# Supplementary material for: A collection of forcefield precursors for metal–organic frameworks
Source: RSC Adv. 2019 Nov 13;9(63):36492–507. doi: 10.1039/c9ra07327b (PMC9075174; doi:10.1039/c9ra07327b)
Supplement: RA-009-C9RA07327B-s579 [file RA-009-C9RA07327B-s579.txt]

ELILER_clean

9.349000    0.000000    0.000000
-3.596008    9.116399    0.000000
-1.839870    -1.672920    11.103957

     1       5.113819       5.113819       5.113819    68[8-(6),8-(6),8-(6),8-(6),8-(6),8-(6)]
     2      -1.200697      -1.200697      -1.200697    68[8-(6),8-(6),8-(6),8-(6),8-(6),8-(6)]
     3        3.35054        3.35054        3.35054    1[6-(6,6)]
     4       3.424997       3.424997       3.424997    1[6-(6,6)]
     5      -2.313698      -2.313698      -2.313698    1[6-(6,6)]
     6      -2.334063      -2.334063      -2.334063    1[6-(6,6)]
     7      -1.327759      -1.327759      -1.327759    1[6-(6,6)]
     8       4.584571       4.584571       4.584571    1[6-(6,6)]
     9       3.532382       3.532382       3.532382    1[6-(6,6)]
    10       0.562582       0.562582       0.562582    1[6-(6,6)]
    11       0.488125       0.488125       0.488125    1[6-(6,6)]
    12        6.22682        6.22682        6.22682    1[6-(6,6)]
    13       6.247185       6.247185       6.247185    1[6-(6,6)]
    14       5.240881       5.240881       5.240881    1[6-(6,6)]
    15       2.924559       2.924559       2.924559    1[6-(6,6)]
    16        0.38074        0.38074        0.38074    1[6-(6,6)]
    17       5.126297       5.126297       5.126297    6[6-(6,6),8-(68),8-(68)]
    18       5.158265       5.158265       5.158265    6[6-(1,6),6-(1,6),6-(8,8)]
    19       4.098087       4.098087       4.098087    6[1-(0),6-(1,6),6-(6,6)]
    20       4.131063       4.131063       4.131063    6[1-(0),6-(1,6),6-(6,8)]
    21       5.230048       5.230048       5.230048    6[6-(1,6),6-(1,6),8-(6)]
    22      -3.047545      -3.047545      -3.047545    6[1-(0),6-(1,6),6-(6,8)]
    23      -3.073459      -3.073459      -3.073459    6[1-(0),6-(1,6),6-(6,6)]
    24       4.111919       4.111919       4.111919    6[6-(1,6),6-(1,6),8-(6)]
    25       7.429371       7.429371       7.429371    6[1-(0),6-(6,6),6-(6,8)]
    26       6.258801       6.258801       6.258801    6[6-(1,6),6-(1,6),6-(8,8)]
    27       1.799431       1.799431       1.799431    6[1-(0),6-(6,6),6-(6,6)]
    28       2.122543       2.122543       2.122543    6[6-(1,6),6-(1,6),6-(8,8)]
    29        3.29534        3.29534        3.29534    6[1-(0),6-(6,6),6-(6,8)]
    30       5.925107       5.925107       5.925107    6[6-(6,6),8-(68),8-(68)]
    31       1.253635       1.253635       1.253635    6[6-(6,6),8-(68),8-(68)]
    32      -1.213175      -1.213175      -1.213175    6[6-(6,6),8-(68),8-(68)]
    33      -1.245143      -1.245143      -1.245143    6[6-(1,6),6-(1,6),6-(8,8)]
    34      -0.184965      -0.184965      -0.184965    6[1-(0),6-(1,6),6-(6,6)]
    35      -0.217941      -0.217941      -0.217941    6[1-(0),6-(1,6),6-(6,8)]
    36      -1.316926      -1.316926      -1.316926    6[6-(1,6),6-(1,6),8-(6)]
    37       6.960667       6.960667       6.960667    6[1-(0),6-(1,6),6-(6,8)]
    38       6.986581       6.986581       6.986581    6[1-(0),6-(1,6),6-(6,6)]
    39      -0.198797      -0.198797      -0.198797    6[6-(1,6),6-(1,6),8-(6)]
    40      -3.516249      -3.516249      -3.516249    6[1-(0),6-(6,6),6-(6,8)]
    41      -2.345679      -2.345679      -2.345679    6[6-(1,6),6-(1,6),6-(8,8)]
    42       2.113691       2.113691       2.113691    6[1-(0),6-(6,6),6-(6,6)]
    43       1.790579       1.790579       1.790579    6[6-(1,6),6-(1,6),6-(8,8)]
    44       0.617782       0.617782       0.617782    6[1-(0),6-(6,6),6-(6,8)]
    45      -2.011985      -2.011985      -2.011985    6[6-(6,6),8-(68),8-(68)]
    46       2.659487       2.659487       2.659487    6[6-(6,6),8-(68),8-(68)]
    47       6.028548       6.028548       6.028548    8[6-(6,8),68-(8,8,8,8,8)]
    48       4.194491       4.194491       4.194491    8[6-(6,8),68-(8,8,8,8,8)]
    49      -0.013648      -0.013648      -0.013648    8[6-(6,8),68-(8,8,8,8,8)]
    50       1.791291       1.791291       1.791291    8[6-(6,8),68-(8,8,8,8,8)]
    51       6.591754       6.591754       6.591754    8[6-(6,8),68-(8,8,8,8,8)]
    52      -2.555251      -2.555251      -2.555251    8[6-(6,8),68-(8,8,8,8,8)]
    53      -4.030504      -4.030504      -4.030504    8[6-(6,6),6-(6,6)]
    54      -2.115426      -2.115426      -2.115426    8[6-(6,8),68-(8,8,8,8,8)]
    55      -0.281369      -0.281369      -0.281369    8[6-(6,8),68-(8,8,8,8,8)]
    56        3.92677        3.92677        3.92677    8[6-(6,8),68-(8,8,8,8,8)]
    57       2.121831       2.121831       2.121831    8[6-(6,8),68-(8,8,8,8,8)]
    58      -2.678632      -2.678632      -2.678632    8[6-(6,8),68-(8,8,8,8,8)]
    59       6.468373       6.468373       6.468373    8[6-(6,8),68-(8,8,8,8,8)]
    60       7.943626       7.943626       7.943626    8[6-(6,6),6-(6,6)]
