# Supplementary material for: A collection of forcefield precursors for metal–organic frameworks
Source: RSC Adv. 2019 Nov 13;9(63):36492–507. doi: 10.1039/c9ra07327b (PMC9075174; doi:10.1039/c9ra07327b)
Supplement: RA-009-C9RA07327B-s580 [file RA-009-C9RA07327B-s580.txt]

ELILIV_clean

9.356000    0.000000    0.000000
-3.628075    9.099378    0.000000
-1.906415    -1.788215    11.111710

     1       5.113627       5.113627       5.113627    69[8-(6),8-(6),8-(6),8-(6),8-(6),8-(6)]
     2      -1.292117      -1.292117      -1.292117    69[8-(6),8-(6),8-(6),8-(6),8-(6),8-(6)]
     3       -2.38981       -2.38981       -2.38981    1[6-(6,6)]
     4      -2.414415      -2.414415      -2.414415    1[6-(6,6)]
     5       3.342515       3.342515       3.342515    1[6-(6,6)]
     6       3.305221       3.305221       3.305221    1[6-(6,6)]
     7       3.456275       3.456275       3.456275    1[6-(6,6)]
     8       0.884833       0.884833       0.884833    1[6-(6,6)]
     9      -1.406811      -1.406811      -1.406811    1[6-(6,6)]
    10        6.21132        6.21132        6.21132    1[6-(6,6)]
    11       6.235925       6.235925       6.235925    1[6-(6,6)]
    12       0.478995       0.478995       0.478995    1[6-(6,6)]
    13       0.516289       0.516289       0.516289    1[6-(6,6)]
    14       0.365235       0.365235       0.365235    1[6-(6,6)]
    15       2.936677       2.936677       2.936677    1[6-(6,6)]
    16       5.228321       5.228321       5.228321    1[6-(6,6)]
    17       5.115037       5.115037       5.115037    6[6-(6,6),8-(69),8-(69)]
    18       5.121814       5.121814       5.121814    6[6-(1,6),6-(1,6),6-(8,8)]
    19      -3.131437      -3.131437      -3.131437    6[1-(0),6-(1,6),6-(6,6)]
    20      -3.134864      -3.134864      -3.134864    6[1-(0),6-(1,6),6-(6,8)]
    21       5.148528       5.148528       5.148528    6[6-(1,6),6-(1,6),8-(6)]
    22       4.056822       4.056822       4.056822    6[1-(0),6-(1,6),6-(6,8)]
    23       4.046819       4.046819       4.046819    6[1-(0),6-(1,6),6-(6,6)]
    24       4.032149       4.032149       4.032149    6[6-(1,6),6-(1,6),8-(6)]
    25       3.222927       3.222927       3.222927    6[1-(0),6-(6,6),6-(6,8)]
    26       2.040193       2.040193       2.040193    6[6-(1,6),6-(1,6),6-(8,8)]
    27       1.697279       1.697279       1.697279    6[1-(0),6-(6,6),6-(6,6)]
    28       6.177818       6.177818       6.177818    6[6-(1,6),6-(1,6),6-(8,8)]
    29       7.371148       7.371148       7.371148    6[1-(0),6-(6,6),6-(6,8)]
    30       1.172422       1.172422       1.172422    6[6-(6,6),8-(69),8-(69)]
    31       5.842412       5.842412       5.842412    6[6-(6,6),8-(69),8-(69)]
    32      -1.293527      -1.293527      -1.293527    6[6-(6,6),8-(69),8-(69)]
    33      -1.300304      -1.300304      -1.300304    6[6-(1,6),6-(1,6),6-(8,8)]
    34       6.952947       6.952947       6.952947    6[1-(0),6-(1,6),6-(6,6)]
    35       6.956374       6.956374       6.956374    6[1-(0),6-(1,6),6-(6,8)]
    36      -1.327018      -1.327018      -1.327018    6[6-(1,6),6-(1,6),8-(6)]
    37      -0.235312      -0.235312      -0.235312    6[1-(0),6-(1,6),6-(6,8)]
    38      -0.225309      -0.225309      -0.225309    6[1-(0),6-(1,6),6-(6,6)]
    39      -0.210639      -0.210639      -0.210639    6[6-(1,6),6-(1,6),8-(6)]
    40       0.598583       0.598583       0.598583    6[1-(0),6-(6,6),6-(6,8)]
    41       1.781317       1.781317       1.781317    6[6-(1,6),6-(1,6),6-(8,8)]
    42       2.124231       2.124231       2.124231    6[1-(0),6-(6,6),6-(6,6)]
    43      -2.356308      -2.356308      -2.356308    6[6-(1,6),6-(1,6),6-(8,8)]
    44      -3.549638      -3.549638      -3.549638    6[1-(0),6-(6,6),6-(6,8)]
    45       2.649088       2.649088       2.649088    6[6-(6,6),8-(69),8-(69)]
    46      -2.020902      -2.020902      -2.020902    6[6-(6,6),8-(69),8-(69)]
    47       6.016219       6.016219       6.016219    8[6-(6,8),69-(8,8,8,8,8)]
    48       4.178874       4.178874       4.178874    8[6-(6,8),69-(8,8,8,8,8)]
    49       1.733077       1.733077       1.733077    8[6-(6,8),69-(8,8,8,8,8)]
    50      -0.081366      -0.081366      -0.081366    8[6-(6,8),69-(8,8,8,8,8)]
    51       6.569508       6.569508       6.569508    8[6-(6,8),69-(8,8,8,8,8)]
    52      -2.643358      -2.643358      -2.643358    8[6-(6,8),69-(8,8,8,8,8)]
    53      -4.125017      -4.125017      -4.125017    8[6-(6,6),6-(6,6)]
    54      -2.194709      -2.194709      -2.194709    8[6-(6,8),69-(8,8,8,8,8)]
    55      -0.357364      -0.357364      -0.357364    8[6-(6,8),69-(8,8,8,8,8)]
    56       2.088433       2.088433       2.088433    8[6-(6,8),69-(8,8,8,8,8)]
    57       3.902876       3.902876       3.902876    8[6-(6,8),69-(8,8,8,8,8)]
    58      -2.747998      -2.747998      -2.747998    8[6-(6,8),69-(8,8,8,8,8)]
    59       6.464868       6.464868       6.464868    8[6-(6,8),69-(8,8,8,8,8)]
    60       7.946527       7.946527       7.946527    8[6-(6,6),6-(6,6)]
