# Supplementary material for: A collection of forcefield precursors for metal–organic frameworks
Source: RSC Adv. 2019 Nov 13;9(63):36492–507. doi: 10.1039/c9ra07327b (PMC9075174; doi:10.1039/c9ra07327b)
Supplement: RA-009-C9RA07327B-s581 [file RA-009-C9RA07327B-s581.txt]

EMANAH_clean

8.566000    0.000000    0.000000
-4.283000    7.418374    0.000000
0.000000    0.000000    37.811000

     1            0.0            0.0            0.0    48[8-(6),8-(6),8-(6),8-(6),8-(6),8-(6),8-(6),8-(6)]
     2            0.0            0.0            0.0    48[8-(6),8-(6),8-(6),8-(6),8-(6),8-(6),8-(6),8-(6)]
     3            0.0            0.0            0.0    48[8-(6),8-(6),8-(6),8-(6),8-(6),8-(6),8-(6),8-(6)]
     4         2.1415         2.1415         2.1415    49[8-(6),8-(6),8-(6),8-(6),8-(6),8-(6),8-(6),8-(6)]
     5        -2.1415        -2.1415        -2.1415    49[8-(6),8-(6),8-(6),8-(6),8-(6),8-(6),8-(6),8-(6)]
     6          4.283          4.283          4.283    49[8-(6),8-(6),8-(6),8-(6),8-(6),8-(6),8-(6),8-(6)]
     7        -2.1415        -2.1415        -2.1415    49[8-(6),8-(6),8-(6),8-(6),8-(6),8-(6),8-(6),8-(6)]
     8         2.1415         2.1415         2.1415    49[8-(6),8-(6),8-(6),8-(6),8-(6),8-(6),8-(6),8-(6)]
     9          4.283          4.283          4.283    49[8-(6),8-(6),8-(6),8-(6),8-(6),8-(6),8-(6),8-(6)]
    10       1.622829       1.622829       1.622829    6[6-(8,8),8-(48),8-(49)]
    11       0.560645       0.560645       0.560645    6[6-(8,8),8-(48),8-(49)]
    12       4.611934       4.611934       4.611934    6[6-(8,8),8-(48),8-(49)]
    13       -2.49913       -2.49913       -2.49913    6[6-(8,8),8-(48),8-(49)]
    14       6.614237       6.614237       6.614237    6[6-(8,8),8-(48),8-(49)]
    15       1.938486       1.938486       1.938486    6[6-(8,8),8-(48),8-(49)]
    16       2.660171       2.660171       2.660171    6[6-(8,8),8-(48),8-(49)]
    17       3.722355       3.722355       3.722355    6[6-(8,8),8-(48),8-(49)]
    18      -0.328934      -0.328934      -0.328934    6[6-(8,8),8-(48),8-(49)]
    19       6.782131       6.782131       6.782131    6[6-(8,8),8-(48),8-(49)]
    20      -2.331237      -2.331237      -2.331237    6[6-(8,8),8-(48),8-(49)]
    21       2.344514       2.344514       2.344514    6[6-(8,8),8-(48),8-(49)]
    22      -2.660171      -2.660171      -2.660171    6[6-(8,8),8-(48),8-(49)]
    23       4.843645       4.843645       4.843645    6[6-(8,8),8-(48),8-(49)]
    24       0.328934       0.328934       0.328934    6[6-(8,8),8-(48),8-(49)]
    25       1.783869       1.783869       1.783869    6[6-(8,8),8-(48),8-(49)]
    26       2.331237       2.331237       2.331237    6[6-(8,8),8-(48),8-(49)]
    27       6.221486       6.221486       6.221486    6[6-(8,8),8-(48),8-(49)]
    28       6.943171       6.943171       6.943171    6[6-(8,8),8-(48),8-(49)]
    29      -0.560645      -0.560645      -0.560645    6[6-(8,8),8-(48),8-(49)]
    30       3.954066       3.954066       3.954066    6[6-(8,8),8-(48),8-(49)]
    31        2.49913        2.49913        2.49913    6[6-(8,8),8-(48),8-(49)]
    32       1.951763       1.951763       1.951763    6[6-(8,8),8-(48),8-(49)]
    33      -1.938486      -1.938486      -1.938486    6[6-(8,8),8-(48),8-(49)]
    34          4.283          4.283          4.283    6[6-(8,8),8-(49),8-(49)]
    35          4.283          4.283          4.283    6[6-(8,8),8-(49),8-(49)]
    36       4.772975       4.772975       4.772975    6[6-(8,8),8-(49),8-(49)]
    37       6.088713       6.088713       6.088713    6[6-(8,8),8-(49),8-(49)]
    38       3.793025       3.793025       3.793025    6[6-(8,8),8-(49),8-(49)]
    39       2.477287       2.477287       2.477287    6[6-(8,8),8-(49),8-(49)]
    40            0.0            0.0            0.0    6[6-(8,8),8-(49),8-(49)]
    41            0.0            0.0            0.0    6[6-(8,8),8-(49),8-(49)]
    42      -0.489975      -0.489975      -0.489975    6[6-(8,8),8-(49),8-(49)]
    43      -1.805713      -1.805713      -1.805713    6[6-(8,8),8-(49),8-(49)]
    44       0.489975       0.489975       0.489975    6[6-(8,8),8-(49),8-(49)]
    45       1.805713       1.805713       1.805713    6[6-(8,8),8-(49),8-(49)]
    46       3.540328       3.540328       3.540328    8[6-(6,8),49-(8,8,8,8,8,8,8)]
    47       0.555077       0.555077       0.555077    8[6-(6,8),49-(8,8,8,8,8,8,8)]
    48      -0.208582      -0.208582      -0.208582    8[6-(6,8),48-(8,8,8,8,8,8,8)]
    49       2.437455       2.437455       2.437455    8[6-(6,8),49-(8,8,8,8,8,8,8)]
    50       3.521911       3.521911       3.521911    8[6-(6,8),49-(8,8,8,8,8,8,8)]
    51       1.605697       1.605697       1.605697    8[6-(6,8),48-(8,8,8,8,8,8,8)]
    52       4.635491       4.635491       4.635491    8[6-(6,8),49-(8,8,8,8,8,8,8)]
    53      -1.601414      -1.601414      -1.601414    8[6-(6,8),49-(8,8,8,8,8,8,8)]
    54      -2.317531      -2.317531      -2.317531    8[6-(6,8),48-(8,8,8,8,8,8,8)]
    55       4.439758       4.439758       4.439758    8[6-(6,8),49-(8,8,8,8,8,8,8)]
    56       6.955592       6.955592       6.955592    8[6-(6,8),49-(8,8,8,8,8,8,8)]
    57       3.708221       3.708221       3.708221    8[6-(6,8),48-(8,8,8,8,8,8,8)]
    58       4.673181       4.673181       4.673181    8[6-(6,8),49-(8,8,8,8,8,8,8)]
    59       1.046337       1.046337       1.046337    8[6-(6,8),49-(8,8,8,8,8,8,8)]
    60       2.526113       2.526113       2.526113    8[6-(6,8),48-(8,8,8,8,8,8,8)]
    61       5.971787       5.971787       5.971787    8[6-(6,8),49-(8,8,8,8,8,8,8)]
    62       2.371497       2.371497       2.371497    8[6-(6,8),49-(8,8,8,8,8,8,8)]
    63       7.535082       7.535082       7.535082    8[6-(6,8),48-(8,8,8,8,8,8,8)]
    64       0.742672       0.742672       0.742672    8[6-(6,8),49-(8,8,8,8,8,8,8)]
    65       3.727923       3.727923       3.727923    8[6-(6,8),49-(8,8,8,8,8,8,8)]
    66       4.491582       4.491582       4.491582    8[6-(6,8),48-(8,8,8,8,8,8,8)]
    67       1.845545       1.845545       1.845545    8[6-(6,8),49-(8,8,8,8,8,8,8)]
    68       0.761089       0.761089       0.761089    8[6-(6,8),49-(8,8,8,8,8,8,8)]
    69       2.677303       2.677303       2.677303    8[6-(6,8),48-(8,8,8,8,8,8,8)]
    70      -0.352491      -0.352491      -0.352491    8[6-(6,8),49-(8,8,8,8,8,8,8)]
    71       5.884414       5.884414       5.884414    8[6-(6,8),49-(8,8,8,8,8,8,8)]
    72       6.600531       6.600531       6.600531    8[6-(6,8),48-(8,8,8,8,8,8,8)]
    73      -0.156758      -0.156758      -0.156758    8[6-(6,8),49-(8,8,8,8,8,8,8)]
    74      -2.672592      -2.672592      -2.672592    8[6-(6,8),49-(8,8,8,8,8,8,8)]
    75       0.574779       0.574779       0.574779    8[6-(6,8),48-(8,8,8,8,8,8,8)]
    76      -0.390181      -0.390181      -0.390181    8[6-(6,8),49-(8,8,8,8,8,8,8)]
    77       3.236663       3.236663       3.236663    8[6-(6,8),49-(8,8,8,8,8,8,8)]
    78       1.756887       1.756887       1.756887    8[6-(6,8),48-(8,8,8,8,8,8,8)]
    79      -1.688787      -1.688787      -1.688787    8[6-(6,8),49-(8,8,8,8,8,8,8)]
    80       1.911503       1.911503       1.911503    8[6-(6,8),49-(8,8,8,8,8,8,8)]
    81      -3.252082      -3.252082      -3.252082    8[6-(6,8),48-(8,8,8,8,8,8,8)]
    82      -0.742672      -0.742672      -0.742672    8[6-(6,8),49-(8,8,8,8,8,8,8)]
    83       4.838077       4.838077       4.838077    8[6-(6,8),49-(8,8,8,8,8,8,8)]
    84       4.074418       4.074418       4.074418    8[6-(6,8),48-(8,8,8,8,8,8,8)]
    85      -1.845545      -1.845545      -1.845545    8[6-(6,8),49-(8,8,8,8,8,8,8)]
    86      -0.761089      -0.761089      -0.761089    8[6-(6,8),49-(8,8,8,8,8,8,8)]
    87      -2.677303      -2.677303      -2.677303    8[6-(6,8),48-(8,8,8,8,8,8,8)]
    88       0.352491       0.352491       0.352491    8[6-(6,8),49-(8,8,8,8,8,8,8)]
    89       2.681586       2.681586       2.681586    8[6-(6,8),49-(8,8,8,8,8,8,8)]
    90       1.965469       1.965469       1.965469    8[6-(6,8),48-(8,8,8,8,8,8,8)]
    91       0.156758       0.156758       0.156758    8[6-(6,8),49-(8,8,8,8,8,8,8)]
    92       2.672592       2.672592       2.672592    8[6-(6,8),49-(8,8,8,8,8,8,8)]
    93      -0.574779      -0.574779      -0.574779    8[6-(6,8),48-(8,8,8,8,8,8,8)]
    94       0.390181       0.390181       0.390181    8[6-(6,8),49-(8,8,8,8,8,8,8)]
    95       5.329337       5.329337       5.329337    8[6-(6,8),49-(8,8,8,8,8,8,8)]
    96       6.809113       6.809113       6.809113    8[6-(6,8),48-(8,8,8,8,8,8,8)]
    97       1.688787       1.688787       1.688787    8[6-(6,8),49-(8,8,8,8,8,8,8)]
    98      -1.911503      -1.911503      -1.911503    8[6-(6,8),49-(8,8,8,8,8,8,8)]
    99       3.252082       3.252082       3.252082    8[6-(6,8),48-(8,8,8,8,8,8,8)]
   100       5.025672       5.025672       5.025672    8[6-(6,8),49-(8,8,8,8,8,8,8)]
   101      -0.555077      -0.555077      -0.555077    8[6-(6,8),49-(8,8,8,8,8,8,8)]
   102       0.208582       0.208582       0.208582    8[6-(6,8),48-(8,8,8,8,8,8,8)]
   103       6.128545       6.128545       6.128545    8[6-(6,8),49-(8,8,8,8,8,8,8)]
   104       5.044089       5.044089       5.044089    8[6-(6,8),49-(8,8,8,8,8,8,8)]
   105       6.960303       6.960303       6.960303    8[6-(6,8),48-(8,8,8,8,8,8,8)]
   106       3.930509       3.930509       3.930509    8[6-(6,8),49-(8,8,8,8,8,8,8)]
   107       1.601414       1.601414       1.601414    8[6-(6,8),49-(8,8,8,8,8,8,8)]
   108       2.317531       2.317531       2.317531    8[6-(6,8),48-(8,8,8,8,8,8,8)]
   109       4.126242       4.126242       4.126242    8[6-(6,8),49-(8,8,8,8,8,8,8)]
   110       1.610408       1.610408       1.610408    8[6-(6,8),49-(8,8,8,8,8,8,8)]
   111       4.857779       4.857779       4.857779    8[6-(6,8),48-(8,8,8,8,8,8,8)]
   112       3.892819       3.892819       3.892819    8[6-(6,8),49-(8,8,8,8,8,8,8)]
   113      -1.046337      -1.046337      -1.046337    8[6-(6,8),49-(8,8,8,8,8,8,8)]
   114      -2.526113      -2.526113      -2.526113    8[6-(6,8),48-(8,8,8,8,8,8,8)]
   115       2.594213       2.594213       2.594213    8[6-(6,8),49-(8,8,8,8,8,8,8)]
   116       6.194503       6.194503       6.194503    8[6-(6,8),49-(8,8,8,8,8,8,8)]
   117       1.030918       1.030918       1.030918    8[6-(6,8),48-(8,8,8,8,8,8,8)]
