# Supplementary material for: A collection of forcefield precursors for metal–organic frameworks
Source: RSC Adv. 2019 Nov 13;9(63):36492–507. doi: 10.1039/c9ra07327b (PMC9075174; doi:10.1039/c9ra07327b)
Supplement: RA-009-C9RA07327B-s582 [file RA-009-C9RA07327B-s582.txt]

EMICUZ_clean

9.220000    0.000000    0.000000
-2.616496    10.426718    0.000000
0.000000    0.000000    18.831000

     1       2.499276       2.499276       2.499276    48[7-(6,6),7-(6,6),8-(6),8-(6),8-(6)]
     2        2.79598        2.79598        2.79598    48[7-(6,6),7-(6,6),8-(6),8-(6),8-(6)]
     3       4.104228       4.104228       4.104228    48[7-(6,6),7-(6,6),8-(6),8-(6),8-(6)]
     4       3.807524       3.807524       3.807524    48[7-(6,6),7-(6,6),8-(6),8-(6),8-(6)]
     5       5.022019       5.022019       5.022019    1[6-(6,6)]
     6      -0.869164      -0.869164      -0.869164    1[6-(6,6)]
     7       8.297301       8.297301       8.297301    1[6-(6,6)]
     8       -1.72401       -1.72401       -1.72401    1[6-(6,7)]
     9       5.753658       5.753658       5.753658    1[6-(6,7)]
    10       3.960209       3.960209       3.960209    1[6-(7,7)]
    11        1.50459        1.50459        1.50459    1[6-(6,7)]
    12       3.505106       3.505106       3.505106    1[6-(6,7)]
    13       0.819143       0.819143       0.819143    1[6-(7,7)]
    14       0.647751       0.647751       0.647751    1[6-(6,6)]
    15      -1.699639      -1.699639      -1.699639    1[6-(6,6)]
    16       2.889733       2.889733       2.889733    1[6-(6,6)]
    17        6.16442        6.16442        6.16442    1[6-(6,6)]
    18      -0.385549      -0.385549      -0.385549    1[6-(6,6)]
    19       7.019266       7.019266       7.019266    1[6-(6,7)]
    20      -0.458402      -0.458402      -0.458402    1[6-(6,7)]
    21       1.335047       1.335047       1.335047    1[6-(7,7)]
    22       6.407162       6.407162       6.407162    1[6-(6,7)]
    23       4.406646       4.406646       4.406646    1[6-(6,7)]
    24       7.092609       7.092609       7.092609    1[6-(7,7)]
    25       7.264001       7.264001       7.264001    1[6-(6,6)]
    26       6.994895       6.994895       6.994895    1[6-(6,6)]
    27       1.581485       1.581485       1.581485    1[6-(6,6)]
    28       7.472668       7.472668       7.472668    1[6-(6,6)]
    29      -1.693797      -1.693797      -1.693797    1[6-(6,6)]
    30       8.327514       8.327514       8.327514    1[6-(6,7)]
    31       0.849846       0.849846       0.849846    1[6-(6,7)]
    32       2.643295       2.643295       2.643295    1[6-(7,7)]
    33       5.098914       5.098914       5.098914    1[6-(6,7)]
    34       3.098398       3.098398       3.098398    1[6-(6,7)]
    35       5.784361       5.784361       5.784361    1[6-(7,7)]
    36       5.955753       5.955753       5.955753    1[6-(6,6)]
    37       8.303143       8.303143       8.303143    1[6-(6,6)]
    38       3.713771       3.713771       3.713771    1[6-(6,6)]
    39       0.439084       0.439084       0.439084    1[6-(6,6)]
    40       6.989053       6.989053       6.989053    1[6-(6,6)]
    41      -0.415762      -0.415762      -0.415762    1[6-(6,7)]
    42       7.061906       7.061906       7.061906    1[6-(6,7)]
    43       5.268457       5.268457       5.268457    1[6-(7,7)]
    44       0.196342       0.196342       0.196342    1[6-(6,7)]
    45       2.196858       2.196858       2.196858    1[6-(6,7)]
    46      -0.489105      -0.489105      -0.489105    1[6-(7,7)]
    47      -0.660497      -0.660497      -0.660497    1[6-(6,6)]
    48      -0.391391      -0.391391      -0.391391    1[6-(6,6)]
    49       6.528979       6.528979       6.528979    6[6-(1,6),6-(1,6),6-(8,8)]
    50       5.896884       5.896884       5.896884    6[1-(0),6-(6,6),6-(6,7)]
    51       6.582677       6.582677       6.582677    6[6-(1,6),6-(1,6),7-(6,6)]
    52       7.901959       7.901959       7.901959    6[1-(0),6-(6,7),6-(6,7)]
    53      -0.690942      -0.690942      -0.690942    6[6-(1,6),6-(1,6),7-(6,6)]
    54       7.859039       7.859039       7.859039    6[1-(0),6-(6,6),6-(6,7)]
    55       5.808562       5.808562       5.808562    6[6-(6,6),8-(0),8-(48)]
    56       6.579672       6.579672       6.579672    6[1-(0),6-(1,7),7-(6,6)]
    57       5.612232       5.612232       5.612232    6[1-(0),6-(1,7),7-(6,48)]
    58       4.621719       4.621719       4.621719    6[1-(0),7-(6,48),7-(6,6)]
    59       1.614557       1.614557       1.614557    6[1-(0),6-(1,7),7-(6,6)]
    60       2.709943       2.709943       2.709943    6[1-(0),6-(1,7),7-(6,48)]
    61       1.252509       1.252509       1.252509    6[1-(0),7-(6,48),7-(6,6)]
    62      -0.362077      -0.362077      -0.362077    6[6-(1,6),6-(1,6),6-(8,8)]
    63      -0.140522      -0.140522      -0.140522    6[1-(0),6-(1,6),6-(6,6)]
    64      -1.543409      -1.543409      -1.543409    6[1-(0),6-(1,6),6-(6,6)]
    65       0.640161       0.640161       0.640161    6[6-(6,6),8-(48),8-(48)]
    66       1.382773       1.382773       1.382773    6[6-(1,6),6-(1,6),6-(8,8)]
    67       2.014868       2.014868       2.014868    6[1-(0),6-(6,6),6-(6,7)]
    68       1.329075       1.329075       1.329075    6[6-(1,6),6-(1,6),7-(6,6)]
    69       0.009793       0.009793       0.009793    6[1-(0),6-(6,7),6-(6,7)]
    70       8.602694       8.602694       8.602694    6[6-(1,6),6-(1,6),7-(6,6)]
    71       0.052713       0.052713       0.052713    6[1-(0),6-(6,6),6-(6,7)]
    72        2.10319        2.10319        2.10319    6[6-(6,6),8-(0),8-(48)]
    73      -1.284416      -1.284416      -1.284416    6[1-(0),6-(1,7),7-(6,6)]
    74      -0.316976      -0.316976      -0.316976    6[1-(0),6-(1,7),7-(6,48)]
    75       0.673537       0.673537       0.673537    6[1-(0),7-(6,48),7-(6,6)]
    76       6.297195       6.297195       6.297195    6[1-(0),6-(1,7),7-(6,6)]
    77       5.201809       5.201809       5.201809    6[1-(0),6-(1,7),7-(6,48)]
    78       6.659243       6.659243       6.659243    6[1-(0),7-(6,48),7-(6,6)]
    79       5.657333       5.657333       5.657333    6[6-(1,6),6-(1,6),6-(8,8)]
    80       8.052274       8.052274       8.052274    6[1-(0),6-(1,6),6-(6,6)]
    81       6.838665       6.838665       6.838665    6[1-(0),6-(1,6),6-(6,6)]
    82       4.655095       4.655095       4.655095    6[6-(6,6),8-(48),8-(48)]
    83       0.074525       0.074525       0.074525    6[6-(1,6),6-(1,6),6-(8,8)]
    84        0.70662        0.70662        0.70662    6[1-(0),6-(6,6),6-(6,7)]
    85       0.020827       0.020827       0.020827    6[6-(1,6),6-(1,6),7-(6,6)]
    86      -1.298455      -1.298455      -1.298455    6[1-(0),6-(6,7),6-(6,7)]
    87       7.294446       7.294446       7.294446    6[6-(1,6),6-(1,6),7-(6,6)]
    88      -1.255535      -1.255535      -1.255535    6[1-(0),6-(6,6),6-(6,7)]
    89       0.794942       0.794942       0.794942    6[6-(6,6),8-(0),8-(48)]
    90       0.023832       0.023832       0.023832    6[1-(0),6-(1,7),7-(6,6)]
    91       0.991272       0.991272       0.991272    6[1-(0),6-(1,7),7-(6,48)]
    92       1.981785       1.981785       1.981785    6[1-(0),7-(6,48),7-(6,6)]
    93       4.988947       4.988947       4.988947    6[1-(0),6-(1,7),7-(6,6)]
    94       3.893561       3.893561       3.893561    6[1-(0),6-(1,7),7-(6,48)]
    95       5.350995       5.350995       5.350995    6[1-(0),7-(6,48),7-(6,6)]
    96       6.965581       6.965581       6.965581    6[6-(1,6),6-(1,6),6-(8,8)]
    97       6.744026       6.744026       6.744026    6[1-(0),6-(1,6),6-(6,6)]
    98       8.146913       8.146913       8.146913    6[1-(0),6-(1,6),6-(6,6)]
    99       5.963343       5.963343       5.963343    6[6-(6,6),8-(48),8-(48)]
   100       5.220731       5.220731       5.220731    6[6-(1,6),6-(1,6),6-(8,8)]
   101       4.588636       4.588636       4.588636    6[1-(0),6-(6,6),6-(6,7)]
   102       5.274429       5.274429       5.274429    6[6-(1,6),6-(1,6),7-(6,6)]
   103       6.593711       6.593711       6.593711    6[1-(0),6-(6,7),6-(6,7)]
   104       -1.99919       -1.99919       -1.99919    6[6-(1,6),6-(1,6),7-(6,6)]
   105       6.550791       6.550791       6.550791    6[1-(0),6-(6,6),6-(6,7)]
   106       4.500314       4.500314       4.500314    6[6-(6,6),8-(0),8-(48)]
   107        7.88792        7.88792        7.88792    6[1-(0),6-(1,7),7-(6,6)]
   108        6.92048        6.92048        6.92048    6[1-(0),6-(1,7),7-(6,48)]
   109       5.929967       5.929967       5.929967    6[1-(0),7-(6,48),7-(6,6)]
   110       0.306309       0.306309       0.306309    6[1-(0),6-(1,7),7-(6,6)]
   111       1.401695       1.401695       1.401695    6[1-(0),6-(1,7),7-(6,48)]
   112      -0.055739      -0.055739      -0.055739    6[1-(0),7-(6,48),7-(6,6)]
   113       0.946171       0.946171       0.946171    6[6-(1,6),6-(1,6),6-(8,8)]
   114       -1.44877       -1.44877       -1.44877    6[1-(0),6-(1,6),6-(6,6)]
   115      -0.235161      -0.235161      -0.235161    6[1-(0),6-(1,6),6-(6,6)]
   116       1.948409       1.948409       1.948409    6[6-(6,6),8-(48),8-(48)]
   117       4.388663       4.388663       4.388663    7[6-(1,6),6-(1,7),48-(7,8,8,8)]
   118       5.949212       5.949212       5.949212    7[6-(1,6),6-(1,7),6-(6,6)]
   119       2.493608       2.493608       2.493608    7[6-(1,6),6-(1,7),48-(7,8,8,8)]
   120       0.695297       0.695297       0.695297    7[6-(1,6),6-(1,7),6-(6,6)]
   121       0.906593       0.906593       0.906593    7[6-(1,6),6-(1,7),48-(7,8,8,8)]
   122      -0.653956      -0.653956      -0.653956    7[6-(1,6),6-(1,7),6-(6,6)]
   123       5.418144       5.418144       5.418144    7[6-(1,6),6-(1,7),48-(7,8,8,8)]
   124       7.216455       7.216455       7.216455    7[6-(1,6),6-(1,7),6-(6,6)]
   125       2.214841       2.214841       2.214841    7[6-(1,6),6-(1,7),48-(7,8,8,8)]
   126       0.654292       0.654292       0.654292    7[6-(1,6),6-(1,7),6-(6,6)]
   127       4.109896       4.109896       4.109896    7[6-(1,6),6-(1,7),48-(7,8,8,8)]
   128       5.908207       5.908207       5.908207    7[6-(1,6),6-(1,7),6-(6,6)]
   129       5.696911       5.696911       5.696911    7[6-(1,6),6-(1,7),48-(7,8,8,8)]
   130        7.25746        7.25746        7.25746    7[6-(1,6),6-(1,7),6-(6,6)]
   131        1.18536        1.18536        1.18536    7[6-(1,6),6-(1,7),48-(7,8,8,8)]
   132      -0.612951      -0.612951      -0.612951    7[6-(1,6),6-(1,7),6-(6,6)]
   133       4.633572       4.633572       4.633572    8[6-(6,8)]
   134       6.443347       6.443347       6.443347    8[6-(6,8),48-(7,7,8,8)]
   135       0.419141       0.419141       0.419141    8[6-(6,8),48-(7,7,8,8)]
   136       1.665126       1.665126       1.665126    8[6-(6,8),48-(7,7,8,8)]
   137        3.27818        3.27818        3.27818    8[6-(6,8)]
   138       1.468405       1.468405       1.468405    8[6-(6,8),48-(7,7,8,8)]
   139       4.876115       4.876115       4.876115    8[6-(6,8),48-(7,7,8,8)]
   140        3.63013        3.63013        3.63013    8[6-(6,8),48-(7,7,8,8)]
   141       1.969932       1.969932       1.969932    8[6-(6,8)]
   142       2.776653       2.776653       2.776653    8[6-(6,8),48-(7,7,8,8)]
   143       6.184363       6.184363       6.184363    8[6-(6,8),48-(7,7,8,8)]
   144       4.938378       4.938378       4.938378    8[6-(6,8),48-(7,7,8,8)]
   145       3.325324       3.325324       3.325324    8[6-(6,8)]
   146       5.135099       5.135099       5.135099    8[6-(6,8),48-(7,7,8,8)]
   147       1.727389       1.727389       1.727389    8[6-(6,8),48-(7,7,8,8)]
   148       2.973374       2.973374       2.973374    8[6-(6,8),48-(7,7,8,8)]
