# Supplementary material for: A collection of forcefield precursors for metal–organic frameworks
Source: RSC Adv. 2019 Nov 13;9(63):36492–507. doi: 10.1039/c9ra07327b (PMC9075174; doi:10.1039/c9ra07327b)
Supplement: RA-009-C9RA07327B-s583 [file RA-009-C9RA07327B-s583.txt]

EMITUQ_clean

13.961000    0.000000    0.000000
-3.865562    19.216051    0.000000
0.000000    0.000000    22.649000

     1       7.964477       7.964477       7.964477    30[7-(6,6),8-(6),8-(6),8-(6),8-(6)]
     2      10.850442      10.850442      10.850442    30[7-(6,6),8-(6),8-(6),8-(6),8-(6)]
     3       6.031696       6.031696       6.031696    30[7-(6,6),8-(6),8-(6),8-(6),8-(6)]
     4       8.917661       8.917661       8.917661    30[7-(6,6),8-(6),8-(6),8-(6),8-(6)]
     5       4.063742       4.063742       4.063742    30[7-(6,6),8-(6),8-(6),8-(6),8-(6)]
     6       1.177777       1.177777       1.177777    30[7-(6,6),8-(6),8-(6),8-(6),8-(6)]
     7       2.130961       2.130961       2.130961    30[7-(6,6),8-(6),8-(6),8-(6),8-(6)]
     8      -0.755004      -0.755004      -0.755004    30[7-(6,6),8-(6),8-(6),8-(6),8-(6)]
     9      -0.913771      -0.913771      -0.913771    1[6-(6,7)]
    10       6.291495       6.291495       6.291495    1[6-(6,6)]
    11      11.231539      11.231539      11.231539    1[6-(6,6)]
    12       5.738765       5.738765       5.738765    1[6-(6,7)]
    13       1.413156       1.413156       1.413156    1[6-(6,6)]
    14      11.265366      11.265366      11.265366    1[6-(6,6)]
    15       5.687885       5.687885       5.687885    1[6-(6,6)]
    16       5.726782       5.726782       5.726782    1[6-(6,6)]
    17       10.05789       10.05789       10.05789    1[6-(6,6)]
    18       6.756231       6.756231       6.756231    1[6-(6,6)]
    19      10.491653      10.491653      10.491653    1[6-(6,6)]
    20       3.442226       3.442226       3.442226    1[6-(6,6)]
    21      10.780282      10.780282      10.780282    1[6-(6,6)]
    22       9.511036       9.511036       9.511036    1[6-(6,6)]
    23       6.084849       6.084849       6.084849    1[6-(6,6)]
    24       7.328582       7.328582       7.328582    1[6-(6,6)]
    25      -0.827662      -0.827662      -0.827662    1[6-(6,7)]
    26       3.300228       3.300228       3.300228    1[6-(6,6)]
    27       5.607591       5.607591       5.607591    1[6-(6,7)]
    28       1.475922       1.475922       1.475922    1[6-(6,6)]
    29      -2.846552      -2.846552      -2.846552    1[6-(6,7)]
    30       8.224276       8.224276       8.224276    1[6-(6,6)]
    31       13.16432       13.16432       13.16432    1[6-(6,6)]
    32       3.805984       3.805984       3.805984    1[6-(6,7)]
    33      -0.519625      -0.519625      -0.519625    1[6-(6,6)]
    34      13.198147      13.198147      13.198147    1[6-(6,6)]
    35       7.620666       7.620666       7.620666    1[6-(6,6)]
    36       7.659563       7.659563       7.659563    1[6-(6,6)]
    37      11.990671      11.990671      11.990671    1[6-(6,6)]
    38        4.82345        4.82345        4.82345    1[6-(6,6)]
    39      12.424434      12.424434      12.424434    1[6-(6,6)]
    40       1.509445       1.509445       1.509445    1[6-(6,6)]
    41      12.713063      12.713063      12.713063    1[6-(6,6)]
    42      11.443817      11.443817      11.443817    1[6-(6,6)]
    43        8.01763        8.01763        8.01763    1[6-(6,6)]
    44       9.261363       9.261363       9.261363    1[6-(6,6)]
    45      -2.760443      -2.760443      -2.760443    1[6-(6,7)]
    46       1.367447       1.367447       1.367447    1[6-(6,6)]
    47        3.67481        3.67481        3.67481    1[6-(6,7)]
    48      -0.456859      -0.456859      -0.456859    1[6-(6,6)]
    49       12.94199       12.94199       12.94199    1[6-(6,7)]
    50       1.871162       1.871162       1.871162    1[6-(6,6)]
    51      -3.068882      -3.068882      -3.068882    1[6-(6,6)]
    52       6.289454       6.289454       6.289454    1[6-(6,7)]
    53      10.615063      10.615063      10.615063    1[6-(6,6)]
    54      -3.102709      -3.102709      -3.102709    1[6-(6,6)]
    55       2.474772       2.474772       2.474772    1[6-(6,6)]
    56       2.435875       2.435875       2.435875    1[6-(6,6)]
    57      -1.895233      -1.895233      -1.895233    1[6-(6,6)]
    58       5.271988       5.271988       5.271988    1[6-(6,6)]
    59      -2.328996      -2.328996      -2.328996    1[6-(6,6)]
    60       8.585993       8.585993       8.585993    1[6-(6,6)]
    61      -2.617625      -2.617625      -2.617625    1[6-(6,6)]
    62      -1.348379      -1.348379      -1.348379    1[6-(6,6)]
    63        5.94337        5.94337        5.94337    1[6-(6,6)]
    64       4.699637       4.699637       4.699637    1[6-(6,6)]
    65      12.855881      12.855881      12.855881    1[6-(6,7)]
    66       8.727991       8.727991       8.727991    1[6-(6,6)]
    67       6.420628       6.420628       6.420628    1[6-(6,7)]
    68      10.552297      10.552297      10.552297    1[6-(6,6)]
    69      11.009209      11.009209      11.009209    1[6-(6,7)]
    70       3.803943       3.803943       3.803943    1[6-(6,6)]
    71      -1.136101      -1.136101      -1.136101    1[6-(6,6)]
    72       4.356673       4.356673       4.356673    1[6-(6,7)]
    73       8.682282       8.682282       8.682282    1[6-(6,6)]
    74      -1.169928      -1.169928      -1.169928    1[6-(6,6)]
    75       4.407553       4.407553       4.407553    1[6-(6,6)]
    76       4.368656       4.368656       4.368656    1[6-(6,6)]
    77       0.037548       0.037548       0.037548    1[6-(6,6)]
    78       3.339207       3.339207       3.339207    1[6-(6,6)]
    79      -0.396215      -0.396215      -0.396215    1[6-(6,6)]
    80       6.653212       6.653212       6.653212    1[6-(6,6)]
    81      -0.684844      -0.684844      -0.684844    1[6-(6,6)]
    82       0.584402       0.584402       0.584402    1[6-(6,6)]
    83       4.010589       4.010589       4.010589    1[6-(6,6)]
    84       2.766856       2.766856       2.766856    1[6-(6,6)]
    85        10.9231        10.9231        10.9231    1[6-(6,7)]
    86        6.79521        6.79521        6.79521    1[6-(6,6)]
    87       4.487847       4.487847       4.487847    1[6-(6,7)]
    88       8.619516       8.619516       8.619516    1[6-(6,6)]
    89       9.405781       9.405781       9.405781    6[6-(6,6),8-(30),8-(30)]
    90       3.138757       3.138757       3.138757    6[6-(1,6),6-(1,6),6-(6,6)]
    91       9.216277       9.216277       9.216277    6[6-(1,6),6-(6,16),6-(6,6)]
    92       8.073344       8.073344       8.073344    6[6-(1,6),6-(6,6),16-(6,8,8)]
    93       8.988952       8.988952       8.988952    6[6-(1,6),6-(6,16),6-(6,6)]
    94       1.658272       1.658272       1.658272    6[6-(1,6),6-(1,6),6-(6,6)]
    95       7.606231       7.606231       7.606231    6[6-(1,6),6-(1,6),6-(8,8)]
    96      -0.429265      -0.429265      -0.429265    6[1-(0),6-(1,6),7-(6,30)]
    97       7.647695       7.647695       7.647695    6[6-(1,6),6-(6,16),6-(6,6)]
    98       7.628141       7.628141       7.628141    6[6-(1,6),6-(6,6),16-(6,8,8)]
    99       7.185235       7.185235       7.185235    6[1-(0),6-(6,16),6-(6,6)]
   100       8.101571       8.101571       8.101571    6[6-(1,6),6-(1,6),6-(8,8)]
   101      10.445502      10.445502      10.445502    6[1-(0),6-(1,6),6-(6,6)]
   102       7.558451       7.558451       7.558451    6[6-(6,6),8-(30),8-(30)]
   103       8.783497       8.783497       8.783497    6[6-(1,6),6-(6,6),16-(6,8,8)]
   104       5.255594       5.255594       5.255594    6[1-(0),6-(1,6),7-(6,30)]
   105       9.182156       9.182156       9.182156    6[6-(1,6),6-(6,6),16-(6,8,8)]
   106       0.966682       0.966682       0.966682    6[1-(0),6-(1,7),6-(6,6)]
   107       10.46474       10.46474       10.46474    6[1-(0),6-(1,6),6-(6,6)]
   108       9.072504       9.072504       9.072504    6[6-(6,6),8-(30),8-(30)]
   109       6.465982       6.465982       6.465982    6[1-(0),6-(1,6),6-(6,6)]
   110       6.491773       6.491773       6.491773    6[1-(0),6-(1,6),6-(6,6)]
   111       9.308965       9.308965       9.308965    6[6-(1,6),6-(1,6),6-(8,8)]
   112       8.675005       8.675005       8.675005    6[6-(1,6),6-(1,6),6-(8,8)]
   113       7.839299       7.839299       7.839299    6[6-(1,6),6-(6,16),6-(6,6)]
   114       9.453878       9.453878       9.453878    6[1-(0),6-(1,6),6-(6,6)]
   115       7.373108       7.373108       7.373108    6[1-(0),6-(1,6),6-(6,6)]
   116       9.597226       9.597226       9.597226    6[1-(0),6-(6,16),6-(6,6)]
   117       3.859539       3.859539       3.859539    6[1-(0),6-(1,7),6-(6,6)]
   118       9.890385       9.890385       9.890385    6[1-(0),6-(1,6),6-(6,6)]
   119       8.757814       8.757814       8.757814    6[1-(0),6-(6,16),6-(6,6)]
   120       6.963427       6.963427       6.963427    6[1-(0),6-(1,6),6-(6,6)]
   121       7.676042       7.676042       7.676042    6[6-(6,6),8-(30),8-(30)]
   122       8.109358       8.109358       8.109358    6[1-(0),6-(6,16),6-(6,6)]
   123      -0.372187      -0.372187      -0.372187    6[1-(0),6-(1,6),7-(6,30)]
   124       3.785741       3.785741       3.785741    6[1-(0),6-(1,7),6-(6,6)]
   125       5.180227       5.180227       5.180227    6[1-(0),6-(1,6),7-(6,30)]
   126       1.011712       1.011712       1.011712    6[1-(0),6-(1,7),6-(6,6)]
   127          7.473          7.473          7.473    6[6-(6,6),8-(30),8-(30)]
   128       1.205976       1.205976       1.205976    6[6-(1,6),6-(1,6),6-(6,6)]
   129      11.149058      11.149058      11.149058    6[6-(1,6),6-(6,16),6-(6,6)]
   130      10.006125      10.006125      10.006125    6[6-(1,6),6-(6,6),16-(6,8,8)]
   131      10.921733      10.921733      10.921733    6[6-(1,6),6-(6,16),6-(6,6)]
   132      -0.274509      -0.274509      -0.274509    6[6-(1,6),6-(1,6),6-(6,6)]
   133       9.539012       9.539012       9.539012    6[6-(1,6),6-(1,6),6-(8,8)]
   134      -2.362046      -2.362046      -2.362046    6[1-(0),6-(1,6),7-(6,30)]
   135       9.580476       9.580476       9.580476    6[6-(1,6),6-(6,16),6-(6,6)]
   136       9.560922       9.560922       9.560922    6[6-(1,6),6-(6,6),16-(6,8,8)]
   137       9.118016       9.118016       9.118016    6[1-(0),6-(6,16),6-(6,6)]
   138      10.034352      10.034352      10.034352    6[6-(1,6),6-(1,6),6-(8,8)]
   139      12.378283      12.378283      12.378283    6[1-(0),6-(1,6),6-(6,6)]
   140       9.491232       9.491232       9.491232    6[6-(6,6),8-(30),8-(30)]
   141      10.716278      10.716278      10.716278    6[6-(1,6),6-(6,6),16-(6,8,8)]
   142       3.322813       3.322813       3.322813    6[1-(0),6-(1,6),7-(6,30)]
   143      11.114937      11.114937      11.114937    6[6-(1,6),6-(6,6),16-(6,8,8)]
   144      -0.966099      -0.966099      -0.966099    6[1-(0),6-(1,7),6-(6,6)]
   145      12.397521      12.397521      12.397521    6[1-(0),6-(1,6),6-(6,6)]
   146       7.139723       7.139723       7.139723    6[6-(6,6),8-(30),8-(30)]
   147       8.398763       8.398763       8.398763    6[1-(0),6-(1,6),6-(6,6)]
   148       8.424554       8.424554       8.424554    6[1-(0),6-(1,6),6-(6,6)]
   149      11.241746      11.241746      11.241746    6[6-(1,6),6-(1,6),6-(8,8)]
   150       6.742224       6.742224       6.742224    6[6-(1,6),6-(1,6),6-(8,8)]
   151        9.77208        9.77208        9.77208    6[6-(1,6),6-(6,16),6-(6,6)]
   152      11.386659      11.386659      11.386659    6[1-(0),6-(1,6),6-(6,6)]
   153       5.440327       5.440327       5.440327    6[1-(0),6-(1,6),6-(6,6)]
   154      11.530007      11.530007      11.530007    6[1-(0),6-(6,16),6-(6,6)]
   155       1.926758       1.926758       1.926758    6[1-(0),6-(1,7),6-(6,6)]
   156      11.823166      11.823166      11.823166    6[1-(0),6-(1,6),6-(6,6)]
   157      10.690595      10.690595      10.690595    6[1-(0),6-(6,16),6-(6,6)]
   158       8.896208       8.896208       8.896208    6[1-(0),6-(1,6),6-(6,6)]
   159       9.608823       9.608823       9.608823    6[6-(6,6),8-(30),8-(30)]
   160      10.042139      10.042139      10.042139    6[1-(0),6-(6,16),6-(6,6)]
   161      -2.304968      -2.304968      -2.304968    6[1-(0),6-(1,6),7-(6,30)]
   162        1.85296        1.85296        1.85296    6[1-(0),6-(1,7),6-(6,6)]
   163       3.247446       3.247446       3.247446    6[1-(0),6-(1,6),7-(6,30)]
   164      -0.921069      -0.921069      -0.921069    6[1-(0),6-(1,7),6-(6,6)]
   165       2.622438       2.622438       2.622438    6[6-(6,6),8-(30),8-(30)]
   166       8.889462       8.889462       8.889462    6[6-(1,6),6-(1,6),6-(6,6)]
   167       -1.05362       -1.05362       -1.05362    6[6-(1,6),6-(6,16),6-(6,6)]
   168       0.089313       0.089313       0.089313    6[6-(1,6),6-(6,6),16-(6,8,8)]
   169      -0.826295      -0.826295      -0.826295    6[6-(1,6),6-(6,16),6-(6,6)]
   170      10.369947      10.369947      10.369947    6[6-(1,6),6-(1,6),6-(6,6)]
   171       0.556426       0.556426       0.556426    6[6-(1,6),6-(1,6),6-(8,8)]
   172      12.457484      12.457484      12.457484    6[1-(0),6-(1,6),7-(6,30)]
   173       0.514962       0.514962       0.514962    6[6-(1,6),6-(6,16),6-(6,6)]
   174       0.534516       0.534516       0.534516    6[6-(1,6),6-(6,6),16-(6,8,8)]
   175       0.977422       0.977422       0.977422    6[1-(0),6-(6,16),6-(6,6)]
   176       0.061086       0.061086       0.061086    6[6-(1,6),6-(1,6),6-(8,8)]
   177      -2.282845      -2.282845      -2.282845    6[1-(0),6-(1,6),6-(6,6)]
   178       0.604206       0.604206       0.604206    6[6-(6,6),8-(30),8-(30)]
   179       -0.62084       -0.62084       -0.62084    6[6-(1,6),6-(6,6),16-(6,8,8)]
   180       6.772625       6.772625       6.772625    6[1-(0),6-(1,6),7-(6,30)]
   181      -1.019499      -1.019499      -1.019499    6[6-(1,6),6-(6,6),16-(6,8,8)]
   182      11.061537      11.061537      11.061537    6[1-(0),6-(1,7),6-(6,6)]
   183      -2.302083      -2.302083      -2.302083    6[1-(0),6-(1,6),6-(6,6)]
   184       2.955715       2.955715       2.955715    6[6-(6,6),8-(30),8-(30)]
   185       1.696675       1.696675       1.696675    6[1-(0),6-(1,6),6-(6,6)]
   186       1.670884       1.670884       1.670884    6[1-(0),6-(1,6),6-(6,6)]
   187      -1.146308      -1.146308      -1.146308    6[6-(1,6),6-(1,6),6-(8,8)]
   188       3.353214       3.353214       3.353214    6[6-(1,6),6-(1,6),6-(8,8)]
   189       0.323358       0.323358       0.323358    6[6-(1,6),6-(6,16),6-(6,6)]
   190      -1.291221      -1.291221      -1.291221    6[1-(0),6-(1,6),6-(6,6)]
   191       4.655111       4.655111       4.655111    6[1-(0),6-(1,6),6-(6,6)]
   192      -1.434569      -1.434569      -1.434569    6[1-(0),6-(6,16),6-(6,6)]
   193        8.16868        8.16868        8.16868    6[1-(0),6-(1,7),6-(6,6)]
   194      -1.727728      -1.727728      -1.727728    6[1-(0),6-(1,6),6-(6,6)]
   195      -0.595157      -0.595157      -0.595157    6[1-(0),6-(6,16),6-(6,6)]
   196        1.19923        1.19923        1.19923    6[1-(0),6-(1,6),6-(6,6)]
   197       0.486615       0.486615       0.486615    6[6-(6,6),8-(30),8-(30)]
   198       0.053299       0.053299       0.053299    6[1-(0),6-(6,16),6-(6,6)]
   199      12.400406      12.400406      12.400406    6[1-(0),6-(1,6),7-(6,30)]
   200       8.242478       8.242478       8.242478    6[1-(0),6-(1,7),6-(6,6)]
   201       6.847992       6.847992       6.847992    6[1-(0),6-(1,6),7-(6,30)]
   202      11.016507      11.016507      11.016507    6[1-(0),6-(1,7),6-(6,6)]
   203       0.689657       0.689657       0.689657    6[6-(6,6),8-(30),8-(30)]
   204       6.956681       6.956681       6.956681    6[6-(1,6),6-(1,6),6-(6,6)]
   205       0.879161       0.879161       0.879161    6[6-(1,6),6-(6,16),6-(6,6)]
   206       2.022094       2.022094       2.022094    6[6-(1,6),6-(6,6),16-(6,8,8)]
   207       1.106486       1.106486       1.106486    6[6-(1,6),6-(6,16),6-(6,6)]
   208       8.437166       8.437166       8.437166    6[6-(1,6),6-(1,6),6-(6,6)]
   209       2.489207       2.489207       2.489207    6[6-(1,6),6-(1,6),6-(8,8)]
   210      10.524703      10.524703      10.524703    6[1-(0),6-(1,6),7-(6,30)]
   211       2.447743       2.447743       2.447743    6[6-(1,6),6-(6,16),6-(6,6)]
   212       2.467297       2.467297       2.467297    6[6-(1,6),6-(6,6),16-(6,8,8)]
   213       2.910203       2.910203       2.910203    6[1-(0),6-(6,16),6-(6,6)]
   214       1.993867       1.993867       1.993867    6[6-(1,6),6-(1,6),6-(8,8)]
   215      -0.350064      -0.350064      -0.350064    6[1-(0),6-(1,6),6-(6,6)]
   216       2.536987       2.536987       2.536987    6[6-(6,6),8-(30),8-(30)]
   217       1.311941       1.311941       1.311941    6[6-(1,6),6-(6,6),16-(6,8,8)]
   218       4.839844       4.839844       4.839844    6[1-(0),6-(1,6),7-(6,30)]
   219       0.913282       0.913282       0.913282    6[6-(1,6),6-(6,6),16-(6,8,8)]
   220       9.128756       9.128756       9.128756    6[1-(0),6-(1,7),6-(6,6)]
   221      -0.369302      -0.369302      -0.369302    6[1-(0),6-(1,6),6-(6,6)]
   222       1.022934       1.022934       1.022934    6[6-(6,6),8-(30),8-(30)]
   223       3.629456       3.629456       3.629456    6[1-(0),6-(1,6),6-(6,6)]
   224       3.603665       3.603665       3.603665    6[1-(0),6-(1,6),6-(6,6)]
   225       0.786473       0.786473       0.786473    6[6-(1,6),6-(1,6),6-(8,8)]
   226       1.420433       1.420433       1.420433    6[6-(1,6),6-(1,6),6-(8,8)]
   227       2.256139       2.256139       2.256139    6[6-(1,6),6-(6,16),6-(6,6)]
   228        0.64156        0.64156        0.64156    6[1-(0),6-(1,6),6-(6,6)]
   229        2.72233        2.72233        2.72233    6[1-(0),6-(1,6),6-(6,6)]
   230       0.498212       0.498212       0.498212    6[1-(0),6-(6,16),6-(6,6)]
   231       6.235899       6.235899       6.235899    6[1-(0),6-(1,7),6-(6,6)]
   232       0.205053       0.205053       0.205053    6[1-(0),6-(1,6),6-(6,6)]
   233       1.337624       1.337624       1.337624    6[1-(0),6-(6,16),6-(6,6)]
   234       3.132011       3.132011       3.132011    6[1-(0),6-(1,6),6-(6,6)]
   235       2.419396       2.419396       2.419396    6[6-(6,6),8-(30),8-(30)]
   236        1.98608        1.98608        1.98608    6[1-(0),6-(6,16),6-(6,6)]
   237      10.467625      10.467625      10.467625    6[1-(0),6-(1,6),7-(6,30)]
   238       6.309697       6.309697       6.309697    6[1-(0),6-(1,7),6-(6,6)]
   239       4.915211       4.915211       4.915211    6[1-(0),6-(1,6),7-(6,30)]
   240       9.083726       9.083726       9.083726    6[1-(0),6-(1,7),6-(6,6)]
   241       6.677303       6.677303       6.677303    16[6-(6,6),6-(6,6),8-(0),8-(0)]
   242      10.134381      10.134381      10.134381    16[6-(6,6),6-(6,6),8-(0),8-(0)]
   243       8.610084       8.610084       8.610084    16[6-(6,6),6-(6,6),8-(0),8-(0)]
   244      12.067162      12.067162      12.067162    16[6-(6,6),6-(6,6),8-(0),8-(0)]
   245       1.485354       1.485354       1.485354    16[6-(6,6),6-(6,6),8-(0),8-(0)]
   246      -1.971724      -1.971724      -1.971724    16[6-(6,6),6-(6,6),8-(0),8-(0)]
   247       3.418135       3.418135       3.418135    16[6-(6,6),6-(6,6),8-(0),8-(0)]
   248      -0.038943      -0.038943      -0.038943    16[6-(6,6),6-(6,6),8-(0),8-(0)]
   249      -1.082978      -1.082978      -1.082978    7[6-(1,6),6-(1,6),30-(8,8,8,8)]
   250       5.924851       5.924851       5.924851    7[6-(1,6),6-(1,6),30-(8,8,8,8)]
   251      -3.015759      -3.015759      -3.015759    7[6-(1,6),6-(1,6),30-(8,8,8,8)]
   252        3.99207        3.99207        3.99207    7[6-(1,6),6-(1,6),30-(8,8,8,8)]
   253      13.111197      13.111197      13.111197    7[6-(1,6),6-(1,6),30-(8,8,8,8)]
   254       6.103368       6.103368       6.103368    7[6-(1,6),6-(1,6),30-(8,8,8,8)]
   255      11.178416      11.178416      11.178416    7[6-(1,6),6-(1,6),30-(8,8,8,8)]
   256       4.170587       4.170587       4.170587    7[6-(1,6),6-(1,6),30-(8,8,8,8)]
   257       6.454635       6.454635       6.454635    8[6-(6,8),30-(7,8,8,8)]
   258      10.334751      10.334751      10.334751    8[6-(6,8),30-(7,8,8,8)]
   259       8.301534       8.301534       8.301534    8[6-(6,8),30-(7,8,8,8)]
   260       8.584756       8.584756       8.584756    8[6-(6,8),30-(7,8,8,8)]
   261      10.520785      10.520785      10.520785    8[6-(6,8),30-(7,8,8,8)]
   262       8.174107       8.174107       8.174107    8[6-(6,8),30-(7,8,8,8)]
   263       6.438778       6.438778       6.438778    8[6-(6,8),30-(7,8,8,8)]
   264        8.61896        8.61896        8.61896    8[6-(6,8),30-(7,8,8,8)]
   265      11.175283      11.175283      11.175283    8[16-(6,6,8)]
   266       5.712681       5.712681       5.712681    8[16-(6,6,8)]
   267       6.274181       6.274181       6.274181    8[16-(6,6,8)]
   268      10.491485      10.491485      10.491485    8[16-(6,6,8)]
   269       8.387416       8.387416       8.387416    8[6-(6,8),30-(7,8,8,8)]
   270        8.40197        8.40197        8.40197    8[6-(6,8),30-(7,8,8,8)]
   271       6.368753       6.368753       6.368753    8[6-(6,8),30-(7,8,8,8)]
   272      10.517537      10.517537      10.517537    8[6-(6,8),30-(7,8,8,8)]
   273       8.588004       8.588004       8.588004    8[6-(6,8),30-(7,8,8,8)]
   274       6.241326       6.241326       6.241326    8[6-(6,8),30-(7,8,8,8)]
   275       8.371559       8.371559       8.371559    8[6-(6,8),30-(7,8,8,8)]
   276      10.551741      10.551741      10.551741    8[6-(6,8),30-(7,8,8,8)]
   277      13.108064      13.108064      13.108064    8[16-(6,6,8)]
   278       7.645462       7.645462       7.645462    8[16-(6,6,8)]
   279       8.206962       8.206962       8.206962    8[16-(6,6,8)]
   280      12.424266      12.424266      12.424266    8[16-(6,6,8)]
   281       1.708022       1.708022       1.708022    8[6-(6,8),30-(7,8,8,8)]
   282       1.693468       1.693468       1.693468    8[6-(6,8),30-(7,8,8,8)]
   283       3.726685       3.726685       3.726685    8[6-(6,8),30-(7,8,8,8)]
   284      -0.422099      -0.422099      -0.422099    8[6-(6,8),30-(7,8,8,8)]
   285       1.507434       1.507434       1.507434    8[6-(6,8),30-(7,8,8,8)]
   286       3.854112       3.854112       3.854112    8[6-(6,8),30-(7,8,8,8)]
   287       1.723879       1.723879       1.723879    8[6-(6,8),30-(7,8,8,8)]
   288      -0.456303      -0.456303      -0.456303    8[6-(6,8),30-(7,8,8,8)]
   289      -3.012626      -3.012626      -3.012626    8[16-(6,6,8)]
   290       2.449976       2.449976       2.449976    8[16-(6,6,8)]
   291       1.888476       1.888476       1.888476    8[16-(6,6,8)]
   292      -2.328828      -2.328828      -2.328828    8[16-(6,6,8)]
   293       3.640803       3.640803       3.640803    8[6-(6,8),30-(7,8,8,8)]
   294      -0.239313      -0.239313      -0.239313    8[6-(6,8),30-(7,8,8,8)]
   295       1.793904       1.793904       1.793904    8[6-(6,8),30-(7,8,8,8)]
   296       1.510682       1.510682       1.510682    8[6-(6,8),30-(7,8,8,8)]
   297      -0.425347      -0.425347      -0.425347    8[6-(6,8),30-(7,8,8,8)]
   298       1.921331       1.921331       1.921331    8[6-(6,8),30-(7,8,8,8)]
   299        3.65666        3.65666        3.65666    8[6-(6,8),30-(7,8,8,8)]
   300       1.476478       1.476478       1.476478    8[6-(6,8),30-(7,8,8,8)]
   301      -1.079845      -1.079845      -1.079845    8[16-(6,6,8)]
   302       4.382757       4.382757       4.382757    8[16-(6,6,8)]
   303       3.821257       3.821257       3.821257    8[16-(6,6,8)]
   304      -0.396047      -0.396047      -0.396047    8[16-(6,6,8)]
