# Supplementary material for: A collection of forcefield precursors for metal–organic frameworks
Source: RSC Adv. 2019 Nov 13;9(63):36492–507. doi: 10.1039/c9ra07327b (PMC9075174; doi:10.1039/c9ra07327b)
Supplement: RA-009-C9RA07327B-s584 [file RA-009-C9RA07327B-s584.txt]

EMITUQ01_clean

13.896300    0.000000    0.000000
-4.278005    18.380725    0.000000
0.000000    0.000000    23.221000

     1       7.799699       7.799699       7.799699    30[7-(6,6),8-(6),8-(6),8-(6),8-(6)]
     2      10.664313      10.664313      10.664313    30[7-(6,6),8-(6),8-(6),8-(6),8-(6)]
     3       5.660697       5.660697       5.660697    30[7-(6,6),8-(6),8-(6),8-(6),8-(6)]
     4        8.52531        8.52531        8.52531    30[7-(6,6),8-(6),8-(6),8-(6),8-(6)]
     5       3.957598       3.957598       3.957598    30[7-(6,6),8-(6),8-(6),8-(6),8-(6)]
     6       1.092985       1.092985       1.092985    30[7-(6,6),8-(6),8-(6),8-(6),8-(6)]
     7       1.818596       1.818596       1.818596    30[7-(6,6),8-(6),8-(6),8-(6),8-(6)]
     8      -1.046018      -1.046018      -1.046018    30[7-(6,6),8-(6),8-(6),8-(6),8-(6)]
     9      10.316897      10.316897      10.316897    1[6-(6,6)]
    10        6.46495        6.46495        6.46495    1[6-(6,6)]
    11       5.688522       5.688522       5.688522    1[6-(6,6)]
    12       5.278006       5.278006       5.278006    1[6-(6,6)]
    13        9.26303        9.26303        9.26303    1[6-(6,6)]
    14       5.226319       5.226319       5.226319    1[6-(6,6)]
    15       8.080935       8.080935       8.080935    1[6-(6,6)]
    16      11.852005      11.852005      11.852005    1[6-(6,6)]
    17      12.598584      12.598584      12.598584    1[6-(6,6)]
    18      13.071659      13.071659      13.071659    1[6-(6,6)]
    19       9.175514       9.175514       9.175514    1[6-(6,6)]
    20      13.166017      13.166017      13.166017    1[6-(6,6)]
    21       5.676394       5.676394       5.676394    1[6-(6,7)]
    22       5.500014       5.500014       5.500014    1[6-(6,7)]
    23       3.373754       3.373754       3.373754    1[6-(6,6)]
    24       3.203564       3.203564       3.203564    1[6-(6,6)]
    25       1.264072       1.264072       1.264072    1[6-(6,6)]
    26       1.340996       1.340996       1.340996    1[6-(6,6)]
    27      -1.049895      -1.049895      -1.049895    1[6-(6,7)]
    28      -0.969757      -0.969757      -0.969757    1[6-(6,7)]
    29       8.177895       8.177895       8.177895    1[6-(6,6)]
    30       4.325947       4.325947       4.325947    1[6-(6,6)]
    31       7.827524       7.827524       7.827524    1[6-(6,6)]
    32       7.417008       7.417008       7.417008    1[6-(6,6)]
    33      11.402033      11.402033      11.402033    1[6-(6,6)]
    34       7.365321       7.365321       7.365321    1[6-(6,6)]
    35       5.941932       5.941932       5.941932    1[6-(6,6)]
    36       9.713002       9.713002       9.713002    1[6-(6,6)]
    37      10.459582      10.459582      10.459582    1[6-(6,6)]
    38      10.932657      10.932657      10.932657    1[6-(6,6)]
    39       7.036512       7.036512       7.036512    1[6-(6,6)]
    40      11.027015      11.027015      11.027015    1[6-(6,6)]
    41       3.537391       3.537391       3.537391    1[6-(6,7)]
    42       3.361011       3.361011       3.361011    1[6-(6,7)]
    43       1.234751       1.234751       1.234751    1[6-(6,6)]
    44       1.064561       1.064561       1.064561    1[6-(6,6)]
    45       -0.87493       -0.87493       -0.87493    1[6-(6,6)]
    46      -0.798006      -0.798006      -0.798006    1[6-(6,6)]
    47      -3.188897      -3.188897      -3.188897    1[6-(6,7)]
    48       -3.10876       -3.10876       -3.10876    1[6-(6,7)]
    49         1.4404         1.4404         1.4404    1[6-(6,6)]
    50       5.292348       5.292348       5.292348    1[6-(6,6)]
    51       1.790771       1.790771       1.790771    1[6-(6,6)]
    52       2.201287       2.201287       2.201287    1[6-(6,6)]
    53      -1.783738      -1.783738      -1.783738    1[6-(6,6)]
    54       2.252974       2.252974       2.252974    1[6-(6,6)]
    55       3.676363       3.676363       3.676363    1[6-(6,6)]
    56      -0.094707      -0.094707      -0.094707    1[6-(6,6)]
    57      -0.841287      -0.841287      -0.841287    1[6-(6,6)]
    58      -1.314362      -1.314362      -1.314362    1[6-(6,6)]
    59       2.581783       2.581783       2.581783    1[6-(6,6)]
    60       -1.40872       -1.40872       -1.40872    1[6-(6,6)]
    61       6.080904       6.080904       6.080904    1[6-(6,7)]
    62       6.257284       6.257284       6.257284    1[6-(6,7)]
    63       8.383544       8.383544       8.383544    1[6-(6,6)]
    64       8.553734       8.553734       8.553734    1[6-(6,6)]
    65      10.493225      10.493225      10.493225    1[6-(6,6)]
    66      10.416301      10.416301      10.416301    1[6-(6,6)]
    67      12.807192      12.807192      12.807192    1[6-(6,7)]
    68      12.727055      12.727055      12.727055    1[6-(6,7)]
    69      -0.698602      -0.698602      -0.698602    1[6-(6,6)]
    70       3.153345       3.153345       3.153345    1[6-(6,6)]
    71       3.929773       3.929773       3.929773    1[6-(6,6)]
    72       4.340289       4.340289       4.340289    1[6-(6,6)]
    73       0.355265       0.355265       0.355265    1[6-(6,6)]
    74       4.391976       4.391976       4.391976    1[6-(6,6)]
    75        1.53736        1.53736        1.53736    1[6-(6,6)]
    76       -2.23371       -2.23371       -2.23371    1[6-(6,6)]
    77      -2.980289      -2.980289      -2.980289    1[6-(6,6)]
    78      -3.453364      -3.453364      -3.453364    1[6-(6,6)]
    79       4.720786       4.720786       4.720786    1[6-(6,6)]
    80      -3.547722      -3.547722      -3.547722    1[6-(6,6)]
    81       3.941901       3.941901       3.941901    1[6-(6,7)]
    82       4.118281       4.118281       4.118281    1[6-(6,7)]
    83       6.244541       6.244541       6.244541    1[6-(6,6)]
    84       6.414731       6.414731       6.414731    1[6-(6,6)]
    85       8.354223       8.354223       8.354223    1[6-(6,6)]
    86       8.277299       8.277299       8.277299    1[6-(6,6)]
    87       10.66819       10.66819       10.66819    1[6-(6,7)]
    88      10.588052      10.588052      10.588052    1[6-(6,7)]
    89       8.903137       8.903137       8.903137    6[6-(6,6),8-(30),8-(30)]
    90       8.447957       8.447957       8.447957    6[6-(1,6),6-(1,6),6-(8,8)]
    91       9.386104       9.386104       9.386104    6[1-(0),6-(6,16),6-(6,6)]
    92       7.091277       7.091277       7.091277    6[1-(0),6-(1,6),6-(6,6)]
    93       8.913595       8.913595       8.913595    6[6-(1,6),6-(6,6),16-(6,8,8)]
    94       6.620816       6.620816       6.620816    6[1-(0),6-(1,6),6-(6,6)]
    95       7.553837       7.553837       7.553837    6[6-(1,6),6-(6,16),6-(6,6)]
    96       7.299468       7.299468       7.299468    6[6-(1,6),6-(6,16),6-(6,6)]
    97       8.464449       8.464449       8.464449    6[6-(1,6),6-(6,6),16-(6,8,8)]
    98       6.081916       6.081916       6.081916    6[1-(0),6-(1,6),6-(6,6)]
    99       8.457635       8.457635       8.457635    6[1-(0),6-(6,16),6-(6,6)]
   100       6.054175       6.054175       6.054175    6[1-(0),6-(1,6),6-(6,6)]
   101       7.225971       7.225971       7.225971    6[6-(1,6),6-(1,6),6-(8,8)]
   102       7.167842       7.167842       7.167842    6[6-(6,6),8-(30),8-(30)]
   103       9.481318       9.481318       9.481318    6[6-(6,6),8-(30),8-(30)]
   104        9.91856        9.91856        9.91856    6[6-(1,6),6-(1,6),6-(8,8)]
   105       8.992825       8.992825       8.992825    6[1-(0),6-(6,16),6-(6,6)]
   106      11.243411      11.243411      11.243411    6[1-(0),6-(1,6),6-(6,6)]
   107       9.459573       9.459573       9.459573    6[6-(1,6),6-(6,6),16-(6,8,8)]
   108      11.692661      11.692661      11.692661    6[1-(0),6-(1,6),6-(6,6)]
   109       10.79345       10.79345       10.79345    6[6-(1,6),6-(6,16),6-(6,6)]
   110      11.070365      11.070365      11.070365    6[6-(1,6),6-(6,16),6-(6,6)]
   111       9.936165       9.936165       9.936165    6[6-(1,6),6-(6,6),16-(6,8,8)]
   112      12.289299      12.289299      12.289299    6[1-(0),6-(1,6),6-(6,6)]
   113       9.964376       9.964376       9.964376    6[1-(0),6-(6,16),6-(6,6)]
   114       12.33842       12.33842       12.33842    6[1-(0),6-(1,6),6-(6,6)]
   115      11.200373      11.200373      11.200373    6[6-(1,6),6-(1,6),6-(8,8)]
   116       7.025479       7.025479       7.025479    6[6-(6,6),8-(30),8-(30)]
   117       5.160385       5.160385       5.160385    6[1-(0),6-(1,6),7-(6,30)]
   118       5.060255       5.060255       5.060255    6[1-(0),6-(1,6),7-(6,30)]
   119       3.790495       3.790495       3.790495    6[1-(0),6-(1,7),6-(6,6)]
   120       3.691259       3.691259       3.691259    6[1-(0),6-(1,7),6-(6,6)]
   121       3.032472       3.032472       3.032472    6[6-(1,6),6-(1,6),6-(6,6)]
   122       1.558178       1.558178       1.558178    6[6-(1,6),6-(1,6),6-(6,6)]
   123       0.826231       0.826231       0.826231    6[1-(0),6-(1,7),6-(6,6)]
   124        0.86791        0.86791        0.86791    6[1-(0),6-(1,7),6-(6,6)]
   125      -0.551119      -0.551119      -0.551119    6[1-(0),6-(1,6),7-(6,30)]
   126      -0.507328      -0.507328      -0.507328    6[1-(0),6-(1,6),7-(6,30)]
   127       6.764135       6.764135       6.764135    6[6-(6,6),8-(30),8-(30)]
   128       6.308954       6.308954       6.308954    6[6-(1,6),6-(1,6),6-(8,8)]
   129      11.525107      11.525107      11.525107    6[1-(0),6-(6,16),6-(6,6)]
   130       4.952274       4.952274       4.952274    6[1-(0),6-(1,6),6-(6,6)]
   131      11.052597      11.052597      11.052597    6[6-(1,6),6-(6,6),16-(6,8,8)]
   132       8.759818       8.759818       8.759818    6[1-(0),6-(1,6),6-(6,6)]
   133       9.692839       9.692839       9.692839    6[6-(1,6),6-(6,16),6-(6,6)]
   134        9.43847        9.43847        9.43847    6[6-(1,6),6-(6,16),6-(6,6)]
   135      10.603451      10.603451      10.603451    6[6-(1,6),6-(6,6),16-(6,8,8)]
   136       8.220919       8.220919       8.220919    6[1-(0),6-(1,6),6-(6,6)]
   137      10.596637      10.596637      10.596637    6[1-(0),6-(6,16),6-(6,6)]
   138       8.193177       8.193177       8.193177    6[1-(0),6-(1,6),6-(6,6)]
   139       9.364973       9.364973       9.364973    6[6-(1,6),6-(1,6),6-(8,8)]
   140       9.306845       9.306845       9.306845    6[6-(6,6),8-(30),8-(30)]
   141       7.342315       7.342315       7.342315    6[6-(6,6),8-(30),8-(30)]
   142       7.779558       7.779558       7.779558    6[6-(1,6),6-(1,6),6-(8,8)]
   143       6.853822       6.853822       6.853822    6[1-(0),6-(6,16),6-(6,6)]
   144       9.104408       9.104408       9.104408    6[1-(0),6-(1,6),6-(6,6)]
   145       7.320571       7.320571       7.320571    6[6-(1,6),6-(6,6),16-(6,8,8)]
   146       9.553659       9.553659       9.553659    6[1-(0),6-(1,6),6-(6,6)]
   147       8.654448       8.654448       8.654448    6[6-(1,6),6-(6,16),6-(6,6)]
   148       8.931362       8.931362       8.931362    6[6-(1,6),6-(6,16),6-(6,6)]
   149       7.797162       7.797162       7.797162    6[6-(1,6),6-(6,6),16-(6,8,8)]
   150      10.150297      10.150297      10.150297    6[1-(0),6-(1,6),6-(6,6)]
   151       7.825373       7.825373       7.825373    6[1-(0),6-(6,16),6-(6,6)]
   152      10.199417      10.199417      10.199417    6[1-(0),6-(1,6),6-(6,6)]
   153       9.061371       9.061371       9.061371    6[6-(1,6),6-(1,6),6-(8,8)]
   154       9.164481       9.164481       9.164481    6[6-(6,6),8-(30),8-(30)]
   155       3.021382       3.021382       3.021382    6[1-(0),6-(1,6),7-(6,30)]
   156       2.921253       2.921253       2.921253    6[1-(0),6-(1,6),7-(6,30)]
   157       1.651492       1.651492       1.651492    6[1-(0),6-(1,7),6-(6,6)]
   158       1.552256       1.552256       1.552256    6[1-(0),6-(1,7),6-(6,6)]
   159        0.89347        0.89347        0.89347    6[6-(1,6),6-(1,6),6-(6,6)]
   160      -0.580824      -0.580824      -0.580824    6[6-(1,6),6-(1,6),6-(6,6)]
   161      -1.312772      -1.312772      -1.312772    6[1-(0),6-(1,7),6-(6,6)]
   162      -1.271093      -1.271093      -1.271093    6[1-(0),6-(1,7),6-(6,6)]
   163      -2.690122      -2.690122      -2.690122    6[1-(0),6-(1,6),7-(6,30)]
   164       -2.64633       -2.64633       -2.64633    6[1-(0),6-(1,6),7-(6,30)]
   165        2.85416        2.85416        2.85416    6[6-(6,6),8-(30),8-(30)]
   166       3.309341       3.309341       3.309341    6[6-(1,6),6-(1,6),6-(8,8)]
   167       2.371193       2.371193       2.371193    6[1-(0),6-(6,16),6-(6,6)]
   168       4.666021       4.666021       4.666021    6[1-(0),6-(1,6),6-(6,6)]
   169      -1.434302      -1.434302      -1.434302    6[6-(1,6),6-(6,6),16-(6,8,8)]
   170       0.858477       0.858477       0.858477    6[1-(0),6-(1,6),6-(6,6)]
   171      -0.074544      -0.074544      -0.074544    6[6-(1,6),6-(6,16),6-(6,6)]
   172       0.179825       0.179825       0.179825    6[6-(1,6),6-(6,16),6-(6,6)]
   173      -0.985156      -0.985156      -0.985156    6[6-(1,6),6-(6,6),16-(6,8,8)]
   174       1.397376       1.397376       1.397376    6[1-(0),6-(1,6),6-(6,6)]
   175      -0.978342      -0.978342      -0.978342    6[1-(0),6-(6,16),6-(6,6)]
   176       1.425118       1.425118       1.425118    6[1-(0),6-(1,6),6-(6,6)]
   177       0.253322       0.253322       0.253322    6[6-(1,6),6-(1,6),6-(8,8)]
   178        0.31145        0.31145        0.31145    6[6-(6,6),8-(30),8-(30)]
   179        2.27598        2.27598        2.27598    6[6-(6,6),8-(30),8-(30)]
   180       1.838737       1.838737       1.838737    6[6-(1,6),6-(1,6),6-(8,8)]
   181       2.764473       2.764473       2.764473    6[1-(0),6-(6,16),6-(6,6)]
   182       0.513887       0.513887       0.513887    6[1-(0),6-(1,6),6-(6,6)]
   183       2.297724       2.297724       2.297724    6[6-(1,6),6-(6,6),16-(6,8,8)]
   184       0.064636       0.064636       0.064636    6[1-(0),6-(1,6),6-(6,6)]
   185       0.963847       0.963847       0.963847    6[6-(1,6),6-(6,16),6-(6,6)]
   186       0.686933       0.686933       0.686933    6[6-(1,6),6-(6,16),6-(6,6)]
   187       1.821133       1.821133       1.821133    6[6-(1,6),6-(6,6),16-(6,8,8)]
   188      -0.532002      -0.532002      -0.532002    6[1-(0),6-(1,6),6-(6,6)]
   189       1.792922       1.792922       1.792922    6[1-(0),6-(6,16),6-(6,6)]
   190      -0.581122      -0.581122      -0.581122    6[1-(0),6-(1,6),6-(6,6)]
   191       0.556924       0.556924       0.556924    6[6-(1,6),6-(1,6),6-(8,8)]
   192       0.453814       0.453814       0.453814    6[6-(6,6),8-(30),8-(30)]
   193       6.596913       6.596913       6.596913    6[1-(0),6-(1,6),7-(6,30)]
   194       6.697042       6.697042       6.697042    6[1-(0),6-(1,6),7-(6,30)]
   195       7.966803       7.966803       7.966803    6[1-(0),6-(1,7),6-(6,6)]
   196       8.066039       8.066039       8.066039    6[1-(0),6-(1,7),6-(6,6)]
   197       8.724825       8.724825       8.724825    6[6-(1,6),6-(1,6),6-(6,6)]
   198      10.199119      10.199119      10.199119    6[6-(1,6),6-(1,6),6-(6,6)]
   199      10.931067      10.931067      10.931067    6[1-(0),6-(1,7),6-(6,6)]
   200      10.889388      10.889388      10.889388    6[1-(0),6-(1,7),6-(6,6)]
   201      12.308417      12.308417      12.308417    6[1-(0),6-(1,6),7-(6,30)]
   202      12.264625      12.264625      12.264625    6[1-(0),6-(1,6),7-(6,30)]
   203       0.715158       0.715158       0.715158    6[6-(6,6),8-(30),8-(30)]
   204       1.170338       1.170338       1.170338    6[6-(1,6),6-(1,6),6-(8,8)]
   205       0.232191       0.232191       0.232191    6[1-(0),6-(6,16),6-(6,6)]
   206       2.527018       2.527018       2.527018    6[1-(0),6-(1,6),6-(6,6)]
   207         0.7047         0.7047         0.7047    6[6-(1,6),6-(6,6),16-(6,8,8)]
   208       2.997479       2.997479       2.997479    6[1-(0),6-(1,6),6-(6,6)]
   209       2.064458       2.064458       2.064458    6[6-(1,6),6-(6,16),6-(6,6)]
   210       2.318827       2.318827       2.318827    6[6-(1,6),6-(6,16),6-(6,6)]
   211       1.153846       1.153846       1.153846    6[6-(1,6),6-(6,6),16-(6,8,8)]
   212       3.536379       3.536379       3.536379    6[1-(0),6-(1,6),6-(6,6)]
   213        1.16066        1.16066        1.16066    6[1-(0),6-(6,16),6-(6,6)]
   214        3.56412        3.56412        3.56412    6[1-(0),6-(1,6),6-(6,6)]
   215       2.392324       2.392324       2.392324    6[6-(1,6),6-(1,6),6-(8,8)]
   216       2.450453       2.450453       2.450453    6[6-(6,6),8-(30),8-(30)]
   217       0.136977       0.136977       0.136977    6[6-(6,6),8-(30),8-(30)]
   218      -0.300265      -0.300265      -0.300265    6[6-(1,6),6-(1,6),6-(8,8)]
   219        0.62547        0.62547        0.62547    6[1-(0),6-(6,16),6-(6,6)]
   220      -1.625116      -1.625116      -1.625116    6[1-(0),6-(1,6),6-(6,6)]
   221       0.158722       0.158722       0.158722    6[6-(1,6),6-(6,6),16-(6,8,8)]
   222      -2.074366      -2.074366      -2.074366    6[1-(0),6-(1,6),6-(6,6)]
   223      -1.175155      -1.175155      -1.175155    6[6-(1,6),6-(6,16),6-(6,6)]
   224       -1.45207       -1.45207       -1.45207    6[6-(1,6),6-(6,16),6-(6,6)]
   225       -0.31787       -0.31787       -0.31787    6[6-(1,6),6-(6,6),16-(6,8,8)]
   226      -2.671004      -2.671004      -2.671004    6[1-(0),6-(1,6),6-(6,6)]
   227      -0.346081      -0.346081      -0.346081    6[1-(0),6-(6,16),6-(6,6)]
   228      -2.720125      -2.720125      -2.720125    6[1-(0),6-(1,6),6-(6,6)]
   229      -1.582078      -1.582078      -1.582078    6[6-(1,6),6-(1,6),6-(8,8)]
   230       2.592816       2.592816       2.592816    6[6-(6,6),8-(30),8-(30)]
   231        4.45791        4.45791        4.45791    6[1-(0),6-(1,6),7-(6,30)]
   232        4.55804        4.55804        4.55804    6[1-(0),6-(1,6),7-(6,30)]
   233         5.8278         5.8278         5.8278    6[1-(0),6-(1,7),6-(6,6)]
   234       5.927036       5.927036       5.927036    6[1-(0),6-(1,7),6-(6,6)]
   235       6.585823       6.585823       6.585823    6[6-(1,6),6-(1,6),6-(6,6)]
   236       8.060117       8.060117       8.060117    6[6-(1,6),6-(1,6),6-(6,6)]
   237       8.792064       8.792064       8.792064    6[1-(0),6-(1,7),6-(6,6)]
   238       8.750385       8.750385       8.750385    6[1-(0),6-(1,7),6-(6,6)]
   239      10.169414      10.169414      10.169414    6[1-(0),6-(1,6),7-(6,30)]
   240      10.125623      10.125623      10.125623    6[1-(0),6-(1,6),7-(6,30)]
   241       9.887797       9.887797       9.887797    16[6-(6,6),6-(6,6),8-(0),8-(0)]
   242       8.527634       8.527634       8.527634    16[6-(6,6),6-(6,6),8-(0),8-(0)]
   243      12.026799      12.026799      12.026799    16[6-(6,6),6-(6,6),8-(0),8-(0)]
   244       6.388632       6.388632       6.388632    16[6-(6,6),6-(6,6),8-(0),8-(0)]
   245      -2.408504      -2.408504      -2.408504    16[6-(6,6),6-(6,6),8-(0),8-(0)]
   246       3.229663       3.229663       3.229663    16[6-(6,6),6-(6,6),8-(0),8-(0)]
   247      -0.269502      -0.269502      -0.269502    16[6-(6,6),6-(6,6),8-(0),8-(0)]
   248       1.090661       1.090661       1.090661    16[6-(6,6),6-(6,6),8-(0),8-(0)]
   249       5.791658       5.791658       5.791658    7[6-(1,6),6-(1,6),30-(8,8,8,8)]
   250      -1.215267      -1.215267      -1.215267    7[6-(1,6),6-(1,6),30-(8,8,8,8)]
   251       3.652656       3.652656       3.652656    7[6-(1,6),6-(1,6),30-(8,8,8,8)]
   252      -3.354269      -3.354269      -3.354269    7[6-(1,6),6-(1,6),30-(8,8,8,8)]
   253       5.965639       5.965639       5.965639    7[6-(1,6),6-(1,6),30-(8,8,8,8)]
   254      12.972564      12.972564      12.972564    7[6-(1,6),6-(1,6),30-(8,8,8,8)]
   255       3.826637       3.826637       3.826637    7[6-(1,6),6-(1,6),30-(8,8,8,8)]
   256      10.833562      10.833562      10.833562    7[6-(1,6),6-(1,6),30-(8,8,8,8)]
   257       8.014565       8.014565       8.014565    8[6-(6,8),30-(7,8,8,8)]
   258      10.133303      10.133303      10.133303    8[6-(6,8),30-(7,8,8,8)]
   259        8.21809        8.21809        8.21809    8[6-(6,8),30-(7,8,8,8)]
   260       6.072523       6.072523       6.072523    8[6-(6,8),30-(7,8,8,8)]
   261       8.251004       8.251004       8.251004    8[6-(6,8),30-(7,8,8,8)]
   262      10.382662      10.382662      10.382662    8[6-(6,8),30-(7,8,8,8)]
   263       8.147526       8.147526       8.147526    8[6-(6,8),30-(7,8,8,8)]
   264       5.989121       5.989121       5.989121    8[6-(6,8),30-(7,8,8,8)]
   265      10.561007      10.561007      10.561007    8[16-(6,6,8)]
   266       10.67533       10.67533       10.67533    8[16-(6,6,8)]
   267       8.102624       8.102624       8.102624    8[16-(6,6,8)]
   268        7.52477        7.52477        7.52477    8[16-(6,6,8)]
   269       5.875562       5.875562       5.875562    8[6-(6,8),30-(7,8,8,8)]
   270         7.9943         7.9943         7.9943    8[6-(6,8),30-(7,8,8,8)]
   271      10.357093      10.357093      10.357093    8[6-(6,8),30-(7,8,8,8)]
   272       8.211526       8.211526       8.211526    8[6-(6,8),30-(7,8,8,8)]
   273       6.112002       6.112002       6.112002    8[6-(6,8),30-(7,8,8,8)]
   274       8.243659       8.243659       8.243659    8[6-(6,8),30-(7,8,8,8)]
   275      10.286529      10.286529      10.286529    8[6-(6,8),30-(7,8,8,8)]
   276       8.128124       8.128124       8.128124    8[6-(6,8),30-(7,8,8,8)]
   277       12.70001       12.70001       12.70001    8[16-(6,6,8)]
   278      12.814333      12.814333      12.814333    8[16-(6,6,8)]
   279       5.963621       5.963621       5.963621    8[16-(6,6,8)]
   280       5.385768       5.385768       5.385768    8[16-(6,6,8)]
   281       3.742733       3.742733       3.742733    8[6-(6,8),30-(7,8,8,8)]
   282       1.623995       1.623995       1.623995    8[6-(6,8),30-(7,8,8,8)]
   283      -0.738798      -0.738798      -0.738798    8[6-(6,8),30-(7,8,8,8)]
   284       1.406769       1.406769       1.406769    8[6-(6,8),30-(7,8,8,8)]
   285       3.506293       3.506293       3.506293    8[6-(6,8),30-(7,8,8,8)]
   286       1.374636       1.374636       1.374636    8[6-(6,8),30-(7,8,8,8)]
   287      -0.668234      -0.668234      -0.668234    8[6-(6,8),30-(7,8,8,8)]
   288       1.490171       1.490171       1.490171    8[6-(6,8),30-(7,8,8,8)]
   289      -3.081715      -3.081715      -3.081715    8[16-(6,6,8)]
   290      -3.196038      -3.196038      -3.196038    8[16-(6,6,8)]
   291       3.654674       3.654674       3.654674    8[16-(6,6,8)]
   292       4.232527       4.232527       4.232527    8[16-(6,6,8)]
   293        1.60373        1.60373        1.60373    8[6-(6,8),30-(7,8,8,8)]
   294      -0.515008      -0.515008      -0.515008    8[6-(6,8),30-(7,8,8,8)]
   295       1.400205       1.400205       1.400205    8[6-(6,8),30-(7,8,8,8)]
   296       3.545772       3.545772       3.545772    8[6-(6,8),30-(7,8,8,8)]
   297       1.367291       1.367291       1.367291    8[6-(6,8),30-(7,8,8,8)]
   298      -0.764367      -0.764367      -0.764367    8[6-(6,8),30-(7,8,8,8)]
   299       1.470769       1.470769       1.470769    8[6-(6,8),30-(7,8,8,8)]
   300       3.629174       3.629174       3.629174    8[6-(6,8),30-(7,8,8,8)]
   301      -0.942712      -0.942712      -0.942712    8[16-(6,6,8)]
   302      -1.057035      -1.057035      -1.057035    8[16-(6,6,8)]
   303       1.515671       1.515671       1.515671    8[16-(6,6,8)]
   304       2.093525       2.093525       2.093525    8[16-(6,6,8)]
