# Supplementary material for: A collection of forcefield precursors for metal–organic frameworks
Source: RSC Adv. 2019 Nov 13;9(63):36492–507. doi: 10.1039/c9ra07327b (PMC9075174; doi:10.1039/c9ra07327b)
Supplement: RA-009-C9RA07327B-s585 [file RA-009-C9RA07327B-s585.txt]

EMOSOP_clean

9.566700    0.000000    0.000000
0.000000    16.408100    0.000000
0.000000    0.000000    16.446900

     1       0.244621       0.244621       0.244621    48[7-(1,6,6),7-(6,6),8-(6),8-(6),8-(6)]
     2       6.547736       6.547736       6.547736    48[7-(1,6,6),7-(6,6),8-(6),8-(6),8-(6)]
     3       4.538729       4.538729       4.538729    48[7-(1,6,6),7-(6,6),8-(6),8-(6),8-(6)]
     4       7.802314       7.802314       7.802314    48[7-(1,6,6),7-(6,6),8-(6),8-(6),8-(6)]
     5       9.322079       9.322079       9.322079    48[7-(1,6,6),7-(6,6),8-(6),8-(6),8-(6)]
     6       3.018964       3.018964       3.018964    48[7-(1,6,6),7-(6,6),8-(6),8-(6),8-(6)]
     7       5.027971       5.027971       5.027971    48[7-(1,6,6),7-(6,6),8-(6),8-(6),8-(6)]
     8       1.764386       1.764386       1.764386    48[7-(1,6,6),7-(6,6),8-(6),8-(6),8-(6)]
     9       4.541312       4.541312       4.541312    1[7-(6,6,48)]
    10       7.818864       7.818864       7.818864    1[7-(6,6,48)]
    11       4.152904       4.152904       4.152904    1[6-(6,6,7)]
    12       2.472992       2.472992       2.472992    1[6-(1,6,6)]
    13       2.820263       2.820263       2.820263    1[6-(1,6,6)]
    14       4.488696       4.488696       4.488696    1[6-(1,6,7)]
    15       3.642043       3.642043       3.642043    1[6-(1,6,7)]
    16       6.732087       6.732087       6.732087    1[6-(6,7)]
    17       4.761347       4.761347       4.761347    1[6-(6,6)]
    18       6.869847       6.869847       6.869847    1[6-(6,6)]
    19       8.772664       8.772664       8.772664    1[6-(6,7)]
    20       8.802321       8.802321       8.802321    1[6-(6,6,7)]
    21       7.882961       7.882961       7.882961    1[6-(1,6,6)]
    22       7.038221       7.038221       7.038221    1[6-(1,6,6)]
    23       0.646709       0.646709       0.646709    1[6-(1,6,7)]
    24       8.990785       8.990785       8.990785    1[6-(1,6,7)]
    25       9.467206       9.467206       9.467206    1[6-(6,7)]
    26        0.81891        0.81891        0.81891    1[6-(6,6)]
    27        6.78853        6.78853        6.78853    1[6-(6,6)]
    28       5.966751       5.966751       5.966751    1[6-(6,7)]
    29       0.242038       0.242038       0.242038    1[7-(6,6,48)]
    30       6.531186       6.531186       6.531186    1[7-(6,6,48)]
    31       0.630446       0.630446       0.630446    1[6-(6,6,7)]
    32       2.310358       2.310358       2.310358    1[6-(1,6,6)]
    33       1.963087       1.963087       1.963087    1[6-(1,6,6)]
    34       0.294654       0.294654       0.294654    1[6-(1,6,7)]
    35       1.141307       1.141307       1.141307    1[6-(1,6,7)]
    36       7.617963       7.617963       7.617963    1[6-(6,7)]
    37       0.022003       0.022003       0.022003    1[6-(6,6)]
    38       7.480203       7.480203       7.480203    1[6-(6,6)]
    39       5.577386       5.577386       5.577386    1[6-(6,7)]
    40       5.547729       5.547729       5.547729    1[6-(6,6,7)]
    41       6.467089       6.467089       6.467089    1[6-(1,6,6)]
    42       7.311829       7.311829       7.311829    1[6-(1,6,6)]
    43       4.136641       4.136641       4.136641    1[6-(1,6,7)]
    44       5.359265       5.359265       5.359265    1[6-(1,6,7)]
    45       4.882844       4.882844       4.882844    1[6-(6,7)]
    46        3.96444        3.96444        3.96444    1[6-(6,6)]
    47        7.56152        7.56152        7.56152    1[6-(6,6)]
    48       8.383299       8.383299       8.383299    1[6-(6,7)]
    49       5.025388       5.025388       5.025388    1[7-(6,6,48)]
    50       1.747836       1.747836       1.747836    1[7-(6,6,48)]
    51       5.413796       5.413796       5.413796    1[6-(6,6,7)]
    52       7.093708       7.093708       7.093708    1[6-(1,6,6)]
    53       6.746437       6.746437       6.746437    1[6-(1,6,6)]
    54       5.078004       5.078004       5.078004    1[6-(1,6,7)]
    55       5.924657       5.924657       5.924657    1[6-(1,6,7)]
    56       2.834613       2.834613       2.834613    1[6-(6,7)]
    57       4.805353       4.805353       4.805353    1[6-(6,6)]
    58       2.696853       2.696853       2.696853    1[6-(6,6)]
    59       0.794036       0.794036       0.794036    1[6-(6,7)]
    60       0.764379       0.764379       0.764379    1[6-(6,6,7)]
    61       1.683739       1.683739       1.683739    1[6-(1,6,6)]
    62       2.528479       2.528479       2.528479    1[6-(1,6,6)]
    63       8.919991       8.919991       8.919991    1[6-(1,6,7)]
    64       0.575915       0.575915       0.575915    1[6-(1,6,7)]
    65       0.099494       0.099494       0.099494    1[6-(6,7)]
    66        8.74779        8.74779        8.74779    1[6-(6,6)]
    67        2.77817        2.77817        2.77817    1[6-(6,6)]
    68       3.599949       3.599949       3.599949    1[6-(6,7)]
    69       9.324662       9.324662       9.324662    1[7-(6,6,48)]
    70       3.035514       3.035514       3.035514    1[7-(6,6,48)]
    71       8.936254       8.936254       8.936254    1[6-(6,6,7)]
    72       7.256342       7.256342       7.256342    1[6-(1,6,6)]
    73       7.603613       7.603613       7.603613    1[6-(1,6,6)]
    74       9.272046       9.272046       9.272046    1[6-(1,6,7)]
    75       8.425393       8.425393       8.425393    1[6-(1,6,7)]
    76       1.948737       1.948737       1.948737    1[6-(6,7)]
    77      -0.022003      -0.022003      -0.022003    1[6-(6,6)]
    78       2.086497       2.086497       2.086497    1[6-(6,6)]
    79       3.989314       3.989314       3.989314    1[6-(6,7)]
    80       4.018971       4.018971       4.018971    1[6-(6,6,7)]
    81       3.099611       3.099611       3.099611    1[6-(1,6,6)]
    82       2.254871       2.254871       2.254871    1[6-(1,6,6)]
    83       5.430059       5.430059       5.430059    1[6-(1,6,7)]
    84       4.207435       4.207435       4.207435    1[6-(1,6,7)]
    85       4.683856       4.683856       4.683856    1[6-(6,7)]
    86        5.60226        5.60226        5.60226    1[6-(6,6)]
    87        2.00518        2.00518        2.00518    1[6-(6,6)]
    88       1.183401       1.183401       1.183401    1[6-(6,7)]
    89       2.141027       2.141027       2.141027    6[6-(1,6,7),8-(48),8-(48)]
    90       3.420095       3.420095       3.420095    6[1-(0),6-(1,1,6),6-(8,8),7-(1,6,48)]
    91       3.161794       3.161794       3.161794    6[1-(0),1-(0),6-(1,6,7),6-(8,8)]
    92       4.363372       4.363372       4.363372    6[6-(1,1,6),8-(0),8-(48)]
    93       4.312668       4.312668       4.312668    6[1-(0),1-(0),6-(6,6),7-(1,6,48)]
    94       6.757917       6.757917       6.757917    6[1-(0),6-(1,6),7-(6,48)]
    95       5.563036       5.563036       5.563036    6[1-(0),6-(1,7),6-(6,6)]
    96       5.582169       5.582169       5.582169    6[6-(1,1,7),6-(1,6),6-(1,6)]
    97       6.813404       6.813404       6.813404    6[1-(0),6-(1,7),6-(6,6)]
    98       7.956624       7.956624       7.956624    6[1-(0),6-(1,6),7-(6,48)]
    99       0.788296       0.788296       0.788296    6[6-(1,6,7),8-(0),8-(48)]
   100       8.935298       8.935298       8.935298    6[1-(0),6-(1,1,6),6-(8,8),7-(1,6,48)]
   101       7.912618       7.912618       7.912618    6[1-(0),1-(0),6-(1,6,7),6-(8,8)]
   102       8.153698       8.153698       8.153698    6[6-(1,1,6),8-(48),8-(48)]
   103       9.244302       9.244302       9.244302    6[1-(0),1-(0),6-(6,6),7-(1,6,48)]
   104       8.913294       8.913294       8.913294    6[1-(0),6-(1,6),7-(6,48)]
   105        9.47486        9.47486        9.47486    6[1-(0),6-(1,7),6-(6,6)]
   106       8.698044       8.698044       8.698044    6[6-(1,1,7),6-(1,6),6-(1,6)]
   107       7.351052       7.351052       7.351052    6[1-(0),6-(1,7),6-(6,6)]
   108       6.866021       6.866021       6.866021    6[1-(0),6-(1,6),7-(6,48)]
   109       2.642323       2.642323       2.642323    6[6-(1,6,7),8-(48),8-(48)]
   110       1.363255       1.363255       1.363255    6[1-(0),6-(1,1,6),6-(8,8),7-(1,6,48)]
   111       1.621556       1.621556       1.621556    6[1-(0),1-(0),6-(1,6,7),6-(8,8)]
   112       0.419978       0.419978       0.419978    6[6-(1,1,6),8-(0),8-(48)]
   113       0.470682       0.470682       0.470682    6[1-(0),1-(0),6-(6,6),7-(1,6,48)]
   114       7.592133       7.592133       7.592133    6[1-(0),6-(1,6),7-(6,48)]
   115       8.787014       8.787014       8.787014    6[1-(0),6-(1,7),6-(6,6)]
   116       8.767881       8.767881       8.767881    6[6-(1,1,7),6-(1,6),6-(1,6)]
   117       7.536646       7.536646       7.536646    6[1-(0),6-(1,7),6-(6,6)]
   118       6.393426       6.393426       6.393426    6[1-(0),6-(1,6),7-(6,48)]
   119       3.995054       3.995054       3.995054    6[6-(1,6,7),8-(0),8-(48)]
   120       5.414752       5.414752       5.414752    6[1-(0),6-(1,1,6),6-(8,8),7-(1,6,48)]
   121       6.437432       6.437432       6.437432    6[1-(0),1-(0),6-(1,6,7),6-(8,8)]
   122       6.196352       6.196352       6.196352    6[6-(1,1,6),8-(48),8-(48)]
   123       5.105748       5.105748       5.105748    6[1-(0),1-(0),6-(6,6),7-(1,6,48)]
   124       5.436756       5.436756       5.436756    6[1-(0),6-(1,6),7-(6,48)]
   125        4.87519        4.87519        4.87519    6[1-(0),6-(1,7),6-(6,6)]
   126       5.652006       5.652006       5.652006    6[6-(1,1,7),6-(1,6),6-(1,6)]
   127       6.998998       6.998998       6.998998    6[1-(0),6-(1,7),6-(6,6)]
   128       7.484029       7.484029       7.484029    6[1-(0),6-(1,6),7-(6,48)]
   129       7.425673       7.425673       7.425673    6[6-(1,6,7),8-(48),8-(48)]
   130       6.146605       6.146605       6.146605    6[1-(0),6-(1,1,6),6-(8,8),7-(1,6,48)]
   131       6.404906       6.404906       6.404906    6[1-(0),1-(0),6-(1,6,7),6-(8,8)]
   132       5.203328       5.203328       5.203328    6[6-(1,1,6),8-(0),8-(48)]
   133       5.254032       5.254032       5.254032    6[1-(0),1-(0),6-(6,6),7-(1,6,48)]
   134       2.808783       2.808783       2.808783    6[1-(0),6-(1,6),7-(6,48)]
   135       4.003664       4.003664       4.003664    6[1-(0),6-(1,7),6-(6,6)]
   136       3.984531       3.984531       3.984531    6[6-(1,1,7),6-(1,6),6-(1,6)]
   137       2.753296       2.753296       2.753296    6[1-(0),6-(1,7),6-(6,6)]
   138       1.610076       1.610076       1.610076    6[1-(0),6-(1,6),7-(6,48)]
   139       8.778404       8.778404       8.778404    6[6-(1,6,7),8-(0),8-(48)]
   140       0.631402       0.631402       0.631402    6[1-(0),6-(1,1,6),6-(8,8),7-(1,6,48)]
   141       1.654082       1.654082       1.654082    6[1-(0),1-(0),6-(1,6,7),6-(8,8)]
   142       1.413002       1.413002       1.413002    6[6-(1,1,6),8-(48),8-(48)]
   143       0.322398       0.322398       0.322398    6[1-(0),1-(0),6-(6,6),7-(1,6,48)]
   144       0.653406       0.653406       0.653406    6[1-(0),6-(1,6),7-(6,48)]
   145        0.09184        0.09184        0.09184    6[1-(0),6-(1,7),6-(6,6)]
   146       0.868656       0.868656       0.868656    6[6-(1,1,7),6-(1,6),6-(1,6)]
   147       2.215648       2.215648       2.215648    6[1-(0),6-(1,7),6-(6,6)]
   148       2.700679       2.700679       2.700679    6[1-(0),6-(1,6),7-(6,48)]
   149       6.924377       6.924377       6.924377    6[6-(1,6,7),8-(48),8-(48)]
   150       8.203445       8.203445       8.203445    6[1-(0),6-(1,1,6),6-(8,8),7-(1,6,48)]
   151       7.945144       7.945144       7.945144    6[1-(0),1-(0),6-(1,6,7),6-(8,8)]
   152       9.146722       9.146722       9.146722    6[6-(1,1,6),8-(0),8-(48)]
   153       9.096018       9.096018       9.096018    6[1-(0),1-(0),6-(6,6),7-(1,6,48)]
   154       1.974567       1.974567       1.974567    6[1-(0),6-(1,6),7-(6,48)]
   155       0.779686       0.779686       0.779686    6[1-(0),6-(1,7),6-(6,6)]
   156       0.798819       0.798819       0.798819    6[6-(1,1,7),6-(1,6),6-(1,6)]
   157       2.030054       2.030054       2.030054    6[1-(0),6-(1,7),6-(6,6)]
   158       3.173274       3.173274       3.173274    6[1-(0),6-(1,6),7-(6,48)]
   159       5.571646       5.571646       5.571646    6[6-(1,6,7),8-(0),8-(48)]
   160       4.151948       4.151948       4.151948    6[1-(0),6-(1,1,6),6-(8,8),7-(1,6,48)]
   161       3.129268       3.129268       3.129268    6[1-(0),1-(0),6-(1,6,7),6-(8,8)]
   162       3.370348       3.370348       3.370348    6[6-(1,1,6),8-(48),8-(48)]
   163       4.460952       4.460952       4.460952    6[1-(0),1-(0),6-(6,6),7-(1,6,48)]
   164       4.129944       4.129944       4.129944    6[1-(0),6-(1,6),7-(6,48)]
   165        4.69151        4.69151        4.69151    6[1-(0),6-(1,7),6-(6,6)]
   166       3.914694       3.914694       3.914694    6[6-(1,1,7),6-(1,6),6-(1,6)]
   167       2.567702       2.567702       2.567702    6[1-(0),6-(1,7),6-(6,6)]
   168       2.082671       2.082671       2.082671    6[1-(0),6-(1,6),7-(6,48)]
   169       3.770236       3.770236       3.770236    7[1-(0),6-(1,1,6),6-(1,6,6),48-(7,8,8,8)]
   170       7.945144       7.945144       7.945144    7[6-(1,6),6-(1,6),48-(7,8,8,8)]
   171       8.729614       8.729614       8.729614    7[1-(0),6-(1,1,6),6-(1,6,6),48-(7,8,8,8)]
   172       7.611267       7.611267       7.611267    7[6-(1,6),6-(1,6),48-(7,8,8,8)]
   173       1.013114       1.013114       1.013114    7[1-(0),6-(1,1,6),6-(1,6,6),48-(7,8,8,8)]
   174       6.404906       6.404906       6.404906    7[6-(1,6),6-(1,6),48-(7,8,8,8)]
   175       5.620436       5.620436       5.620436    7[1-(0),6-(1,1,6),6-(1,6,6),48-(7,8,8,8)]
   176       6.738783       6.738783       6.738783    7[6-(1,6),6-(1,6),48-(7,8,8,8)]
   177       5.796464       5.796464       5.796464    7[1-(0),6-(1,1,6),6-(1,6,6),48-(7,8,8,8)]
   178       1.621556       1.621556       1.621556    7[6-(1,6),6-(1,6),48-(7,8,8,8)]
   179       0.837086       0.837086       0.837086    7[1-(0),6-(1,1,6),6-(1,6,6),48-(7,8,8,8)]
   180       1.955433       1.955433       1.955433    7[6-(1,6),6-(1,6),48-(7,8,8,8)]
   181       8.553586       8.553586       8.553586    7[1-(0),6-(1,1,6),6-(1,6,6),48-(7,8,8,8)]
   182       3.161794       3.161794       3.161794    7[6-(1,6),6-(1,6),48-(7,8,8,8)]
   183       3.946264       3.946264       3.946264    7[1-(0),6-(1,1,6),6-(1,6,6),48-(7,8,8,8)]
   184       2.827917       2.827917       2.827917    7[6-(1,6),6-(1,6),48-(7,8,8,8)]
   185       1.280024       1.280024       1.280024    8[6-(6,8),48-(7,7,8,8)]
   186       2.009964       2.009964       2.009964    8[6-(6,8),48-(7,7,8,8)]
   187       4.407379       4.407379       4.407379    8[6-(6,8),48-(7,7,8,8)]
   188       5.310475       5.310475       5.310475    8[6-(6,8)]
   189       1.501015       1.501015       1.501015    8[6-(6,8),48-(7,7,8,8)]
   190       1.138437       1.138437       1.138437    8[6-(6,8)]
   191         8.6129         8.6129         8.6129    8[6-(6,8),48-(7,7,8,8)]
   192        7.77677        7.77677        7.77677    8[6-(6,8),48-(7,7,8,8)]
   193       3.503326       3.503326       3.503326    8[6-(6,8),48-(7,7,8,8)]
   194       2.773386       2.773386       2.773386    8[6-(6,8),48-(7,7,8,8)]
   195       0.375971       0.375971       0.375971    8[6-(6,8),48-(7,7,8,8)]
   196       9.039575       9.039575       9.039575    8[6-(6,8)]
   197       3.282335       3.282335       3.282335    8[6-(6,8),48-(7,7,8,8)]
   198       3.644913       3.644913       3.644913    8[6-(6,8)]
   199        5.73715        5.73715        5.73715    8[6-(6,8),48-(7,7,8,8)]
   200        6.57328        6.57328        6.57328    8[6-(6,8),48-(7,7,8,8)]
   201       8.286676       8.286676       8.286676    8[6-(6,8),48-(7,7,8,8)]
   202       7.556736       7.556736       7.556736    8[6-(6,8),48-(7,7,8,8)]
   203       5.159321       5.159321       5.159321    8[6-(6,8),48-(7,7,8,8)]
   204       4.256225       4.256225       4.256225    8[6-(6,8)]
   205       8.065685       8.065685       8.065685    8[6-(6,8),48-(7,7,8,8)]
   206       8.428263       8.428263       8.428263    8[6-(6,8)]
   207         0.9538         0.9538         0.9538    8[6-(6,8),48-(7,7,8,8)]
   208        1.78993        1.78993        1.78993    8[6-(6,8),48-(7,7,8,8)]
   209       6.063374       6.063374       6.063374    8[6-(6,8),48-(7,7,8,8)]
   210       6.793314       6.793314       6.793314    8[6-(6,8),48-(7,7,8,8)]
   211       9.190729       9.190729       9.190729    8[6-(6,8),48-(7,7,8,8)]
   212       0.527125       0.527125       0.527125    8[6-(6,8)]
   213       6.284365       6.284365       6.284365    8[6-(6,8),48-(7,7,8,8)]
   214       5.921787       5.921787       5.921787    8[6-(6,8)]
   215        3.82955        3.82955        3.82955    8[6-(6,8),48-(7,7,8,8)]
   216        2.99342        2.99342        2.99342    8[6-(6,8),48-(7,7,8,8)]
