# Supplementary material for: A collection of forcefield precursors for metal–organic frameworks
Source: RSC Adv. 2019 Nov 13;9(63):36492–507. doi: 10.1039/c9ra07327b (PMC9075174; doi:10.1039/c9ra07327b)
Supplement: RA-009-C9RA07327B-s586 [file RA-009-C9RA07327B-s586.txt]

ENISOK_clean

14.186900    0.000000    0.000000
-6.615039    13.308990    0.000000
6.615039    7.076019    11.272053

     1      13.947694      13.947694      13.947694    48[8-(6),8-(6),8-(6),8-(6),8-(6,48),8-(6,48)]
     2       0.239205       0.239205       0.239205    48[8-(6),8-(6),8-(6),8-(6),8-(6,48),8-(6,48)]
     3       -3.30752       -3.30752       -3.30752    48[8-(6),8-(6),8-(6,48),8-(6,48)]
     4        3.78593        3.78593        3.78593    48[8-(6),8-(6),8-(6,48),8-(6,48)]
     5       6.854245       6.854245       6.854245    14[6-(6,6),6-(6,6),6-(6,6),6-(6,6)]
     6       7.332655       7.332655       7.332655    14[6-(6,6),6-(6,6),6-(6,6),6-(6,6)]
     7       5.516299       5.516299       5.516299    1[6-(6,6)]
     8      13.210289      13.210289      13.210289    1[6-(6,6)]
     9       1.769166       1.769166       1.769166    1[6-(6,6)]
    10         8.2689         8.2689         8.2689    1[6-(6,6)]
    11       5.993525       5.993525       5.993525    1[6-(6,6)]
    12        4.16711        4.16711        4.16711    1[6-(6,6)]
    13       16.65567       16.65567       16.65567    1[6-(6,6)]
    14       18.45607       18.45607       18.45607    1[6-(6,6)]
    15        8.19219        8.19219        8.19219    1[6-(6,6)]
    16       8.070061       8.070061       8.070061    1[6-(6,6)]
    17       5.324284       5.324284       5.324284    1[6-(6,6)]
    18       5.439589       5.439589       5.439589    1[6-(6,6)]
    19       7.714964       7.714964       7.714964    1[6-(6,6)]
    20       9.541379       9.541379       9.541379    1[6-(6,6)]
    21      11.239719      11.239719      11.239719    1[6-(6,6)]
    22       9.439319       9.439319       9.439319    1[6-(6,6)]
    23       8.670601       8.670601       8.670601    1[6-(6,6)]
    24       0.976611       0.976611       0.976611    1[6-(6,6)]
    25      12.417734      12.417734      12.417734    1[6-(6,6)]
    26      12.533039      12.533039      12.533039    1[6-(6,6)]
    27       8.193375       8.193375       8.193375    1[6-(6,6)]
    28       10.01979       10.01979       10.01979    1[6-(6,6)]
    29       -2.46877       -2.46877       -2.46877    1[6-(6,6)]
    30       -4.26917       -4.26917       -4.26917    1[6-(6,6)]
    31        5.99471        5.99471        5.99471    1[6-(6,6)]
    32       6.116839       6.116839       6.116839    1[6-(6,6)]
    33       8.862616       8.862616       8.862616    1[6-(6,6)]
    34       8.747311       8.747311       8.747311    1[6-(6,6)]
    35       6.471936       6.471936       6.471936    1[6-(6,6)]
    36       4.645521       4.645521       4.645521    1[6-(6,6)]
    37       2.947181       2.947181       2.947181    1[6-(6,6)]
    38       4.747581       4.747581       4.747581    1[6-(6,6)]
    39       6.901418       6.901418       6.901418    6[6-(1,6),6-(1,6),14-(6,6,6)]
    40      -0.497923      -0.497923      -0.497923    6[1-(0),6-(1,6),6-(6,14)]
    41      -0.428535      -0.428535      -0.428535    6[1-(0),6-(1,6),6-(6,6)]
    42       0.441779       0.441779       0.441779    6[6-(1,6),6-(1,6),6-(8,8)]
    43       1.195321       1.195321       1.195321    6[1-(0),6-(1,6),6-(6,6)]
    44       1.118378       1.118378       1.118378    6[1-(0),6-(1,6),6-(6,14)]
    45      14.753043      14.753043      14.753043    6[6-(6,6),8-(48),8-(48)]
    46       5.344656       5.344656       5.344656    6[6-(1,6),6-(1,6),14-(6,6,6)]
    47       5.283189       5.283189       5.283189    6[1-(0),6-(1,6),6-(6,14)]
    48       4.192972       4.192972       4.192972    6[1-(0),6-(1,6),6-(6,6)]
    49      17.334972      17.334972      17.334972    6[6-(1,6),6-(1,6),6-(8,8)]
    50      17.371819      17.371819      17.371819    6[1-(0),6-(1,6),6-(6,6)]
    51       4.262461       4.262461       4.262461    6[1-(0),6-(1,6),6-(6,14)]
    52      16.186793      16.186793      16.186793    6[6-(6,6),8-(48),8-(48,48)]
    53       6.807071       6.807071       6.807071    6[6-(1,6),6-(1,6),14-(6,6,6)]
    54       7.591373       7.591373       7.591373    6[1-(0),6-(1,6),6-(6,14)]
    55       7.521985       7.521985       7.521985    6[1-(0),6-(1,6),6-(6,6)]
    56       6.651671       6.651671       6.651671    6[6-(1,6),6-(1,6),6-(8,8)]
    57       5.898129       5.898129       5.898129    6[1-(0),6-(1,6),6-(6,6)]
    58       5.975072       5.975072       5.975072    6[1-(0),6-(1,6),6-(6,14)]
    59       6.527307       6.527307       6.527307    6[6-(6,6),8-(48),8-(48)]
    60       8.363833       8.363833       8.363833    6[6-(1,6),6-(1,6),14-(6,6,6)]
    61         8.4253         8.4253         8.4253    6[1-(0),6-(1,6),6-(6,14)]
    62       9.515517       9.515517       9.515517    6[1-(0),6-(1,6),6-(6,6)]
    63      10.560417      10.560417      10.560417    6[6-(1,6),6-(1,6),6-(8,8)]
    64       10.52357       10.52357       10.52357    6[1-(0),6-(1,6),6-(6,6)]
    65       9.446028       9.446028       9.446028    6[1-(0),6-(1,6),6-(6,14)]
    66      11.708596      11.708596      11.708596    6[6-(6,6),8-(48),8-(48,48)]
    67       7.285482       7.285482       7.285482    6[6-(1,6),6-(1,6),14-(6,6,6)]
    68      14.684823      14.684823      14.684823    6[1-(0),6-(1,6),6-(6,14)]
    69      14.615435      14.615435      14.615435    6[1-(0),6-(1,6),6-(6,6)]
    70      13.745121      13.745121      13.745121    6[6-(1,6),6-(1,6),6-(8,8)]
    71      12.991579      12.991579      12.991579    6[1-(0),6-(1,6),6-(6,6)]
    72      13.068522      13.068522      13.068522    6[1-(0),6-(1,6),6-(6,14)]
    73      -0.566143      -0.566143      -0.566143    6[6-(6,6),8-(48),8-(48)]
    74       8.842244       8.842244       8.842244    6[6-(1,6),6-(1,6),14-(6,6,6)]
    75       8.903711       8.903711       8.903711    6[1-(0),6-(1,6),6-(6,14)]
    76       9.993928       9.993928       9.993928    6[1-(0),6-(1,6),6-(6,6)]
    77      -3.148072      -3.148072      -3.148072    6[6-(1,6),6-(1,6),6-(8,8)]
    78      -3.184919      -3.184919      -3.184919    6[1-(0),6-(1,6),6-(6,6)]
    79      -4.262461      -4.262461      -4.262461    6[1-(0),6-(1,6),6-(6,14)]
    80      -1.999893      -1.999893      -1.999893    6[6-(6,6),8-(48),8-(48,48)]
    81       7.379829       7.379829       7.379829    6[6-(1,6),6-(1,6),14-(6,6,6)]
    82       6.595527       6.595527       6.595527    6[1-(0),6-(1,6),6-(6,14)]
    83       6.664915       6.664915       6.664915    6[1-(0),6-(1,6),6-(6,6)]
    84       7.535229       7.535229       7.535229    6[6-(1,6),6-(1,6),6-(8,8)]
    85       8.288771       8.288771       8.288771    6[1-(0),6-(1,6),6-(6,6)]
    86       8.211828       8.211828       8.211828    6[1-(0),6-(1,6),6-(6,14)]
    87       7.659593       7.659593       7.659593    6[6-(6,6),8-(48),8-(48)]
    88       5.823067       5.823067       5.823067    6[6-(1,6),6-(1,6),14-(6,6,6)]
    89         5.7616         5.7616         5.7616    6[1-(0),6-(1,6),6-(6,14)]
    90       4.671383       4.671383       4.671383    6[1-(0),6-(1,6),6-(6,6)]
    91       3.626483       3.626483       3.626483    6[6-(1,6),6-(1,6),6-(8,8)]
    92        3.66333        3.66333        3.66333    6[1-(0),6-(1,6),6-(6,6)]
    93       4.740872       4.740872       4.740872    6[1-(0),6-(1,6),6-(6,14)]
    94       2.478304       2.478304       2.478304    6[6-(6,6),8-(48),8-(48,48)]
    95      13.921533      13.921533      13.921533    8[6-(6,8),48-(8,8,8,8,8)]
    96      15.630967      15.630967      15.630967    8[6-(6,8),48-(8,8,8)]
    97      16.246227      16.246227      16.246227    8[6-(6,8),48-(8,8,8),48-(8,8,8,8,8)]
    98      15.173559      15.173559      15.173559    8[6-(6,8),48-(8,8,8,8,8)]
    99       7.358817       7.358817       7.358817    8[6-(6,8),48-(8,8,8,8,8)]
   100       5.649383       5.649383       5.649383    8[6-(6,8),48-(8,8,8)]
   101      11.649162      11.649162      11.649162    8[6-(6,8),48-(8,8,8),48-(8,8,8,8,8)]
   102       12.72183       12.72183       12.72183    8[6-(6,8),48-(8,8,8,8,8)]
   103       0.265367       0.265367       0.265367    8[6-(6,8),48-(8,8,8,8,8)]
   104      -1.444067      -1.444067      -1.444067    8[6-(6,8),48-(8,8,8)]
   105      -2.059327      -2.059327      -2.059327    8[6-(6,8),48-(8,8,8),48-(8,8,8,8,8)]
   106      -0.986659      -0.986659      -0.986659    8[6-(6,8),48-(8,8,8,8,8)]
   107       6.828083       6.828083       6.828083    8[6-(6,8),48-(8,8,8,8,8)]
   108       8.537517       8.537517       8.537517    8[6-(6,8),48-(8,8,8)]
   109       2.537738       2.537738       2.537738    8[6-(6,8),48-(8,8,8),48-(8,8,8,8,8)]
   110        1.46507        1.46507        1.46507    8[6-(6,8),48-(8,8,8,8,8)]
