# Supplementary material for: A collection of forcefield precursors for metal–organic frameworks
Source: RSC Adv. 2019 Nov 13;9(63):36492–507. doi: 10.1039/c9ra07327b (PMC9075174; doi:10.1039/c9ra07327b)
Supplement: RA-009-C9RA07327B-s587 [file RA-009-C9RA07327B-s587.txt]

ENISUQ_clean

13.882000    0.000000    0.000000
-6.591890    13.174036    0.000000
6.591959    6.743190    11.317408

     1       13.70751       13.70751       13.70751    25[8-(6),8-(6),8-(6),8-(6),8-(6,25),8-(6,25)]
     2       0.174559       0.174559       0.174559    25[8-(6),8-(6),8-(6),8-(6),8-(6,25),8-(6,25)]
     3      -3.295945      -3.295945      -3.295945    25[8-(6),8-(6),8-(6,25),8-(6,25)]
     4       3.645055       3.645055       3.645055    25[8-(6),8-(6),8-(6,25),8-(6,25)]
     5       6.766494       6.766494       6.766494    14[6-(6,6),6-(6,6),6-(6,6),6-(6,6)]
     6       7.115575       7.115575       7.115575    14[6-(6,6),6-(6,6),6-(6,6),6-(6,6)]
     7       5.550373       5.550373       5.550373    1[6-(6,6)]
     8      13.040658      13.040658      13.040658    1[6-(6,6)]
     9       1.785907       1.785907       1.785907    1[6-(6,6)]
    10       8.176094       8.176094       8.176094    1[6-(6,6)]
    11       5.893535       5.893535       5.893535    1[6-(6,6)]
    12       4.097657       4.097657       4.097657    1[6-(6,6)]
    13      16.282238      16.282238      16.282238    1[6-(6,6)]
    14      18.102616      18.102616      18.102616    1[6-(6,6)]
    15       7.982599       7.982599       7.982599    1[6-(6,6)]
    16       7.782415       7.782415       7.782415    1[6-(6,6)]
    17       5.155181       5.155181       5.155181    1[6-(6,6)]
    18       5.356892       5.356892       5.356892    1[6-(6,6)]
    19       7.639467       7.639467       7.639467    1[6-(6,6)]
    20       9.435354       9.435354       9.435354    1[6-(6,6)]
    21      11.132758      11.132758      11.132758    1[6-(6,6)]
    22       9.312372       9.312372       9.312372    1[6-(6,6)]
    23       8.331696       8.331696       8.331696    1[6-(6,6)]
    24       0.841411       0.841411       0.841411    1[6-(6,6)]
    25      12.096162      12.096162      12.096162    1[6-(6,6)]
    26      12.297865      12.297865      12.297865    1[6-(6,6)]
    27       7.988534       7.988534       7.988534    1[6-(6,6)]
    28       9.784412       9.784412       9.784412    1[6-(6,6)]
    29      -2.400169      -2.400169      -2.400169    1[6-(6,6)]
    30      -4.220547      -4.220547      -4.220547    1[6-(6,6)]
    31        5.89947        5.89947        5.89947    1[6-(6,6)]
    32       6.099654       6.099654       6.099654    1[6-(6,6)]
    33       8.726888       8.726888       8.726888    1[6-(6,6)]
    34       8.525177       8.525177       8.525177    1[6-(6,6)]
    35       6.242602       6.242602       6.242602    1[6-(6,6)]
    36       4.446715       4.446715       4.446715    1[6-(6,6)]
    37       2.749311       2.749311       2.749311    1[6-(6,6)]
    38       4.569697       4.569697       4.569697    1[6-(6,6)]
    39       6.862988       6.862988       6.862988    6[6-(1,6),6-(1,6),14-(6,6,6)]
    40      -0.455391      -0.455391      -0.455391    6[1-(0),6-(1,6),6-(6,14)]
    41      -0.339567      -0.339567      -0.339567    6[1-(0),6-(1,6),6-(6,6)]
    42       0.502803       0.502803       0.502803    6[6-(1,6),6-(1,6),6-(8,8)]
    43        1.21223        1.21223        1.21223    6[1-(0),6-(1,6),6-(6,6)]
    44       1.091381       1.091381       1.091381    6[1-(0),6-(1,6),6-(6,14)]
    45      14.558395      14.558395      14.558395    6[6-(6,6),8-(25),8-(25)]
    46        5.25785        5.25785        5.25785    6[6-(1,6),6-(1,6),14-(6,6,6)]
    47       5.190955       5.190955       5.190955    6[1-(0),6-(1,6),6-(6,14)]
    48       4.123202       4.123202       4.123202    6[1-(0),6-(1,6),6-(6,6)]
    49      16.968763      16.968763      16.968763    6[6-(1,6),6-(1,6),6-(8,8)]
    50      16.998008      16.998008      16.998008    6[1-(0),6-(1,6),6-(6,6)]
    51      18.082753      18.082753      18.082753    6[1-(0),6-(1,6),6-(6,14)]
    52      15.838737      15.838737      15.838737    6[6-(6,6),8-(25),8-(25,25)]
    53       6.669992       6.669992       6.669992    6[6-(1,6),6-(1,6),14-(6,6,6)]
    54       7.396475       7.396475       7.396475    6[1-(0),6-(1,6),6-(6,14)]
    55       7.280645       7.280645       7.280645    6[1-(0),6-(1,6),6-(6,6)]
    56       6.438276       6.438276       6.438276    6[6-(1,6),6-(1,6),6-(8,8)]
    57       5.728857       5.728857       5.728857    6[1-(0),6-(1,6),6-(6,6)]
    58       5.849711       5.849711       5.849711    6[1-(0),6-(1,6),6-(6,14)]
    59       6.264679       6.264679       6.264679    6[6-(6,6),8-(25),8-(25)]
    60       8.275143       8.275143       8.275143    6[6-(1,6),6-(1,6),14-(6,6,6)]
    61       8.342046       8.342046       8.342046    6[1-(0),6-(1,6),6-(6,14)]
    62       9.409804       9.409804       9.409804    6[1-(0),6-(1,6),6-(6,6)]
    63      10.446241      10.446241      10.446241    6[6-(1,6),6-(1,6),6-(8,8)]
    64       10.41699       10.41699       10.41699    6[1-(0),6-(1,6),6-(6,6)]
    65       9.332239       9.332239       9.332239    6[1-(0),6-(1,6),6-(6,14)]
    66      11.576274      11.576274      11.576274    6[6-(6,6),8-(25),8-(25,25)]
    67       7.019081       7.019081       7.019081    6[6-(1,6),6-(1,6),14-(6,6,6)]
    68       14.33746       14.33746       14.33746    6[1-(0),6-(1,6),6-(6,14)]
    69      14.221636      14.221636      14.221636    6[1-(0),6-(1,6),6-(6,6)]
    70      13.379266      13.379266      13.379266    6[6-(1,6),6-(1,6),6-(8,8)]
    71      12.669839      12.669839      12.669839    6[1-(0),6-(1,6),6-(6,6)]
    72      12.790688      12.790688      12.790688    6[1-(0),6-(1,6),6-(6,14)]
    73      -0.676326      -0.676326      -0.676326    6[6-(6,6),8-(25),8-(25)]
    74       8.624219       8.624219       8.624219    6[6-(1,6),6-(1,6),14-(6,6,6)]
    75       8.691114       8.691114       8.691114    6[1-(0),6-(1,6),6-(6,14)]
    76       9.758867       9.758867       9.758867    6[1-(0),6-(1,6),6-(6,6)]
    77      -3.086694      -3.086694      -3.086694    6[6-(1,6),6-(1,6),6-(8,8)]
    78      -3.115939      -3.115939      -3.115939    6[1-(0),6-(1,6),6-(6,6)]
    79      -4.200684      -4.200684      -4.200684    6[1-(0),6-(1,6),6-(6,14)]
    80      -1.956668      -1.956668      -1.956668    6[6-(6,6),8-(25),8-(25,25)]
    81       7.212077       7.212077       7.212077    6[6-(1,6),6-(1,6),14-(6,6,6)]
    82       6.485594       6.485594       6.485594    6[1-(0),6-(1,6),6-(6,14)]
    83       6.601424       6.601424       6.601424    6[1-(0),6-(1,6),6-(6,6)]
    84       7.443793       7.443793       7.443793    6[6-(1,6),6-(1,6),6-(8,8)]
    85       8.153212       8.153212       8.153212    6[1-(0),6-(1,6),6-(6,6)]
    86       8.032358       8.032358       8.032358    6[1-(0),6-(1,6),6-(6,14)]
    87        7.61739        7.61739        7.61739    6[6-(6,6),8-(25),8-(25)]
    88       5.606926       5.606926       5.606926    6[6-(1,6),6-(1,6),14-(6,6,6)]
    89       5.540023       5.540023       5.540023    6[1-(0),6-(1,6),6-(6,14)]
    90       4.472265       4.472265       4.472265    6[1-(0),6-(1,6),6-(6,6)]
    91       3.435828       3.435828       3.435828    6[6-(1,6),6-(1,6),6-(8,8)]
    92       3.465079       3.465079       3.465079    6[1-(0),6-(1,6),6-(6,6)]
    93        4.54983        4.54983        4.54983    6[1-(0),6-(1,6),6-(6,14)]
    94       2.305795       2.305795       2.305795    6[6-(6,6),8-(25),8-(25,25)]
    95      13.733987      13.733987      13.733987    8[6-(6,8),25-(8,8,8,8,8)]
    96      15.490555      15.490555      15.490555    8[6-(6,8),25-(8,8,8)]
    97      15.919769      15.919769      15.919769    8[6-(6,8),25-(8,8,8),25-(8,8,8,8,8)]
    98      14.807664      14.807664      14.807664    8[6-(6,8),25-(8,8,8,8,8)]
    99       7.089081       7.089081       7.089081    8[6-(6,8),25-(8,8,8,8,8)]
   100        5.33252        5.33252        5.33252    8[6-(6,8),25-(8,8,8)]
   101      11.495248      11.495248      11.495248    8[6-(6,8),25-(8,8,8),25-(8,8,8,8,8)]
   102      12.607344      12.607344      12.607344    8[6-(6,8),25-(8,8,8,8,8)]
   103       0.148082       0.148082       0.148082    8[6-(6,8),25-(8,8,8,8,8)]
   104      -1.608486      -1.608486      -1.608486    8[6-(6,8),25-(8,8,8)]
   105        -2.0377        -2.0377        -2.0377    8[6-(6,8),25-(8,8,8),25-(8,8,8,8,8)]
   106      -0.925595      -0.925595      -0.925595    8[6-(6,8),25-(8,8,8,8,8)]
   107       6.792988       6.792988       6.792988    8[6-(6,8),25-(8,8,8,8,8)]
   108       8.549549       8.549549       8.549549    8[6-(6,8),25-(8,8,8)]
   109       2.386821       2.386821       2.386821    8[6-(6,8),25-(8,8,8),25-(8,8,8,8,8)]
   110       1.274725       1.274725       1.274725    8[6-(6,8),25-(8,8,8,8,8)]
