# Supplementary material for: A collection of forcefield precursors for metal–organic frameworks
Source: RSC Adv. 2019 Nov 13;9(63):36492–507. doi: 10.1039/c9ra07327b (PMC9075174; doi:10.1039/c9ra07327b)
Supplement: RA-009-C9RA07327B-s588 [file RA-009-C9RA07327B-s588.txt]

ENITAX_clean

12.371000    0.000000    0.000000
0.000000    12.371000    0.000000
0.000000    0.000000    24.068900

     1      11.042355      11.042355      11.042355    29[8-(6),8-(6),8-(6),8-(6)]
     2       1.328645       1.328645       1.328645    29[8-(6),8-(6),8-(6),8-(6)]
     3         6.1855         6.1855         6.1855    29[8-(6),8-(6),8-(6),8-(6)]
     4         6.1855         6.1855         6.1855    29[8-(6),8-(6),8-(6),8-(6)]
     5            0.0            0.0            0.0    14[6-(6,6),6-(6,6),6-(6,6),6-(6,6)]
     6            0.0            0.0            0.0    14[6-(6,6),6-(6,6),6-(6,6),6-(6,6)]
     7      10.359475      10.359475      10.359475    1[6-(6,6)]
     8      10.399063      10.399063      10.399063    1[6-(6,6)]
     9       2.011525       2.011525       2.011525    1[6-(6,6)]
    10       1.971937       1.971937       1.971937    1[6-(6,6)]
    11        1.60823        1.60823        1.60823    1[6-(6,6)]
    12       3.296872       3.296872       3.296872    1[6-(6,6)]
    13       10.76277       10.76277       10.76277    1[6-(6,6)]
    14       9.074129       9.074129       9.074129    1[6-(6,6)]
    15       2.011525       2.011525       2.011525    1[6-(6,6)]
    16       1.971937       1.971937       1.971937    1[6-(6,6)]
    17      10.359475      10.359475      10.359475    1[6-(6,6)]
    18      10.399063      10.399063      10.399063    1[6-(6,6)]
    19       10.76277       10.76277       10.76277    1[6-(6,6)]
    20       9.074129       9.074129       9.074129    1[6-(6,6)]
    21        1.60823        1.60823        1.60823    1[6-(6,6)]
    22       3.296872       3.296872       3.296872    1[6-(6,6)]
    23       2.011525       2.011525       2.011525    1[6-(6,6)]
    24       1.971937       1.971937       1.971937    1[6-(6,6)]
    25      10.359475      10.359475      10.359475    1[6-(6,6)]
    26      10.399063      10.399063      10.399063    1[6-(6,6)]
    27       10.76277       10.76277       10.76277    1[6-(6,6)]
    28       9.074129       9.074129       9.074129    1[6-(6,6)]
    29        1.60823        1.60823        1.60823    1[6-(6,6)]
    30       3.296872       3.296872       3.296872    1[6-(6,6)]
    31      10.359475      10.359475      10.359475    1[6-(6,6)]
    32      10.399063      10.399063      10.399063    1[6-(6,6)]
    33       2.011525       2.011525       2.011525    1[6-(6,6)]
    34       1.971937       1.971937       1.971937    1[6-(6,6)]
    35        1.60823        1.60823        1.60823    1[6-(6,6)]
    36       3.296872       3.296872       3.296872    1[6-(6,6)]
    37       10.76277       10.76277       10.76277    1[6-(6,6)]
    38       9.074129       9.074129       9.074129    1[6-(6,6)]
    39      11.188332      11.188332      11.188332    6[1-(0),6-(1,6),6-(6,14)]
    40      11.218023      11.218023      11.218023    6[1-(0),6-(1,6),6-(6,6)]
    41       1.182668       1.182668       1.182668    6[1-(0),6-(1,6),6-(6,14)]
    42       1.152977       1.152977       1.152977    6[1-(0),6-(1,6),6-(6,6)]
    43       1.939773       1.939773       1.939773    6[1-(0),6-(1,6),6-(6,14)]
    44       2.933164       2.933164       2.933164    6[1-(0),6-(1,6),6-(6,6)]
    45      10.431227      10.431227      10.431227    6[1-(0),6-(1,6),6-(6,14)]
    46       9.437836       9.437836       9.437836    6[1-(0),6-(1,6),6-(6,6)]
    47       1.182668       1.182668       1.182668    6[1-(0),6-(1,6),6-(6,14)]
    48       1.152977       1.152977       1.152977    6[1-(0),6-(1,6),6-(6,6)]
    49      11.188332      11.188332      11.188332    6[1-(0),6-(1,6),6-(6,14)]
    50      11.218023      11.218023      11.218023    6[1-(0),6-(1,6),6-(6,6)]
    51      10.431227      10.431227      10.431227    6[1-(0),6-(1,6),6-(6,14)]
    52       9.437836       9.437836       9.437836    6[1-(0),6-(1,6),6-(6,6)]
    53       1.939773       1.939773       1.939773    6[1-(0),6-(1,6),6-(6,14)]
    54       2.933164       2.933164       2.933164    6[1-(0),6-(1,6),6-(6,6)]
    55       1.182668       1.182668       1.182668    6[1-(0),6-(1,6),6-(6,14)]
    56       1.152977       1.152977       1.152977    6[1-(0),6-(1,6),6-(6,6)]
    57      11.188332      11.188332      11.188332    6[1-(0),6-(1,6),6-(6,14)]
    58      11.218023      11.218023      11.218023    6[1-(0),6-(1,6),6-(6,6)]
    59      10.431227      10.431227      10.431227    6[1-(0),6-(1,6),6-(6,14)]
    60       9.437836       9.437836       9.437836    6[1-(0),6-(1,6),6-(6,6)]
    61       1.939773       1.939773       1.939773    6[1-(0),6-(1,6),6-(6,14)]
    62       2.933164       2.933164       2.933164    6[1-(0),6-(1,6),6-(6,6)]
    63      11.188332      11.188332      11.188332    6[1-(0),6-(1,6),6-(6,14)]
    64      11.218023      11.218023      11.218023    6[1-(0),6-(1,6),6-(6,6)]
    65       1.182668       1.182668       1.182668    6[1-(0),6-(1,6),6-(6,14)]
    66       1.152977       1.152977       1.152977    6[1-(0),6-(1,6),6-(6,6)]
    67       1.939773       1.939773       1.939773    6[1-(0),6-(1,6),6-(6,14)]
    68       2.933164       2.933164       2.933164    6[1-(0),6-(1,6),6-(6,6)]
    69      10.431227      10.431227      10.431227    6[1-(0),6-(1,6),6-(6,14)]
    70       9.437836       9.437836       9.437836    6[1-(0),6-(1,6),6-(6,6)]
    71            0.0            0.0            0.0    6[6-(1,6),6-(1,6),14-(6,6,6)]
    72            0.0            0.0            0.0    6[6-(1,6),6-(1,6),6-(8,8)]
    73            0.0            0.0            0.0    6[6-(6,6),8-(29),8-(29)]
    74            0.0            0.0            0.0    6[6-(1,6),6-(1,6),14-(6,6,6)]
    75            0.0            0.0            0.0    6[6-(1,6),6-(1,6),6-(8,8)]
    76            0.0            0.0            0.0    6[6-(6,6),8-(29),8-(29)]
    77       1.452355       1.452355       1.452355    6[6-(1,6),6-(1,6),14-(6,6,6)]
    78       3.379757       3.379757       3.379757    6[6-(1,6),6-(1,6),6-(8,8)]
    79       4.430055       4.430055       4.430055    6[6-(6,6),8-(29),8-(29)]
    80      10.918645      10.918645      10.918645    6[6-(1,6),6-(1,6),14-(6,6,6)]
    81       8.991243       8.991243       8.991243    6[6-(1,6),6-(1,6),6-(8,8)]
    82       7.940945       7.940945       7.940945    6[6-(6,6),8-(29),8-(29)]
    83            0.0            0.0            0.0    6[6-(1,6),6-(1,6),14-(6,6,6)]
    84            0.0            0.0            0.0    6[6-(1,6),6-(1,6),6-(8,8)]
    85            0.0            0.0            0.0    6[6-(6,6),8-(29),8-(29)]
    86            0.0            0.0            0.0    6[6-(1,6),6-(1,6),14-(6,6,6)]
    87            0.0            0.0            0.0    6[6-(1,6),6-(1,6),6-(8,8)]
    88            0.0            0.0            0.0    6[6-(6,6),8-(29),8-(29)]
    89      10.918645      10.918645      10.918645    6[6-(1,6),6-(1,6),14-(6,6,6)]
    90       8.991243       8.991243       8.991243    6[6-(1,6),6-(1,6),6-(8,8)]
    91       7.940945       7.940945       7.940945    6[6-(6,6),8-(29),8-(29)]
    92       1.452355       1.452355       1.452355    6[6-(1,6),6-(1,6),14-(6,6,6)]
    93       3.379757       3.379757       3.379757    6[6-(1,6),6-(1,6),6-(8,8)]
    94       4.430055       4.430055       4.430055    6[6-(6,6),8-(29),8-(29)]
    95      11.247713      11.247713      11.247713    8[6-(6,8),29-(8,8,8)]
    96       1.123287       1.123287       1.123287    8[6-(6,8),29-(8,8,8)]
    97       4.797474       4.797474       4.797474    8[6-(6,8),29-(8,8,8)]
    98       7.573526       7.573526       7.573526    8[6-(6,8),29-(8,8,8)]
    99       1.123287       1.123287       1.123287    8[6-(6,8),29-(8,8,8)]
   100      11.247713      11.247713      11.247713    8[6-(6,8),29-(8,8,8)]
   101       7.573526       7.573526       7.573526    8[6-(6,8),29-(8,8,8)]
   102       4.797474       4.797474       4.797474    8[6-(6,8),29-(8,8,8)]
   103       1.123287       1.123287       1.123287    8[6-(6,8),29-(8,8,8)]
   104      11.247713      11.247713      11.247713    8[6-(6,8),29-(8,8,8)]
   105       7.573526       7.573526       7.573526    8[6-(6,8),29-(8,8,8)]
   106       4.797474       4.797474       4.797474    8[6-(6,8),29-(8,8,8)]
   107      11.247713      11.247713      11.247713    8[6-(6,8),29-(8,8,8)]
   108       1.123287       1.123287       1.123287    8[6-(6,8),29-(8,8,8)]
   109       4.797474       4.797474       4.797474    8[6-(6,8),29-(8,8,8)]
   110       7.573526       7.573526       7.573526    8[6-(6,8),29-(8,8,8)]
