# Supplementary material for: A collection of forcefield precursors for metal–organic frameworks
Source: RSC Adv. 2019 Nov 13;9(63):36492–507. doi: 10.1039/c9ra07327b (PMC9075174; doi:10.1039/c9ra07327b)
Supplement: RA-009-C9RA07327B-s589 [file RA-009-C9RA07327B-s589.txt]

ENITEB_clean

15.620600    0.000000    0.000000
-7.810439    13.855641    0.000000
0.000000    0.000000    22.849600

     1       3.673785       3.673785       3.673785    48[8-(6),8-(6),8-(6),8-(6),8-(6),8-(6)]
     2       4.136376       4.136376       4.136376    48[8-(6),8-(6),8-(6),8-(6),8-(6),8-(6)]
     3      11.946767      11.946767      11.946767    48[8-(6),8-(6),8-(6),8-(6),8-(6),8-(6)]
     4      -4.136606      -4.136606      -4.136606    48[8-(6),8-(6),8-(6),8-(6),8-(6),8-(6)]
     5       3.671622       3.671622       3.671622    48[8-(6),8-(6),8-(6),8-(6)]
     6      11.948978      11.948978      11.948978    48[8-(6),8-(6),8-(6),8-(6)]
     7      11.485331      11.485331      11.485331    14[6-(6,6),6-(6,6),6-(6,6),6-(6,6)]
     8       -3.67517       -3.67517       -3.67517    14[6-(6,6),6-(6,6),6-(6,6),6-(6,6)]
     9       4.135214       4.135214       4.135214    14[6-(6,6),6-(6,6),6-(6,6),6-(6,6)]
    10       3.674947       3.674947       3.674947    14[6-(6,6),6-(6,6),6-(6,6),6-(6,6)]
    11      14.244402      14.244402      14.244402    1[6-(6,6)]
    12       0.671664       0.671664       0.671664    1[6-(6,6)]
    13      14.395924      14.395924      14.395924    1[6-(6,6)]
    14      12.340252      12.340252      12.340252    1[6-(6,6)]
    15      10.067432      10.067432      10.067432    1[6-(6,6)]
    16       9.989306       9.989306       9.989306    1[6-(6,6)]
    17      -2.944558      -2.944558      -2.944558    1[6-(6,6)]
    18      -2.864869      -2.864869      -2.864869    1[6-(6,6)]
    19      10.712607      10.712607      10.712607    1[6-(6,6)]
    20       3.175542       3.175542       3.175542    1[6-(6,6)]
    21      12.419921      12.419921      12.419921    1[6-(6,6)]
    22      12.263701      12.263701      12.263701    1[6-(6,6)]
    23       8.899041       8.899041       8.899041    1[6-(6,6)]
    24          6.834          6.834          6.834    1[6-(6,6)]
    25       8.411665       8.411665       8.411665    1[6-(6,6)]
    26      10.476706      10.476706      10.476706    1[6-(6,6)]
    27      -6.434241      -6.434241      -6.434241    1[6-(6,6)]
    28       7.138497       7.138497       7.138497    1[6-(6,6)]
    29      -6.585763      -6.585763      -6.585763    1[6-(6,6)]
    30      -4.530091      -4.530091      -4.530091    1[6-(6,6)]
    31      -2.257271      -2.257271      -2.257271    1[6-(6,6)]
    32      -2.179145      -2.179145      -2.179145    1[6-(6,6)]
    33      10.754719      10.754719      10.754719    1[6-(6,6)]
    34       -4.94557       -4.94557       -4.94557    1[6-(6,6)]
    35      -2.902446      -2.902446      -2.902446    1[6-(6,6)]
    36       4.634619       4.634619       4.634619    1[6-(6,6)]
    37       -4.60976       -4.60976       -4.60976    1[6-(6,6)]
    38       -4.45354       -4.45354       -4.45354    1[6-(6,6)]
    39       -1.08888       -1.08888       -1.08888    1[6-(6,6)]
    40       0.976161       0.976161       0.976161    1[6-(6,6)]
    41      -0.601504      -0.601504      -0.601504    1[6-(6,6)]
    42      -2.666545      -2.666545      -2.666545    1[6-(6,6)]
    43       1.376152       1.376152       1.376152    1[6-(6,6)]
    44      -0.671707      -0.671707      -0.671707    1[6-(6,6)]
    45       1.224634       1.224634       1.224634    1[6-(6,6)]
    46       3.280304       3.280304       3.280304    1[6-(6,6)]
    47       5.553079       5.553079       5.553079    1[6-(6,6)]
    48       5.631159       5.631159       5.631159    1[6-(6,6)]
    49       2.944409       2.944409       2.944409    1[6-(6,6)]
    50       2.864767       2.864767       2.864767    1[6-(6,6)]
    51       4.907992       4.907992       4.907992    1[6-(6,6)]
    52      -3.175794      -3.175794      -3.175794    1[6-(6,6)]
    53       3.200643       3.200643       3.200643    1[6-(6,6)]
    54       3.356835       3.356835       3.356835    1[6-(6,6)]
    55       6.721529       6.721529       6.721529    1[6-(6,6)]
    56       8.786575       8.786575       8.786575    1[6-(6,6)]
    57       7.208879       7.208879       7.208879    1[6-(6,6)]
    58       5.143833       5.143833       5.143833    1[6-(6,6)]
    59       6.434009       6.434009       6.434009    1[6-(6,6)]
    60       8.481868       8.481868       8.481868    1[6-(6,6)]
    61       6.585527       6.585527       6.585527    1[6-(6,6)]
    62       4.529857       4.529857       4.529857    1[6-(6,6)]
    63       2.257082       2.257082       2.257082    1[6-(6,6)]
    64       2.179002       2.179002       2.179002    1[6-(6,6)]
    65       4.865752       4.865752       4.865752    1[6-(6,6)]
    66       4.945394       4.945394       4.945394    1[6-(6,6)]
    67       2.902169       2.902169       2.902169    1[6-(6,6)]
    68      10.985955      10.985955      10.985955    1[6-(6,6)]
    69       4.609518       4.609518       4.609518    1[6-(6,6)]
    70       4.453326       4.453326       4.453326    1[6-(6,6)]
    71       1.088632       1.088632       1.088632    1[6-(6,6)]
    72      -0.976414      -0.976414      -0.976414    1[6-(6,6)]
    73       0.601282       0.601282       0.601282    1[6-(6,6)]
    74       2.666328       2.666328       2.666328    1[6-(6,6)]
    75       13.03693       13.03693       13.03693    6[6-(1,6),6-(1,6),14-(6,6,6)]
    76      14.269396      14.269396      14.269396    6[1-(0),6-(1,6),6-(6,14)]
    77      -0.137482      -0.137482      -0.137482    6[1-(0),6-(1,6),6-(6,6)]
    78      -0.128108      -0.128108      -0.128108    6[6-(1,6),6-(1,6),6-(8,8)]
    79      14.355311      14.355311      14.355311    6[1-(0),6-(1,6),6-(6,6)]
    80      13.136903      13.136903      13.136903    6[1-(0),6-(1,6),6-(6,14)]
    81       1.218388       1.218388       1.218388    6[6-(6,6),8-(48),8-(48)]
    82      11.418613      11.418613      11.418613    6[6-(1,6),6-(1,6),14-(6,6,6)]
    83      10.596964      10.596964      10.596964    6[1-(0),6-(1,6),6-(6,14)]
    84      10.550089      10.550089      10.550089    6[1-(0),6-(1,6),6-(6,6)]
    85      11.324862      11.324862      11.324862    6[6-(1,6),6-(1,6),6-(8,8)]
    86       -3.47409       -3.47409       -3.47409    6[1-(0),6-(1,6),6-(6,6)]
    87      12.193386      12.193386      12.193386    6[1-(0),6-(1,6),6-(6,14)]
    88      -4.237957      -4.237957      -4.237957    6[6-(6,6),8-(48),8-(48)]
    89      11.559227      11.559227      11.559227    6[6-(1,6),6-(1,6),14-(6,6,6)]
    90      11.109367      11.109367      11.109367    6[1-(0),6-(1,6),6-(6,14)]
    91       3.423901       3.423901       3.423901    6[1-(0),6-(1,6),6-(6,6)]
    92      11.726383      11.726383      11.726383    6[6-(1,6),6-(1,6),6-(8,8)]
    93      12.101264      12.101264      12.101264    6[1-(0),6-(1,6),6-(6,6)]
    94      12.009095      12.009095      12.009095    6[1-(0),6-(1,6),6-(6,14)]
    95       4.028421       4.028421       4.028421    6[6-(6,6),8-(48),8-(48)]
    96       9.881881       9.881881       9.881881    6[6-(1,6),6-(1,6),14-(6,6,6)]
    97       8.800316       8.800316       8.800316    6[1-(0),6-(1,6),6-(6,14)]
    98       7.573788       7.573788       7.573788    6[1-(0),6-(1,6),6-(6,6)]
    99       7.428669       7.428669       7.428669    6[6-(1,6),6-(1,6),6-(8,8)]
   100       8.510234       8.510234       8.510234    6[1-(0),6-(1,6),6-(6,6)]
   101       9.736762       9.736762       9.736762    6[1-(0),6-(1,6),6-(6,14)]
   102       6.076395       6.076395       6.076395    6[6-(6,6),8-(48),8-(48)]
   103      -5.226769      -5.226769      -5.226769    6[6-(1,6),6-(1,6),14-(6,6,6)]
   104      -6.459235      -6.459235      -6.459235    6[1-(0),6-(1,6),6-(6,14)]
   105       7.947643       7.947643       7.947643    6[1-(0),6-(1,6),6-(6,6)]
   106       7.938269       7.938269       7.938269    6[6-(1,6),6-(1,6),6-(8,8)]
   107       -6.54515       -6.54515       -6.54515    6[1-(0),6-(1,6),6-(6,6)]
   108      -5.326742      -5.326742      -5.326742    6[1-(0),6-(1,6),6-(6,14)]
   109       6.591773       6.591773       6.591773    6[6-(6,6),8-(48),8-(48)]
   110      -3.608452      -3.608452      -3.608452    6[6-(1,6),6-(1,6),14-(6,6,6)]
   111      -2.786803      -2.786803      -2.786803    6[1-(0),6-(1,6),6-(6,14)]
   112      -2.739928      -2.739928      -2.739928    6[1-(0),6-(1,6),6-(6,6)]
   113      -3.514701      -3.514701      -3.514701    6[6-(1,6),6-(1,6),6-(8,8)]
   114      11.284251      11.284251      11.284251    6[1-(0),6-(1,6),6-(6,6)]
   115      -4.383225      -4.383225      -4.383225    6[1-(0),6-(1,6),6-(6,14)]
   116      12.048118      12.048118      12.048118    6[6-(6,6),8-(48),8-(48)]
   117      -3.749066      -3.749066      -3.749066    6[6-(1,6),6-(1,6),14-(6,6,6)]
   118      -3.299206      -3.299206      -3.299206    6[1-(0),6-(1,6),6-(6,14)]
   119        4.38626        4.38626        4.38626    6[1-(0),6-(1,6),6-(6,6)]
   120      -3.916222      -3.916222      -3.916222    6[6-(1,6),6-(1,6),6-(8,8)]
   121      -4.291103      -4.291103      -4.291103    6[1-(0),6-(1,6),6-(6,6)]
   122      -4.198934      -4.198934      -4.198934    6[1-(0),6-(1,6),6-(6,14)]
   123        3.78174        3.78174        3.78174    6[6-(6,6),8-(48),8-(48)]
   124       -2.07172       -2.07172       -2.07172    6[6-(1,6),6-(1,6),14-(6,6,6)]
   125      -0.990155      -0.990155      -0.990155    6[1-(0),6-(1,6),6-(6,14)]
   126       0.236373       0.236373       0.236373    6[1-(0),6-(1,6),6-(6,6)]
   127       0.381492       0.381492       0.381492    6[6-(1,6),6-(1,6),6-(8,8)]
   128      -0.700073      -0.700073      -0.700073    6[1-(0),6-(1,6),6-(6,6)]
   129      -1.926601      -1.926601      -1.926601    6[1-(0),6-(1,6),6-(6,14)]
   130       1.733766       1.733766       1.733766    6[6-(6,6),8-(48),8-(48)]
   131       2.583624       2.583624       2.583624    6[6-(1,6),6-(1,6),14-(6,6,6)]
   132       1.351159       1.351159       1.351159    6[1-(0),6-(1,6),6-(6,14)]
   133        0.13744        0.13744        0.13744    6[1-(0),6-(1,6),6-(6,6)]
   134       0.128069       0.128069       0.128069    6[6-(1,6),6-(1,6),6-(8,8)]
   135       1.265248       1.265248       1.265248    6[1-(0),6-(1,6),6-(6,6)]
   136       2.483653       2.483653       2.483653    6[1-(0),6-(1,6),6-(6,14)]
   137      14.402175      14.402175      14.402175    6[6-(6,6),8-(48),8-(48)]
   138       4.201896       4.201896       4.201896    6[6-(1,6),6-(1,6),14-(6,6,6)]
   139       5.023534       5.023534       5.023534    6[1-(0),6-(1,6),6-(6,14)]
   140       5.070382       5.070382       5.070382    6[1-(0),6-(1,6),6-(6,6)]
   141       4.295592       4.295592       4.295592    6[6-(1,6),6-(1,6),6-(8,8)]
   142       3.473953       3.473953       3.473953    6[1-(0),6-(1,6),6-(6,6)]
   143       3.427105       3.427105       3.427105    6[1-(0),6-(1,6),6-(6,14)]
   144       4.237781       4.237781       4.237781    6[6-(6,6),8-(48),8-(48)]
   145       4.061339       4.061339       4.061339    6[6-(1,6),6-(1,6),14-(6,6,6)]
   146       4.511225       4.511225       4.511225    6[1-(0),6-(1,6),6-(6,14)]
   147       -3.42417       -3.42417       -3.42417    6[1-(0),6-(1,6),6-(6,6)]
   148       3.894214       3.894214       3.894214    6[6-(1,6),6-(1,6),6-(8,8)]
   149       3.519307       3.519307       3.519307    6[1-(0),6-(1,6),6-(6,6)]
   150        3.61146        3.61146        3.61146    6[1-(0),6-(1,6),6-(6,14)]
   151      -4.028684      -4.028684      -4.028684    6[6-(6,6),8-(48),8-(48)]
   152       5.738673       5.738673       5.738673    6[6-(1,6),6-(1,6),14-(6,6,6)]
   153       6.820249       6.820249       6.820249    6[1-(0),6-(1,6),6-(6,14)]
   154        8.04678        8.04678        8.04678    6[1-(0),6-(1,6),6-(6,6)]
   155       8.191891       8.191891       8.191891    6[6-(1,6),6-(1,6),6-(8,8)]
   156       7.110316       7.110316       7.110316    6[1-(0),6-(1,6),6-(6,6)]
   157       5.883785       5.883785       5.883785    6[1-(0),6-(1,6),6-(6,14)]
   158       9.544168       9.544168       9.544168    6[6-(6,6),8-(48),8-(48)]
   159       5.226537       5.226537       5.226537    6[6-(1,6),6-(1,6),14-(6,6,6)]
   160       6.459002       6.459002       6.459002    6[1-(0),6-(1,6),6-(6,14)]
   161       7.672721       7.672721       7.672721    6[1-(0),6-(1,6),6-(6,6)]
   162       7.682092       7.682092       7.682092    6[6-(1,6),6-(1,6),6-(8,8)]
   163       6.544913       6.544913       6.544913    6[1-(0),6-(1,6),6-(6,6)]
   164       5.326508       5.326508       5.326508    6[1-(0),6-(1,6),6-(6,14)]
   165      -6.592014      -6.592014      -6.592014    6[6-(6,6),8-(48),8-(48)]
   166       3.608265       3.608265       3.608265    6[6-(1,6),6-(1,6),14-(6,6,6)]
   167       2.786627       2.786627       2.786627    6[1-(0),6-(1,6),6-(6,14)]
   168       2.739779       2.739779       2.739779    6[1-(0),6-(1,6),6-(6,6)]
   169       3.514569       3.514569       3.514569    6[6-(1,6),6-(1,6),6-(8,8)]
   170       4.336208       4.336208       4.336208    6[1-(0),6-(1,6),6-(6,6)]
   171       4.383056       4.383056       4.383056    6[1-(0),6-(1,6),6-(6,14)]
   172        3.57238        3.57238        3.57238    6[6-(6,6),8-(48),8-(48)]
   173       3.748822       3.748822       3.748822    6[6-(1,6),6-(1,6),14-(6,6,6)]
   174       3.298936       3.298936       3.298936    6[1-(0),6-(1,6),6-(6,14)]
   175      11.234331      11.234331      11.234331    6[1-(0),6-(1,6),6-(6,6)]
   176       3.915947       3.915947       3.915947    6[6-(1,6),6-(1,6),6-(8,8)]
   177       4.290854       4.290854       4.290854    6[1-(0),6-(1,6),6-(6,6)]
   178       4.198701       4.198701       4.198701    6[1-(0),6-(1,6),6-(6,14)]
   179      11.838845      11.838845      11.838845    6[6-(6,6),8-(48),8-(48)]
   180       2.071488       2.071488       2.071488    6[6-(1,6),6-(1,6),14-(6,6,6)]
   181       0.989912       0.989912       0.989912    6[1-(0),6-(1,6),6-(6,14)]
   182      -0.236619      -0.236619      -0.236619    6[1-(0),6-(1,6),6-(6,6)]
   183       -0.38173       -0.38173       -0.38173    6[6-(1,6),6-(1,6),6-(8,8)]
   184       0.699845       0.699845       0.699845    6[1-(0),6-(1,6),6-(6,6)]
   185       1.926376       1.926376       1.926376    6[1-(0),6-(1,6),6-(6,14)]
   186      -1.734007      -1.734007      -1.734007    6[6-(6,6),8-(48),8-(48)]
   187        2.17906        2.17906        2.17906    8[6-(6,8),48-(8,8,8)]
   188       1.377869       1.377869       1.377869    8[6-(6,8),48-(8,8,8,8,8)]
   189      -4.050518      -4.050518      -4.050518    8[6-(6,8),48-(8,8,8,8,8)]
   190      -4.464459      -4.464459      -4.464459    8[6-(6,8),48-(8,8,8,8,8)]
   191       4.098708       4.098708       4.098708    8[6-(6,8),48-(8,8,8,8,8)]
   192       4.034682       4.034682       4.034682    8[6-(6,8),48-(8,8,8,8,8)]
   193       5.957673       5.957673       5.957673    8[6-(6,8),48-(8,8,8,8,8)]
   194       5.103236       5.103236       5.103236    8[6-(6,8),48-(8,8,8)]
   195       5.631101       5.631101       5.631101    8[6-(6,8),48-(8,8,8)]
   196       6.432292       6.432292       6.432292    8[6-(6,8),48-(8,8,8,8,8)]
   197      11.860679      11.860679      11.860679    8[6-(6,8),48-(8,8,8,8,8)]
   198       12.27462       12.27462       12.27462    8[6-(6,8),48-(8,8,8,8,8)]
   199       3.711453       3.711453       3.711453    8[6-(6,8),48-(8,8,8,8,8)]
   200       3.775479       3.775479       3.775479    8[6-(6,8),48-(8,8,8,8,8)]
   201       1.852488       1.852488       1.852488    8[6-(6,8),48-(8,8,8,8,8)]
   202       2.706925       2.706925       2.706925    8[6-(6,8),48-(8,8,8)]
   203      13.441513      13.441513      13.441513    8[6-(6,8),48-(8,8,8)]
   204      14.242683      14.242683      14.242683    8[6-(6,8),48-(8,8,8,8,8)]
   205       4.050325       4.050325       4.050325    8[6-(6,8),48-(8,8,8,8,8)]
   206       4.464276       4.464276       4.464276    8[6-(6,8),48-(8,8,8,8,8)]
   207      -4.098983      -4.098983      -4.098983    8[6-(6,8),48-(8,8,8,8,8)]
   208       -4.03492       -4.03492       -4.03492    8[6-(6,8),48-(8,8,8,8,8)]
   209       9.662879       9.662879       9.662879    8[6-(6,8),48-(8,8,8,8,8)]
   210      10.517336      10.517336      10.517336    8[6-(6,8),48-(8,8,8)]
   211      -5.631352      -5.631352      -5.631352    8[6-(6,8),48-(8,8,8)]
   212      -6.432522      -6.432522      -6.432522    8[6-(6,8),48-(8,8,8,8,8)]
   213       3.759836       3.759836       3.759836    8[6-(6,8),48-(8,8,8,8,8)]
   214       3.345885       3.345885       3.345885    8[6-(6,8),48-(8,8,8,8,8)]
   215      11.909144      11.909144      11.909144    8[6-(6,8),48-(8,8,8,8,8)]
   216      11.845081      11.845081      11.845081    8[6-(6,8),48-(8,8,8,8,8)]
   217      -1.852718      -1.852718      -1.852718    8[6-(6,8),48-(8,8,8,8,8)]
   218      -2.707175      -2.707175      -2.707175    8[6-(6,8),48-(8,8,8)]
