# Supplementary material for: A collection of forcefield precursors for metal–organic frameworks
Source: RSC Adv. 2019 Nov 13;9(63):36492–507. doi: 10.1039/c9ra07327b (PMC9075174; doi:10.1039/c9ra07327b)
Supplement: RA-009-C9RA07327B-s590 [file RA-009-C9RA07327B-s590.txt]

ENITIF_clean

13.701000    0.000000    0.000000
6.850529    12.602518    0.000000
6.850514    1.906307    23.481651

     1      16.591242      16.591242      16.591242    30[8-(6),8-(6),8-(6),8-(6,30)]
     2      16.591246      16.591246      16.591246    30[8-(6),8-(6),8-(6),8-(6,30)]
     3      10.810801      10.810801      10.810801    30[8-(6),8-(6),8-(6),8-(6,30)]
     4      10.810797      10.810797      10.810797    30[8-(6),8-(6),8-(6),8-(6,30)]
     5         6.8505         6.8505         6.8505    30[8-(6),8-(6),8-(6),8-(6),8-(6,30),8-(6,30)]
     6      13.701022      13.701022      13.701022    30[8-(6),8-(6),8-(6),8-(6),8-(6,30),8-(6,30)]
     7       9.710197       9.710197       9.710197    14[6-(6,6),6-(6,6),6-(6,6),6-(6,6)]
     8       9.710184       9.710184       9.710184    14[6-(6,6),6-(6,6),6-(6,6),6-(6,6)]
     9      17.691846      17.691846      17.691846    14[6-(6,6),6-(6,6),6-(6,6),6-(6,6)]
    10      17.691859      17.691859      17.691859    14[6-(6,6),6-(6,6),6-(6,6),6-(6,6)]
    11      10.823821      10.823821      10.823821    1[6-(6,6)]
    12      24.241215      24.241215      24.241215    1[6-(6,6)]
    13      21.302348      21.302348      21.302348    1[6-(6,6)]
    14      21.584583      21.584583      21.584583    1[6-(6,6)]
    15       20.61592       20.61592       20.61592    1[6-(6,6)]
    16      18.607351      18.607351      18.607351    1[6-(6,6)]
    17      20.647424      20.647424      20.647424    1[6-(6,6)]
    18       8.953623       8.953623       8.953623    1[6-(6,6)]
    19      11.033434      11.033434      11.033434    1[6-(6,6)]
    20      12.829633      12.829633      12.829633    1[6-(6,6)]
    21      13.633891      13.633891      13.633891    1[6-(6,6)]
    22      11.741784      11.741784      11.741784    1[6-(6,6)]
    23       12.12815       12.12815       12.12815    1[6-(6,6)]
    24      12.728254      12.728254      12.728254    1[6-(6,6)]
    25       8.850869       8.850869       8.850869    1[6-(6,6)]
    26       8.285018       8.285018       8.285018    1[6-(6,6)]
    27      17.674324      17.674324      17.674324    1[6-(6,6)]
    28      17.390708      17.390708      17.390708    1[6-(6,6)]
    29      14.451846      14.451846      14.451846    1[6-(6,6)]
    30      14.734092      14.734092      14.734092    1[6-(6,6)]
    31       6.914905       6.914905       6.914905    1[6-(6,6)]
    32      18.607341      18.607341      18.607341    1[6-(6,6)]
    33       6.946425       6.946425       6.946425    1[6-(6,6)]
    34        8.95362        8.95362        8.95362    1[6-(6,6)]
    35      11.033432      11.033432      11.033432    1[6-(6,6)]
    36      12.829635      12.829635      12.829635    1[6-(6,6)]
    37      13.633875      13.633875      13.633875    1[6-(6,6)]
    38      18.592294      18.592294      18.592294    1[6-(6,6)]
    39      12.128136      12.128136      12.128136    1[6-(6,6)]
    40      19.578769      19.578769      19.578769    1[6-(6,6)]
    41       8.850858       8.850858       8.850858    1[6-(6,6)]
    42       8.285007       8.285007       8.285007    1[6-(6,6)]
    43      16.578222      16.578222      16.578222    1[6-(6,6)]
    44       3.160828       3.160828       3.160828    1[6-(6,6)]
    45       6.099695       6.099695       6.099695    1[6-(6,6)]
    46        5.81746        5.81746        5.81746    1[6-(6,6)]
    47       6.786123       6.786123       6.786123    1[6-(6,6)]
    48       8.794692       8.794692       8.794692    1[6-(6,6)]
    49       6.754619       6.754619       6.754619    1[6-(6,6)]
    50       18.44842       18.44842       18.44842    1[6-(6,6)]
    51      16.368609      16.368609      16.368609    1[6-(6,6)]
    52       14.57241       14.57241       14.57241    1[6-(6,6)]
    53      13.768152      13.768152      13.768152    1[6-(6,6)]
    54      15.660259      15.660259      15.660259    1[6-(6,6)]
    55      15.273893      15.273893      15.273893    1[6-(6,6)]
    56      14.673789      14.673789      14.673789    1[6-(6,6)]
    57      18.551174      18.551174      18.551174    1[6-(6,6)]
    58      19.117025      19.117025      19.117025    1[6-(6,6)]
    59       9.727719       9.727719       9.727719    1[6-(6,6)]
    60      10.011335      10.011335      10.011335    1[6-(6,6)]
    61      12.950197      12.950197      12.950197    1[6-(6,6)]
    62      12.667951      12.667951      12.667951    1[6-(6,6)]
    63      20.487138      20.487138      20.487138    1[6-(6,6)]
    64       8.794702       8.794702       8.794702    1[6-(6,6)]
    65      20.455618      20.455618      20.455618    1[6-(6,6)]
    66      18.448423      18.448423      18.448423    1[6-(6,6)]
    67      16.368611      16.368611      16.368611    1[6-(6,6)]
    68      14.572408      14.572408      14.572408    1[6-(6,6)]
    69      13.768168      13.768168      13.768168    1[6-(6,6)]
    70       8.809749       8.809749       8.809749    1[6-(6,6)]
    71      15.273907      15.273907      15.273907    1[6-(6,6)]
    72       7.823274       7.823274       7.823274    1[6-(6,6)]
    73      11.700656      11.700656      11.700656    1[6-(6,6)]
    74      19.117036      19.117036      19.117036    1[6-(6,6)]
    75      23.080733      23.080733      23.080733    6[6-(1,6),6-(1,6),14-(6,6,6)]
    76      23.869913      23.869913      23.869913    6[1-(0),6-(1,6),6-(6,14)]
    77      23.702764      23.702764      23.702764    6[1-(0),6-(1,6),6-(6,6)]
    78      22.745065      22.745065      22.745065    6[6-(1,6),6-(1,6),6-(8,8)]
    79      21.955885      21.955885      21.955885    6[1-(0),6-(1,6),6-(6,6)]
    80      22.124404      22.124404      22.124404    6[1-(0),6-(1,6),6-(6,14)]
    81      22.647792      22.647792      22.647792    6[6-(6,6),8-(30),8-(30)]
    82      21.824345      21.824345      21.824345    6[6-(1,6),6-(1,6),14-(6,6,6)]
    83      20.621398      20.621398      20.621398    6[1-(0),6-(1,6),6-(6,14)]
    84       19.42941       19.42941       19.42941    6[1-(0),6-(1,6),6-(6,6)]
    85      19.438998      19.438998      19.438998    6[6-(1,6),6-(1,6),6-(8,8)]
    86      20.640575      20.640575      20.640575    6[1-(0),6-(1,6),6-(6,6)]
    87       8.132934       8.132934       8.132934    6[1-(0),6-(1,6),6-(6,14)]
    88      18.155213      18.155213      18.155213    6[6-(6,6),8-(0),8-(30)]
    89       11.18552       11.18552       11.18552    6[6-(1,6),6-(1,6),14-(6,6,6)]
    90      11.541742      11.541742      11.541742    6[1-(0),6-(1,6),6-(6,14)]
    91       12.62549       12.62549       12.62549    6[1-(0),6-(1,6),6-(6,6)]
    92       13.41741       13.41741       13.41741    6[6-(1,6),6-(1,6),6-(8,8)]
    93       13.08996       13.08996       13.08996    6[1-(0),6-(1,6),6-(6,6)]
    94      11.971959      11.971959      11.971959    6[1-(0),6-(1,6),6-(6,14)]
    95      14.598435      14.598435      14.598435    6[6-(6,6),8-(0),8-(30,30)]
    96      10.145615      10.145615      10.145615    6[6-(1,6),6-(1,6),14-(6,6,6)]
    97      11.455431      11.455431      11.455431    6[1-(0),6-(1,6),6-(6,14)]
    98      11.814397      11.814397      11.814397    6[1-(0),6-(1,6),6-(6,6)]
    99      10.864917      10.864917      10.864917    6[6-(1,6),6-(1,6),6-(8,8)]
   100       9.524959       9.524959       9.524959    6[1-(0),6-(1,6),6-(6,6)]
   101       9.190654       9.190654       9.190654    6[1-(0),6-(1,6),6-(6,14)]
   102      11.264986      11.264986      11.264986    6[6-(6,6),8-(30),8-(30)]
   103       16.23024       16.23024       16.23024    6[6-(1,6),6-(1,6),14-(6,6,6)]
   104      17.019416      17.019416      17.019416    6[1-(0),6-(1,6),6-(6,14)]
   105       16.85226       16.85226       16.85226    6[1-(0),6-(1,6),6-(6,6)]
   106       15.89456       15.89456       15.89456    6[6-(1,6),6-(1,6),6-(8,8)]
   107      15.105384      15.105384      15.105384    6[1-(0),6-(1,6),6-(6,6)]
   108       15.27391       15.27391       15.27391    6[1-(0),6-(1,6),6-(6,14)]
   109      15.797279      15.797279      15.797279    6[6-(6,6),8-(30),8-(30)]
   110       8.123336       8.123336       8.123336    6[6-(1,6),6-(1,6),14-(6,6,6)]
   111       6.920387       6.920387       6.920387    6[1-(0),6-(1,6),6-(6,14)]
   112       5.728402       5.728402       5.728402    6[1-(0),6-(1,6),6-(6,6)]
   113      19.438995      19.438995      19.438995    6[6-(1,6),6-(1,6),6-(8,8)]
   114       6.939573       6.939573       6.939573    6[1-(0),6-(1,6),6-(6,6)]
   115       8.132929       8.132929       8.132929    6[1-(0),6-(1,6),6-(6,14)]
   116      18.155212      18.155212      18.155212    6[6-(6,6),8-(0),8-(30)]
   117      11.185509      11.185509      11.185509    6[6-(1,6),6-(1,6),14-(6,6,6)]
   118      11.541738      11.541738      11.541738    6[1-(0),6-(1,6),6-(6,14)]
   119      12.625488      12.625488      12.625488    6[1-(0),6-(1,6),6-(6,6)]
   120      13.417404      13.417404      13.417404    6[6-(1,6),6-(1,6),6-(8,8)]
   121      13.089947      13.089947      13.089947    6[1-(0),6-(1,6),6-(6,6)]
   122      11.971944      11.971944      11.971944    6[1-(0),6-(1,6),6-(6,14)]
   123      14.598431      14.598431      14.598431    6[6-(6,6),8-(0),8-(30,30)]
   124      10.145602      10.145602      10.145602    6[6-(1,6),6-(1,6),14-(6,6,6)]
   125      11.455417      11.455417      11.455417    6[1-(0),6-(1,6),6-(6,14)]
   126      18.664912      18.664912      18.664912    6[1-(0),6-(1,6),6-(6,6)]
   127      17.715434      17.715434      17.715434    6[6-(1,6),6-(1,6),6-(8,8)]
   128       9.524947       9.524947       9.524947    6[1-(0),6-(1,6),6-(6,6)]
   129       9.190643       9.190643       9.190643    6[1-(0),6-(1,6),6-(6,14)]
   130      18.115503      18.115503      18.115503    6[6-(6,6),8-(30),8-(30)]
   131        4.32131        4.32131        4.32131    6[6-(1,6),6-(1,6),14-(6,6,6)]
   132        3.53213        3.53213        3.53213    6[1-(0),6-(1,6),6-(6,14)]
   133       3.699279       3.699279       3.699279    6[1-(0),6-(1,6),6-(6,6)]
   134       4.656978       4.656978       4.656978    6[6-(1,6),6-(1,6),6-(8,8)]
   135       5.446158       5.446158       5.446158    6[1-(0),6-(1,6),6-(6,6)]
   136       5.277639       5.277639       5.277639    6[1-(0),6-(1,6),6-(6,14)]
   137       4.754251       4.754251       4.754251    6[6-(6,6),8-(30),8-(30)]
   138       5.577698       5.577698       5.577698    6[6-(1,6),6-(1,6),14-(6,6,6)]
   139       6.780645       6.780645       6.780645    6[1-(0),6-(1,6),6-(6,14)]
   140       7.972633       7.972633       7.972633    6[1-(0),6-(1,6),6-(6,6)]
   141       7.963045       7.963045       7.963045    6[6-(1,6),6-(1,6),6-(8,8)]
   142       6.761468       6.761468       6.761468    6[1-(0),6-(1,6),6-(6,6)]
   143      19.269109      19.269109      19.269109    6[1-(0),6-(1,6),6-(6,14)]
   144        9.24683        9.24683        9.24683    6[6-(6,6),8-(0),8-(30)]
   145      16.216523      16.216523      16.216523    6[6-(1,6),6-(1,6),14-(6,6,6)]
   146      15.860301      15.860301      15.860301    6[1-(0),6-(1,6),6-(6,14)]
   147      14.776553      14.776553      14.776553    6[1-(0),6-(1,6),6-(6,6)]
   148      13.984633      13.984633      13.984633    6[6-(1,6),6-(1,6),6-(8,8)]
   149      14.312083      14.312083      14.312083    6[1-(0),6-(1,6),6-(6,6)]
   150      15.430084      15.430084      15.430084    6[1-(0),6-(1,6),6-(6,14)]
   151      12.803608      12.803608      12.803608    6[6-(6,6),8-(0),8-(30,30)]
   152      17.256428      17.256428      17.256428    6[6-(1,6),6-(1,6),14-(6,6,6)]
   153      15.946612      15.946612      15.946612    6[1-(0),6-(1,6),6-(6,14)]
   154      15.587646      15.587646      15.587646    6[1-(0),6-(1,6),6-(6,6)]
   155      16.537126      16.537126      16.537126    6[6-(1,6),6-(1,6),6-(8,8)]
   156      17.877084      17.877084      17.877084    6[1-(0),6-(1,6),6-(6,6)]
   157      18.211389      18.211389      18.211389    6[1-(0),6-(1,6),6-(6,14)]
   158      16.137057      16.137057      16.137057    6[6-(6,6),8-(30),8-(30)]
   159      11.171803      11.171803      11.171803    6[6-(1,6),6-(1,6),14-(6,6,6)]
   160      10.382627      10.382627      10.382627    6[1-(0),6-(1,6),6-(6,14)]
   161      10.549783      10.549783      10.549783    6[1-(0),6-(1,6),6-(6,6)]
   162      11.507483      11.507483      11.507483    6[6-(1,6),6-(1,6),6-(8,8)]
   163      12.296659      12.296659      12.296659    6[1-(0),6-(1,6),6-(6,6)]
   164      12.128133      12.128133      12.128133    6[1-(0),6-(1,6),6-(6,14)]
   165      11.604764      11.604764      11.604764    6[6-(6,6),8-(30),8-(30)]
   166      19.278707      19.278707      19.278707    6[6-(1,6),6-(1,6),14-(6,6,6)]
   167      20.481656      20.481656      20.481656    6[1-(0),6-(1,6),6-(6,14)]
   168      21.673641      21.673641      21.673641    6[1-(0),6-(1,6),6-(6,6)]
   169       7.963048       7.963048       7.963048    6[6-(1,6),6-(1,6),6-(8,8)]
   170       20.46247       20.46247       20.46247    6[1-(0),6-(1,6),6-(6,6)]
   171      19.269114      19.269114      19.269114    6[1-(0),6-(1,6),6-(6,14)]
   172       9.246831       9.246831       9.246831    6[6-(6,6),8-(0),8-(30)]
   173      16.216534      16.216534      16.216534    6[6-(1,6),6-(1,6),14-(6,6,6)]
   174      15.860305      15.860305      15.860305    6[1-(0),6-(1,6),6-(6,14)]
   175      14.776555      14.776555      14.776555    6[1-(0),6-(1,6),6-(6,6)]
   176      13.984639      13.984639      13.984639    6[6-(1,6),6-(1,6),6-(8,8)]
   177      14.312096      14.312096      14.312096    6[1-(0),6-(1,6),6-(6,6)]
   178      15.430099      15.430099      15.430099    6[1-(0),6-(1,6),6-(6,14)]
   179      12.803612      12.803612      12.803612    6[6-(6,6),8-(0),8-(30,30)]
   180      17.256441      17.256441      17.256441    6[6-(1,6),6-(1,6),14-(6,6,6)]
   181      15.946626      15.946626      15.946626    6[1-(0),6-(1,6),6-(6,14)]
   182       8.737131       8.737131       8.737131    6[1-(0),6-(1,6),6-(6,6)]
   183       9.686609       9.686609       9.686609    6[6-(1,6),6-(1,6),6-(8,8)]
   184      11.026567      11.026567      11.026567    6[1-(0),6-(1,6),6-(6,6)]
   185        18.2114        18.2114        18.2114    6[1-(0),6-(1,6),6-(6,14)]
   186        9.28654        9.28654        9.28654    6[6-(6,6),8-(30),8-(30)]
   187      23.435601      23.435601      23.435601    8[6-(6,8),30-(8,8,8)]
   188      21.766818      21.766818      21.766818    8[6-(6,8),30-(8,8,8,8,8)]
   189      17.078315      17.078315      17.078315    8[6-(6,8)]
   190      18.205906      18.205906      18.205906    8[6-(6,8),30-(8,8,8)]
   191      14.727222      14.727222      14.727222    8[6-(6,8),30-(8,8,8),30-(8,8,8,8,8)]
   192      15.419127      15.419127      15.419127    8[6-(6,8)]
   193      12.510406      12.510406      12.510406    8[6-(6,8),30-(8,8,8,8,8)]
   194       10.36346       10.36346       10.36346    8[6-(6,8),30-(8,8,8)]
   195      16.585085      16.585085      16.585085    8[6-(6,8),30-(8,8,8)]
   196      14.916304      14.916304      14.916304    8[6-(6,8),30-(8,8,8,8,8)]
   197      17.078314      17.078314      17.078314    8[6-(6,8)]
   198      18.205907      18.205907      18.205907    8[6-(6,8),30-(8,8,8)]
   199      14.727223      14.727223      14.727223    8[6-(6,8),30-(8,8,8),30-(8,8,8,8,8)]
   200      15.419119      15.419119      15.419119    8[6-(6,8)]
   201      19.360924      19.360924      19.360924    8[6-(6,8),30-(8,8,8,8,8)]
   202      17.213977      17.213977      17.213977    8[6-(6,8),30-(8,8,8)]
   203       3.966442       3.966442       3.966442    8[6-(6,8),30-(8,8,8)]
   204       5.635225       5.635225       5.635225    8[6-(6,8),30-(8,8,8,8,8)]
   205      10.323728      10.323728      10.323728    8[6-(6,8)]
   206       9.196137       9.196137       9.196137    8[6-(6,8),30-(8,8,8)]
   207      12.674821      12.674821      12.674821    8[6-(6,8),30-(8,8,8),30-(8,8,8,8,8)]
   208      11.982916      11.982916      11.982916    8[6-(6,8)]
   209      14.891637      14.891637      14.891637    8[6-(6,8),30-(8,8,8,8,8)]
   210      17.038583      17.038583      17.038583    8[6-(6,8),30-(8,8,8)]
   211      10.816958      10.816958      10.816958    8[6-(6,8),30-(8,8,8)]
   212      12.485739      12.485739      12.485739    8[6-(6,8),30-(8,8,8,8,8)]
   213      10.323729      10.323729      10.323729    8[6-(6,8)]
   214       9.196136       9.196136       9.196136    8[6-(6,8),30-(8,8,8)]
   215       12.67482       12.67482       12.67482    8[6-(6,8),30-(8,8,8),30-(8,8,8,8,8)]
   216      11.982924      11.982924      11.982924    8[6-(6,8)]
   217       8.041119       8.041119       8.041119    8[6-(6,8),30-(8,8,8,8,8)]
   218      10.188066      10.188066      10.188066    8[6-(6,8),30-(8,8,8)]
