# Supplementary material for: A collection of forcefield precursors for metal–organic frameworks
Source: RSC Adv. 2019 Nov 13;9(63):36492–507. doi: 10.1039/c9ra07327b (PMC9075174; doi:10.1039/c9ra07327b)
Supplement: RA-009-C9RA07327B-s591 [file RA-009-C9RA07327B-s591.txt]

ENITOL_clean

14.152900    0.000000    0.000000
0.000000    23.406000    0.000000
0.000000    0.000000    23.832500

     1       6.222039       6.222039       6.222039    30[8-(6),8-(6),8-(6),8-(6,30)]
     2       0.854411       0.854411       0.854411    30[8-(6),8-(6),8-(6),8-(6,30)]
     3       0.854411       0.854411       0.854411    30[8-(6),8-(6),8-(6),8-(6,30)]
     4       6.222039       6.222039       6.222039    30[8-(6),8-(6),8-(6),8-(6,30)]
     5       7.930861       7.930861       7.930861    30[8-(6),8-(6),8-(6),8-(6,30)]
     6      13.298489      13.298489      13.298489    30[8-(6),8-(6),8-(6),8-(6,30)]
     7      13.298489      13.298489      13.298489    30[8-(6),8-(6),8-(6),8-(6,30)]
     8       7.930861       7.930861       7.930861    30[8-(6),8-(6),8-(6),8-(6,30)]
     9            0.0            0.0            0.0    30[8-(6),8-(6),8-(6),8-(6),8-(6,30),8-(6,30)]
    10        7.07645        7.07645        7.07645    30[8-(6),8-(6),8-(6),8-(6),8-(6,30),8-(6,30)]
    11        7.07645        7.07645        7.07645    30[8-(6),8-(6),8-(6),8-(6),8-(6,30),8-(6,30)]
    12            0.0            0.0            0.0    30[8-(6),8-(6),8-(6),8-(6),8-(6,30),8-(6,30)]
    13        6.19614        6.19614        6.19614    14[6-(6,6),6-(6,6),6-(6,6),6-(6,6)]
    14        0.88031        0.88031        0.88031    14[6-(6,6),6-(6,6),6-(6,6),6-(6,6)]
    15        0.88031        0.88031        0.88031    14[6-(6,6),6-(6,6),6-(6,6),6-(6,6)]
    16        6.19614        6.19614        6.19614    14[6-(6,6),6-(6,6),6-(6,6),6-(6,6)]
    17        7.95676        7.95676        7.95676    14[6-(6,6),6-(6,6),6-(6,6),6-(6,6)]
    18       13.27259       13.27259       13.27259    14[6-(6,6),6-(6,6),6-(6,6),6-(6,6)]
    19       13.27259       13.27259       13.27259    14[6-(6,6),6-(6,6),6-(6,6),6-(6,6)]
    20        7.95676        7.95676        7.95676    14[6-(6,6),6-(6,6),6-(6,6),6-(6,6)]
    21       4.091603       4.091603       4.091603    1[6-(6,6)]
    22       3.979795       3.979795       3.979795    1[6-(6,6)]
    23       8.027525       8.027525       8.027525    1[6-(6,6)]
    24       8.139333       8.139333       8.139333    1[6-(6,6)]
    25       9.004075       9.004075       9.004075    1[6-(6,6)]
    26      11.064737      11.064737      11.064737    1[6-(6,6)]
    27       9.210707       9.210707       9.210707    1[6-(6,6)]
    28       7.159952       7.159952       7.159952    1[6-(6,6)]
    29       4.132647       4.132647       4.132647    1[6-(6,6)]
    30       2.291355       2.291355       2.291355    1[6-(6,6)]
    31       3.120714       3.120714       3.120714    1[6-(6,6)]
    32       5.007296       5.007296       5.007296    1[6-(6,6)]
    33       5.097875       5.097875       5.097875    1[6-(6,6)]
    34       5.080891       5.080891       5.080891    1[6-(6,6)]
    35       6.995778       6.995778       6.995778    1[6-(6,6)]
    36       7.038237       7.038237       7.038237    1[6-(6,6)]
    37       2.984847       2.984847       2.984847    1[6-(6,6)]
    38       3.096655       3.096655       3.096655    1[6-(6,6)]
    39      13.201825      13.201825      13.201825    1[6-(6,6)]
    40      13.090017      13.090017      13.090017    1[6-(6,6)]
    41      12.225275      12.225275      12.225275    1[6-(6,6)]
    42      10.164613      10.164613      10.164613    1[6-(6,6)]
    43      12.018643      12.018643      12.018643    1[6-(6,6)]
    44      14.069398      14.069398      14.069398    1[6-(6,6)]
    45       2.943803       2.943803       2.943803    1[6-(6,6)]
    46       4.785095       4.785095       4.785095    1[6-(6,6)]
    47       3.955736       3.955736       3.955736    1[6-(6,6)]
    48       2.069154       2.069154       2.069154    1[6-(6,6)]
    49       1.978575       1.978575       1.978575    1[6-(6,6)]
    50       1.995559       1.995559       1.995559    1[6-(6,6)]
    51       0.080672       0.080672       0.080672    1[6-(6,6)]
    52       0.038213       0.038213       0.038213    1[6-(6,6)]
    53       2.984847       2.984847       2.984847    1[6-(6,6)]
    54       3.096655       3.096655       3.096655    1[6-(6,6)]
    55      13.201825      13.201825      13.201825    1[6-(6,6)]
    56      13.090017      13.090017      13.090017    1[6-(6,6)]
    57      12.225275      12.225275      12.225275    1[6-(6,6)]
    58      10.164613      10.164613      10.164613    1[6-(6,6)]
    59      12.018643      12.018643      12.018643    1[6-(6,6)]
    60      14.069398      14.069398      14.069398    1[6-(6,6)]
    61       2.943803       2.943803       2.943803    1[6-(6,6)]
    62       4.785095       4.785095       4.785095    1[6-(6,6)]
    63       3.955736       3.955736       3.955736    1[6-(6,6)]
    64       2.069154       2.069154       2.069154    1[6-(6,6)]
    65       1.978575       1.978575       1.978575    1[6-(6,6)]
    66       1.995559       1.995559       1.995559    1[6-(6,6)]
    67       0.080672       0.080672       0.080672    1[6-(6,6)]
    68       0.038213       0.038213       0.038213    1[6-(6,6)]
    69       4.091603       4.091603       4.091603    1[6-(6,6)]
    70       3.979795       3.979795       3.979795    1[6-(6,6)]
    71       8.027525       8.027525       8.027525    1[6-(6,6)]
    72       8.139333       8.139333       8.139333    1[6-(6,6)]
    73       9.004075       9.004075       9.004075    1[6-(6,6)]
    74      11.064737      11.064737      11.064737    1[6-(6,6)]
    75       9.210707       9.210707       9.210707    1[6-(6,6)]
    76       7.159952       7.159952       7.159952    1[6-(6,6)]
    77       4.132647       4.132647       4.132647    1[6-(6,6)]
    78       2.291355       2.291355       2.291355    1[6-(6,6)]
    79       3.120714       3.120714       3.120714    1[6-(6,6)]
    80       5.007296       5.007296       5.007296    1[6-(6,6)]
    81       5.097875       5.097875       5.097875    1[6-(6,6)]
    82       5.080891       5.080891       5.080891    1[6-(6,6)]
    83       6.995778       6.995778       6.995778    1[6-(6,6)]
    84       7.038237       7.038237       7.038237    1[6-(6,6)]
    85      10.061297      10.061297      10.061297    1[6-(6,6)]
    86      10.173105      10.173105      10.173105    1[6-(6,6)]
    87       6.125375       6.125375       6.125375    1[6-(6,6)]
    88       6.013567       6.013567       6.013567    1[6-(6,6)]
    89       5.148825       5.148825       5.148825    1[6-(6,6)]
    90       3.088163       3.088163       3.088163    1[6-(6,6)]
    91       4.942193       4.942193       4.942193    1[6-(6,6)]
    92       6.992948       6.992948       6.992948    1[6-(6,6)]
    93      10.020253      10.020253      10.020253    1[6-(6,6)]
    94      11.861545      11.861545      11.861545    1[6-(6,6)]
    95      11.032186      11.032186      11.032186    1[6-(6,6)]
    96       9.145604       9.145604       9.145604    1[6-(6,6)]
    97       9.055025       9.055025       9.055025    1[6-(6,6)]
    98       9.072009       9.072009       9.072009    1[6-(6,6)]
    99       7.157122       7.157122       7.157122    1[6-(6,6)]
   100       7.114663       7.114663       7.114663    1[6-(6,6)]
   101      11.168053      11.168053      11.168053    1[6-(6,6)]
   102      11.056245      11.056245      11.056245    1[6-(6,6)]
   103       0.951075       0.951075       0.951075    1[6-(6,6)]
   104       1.062883       1.062883       1.062883    1[6-(6,6)]
   105       1.927625       1.927625       1.927625    1[6-(6,6)]
   106       3.988287       3.988287       3.988287    1[6-(6,6)]
   107       2.134257       2.134257       2.134257    1[6-(6,6)]
   108       0.083502       0.083502       0.083502    1[6-(6,6)]
   109      11.209097      11.209097      11.209097    1[6-(6,6)]
   110       9.367805       9.367805       9.367805    1[6-(6,6)]
   111      10.197164      10.197164      10.197164    1[6-(6,6)]
   112      12.083746      12.083746      12.083746    1[6-(6,6)]
   113      12.174325      12.174325      12.174325    1[6-(6,6)]
   114      12.157341      12.157341      12.157341    1[6-(6,6)]
   115      14.072228      14.072228      14.072228    1[6-(6,6)]
   116      14.114687      14.114687      14.114687    1[6-(6,6)]
   117      11.168053      11.168053      11.168053    1[6-(6,6)]
   118      11.056245      11.056245      11.056245    1[6-(6,6)]
   119       0.951075       0.951075       0.951075    1[6-(6,6)]
   120       1.062883       1.062883       1.062883    1[6-(6,6)]
   121       1.927625       1.927625       1.927625    1[6-(6,6)]
   122       3.988287       3.988287       3.988287    1[6-(6,6)]
   123       2.134257       2.134257       2.134257    1[6-(6,6)]
   124       0.083502       0.083502       0.083502    1[6-(6,6)]
   125      11.209097      11.209097      11.209097    1[6-(6,6)]
   126       9.367805       9.367805       9.367805    1[6-(6,6)]
   127      10.197164      10.197164      10.197164    1[6-(6,6)]
   128      12.083746      12.083746      12.083746    1[6-(6,6)]
   129      12.174325      12.174325      12.174325    1[6-(6,6)]
   130      12.157341      12.157341      12.157341    1[6-(6,6)]
   131      14.072228      14.072228      14.072228    1[6-(6,6)]
   132      14.114687      14.114687      14.114687    1[6-(6,6)]
   133      10.061297      10.061297      10.061297    1[6-(6,6)]
   134      10.173105      10.173105      10.173105    1[6-(6,6)]
   135       6.125375       6.125375       6.125375    1[6-(6,6)]
   136       6.013567       6.013567       6.013567    1[6-(6,6)]
   137       5.148825       5.148825       5.148825    1[6-(6,6)]
   138       3.088163       3.088163       3.088163    1[6-(6,6)]
   139       4.942193       4.942193       4.942193    1[6-(6,6)]
   140       6.992948       6.992948       6.992948    1[6-(6,6)]
   141      10.020253      10.020253      10.020253    1[6-(6,6)]
   142      11.861545      11.861545      11.861545    1[6-(6,6)]
   143      11.032186      11.032186      11.032186    1[6-(6,6)]
   144       9.145604       9.145604       9.145604    1[6-(6,6)]
   145       9.055025       9.055025       9.055025    1[6-(6,6)]
   146       9.072009       9.072009       9.072009    1[6-(6,6)]
   147       7.157122       7.157122       7.157122    1[6-(6,6)]
   148       7.114663       7.114663       7.114663    1[6-(6,6)]
   149       6.125375       6.125375       6.125375    6[6-(1,6),6-(1,6),14-(6,6,6)]
   150       4.889827       4.889827       4.889827    6[1-(0),6-(1,6),6-(6,14)]
   151       4.823308       4.823308       4.823308    6[1-(0),6-(1,6),6-(6,6)]
   152       5.992338       5.992338       5.992338    6[6-(1,6),6-(1,6),6-(8,8)]
   153       7.227886       7.227886       7.227886    6[1-(0),6-(1,6),6-(6,6)]
   154       7.294405       7.294405       7.294405    6[1-(0),6-(1,6),6-(6,14)]
   155       5.930065       5.930065       5.930065    6[6-(6,6),8-(0),8-(30)]
   156       7.839291       7.839291       7.839291    6[6-(1,6),6-(1,6),14-(6,6,6)]
   157       9.039457       9.039457       9.039457    6[1-(0),6-(1,6),6-(6,14)]
   158      10.269344      10.269344      10.269344    6[1-(0),6-(1,6),6-(6,6)]
   159      10.347185      10.347185      10.347185    6[6-(1,6),6-(1,6),6-(8,8)]
   160       9.165418       9.165418       9.165418    6[1-(0),6-(1,6),6-(6,6)]
   161       7.949684       7.949684       7.949684    6[1-(0),6-(1,6),6-(6,14)]
   162       11.64076       11.64076       11.64076    6[6-(6,6),8-(30),8-(30)]
   163       4.763866       4.763866       4.763866    6[6-(1,6),6-(1,6),14-(6,6,6)]
   164       3.933091       3.933091       3.933091    6[1-(0),6-(1,6),6-(6,14)]
   165       2.823504       2.823504       2.823504    6[1-(0),6-(1,6),6-(6,6)]
   166       2.505063       2.505063       2.505063    6[6-(1,6),6-(1,6),6-(8,8)]
   167       3.321686       3.321686       3.321686    6[1-(0),6-(1,6),6-(6,6)]
   168       4.444011       4.444011       4.444011    6[1-(0),6-(1,6),6-(6,14)]
   169       1.224226       1.224226       1.224226    6[6-(6,6),8-(0),8-(30,30)]
   170       6.095654       6.095654       6.095654    6[6-(1,6),6-(1,6),14-(6,6,6)]
   171       5.496986       5.496986       5.496986    6[1-(0),6-(1,6),6-(6,14)]
   172       5.480003       5.480003       5.480003    6[1-(0),6-(1,6),6-(6,6)]
   173       6.034797       6.034797       6.034797    6[6-(1,6),6-(1,6),6-(8,8)]
   174       6.612235       6.612235       6.612235    6[1-(0),6-(1,6),6-(6,6)]
   175       6.643371       6.643371       6.643371    6[1-(0),6-(1,6),6-(6,14)]
   176       6.050365       6.050365       6.050365    6[6-(6,6),8-(30),8-(30)]
   177       0.951075       0.951075       0.951075    6[6-(1,6),6-(1,6),14-(6,6,6)]
   178       2.186623       2.186623       2.186623    6[1-(0),6-(1,6),6-(6,14)]
   179       2.253142       2.253142       2.253142    6[1-(0),6-(1,6),6-(6,6)]
   180       1.084112       1.084112       1.084112    6[6-(1,6),6-(1,6),6-(8,8)]
   181      14.001464      14.001464      14.001464    6[1-(0),6-(1,6),6-(6,6)]
   182      13.934945      13.934945      13.934945    6[1-(0),6-(1,6),6-(6,14)]
   183       1.146385       1.146385       1.146385    6[6-(6,6),8-(0),8-(30)]
   184      13.390059      13.390059      13.390059    6[6-(1,6),6-(1,6),14-(6,6,6)]
   185      12.189893      12.189893      12.189893    6[1-(0),6-(1,6),6-(6,14)]
   186      10.960006      10.960006      10.960006    6[1-(0),6-(1,6),6-(6,6)]
   187      10.882165      10.882165      10.882165    6[6-(1,6),6-(1,6),6-(8,8)]
   188      12.063932      12.063932      12.063932    6[1-(0),6-(1,6),6-(6,6)]
   189      13.279666      13.279666      13.279666    6[1-(0),6-(1,6),6-(6,14)]
   190        9.58859        9.58859        9.58859    6[6-(6,6),8-(30),8-(30)]
   191       2.312584       2.312584       2.312584    6[6-(1,6),6-(1,6),14-(6,6,6)]
   192       3.143359       3.143359       3.143359    6[1-(0),6-(1,6),6-(6,14)]
   193       4.252946       4.252946       4.252946    6[1-(0),6-(1,6),6-(6,6)]
   194       4.571387       4.571387       4.571387    6[6-(1,6),6-(1,6),6-(8,8)]
   195       3.754764       3.754764       3.754764    6[1-(0),6-(1,6),6-(6,6)]
   196       2.632439       2.632439       2.632439    6[1-(0),6-(1,6),6-(6,14)]
   197       5.852224       5.852224       5.852224    6[6-(6,6),8-(0),8-(30,30)]
   198       0.980796       0.980796       0.980796    6[6-(1,6),6-(1,6),14-(6,6,6)]
   199       1.579464       1.579464       1.579464    6[1-(0),6-(1,6),6-(6,14)]
   200       1.596447       1.596447       1.596447    6[1-(0),6-(1,6),6-(6,6)]
   201       1.041653       1.041653       1.041653    6[6-(1,6),6-(1,6),6-(8,8)]
   202       0.464215       0.464215       0.464215    6[1-(0),6-(1,6),6-(6,6)]
   203       0.433079       0.433079       0.433079    6[1-(0),6-(1,6),6-(6,14)]
   204       1.026085       1.026085       1.026085    6[6-(6,6),8-(30),8-(30)]
   205       0.951075       0.951075       0.951075    6[6-(1,6),6-(1,6),14-(6,6,6)]
   206       2.186623       2.186623       2.186623    6[1-(0),6-(1,6),6-(6,14)]
   207       2.253142       2.253142       2.253142    6[1-(0),6-(1,6),6-(6,6)]
   208       1.084112       1.084112       1.084112    6[6-(1,6),6-(1,6),6-(8,8)]
   209      14.001464      14.001464      14.001464    6[1-(0),6-(1,6),6-(6,6)]
   210      13.934945      13.934945      13.934945    6[1-(0),6-(1,6),6-(6,14)]
   211       1.146385       1.146385       1.146385    6[6-(6,6),8-(0),8-(30)]
   212      13.390059      13.390059      13.390059    6[6-(1,6),6-(1,6),14-(6,6,6)]
   213      12.189893      12.189893      12.189893    6[1-(0),6-(1,6),6-(6,14)]
   214      10.960006      10.960006      10.960006    6[1-(0),6-(1,6),6-(6,6)]
   215      10.882165      10.882165      10.882165    6[6-(1,6),6-(1,6),6-(8,8)]
   216      12.063932      12.063932      12.063932    6[1-(0),6-(1,6),6-(6,6)]
   217      13.279666      13.279666      13.279666    6[1-(0),6-(1,6),6-(6,14)]
   218        9.58859        9.58859        9.58859    6[6-(6,6),8-(30),8-(30)]
   219       2.312584       2.312584       2.312584    6[6-(1,6),6-(1,6),14-(6,6,6)]
   220       3.143359       3.143359       3.143359    6[1-(0),6-(1,6),6-(6,14)]
   221       4.252946       4.252946       4.252946    6[1-(0),6-(1,6),6-(6,6)]
   222       4.571387       4.571387       4.571387    6[6-(1,6),6-(1,6),6-(8,8)]
   223       3.754764       3.754764       3.754764    6[1-(0),6-(1,6),6-(6,6)]
   224       2.632439       2.632439       2.632439    6[1-(0),6-(1,6),6-(6,14)]
   225       5.852224       5.852224       5.852224    6[6-(6,6),8-(0),8-(30,30)]
   226       0.980796       0.980796       0.980796    6[6-(1,6),6-(1,6),14-(6,6,6)]
   227       1.579464       1.579464       1.579464    6[1-(0),6-(1,6),6-(6,14)]
   228       1.596447       1.596447       1.596447    6[1-(0),6-(1,6),6-(6,6)]
   229       1.041653       1.041653       1.041653    6[6-(1,6),6-(1,6),6-(8,8)]
   230       0.464215       0.464215       0.464215    6[1-(0),6-(1,6),6-(6,6)]
   231       0.433079       0.433079       0.433079    6[1-(0),6-(1,6),6-(6,14)]
   232       1.026085       1.026085       1.026085    6[6-(6,6),8-(30),8-(30)]
   233       6.125375       6.125375       6.125375    6[6-(1,6),6-(1,6),14-(6,6,6)]
   234       4.889827       4.889827       4.889827    6[1-(0),6-(1,6),6-(6,14)]
   235       4.823308       4.823308       4.823308    6[1-(0),6-(1,6),6-(6,6)]
   236       5.992338       5.992338       5.992338    6[6-(1,6),6-(1,6),6-(8,8)]
   237       7.227886       7.227886       7.227886    6[1-(0),6-(1,6),6-(6,6)]
   238       7.294405       7.294405       7.294405    6[1-(0),6-(1,6),6-(6,14)]
   239       5.930065       5.930065       5.930065    6[6-(6,6),8-(0),8-(30)]
   240       7.839291       7.839291       7.839291    6[6-(1,6),6-(1,6),14-(6,6,6)]
   241       9.039457       9.039457       9.039457    6[1-(0),6-(1,6),6-(6,14)]
   242      10.269344      10.269344      10.269344    6[1-(0),6-(1,6),6-(6,6)]
   243      10.347185      10.347185      10.347185    6[6-(1,6),6-(1,6),6-(8,8)]
   244       9.165418       9.165418       9.165418    6[1-(0),6-(1,6),6-(6,6)]
   245       7.949684       7.949684       7.949684    6[1-(0),6-(1,6),6-(6,14)]
   246       11.64076       11.64076       11.64076    6[6-(6,6),8-(30),8-(30)]
   247       4.763866       4.763866       4.763866    6[6-(1,6),6-(1,6),14-(6,6,6)]
   248       3.933091       3.933091       3.933091    6[1-(0),6-(1,6),6-(6,14)]
   249       2.823504       2.823504       2.823504    6[1-(0),6-(1,6),6-(6,6)]
   250       2.505063       2.505063       2.505063    6[6-(1,6),6-(1,6),6-(8,8)]
   251       3.321686       3.321686       3.321686    6[1-(0),6-(1,6),6-(6,6)]
   252       4.444011       4.444011       4.444011    6[1-(0),6-(1,6),6-(6,14)]
   253       1.224226       1.224226       1.224226    6[6-(6,6),8-(0),8-(30,30)]
   254       6.095654       6.095654       6.095654    6[6-(1,6),6-(1,6),14-(6,6,6)]
   255       5.496986       5.496986       5.496986    6[1-(0),6-(1,6),6-(6,14)]
   256       5.480003       5.480003       5.480003    6[1-(0),6-(1,6),6-(6,6)]
   257       6.034797       6.034797       6.034797    6[6-(1,6),6-(1,6),6-(8,8)]
   258       6.612235       6.612235       6.612235    6[1-(0),6-(1,6),6-(6,6)]
   259       6.643371       6.643371       6.643371    6[1-(0),6-(1,6),6-(6,14)]
   260       6.050365       6.050365       6.050365    6[6-(6,6),8-(30),8-(30)]
   261       8.027525       8.027525       8.027525    6[6-(1,6),6-(1,6),14-(6,6,6)]
   262       9.263073       9.263073       9.263073    6[1-(0),6-(1,6),6-(6,14)]
   263       9.329592       9.329592       9.329592    6[1-(0),6-(1,6),6-(6,6)]
   264       8.160562       8.160562       8.160562    6[6-(1,6),6-(1,6),6-(8,8)]
   265       6.925014       6.925014       6.925014    6[1-(0),6-(1,6),6-(6,6)]
   266       6.858495       6.858495       6.858495    6[1-(0),6-(1,6),6-(6,14)]
   267       8.222835       8.222835       8.222835    6[6-(6,6),8-(0),8-(30)]
   268       6.313609       6.313609       6.313609    6[6-(1,6),6-(1,6),14-(6,6,6)]
   269       5.113443       5.113443       5.113443    6[1-(0),6-(1,6),6-(6,14)]
   270       3.883556       3.883556       3.883556    6[1-(0),6-(1,6),6-(6,6)]
   271       3.805715       3.805715       3.805715    6[6-(1,6),6-(1,6),6-(8,8)]
   272       4.987482       4.987482       4.987482    6[1-(0),6-(1,6),6-(6,6)]
   273       6.203216       6.203216       6.203216    6[1-(0),6-(1,6),6-(6,14)]
   274        2.51214        2.51214        2.51214    6[6-(6,6),8-(30),8-(30)]
   275       9.389034       9.389034       9.389034    6[6-(1,6),6-(1,6),14-(6,6,6)]
   276      10.219809      10.219809      10.219809    6[1-(0),6-(1,6),6-(6,14)]
   277      11.329396      11.329396      11.329396    6[1-(0),6-(1,6),6-(6,6)]
   278      11.647837      11.647837      11.647837    6[6-(1,6),6-(1,6),6-(8,8)]
   279      10.831214      10.831214      10.831214    6[1-(0),6-(1,6),6-(6,6)]
   280       9.708889       9.708889       9.708889    6[1-(0),6-(1,6),6-(6,14)]
   281      12.928674      12.928674      12.928674    6[6-(6,6),8-(0),8-(30,30)]
   282       8.057246       8.057246       8.057246    6[6-(1,6),6-(1,6),14-(6,6,6)]
   283       8.655914       8.655914       8.655914    6[1-(0),6-(1,6),6-(6,14)]
   284       8.672897       8.672897       8.672897    6[1-(0),6-(1,6),6-(6,6)]
   285       8.118103       8.118103       8.118103    6[6-(1,6),6-(1,6),6-(8,8)]
   286       7.540665       7.540665       7.540665    6[1-(0),6-(1,6),6-(6,6)]
   287       7.509529       7.509529       7.509529    6[1-(0),6-(1,6),6-(6,14)]
   288       8.102535       8.102535       8.102535    6[6-(6,6),8-(30),8-(30)]
   289      13.201825      13.201825      13.201825    6[6-(1,6),6-(1,6),14-(6,6,6)]
   290      11.966277      11.966277      11.966277    6[1-(0),6-(1,6),6-(6,14)]
   291      11.899758      11.899758      11.899758    6[1-(0),6-(1,6),6-(6,6)]
   292      13.068788      13.068788      13.068788    6[6-(1,6),6-(1,6),6-(8,8)]
   293       0.151436       0.151436       0.151436    6[1-(0),6-(1,6),6-(6,6)]
   294       0.217955       0.217955       0.217955    6[1-(0),6-(1,6),6-(6,14)]
   295      13.006515      13.006515      13.006515    6[6-(6,6),8-(0),8-(30)]
   296       0.762841       0.762841       0.762841    6[6-(1,6),6-(1,6),14-(6,6,6)]
   297       1.963007       1.963007       1.963007    6[1-(0),6-(1,6),6-(6,14)]
   298       3.192894       3.192894       3.192894    6[1-(0),6-(1,6),6-(6,6)]
   299       3.270735       3.270735       3.270735    6[6-(1,6),6-(1,6),6-(8,8)]
   300       2.088968       2.088968       2.088968    6[1-(0),6-(1,6),6-(6,6)]
   301       0.873234       0.873234       0.873234    6[1-(0),6-(1,6),6-(6,14)]
   302        4.56431        4.56431        4.56431    6[6-(6,6),8-(30),8-(30)]
   303      11.840316      11.840316      11.840316    6[6-(1,6),6-(1,6),14-(6,6,6)]
   304      11.009541      11.009541      11.009541    6[1-(0),6-(1,6),6-(6,14)]
   305       9.899954       9.899954       9.899954    6[1-(0),6-(1,6),6-(6,6)]
   306       9.581513       9.581513       9.581513    6[6-(1,6),6-(1,6),6-(8,8)]
   307      10.398136      10.398136      10.398136    6[1-(0),6-(1,6),6-(6,6)]
   308      11.520461      11.520461      11.520461    6[1-(0),6-(1,6),6-(6,14)]
   309       8.300676       8.300676       8.300676    6[6-(6,6),8-(0),8-(30,30)]
   310      13.172104      13.172104      13.172104    6[6-(1,6),6-(1,6),14-(6,6,6)]
   311      12.573436      12.573436      12.573436    6[1-(0),6-(1,6),6-(6,14)]
   312      12.556453      12.556453      12.556453    6[1-(0),6-(1,6),6-(6,6)]
   313      13.111247      13.111247      13.111247    6[6-(1,6),6-(1,6),6-(8,8)]
   314      13.688685      13.688685      13.688685    6[1-(0),6-(1,6),6-(6,6)]
   315      13.719821      13.719821      13.719821    6[1-(0),6-(1,6),6-(6,14)]
   316      13.126815      13.126815      13.126815    6[6-(6,6),8-(30),8-(30)]
   317      13.201825      13.201825      13.201825    6[6-(1,6),6-(1,6),14-(6,6,6)]
   318      11.966277      11.966277      11.966277    6[1-(0),6-(1,6),6-(6,14)]
   319      11.899758      11.899758      11.899758    6[1-(0),6-(1,6),6-(6,6)]
   320      13.068788      13.068788      13.068788    6[6-(1,6),6-(1,6),6-(8,8)]
   321       0.151436       0.151436       0.151436    6[1-(0),6-(1,6),6-(6,6)]
   322       0.217955       0.217955       0.217955    6[1-(0),6-(1,6),6-(6,14)]
   323      13.006515      13.006515      13.006515    6[6-(6,6),8-(0),8-(30)]
   324       0.762841       0.762841       0.762841    6[6-(1,6),6-(1,6),14-(6,6,6)]
   325       1.963007       1.963007       1.963007    6[1-(0),6-(1,6),6-(6,14)]
   326       3.192894       3.192894       3.192894    6[1-(0),6-(1,6),6-(6,6)]
   327       3.270735       3.270735       3.270735    6[6-(1,6),6-(1,6),6-(8,8)]
   328       2.088968       2.088968       2.088968    6[1-(0),6-(1,6),6-(6,6)]
   329       0.873234       0.873234       0.873234    6[1-(0),6-(1,6),6-(6,14)]
   330        4.56431        4.56431        4.56431    6[6-(6,6),8-(30),8-(30)]
   331      11.840316      11.840316      11.840316    6[6-(1,6),6-(1,6),14-(6,6,6)]
   332      11.009541      11.009541      11.009541    6[1-(0),6-(1,6),6-(6,14)]
   333       9.899954       9.899954       9.899954    6[1-(0),6-(1,6),6-(6,6)]
   334       9.581513       9.581513       9.581513    6[6-(1,6),6-(1,6),6-(8,8)]
   335      10.398136      10.398136      10.398136    6[1-(0),6-(1,6),6-(6,6)]
   336      11.520461      11.520461      11.520461    6[1-(0),6-(1,6),6-(6,14)]
   337       8.300676       8.300676       8.300676    6[6-(6,6),8-(0),8-(30,30)]
   338      13.172104      13.172104      13.172104    6[6-(1,6),6-(1,6),14-(6,6,6)]
   339      12.573436      12.573436      12.573436    6[1-(0),6-(1,6),6-(6,14)]
   340      12.556453      12.556453      12.556453    6[1-(0),6-(1,6),6-(6,6)]
   341      13.111247      13.111247      13.111247    6[6-(1,6),6-(1,6),6-(8,8)]
   342      13.688685      13.688685      13.688685    6[1-(0),6-(1,6),6-(6,6)]
   343      13.719821      13.719821      13.719821    6[1-(0),6-(1,6),6-(6,14)]
   344      13.126815      13.126815      13.126815    6[6-(6,6),8-(30),8-(30)]
   345       8.027525       8.027525       8.027525    6[6-(1,6),6-(1,6),14-(6,6,6)]
   346       9.263073       9.263073       9.263073    6[1-(0),6-(1,6),6-(6,14)]
   347       9.329592       9.329592       9.329592    6[1-(0),6-(1,6),6-(6,6)]
   348       8.160562       8.160562       8.160562    6[6-(1,6),6-(1,6),6-(8,8)]
   349       6.925014       6.925014       6.925014    6[1-(0),6-(1,6),6-(6,6)]
   350       6.858495       6.858495       6.858495    6[1-(0),6-(1,6),6-(6,14)]
   351       8.222835       8.222835       8.222835    6[6-(6,6),8-(0),8-(30)]
   352       6.313609       6.313609       6.313609    6[6-(1,6),6-(1,6),14-(6,6,6)]
   353       5.113443       5.113443       5.113443    6[1-(0),6-(1,6),6-(6,14)]
   354       3.883556       3.883556       3.883556    6[1-(0),6-(1,6),6-(6,6)]
   355       3.805715       3.805715       3.805715    6[6-(1,6),6-(1,6),6-(8,8)]
   356       4.987482       4.987482       4.987482    6[1-(0),6-(1,6),6-(6,6)]
   357       6.203216       6.203216       6.203216    6[1-(0),6-(1,6),6-(6,14)]
   358        2.51214        2.51214        2.51214    6[6-(6,6),8-(30),8-(30)]
   359       9.389034       9.389034       9.389034    6[6-(1,6),6-(1,6),14-(6,6,6)]
   360      10.219809      10.219809      10.219809    6[1-(0),6-(1,6),6-(6,14)]
   361      11.329396      11.329396      11.329396    6[1-(0),6-(1,6),6-(6,6)]
   362      11.647837      11.647837      11.647837    6[6-(1,6),6-(1,6),6-(8,8)]
   363      10.831214      10.831214      10.831214    6[1-(0),6-(1,6),6-(6,6)]
   364       9.708889       9.708889       9.708889    6[1-(0),6-(1,6),6-(6,14)]
   365      12.928674      12.928674      12.928674    6[6-(6,6),8-(0),8-(30,30)]
   366       8.057246       8.057246       8.057246    6[6-(1,6),6-(1,6),14-(6,6,6)]
   367       8.655914       8.655914       8.655914    6[1-(0),6-(1,6),6-(6,14)]
   368       8.672897       8.672897       8.672897    6[1-(0),6-(1,6),6-(6,6)]
   369       8.118103       8.118103       8.118103    6[6-(1,6),6-(1,6),6-(8,8)]
   370       7.540665       7.540665       7.540665    6[1-(0),6-(1,6),6-(6,6)]
   371       7.509529       7.509529       7.509529    6[1-(0),6-(1,6),6-(6,14)]
   372       8.102535       8.102535       8.102535    6[6-(6,6),8-(30),8-(30)]
   373       4.843122       4.843122       4.843122    8[6-(6,8)]
   374        6.95332        6.95332        6.95332    8[6-(6,8),30-(8,8,8)]
   375       12.49418       12.49418       12.49418    8[6-(6,8),30-(8,8,8,8,8)]
   376      11.786394      11.786394      11.786394    8[6-(6,8),30-(8,8,8)]
   377       0.668017       0.668017       0.668017    8[6-(6,8)]
   378        0.73029        0.73029        0.73029    8[6-(6,8),30-(8,8,8),30-(8,8,8,8,8)]
   379       5.863546       5.863546       5.863546    8[6-(6,8),30-(8,8,8)]
   380       6.266904       6.266904       6.266904    8[6-(6,8),30-(8,8,8,8,8)]
   381       2.233328       2.233328       2.233328    8[6-(6,8)]
   382        0.12313        0.12313        0.12313    8[6-(6,8),30-(8,8,8)]
   383        8.73517        8.73517        8.73517    8[6-(6,8),30-(8,8,8,8,8)]
   384       9.442956       9.442956       9.442956    8[6-(6,8),30-(8,8,8)]
   385       6.408433       6.408433       6.408433    8[6-(6,8)]
   386        6.34616        6.34616        6.34616    8[6-(6,8),30-(8,8,8),30-(8,8,8,8,8)]
   387       1.212904       1.212904       1.212904    8[6-(6,8),30-(8,8,8)]
   388       0.809546       0.809546       0.809546    8[6-(6,8),30-(8,8,8,8,8)]
   389       2.233328       2.233328       2.233328    8[6-(6,8)]
   390        0.12313        0.12313        0.12313    8[6-(6,8),30-(8,8,8)]
   391        8.73517        8.73517        8.73517    8[6-(6,8),30-(8,8,8,8,8)]
   392       9.442956       9.442956       9.442956    8[6-(6,8),30-(8,8,8)]
   393       6.408433       6.408433       6.408433    8[6-(6,8)]
   394        6.34616        6.34616        6.34616    8[6-(6,8),30-(8,8,8),30-(8,8,8,8,8)]
   395       1.212904       1.212904       1.212904    8[6-(6,8),30-(8,8,8)]
   396       0.809546       0.809546       0.809546    8[6-(6,8),30-(8,8,8,8,8)]
   397       4.843122       4.843122       4.843122    8[6-(6,8)]
   398        6.95332        6.95332        6.95332    8[6-(6,8),30-(8,8,8)]
   399       12.49418       12.49418       12.49418    8[6-(6,8),30-(8,8,8,8,8)]
   400      11.786394      11.786394      11.786394    8[6-(6,8),30-(8,8,8)]
   401       0.668017       0.668017       0.668017    8[6-(6,8)]
   402        0.73029        0.73029        0.73029    8[6-(6,8),30-(8,8,8),30-(8,8,8,8,8)]
   403       5.863546       5.863546       5.863546    8[6-(6,8),30-(8,8,8)]
   404       6.266904       6.266904       6.266904    8[6-(6,8),30-(8,8,8,8,8)]
   405       9.309778       9.309778       9.309778    8[6-(6,8)]
   406        7.19958        7.19958        7.19958    8[6-(6,8),30-(8,8,8)]
   407        1.65872        1.65872        1.65872    8[6-(6,8),30-(8,8,8,8,8)]
   408       2.366506       2.366506       2.366506    8[6-(6,8),30-(8,8,8)]
   409      13.484883      13.484883      13.484883    8[6-(6,8)]
   410       13.42261       13.42261       13.42261    8[6-(6,8),30-(8,8,8),30-(8,8,8,8,8)]
   411       8.289354       8.289354       8.289354    8[6-(6,8),30-(8,8,8)]
   412       7.885996       7.885996       7.885996    8[6-(6,8),30-(8,8,8,8,8)]
   413      11.919572      11.919572      11.919572    8[6-(6,8)]
   414       14.02977       14.02977       14.02977    8[6-(6,8),30-(8,8,8)]
   415        5.41773        5.41773        5.41773    8[6-(6,8),30-(8,8,8,8,8)]
   416       4.709944       4.709944       4.709944    8[6-(6,8),30-(8,8,8)]
   417       7.744467       7.744467       7.744467    8[6-(6,8)]
   418        7.80674        7.80674        7.80674    8[6-(6,8),30-(8,8,8),30-(8,8,8,8,8)]
   419      12.939996      12.939996      12.939996    8[6-(6,8),30-(8,8,8)]
   420      13.343354      13.343354      13.343354    8[6-(6,8),30-(8,8,8,8,8)]
   421      11.919572      11.919572      11.919572    8[6-(6,8)]
   422       14.02977       14.02977       14.02977    8[6-(6,8),30-(8,8,8)]
   423        5.41773        5.41773        5.41773    8[6-(6,8),30-(8,8,8,8,8)]
   424       4.709944       4.709944       4.709944    8[6-(6,8),30-(8,8,8)]
   425       7.744467       7.744467       7.744467    8[6-(6,8)]
   426        7.80674        7.80674        7.80674    8[6-(6,8),30-(8,8,8),30-(8,8,8,8,8)]
   427      12.939996      12.939996      12.939996    8[6-(6,8),30-(8,8,8)]
   428      13.343354      13.343354      13.343354    8[6-(6,8),30-(8,8,8,8,8)]
   429       9.309778       9.309778       9.309778    8[6-(6,8)]
   430        7.19958        7.19958        7.19958    8[6-(6,8),30-(8,8,8)]
   431        1.65872        1.65872        1.65872    8[6-(6,8),30-(8,8,8,8,8)]
   432       2.366506       2.366506       2.366506    8[6-(6,8),30-(8,8,8)]
   433      13.484883      13.484883      13.484883    8[6-(6,8)]
   434       13.42261       13.42261       13.42261    8[6-(6,8),30-(8,8,8),30-(8,8,8,8,8)]
   435       8.289354       8.289354       8.289354    8[6-(6,8),30-(8,8,8)]
   436       7.885996       7.885996       7.885996    8[6-(6,8),30-(8,8,8,8,8)]
