# Supplementary material for: A collection of forcefield precursors for metal–organic frameworks
Source: RSC Adv. 2019 Nov 13;9(63):36492–507. doi: 10.1039/c9ra07327b (PMC9075174; doi:10.1039/c9ra07327b)
Supplement: RA-009-C9RA07327B-s592 [file RA-009-C9RA07327B-s592.txt]

ENIXUV_clean

17.442100    0.000000    0.000000
-2.644686    17.240432    0.000000
-0.015181    -0.017688    26.681990

     1      11.465985      11.465985      11.465985    25[7-(6,6),7-(6,6),17-(0),17-(0),17-(0)]
     2       4.079102       4.079102       4.079102    25[7-(6,6),7-(6,6),17-(0),17-(0),17-(0)]
     3       3.316248       3.316248       3.316248    25[7-(6,6),7-(6,6),17-(0),17-(0),17-(0)]
     4      10.703131      10.703131      10.703131    25[7-(6,6),7-(6,6),17-(0),17-(0),17-(0)]
     5       7.391116       7.391116       7.391116    25[7-(6,6),7-(6,6),7-(6,6),7-(6,6),7-(6,6),7-(6,6)]
     6       7.398707       7.398707       7.398707    25[7-(6,6),7-(6,6),7-(6,6),7-(6,6),7-(6,6),7-(6,6)]
     7       -0.00759       -0.00759       -0.00759    25[7-(6,6),7-(6,6),7-(6,6),7-(6,6)]
     8            0.0            0.0            0.0    25[7-(6,6),7-(6,6),7-(6,6),7-(6,6)]
     9      -1.329934      -1.329934      -1.329934    25[7-(6,6),7-(6,6),7-(6,6),7-(6,6),17-(0),17-(0)]
    10        8.72105        8.72105        8.72105    25[7-(6,6),7-(6,6),7-(6,6),7-(6,6),17-(0),17-(0)]
    11        8.71346        8.71346        8.71346    25[7-(6,6),7-(6,6),7-(6,6),7-(6,6),17-(0),17-(0)]
    12      -1.322343      -1.322343      -1.322343    25[7-(6,6),7-(6,6),7-(6,6),7-(6,6),17-(0),17-(0)]
    13       10.54093       10.54093       10.54093    1[6-(6,6)]
    14       9.185334       9.185334       9.185334    1[6-(6,6)]
    15       9.179576       9.179576       9.179576    1[6-(6,6)]
    16      10.394036      10.394036      10.394036    1[6-(6,6)]
    17      10.020826      10.020826      10.020826    1[6-(6,7)]
    18      13.861653      13.861653      13.861653    1[6-(6,7)]
    19      14.196592      14.196592      14.196592    1[6-(6,6)]
    20      12.405796      12.405796      12.405796    1[6-(6,6)]
    21       6.520438       6.520438       6.520438    1[6-(6,7)]
    22       7.786522       7.786522       7.786522    1[6-(6,7)]
    23       8.745932       8.745932       8.745932    1[6-(6,6)]
    24       8.579358       8.579358       8.579358    1[6-(6,6)]
    25      -1.070551      -1.070551      -1.070551    1[6-(6,6)]
    26       0.937651       0.937651       0.937651    1[6-(6,6)]
    27      10.083079      10.083079      10.083079    1[6-(6,6)]
    28       11.33542       11.33542       11.33542    1[6-(6,6)]
    29       2.972745       2.972745       2.972745    1[6-(6,7)]
    30       7.981429       7.981429       7.981429    1[6-(6,7)]
    31       6.194631       6.194631       6.194631    1[6-(6,6)]
    32       4.004604       4.004604       4.004604    1[6-(6,6)]
    33      12.493614      12.493614      12.493614    1[6-(6,7)]
    34       12.45701       12.45701       12.45701    1[6-(6,7)]
    35      14.039288      14.039288      14.039288    1[6-(6,6)]
    36       14.80008       14.80008       14.80008    1[6-(6,6)]
    37      14.549705      14.549705      14.549705    1[6-(6,6)]
    38      12.581879      12.581879      12.581879    1[6-(6,6)]
    39      11.529443      11.529443      11.529443    1[6-(6,6)]
    40      12.793175      12.793175      12.793175    1[6-(6,6)]
    41      10.568606      10.568606      10.568606    1[6-(6,7)]
    42       8.106464       8.106464       8.106464    1[6-(6,7)]
    43       9.852875       9.852875       9.852875    1[6-(6,6)]
    44      12.060228      12.060228      12.060228    1[6-(6,6)]
    45      -1.858635      -1.858635      -1.858635    1[6-(6,7)]
    46      14.452585      14.452585      14.452585    1[6-(6,7)]
    47      14.206149      14.206149      14.206149    1[6-(6,6)]
    48      14.617164      14.617164      14.617164    1[6-(6,6)]
    49       9.443336       9.443336       9.443336    1[6-(6,6)]
    50      11.204686      11.204686      11.204686    1[6-(6,6)]
    51       2.962809       2.962809       2.962809    1[6-(6,6)]
    52       4.367666       4.367666       4.367666    1[6-(6,6)]
    53       5.504174       5.504174       5.504174    1[6-(6,7)]
    54       6.319464       6.319464       6.319464    1[6-(6,7)]
    55       7.872682       7.872682       7.872682    1[6-(6,6)]
    56        8.21723        8.21723        8.21723    1[6-(6,6)]
    57       1.810363       1.810363       1.810363    1[6-(6,7)]
    58      -0.572546      -0.572546      -0.572546    1[6-(6,7)]
    59       1.219933       1.219933       1.219933    1[6-(6,6)]
    60       3.411256       3.411256       3.411256    1[6-(6,6)]
    61       0.808225       0.808225       0.808225    1[6-(6,6)]
    62      -0.211707      -0.211707      -0.211707    1[6-(6,6)]
    63       1.244671       1.244671       1.244671    1[6-(6,6)]
    64       2.655838       2.655838       2.655838    1[6-(6,6)]
    65      -1.447346      -1.447346      -1.447346    1[6-(6,7)]
    66       15.18949       15.18949       15.18949    1[6-(6,7)]
    67      14.537752      14.537752      14.537752    1[6-(6,6)]
    68      14.622684      14.622684      14.622684    1[6-(6,6)]
    69       2.100247       2.100247       2.100247    1[6-(6,7)]
    70       5.852907       5.852907       5.852907    1[6-(6,7)]
    71       6.604714       6.604714       6.604714    1[6-(6,6)]
    72       5.052502       5.052502       5.052502    1[6-(6,6)]
    73      12.461808      12.461808      12.461808    1[6-(6,6)]
    74      10.677422      10.677422      10.677422    1[6-(6,6)]
    75       5.784169       5.784169       5.784169    1[6-(6,6)]
    76       4.395011       4.395011       4.395011    1[6-(6,6)]
    77       8.211341       8.211341       8.211341    1[6-(6,7)]
    78       7.664483       7.664483       7.664483    1[6-(6,7)]
    79       7.826317       7.826317       7.826317    1[6-(6,6)]
    80       8.129812       8.129812       8.129812    1[6-(6,6)]
    81       0.599116       0.599116       0.599116    1[6-(6,7)]
    82       0.706836       0.706836       0.706836    1[6-(6,7)]
    83       2.435676       2.435676       2.435676    1[6-(6,6)]
    84       4.643978       4.643978       4.643978    1[6-(6,6)]
    85       4.241303       4.241303       4.241303    1[6-(6,6)]
    86       5.596899       5.596899       5.596899    1[6-(6,6)]
    87       5.602657       5.602657       5.602657    1[6-(6,6)]
    88       4.388197       4.388197       4.388197    1[6-(6,6)]
    89       4.761407       4.761407       4.761407    1[6-(6,7)]
    90        0.92058        0.92058        0.92058    1[6-(6,7)]
    91       0.585641       0.585641       0.585641    1[6-(6,6)]
    92       2.376437       2.376437       2.376437    1[6-(6,6)]
    93       8.261795       8.261795       8.261795    1[6-(6,7)]
    94       6.995711       6.995711       6.995711    1[6-(6,7)]
    95       6.036301       6.036301       6.036301    1[6-(6,6)]
    96       6.202875       6.202875       6.202875    1[6-(6,6)]
    97      15.852784      15.852784      15.852784    1[6-(6,6)]
    98      13.844582      13.844582      13.844582    1[6-(6,6)]
    99       4.699154       4.699154       4.699154    1[6-(6,6)]
   100       3.446813       3.446813       3.446813    1[6-(6,6)]
   101      11.809488      11.809488      11.809488    1[6-(6,7)]
   102       6.800804       6.800804       6.800804    1[6-(6,7)]
   103       8.587602       8.587602       8.587602    1[6-(6,6)]
   104      10.777629      10.777629      10.777629    1[6-(6,6)]
   105       2.288619       2.288619       2.288619    1[6-(6,7)]
   106       2.325223       2.325223       2.325223    1[6-(6,7)]
   107       0.742945       0.742945       0.742945    1[6-(6,6)]
   108      -0.017847      -0.017847      -0.017847    1[6-(6,6)]
   109       0.232528       0.232528       0.232528    1[6-(6,6)]
   110       2.200354       2.200354       2.200354    1[6-(6,6)]
   111        3.25279        3.25279        3.25279    1[6-(6,6)]
   112       1.989058       1.989058       1.989058    1[6-(6,6)]
   113       4.213627       4.213627       4.213627    1[6-(6,7)]
   114       6.675769       6.675769       6.675769    1[6-(6,7)]
   115       4.929358       4.929358       4.929358    1[6-(6,6)]
   116       2.722005       2.722005       2.722005    1[6-(6,6)]
   117      16.640868      16.640868      16.640868    1[6-(6,7)]
   118       0.329648       0.329648       0.329648    1[6-(6,7)]
   119       0.576084       0.576084       0.576084    1[6-(6,6)]
   120       0.165069       0.165069       0.165069    1[6-(6,6)]
   121       5.338897       5.338897       5.338897    1[6-(6,6)]
   122       3.577547       3.577547       3.577547    1[6-(6,6)]
   123      11.819424      11.819424      11.819424    1[6-(6,6)]
   124      10.414567      10.414567      10.414567    1[6-(6,6)]
   125       9.278059       9.278059       9.278059    1[6-(6,7)]
   126       8.462769       8.462769       8.462769    1[6-(6,7)]
   127       6.909551       6.909551       6.909551    1[6-(6,6)]
   128       6.565003       6.565003       6.565003    1[6-(6,6)]
   129       12.97187       12.97187       12.97187    1[6-(6,7)]
   130      15.354779      15.354779      15.354779    1[6-(6,7)]
   131        13.5623        13.5623        13.5623    1[6-(6,6)]
   132      11.370977      11.370977      11.370977    1[6-(6,6)]
   133      13.974008      13.974008      13.974008    1[6-(6,6)]
   134       14.99394       14.99394       14.99394    1[6-(6,6)]
   135      13.537562      13.537562      13.537562    1[6-(6,6)]
   136      12.126395      12.126395      12.126395    1[6-(6,6)]
   137      16.229579      16.229579      16.229579    1[6-(6,7)]
   138      -0.407257      -0.407257      -0.407257    1[6-(6,7)]
   139       0.244481       0.244481       0.244481    1[6-(6,6)]
   140       0.159549       0.159549       0.159549    1[6-(6,6)]
   141      12.681986      12.681986      12.681986    1[6-(6,7)]
   142       8.929326       8.929326       8.929326    1[6-(6,7)]
   143       8.177519       8.177519       8.177519    1[6-(6,6)]
   144       9.729731       9.729731       9.729731    1[6-(6,6)]
   145       2.320425       2.320425       2.320425    1[6-(6,6)]
   146       4.104811       4.104811       4.104811    1[6-(6,6)]
   147       8.998064       8.998064       8.998064    1[6-(6,6)]
   148      10.387222      10.387222      10.387222    1[6-(6,6)]
   149       6.570892       6.570892       6.570892    1[6-(6,7)]
   150        7.11775        7.11775        7.11775    1[6-(6,7)]
   151       6.955916       6.955916       6.955916    1[6-(6,6)]
   152       6.652421       6.652421       6.652421    1[6-(6,6)]
   153      14.183117      14.183117      14.183117    1[6-(6,7)]
   154      14.075397      14.075397      14.075397    1[6-(6,7)]
   155      12.346557      12.346557      12.346557    1[6-(6,6)]
   156      10.138255      10.138255      10.138255    1[6-(6,6)]
   157        9.39245        9.39245        9.39245    6[6-(1,6),6-(6,6),7-(6,25)]
   158       9.848084       9.848084       9.848084    6[1-(0),6-(1,6),6-(6,7)]
   159       9.119961       9.119961       9.119961    6[1-(0),6-(1,6),6-(6,7)]
   160       6.553315       6.553315       6.553315    6[6-(1,6),6-(6,6),7-(6,25)]
   161       7.442223       7.442223       7.442223    6[6-(6,6),6-(6,7),6-(6,7)]
   162       8.214129       8.214129       8.214129    6[6-(1,6),6-(6,6),7-(6,25)]
   163       9.087432       9.087432       9.087432    6[1-(0),6-(1,6),6-(6,7)]
   164       9.746151       9.746151       9.746151    6[1-(0),6-(1,6),6-(6,7)]
   165       9.303326       9.303326       9.303326    6[6-(1,6),6-(6,6),7-(6,25)]
   166       9.847964       9.847964       9.847964    6[6-(6,6),6-(6,7),6-(6,7)]
   167      11.005494      11.005494      11.005494    6[6-(1,6),6-(1,7),6-(6,6)]
   168      10.880926      10.880926      10.880926    6[1-(0),6-(6,6),7-(6,25)]
   169       13.12175       13.12175       13.12175    6[1-(0),6-(1,6),7-(6,25)]
   170      13.331149      13.331149      13.331149    6[1-(0),6-(1,6),6-(1,7)]
   171      12.273078      12.273078      12.273078    6[1-(0),6-(1,6),6-(6,6)]
   172       7.546769       7.546769       7.546769    6[6-(1,6),6-(1,7),6-(6,6)]
   173        6.98783        6.98783        6.98783    6[1-(0),6-(6,6),7-(6,25)]
   174       7.719528       7.719528       7.719528    6[1-(0),6-(1,6),7-(6,25)]
   175       8.292942       8.292942       8.292942    6[1-(0),6-(1,6),6-(1,7)]
   176        8.19978        8.19978        8.19978    6[1-(0),6-(1,6),6-(6,6)]
   177      -2.080098      -2.080098      -2.080098    6[6-(1,6),6-(6,6),7-(6,25)]
   178      -1.015472      -1.015472      -1.015472    6[1-(0),6-(1,6),6-(6,7)]
   179       0.080572       0.080572       0.080572    6[1-(0),6-(1,6),6-(6,7)]
   180      -0.282706      -0.282706      -0.282706    6[6-(1,6),6-(6,6),7-(6,25)]
   181        3.23259        3.23259        3.23259    6[6-(6,6),6-(6,7),6-(6,7)]
   182       2.886233       2.886233       2.886233    6[6-(1,6),6-(6,6),7-(6,25)]
   183      10.990601      10.990601      10.990601    6[1-(0),6-(1,6),6-(6,7)]
   184      11.675435      11.675435      11.675435    6[1-(0),6-(1,6),6-(6,7)]
   185       13.00011       13.00011       13.00011    6[6-(1,6),6-(6,6),7-(6,25)]
   186      14.038701      14.038701      14.038701    6[6-(6,6),6-(6,7),6-(6,7)]
   187        4.58235        4.58235        4.58235    6[6-(1,6),6-(1,7),6-(6,6)]
   188       5.725866       5.725866       5.725866    6[1-(0),6-(6,6),7-(6,25)]
   189        7.10584        7.10584        7.10584    6[1-(0),6-(1,6),7-(6,25)]
   190       6.050981       6.050981       6.050981    6[1-(0),6-(1,6),6-(1,7)]
   191       4.753885       4.753885       4.753885    6[1-(0),6-(1,6),6-(6,6)]
   192      13.695122      13.695122      13.695122    6[6-(1,6),6-(1,7),6-(6,6)]
   193       12.78954       12.78954       12.78954    6[1-(0),6-(6,6),7-(6,25)]
   194      12.794583      12.794583      12.794583    6[1-(0),6-(1,6),7-(6,25)]
   195      13.718967      13.718967      13.718967    6[1-(0),6-(1,6),6-(1,7)]
   196       14.17226       14.17226       14.17226    6[1-(0),6-(1,6),6-(6,6)]
   197      15.539581      15.539581      15.539581    6[6-(1,6),6-(6,6),7-(6,25)]
   198      14.495065      14.495065      14.495065    6[1-(0),6-(1,6),6-(6,7)]
   199      13.423405      13.423405      13.423405    6[1-(0),6-(1,6),6-(6,7)]
   200      13.784815      13.784815      13.784815    6[6-(1,6),6-(6,6),7-(6,25)]
   201      12.928039      12.928039      12.928039    6[6-(6,6),6-(6,7),6-(6,7)]
   202      13.272508      13.272508      13.272508    6[6-(1,6),6-(6,6),7-(6,25)]
   203      12.413387      12.413387      12.413387    6[1-(0),6-(1,6),6-(6,7)]
   204      13.104125      13.104125      13.104125    6[1-(0),6-(1,6),6-(6,7)]
   205       14.41177       14.41177       14.41177    6[6-(1,6),6-(6,6),7-(6,25)]
   206      15.432726      15.432726      15.432726    6[6-(6,6),6-(6,7),6-(6,7)]
   207      11.548812      11.548812      11.548812    6[6-(1,6),6-(1,7),6-(6,6)]
   208      10.429797      10.429797      10.429797    6[1-(0),6-(6,6),7-(6,25)]
   209        8.99447        8.99447        8.99447    6[1-(0),6-(1,6),7-(6,25)]
   210      10.028993      10.028993      10.028993    6[1-(0),6-(1,6),6-(1,7)]
   211      11.328612      11.328612      11.328612    6[1-(0),6-(1,6),6-(6,6)]
   212      15.129326      15.129326      15.129326    6[6-(1,6),6-(1,7),6-(6,6)]
   213      -2.161643      -2.161643      -2.161643    6[1-(0),6-(6,6),7-(6)]
   214      14.633109      14.633109      14.633109    6[1-(0),6-(1,6),7-(6)]
   215      14.478945      14.478945      14.478945    6[1-(0),6-(1,6),6-(1,7)]
   216      14.725366      14.725366      14.725366    6[1-(0),6-(1,6),6-(6,6)]
   217       8.254518       8.254518       8.254518    6[6-(1,6),6-(6,6),7-(6,25)]
   218        9.38574        9.38574        9.38574    6[1-(0),6-(1,6),6-(6,7)]
   219      10.350485      10.350485      10.350485    6[1-(0),6-(1,6),6-(6,7)]
   220       4.932719       4.932719       4.932719    6[6-(1,6),6-(6,6),7-(6,25)]
   221       4.182811       4.182811       4.182811    6[6-(6,6),6-(6,7),6-(6,7)]
   222       4.640132       4.640132       4.640132    6[6-(1,6),6-(6,6),7-(6,25)]
   223       3.863647       3.863647       3.863647    6[1-(0),6-(1,6),6-(6,7)]
   224       4.625466       4.625466       4.625466    6[1-(0),6-(1,6),6-(6,7)]
   225       5.899482       5.899482       5.899482    6[6-(1,6),6-(6,6),7-(6,25)]
   226       7.026868       7.026868       7.026868    6[6-(6,6),6-(6,7),6-(6,7)]
   227       6.882114       6.882114       6.882114    6[6-(1,6),6-(1,7),6-(6,6)]
   228       5.986273       5.986273       5.986273    6[1-(0),6-(6,6),7-(6,25)]
   229       6.468012       6.468012       6.468012    6[1-(0),6-(1,6),7-(6,25)]
   230       7.385883       7.385883       7.385883    6[1-(0),6-(1,6),6-(1,7)]
   231       7.595087       7.595087       7.595087    6[1-(0),6-(1,6),6-(6,6)]
   232       2.838107       2.838107       2.838107    6[6-(1,6),6-(1,7),6-(6,6)]
   233        1.69891        1.69891        1.69891    6[1-(0),6-(6,6),7-(6,25)]
   234       0.307159       0.307159       0.307159    6[1-(0),6-(1,6),7-(6,25)]
   235       1.366801       1.366801       1.366801    6[1-(0),6-(1,6),6-(1,7)]
   236       2.661153       2.661153       2.661153    6[1-(0),6-(1,6),6-(6,6)]
   237      -0.525552      -0.525552      -0.525552    6[6-(1,6),6-(6,6),7-(6,25)]
   238       0.116798       0.116798       0.116798    6[1-(0),6-(1,6),6-(6,7)]
   239      -0.436502      -0.436502      -0.436502    6[1-(0),6-(1,6),6-(6,7)]
   240       -1.42627       -1.42627       -1.42627    6[6-(1,6),6-(6,6),7-(6,25)]
   241      15.223157      15.223157      15.223157    6[6-(6,6),6-(6,7),6-(6,7)]
   242      14.341408      14.341408      14.341408    6[6-(1,6),6-(6,6),7-(6,25)]
   243       1.246277       1.246277       1.246277    6[1-(0),6-(1,6),6-(6,7)]
   244        2.01653        2.01653        2.01653    6[1-(0),6-(1,6),6-(6,7)]
   245       1.700211       1.700211       1.700211    6[6-(1,6),6-(6,6),7-(6,25)]
   246       2.361766       2.361766       2.361766    6[6-(6,6),6-(6,7),6-(6,7)]
   247        15.2859        15.2859        15.2859    6[6-(1,6),6-(1,7),6-(6,6)]
   248      -1.757855      -1.757855      -1.757855    6[1-(0),6-(6,6),7-(6,25)]
   249       15.22505       15.22505       15.22505    6[1-(0),6-(1,6),7-(6,25)]
   250      14.834061      14.834061      14.834061    6[1-(0),6-(1,6),6-(1,7)]
   251      14.874127      14.874127      14.874127    6[1-(0),6-(1,6),6-(6,6)]
   252       3.415212       3.415212       3.415212    6[6-(1,6),6-(1,7),6-(6,6)]
   253       3.025196       3.025196       3.025196    6[1-(0),6-(6,6),7-(6,25)]
   254       5.213229       5.213229       5.213229    6[1-(0),6-(1,6),7-(6,25)]
   255       5.674833       5.674833       5.674833    6[1-(0),6-(1,6),6-(1,7)]
   256       4.761954       4.761954       4.761954    6[1-(0),6-(1,6),6-(6,6)]
   257      11.132465      11.132465      11.132465    6[6-(1,6),6-(6,6),7-(6,25)]
   258      11.618568      11.618568      11.618568    6[1-(0),6-(1,6),6-(6,7)]
   259      10.642179      10.642179      10.642179    6[1-(0),6-(1,6),6-(6,7)]
   260       9.539567       9.539567       9.539567    6[6-(1,6),6-(6,6),7-(6,25)]
   261       8.346286       8.346286       8.346286    6[6-(6,6),6-(6,7),6-(6,7)]
   262       7.301592       7.301592       7.301592    6[6-(1,6),6-(6,6),7-(6,25)]
   263       6.027898       6.027898       6.027898    6[1-(0),6-(1,6),6-(6,7)]
   264       5.276011       5.276011       5.276011    6[1-(0),6-(1,6),6-(6,7)]
   265        6.04534        6.04534        6.04534    6[6-(1,6),6-(6,6),7-(6,25)]
   266       5.570342       5.570342       5.570342    6[6-(6,6),6-(6,7),6-(6,7)]
   267       8.196507       8.196507       8.196507    6[6-(1,6),6-(1,7),6-(6,6)]
   268       8.114734       8.114734       8.114734    6[1-(0),6-(6,6),7-(6,25)]
   269       7.805724       7.805724       7.805724    6[1-(0),6-(1,6),7-(6,25)]
   270        7.89365        7.89365        7.89365    6[1-(0),6-(1,6),6-(1,7)]
   271       8.080856       8.080856       8.080856    6[1-(0),6-(1,6),6-(6,6)]
   272       4.182837       4.182837       4.182837    6[6-(1,6),6-(1,7),6-(6,6)]
   273       3.083609       3.083609       3.083609    6[1-(0),6-(6,6),7-(6)]
   274       1.600955       1.600955       1.600955    6[1-(0),6-(1,6),7-(6)]
   275       2.623671       2.623671       2.623671    6[1-(0),6-(1,6),6-(1,7)]
   276       3.927147       3.927147       3.927147    6[1-(0),6-(1,6),6-(6,6)]
   277       5.389783       5.389783       5.389783    6[6-(1,6),6-(6,6),7-(6,25)]
   278       4.934149       4.934149       4.934149    6[1-(0),6-(1,6),6-(6,7)]
   279       5.662272       5.662272       5.662272    6[1-(0),6-(1,6),6-(6,7)]
   280       8.228918       8.228918       8.228918    6[6-(1,6),6-(6,6),7-(6,25)]
   281        7.34001        7.34001        7.34001    6[6-(6,6),6-(6,7),6-(6,7)]
   282       6.568104       6.568104       6.568104    6[6-(1,6),6-(6,6),7-(6,25)]
   283       5.694801       5.694801       5.694801    6[1-(0),6-(1,6),6-(6,7)]
   284       5.036082       5.036082       5.036082    6[1-(0),6-(1,6),6-(6,7)]
   285       5.478907       5.478907       5.478907    6[6-(1,6),6-(6,6),7-(6,25)]
   286       4.934269       4.934269       4.934269    6[6-(6,6),6-(6,7),6-(6,7)]
   287       3.776739       3.776739       3.776739    6[6-(1,6),6-(1,7),6-(6,6)]
   288       3.901307       3.901307       3.901307    6[1-(0),6-(6,6),7-(6,25)]
   289       1.660483       1.660483       1.660483    6[1-(0),6-(1,6),7-(6,25)]
   290       1.451084       1.451084       1.451084    6[1-(0),6-(1,6),6-(1,7)]
   291       2.509155       2.509155       2.509155    6[1-(0),6-(1,6),6-(6,6)]
   292       7.235464       7.235464       7.235464    6[6-(1,6),6-(1,7),6-(6,6)]
   293       7.794403       7.794403       7.794403    6[1-(0),6-(6,6),7-(6,25)]
   294       7.062705       7.062705       7.062705    6[1-(0),6-(1,6),7-(6,25)]
   295       6.489291       6.489291       6.489291    6[1-(0),6-(1,6),6-(1,7)]
   296       6.582453       6.582453       6.582453    6[1-(0),6-(1,6),6-(6,6)]
   297      16.862331      16.862331      16.862331    6[6-(1,6),6-(6,6),7-(6,25)]
   298      15.797705      15.797705      15.797705    6[1-(0),6-(1,6),6-(6,7)]
   299      14.701661      14.701661      14.701661    6[1-(0),6-(1,6),6-(6,7)]
   300      15.064939      15.064939      15.064939    6[6-(1,6),6-(6,6),7-(6,25)]
   301      11.549643      11.549643      11.549643    6[6-(6,6),6-(6,7),6-(6,7)]
   302         11.896         11.896         11.896    6[6-(1,6),6-(6,6),7-(6,25)]
   303       3.791632       3.791632       3.791632    6[1-(0),6-(1,6),6-(6,7)]
   304       3.106798       3.106798       3.106798    6[1-(0),6-(1,6),6-(6,7)]
   305       1.782123       1.782123       1.782123    6[6-(1,6),6-(6,6),7-(6,25)]
   306       0.743532       0.743532       0.743532    6[6-(6,6),6-(6,7),6-(6,7)]
   307      10.199883      10.199883      10.199883    6[6-(1,6),6-(1,7),6-(6,6)]
   308      11.701053      11.701053      11.701053    6[1-(0),6-(6,6),7-(6,25)]
   309       7.676393       7.676393       7.676393    6[1-(0),6-(1,6),7-(6,25)]
   310       8.731252       8.731252       8.731252    6[1-(0),6-(1,6),6-(1,7)]
   311      10.028348      10.028348      10.028348    6[1-(0),6-(1,6),6-(6,6)]
   312       1.087111       1.087111       1.087111    6[6-(1,6),6-(1,7),6-(6,6)]
   313       1.992693       1.992693       1.992693    6[1-(0),6-(6,6),7-(6,25)]
   314        1.98765        1.98765        1.98765    6[1-(0),6-(1,6),7-(6,25)]
   315       1.063266       1.063266       1.063266    6[1-(0),6-(1,6),6-(1,7)]
   316       0.609973       0.609973       0.609973    6[1-(0),6-(1,6),6-(6,6)]
   317      -0.757348      -0.757348      -0.757348    6[6-(1,6),6-(6,6),7-(6,25)]
   318       0.287168       0.287168       0.287168    6[1-(0),6-(1,6),6-(6,7)]
   319       1.358828       1.358828       1.358828    6[1-(0),6-(1,6),6-(6,7)]
   320       0.997418       0.997418       0.997418    6[6-(1,6),6-(6,6),7-(6,25)]
   321       1.854194       1.854194       1.854194    6[6-(6,6),6-(6,7),6-(6,7)]
   322       1.509725       1.509725       1.509725    6[6-(1,6),6-(6,6),7-(6,25)]
   323       2.368846       2.368846       2.368846    6[1-(0),6-(1,6),6-(6,7)]
   324       1.678108       1.678108       1.678108    6[1-(0),6-(1,6),6-(6,7)]
   325       0.370463       0.370463       0.370463    6[6-(1,6),6-(6,6),7-(6,25)]
   326      -0.650493      -0.650493      -0.650493    6[6-(6,6),6-(6,7),6-(6,7)]
   327       3.233421       3.233421       3.233421    6[6-(1,6),6-(1,7),6-(6,6)]
   328       4.352436       4.352436       4.352436    6[1-(0),6-(6,6),7-(6,25)]
   329       5.787763       5.787763       5.787763    6[1-(0),6-(1,6),7-(6,25)]
   330        4.75324        4.75324        4.75324    6[1-(0),6-(1,6),6-(1,7)]
   331       3.453621       3.453621       3.453621    6[1-(0),6-(1,6),6-(6,6)]
   332      -0.347093      -0.347093      -0.347093    6[6-(1,6),6-(1,7),6-(6,6)]
   333      -0.498224      -0.498224      -0.498224    6[1-(0),6-(6,6),7-(6)]
   334       0.149124       0.149124       0.149124    6[1-(0),6-(1,6),7-(6)]
   335       0.303288       0.303288       0.303288    6[1-(0),6-(1,6),6-(1,7)]
   336       0.056867       0.056867       0.056867    6[1-(0),6-(1,6),6-(6,6)]
   337       6.527715       6.527715       6.527715    6[6-(1,6),6-(6,6),7-(6,25)]
   338       5.396493       5.396493       5.396493    6[1-(0),6-(1,6),6-(6,7)]
   339       4.431748       4.431748       4.431748    6[1-(0),6-(1,6),6-(6,7)]
   340       9.849514       9.849514       9.849514    6[6-(1,6),6-(6,6),7-(6,25)]
   341      10.599422      10.599422      10.599422    6[6-(6,6),6-(6,7),6-(6,7)]
   342      10.157282      10.157282      10.157282    6[6-(1,6),6-(6,6),7-(6,25)]
   343      10.918586      10.918586      10.918586    6[1-(0),6-(1,6),6-(6,7)]
   344      10.156767      10.156767      10.156767    6[1-(0),6-(1,6),6-(6,7)]
   345       8.882751       8.882751       8.882751    6[6-(1,6),6-(6,6),7-(6,25)]
   346       7.755365       7.755365       7.755365    6[6-(6,6),6-(6,7),6-(6,7)]
   347       7.900119       7.900119       7.900119    6[6-(1,6),6-(1,7),6-(6,6)]
   348        8.79596        8.79596        8.79596    6[1-(0),6-(6,6),7-(6,25)]
   349       8.314221       8.314221       8.314221    6[1-(0),6-(1,6),7-(6,25)]
   350        7.39635        7.39635        7.39635    6[1-(0),6-(1,6),6-(1,7)]
   351       7.187146       7.187146       7.187146    6[1-(0),6-(1,6),6-(6,6)]
   352      11.944126      11.944126      11.944126    6[6-(1,6),6-(1,7),6-(6,6)]
   353      13.083323      13.083323      13.083323    6[1-(0),6-(6,6),7-(6,25)]
   354      14.475074      14.475074      14.475074    6[1-(0),6-(1,6),7-(6,25)]
   355      13.415432      13.415432      13.415432    6[1-(0),6-(1,6),6-(1,7)]
   356       12.12108       12.12108       12.12108    6[1-(0),6-(1,6),6-(6,6)]
   357      15.307785      15.307785      15.307785    6[6-(1,6),6-(6,6),7-(6,25)]
   358      14.665435      14.665435      14.665435    6[1-(0),6-(1,6),6-(6,7)]
   359      15.218735      15.218735      15.218735    6[1-(0),6-(1,6),6-(6,7)]
   360      16.208503      16.208503      16.208503    6[6-(1,6),6-(6,6),7-(6,25)]
   361      -0.440924      -0.440924      -0.440924    6[6-(6,6),6-(6,7),6-(6,7)]
   362       0.440825       0.440825       0.440825    6[6-(1,6),6-(6,6),7-(6,25)]
   363      13.535956      13.535956      13.535956    6[1-(0),6-(1,6),6-(6,7)]
   364      12.765703      12.765703      12.765703    6[1-(0),6-(1,6),6-(6,7)]
   365      13.082022      13.082022      13.082022    6[6-(1,6),6-(6,6),7-(6,25)]
   366      12.420467      12.420467      12.420467    6[6-(6,6),6-(6,7),6-(6,7)]
   367      -0.503667      -0.503667      -0.503667    6[6-(1,6),6-(1,7),6-(6,6)]
   368      -0.902012      -0.902012      -0.902012    6[1-(0),6-(6,6),7-(6,25)]
   369      -0.442817      -0.442817      -0.442817    6[1-(0),6-(1,6),7-(6,25)]
   370      -0.051828      -0.051828      -0.051828    6[1-(0),6-(1,6),6-(1,7)]
   371      -0.091894      -0.091894      -0.091894    6[1-(0),6-(1,6),6-(6,6)]
   372      11.367021      11.367021      11.367021    6[6-(1,6),6-(1,7),6-(6,6)]
   373      11.757037      11.757037      11.757037    6[1-(0),6-(6,6),7-(6,25)]
   374       9.569004       9.569004       9.569004    6[1-(0),6-(1,6),7-(6,25)]
   375         9.1074         9.1074         9.1074    6[1-(0),6-(1,6),6-(1,7)]
   376      10.020279      10.020279      10.020279    6[1-(0),6-(1,6),6-(6,6)]
   377       3.649768       3.649768       3.649768    6[6-(1,6),6-(6,6),7-(6,25)]
   378       3.163665       3.163665       3.163665    6[1-(0),6-(1,6),6-(6,7)]
   379       4.140054       4.140054       4.140054    6[1-(0),6-(1,6),6-(6,7)]
   380       5.242666       5.242666       5.242666    6[6-(1,6),6-(6,6),7-(6,25)]
   381       6.435947       6.435947       6.435947    6[6-(6,6),6-(6,7),6-(6,7)]
   382       7.480641       7.480641       7.480641    6[6-(1,6),6-(6,6),7-(6,25)]
   383       8.754335       8.754335       8.754335    6[1-(0),6-(1,6),6-(6,7)]
   384       9.506222       9.506222       9.506222    6[1-(0),6-(1,6),6-(6,7)]
   385       8.736893       8.736893       8.736893    6[6-(1,6),6-(6,6),7-(6,25)]
   386       9.211891       9.211891       9.211891    6[6-(6,6),6-(6,7),6-(6,7)]
   387       6.585726       6.585726       6.585726    6[6-(1,6),6-(1,7),6-(6,6)]
   388       6.667499       6.667499       6.667499    6[1-(0),6-(6,6),7-(6,25)]
   389       6.976509       6.976509       6.976509    6[1-(0),6-(1,6),7-(6,25)]
   390       6.888583       6.888583       6.888583    6[1-(0),6-(1,6),6-(1,7)]
   391       6.701377       6.701377       6.701377    6[1-(0),6-(1,6),6-(6,6)]
   392      10.599396      10.599396      10.599396    6[6-(1,6),6-(1,7),6-(6,6)]
   393       14.34331       14.34331       14.34331    6[1-(0),6-(6,6),7-(6)]
   394      13.181278      13.181278      13.181278    6[1-(0),6-(1,6),7-(6)]
   395      12.158562      12.158562      12.158562    6[1-(0),6-(1,6),6-(1,7)]
   396      10.855086      10.855086      10.855086    6[1-(0),6-(1,6),6-(6,6)]
   397       6.380169       6.380169       6.380169    7[6-(6,6),6-(6,6),25-(7,7,7,7,7)]
   398       8.321445       8.321445       8.321445    7[6-(6,6),6-(6,6),25-(7,7,7,7,7)]
   399      11.909591      11.909591      11.909591    7[6-(1,6),6-(1,6),25-(7,17,17,17)]
   400       7.071537       7.071537       7.071537    7[6-(1,6),6-(1,6),25-(7,7,7,17,17)]
   401       -1.61099       -1.61099       -1.61099    7[6-(6,6),6-(6,6),25-(7,7,7)]
   402       1.666573       1.666573       1.666573    7[6-(6,6),6-(6,6),25-(7,7,7)]
   403       6.967904       6.967904       6.967904    7[6-(1,6),6-(1,6),25-(7,7,7,17,17)]
   404      12.339259      12.339259      12.339259    7[6-(1,6),6-(1,6),25-(7,17,17,17)]
   405      15.090853      15.090853      15.090853    7[6-(6,6),6-(6,6),25-(7,7,7,17,17)]
   406      14.481701      14.481701      14.481701    7[6-(6,6),6-(6,6),25-(7,7,7,17,17)]
   407       9.159105       9.159105       9.159105    7[6-(1,6),6-(1,6),25-(7,7,7,7,7)]
   408      15.017575      15.017575      15.017575    7[6-(1,6),6-(1,6)]
   409        6.21586        6.21586        6.21586    7[6-(6,6),6-(6,6),25-(7,7,7,7,7)]
   410       5.887067       5.887067       5.887067    7[6-(6,6),6-(6,6),25-(7,7,7,7,7)]
   411       5.768712       5.768712       5.768712    7[6-(1,6),6-(1,6),25-(7,17,17,17)]
   412       0.453383       0.453383       0.453383    7[6-(1,6),6-(1,6),25-(7,7,7,17,17)]
   413      -1.454246      -1.454246      -1.454246    7[6-(6,6),6-(6,6),25-(7,7,7)]
   414      14.091835      14.091835      14.091835    7[6-(6,6),6-(6,6),25-(7,7,7)]
   415      15.657458      15.657458      15.657458    7[6-(1,6),6-(1,6),25-(7,7,7,17,17)]
   416       3.910557       3.910557       3.910557    7[6-(1,6),6-(1,6),25-(7,17,17,17)]
   417       9.850113       9.850113       9.850113    7[6-(6,6),6-(6,6),25-(7,7,7,17,17)]
   418        7.28346        7.28346        7.28346    7[6-(6,6),6-(6,6),25-(7,7,7,17,17)]
   419       7.905833       7.905833       7.905833    7[6-(1,6),6-(1,6),25-(7,7,7,7,7)]
   420       1.805433       1.805433       1.805433    7[6-(1,6),6-(1,6)]
   421       8.402064       8.402064       8.402064    7[6-(6,6),6-(6,6),25-(7,7,7,7,7)]
   422       6.460788       6.460788       6.460788    7[6-(6,6),6-(6,6),25-(7,7,7,7,7)]
   423       2.872642       2.872642       2.872642    7[6-(1,6),6-(1,6),25-(7,17,17,17)]
   424       7.710696       7.710696       7.710696    7[6-(1,6),6-(1,6),25-(7,7,7,17,17)]
   425      16.393223      16.393223      16.393223    7[6-(6,6),6-(6,6),25-(7,7,7)]
   426       13.11566       13.11566       13.11566    7[6-(6,6),6-(6,6),25-(7,7,7)]
   427       7.814329       7.814329       7.814329    7[6-(1,6),6-(1,6),25-(7,7,7,17,17)]
   428       2.442974       2.442974       2.442974    7[6-(1,6),6-(1,6),25-(7,17,17,17)]
   429       -0.30862       -0.30862       -0.30862    7[6-(6,6),6-(6,6),25-(7,7,7,17,17)]
   430       0.300532       0.300532       0.300532    7[6-(6,6),6-(6,6),25-(7,7,7,17,17)]
   431       5.623128       5.623128       5.623128    7[6-(1,6),6-(1,6),25-(7,7,7,7,7)]
   432      -0.235342      -0.235342      -0.235342    7[6-(1,6),6-(1,6)]
   433       8.566373       8.566373       8.566373    7[6-(6,6),6-(6,6),25-(7,7,7,7,7)]
   434       8.895166       8.895166       8.895166    7[6-(6,6),6-(6,6),25-(7,7,7,7,7)]
   435       9.013521       9.013521       9.013521    7[6-(1,6),6-(1,6),25-(7,17,17,17)]
   436       14.32885       14.32885       14.32885    7[6-(1,6),6-(1,6),25-(7,7,7,17,17)]
   437      16.236479      16.236479      16.236479    7[6-(6,6),6-(6,6),25-(7,7,7)]
   438       0.690398       0.690398       0.690398    7[6-(6,6),6-(6,6),25-(7,7,7)]
   439      -0.875225      -0.875225      -0.875225    7[6-(1,6),6-(1,6),25-(7,7,7,17,17)]
   440      10.871676      10.871676      10.871676    7[6-(1,6),6-(1,6),25-(7,17,17,17)]
   441        4.93212        4.93212        4.93212    7[6-(6,6),6-(6,6),25-(7,7,7,17,17)]
   442       7.498773       7.498773       7.498773    7[6-(6,6),6-(6,6),25-(7,7,7,17,17)]
   443         6.8764         6.8764         6.8764    7[6-(1,6),6-(1,6),25-(7,7,7,7,7)]
   444        12.9768        12.9768        12.9768    7[6-(1,6),6-(1,6)]
   445      -0.672222      -0.672222      -0.672222    17[25-(7,7,7,7,17)]
   446       9.894756       9.894756       9.894756    17[25-(7,7,17,17)]
   447      13.809245      13.809245      13.809245    17[25-(7,7,17,17)]
   448      10.554843      10.554843      10.554843    17[25-(7,7,17,17)]
   449       9.961259       9.961259       9.961259    17[25-(7,7,7,7,17)]
   450       4.873984       4.873984       4.873984    17[25-(7,7,7,7,17)]
   451        5.24739        5.24739        5.24739    17[25-(7,7,17,17)]
   452       4.278829       4.278829       4.278829    17[25-(7,7,17,17)]
   453       2.629243       2.629243       2.629243    17[25-(7,7,17,17)]
   454      14.560697      14.560697      14.560697    17[25-(7,7,7,7,17)]
   455      15.454455      15.454455      15.454455    17[25-(7,7,7,7,17)]
   456       4.887477       4.887477       4.887477    17[25-(7,7,17,17)]
   457       0.972988       0.972988       0.972988    17[25-(7,7,17,17)]
   458        4.22739        4.22739        4.22739    17[25-(7,7,17,17)]
   459       4.820974       4.820974       4.820974    17[25-(7,7,7,7,17)]
   460       9.908249       9.908249       9.908249    17[25-(7,7,7,7,17)]
   461       9.534843       9.534843       9.534843    17[25-(7,7,17,17)]
   462      10.503404      10.503404      10.503404    17[25-(7,7,17,17)]
   463       12.15299       12.15299       12.15299    17[25-(7,7,17,17)]
   464       0.221536       0.221536       0.221536    17[25-(7,7,7,7,17)]
