# Supplementary material for: A collection of forcefield precursors for metal–organic frameworks
Source: RSC Adv. 2019 Nov 13;9(63):36492–507. doi: 10.1039/c9ra07327b (PMC9075174; doi:10.1039/c9ra07327b)
Supplement: RA-009-C9RA07327B-s593 [file RA-009-C9RA07327B-s593.txt]

ENUCOG_clean

12.683500    0.000000    0.000000
1.330872    12.613483    0.000000
1.330872    1.197837    12.556478

     1       7.203105       7.203105       7.203105    48[8-(6),8-(6),8-(6),8-(6)]
     2      10.178061      10.178061      10.178061    48[8-(6),8-(6),8-(6),8-(6)]
     3       1.800389       1.800389       1.800389    48[8-(6),8-(6),8-(6),8-(6)]
     4       8.142139       8.142139       8.142139    48[8-(6),8-(6),8-(6),8-(6)]
     5       5.167183       5.167183       5.167183    48[8-(6),8-(6),8-(6),8-(6)]
     6      13.544855      13.544855      13.544855    48[8-(6),8-(6),8-(6),8-(6)]
     7       7.007158       7.007158       7.007158    28[8-(6),8-(6),8-(6),8-(6)]
     8       1.996336       1.996336       1.996336    28[8-(6),8-(6),8-(6),8-(6)]
     9      10.178061      10.178061      10.178061    28[8-(6),8-(6),8-(6),8-(6)]
    10       8.338086       8.338086       8.338086    28[8-(6),8-(6),8-(6),8-(6)]
    11      13.348908      13.348908      13.348908    28[8-(6),8-(6),8-(6),8-(6)]
    12       5.167183       5.167183       5.167183    28[8-(6),8-(6),8-(6),8-(6)]
    13       9.091824       9.091824       9.091824    1[6-(1,6,6)]
    14       7.987326       7.987326       7.987326    1[6-(1,6,6)]
    15      11.852783      11.852783      11.852783    1[6-(1,6,6)]
    16      10.650653      10.650653      10.650653    1[6-(1,6,6)]
    17       9.902402       9.902402       9.902402    1[6-(1,6,6)]
    18       9.893433       9.893433       9.893433    1[6-(1,6,6)]
    19      13.115464      13.115464      13.115464    1[6-(1,6,6)]
    20      11.793561      11.793561      11.793561    1[6-(1,6,6)]
    21      13.926042      13.926042      13.926042    1[6-(1,6,6)]
    22        2.34704        2.34704        2.34704    1[6-(1,6,6)]
    23      11.165083      11.165083      11.165083    1[6-(1,6,6)]
    24      11.036341      11.036341      11.036341    1[6-(1,6,6)]
    25        6.25342        6.25342        6.25342    1[6-(1,6,6)]
    26       7.357918       7.357918       7.357918    1[6-(1,6,6)]
    27       3.492461       3.492461       3.492461    1[6-(1,6,6)]
    28       4.694591       4.694591       4.694591    1[6-(1,6,6)]
    29       5.442842       5.442842       5.442842    1[6-(1,6,6)]
    30       5.451811       5.451811       5.451811    1[6-(1,6,6)]
    31        2.22978        2.22978        2.22978    1[6-(1,6,6)]
    32       3.551683       3.551683       3.551683    1[6-(1,6,6)]
    33       1.419202       1.419202       1.419202    1[6-(1,6,6)]
    34      12.998204      12.998204      12.998204    1[6-(1,6,6)]
    35       4.180161       4.180161       4.180161    1[6-(1,6,6)]
    36       4.308903       4.308903       4.308903    1[6-(1,6,6)]
    37       8.350335       8.350335       8.350335    6[6-(1,1,6),8-(28),8-(48)]
    38       8.226009       8.226009       8.226009    6[1-(0),1-(0),6-(8,8),6-(8,8)]
    39       7.201713       7.201713       7.201713    6[6-(1,1,6),8-(28),8-(48)]
    40      11.770881      11.770881      11.770881    6[6-(1,1,6),8-(28),8-(48)]
    41      11.592063      11.592063      11.592063    6[1-(0),1-(0),6-(8,8),6-(8,8)]
    42         12.391         12.391         12.391    6[6-(1,1,6),8-(28),8-(48)]
    43      11.709577      11.709577      11.709577    6[6-(1,1,6),8-(28),8-(48)]
    44       10.19569       10.19569       10.19569    6[1-(0),1-(0),6-(8,8),6-(8,8)]
    45       9.538084       9.538084       9.538084    6[6-(1,1,6),8-(28),8-(48)]
    46       9.977417       9.977417       9.977417    6[6-(1,1,6),8-(28),8-(48)]
    47      11.491304      11.491304      11.491304    6[1-(0),1-(0),6-(8,8),6-(8,8)]
    48       12.14891       12.14891       12.14891    6[6-(1,1,6),8-(28),8-(48)]
    49       1.984031       1.984031       1.984031    6[6-(1,1,6),8-(28),8-(48)]
    50       2.108357       2.108357       2.108357    6[1-(0),1-(0),6-(8,8),6-(8,8)]
    51       3.132653       3.132653       3.132653    6[6-(1,1,6),8-(28),8-(48)]
    52       9.916113       9.916113       9.916113    6[6-(1,1,6),8-(28),8-(48)]
    53      10.094931      10.094931      10.094931    6[1-(0),1-(0),6-(8,8),6-(8,8)]
    54       9.295994       9.295994       9.295994    6[6-(1,1,6),8-(28),8-(48)]
    55       6.994909       6.994909       6.994909    6[6-(1,1,6),8-(28),8-(48)]
    56       7.119235       7.119235       7.119235    6[1-(0),1-(0),6-(8,8),6-(8,8)]
    57       8.143531       8.143531       8.143531    6[6-(1,1,6),8-(28),8-(48)]
    58       3.574363       3.574363       3.574363    6[6-(1,1,6),8-(28),8-(48)]
    59       3.753181       3.753181       3.753181    6[1-(0),1-(0),6-(8,8),6-(8,8)]
    60       2.954244       2.954244       2.954244    6[6-(1,1,6),8-(28),8-(48)]
    61       3.635667       3.635667       3.635667    6[6-(1,1,6),8-(28),8-(48)]
    62       5.149554       5.149554       5.149554    6[1-(0),1-(0),6-(8,8),6-(8,8)]
    63        5.80716        5.80716        5.80716    6[6-(1,1,6),8-(28),8-(48)]
    64       5.367827       5.367827       5.367827    6[6-(1,1,6),8-(28),8-(48)]
    65        3.85394        3.85394        3.85394    6[1-(0),1-(0),6-(8,8),6-(8,8)]
    66       3.196334       3.196334       3.196334    6[6-(1,1,6),8-(28),8-(48)]
    67      13.361213      13.361213      13.361213    6[6-(1,1,6),8-(28),8-(48)]
    68      13.236887      13.236887      13.236887    6[1-(0),1-(0),6-(8,8),6-(8,8)]
    69      12.212591      12.212591      12.212591    6[6-(1,1,6),8-(28),8-(48)]
    70       5.429131       5.429131       5.429131    6[6-(1,1,6),8-(28),8-(48)]
    71       5.250313       5.250313       5.250313    6[1-(0),1-(0),6-(8,8),6-(8,8)]
    72        6.04925        6.04925        6.04925    6[6-(1,1,6),8-(28),8-(48)]
    73       8.320925       8.320925       8.320925    8[6-(6,8),48-(8,8,8)]
    74       8.511711       8.511711       8.511711    8[6-(6,8),28-(8,8,8)]
    75       6.382441       6.382441       6.382441    8[6-(6,8),48-(8,8,8)]
    76       7.194046       7.194046       7.194046    8[6-(6,8),28-(8,8,8)]
    77      10.724503      10.724503      10.724503    8[6-(6,8),48-(8,8,8)]
    78      12.908697      12.908697      12.908697    8[6-(6,8),28-(8,8,8)]
    79      11.802185      11.802185      11.802185    8[6-(6,8),48-(8,8,8)]
    80      13.614185      13.614185      13.614185    8[6-(6,8),28-(8,8,8)]
    81      12.307514      12.307514      12.307514    8[6-(6,8),48-(8,8,8)]
    82      12.353554      12.353554      12.353554    8[6-(6,8),28-(8,8,8)]
    83       8.607556       8.607556       8.607556    8[6-(6,8),48-(8,8,8)]
    84       9.905735       9.905735       9.905735    8[6-(6,8),28-(8,8,8)]
    85        9.37948        9.37948        9.37948    8[6-(6,8),48-(8,8,8)]
    86        9.33344        9.33344        9.33344    8[6-(6,8),28-(8,8,8)]
    87      13.079438      13.079438      13.079438    8[6-(6,8),48-(8,8,8)]
    88      11.781259      11.781259      11.781259    8[6-(6,8),28-(8,8,8)]
    89       2.013441       2.013441       2.013441    8[6-(6,8),48-(8,8,8)]
    90       1.822655       1.822655       1.822655    8[6-(6,8),28-(8,8,8)]
    91       3.951925       3.951925       3.951925    8[6-(6,8),48-(8,8,8)]
    92        3.14032        3.14032        3.14032    8[6-(6,8),28-(8,8,8)]
    93      10.962491      10.962491      10.962491    8[6-(6,8),48-(8,8,8)]
    94       8.778297       8.778297       8.778297    8[6-(6,8),28-(8,8,8)]
    95       9.884809       9.884809       9.884809    8[6-(6,8),48-(8,8,8)]
    96       8.072809       8.072809       8.072809    8[6-(6,8),28-(8,8,8)]
    97       7.024319       7.024319       7.024319    8[6-(6,8),48-(8,8,8)]
    98       6.833533       6.833533       6.833533    8[6-(6,8),28-(8,8,8)]
    99       8.962803       8.962803       8.962803    8[6-(6,8),48-(8,8,8)]
   100       8.151198       8.151198       8.151198    8[6-(6,8),28-(8,8,8)]
   101       4.620741       4.620741       4.620741    8[6-(6,8),48-(8,8,8)]
   102       2.436547       2.436547       2.436547    8[6-(6,8),28-(8,8,8)]
   103       3.543059       3.543059       3.543059    8[6-(6,8),48-(8,8,8)]
   104       1.731059       1.731059       1.731059    8[6-(6,8),28-(8,8,8)]
   105        3.03773        3.03773        3.03773    8[6-(6,8),48-(8,8,8)]
   106        2.99169        2.99169        2.99169    8[6-(6,8),28-(8,8,8)]
   107       6.737688       6.737688       6.737688    8[6-(6,8),48-(8,8,8)]
   108       5.439509       5.439509       5.439509    8[6-(6,8),28-(8,8,8)]
   109       5.965764       5.965764       5.965764    8[6-(6,8),48-(8,8,8)]
   110       6.011804       6.011804       6.011804    8[6-(6,8),28-(8,8,8)]
   111       2.265806       2.265806       2.265806    8[6-(6,8),48-(8,8,8)]
   112       3.563985       3.563985       3.563985    8[6-(6,8),28-(8,8,8)]
   113      13.331803      13.331803      13.331803    8[6-(6,8),48-(8,8,8)]
   114      13.522589      13.522589      13.522589    8[6-(6,8),28-(8,8,8)]
   115      11.393319      11.393319      11.393319    8[6-(6,8),48-(8,8,8)]
   116      12.204924      12.204924      12.204924    8[6-(6,8),28-(8,8,8)]
   117       4.382753       4.382753       4.382753    8[6-(6,8),48-(8,8,8)]
   118       6.566947       6.566947       6.566947    8[6-(6,8),28-(8,8,8)]
   119       5.460435       5.460435       5.460435    8[6-(6,8),48-(8,8,8)]
   120       7.272435       7.272435       7.272435    8[6-(6,8),28-(8,8,8)]
