# Supplementary material for: A collection of forcefield precursors for metal–organic frameworks
Source: RSC Adv. 2019 Nov 13;9(63):36492–507. doi: 10.1039/c9ra07327b (PMC9075174; doi:10.1039/c9ra07327b)
Supplement: RA-009-C9RA07327B-s594 [file RA-009-C9RA07327B-s594.txt]

EPEWAY_clean

11.314000    0.000000    0.000000
0.000000    11.314000    0.000000
0.000000    0.000000    25.242900

     1       1.089425       1.089425       1.089425    27[8-(6),8-(6),8-(6),8-(6)]
     2      10.224575      10.224575      10.224575    27[8-(6),8-(6),8-(6),8-(6)]
     3       1.089425       1.089425       1.089425    27[8-(6),8-(6),8-(6),8-(6)]
     4      10.224575      10.224575      10.224575    27[8-(6),8-(6),8-(6),8-(6)]
     5            0.0            0.0            0.0    27[8-(6),8-(6),8-(6),8-(6),8-(6),8-(6)]
     6            0.0            0.0            0.0    27[8-(6),8-(6),8-(6),8-(6),8-(6),8-(6)]
     7       2.300136       2.300136       2.300136    27[8-(6),8-(6),8-(6),8-(6),8-(6),8-(6)]
     8       9.013864       9.013864       9.013864    27[8-(6),8-(6),8-(6),8-(6),8-(6),8-(6)]
     9       0.675446       0.675446       0.675446    1[7-(6,6)]
    10       8.419879       8.419879       8.419879    1[6-(6,6)]
    11       6.226094       6.226094       6.226094    1[6-(6,6)]
    12       5.066409       5.066409       5.066409    1[6-(6,6)]
    13       3.528837       3.528837       3.528837    1[7-(6,6)]
    14       7.265851       7.265851       7.265851    1[6-(6,6)]
    15       4.506366       4.506366       4.506366    1[6-(1,6,7)]
    16       3.682707       3.682707       3.682707    1[6-(1,6,7)]
    17       2.338604       2.338604       2.338604    1[6-(1,6,7)]
    18       2.923538       2.923538       2.923538    1[6-(1,6,7)]
    19      10.638554      10.638554      10.638554    1[7-(6,6)]
    20       2.894121       2.894121       2.894121    1[6-(6,6)]
    21       5.087906       5.087906       5.087906    1[6-(6,6)]
    22       6.247591       6.247591       6.247591    1[6-(6,6)]
    23       7.785163       7.785163       7.785163    1[7-(6,6)]
    24       4.048149       4.048149       4.048149    1[6-(6,6)]
    25       6.807634       6.807634       6.807634    1[6-(1,6,7)]
    26       7.631293       7.631293       7.631293    1[6-(1,6,7)]
    27       8.975396       8.975396       8.975396    1[6-(1,6,7)]
    28       8.390462       8.390462       8.390462    1[6-(1,6,7)]
    29      10.454136      10.454136      10.454136    1[7-(6,6)]
    30       0.916434       0.916434       0.916434    1[6-(6,6)]
    31       0.750118       0.750118       0.750118    1[6-(6,6)]
    32       1.935825       1.935825       1.935825    1[6-(6,6)]
    33       0.001131       0.001131       0.001131    1[7-(6,6)]
    34       2.233384       2.233384       2.233384    1[6-(6,6)]
    35      10.032124      10.032124      10.032124    1[6-(1,6,7)]
    36       8.996893       8.996893       8.996893    1[6-(1,6,7)]
    37       8.790978       8.790978       8.790978    1[6-(1,6,7)]
    38      10.097745      10.097745      10.097745    1[6-(1,6,7)]
    39       0.859864       0.859864       0.859864    1[7-(6,6)]
    40      10.397566      10.397566      10.397566    1[6-(6,6)]
    41      10.563882      10.563882      10.563882    1[6-(6,6)]
    42       9.378175       9.378175       9.378175    1[6-(6,6)]
    43      -0.001131      -0.001131      -0.001131    1[7-(6,6)]
    44       9.080616       9.080616       9.080616    1[6-(6,6)]
    45       1.281876       1.281876       1.281876    1[6-(1,6,7)]
    46       2.317107       2.317107       2.317107    1[6-(1,6,7)]
    47       2.523022       2.523022       2.523022    1[6-(1,6,7)]
    48       1.216255       1.216255       1.216255    1[6-(1,6,7)]
    49      10.638554      10.638554      10.638554    1[7-(6,6)]
    50       2.894121       2.894121       2.894121    1[6-(6,6)]
    51       5.087906       5.087906       5.087906    1[6-(6,6)]
    52       6.247591       6.247591       6.247591    1[6-(6,6)]
    53       7.785163       7.785163       7.785163    1[7-(6,6)]
    54       4.048149       4.048149       4.048149    1[6-(6,6)]
    55       6.807634       6.807634       6.807634    1[6-(1,6,7)]
    56       7.631293       7.631293       7.631293    1[6-(1,6,7)]
    57       8.975396       8.975396       8.975396    1[6-(1,6,7)]
    58       8.390462       8.390462       8.390462    1[6-(1,6,7)]
    59       0.675446       0.675446       0.675446    1[7-(6,6)]
    60       8.419879       8.419879       8.419879    1[6-(6,6)]
    61       6.226094       6.226094       6.226094    1[6-(6,6)]
    62       5.066409       5.066409       5.066409    1[6-(6,6)]
    63       3.528837       3.528837       3.528837    1[7-(6,6)]
    64       7.265851       7.265851       7.265851    1[6-(6,6)]
    65       4.506366       4.506366       4.506366    1[6-(1,6,7)]
    66       3.682707       3.682707       3.682707    1[6-(1,6,7)]
    67       2.338604       2.338604       2.338604    1[6-(1,6,7)]
    68       2.923538       2.923538       2.923538    1[6-(1,6,7)]
    69       0.859864       0.859864       0.859864    1[7-(6,6)]
    70      10.397566      10.397566      10.397566    1[6-(6,6)]
    71      10.563882      10.563882      10.563882    1[6-(6,6)]
    72       9.378175       9.378175       9.378175    1[6-(6,6)]
    73      -0.001131      -0.001131      -0.001131    1[7-(6,6)]
    74       9.080616       9.080616       9.080616    1[6-(6,6)]
    75       1.281876       1.281876       1.281876    1[6-(1,6,7)]
    76       2.317107       2.317107       2.317107    1[6-(1,6,7)]
    77       2.523022       2.523022       2.523022    1[6-(1,6,7)]
    78       1.216255       1.216255       1.216255    1[6-(1,6,7)]
    79      10.454136      10.454136      10.454136    1[7-(6,6)]
    80       0.916434       0.916434       0.916434    1[6-(6,6)]
    81       0.750118       0.750118       0.750118    1[6-(6,6)]
    82       1.935825       1.935825       1.935825    1[6-(6,6)]
    83       0.001131       0.001131       0.001131    1[7-(6,6)]
    84       2.233384       2.233384       2.233384    1[6-(6,6)]
    85      10.032124      10.032124      10.032124    1[6-(1,6,7)]
    86       8.996893       8.996893       8.996893    1[6-(1,6,7)]
    87       8.790978       8.790978       8.790978    1[6-(1,6,7)]
    88      10.097745      10.097745      10.097745    1[6-(1,6,7)]
    89       1.848708       1.848708       1.848708    6[7-(1,6),7-(1,6),8-(27)]
    90       5.421669       5.421669       5.421669    6[6-(1,6),6-(1,6),6-(8,8)]
    91       9.533176       9.533176       9.533176    6[6-(6,6),8-(27),8-(27)]
    92       3.985922       3.985922       3.985922    6[6-(6,6),8-(27),8-(27)]
    93       7.748959       7.748959       7.748959    6[1-(0),6-(1,6),6-(6,6)]
    94       8.078196       8.078196       8.078196    6[6-(1,6),6-(1,6),6-(8,8)]
    95       6.437666       6.437666       6.437666    6[1-(0),6-(1,6),6-(6,6)]
    96       5.740724       5.740724       5.740724    6[1-(0),6-(1,6),6-(6,6)]
    97       7.056542       7.056542       7.056542    6[1-(0),6-(1,6),6-(6,6)]
    98       3.629531       3.629531       3.629531    6[1-(0),1-(0),6-(1,1,7),7-(1,6)]
    99       2.588643       2.588643       2.588643    6[1-(0),1-(0),6-(1,1,7),7-(1,6)]
   100       9.465292       9.465292       9.465292    6[7-(1,6),7-(1,6),8-(27)]
   101       5.892331       5.892331       5.892331    6[6-(1,6),6-(1,6),6-(8,8)]
   102       1.780824       1.780824       1.780824    6[6-(6,6),8-(27),8-(27)]
   103       7.328078       7.328078       7.328078    6[6-(6,6),8-(27),8-(27)]
   104       3.565041       3.565041       3.565041    6[1-(0),6-(1,6),6-(6,6)]
   105       3.235804       3.235804       3.235804    6[6-(1,6),6-(1,6),6-(8,8)]
   106       4.876334       4.876334       4.876334    6[1-(0),6-(1,6),6-(6,6)]
   107       5.573276       5.573276       5.573276    6[1-(0),6-(1,6),6-(6,6)]
   108       4.257458       4.257458       4.257458    6[1-(0),6-(1,6),6-(6,6)]
   109       7.684469       7.684469       7.684469    6[1-(0),1-(0),6-(1,1,7),7-(1,6)]
   110       8.725357       8.725357       8.725357    6[1-(0),1-(0),6-(1,1,7),7-(1,6)]
   111      11.222357      11.222357      11.222357    6[7-(1,6),7-(1,6),8-(27)]
   112       1.319212       1.319212       1.319212    6[6-(1,6),6-(1,6),6-(8,8)]
   113       1.630347       1.630347       1.630347    6[6-(6,6),8-(27),8-(27)]
   114       1.098589       1.098589       1.098589    6[6-(6,6),8-(27),8-(27)]
   115       1.134794       1.134794       1.134794    6[1-(0),6-(1,6),6-(6,6)]
   116       1.577172       1.577172       1.577172    6[6-(1,6),6-(1,6),6-(8,8)]
   117       1.028443       1.028443       1.028443    6[1-(0),6-(1,6),6-(6,6)]
   118       1.752539       1.752539       1.752539    6[1-(0),6-(1,6),6-(6,6)]
   119       1.903015       1.903015       1.903015    6[1-(0),6-(1,6),6-(6,6)]
   120       9.817158       9.817158       9.817158    6[1-(0),1-(0),6-(1,1,7),7-(1,6)]
   121       9.715332       9.715332       9.715332    6[1-(0),1-(0),6-(1,1,7),7-(1,6)]
   122       0.091643       0.091643       0.091643    6[7-(1,6),7-(1,6),8-(27)]
   123       9.994788       9.994788       9.994788    6[6-(1,6),6-(1,6),6-(8,8)]
   124       9.683653       9.683653       9.683653    6[6-(6,6),8-(27),8-(27)]
   125      10.215411      10.215411      10.215411    6[6-(6,6),8-(27),8-(27)]
   126      10.179206      10.179206      10.179206    6[1-(0),6-(1,6),6-(6,6)]
   127       9.736828       9.736828       9.736828    6[6-(1,6),6-(1,6),6-(8,8)]
   128      10.285557      10.285557      10.285557    6[1-(0),6-(1,6),6-(6,6)]
   129       9.561461       9.561461       9.561461    6[1-(0),6-(1,6),6-(6,6)]
   130       9.410985       9.410985       9.410985    6[1-(0),6-(1,6),6-(6,6)]
   131       1.496842       1.496842       1.496842    6[1-(0),1-(0),6-(1,1,7),7-(1,6)]
   132       1.598668       1.598668       1.598668    6[1-(0),1-(0),6-(1,1,7),7-(1,6)]
   133       9.465292       9.465292       9.465292    6[7-(1,6),7-(1,6),8-(27)]
   134       5.892331       5.892331       5.892331    6[6-(1,6),6-(1,6),6-(8,8)]
   135       1.780824       1.780824       1.780824    6[6-(6,6),8-(27),8-(27)]
   136       7.328078       7.328078       7.328078    6[6-(6,6),8-(27),8-(27)]
   137       3.565041       3.565041       3.565041    6[1-(0),6-(1,6),6-(6,6)]
   138       3.235804       3.235804       3.235804    6[6-(1,6),6-(1,6),6-(8,8)]
   139       4.876334       4.876334       4.876334    6[1-(0),6-(1,6),6-(6,6)]
   140       5.573276       5.573276       5.573276    6[1-(0),6-(1,6),6-(6,6)]
   141       4.257458       4.257458       4.257458    6[1-(0),6-(1,6),6-(6,6)]
   142       7.684469       7.684469       7.684469    6[1-(0),1-(0),6-(1,1,7),7-(1,6)]
   143       8.725357       8.725357       8.725357    6[1-(0),1-(0),6-(1,1,7),7-(1,6)]
   144       1.848708       1.848708       1.848708    6[7-(1,6),7-(1,6),8-(27)]
   145       5.421669       5.421669       5.421669    6[6-(1,6),6-(1,6),6-(8,8)]
   146       9.533176       9.533176       9.533176    6[6-(6,6),8-(27),8-(27)]
   147       3.985922       3.985922       3.985922    6[6-(6,6),8-(27),8-(27)]
   148       7.748959       7.748959       7.748959    6[1-(0),6-(1,6),6-(6,6)]
   149       8.078196       8.078196       8.078196    6[6-(1,6),6-(1,6),6-(8,8)]
   150       6.437666       6.437666       6.437666    6[1-(0),6-(1,6),6-(6,6)]
   151       5.740724       5.740724       5.740724    6[1-(0),6-(1,6),6-(6,6)]
   152       7.056542       7.056542       7.056542    6[1-(0),6-(1,6),6-(6,6)]
   153       3.629531       3.629531       3.629531    6[1-(0),1-(0),6-(1,1,7),7-(1,6)]
   154       2.588643       2.588643       2.588643    6[1-(0),1-(0),6-(1,1,7),7-(1,6)]
   155       0.091643       0.091643       0.091643    6[7-(1,6),7-(1,6),8-(27)]
   156       9.994788       9.994788       9.994788    6[6-(1,6),6-(1,6),6-(8,8)]
   157       9.683653       9.683653       9.683653    6[6-(6,6),8-(27),8-(27)]
   158      10.215411      10.215411      10.215411    6[6-(6,6),8-(27),8-(27)]
   159      10.179206      10.179206      10.179206    6[1-(0),6-(1,6),6-(6,6)]
   160       9.736828       9.736828       9.736828    6[6-(1,6),6-(1,6),6-(8,8)]
   161      10.285557      10.285557      10.285557    6[1-(0),6-(1,6),6-(6,6)]
   162       9.561461       9.561461       9.561461    6[1-(0),6-(1,6),6-(6,6)]
   163       9.410985       9.410985       9.410985    6[1-(0),6-(1,6),6-(6,6)]
   164       1.496842       1.496842       1.496842    6[1-(0),1-(0),6-(1,1,7),7-(1,6)]
   165       1.598668       1.598668       1.598668    6[1-(0),1-(0),6-(1,1,7),7-(1,6)]
   166      11.222357      11.222357      11.222357    6[7-(1,6),7-(1,6),8-(27)]
   167       1.319212       1.319212       1.319212    6[6-(1,6),6-(1,6),6-(8,8)]
   168       1.630347       1.630347       1.630347    6[6-(6,6),8-(27),8-(27)]
   169       1.098589       1.098589       1.098589    6[6-(6,6),8-(27),8-(27)]
   170       1.134794       1.134794       1.134794    6[1-(0),6-(1,6),6-(6,6)]
   171       1.577172       1.577172       1.577172    6[6-(1,6),6-(1,6),6-(8,8)]
   172       1.028443       1.028443       1.028443    6[1-(0),6-(1,6),6-(6,6)]
   173       1.752539       1.752539       1.752539    6[1-(0),6-(1,6),6-(6,6)]
   174       1.903015       1.903015       1.903015    6[1-(0),6-(1,6),6-(6,6)]
   175       9.817158       9.817158       9.817158    6[1-(0),1-(0),6-(1,1,7),7-(1,6)]
   176       9.715332       9.715332       9.715332    6[1-(0),1-(0),6-(1,1,7),7-(1,6)]
   177        1.47082        1.47082        1.47082    7[1-(0),6-(1,1,6),6-(7,8)]
   178       3.090985       3.090985       3.090985    7[1-(0),6-(1,1,6),6-(7,8)]
   179        9.84318        9.84318        9.84318    7[1-(0),6-(1,1,6),6-(7,8)]
   180       8.223015       8.223015       8.223015    7[1-(0),6-(1,1,6),6-(7,8)]
   181      10.474501      10.474501      10.474501    7[1-(0),6-(1,1,6),6-(7,8)]
   182      10.914616      10.914616      10.914616    7[1-(0),6-(1,1,6),6-(7,8)]
   183       0.839499       0.839499       0.839499    7[1-(0),6-(1,1,6),6-(7,8)]
   184       0.399384       0.399384       0.399384    7[1-(0),6-(1,1,6),6-(7,8)]
   185        9.84318        9.84318        9.84318    7[1-(0),6-(1,1,6),6-(7,8)]
   186       8.223015       8.223015       8.223015    7[1-(0),6-(1,1,6),6-(7,8)]
   187        1.47082        1.47082        1.47082    7[1-(0),6-(1,1,6),6-(7,8)]
   188       3.090985       3.090985       3.090985    7[1-(0),6-(1,1,6),6-(7,8)]
   189       0.839499       0.839499       0.839499    7[1-(0),6-(1,1,6),6-(7,8)]
   190       0.399384       0.399384       0.399384    7[1-(0),6-(1,1,6),6-(7,8)]
   191      10.474501      10.474501      10.474501    7[1-(0),6-(1,1,6),6-(7,8)]
   192      10.914616      10.914616      10.914616    7[1-(0),6-(1,1,6),6-(7,8)]
   193      10.346653      10.346653      10.346653    8[6-(6,8),27-(8,8,8)]
   194       3.120401       3.120401       3.120401    8[6-(6,8),27-(8,8,8)]
   195       3.775482       3.775482       3.775482    8[6-(6,8),27-(8,8,8,8,8)]
   196        9.77869        9.77869        9.77869    8[6-(6,8),27-(8,8,8,8,8)]
   197       1.099721       1.099721       1.099721    8[6-(7,7),27-(8,8,8,8,8)]
   198       0.967347       0.967347       0.967347    8[6-(6,8),27-(8,8,8)]
   199       8.193599       8.193599       8.193599    8[6-(6,8),27-(8,8,8)]
   200       7.538518       7.538518       7.538518    8[6-(6,8),27-(8,8,8,8,8)]
   201        1.53531        1.53531        1.53531    8[6-(6,8),27-(8,8,8,8,8)]
   202      10.214279      10.214279      10.214279    8[6-(7,7),27-(8,8,8,8,8)]
   203        1.01034        1.01034        1.01034    8[6-(6,8),27-(8,8,8)]
   204       1.075961       1.075961       1.075961    8[6-(6,8),27-(8,8,8)]
   205        1.00242        1.00242        1.00242    8[6-(6,8),27-(8,8,8,8,8)]
   206       2.279771       2.279771       2.279771    8[6-(6,8),27-(8,8,8,8,8)]
   207       0.747855       0.747855       0.747855    8[6-(7,7),27-(8,8,8,8,8)]
   208       10.30366       10.30366       10.30366    8[6-(6,8),27-(8,8,8)]
   209      10.238039      10.238039      10.238039    8[6-(6,8),27-(8,8,8)]
   210       10.31158       10.31158       10.31158    8[6-(6,8),27-(8,8,8,8,8)]
   211       9.034229       9.034229       9.034229    8[6-(6,8),27-(8,8,8,8,8)]
   212      10.566145      10.566145      10.566145    8[6-(7,7),27-(8,8,8,8,8)]
   213       0.967347       0.967347       0.967347    8[6-(6,8),27-(8,8,8)]
   214       8.193599       8.193599       8.193599    8[6-(6,8),27-(8,8,8)]
   215       7.538518       7.538518       7.538518    8[6-(6,8),27-(8,8,8,8,8)]
   216        1.53531        1.53531        1.53531    8[6-(6,8),27-(8,8,8,8,8)]
   217      10.214279      10.214279      10.214279    8[6-(7,7),27-(8,8,8,8,8)]
   218      10.346653      10.346653      10.346653    8[6-(6,8),27-(8,8,8)]
   219       3.120401       3.120401       3.120401    8[6-(6,8),27-(8,8,8)]
   220       3.775482       3.775482       3.775482    8[6-(6,8),27-(8,8,8,8,8)]
   221        9.77869        9.77869        9.77869    8[6-(6,8),27-(8,8,8,8,8)]
   222       1.099721       1.099721       1.099721    8[6-(7,7),27-(8,8,8,8,8)]
   223       10.30366       10.30366       10.30366    8[6-(6,8),27-(8,8,8)]
   224      10.238039      10.238039      10.238039    8[6-(6,8),27-(8,8,8)]
   225       10.31158       10.31158       10.31158    8[6-(6,8),27-(8,8,8,8,8)]
   226       9.034229       9.034229       9.034229    8[6-(6,8),27-(8,8,8,8,8)]
   227      10.566145      10.566145      10.566145    8[6-(7,7),27-(8,8,8,8,8)]
   228        1.01034        1.01034        1.01034    8[6-(6,8),27-(8,8,8)]
   229       1.075961       1.075961       1.075961    8[6-(6,8),27-(8,8,8)]
   230        1.00242        1.00242        1.00242    8[6-(6,8),27-(8,8,8,8,8)]
   231       2.279771       2.279771       2.279771    8[6-(6,8),27-(8,8,8,8,8)]
   232       0.747855       0.747855       0.747855    8[6-(7,7),27-(8,8,8,8,8)]
