# Supplementary material for: A collection of forcefield precursors for metal–organic frameworks
Source: RSC Adv. 2019 Nov 13;9(63):36492–507. doi: 10.1039/c9ra07327b (PMC9075174; doi:10.1039/c9ra07327b)
Supplement: RA-009-C9RA07327B-s595 [file RA-009-C9RA07327B-s595.txt]

EPEWAY01_clean

11.335800    0.000000    0.000000
0.000000    11.335800    0.000000
0.000000    0.000000    24.954100

     1       6.795812       6.795812       6.795812    27[8-(6),8-(6),8-(6),8-(6),8-(6,27),8-(6,27)]
     2       4.539988       4.539988       4.539988    27[8-(6),8-(6),8-(6),8-(6),8-(6,27),8-(6,27)]
     3       6.795812       6.795812       6.795812    27[8-(6),8-(6),8-(6),8-(6),8-(6,27),8-(6,27)]
     4       4.539988       4.539988       4.539988    27[8-(6),8-(6),8-(6),8-(6),8-(6,27),8-(6,27)]
     5       8.021099       8.021099       8.021099    27[8-(6),8-(6),8-(6),8-(6),8-(6,27),8-(6,27)]
     6       3.314701       3.314701       3.314701    27[8-(6),8-(6),8-(6),8-(6),8-(6,27),8-(6,27)]
     7         5.6679         5.6679         5.6679    27[8-(6),8-(6),8-(6),8-(6),8-(6,27),8-(6,27)]
     8         5.6679         5.6679         5.6679    27[8-(6),8-(6),8-(6),8-(6),8-(6,27),8-(6,27)]
     9       6.314041       6.314041       6.314041    1[7-(6,6)]
    10        9.22394        9.22394        9.22394    1[7-(6,6)]
    11       6.600836       6.600836       6.600836    1[6-(6,6)]
    12       6.467074       6.467074       6.467074    1[6-(6,6)]
    13        7.68794        7.68794        7.68794    1[6-(6,6)]
    14       7.908988       7.908988       7.908988    1[6-(6,6)]
    15       8.049552       8.049552       8.049552    1[6-(1,6,7)]
    16        8.56193        8.56193        8.56193    1[6-(1,6,7)]
    17      10.194285      10.194285      10.194285    1[6-(1,6,7)]
    18       9.534541       9.534541       9.534541    1[6-(1,6,7)]
    19       5.021759       5.021759       5.021759    1[7-(6,6)]
    20        2.11186        2.11186        2.11186    1[7-(6,6)]
    21       4.734964       4.734964       4.734964    1[6-(6,6)]
    22       4.868726       4.868726       4.868726    1[6-(6,6)]
    23        3.64786        3.64786        3.64786    1[6-(6,6)]
    24       3.426812       3.426812       3.426812    1[6-(6,6)]
    25       3.286248       3.286248       3.286248    1[6-(1,6,7)]
    26        2.77387        2.77387        2.77387    1[6-(1,6,7)]
    27       1.141515       1.141515       1.141515    1[6-(1,6,7)]
    28       1.801259       1.801259       1.801259    1[6-(1,6,7)]
    29       4.872127       4.872127       4.872127    1[7-(6,6)]
    30       5.740449       5.740449       5.740449    1[7-(6,6)]
    31       2.822614       2.822614       2.822614    1[6-(6,6)]
    32       0.575859       0.575859       0.575859    1[6-(6,6)]
    33       10.83249       10.83249       10.83249    1[6-(6,6)]
    34       1.622153       1.622153       1.622153    1[6-(6,6)]
    35       3.121879       3.121879       3.121879    1[6-(1,6,7)]
    36       4.384687       4.384687       4.384687    1[6-(1,6,7)]
    37       4.590999       4.590999       4.590999    1[6-(1,6,7)]
    38       3.489159       3.489159       3.489159    1[6-(1,6,7)]
    39       6.463673       6.463673       6.463673    1[7-(6,6)]
    40       5.595351       5.595351       5.595351    1[7-(6,6)]
    41       8.513186       8.513186       8.513186    1[6-(6,6)]
    42      10.759941      10.759941      10.759941    1[6-(6,6)]
    43        0.50331        0.50331        0.50331    1[6-(6,6)]
    44       9.713647       9.713647       9.713647    1[6-(6,6)]
    45       8.213921       8.213921       8.213921    1[6-(1,6,7)]
    46       6.951113       6.951113       6.951113    1[6-(1,6,7)]
    47       6.744801       6.744801       6.744801    1[6-(1,6,7)]
    48       7.846641       7.846641       7.846641    1[6-(1,6,7)]
    49       5.021759       5.021759       5.021759    1[7-(6,6)]
    50        2.11186        2.11186        2.11186    1[7-(6,6)]
    51       4.734964       4.734964       4.734964    1[6-(6,6)]
    52       4.868726       4.868726       4.868726    1[6-(6,6)]
    53        3.64786        3.64786        3.64786    1[6-(6,6)]
    54       3.426812       3.426812       3.426812    1[6-(6,6)]
    55       3.286248       3.286248       3.286248    1[6-(1,6,7)]
    56        2.77387        2.77387        2.77387    1[6-(1,6,7)]
    57       1.141515       1.141515       1.141515    1[6-(1,6,7)]
    58       1.801259       1.801259       1.801259    1[6-(1,6,7)]
    59       6.314041       6.314041       6.314041    1[7-(6,6)]
    60        9.22394        9.22394        9.22394    1[7-(6,6)]
    61       6.600836       6.600836       6.600836    1[6-(6,6)]
    62       6.467074       6.467074       6.467074    1[6-(6,6)]
    63        7.68794        7.68794        7.68794    1[6-(6,6)]
    64       7.908988       7.908988       7.908988    1[6-(6,6)]
    65       8.049552       8.049552       8.049552    1[6-(1,6,7)]
    66        8.56193        8.56193        8.56193    1[6-(1,6,7)]
    67      10.194285      10.194285      10.194285    1[6-(1,6,7)]
    68       9.534541       9.534541       9.534541    1[6-(1,6,7)]
    69       6.463673       6.463673       6.463673    1[7-(6,6)]
    70       5.595351       5.595351       5.595351    1[7-(6,6)]
    71       8.513186       8.513186       8.513186    1[6-(6,6)]
    72      10.759941      10.759941      10.759941    1[6-(6,6)]
    73        0.50331        0.50331        0.50331    1[6-(6,6)]
    74       9.713647       9.713647       9.713647    1[6-(6,6)]
    75       8.213921       8.213921       8.213921    1[6-(1,6,7)]
    76       6.951113       6.951113       6.951113    1[6-(1,6,7)]
    77       6.744801       6.744801       6.744801    1[6-(1,6,7)]
    78       7.846641       7.846641       7.846641    1[6-(1,6,7)]
    79       4.872127       4.872127       4.872127    1[7-(6,6)]
    80       5.740449       5.740449       5.740449    1[7-(6,6)]
    81       2.822614       2.822614       2.822614    1[6-(6,6)]
    82       0.575859       0.575859       0.575859    1[6-(6,6)]
    83       10.83249       10.83249       10.83249    1[6-(6,6)]
    84       1.622153       1.622153       1.622153    1[6-(6,6)]
    85       3.121879       3.121879       3.121879    1[6-(1,6,7)]
    86       4.384687       4.384687       4.384687    1[6-(1,6,7)]
    87       4.590999       4.590999       4.590999    1[6-(1,6,7)]
    88       3.489159       3.489159       3.489159    1[6-(1,6,7)]
    89        7.30479        7.30479        7.30479    6[6-(1,6),6-(1,6),6-(8,8)]
    90       6.837755       6.837755       6.837755    6[1-(0),6-(1,6),6-(6,6)]
    91       6.747068       6.747068       6.747068    6[1-(0),6-(1,6),6-(6,6)]
    92         7.0486         7.0486         7.0486    6[6-(1,6),6-(1,6),6-(8,8)]
    93       7.485029       7.485029       7.485029    6[1-(0),6-(1,6),6-(6,6)]
    94       7.609723       7.609723       7.609723    6[1-(0),6-(1,6),6-(6,6)]
    95       7.351266       7.351266       7.351266    6[6-(6,6),8-(27),8-(27)]
    96       6.850224       6.850224       6.850224    6[6-(6,6),8-(27),8-(27)]
    97       7.564379       7.564379       7.564379    6[7-(1,6),7-(1,6),8-(27,27)]
    98       8.278535       8.278535       8.278535    6[1-(0),1-(0),6-(1,1,7),7-(1,6)]
    99       9.365638       9.365638       9.365638    6[1-(0),1-(0),6-(1,1,7),7-(1,6)]
   100        4.03101        4.03101        4.03101    6[6-(1,6),6-(1,6),6-(8,8)]
   101       4.498045       4.498045       4.498045    6[1-(0),6-(1,6),6-(6,6)]
   102       4.588732       4.588732       4.588732    6[1-(0),6-(1,6),6-(6,6)]
   103         4.2872         4.2872         4.2872    6[6-(1,6),6-(1,6),6-(8,8)]
   104       3.850771       3.850771       3.850771    6[1-(0),6-(1,6),6-(6,6)]
   105       3.726077       3.726077       3.726077    6[1-(0),6-(1,6),6-(6,6)]
   106       3.984534       3.984534       3.984534    6[6-(6,6),8-(27),8-(27)]
   107       4.485576       4.485576       4.485576    6[6-(6,6),8-(27),8-(27)]
   108       3.771421       3.771421       3.771421    6[7-(1,6),7-(1,6),8-(27,27)]
   109       3.057265       3.057265       3.057265    6[1-(0),1-(0),6-(1,1,7),7-(1,6)]
   110       1.970162       1.970162       1.970162    6[1-(0),1-(0),6-(1,1,7),7-(1,6)]
   111        2.51088        2.51088        2.51088    6[6-(1,6),6-(1,6),6-(8,8)]
   112       2.161737       2.161737       2.161737    6[1-(0),6-(1,6),6-(6,6)]
   113        0.79464        0.79464        0.79464    6[1-(0),6-(1,6),6-(6,6)]
   114      11.110218      11.110218      11.110218    6[6-(1,6),6-(1,6),6-(8,8)]
   115       0.160968       0.160968       0.160968    6[1-(0),6-(1,6),6-(6,6)]
   116       1.431712       1.431712       1.431712    6[1-(0),6-(1,6),6-(6,6)]
   117       3.908584       3.908584       3.908584    6[6-(6,6),8-(27),8-(27)]
   118        9.69891        9.69891        9.69891    6[6-(6,6),8-(27),8-(27)]
   119       5.596484       5.596484       5.596484    6[7-(1,6),7-(1,6),8-(27,27)]
   120       4.062751       4.062751       4.062751    6[1-(0),1-(0),6-(1,1,7),7-(1,6)]
   121       4.296268       4.296268       4.296268    6[1-(0),1-(0),6-(1,1,7),7-(1,6)]
   122        8.82492        8.82492        8.82492    6[6-(1,6),6-(1,6),6-(8,8)]
   123       9.174063       9.174063       9.174063    6[1-(0),6-(1,6),6-(6,6)]
   124       10.54116       10.54116       10.54116    6[1-(0),6-(1,6),6-(6,6)]
   125       0.225582       0.225582       0.225582    6[6-(1,6),6-(1,6),6-(8,8)]
   126      11.174832      11.174832      11.174832    6[1-(0),6-(1,6),6-(6,6)]
   127       9.904088       9.904088       9.904088    6[1-(0),6-(1,6),6-(6,6)]
   128       7.427216       7.427216       7.427216    6[6-(6,6),8-(27),8-(27)]
   129        1.63689        1.63689        1.63689    6[6-(6,6),8-(27),8-(27)]
   130       5.739316       5.739316       5.739316    6[7-(1,6),7-(1,6),8-(27,27)]
   131       7.273049       7.273049       7.273049    6[1-(0),1-(0),6-(1,1,7),7-(1,6)]
   132       7.039532       7.039532       7.039532    6[1-(0),1-(0),6-(1,1,7),7-(1,6)]
   133        4.03101        4.03101        4.03101    6[6-(1,6),6-(1,6),6-(8,8)]
   134       4.498045       4.498045       4.498045    6[1-(0),6-(1,6),6-(6,6)]
   135       4.588732       4.588732       4.588732    6[1-(0),6-(1,6),6-(6,6)]
   136         4.2872         4.2872         4.2872    6[6-(1,6),6-(1,6),6-(8,8)]
   137       3.850771       3.850771       3.850771    6[1-(0),6-(1,6),6-(6,6)]
   138       3.726077       3.726077       3.726077    6[1-(0),6-(1,6),6-(6,6)]
   139       3.984534       3.984534       3.984534    6[6-(6,6),8-(27),8-(27)]
   140       4.485576       4.485576       4.485576    6[6-(6,6),8-(27),8-(27)]
   141       3.771421       3.771421       3.771421    6[7-(1,6),7-(1,6),8-(27,27)]
   142       3.057265       3.057265       3.057265    6[1-(0),1-(0),6-(1,1,7),7-(1,6)]
   143       1.970162       1.970162       1.970162    6[1-(0),1-(0),6-(1,1,7),7-(1,6)]
   144        7.30479        7.30479        7.30479    6[6-(1,6),6-(1,6),6-(8,8)]
   145       6.837755       6.837755       6.837755    6[1-(0),6-(1,6),6-(6,6)]
   146       6.747068       6.747068       6.747068    6[1-(0),6-(1,6),6-(6,6)]
   147         7.0486         7.0486         7.0486    6[6-(1,6),6-(1,6),6-(8,8)]
   148       7.485029       7.485029       7.485029    6[1-(0),6-(1,6),6-(6,6)]
   149       7.609723       7.609723       7.609723    6[1-(0),6-(1,6),6-(6,6)]
   150       7.351266       7.351266       7.351266    6[6-(6,6),8-(27),8-(27)]
   151       6.850224       6.850224       6.850224    6[6-(6,6),8-(27),8-(27)]
   152       7.564379       7.564379       7.564379    6[7-(1,6),7-(1,6),8-(27,27)]
   153       8.278535       8.278535       8.278535    6[1-(0),1-(0),6-(1,1,7),7-(1,6)]
   154       9.365638       9.365638       9.365638    6[1-(0),1-(0),6-(1,1,7),7-(1,6)]
   155        8.82492        8.82492        8.82492    6[6-(1,6),6-(1,6),6-(8,8)]
   156       9.174063       9.174063       9.174063    6[1-(0),6-(1,6),6-(6,6)]
   157       10.54116       10.54116       10.54116    6[1-(0),6-(1,6),6-(6,6)]
   158       0.225582       0.225582       0.225582    6[6-(1,6),6-(1,6),6-(8,8)]
   159      11.174832      11.174832      11.174832    6[1-(0),6-(1,6),6-(6,6)]
   160       9.904088       9.904088       9.904088    6[1-(0),6-(1,6),6-(6,6)]
   161       7.427216       7.427216       7.427216    6[6-(6,6),8-(27),8-(27)]
   162        1.63689        1.63689        1.63689    6[6-(6,6),8-(27),8-(27)]
   163       5.739316       5.739316       5.739316    6[7-(1,6),7-(1,6),8-(27,27)]
   164       7.273049       7.273049       7.273049    6[1-(0),1-(0),6-(1,1,7),7-(1,6)]
   165       7.039532       7.039532       7.039532    6[1-(0),1-(0),6-(1,1,7),7-(1,6)]
   166        2.51088        2.51088        2.51088    6[6-(1,6),6-(1,6),6-(8,8)]
   167       2.161737       2.161737       2.161737    6[1-(0),6-(1,6),6-(6,6)]
   168        0.79464        0.79464        0.79464    6[1-(0),6-(1,6),6-(6,6)]
   169      11.110218      11.110218      11.110218    6[6-(1,6),6-(1,6),6-(8,8)]
   170       0.160968       0.160968       0.160968    6[1-(0),6-(1,6),6-(6,6)]
   171       1.431712       1.431712       1.431712    6[1-(0),6-(1,6),6-(6,6)]
   172       3.908584       3.908584       3.908584    6[6-(6,6),8-(27),8-(27)]
   173        9.69891        9.69891        9.69891    6[6-(6,6),8-(27),8-(27)]
   174       5.596484       5.596484       5.596484    6[7-(1,6),7-(1,6),8-(27,27)]
   175       4.062751       4.062751       4.062751    6[1-(0),1-(0),6-(1,1,7),7-(1,6)]
   176       4.296268       4.296268       4.296268    6[1-(0),1-(0),6-(1,1,7),7-(1,6)]
   177       7.116615       7.116615       7.116615    7[1-(0),6-(1,1,6),6-(7,8)]
   178       8.798848       8.798848       8.798848    7[1-(0),6-(1,1,6),6-(7,8)]
   179       4.219185       4.219185       4.219185    7[1-(0),6-(1,1,6),6-(7,8)]
   180       2.536952       2.536952       2.536952    7[1-(0),6-(1,1,6),6-(7,8)]
   181        4.87326        4.87326        4.87326    7[1-(0),6-(1,1,6),6-(7,8)]
   182       5.343696       5.343696       5.343696    7[1-(0),6-(1,1,6),6-(7,8)]
   183        6.46254        6.46254        6.46254    7[1-(0),6-(1,1,6),6-(7,8)]
   184       5.992104       5.992104       5.992104    7[1-(0),6-(1,1,6),6-(7,8)]
   185       4.219185       4.219185       4.219185    7[1-(0),6-(1,1,6),6-(7,8)]
   186       2.536952       2.536952       2.536952    7[1-(0),6-(1,1,6),6-(7,8)]
   187       7.116615       7.116615       7.116615    7[1-(0),6-(1,1,6),6-(7,8)]
   188       8.798848       8.798848       8.798848    7[1-(0),6-(1,1,6),6-(7,8)]
   189        6.46254        6.46254        6.46254    7[1-(0),6-(1,1,6),6-(7,8)]
   190       5.992104       5.992104       5.992104    7[1-(0),6-(1,1,6),6-(7,8)]
   191        4.87326        4.87326        4.87326    7[1-(0),6-(1,1,6),6-(7,8)]
   192       5.343696       5.343696       5.343696    7[1-(0),6-(1,1,6),6-(7,8)]
   193       8.043884       8.043884       8.043884    8[6-(6,8),27-(8,8,8,8,8)]
   194       6.736866       6.736866       6.736866    8[6-(6,8),27-(8,8,8,8,8)]
   195       6.815083       6.815083       6.815083    8[6-(6,8),27-(8,8,8,8,8)]
   196       6.759538       6.759538       6.759538    8[6-(6,8),27-(8,8,8,8,8)]
   197       6.794679       6.794679       6.794679    8[6-(7,7),27-(8,8,8,8,8),27-(8,8,8,8,8)]
   198       3.291916       3.291916       3.291916    8[6-(6,8),27-(8,8,8,8,8)]
   199       4.598934       4.598934       4.598934    8[6-(6,8),27-(8,8,8,8,8)]
   200       4.520717       4.520717       4.520717    8[6-(6,8),27-(8,8,8,8,8)]
   201       4.576262       4.576262       4.576262    8[6-(6,8),27-(8,8,8,8,8)]
   202       4.541121       4.541121       4.541121    8[6-(7,7),27-(8,8,8,8,8),27-(8,8,8,8,8)]
   203        4.18291        4.18291        4.18291    8[6-(6,8),27-(8,8,8,8,8)]
   204       4.747433       4.747433       4.747433    8[6-(6,8),27-(8,8,8,8,8)]
   205       8.865729       8.865729       8.865729    8[6-(6,8),27-(8,8,8,8,8)]
   206       9.446122       9.446122       9.446122    8[6-(6,8),27-(8,8,8,8,8)]
   207       6.482944       6.482944       6.482944    8[6-(7,7),27-(8,8,8,8,8),27-(8,8,8,8,8)]
   208        7.15289        7.15289        7.15289    8[6-(6,8),27-(8,8,8,8,8)]
   209       6.588367       6.588367       6.588367    8[6-(6,8),27-(8,8,8,8,8)]
   210       2.470071       2.470071       2.470071    8[6-(6,8),27-(8,8,8,8,8)]
   211       1.889678       1.889678       1.889678    8[6-(6,8),27-(8,8,8,8,8)]
   212       4.852856       4.852856       4.852856    8[6-(7,7),27-(8,8,8,8,8),27-(8,8,8,8,8)]
   213       3.291916       3.291916       3.291916    8[6-(6,8),27-(8,8,8,8,8)]
   214       4.598934       4.598934       4.598934    8[6-(6,8),27-(8,8,8,8,8)]
   215       4.520717       4.520717       4.520717    8[6-(6,8),27-(8,8,8,8,8)]
   216       4.576262       4.576262       4.576262    8[6-(6,8),27-(8,8,8,8,8)]
   217       4.541121       4.541121       4.541121    8[6-(7,7),27-(8,8,8,8,8),27-(8,8,8,8,8)]
   218       8.043884       8.043884       8.043884    8[6-(6,8),27-(8,8,8,8,8)]
   219       6.736866       6.736866       6.736866    8[6-(6,8),27-(8,8,8,8,8)]
   220       6.815083       6.815083       6.815083    8[6-(6,8),27-(8,8,8,8,8)]
   221       6.759538       6.759538       6.759538    8[6-(6,8),27-(8,8,8,8,8)]
   222       6.794679       6.794679       6.794679    8[6-(7,7),27-(8,8,8,8,8),27-(8,8,8,8,8)]
   223        7.15289        7.15289        7.15289    8[6-(6,8),27-(8,8,8,8,8)]
   224       6.588367       6.588367       6.588367    8[6-(6,8),27-(8,8,8,8,8)]
   225       2.470071       2.470071       2.470071    8[6-(6,8),27-(8,8,8,8,8)]
   226       1.889678       1.889678       1.889678    8[6-(6,8),27-(8,8,8,8,8)]
   227       4.852856       4.852856       4.852856    8[6-(7,7),27-(8,8,8,8,8),27-(8,8,8,8,8)]
   228        4.18291        4.18291        4.18291    8[6-(6,8),27-(8,8,8,8,8)]
   229       4.747433       4.747433       4.747433    8[6-(6,8),27-(8,8,8,8,8)]
   230       8.865729       8.865729       8.865729    8[6-(6,8),27-(8,8,8,8,8)]
   231       9.446122       9.446122       9.446122    8[6-(6,8),27-(8,8,8,8,8)]
   232       6.482944       6.482944       6.482944    8[6-(7,7),27-(8,8,8,8,8),27-(8,8,8,8,8)]
