# Supplementary material for: A collection of forcefield precursors for metal–organic frameworks
Source: RSC Adv. 2019 Nov 13;9(63):36492–507. doi: 10.1039/c9ra07327b (PMC9075174; doi:10.1039/c9ra07327b)
Supplement: RA-009-C9RA07327B-s596 [file RA-009-C9RA07327B-s596.txt]

EPEWEC_clean

11.310800    0.000000    0.000000
0.000000    11.310800    0.000000
0.000000    0.000000    25.238000

     1         5.6554         5.6554         5.6554    27[8-(6),8-(6),8-(6),8-(6),8-(6),8-(6)]
     2         5.6554         5.6554         5.6554    27[8-(6),8-(6),8-(6),8-(6),8-(6),8-(6)]
     3       7.953981       7.953981       7.953981    27[8-(6),8-(6),8-(6),8-(6),8-(6),8-(6)]
     4       3.356819       3.356819       3.356819    27[8-(6),8-(6),8-(6),8-(6),8-(6),8-(6)]
     5       4.566283       4.566283       4.566283    27[8-(6),8-(6),8-(6),8-(6)]
     6       6.744517       6.744517       6.744517    27[8-(6),8-(6),8-(6),8-(6)]
     7       6.744517       6.744517       6.744517    27[8-(6),8-(6),8-(6),8-(6)]
     8       4.566283       4.566283       4.566283    27[8-(6),8-(6),8-(6),8-(6)]
     9       4.988063       4.988063       4.988063    1[7-(6,6)]
    10       3.731433       3.731433       3.731433    1[6-(6,6)]
    11       4.748274       4.748274       4.748274    1[6-(6,6)]
    12       4.887397       4.887397       4.887397    1[6-(6,6)]
    13       3.428303       3.428303       3.428303    1[6-(6,6)]
    14       2.015585       2.015585       2.015585    1[6-(1,6,7)]
    15       1.165012       1.165012       1.165012    1[6-(1,6,7)]
    16       2.132086       2.132086       2.132086    1[7-(6,6)]
    17       2.707806       2.707806       2.707806    1[6-(1,6,7)]
    18       3.294836       3.294836       3.294836    1[6-(1,6,7)]
    19       6.322737       6.322737       6.322737    1[7-(6,6)]
    20       7.579367       7.579367       7.579367    1[6-(6,6)]
    21       6.562526       6.562526       6.562526    1[6-(6,6)]
    22       6.423403       6.423403       6.423403    1[6-(6,6)]
    23       7.882497       7.882497       7.882497    1[6-(6,6)]
    24       9.295215       9.295215       9.295215    1[6-(1,6,7)]
    25      10.145788      10.145788      10.145788    1[6-(1,6,7)]
    26       9.178714       9.178714       9.178714    1[7-(6,6)]
    27       8.602994       8.602994       8.602994    1[6-(1,6,7)]
    28       8.015964       8.015964       8.015964    1[6-(1,6,7)]
    29       4.798041       4.798041       4.798041    1[7-(6,6)]
    30      10.721507      10.721507      10.721507    1[6-(6,6)]
    31       2.758704       2.758704       2.758704    1[6-(6,6)]
    32       0.580244       0.580244       0.580244    1[6-(6,6)]
    33       1.588036       1.588036       1.588036    1[6-(6,6)]
    34       3.328768       3.328768       3.328768    1[6-(1,6,7)]
    35       4.359182       4.359182       4.359182    1[6-(1,6,7)]
    36       5.646351       5.646351       5.646351    1[7-(6,6)]
    37       4.477946       4.477946       4.477946    1[6-(1,6,7)]
    38        3.15232        3.15232        3.15232    1[6-(1,6,7)]
    39       6.512759       6.512759       6.512759    1[7-(6,6)]
    40       0.589293       0.589293       0.589293    1[6-(6,6)]
    41       8.552096       8.552096       8.552096    1[6-(6,6)]
    42      10.730556      10.730556      10.730556    1[6-(6,6)]
    43       9.722764       9.722764       9.722764    1[6-(6,6)]
    44       7.982032       7.982032       7.982032    1[6-(1,6,7)]
    45       6.951618       6.951618       6.951618    1[6-(1,6,7)]
    46       5.664449       5.664449       5.664449    1[7-(6,6)]
    47       6.832854       6.832854       6.832854    1[6-(1,6,7)]
    48        8.15848        8.15848        8.15848    1[6-(1,6,7)]
    49       6.322737       6.322737       6.322737    1[7-(6,6)]
    50       7.579367       7.579367       7.579367    1[6-(6,6)]
    51       6.562526       6.562526       6.562526    1[6-(6,6)]
    52       6.423403       6.423403       6.423403    1[6-(6,6)]
    53       7.882497       7.882497       7.882497    1[6-(6,6)]
    54       9.295215       9.295215       9.295215    1[6-(1,6,7)]
    55      10.145788      10.145788      10.145788    1[6-(1,6,7)]
    56       9.178714       9.178714       9.178714    1[7-(6,6)]
    57       8.602994       8.602994       8.602994    1[6-(1,6,7)]
    58       8.015964       8.015964       8.015964    1[6-(1,6,7)]
    59       4.988063       4.988063       4.988063    1[7-(6,6)]
    60       3.731433       3.731433       3.731433    1[6-(6,6)]
    61       4.748274       4.748274       4.748274    1[6-(6,6)]
    62       4.887397       4.887397       4.887397    1[6-(6,6)]
    63       3.428303       3.428303       3.428303    1[6-(6,6)]
    64       2.015585       2.015585       2.015585    1[6-(1,6,7)]
    65       1.165012       1.165012       1.165012    1[6-(1,6,7)]
    66       2.132086       2.132086       2.132086    1[7-(6,6)]
    67       2.707806       2.707806       2.707806    1[6-(1,6,7)]
    68       3.294836       3.294836       3.294836    1[6-(1,6,7)]
    69       6.512759       6.512759       6.512759    1[7-(6,6)]
    70       0.589293       0.589293       0.589293    1[6-(6,6)]
    71       8.552096       8.552096       8.552096    1[6-(6,6)]
    72      10.730556      10.730556      10.730556    1[6-(6,6)]
    73       9.722764       9.722764       9.722764    1[6-(6,6)]
    74       7.982032       7.982032       7.982032    1[6-(1,6,7)]
    75       6.951618       6.951618       6.951618    1[6-(1,6,7)]
    76       5.664449       5.664449       5.664449    1[7-(6,6)]
    77       6.832854       6.832854       6.832854    1[6-(1,6,7)]
    78        8.15848        8.15848        8.15848    1[6-(1,6,7)]
    79       4.798041       4.798041       4.798041    1[7-(6,6)]
    80      10.721507      10.721507      10.721507    1[6-(6,6)]
    81       2.758704       2.758704       2.758704    1[6-(6,6)]
    82       0.580244       0.580244       0.580244    1[6-(6,6)]
    83       1.588036       1.588036       1.588036    1[6-(6,6)]
    84       3.328768       3.328768       3.328768    1[6-(1,6,7)]
    85       4.359182       4.359182       4.359182    1[6-(1,6,7)]
    86       5.646351       5.646351       5.646351    1[7-(6,6)]
    87       4.477946       4.477946       4.477946    1[6-(1,6,7)]
    88        3.15232        3.15232        3.15232    1[6-(1,6,7)]
    89       3.815133       3.815133       3.815133    6[7-(1,6),7-(1,6),8-(27)]
    90       4.349003       4.349003       4.349003    6[6-(1,6),6-(1,6),6-(8,8)]
    91       4.091116       4.091116       4.091116    6[6-(1,6),6-(1,6),6-(8,8)]
    92       3.914668       3.914668       3.914668    6[1-(0),6-(1,6),6-(6,6)]
    93       4.525451       4.525451       4.525451    6[1-(0),6-(1,6),6-(6,6)]
    94       4.016465       4.016465       4.016465    6[6-(6,6),8-(27),8-(27)]
    95       4.623855       4.623855       4.623855    6[1-(0),6-(1,6),6-(6,6)]
    96       3.760841       3.760841       3.760841    6[1-(0),6-(1,6),6-(6,6)]
    97       2.050648       2.050648       2.050648    6[1-(0),1-(0),6-(1,1,7),7-(1,6)]
    98       4.550335       4.550335       4.550335    6[6-(6,6),8-(27),8-(27)]
    99       3.051654       3.051654       3.051654    6[1-(0),1-(0),6-(1,1,7),7-(1,6)]
   100       7.495667       7.495667       7.495667    6[7-(1,6),7-(1,6),8-(27)]
   101       6.961797       6.961797       6.961797    6[6-(1,6),6-(1,6),6-(8,8)]
   102       7.219684       7.219684       7.219684    6[6-(1,6),6-(1,6),6-(8,8)]
   103       7.396132       7.396132       7.396132    6[1-(0),6-(1,6),6-(6,6)]
   104       6.785349       6.785349       6.785349    6[1-(0),6-(1,6),6-(6,6)]
   105       7.294335       7.294335       7.294335    6[6-(6,6),8-(27),8-(27)]
   106       6.686945       6.686945       6.686945    6[1-(0),6-(1,6),6-(6,6)]
   107       7.549959       7.549959       7.549959    6[1-(0),6-(1,6),6-(6,6)]
   108       9.260152       9.260152       9.260152    6[1-(0),1-(0),6-(1,1,7),7-(1,6)]
   109       6.760465       6.760465       6.760465    6[6-(6,6),8-(27),8-(27)]
   110       8.259146       8.259146       8.259146    6[1-(0),1-(0),6-(1,1,7),7-(1,6)]
   111       5.555865       5.555865       5.555865    6[7-(1,6),7-(1,6),8-(27)]
   112      11.081191      11.081191      11.081191    6[6-(1,6),6-(1,6),6-(8,8)]
   113        2.42956        2.42956        2.42956    6[6-(1,6),6-(1,6),6-(8,8)]
   114       0.089355       0.089355       0.089355    6[1-(0),6-(1,6),6-(6,6)]
   115       2.090236       2.090236       2.090236    6[1-(0),6-(1,6),6-(6,6)]
   116       3.849065       3.849065       3.849065    6[6-(6,6),8-(27),8-(27)]
   117       0.786101       0.786101       0.786101    6[1-(0),6-(1,6),6-(6,6)]
   118       1.387835       1.387835       1.387835    6[1-(0),6-(1,6),6-(6,6)]
   119       4.155588       4.155588       4.155588    6[1-(0),1-(0),6-(1,1,7),7-(1,6)]
   120       9.646981       9.646981       9.646981    6[6-(6,6),8-(27),8-(27)]
   121        4.07415        4.07415        4.07415    6[1-(0),1-(0),6-(1,1,7),7-(1,6)]
   122       5.754935       5.754935       5.754935    6[7-(1,6),7-(1,6),8-(27)]
   123       0.229609       0.229609       0.229609    6[6-(1,6),6-(1,6),6-(8,8)]
   124        8.88124        8.88124        8.88124    6[6-(1,6),6-(1,6),6-(8,8)]
   125      11.221445      11.221445      11.221445    6[1-(0),6-(1,6),6-(6,6)]
   126       9.220564       9.220564       9.220564    6[1-(0),6-(1,6),6-(6,6)]
   127       7.461735       7.461735       7.461735    6[6-(6,6),8-(27),8-(27)]
   128      10.524699      10.524699      10.524699    6[1-(0),6-(1,6),6-(6,6)]
   129       9.922965       9.922965       9.922965    6[1-(0),6-(1,6),6-(6,6)]
   130       7.155212       7.155212       7.155212    6[1-(0),1-(0),6-(1,1,7),7-(1,6)]
   131       1.663819       1.663819       1.663819    6[6-(6,6),8-(27),8-(27)]
   132        7.23665        7.23665        7.23665    6[1-(0),1-(0),6-(1,1,7),7-(1,6)]
   133       7.495667       7.495667       7.495667    6[7-(1,6),7-(1,6),8-(27)]
   134       6.961797       6.961797       6.961797    6[6-(1,6),6-(1,6),6-(8,8)]
   135       7.219684       7.219684       7.219684    6[6-(1,6),6-(1,6),6-(8,8)]
   136       7.396132       7.396132       7.396132    6[1-(0),6-(1,6),6-(6,6)]
   137       6.785349       6.785349       6.785349    6[1-(0),6-(1,6),6-(6,6)]
   138       7.294335       7.294335       7.294335    6[6-(6,6),8-(27),8-(27)]
   139       6.686945       6.686945       6.686945    6[1-(0),6-(1,6),6-(6,6)]
   140       7.549959       7.549959       7.549959    6[1-(0),6-(1,6),6-(6,6)]
   141       9.260152       9.260152       9.260152    6[1-(0),1-(0),6-(1,1,7),7-(1,6)]
   142       6.760465       6.760465       6.760465    6[6-(6,6),8-(27),8-(27)]
   143       8.259146       8.259146       8.259146    6[1-(0),1-(0),6-(1,1,7),7-(1,6)]
   144       3.815133       3.815133       3.815133    6[7-(1,6),7-(1,6),8-(27)]
   145       4.349003       4.349003       4.349003    6[6-(1,6),6-(1,6),6-(8,8)]
   146       4.091116       4.091116       4.091116    6[6-(1,6),6-(1,6),6-(8,8)]
   147       3.914668       3.914668       3.914668    6[1-(0),6-(1,6),6-(6,6)]
   148       4.525451       4.525451       4.525451    6[1-(0),6-(1,6),6-(6,6)]
   149       4.016465       4.016465       4.016465    6[6-(6,6),8-(27),8-(27)]
   150       4.623855       4.623855       4.623855    6[1-(0),6-(1,6),6-(6,6)]
   151       3.760841       3.760841       3.760841    6[1-(0),6-(1,6),6-(6,6)]
   152       2.050648       2.050648       2.050648    6[1-(0),1-(0),6-(1,1,7),7-(1,6)]
   153       4.550335       4.550335       4.550335    6[6-(6,6),8-(27),8-(27)]
   154       3.051654       3.051654       3.051654    6[1-(0),1-(0),6-(1,1,7),7-(1,6)]
   155       5.754935       5.754935       5.754935    6[7-(1,6),7-(1,6),8-(27)]
   156       0.229609       0.229609       0.229609    6[6-(1,6),6-(1,6),6-(8,8)]
   157        8.88124        8.88124        8.88124    6[6-(1,6),6-(1,6),6-(8,8)]
   158      11.221445      11.221445      11.221445    6[1-(0),6-(1,6),6-(6,6)]
   159       9.220564       9.220564       9.220564    6[1-(0),6-(1,6),6-(6,6)]
   160       7.461735       7.461735       7.461735    6[6-(6,6),8-(27),8-(27)]
   161      10.524699      10.524699      10.524699    6[1-(0),6-(1,6),6-(6,6)]
   162       9.922965       9.922965       9.922965    6[1-(0),6-(1,6),6-(6,6)]
   163       7.155212       7.155212       7.155212    6[1-(0),1-(0),6-(1,1,7),7-(1,6)]
   164       1.663819       1.663819       1.663819    6[6-(6,6),8-(27),8-(27)]
   165        7.23665        7.23665        7.23665    6[1-(0),1-(0),6-(1,1,7),7-(1,6)]
   166       5.555865       5.555865       5.555865    6[7-(1,6),7-(1,6),8-(27)]
   167      11.081191      11.081191      11.081191    6[6-(1,6),6-(1,6),6-(8,8)]
   168        2.42956        2.42956        2.42956    6[6-(1,6),6-(1,6),6-(8,8)]
   169       0.089355       0.089355       0.089355    6[1-(0),6-(1,6),6-(6,6)]
   170       2.090236       2.090236       2.090236    6[1-(0),6-(1,6),6-(6,6)]
   171       3.849065       3.849065       3.849065    6[6-(6,6),8-(27),8-(27)]
   172       0.786101       0.786101       0.786101    6[1-(0),6-(1,6),6-(6,6)]
   173       1.387835       1.387835       1.387835    6[1-(0),6-(1,6),6-(6,6)]
   174       4.155588       4.155588       4.155588    6[1-(0),1-(0),6-(1,1,7),7-(1,6)]
   175       9.646981       9.646981       9.646981    6[6-(6,6),8-(27),8-(27)]
   176        4.07415        4.07415        4.07415    6[1-(0),1-(0),6-(1,1,7),7-(1,6)]
   177       4.190651       4.190651       4.190651    7[1-(0),6-(1,1,6),6-(7,8)]
   178       2.573207       2.573207       2.573207    7[1-(0),6-(1,1,6),6-(7,8)]
   179       7.120149       7.120149       7.120149    7[1-(0),6-(1,1,6),6-(7,8)]
   180       8.737593       8.737593       8.737593    7[1-(0),6-(1,1,6),6-(7,8)]
   181       4.825187       4.825187       4.825187    7[1-(0),6-(1,1,6),6-(7,8)]
   182       5.249342       5.249342       5.249342    7[1-(0),6-(1,1,6),6-(7,8)]
   183       6.485613       6.485613       6.485613    7[1-(0),6-(1,1,6),6-(7,8)]
   184       6.061458       6.061458       6.061458    7[1-(0),6-(1,1,6),6-(7,8)]
   185       7.120149       7.120149       7.120149    7[1-(0),6-(1,1,6),6-(7,8)]
   186       8.737593       8.737593       8.737593    7[1-(0),6-(1,1,6),6-(7,8)]
   187       4.190651       4.190651       4.190651    7[1-(0),6-(1,1,6),6-(7,8)]
   188       2.573207       2.573207       2.573207    7[1-(0),6-(1,1,6),6-(7,8)]
   189       6.485613       6.485613       6.485613    7[1-(0),6-(1,1,6),6-(7,8)]
   190       6.061458       6.061458       6.061458    7[1-(0),6-(1,1,6),6-(7,8)]
   191       4.825187       4.825187       4.825187    7[1-(0),6-(1,1,6),6-(7,8)]
   192       5.249342       5.249342       5.249342    7[1-(0),6-(1,1,6),6-(7,8)]
   193       4.636297       4.636297       4.636297    8[6-(6,8),27-(8,8,8)]
   194        4.57635        4.57635        4.57635    8[6-(6,8),27-(8,8,8)]
   195       4.665705       4.665705       4.665705    8[6-(6,8),27-(8,8,8,8,8)]
   196       4.545811       4.545811       4.545811    8[6-(7,7),27-(8,8,8,8,8)]
   197       3.388716       3.388716       3.388716    8[6-(6,8),27-(8,8,8,8,8)]
   198       6.674503       6.674503       6.674503    8[6-(6,8),27-(8,8,8)]
   199        6.73445        6.73445        6.73445    8[6-(6,8),27-(8,8,8)]
   200       6.645095       6.645095       6.645095    8[6-(6,8),27-(8,8,8,8,8)]
   201       6.764989       6.764989       6.764989    8[6-(7,7),27-(8,8,8,8,8)]
   202       7.922084       7.922084       7.922084    8[6-(6,8),27-(8,8,8,8,8)]
   203       4.690589       4.690589       4.690589    8[6-(6,8),27-(8,8,8)]
   204       8.777181       8.777181       8.777181    8[6-(6,8),27-(8,8,8)]
   205       9.420765       9.420765       9.420765    8[6-(6,8),27-(8,8,8,8,8)]
   206       6.399651       6.399651       6.399651    8[6-(7,7),27-(8,8,8,8,8)]
   207          4.116          4.116          4.116    8[6-(6,8),27-(8,8,8,8,8)]
   208       6.620211       6.620211       6.620211    8[6-(6,8),27-(8,8,8)]
   209       2.533619       2.533619       2.533619    8[6-(6,8),27-(8,8,8)]
   210       1.890035       1.890035       1.890035    8[6-(6,8),27-(8,8,8,8,8)]
   211       4.911149       4.911149       4.911149    8[6-(7,7),27-(8,8,8,8,8)]
   212         7.1948         7.1948         7.1948    8[6-(6,8),27-(8,8,8,8,8)]
   213       6.674503       6.674503       6.674503    8[6-(6,8),27-(8,8,8)]
   214        6.73445        6.73445        6.73445    8[6-(6,8),27-(8,8,8)]
   215       6.645095       6.645095       6.645095    8[6-(6,8),27-(8,8,8,8,8)]
   216       6.764989       6.764989       6.764989    8[6-(7,7),27-(8,8,8,8,8)]
   217       7.922084       7.922084       7.922084    8[6-(6,8),27-(8,8,8,8,8)]
   218       4.636297       4.636297       4.636297    8[6-(6,8),27-(8,8,8)]
   219        4.57635        4.57635        4.57635    8[6-(6,8),27-(8,8,8)]
   220       4.665705       4.665705       4.665705    8[6-(6,8),27-(8,8,8,8,8)]
   221       4.545811       4.545811       4.545811    8[6-(7,7),27-(8,8,8,8,8)]
   222       3.388716       3.388716       3.388716    8[6-(6,8),27-(8,8,8,8,8)]
   223       6.620211       6.620211       6.620211    8[6-(6,8),27-(8,8,8)]
   224       2.533619       2.533619       2.533619    8[6-(6,8),27-(8,8,8)]
   225       1.890035       1.890035       1.890035    8[6-(6,8),27-(8,8,8,8,8)]
   226       4.911149       4.911149       4.911149    8[6-(7,7),27-(8,8,8,8,8)]
   227         7.1948         7.1948         7.1948    8[6-(6,8),27-(8,8,8,8,8)]
   228       4.690589       4.690589       4.690589    8[6-(6,8),27-(8,8,8)]
   229       8.777181       8.777181       8.777181    8[6-(6,8),27-(8,8,8)]
   230       9.420765       9.420765       9.420765    8[6-(6,8),27-(8,8,8,8,8)]
   231       6.399651       6.399651       6.399651    8[6-(7,7),27-(8,8,8,8,8)]
   232          4.116          4.116          4.116    8[6-(6,8),27-(8,8,8,8,8)]
