# Supplementary material for: A collection of forcefield precursors for metal–organic frameworks
Source: RSC Adv. 2019 Nov 13;9(63):36492–507. doi: 10.1039/c9ra07327b (PMC9075174; doi:10.1039/c9ra07327b)
Supplement: RA-009-C9RA07327B-s597 [file RA-009-C9RA07327B-s597.txt]

EPISOM_clean

18.900000    0.000000    0.000000
0.000000    18.900000    0.000000
0.000000    0.000000    33.561000

     1      17.957268      17.957268      17.957268    29[8-(6),8-(6),8-(6),8-(6)]
     2      10.392732      10.392732      10.392732    29[8-(6),8-(6),8-(6),8-(6)]
     3      18.618012      18.618012      18.618012    29[8-(6),8-(6),8-(6),8-(6)]
     4       9.731988       9.731988       9.731988    29[8-(6),8-(6),8-(6),8-(6)]
     5       0.942732       0.942732       0.942732    29[8-(6),8-(6),8-(6),8-(6)]
     6       8.507268       8.507268       8.507268    29[8-(6),8-(6),8-(6),8-(6)]
     7       0.281988       0.281988       0.281988    29[8-(6),8-(6),8-(6),8-(6)]
     8       9.168012       9.168012       9.168012    29[8-(6),8-(6),8-(6),8-(6)]
     9       0.942732       0.942732       0.942732    29[8-(6),8-(6),8-(6),8-(6)]
    10       8.507268       8.507268       8.507268    29[8-(6),8-(6),8-(6),8-(6)]
    11       0.281988       0.281988       0.281988    29[8-(6),8-(6),8-(6),8-(6)]
    12       9.168012       9.168012       9.168012    29[8-(6),8-(6),8-(6),8-(6)]
    13      17.957268      17.957268      17.957268    29[8-(6),8-(6),8-(6),8-(6)]
    14      10.392732      10.392732      10.392732    29[8-(6),8-(6),8-(6),8-(6)]
    15      18.618012      18.618012      18.618012    29[8-(6),8-(6),8-(6),8-(6)]
    16       9.731988       9.731988       9.731988    29[8-(6),8-(6),8-(6),8-(6)]
    17       14.84406       14.84406       14.84406    1[6-(6,6)]
    18       16.22754       16.22754       16.22754    1[6-(6,6)]
    19       17.59779       17.59779       17.59779    1[6-(6,6)]
    20       16.25589       16.25589       16.25589    1[6-(6,6)]
    21       17.94555       17.94555       17.94555    1[6-(6,6)]
    22        0.18144        0.18144        0.18144    1[6-(6,6)]
    23       17.53353       17.53353       17.53353    1[6-(6,6)]
    24       13.50594       13.50594       13.50594    1[6-(6,6)]
    25       12.12246       12.12246       12.12246    1[6-(6,6)]
    26       10.75221       10.75221       10.75221    1[6-(6,6)]
    27       12.09411       12.09411       12.09411    1[6-(6,6)]
    28       10.40445       10.40445       10.40445    1[6-(6,6)]
    29        9.26856        9.26856        9.26856    1[6-(6,6)]
    30       10.81647       10.81647       10.81647    1[6-(6,6)]
    31        6.83802        6.83802        6.83802    1[6-(6,6)]
    32          6.993          6.993          6.993    1[6-(6,6)]
    33        3.28293        3.28293        3.28293    1[6-(6,6)]
    34        3.14118        3.14118        3.14118    1[6-(6,6)]
    35        7.09506        7.09506        7.09506    1[6-(6,6)]
    36        5.08221        5.08221        5.08221    1[6-(6,6)]
    37        3.12228        3.12228        3.12228    1[6-(6,6)]
    38        2.61198        2.61198        2.61198    1[6-(6,6)]
    39          2.457          2.457          2.457    1[6-(6,6)]
    40        6.16707        6.16707        6.16707    1[6-(6,6)]
    41        6.30882        6.30882        6.30882    1[6-(6,6)]
    42        2.35494        2.35494        2.35494    1[6-(6,6)]
    43        4.36779        4.36779        4.36779    1[6-(6,6)]
    44        6.32772        6.32772        6.32772    1[6-(6,6)]
    45        4.05594        4.05594        4.05594    1[6-(6,6)]
    46        2.67246        2.67246        2.67246    1[6-(6,6)]
    47        1.30221        1.30221        1.30221    1[6-(6,6)]
    48        2.64411        2.64411        2.64411    1[6-(6,6)]
    49        0.95445        0.95445        0.95445    1[6-(6,6)]
    50       18.71856       18.71856       18.71856    1[6-(6,6)]
    51        1.36647        1.36647        1.36647    1[6-(6,6)]
    52        5.39406        5.39406        5.39406    1[6-(6,6)]
    53        6.77754        6.77754        6.77754    1[6-(6,6)]
    54        8.14779        8.14779        8.14779    1[6-(6,6)]
    55        6.80589        6.80589        6.80589    1[6-(6,6)]
    56        8.49555        8.49555        8.49555    1[6-(6,6)]
    57        9.63144        9.63144        9.63144    1[6-(6,6)]
    58        8.08353        8.08353        8.08353    1[6-(6,6)]
    59       12.06198       12.06198       12.06198    1[6-(6,6)]
    60         11.907         11.907         11.907    1[6-(6,6)]
    61       15.61707       15.61707       15.61707    1[6-(6,6)]
    62       15.75882       15.75882       15.75882    1[6-(6,6)]
    63       11.80494       11.80494       11.80494    1[6-(6,6)]
    64       13.81779       13.81779       13.81779    1[6-(6,6)]
    65       15.77772       15.77772       15.77772    1[6-(6,6)]
    66       16.28802       16.28802       16.28802    1[6-(6,6)]
    67         16.443         16.443         16.443    1[6-(6,6)]
    68       12.73293       12.73293       12.73293    1[6-(6,6)]
    69       12.59118       12.59118       12.59118    1[6-(6,6)]
    70       16.54506       16.54506       16.54506    1[6-(6,6)]
    71       14.53221       14.53221       14.53221    1[6-(6,6)]
    72       12.57228       12.57228       12.57228    1[6-(6,6)]
    73        4.05594        4.05594        4.05594    1[6-(6,6)]
    74        2.67246        2.67246        2.67246    1[6-(6,6)]
    75        1.30221        1.30221        1.30221    1[6-(6,6)]
    76        2.64411        2.64411        2.64411    1[6-(6,6)]
    77        0.95445        0.95445        0.95445    1[6-(6,6)]
    78       18.71856       18.71856       18.71856    1[6-(6,6)]
    79        1.36647        1.36647        1.36647    1[6-(6,6)]
    80        5.39406        5.39406        5.39406    1[6-(6,6)]
    81        6.77754        6.77754        6.77754    1[6-(6,6)]
    82        8.14779        8.14779        8.14779    1[6-(6,6)]
    83        6.80589        6.80589        6.80589    1[6-(6,6)]
    84        8.49555        8.49555        8.49555    1[6-(6,6)]
    85        9.63144        9.63144        9.63144    1[6-(6,6)]
    86        8.08353        8.08353        8.08353    1[6-(6,6)]
    87       12.06198       12.06198       12.06198    1[6-(6,6)]
    88         11.907         11.907         11.907    1[6-(6,6)]
    89       15.61707       15.61707       15.61707    1[6-(6,6)]
    90       15.75882       15.75882       15.75882    1[6-(6,6)]
    91       11.80494       11.80494       11.80494    1[6-(6,6)]
    92       13.81779       13.81779       13.81779    1[6-(6,6)]
    93       15.77772       15.77772       15.77772    1[6-(6,6)]
    94       16.28802       16.28802       16.28802    1[6-(6,6)]
    95         16.443         16.443         16.443    1[6-(6,6)]
    96       12.73293       12.73293       12.73293    1[6-(6,6)]
    97       12.59118       12.59118       12.59118    1[6-(6,6)]
    98       16.54506       16.54506       16.54506    1[6-(6,6)]
    99       14.53221       14.53221       14.53221    1[6-(6,6)]
   100       12.57228       12.57228       12.57228    1[6-(6,6)]
   101       14.84406       14.84406       14.84406    1[6-(6,6)]
   102       16.22754       16.22754       16.22754    1[6-(6,6)]
   103       17.59779       17.59779       17.59779    1[6-(6,6)]
   104       16.25589       16.25589       16.25589    1[6-(6,6)]
   105       17.94555       17.94555       17.94555    1[6-(6,6)]
   106        0.18144        0.18144        0.18144    1[6-(6,6)]
   107       17.53353       17.53353       17.53353    1[6-(6,6)]
   108       13.50594       13.50594       13.50594    1[6-(6,6)]
   109       12.12246       12.12246       12.12246    1[6-(6,6)]
   110       10.75221       10.75221       10.75221    1[6-(6,6)]
   111       12.09411       12.09411       12.09411    1[6-(6,6)]
   112       10.40445       10.40445       10.40445    1[6-(6,6)]
   113        9.26856        9.26856        9.26856    1[6-(6,6)]
   114       10.81647       10.81647       10.81647    1[6-(6,6)]
   115        6.83802        6.83802        6.83802    1[6-(6,6)]
   116          6.993          6.993          6.993    1[6-(6,6)]
   117        3.28293        3.28293        3.28293    1[6-(6,6)]
   118        3.14118        3.14118        3.14118    1[6-(6,6)]
   119        7.09506        7.09506        7.09506    1[6-(6,6)]
   120        5.08221        5.08221        5.08221    1[6-(6,6)]
   121        3.12228        3.12228        3.12228    1[6-(6,6)]
   122        2.61198        2.61198        2.61198    1[6-(6,6)]
   123          2.457          2.457          2.457    1[6-(6,6)]
   124        6.16707        6.16707        6.16707    1[6-(6,6)]
   125        6.30882        6.30882        6.30882    1[6-(6,6)]
   126        2.35494        2.35494        2.35494    1[6-(6,6)]
   127        4.36779        4.36779        4.36779    1[6-(6,6)]
   128        6.32772        6.32772        6.32772    1[6-(6,6)]
   129       15.33546       15.33546       15.33546    6[6-(1,6),6-(1,6),6-(6,6,6)]
   130       15.37893       15.37893       15.37893    6[1-(0),6-(1,6),6-(6,6)]
   131        16.1973        16.1973        16.1973    6[1-(0),6-(1,6),6-(6,6)]
   132       16.98543       16.98543       16.98543    6[6-(1,6),6-(1,6),6-(6,6)]
   133       17.02134       17.02134       17.02134    6[1-(0),6-(1,6),6-(6,6)]
   134       16.21431       16.21431       16.21431    6[1-(0),6-(1,6),6-(6,6)]
   135        17.6526        17.6526        17.6526    6[6-(1,6),6-(1,6),6-(6,6)]
   136       18.03438       18.03438       18.03438    6[1-(0),6-(6,6),6-(6,6)]
   137       18.55413       18.55413       18.55413    6[6-(1,6),6-(1,6),6-(8,8)]
   138       18.70344       18.70344       18.70344    6[1-(0),6-(6,6),6-(6,6)]
   139       18.31977       18.31977       18.31977    6[6-(1,6),6-(1,6),6-(8,8)]
   140       17.79246       17.79246       17.79246    6[1-(0),6-(6,6),6-(6,6)]
   141       -0.03591       -0.03591       -0.03591    6[6-(6,6),8-(29),8-(29)]
   142       18.39537       18.39537       18.39537    6[6-(6,6),8-(29),8-(29)]
   143       13.01454       13.01454       13.01454    6[6-(1,6),6-(1,6),6-(6,6,6)]
   144       12.97107       12.97107       12.97107    6[1-(0),6-(1,6),6-(6,6)]
   145        12.1527        12.1527        12.1527    6[1-(0),6-(1,6),6-(6,6)]
   146       11.36457       11.36457       11.36457    6[6-(1,6),6-(1,6),6-(6,6)]
   147       11.32866       11.32866       11.32866    6[1-(0),6-(1,6),6-(6,6)]
   148       12.13569       12.13569       12.13569    6[1-(0),6-(1,6),6-(6,6)]
   149        10.6974        10.6974        10.6974    6[6-(1,6),6-(1,6),6-(6,6)]
   150       10.31562       10.31562       10.31562    6[1-(0),6-(6,6),6-(6,6)]
   151        9.79587        9.79587        9.79587    6[6-(1,6),6-(1,6),6-(8,8)]
   152        9.64656        9.64656        9.64656    6[1-(0),6-(6,6),6-(6,6)]
   153       10.03023       10.03023       10.03023    6[6-(1,6),6-(1,6),6-(8,8)]
   154       10.55754       10.55754       10.55754    6[1-(0),6-(6,6),6-(6,6)]
   155        9.48591        9.48591        9.48591    6[6-(6,6),8-(29),8-(29)]
   156        9.95463        9.95463        9.95463    6[6-(6,6),8-(29),8-(29)]
   157        4.94424        4.94424        4.94424    6[6-(1,6),6-(1,6),6-(6,6,6)]
   158        6.11037        6.11037        6.11037    6[1-(0),6-(1,6),6-(6,6)]
   159        6.19731        6.19731        6.19731    6[1-(0),6-(1,6),6-(6,6)]
   160        5.11434        5.11434        5.11434    6[6-(1,6),6-(1,6),6-(6,6)]
   161        3.98601        3.98601        3.98601    6[1-(0),6-(1,6),6-(6,6)]
   162        3.90285        3.90285        3.90285    6[1-(0),6-(1,6),6-(6,6)]
   163        5.12946        5.12946        5.12946    6[6-(1,6),6-(1,6),6-(6,6)]
   164        6.28803        6.28803        6.28803    6[1-(0),6-(6,6),6-(6,6)]
   165        6.29559        6.29559        6.29559    6[6-(1,6),6-(1,6),6-(8,8)]
   166        5.08788        5.08788        5.08788    6[1-(0),6-(6,6),6-(6,6)]
   167        3.87639        3.87639        3.87639    6[6-(1,6),6-(1,6),6-(8,8)]
   168        3.91608        3.91608        3.91608    6[1-(0),6-(6,6),6-(6,6)]
   169        7.57323        7.57323        7.57323    6[6-(6,6),8-(29),8-(29)]
   170        2.59308        2.59308        2.59308    6[6-(6,6),8-(29),8-(29)]
   171        4.50576        4.50576        4.50576    6[6-(1,6),6-(1,6),6-(6,6,6)]
   172        3.33963        3.33963        3.33963    6[1-(0),6-(1,6),6-(6,6)]
   173        3.25269        3.25269        3.25269    6[1-(0),6-(1,6),6-(6,6)]
   174        4.33566        4.33566        4.33566    6[6-(1,6),6-(1,6),6-(6,6)]
   175        5.46399        5.46399        5.46399    6[1-(0),6-(1,6),6-(6,6)]
   176        5.54715        5.54715        5.54715    6[1-(0),6-(1,6),6-(6,6)]
   177        4.32054        4.32054        4.32054    6[6-(1,6),6-(1,6),6-(6,6)]
   178        3.16197        3.16197        3.16197    6[1-(0),6-(6,6),6-(6,6)]
   179        3.15441        3.15441        3.15441    6[6-(1,6),6-(1,6),6-(8,8)]
   180        4.36212        4.36212        4.36212    6[1-(0),6-(6,6),6-(6,6)]
   181        5.57361        5.57361        5.57361    6[6-(1,6),6-(1,6),6-(8,8)]
   182        5.53392        5.53392        5.53392    6[1-(0),6-(6,6),6-(6,6)]
   183        1.87677        1.87677        1.87677    6[6-(6,6),8-(29),8-(29)]
   184        6.85692        6.85692        6.85692    6[6-(6,6),8-(29),8-(29)]
   185        3.56454        3.56454        3.56454    6[6-(1,6),6-(1,6),6-(6,6,6)]
   186        3.52107        3.52107        3.52107    6[1-(0),6-(1,6),6-(6,6)]
   187         2.7027         2.7027         2.7027    6[1-(0),6-(1,6),6-(6,6)]
   188        1.91457        1.91457        1.91457    6[6-(1,6),6-(1,6),6-(6,6)]
   189        1.87866        1.87866        1.87866    6[1-(0),6-(1,6),6-(6,6)]
   190        2.68569        2.68569        2.68569    6[1-(0),6-(1,6),6-(6,6)]
   191         1.2474         1.2474         1.2474    6[6-(1,6),6-(1,6),6-(6,6)]
   192        0.86562        0.86562        0.86562    6[1-(0),6-(6,6),6-(6,6)]
   193        0.34587        0.34587        0.34587    6[6-(1,6),6-(1,6),6-(8,8)]
   194        0.19656        0.19656        0.19656    6[1-(0),6-(6,6),6-(6,6)]
   195        0.58023        0.58023        0.58023    6[6-(1,6),6-(1,6),6-(8,8)]
   196        1.10754        1.10754        1.10754    6[1-(0),6-(6,6),6-(6,6)]
   197        0.03591        0.03591        0.03591    6[6-(6,6),8-(29),8-(29)]
   198        0.50463        0.50463        0.50463    6[6-(6,6),8-(29),8-(29)]
   199        5.88546        5.88546        5.88546    6[6-(1,6),6-(1,6),6-(6,6,6)]
   200        5.92893        5.92893        5.92893    6[1-(0),6-(1,6),6-(6,6)]
   201         6.7473         6.7473         6.7473    6[1-(0),6-(1,6),6-(6,6)]
   202        7.53543        7.53543        7.53543    6[6-(1,6),6-(1,6),6-(6,6)]
   203        7.57134        7.57134        7.57134    6[1-(0),6-(1,6),6-(6,6)]
   204        6.76431        6.76431        6.76431    6[1-(0),6-(1,6),6-(6,6)]
   205         8.2026         8.2026         8.2026    6[6-(1,6),6-(1,6),6-(6,6)]
   206        8.58438        8.58438        8.58438    6[1-(0),6-(6,6),6-(6,6)]
   207        9.10413        9.10413        9.10413    6[6-(1,6),6-(1,6),6-(8,8)]
   208        9.25344        9.25344        9.25344    6[1-(0),6-(6,6),6-(6,6)]
   209        8.86977        8.86977        8.86977    6[6-(1,6),6-(1,6),6-(8,8)]
   210        8.34246        8.34246        8.34246    6[1-(0),6-(6,6),6-(6,6)]
   211        9.41409        9.41409        9.41409    6[6-(6,6),8-(29),8-(29)]
   212        8.94537        8.94537        8.94537    6[6-(6,6),8-(29),8-(29)]
   213       13.95576       13.95576       13.95576    6[6-(1,6),6-(1,6),6-(6,6,6)]
   214       12.78963       12.78963       12.78963    6[1-(0),6-(1,6),6-(6,6)]
   215       12.70269       12.70269       12.70269    6[1-(0),6-(1,6),6-(6,6)]
   216       13.78566       13.78566       13.78566    6[6-(1,6),6-(1,6),6-(6,6)]
   217       14.91399       14.91399       14.91399    6[1-(0),6-(1,6),6-(6,6)]
   218       14.99715       14.99715       14.99715    6[1-(0),6-(1,6),6-(6,6)]
   219       13.77054       13.77054       13.77054    6[6-(1,6),6-(1,6),6-(6,6)]
   220       12.61197       12.61197       12.61197    6[1-(0),6-(6,6),6-(6,6)]
   221       12.60441       12.60441       12.60441    6[6-(1,6),6-(1,6),6-(8,8)]
   222       13.81212       13.81212       13.81212    6[1-(0),6-(6,6),6-(6,6)]
   223       15.02361       15.02361       15.02361    6[6-(1,6),6-(1,6),6-(8,8)]
   224       14.98392       14.98392       14.98392    6[1-(0),6-(6,6),6-(6,6)]
   225       11.32677       11.32677       11.32677    6[6-(6,6),8-(29),8-(29)]
   226       16.30692       16.30692       16.30692    6[6-(6,6),8-(29),8-(29)]
   227       14.39424       14.39424       14.39424    6[6-(1,6),6-(1,6),6-(6,6,6)]
   228       15.56037       15.56037       15.56037    6[1-(0),6-(1,6),6-(6,6)]
   229       15.64731       15.64731       15.64731    6[1-(0),6-(1,6),6-(6,6)]
   230       14.56434       14.56434       14.56434    6[6-(1,6),6-(1,6),6-(6,6)]
   231       13.43601       13.43601       13.43601    6[1-(0),6-(1,6),6-(6,6)]
   232       13.35285       13.35285       13.35285    6[1-(0),6-(1,6),6-(6,6)]
   233       14.57946       14.57946       14.57946    6[6-(1,6),6-(1,6),6-(6,6)]
   234       15.73803       15.73803       15.73803    6[1-(0),6-(6,6),6-(6,6)]
   235       15.74559       15.74559       15.74559    6[6-(1,6),6-(1,6),6-(8,8)]
   236       14.53788       14.53788       14.53788    6[1-(0),6-(6,6),6-(6,6)]
   237       13.32639       13.32639       13.32639    6[6-(1,6),6-(1,6),6-(8,8)]
   238       13.36608       13.36608       13.36608    6[1-(0),6-(6,6),6-(6,6)]
   239       17.02323       17.02323       17.02323    6[6-(6,6),8-(29),8-(29)]
   240       12.04308       12.04308       12.04308    6[6-(6,6),8-(29),8-(29)]
   241        3.56454        3.56454        3.56454    6[6-(1,6),6-(1,6),6-(6,6,6)]
   242        3.52107        3.52107        3.52107    6[1-(0),6-(1,6),6-(6,6)]
   243         2.7027         2.7027         2.7027    6[1-(0),6-(1,6),6-(6,6)]
   244        1.91457        1.91457        1.91457    6[6-(1,6),6-(1,6),6-(6,6)]
   245        1.87866        1.87866        1.87866    6[1-(0),6-(1,6),6-(6,6)]
   246        2.68569        2.68569        2.68569    6[1-(0),6-(1,6),6-(6,6)]
   247         1.2474         1.2474         1.2474    6[6-(1,6),6-(1,6),6-(6,6)]
   248        0.86562        0.86562        0.86562    6[1-(0),6-(6,6),6-(6,6)]
   249        0.34587        0.34587        0.34587    6[6-(1,6),6-(1,6),6-(8,8)]
   250        0.19656        0.19656        0.19656    6[1-(0),6-(6,6),6-(6,6)]
   251        0.58023        0.58023        0.58023    6[6-(1,6),6-(1,6),6-(8,8)]
   252        1.10754        1.10754        1.10754    6[1-(0),6-(6,6),6-(6,6)]
   253        0.03591        0.03591        0.03591    6[6-(6,6),8-(29),8-(29)]
   254        0.50463        0.50463        0.50463    6[6-(6,6),8-(29),8-(29)]
   255        5.88546        5.88546        5.88546    6[6-(1,6),6-(1,6),6-(6,6,6)]
   256        5.92893        5.92893        5.92893    6[1-(0),6-(1,6),6-(6,6)]
   257         6.7473         6.7473         6.7473    6[1-(0),6-(1,6),6-(6,6)]
   258        7.53543        7.53543        7.53543    6[6-(1,6),6-(1,6),6-(6,6)]
   259        7.57134        7.57134        7.57134    6[1-(0),6-(1,6),6-(6,6)]
   260        6.76431        6.76431        6.76431    6[1-(0),6-(1,6),6-(6,6)]
   261         8.2026         8.2026         8.2026    6[6-(1,6),6-(1,6),6-(6,6)]
   262        8.58438        8.58438        8.58438    6[1-(0),6-(6,6),6-(6,6)]
   263        9.10413        9.10413        9.10413    6[6-(1,6),6-(1,6),6-(8,8)]
   264        9.25344        9.25344        9.25344    6[1-(0),6-(6,6),6-(6,6)]
   265        8.86977        8.86977        8.86977    6[6-(1,6),6-(1,6),6-(8,8)]
   266        8.34246        8.34246        8.34246    6[1-(0),6-(6,6),6-(6,6)]
   267        9.41409        9.41409        9.41409    6[6-(6,6),8-(29),8-(29)]
   268        8.94537        8.94537        8.94537    6[6-(6,6),8-(29),8-(29)]
   269       13.95576       13.95576       13.95576    6[6-(1,6),6-(1,6),6-(6,6,6)]
   270       12.78963       12.78963       12.78963    6[1-(0),6-(1,6),6-(6,6)]
   271       12.70269       12.70269       12.70269    6[1-(0),6-(1,6),6-(6,6)]
   272       13.78566       13.78566       13.78566    6[6-(1,6),6-(1,6),6-(6,6)]
   273       14.91399       14.91399       14.91399    6[1-(0),6-(1,6),6-(6,6)]
   274       14.99715       14.99715       14.99715    6[1-(0),6-(1,6),6-(6,6)]
   275       13.77054       13.77054       13.77054    6[6-(1,6),6-(1,6),6-(6,6)]
   276       12.61197       12.61197       12.61197    6[1-(0),6-(6,6),6-(6,6)]
   277       12.60441       12.60441       12.60441    6[6-(1,6),6-(1,6),6-(8,8)]
   278       13.81212       13.81212       13.81212    6[1-(0),6-(6,6),6-(6,6)]
   279       15.02361       15.02361       15.02361    6[6-(1,6),6-(1,6),6-(8,8)]
   280       14.98392       14.98392       14.98392    6[1-(0),6-(6,6),6-(6,6)]
   281       11.32677       11.32677       11.32677    6[6-(6,6),8-(29),8-(29)]
   282       16.30692       16.30692       16.30692    6[6-(6,6),8-(29),8-(29)]
   283       14.39424       14.39424       14.39424    6[6-(1,6),6-(1,6),6-(6,6,6)]
   284       15.56037       15.56037       15.56037    6[1-(0),6-(1,6),6-(6,6)]
   285       15.64731       15.64731       15.64731    6[1-(0),6-(1,6),6-(6,6)]
   286       14.56434       14.56434       14.56434    6[6-(1,6),6-(1,6),6-(6,6)]
   287       13.43601       13.43601       13.43601    6[1-(0),6-(1,6),6-(6,6)]
   288       13.35285       13.35285       13.35285    6[1-(0),6-(1,6),6-(6,6)]
   289       14.57946       14.57946       14.57946    6[6-(1,6),6-(1,6),6-(6,6)]
   290       15.73803       15.73803       15.73803    6[1-(0),6-(6,6),6-(6,6)]
   291       15.74559       15.74559       15.74559    6[6-(1,6),6-(1,6),6-(8,8)]
   292       14.53788       14.53788       14.53788    6[1-(0),6-(6,6),6-(6,6)]
   293       13.32639       13.32639       13.32639    6[6-(1,6),6-(1,6),6-(8,8)]
   294       13.36608       13.36608       13.36608    6[1-(0),6-(6,6),6-(6,6)]
   295       17.02323       17.02323       17.02323    6[6-(6,6),8-(29),8-(29)]
   296       12.04308       12.04308       12.04308    6[6-(6,6),8-(29),8-(29)]
   297       15.33546       15.33546       15.33546    6[6-(1,6),6-(1,6),6-(6,6,6)]
   298       15.37893       15.37893       15.37893    6[1-(0),6-(1,6),6-(6,6)]
   299        16.1973        16.1973        16.1973    6[1-(0),6-(1,6),6-(6,6)]
   300       16.98543       16.98543       16.98543    6[6-(1,6),6-(1,6),6-(6,6)]
   301       17.02134       17.02134       17.02134    6[1-(0),6-(1,6),6-(6,6)]
   302       16.21431       16.21431       16.21431    6[1-(0),6-(1,6),6-(6,6)]
   303        17.6526        17.6526        17.6526    6[6-(1,6),6-(1,6),6-(6,6)]
   304       18.03438       18.03438       18.03438    6[1-(0),6-(6,6),6-(6,6)]
   305       18.55413       18.55413       18.55413    6[6-(1,6),6-(1,6),6-(8,8)]
   306       18.70344       18.70344       18.70344    6[1-(0),6-(6,6),6-(6,6)]
   307       18.31977       18.31977       18.31977    6[6-(1,6),6-(1,6),6-(8,8)]
   308       17.79246       17.79246       17.79246    6[1-(0),6-(6,6),6-(6,6)]
   309       -0.03591       -0.03591       -0.03591    6[6-(6,6),8-(29),8-(29)]
   310       18.39537       18.39537       18.39537    6[6-(6,6),8-(29),8-(29)]
   311       13.01454       13.01454       13.01454    6[6-(1,6),6-(1,6),6-(6,6,6)]
   312       12.97107       12.97107       12.97107    6[1-(0),6-(1,6),6-(6,6)]
   313        12.1527        12.1527        12.1527    6[1-(0),6-(1,6),6-(6,6)]
   314       11.36457       11.36457       11.36457    6[6-(1,6),6-(1,6),6-(6,6)]
   315       11.32866       11.32866       11.32866    6[1-(0),6-(1,6),6-(6,6)]
   316       12.13569       12.13569       12.13569    6[1-(0),6-(1,6),6-(6,6)]
   317        10.6974        10.6974        10.6974    6[6-(1,6),6-(1,6),6-(6,6)]
   318       10.31562       10.31562       10.31562    6[1-(0),6-(6,6),6-(6,6)]
   319        9.79587        9.79587        9.79587    6[6-(1,6),6-(1,6),6-(8,8)]
   320        9.64656        9.64656        9.64656    6[1-(0),6-(6,6),6-(6,6)]
   321       10.03023       10.03023       10.03023    6[6-(1,6),6-(1,6),6-(8,8)]
   322       10.55754       10.55754       10.55754    6[1-(0),6-(6,6),6-(6,6)]
   323        9.48591        9.48591        9.48591    6[6-(6,6),8-(29),8-(29)]
   324        9.95463        9.95463        9.95463    6[6-(6,6),8-(29),8-(29)]
   325        4.94424        4.94424        4.94424    6[6-(1,6),6-(1,6),6-(6,6,6)]
   326        6.11037        6.11037        6.11037    6[1-(0),6-(1,6),6-(6,6)]
   327        6.19731        6.19731        6.19731    6[1-(0),6-(1,6),6-(6,6)]
   328        5.11434        5.11434        5.11434    6[6-(1,6),6-(1,6),6-(6,6)]
   329        3.98601        3.98601        3.98601    6[1-(0),6-(1,6),6-(6,6)]
   330        3.90285        3.90285        3.90285    6[1-(0),6-(1,6),6-(6,6)]
   331        5.12946        5.12946        5.12946    6[6-(1,6),6-(1,6),6-(6,6)]
   332        6.28803        6.28803        6.28803    6[1-(0),6-(6,6),6-(6,6)]
   333        6.29559        6.29559        6.29559    6[6-(1,6),6-(1,6),6-(8,8)]
   334        5.08788        5.08788        5.08788    6[1-(0),6-(6,6),6-(6,6)]
   335        3.87639        3.87639        3.87639    6[6-(1,6),6-(1,6),6-(8,8)]
   336        3.91608        3.91608        3.91608    6[1-(0),6-(6,6),6-(6,6)]
   337        7.57323        7.57323        7.57323    6[6-(6,6),8-(29),8-(29)]
   338        2.59308        2.59308        2.59308    6[6-(6,6),8-(29),8-(29)]
   339        4.50576        4.50576        4.50576    6[6-(1,6),6-(1,6),6-(6,6,6)]
   340        3.33963        3.33963        3.33963    6[1-(0),6-(1,6),6-(6,6)]
   341        3.25269        3.25269        3.25269    6[1-(0),6-(1,6),6-(6,6)]
   342        4.33566        4.33566        4.33566    6[6-(1,6),6-(1,6),6-(6,6)]
   343        5.46399        5.46399        5.46399    6[1-(0),6-(1,6),6-(6,6)]
   344        5.54715        5.54715        5.54715    6[1-(0),6-(1,6),6-(6,6)]
   345        4.32054        4.32054        4.32054    6[6-(1,6),6-(1,6),6-(6,6)]
   346        3.16197        3.16197        3.16197    6[1-(0),6-(6,6),6-(6,6)]
   347        3.15441        3.15441        3.15441    6[6-(1,6),6-(1,6),6-(8,8)]
   348        4.36212        4.36212        4.36212    6[1-(0),6-(6,6),6-(6,6)]
   349        5.57361        5.57361        5.57361    6[6-(1,6),6-(1,6),6-(8,8)]
   350        5.53392        5.53392        5.53392    6[1-(0),6-(6,6),6-(6,6)]
   351        1.87677        1.87677        1.87677    6[6-(6,6),8-(29),8-(29)]
   352        6.85692        6.85692        6.85692    6[6-(6,6),8-(29),8-(29)]
   353         14.175         14.175         14.175    6[6-(6,6),6-(6,6),6-(6,6),6-(6,6)]
   354          4.725          4.725          4.725    6[6-(6,6),6-(6,6),6-(6,6),6-(6,6)]
   355          4.725          4.725          4.725    6[6-(6,6),6-(6,6),6-(6,6),6-(6,6)]
   356         14.175         14.175         14.175    6[6-(6,6),6-(6,6),6-(6,6),6-(6,6)]
   357      17.845947      17.845947      17.845947    8[6-(6,8),29-(8,8,8)]
   358       0.103383       0.103383       0.103383    8[6-(6,8),29-(8,8,8)]
   359       0.488565       0.488565       0.488565    8[6-(6,8),29-(8,8,8)]
   360      18.517464      18.517464      18.517464    8[6-(6,8),29-(8,8,8)]
   361      10.504053      10.504053      10.504053    8[6-(6,8),29-(8,8,8)]
   362       9.346617       9.346617       9.346617    8[6-(6,8),29-(8,8,8)]
   363       8.961435       8.961435       8.961435    8[6-(6,8),29-(8,8,8)]
   364       9.832536       9.832536       9.832536    8[6-(6,8),29-(8,8,8)]
   365       1.597806       1.597806       1.597806    8[6-(6,8),29-(8,8,8)]
   366       2.591379       2.591379       2.591379    8[6-(6,8),29-(8,8,8)]
   367       7.547526       7.547526       7.547526    8[6-(6,8),29-(8,8,8)]
   368       8.644482       8.644482       8.644482    8[6-(6,8),29-(8,8,8)]
   369       7.852194       7.852194       7.852194    8[6-(6,8),29-(8,8,8)]
   370       6.858621       6.858621       6.858621    8[6-(6,8),29-(8,8,8)]
   371       1.902474       1.902474       1.902474    8[6-(6,8),29-(8,8,8)]
   372       0.805518       0.805518       0.805518    8[6-(6,8),29-(8,8,8)]
   373       1.054053       1.054053       1.054053    8[6-(6,8),29-(8,8,8)]
   374      18.796617      18.796617      18.796617    8[6-(6,8),29-(8,8,8)]
   375      18.411435      18.411435      18.411435    8[6-(6,8),29-(8,8,8)]
   376       0.382536       0.382536       0.382536    8[6-(6,8),29-(8,8,8)]
   377       8.395947       8.395947       8.395947    8[6-(6,8),29-(8,8,8)]
   378       9.553383       9.553383       9.553383    8[6-(6,8),29-(8,8,8)]
   379       9.938565       9.938565       9.938565    8[6-(6,8),29-(8,8,8)]
   380       9.067464       9.067464       9.067464    8[6-(6,8),29-(8,8,8)]
   381      17.302194      17.302194      17.302194    8[6-(6,8),29-(8,8,8)]
   382      16.308621      16.308621      16.308621    8[6-(6,8),29-(8,8,8)]
   383      11.352474      11.352474      11.352474    8[6-(6,8),29-(8,8,8)]
   384      10.255518      10.255518      10.255518    8[6-(6,8),29-(8,8,8)]
   385      11.047806      11.047806      11.047806    8[6-(6,8),29-(8,8,8)]
   386      12.041379      12.041379      12.041379    8[6-(6,8),29-(8,8,8)]
   387      16.997526      16.997526      16.997526    8[6-(6,8),29-(8,8,8)]
   388      18.094482      18.094482      18.094482    8[6-(6,8),29-(8,8,8)]
   389       1.054053       1.054053       1.054053    8[6-(6,8),29-(8,8,8)]
   390      18.796617      18.796617      18.796617    8[6-(6,8),29-(8,8,8)]
   391      18.411435      18.411435      18.411435    8[6-(6,8),29-(8,8,8)]
   392       0.382536       0.382536       0.382536    8[6-(6,8),29-(8,8,8)]
   393       8.395947       8.395947       8.395947    8[6-(6,8),29-(8,8,8)]
   394       9.553383       9.553383       9.553383    8[6-(6,8),29-(8,8,8)]
   395       9.938565       9.938565       9.938565    8[6-(6,8),29-(8,8,8)]
   396       9.067464       9.067464       9.067464    8[6-(6,8),29-(8,8,8)]
   397      17.302194      17.302194      17.302194    8[6-(6,8),29-(8,8,8)]
   398      16.308621      16.308621      16.308621    8[6-(6,8),29-(8,8,8)]
   399      11.352474      11.352474      11.352474    8[6-(6,8),29-(8,8,8)]
   400      10.255518      10.255518      10.255518    8[6-(6,8),29-(8,8,8)]
   401      11.047806      11.047806      11.047806    8[6-(6,8),29-(8,8,8)]
   402      12.041379      12.041379      12.041379    8[6-(6,8),29-(8,8,8)]
   403      16.997526      16.997526      16.997526    8[6-(6,8),29-(8,8,8)]
   404      18.094482      18.094482      18.094482    8[6-(6,8),29-(8,8,8)]
   405      17.845947      17.845947      17.845947    8[6-(6,8),29-(8,8,8)]
   406       0.103383       0.103383       0.103383    8[6-(6,8),29-(8,8,8)]
   407       0.488565       0.488565       0.488565    8[6-(6,8),29-(8,8,8)]
   408      18.517464      18.517464      18.517464    8[6-(6,8),29-(8,8,8)]
   409      10.504053      10.504053      10.504053    8[6-(6,8),29-(8,8,8)]
   410       9.346617       9.346617       9.346617    8[6-(6,8),29-(8,8,8)]
   411       8.961435       8.961435       8.961435    8[6-(6,8),29-(8,8,8)]
   412       9.832536       9.832536       9.832536    8[6-(6,8),29-(8,8,8)]
   413       1.597806       1.597806       1.597806    8[6-(6,8),29-(8,8,8)]
   414       2.591379       2.591379       2.591379    8[6-(6,8),29-(8,8,8)]
   415       7.547526       7.547526       7.547526    8[6-(6,8),29-(8,8,8)]
   416       8.644482       8.644482       8.644482    8[6-(6,8),29-(8,8,8)]
   417       7.852194       7.852194       7.852194    8[6-(6,8),29-(8,8,8)]
   418       6.858621       6.858621       6.858621    8[6-(6,8),29-(8,8,8)]
   419       1.902474       1.902474       1.902474    8[6-(6,8),29-(8,8,8)]
   420       0.805518       0.805518       0.805518    8[6-(6,8),29-(8,8,8)]
