# Supplementary material for: A collection of forcefield precursors for metal–organic frameworks
Source: RSC Adv. 2019 Nov 13;9(63):36492–507. doi: 10.1039/c9ra07327b (PMC9075174; doi:10.1039/c9ra07327b)
Supplement: RA-009-C9RA07327B-s598 [file RA-009-C9RA07327B-s598.txt]

EPOTAF_clean

10.776500    0.000000    0.000000
5.388258    14.071970    0.000000
4.311867    0.000008    28.158781

     1      11.935771      11.935771      11.935771    29[8-(6),8-(6),8-(6),8-(6)]
     2      11.773178      11.773178      11.773178    29[8-(6),8-(6),8-(6),8-(6)]
     3       8.540854       8.540854       8.540854    29[8-(6),8-(6),8-(6),8-(6)]
     4       8.703447       8.703447       8.703447    29[8-(6),8-(6),8-(6),8-(6)]
     5       10.69994       10.69994       10.69994    1[6-(6,6)]
     6       7.316283       7.316283       7.316283    1[6-(6,6)]
     7       6.047099       6.047099       6.047099    1[6-(6,6)]
     8       5.495607       5.495607       5.495607    1[6-(1,6,8)]
     9       5.086579       5.086579       5.086579    1[6-(1,6,8)]
    10       4.339161       4.339161       4.339161    1[6-(6,6)]
    11       8.210239       8.210239       8.210239    1[6-(1,6,8)]
    12       8.108563       8.108563       8.108563    1[6-(1,6,8)]
    13       9.554685       9.554685       9.554685    1[6-(6,6)]
    14       8.312995       8.312995       8.312995    1[6-(6,6)]
    15       7.912683       7.912683       7.912683    1[6-(6,6)]
    16       4.612311       4.612311       4.612311    1[6-(6,6)]
    17      13.009006      13.009006      13.009006    1[6-(6,6)]
    18      16.392665      16.392665      16.392665    1[6-(6,6)]
    19       6.885347       6.885347       6.885347    1[6-(6,6)]
    20       7.436835       7.436835       7.436835    1[6-(1,6,8)]
    21       7.845861       7.845861       7.845861    1[6-(1,6,8)]
    22       8.593277       8.593277       8.593277    1[6-(6,6)]
    23       4.722204       4.722204       4.722204    1[6-(1,6,8)]
    24       4.823881       4.823881       4.823881    1[6-(1,6,8)]
    25      14.154259      14.154259      14.154259    1[6-(6,6)]
    26       4.619443       4.619443       4.619443    1[6-(6,6)]
    27       5.019754       5.019754       5.019754    1[6-(6,6)]
    28       8.320129       8.320129       8.320129    1[6-(6,6)]
    29       9.776685       9.776685       9.776685    1[6-(6,6)]
    30      13.160342      13.160342      13.160342    1[6-(6,6)]
    31      14.429526      14.429526      14.429526    1[6-(6,6)]
    32      14.981018      14.981018      14.981018    1[6-(1,6,8)]
    33      15.390046      15.390046      15.390046    1[6-(1,6,8)]
    34      16.137464      16.137464      16.137464    1[6-(6,6)]
    35      12.266386      12.266386      12.266386    1[6-(1,6,8)]
    36      12.368062      12.368062      12.368062    1[6-(1,6,8)]
    37       10.92194       10.92194       10.92194    1[6-(6,6)]
    38       12.16363       12.16363       12.16363    1[6-(6,6)]
    39      12.563942      12.563942      12.563942    1[6-(6,6)]
    40      15.864314      15.864314      15.864314    1[6-(6,6)]
    41       7.467619       7.467619       7.467619    1[6-(6,6)]
    42        4.08396        4.08396        4.08396    1[6-(6,6)]
    43      13.591278      13.591278      13.591278    1[6-(6,6)]
    44       13.03979       13.03979       13.03979    1[6-(1,6,8)]
    45      12.630764      12.630764      12.630764    1[6-(1,6,8)]
    46      11.883348      11.883348      11.883348    1[6-(6,6)]
    47      15.754421      15.754421      15.754421    1[6-(1,6,8)]
    48      15.652744      15.652744      15.652744    1[6-(1,6,8)]
    49       6.322366       6.322366       6.322366    1[6-(6,6)]
    50      15.857182      15.857182      15.857182    1[6-(6,6)]
    51      15.456871      15.456871      15.456871    1[6-(6,6)]
    52      12.156496      12.156496      12.156496    1[6-(6,6)]
    53       9.773595       9.773595       9.773595    6[1-(0),6-(1,6),6-(6,6)]
    54       9.127616       9.127616       9.127616    6[6-(1,6),6-(1,6),6-(8,8)]
    55       7.769782       7.769782       7.769782    6[1-(0),6-(1,6),6-(6,6)]
    56       6.968701       6.968701       6.968701    6[1-(0),6-(1,6),6-(6,8)]
    57       9.779161       9.779161       9.779161    6[6-(6,6),8-(29),8-(29)]
    58        5.82553        5.82553        5.82553    6[1-(0),1-(0),6-(6,6,6),8-(6)]
    59        5.13492        5.13492        5.13492    6[1-(0),6-(1,6),6-(6,6)]
    60        7.60458        7.60458        7.60458    6[1-(0),1-(0),6-(6,6,6),8-(6)]
    61       7.751539       7.751539       7.751539    6[6-(1,6),6-(1,6),8-(6)]
    62       9.073597       9.073597       9.073597    6[1-(0),6-(1,6),6-(6,8)]
    63       6.499297       6.499297       6.499297    6[6-(1,6),6-(1,6),8-(6)]
    64       7.520038       7.520038       7.520038    6[1-(0),6-(1,6),6-(6,8)]
    65       7.264375       7.264375       7.264375    6[1-(0),6-(1,6),6-(6,6)]
    66        6.11837        6.11837        6.11837    6[6-(1,6),6-(1,6),6-(8,8)]
    67       5.290144       5.290144       5.290144    6[1-(0),6-(1,6),6-(6,8)]
    68       5.825852       5.825852       5.825852    6[6-(6,6),8-(29),8-(29)]
    69      13.935351      13.935351      13.935351    6[1-(0),6-(1,6),6-(6,6)]
    70      14.581331      14.581331      14.581331    6[6-(1,6),6-(1,6),6-(8,8)]
    71      15.939165      15.939165      15.939165    6[1-(0),6-(1,6),6-(6,6)]
    72       5.963745       5.963745       5.963745    6[1-(0),6-(1,6),6-(6,8)]
    73      13.929787      13.929787      13.929787    6[6-(6,6),8-(29),8-(29)]
    74       7.106912       7.106912       7.106912    6[1-(0),1-(0),6-(6,6,6),8-(6)]
    75       7.797518       7.797518       7.797518    6[1-(0),6-(1,6),6-(6,6)]
    76       5.327864       5.327864       5.327864    6[1-(0),1-(0),6-(6,6,6),8-(6)]
    77      15.957407      15.957407      15.957407    6[6-(1,6),6-(1,6),8-(6)]
    78      14.635348      14.635348      14.635348    6[1-(0),6-(1,6),6-(6,8)]
    79       6.433142       6.433142       6.433142    6[6-(1,6),6-(1,6),8-(6)]
    80         5.4124         5.4124         5.4124    6[1-(0),6-(1,6),6-(6,8)]
    81       5.668062       5.668062       5.668062    6[1-(0),6-(1,6),6-(6,6)]
    82       6.814066       6.814066       6.814066    6[6-(1,6),6-(1,6),6-(8,8)]
    83       7.642295       7.642295       7.642295    6[1-(0),6-(1,6),6-(6,8)]
    84       7.106583       7.106583       7.106583    6[6-(6,6),8-(29),8-(29)]
    85       10.70303       10.70303       10.70303    6[1-(0),6-(1,6),6-(6,6)]
    86      11.349009      11.349009      11.349009    6[6-(1,6),6-(1,6),6-(8,8)]
    87      12.706843      12.706843      12.706843    6[1-(0),6-(1,6),6-(6,6)]
    88      13.507924      13.507924      13.507924    6[1-(0),6-(1,6),6-(6,8)]
    89      10.697464      10.697464      10.697464    6[6-(6,6),8-(29),8-(29)]
    90      14.651095      14.651095      14.651095    6[1-(0),1-(0),6-(6,6,6),8-(6)]
    91      15.341705      15.341705      15.341705    6[1-(0),6-(1,6),6-(6,6)]
    92      12.872045      12.872045      12.872045    6[1-(0),1-(0),6-(6,6,6),8-(6)]
    93      12.725086      12.725086      12.725086    6[6-(1,6),6-(1,6),8-(6)]
    94      11.403028      11.403028      11.403028    6[1-(0),6-(1,6),6-(6,8)]
    95      13.977328      13.977328      13.977328    6[6-(1,6),6-(1,6),8-(6)]
    96      12.956587      12.956587      12.956587    6[1-(0),6-(1,6),6-(6,8)]
    97       13.21225       13.21225       13.21225    6[1-(0),6-(1,6),6-(6,6)]
    98      14.358255      14.358255      14.358255    6[6-(1,6),6-(1,6),6-(8,8)]
    99      15.186481      15.186481      15.186481    6[1-(0),6-(1,6),6-(6,8)]
   100      14.650773      14.650773      14.650773    6[6-(6,6),8-(29),8-(29)]
   101       6.541274       6.541274       6.541274    6[1-(0),6-(1,6),6-(6,6)]
   102       5.895294       5.895294       5.895294    6[6-(1,6),6-(1,6),6-(8,8)]
   103        4.53746        4.53746        4.53746    6[1-(0),6-(1,6),6-(6,6)]
   104       14.51288       14.51288       14.51288    6[1-(0),6-(1,6),6-(6,8)]
   105       6.546838       6.546838       6.546838    6[6-(6,6),8-(29),8-(29)]
   106      13.369713      13.369713      13.369713    6[1-(0),1-(0),6-(6,6,6),8-(6)]
   107      12.679107      12.679107      12.679107    6[1-(0),6-(1,6),6-(6,6)]
   108      15.148761      15.148761      15.148761    6[1-(0),1-(0),6-(6,6,6),8-(6)]
   109       4.519218       4.519218       4.519218    6[6-(1,6),6-(1,6),8-(6)]
   110       5.841277       5.841277       5.841277    6[1-(0),6-(1,6),6-(6,8)]
   111      14.043483      14.043483      14.043483    6[6-(1,6),6-(1,6),8-(6)]
   112      15.064225      15.064225      15.064225    6[1-(0),6-(1,6),6-(6,8)]
   113      14.808563      14.808563      14.808563    6[1-(0),6-(1,6),6-(6,6)]
   114      13.662559      13.662559      13.662559    6[6-(1,6),6-(1,6),6-(8,8)]
   115       12.83433       12.83433       12.83433    6[1-(0),6-(1,6),6-(6,8)]
   116      13.370042      13.370042      13.370042    6[6-(6,6),8-(29),8-(29)]
   117       6.466221       6.466221       6.466221    6[6-(1,1,8),6-(1,1,8),6-(1,1,8),6-(1,1,8)]
   118      14.010404      14.010404      14.010404    6[6-(1,1,8),6-(1,1,8),6-(1,1,8),6-(1,1,8)]
   119       9.021975       9.021975       9.021975    8[6-(6,8),29-(8,8,8)]
   120      10.996296      10.996296      10.996296    8[6-(6,8),29-(8,8,8)]
   121       6.739133       6.739133       6.739133    8[6-(6,8),29-(8,8,8)]
   122       4.766062       4.766062       4.766062    8[6-(6,8),29-(8,8,8)]
   123       6.946701       6.946701       6.946701    8[6-(1,1,6),6-(6,6)]
   124       6.864363       6.864363       6.864363    8[6-(1,1,6),6-(6,6)]
   125      14.686974      14.686974      14.686974    8[6-(6,8),29-(8,8,8)]
   126      12.712652      12.712652      12.712652    8[6-(6,8),29-(8,8,8)]
   127       6.193302       6.193302       6.193302    8[6-(6,8),29-(8,8,8)]
   128       8.166374       8.166374       8.166374    8[6-(6,8),29-(8,8,8)]
   129       5.985744       5.985744       5.985744    8[6-(1,1,6),6-(6,6)]
   130       6.068077       6.068077       6.068077    8[6-(1,1,6),6-(6,6)]
   131       11.45465       11.45465       11.45465    8[6-(6,8),29-(8,8,8)]
   132       9.480329       9.480329       9.480329    8[6-(6,8),29-(8,8,8)]
   133      13.737492      13.737492      13.737492    8[6-(6,8),29-(8,8,8)]
   134      15.710563      15.710563      15.710563    8[6-(6,8),29-(8,8,8)]
   135      13.529924      13.529924      13.529924    8[6-(1,1,6),6-(6,6)]
   136      13.612262      13.612262      13.612262    8[6-(1,1,6),6-(6,6)]
   137       5.789651       5.789651       5.789651    8[6-(6,8),29-(8,8,8)]
   138       7.763973       7.763973       7.763973    8[6-(6,8),29-(8,8,8)]
   139      14.283323      14.283323      14.283323    8[6-(6,8),29-(8,8,8)]
   140      12.310251      12.310251      12.310251    8[6-(6,8),29-(8,8,8)]
   141      14.490881      14.490881      14.490881    8[6-(1,1,6),6-(6,6)]
   142      14.408548      14.408548      14.408548    8[6-(1,1,6),6-(6,6)]
