# Supplementary material for: A collection of forcefield precursors for metal–organic frameworks
Source: RSC Adv. 2019 Nov 13;9(63):36492–507. doi: 10.1039/c9ra07327b (PMC9075174; doi:10.1039/c9ra07327b)
Supplement: RA-009-C9RA07327B-s599 [file RA-009-C9RA07327B-s599.txt]

EPOXAJ_clean

8.049500    0.000000    0.000000
1.672175    11.766980    0.000000
0.783609    2.004107    11.725074

     1       1.832174       1.832174       1.832174    92[8-(6),8-(6),8-(6),8-(6,92),8-(92,92)]
     2       7.863782       7.863782       7.863782    92[8-(6,92),8-(6,92),8-(6,92),8-(92),8-(92,92),8-(92,92)]
     3       7.090633       7.090633       7.090633    92[8-(6),8-(92),8-(92),8-(92,92),8-(92,92)]
     4       3.217694       3.217694       3.217694    92[8-(6),8-(92),8-(92,92)]
     5        8.67311        8.67311        8.67311    92[8-(6),8-(6),8-(6),8-(6,92),8-(92,92)]
     6       2.641502       2.641502       2.641502    92[8-(6,92),8-(6,92),8-(6,92),8-(92),8-(92,92),8-(92,92)]
     7       3.414651       3.414651       3.414651    92[8-(6),8-(92),8-(92),8-(92,92),8-(92,92)]
     8        7.28759        7.28759        7.28759    92[8-(6),8-(92),8-(92,92)]
     9       5.487004       5.487004       5.487004    1[6-(1,6,6)]
    10       6.371049       6.371049       6.371049    1[6-(1,6,6)]
    11       5.563188       5.563188       5.563188    1[6-(1,6,6)]
    12       7.055862       7.055862       7.055862    1[6-(1,6,6)]
    13        5.01828        5.01828        5.01828    1[6-(1,6,6)]
    14       4.134235       4.134235       4.134235    1[6-(1,6,6)]
    15       4.942096       4.942096       4.942096    1[6-(1,6,6)]
    16       3.449422       3.449422       3.449422    1[6-(1,6,6)]
    17       6.230982       6.230982       6.230982    6[6-(1,1,6),8-(92),8-(92)]
    18        6.44803        6.44803        6.44803    6[6-(1,1,6),6-(1,1,6),6-(8,8),8-(92,92)]
    19       6.353356       6.353356       6.353356    6[1-(0),1-(0),6-(6,6,8),6-(8,8)]
    20       7.409276       7.409276       7.409276    6[6-(1,1,6),8-(92),8-(92)]
    21       6.317891       6.317891       6.317891    6[1-(0),1-(0),6-(6,6,8),6-(8,8)]
    22       5.279194       5.279194       5.279194    6[6-(6,6,8),8-(92),8-(92,92)]
    23       4.274302       4.274302       4.274302    6[6-(1,1,6),8-(92),8-(92)]
    24       4.057254       4.057254       4.057254    6[6-(1,1,6),6-(1,1,6),6-(8,8),8-(92,92)]
    25       4.151928       4.151928       4.151928    6[1-(0),1-(0),6-(6,6,8),6-(8,8)]
    26       3.096008       3.096008       3.096008    6[6-(1,1,6),8-(92),8-(92)]
    27       4.187393       4.187393       4.187393    6[1-(0),1-(0),6-(6,6,8),6-(8,8)]
    28        5.22609        5.22609        5.22609    6[6-(6,6,8),8-(92),8-(92,92)]
    29       7.652843       7.652843       7.652843    8[6-(6,6,6),92-(8,8,8,8),92-(8,8,8,8,8)]
    30       4.119369       4.119369       4.119369    8[6-(6,8),92-(8,8,8,8)]
    31       7.021838       7.021838       7.021838    8[92-(8,8,8,8),92-(8,8,8,8,8)]
    32       1.819248       1.819248       1.819248    8[92-(8,8,8,8),92-(8,8,8,8,8),92-(8,8,8,8,8)]
    33       6.122873       6.122873       6.122873    8[6-(6,8),92-(8,8,8,8)]
    34       8.373233       8.373233       8.373233    8[6-(6,8),92-(8,8,8,8)]
    35       7.803195       7.803195       7.803195    8[92-(8,8),92-(8,8,8,8)]
    36       5.499099       5.499099       5.499099    8[6-(6,8),92-(8,8,8,8,8),92-(8,8,8,8,8)]
    37       5.640084       5.640084       5.640084    8[92-(8,8),92-(8,8,8,8),92-(8,8,8,8)]
    38       7.307291       7.307291       7.307291    8[6-(6,8),92-(8,8,8,8)]
    39       6.261356       6.261356       6.261356    8[6-(6,8),92-(8,8)]
    40       2.852441       2.852441       2.852441    8[6-(6,6,6),92-(8,8,8,8),92-(8,8,8,8,8)]
    41       6.385915       6.385915       6.385915    8[6-(6,8),92-(8,8,8,8)]
    42       3.483446       3.483446       3.483446    8[92-(8,8,8,8),92-(8,8,8,8,8)]
    43       8.686036       8.686036       8.686036    8[92-(8,8,8,8),92-(8,8,8,8,8),92-(8,8,8,8,8)]
    44       4.382411       4.382411       4.382411    8[6-(6,8),92-(8,8,8,8)]
    45       2.132051       2.132051       2.132051    8[6-(6,8),92-(8,8,8,8)]
    46       2.702089       2.702089       2.702089    8[92-(8,8),92-(8,8,8,8)]
    47       5.006185       5.006185       5.006185    8[6-(6,8),92-(8,8,8,8,8),92-(8,8,8,8,8)]
    48         4.8652         4.8652         4.8652    8[92-(8,8),92-(8,8,8,8),92-(8,8,8,8)]
    49       3.197993       3.197993       3.197993    8[6-(6,8),92-(8,8,8,8)]
    50       4.243928       4.243928       4.243928    8[6-(6,8),92-(8,8)]
