# Supplementary material for: A collection of forcefield precursors for metal–organic frameworks
Source: RSC Adv. 2019 Nov 13;9(63):36492–507. doi: 10.1039/c9ra07327b (PMC9075174; doi:10.1039/c9ra07327b)
Supplement: RA-009-C9RA07327B-s600 [file RA-009-C9RA07327B-s600.txt]

EPUJIJ_clean

11.288000    0.000000    0.000000
0.000000    12.645000    0.000000
0.000000    0.000000    14.725000

     1       1.685976       1.685976       1.685976    59[8-(6),8-(6),8-(6),8-(6),8-(6)]
     2       3.958024       3.958024       3.958024    59[8-(6),8-(6),8-(6),8-(6),8-(6)]
     3       9.602024       9.602024       9.602024    59[8-(6),8-(6),8-(6),8-(6),8-(6)]
     4       7.329976       7.329976       7.329976    59[8-(6),8-(6),8-(6),8-(6),8-(6)]
     5       9.602024       9.602024       9.602024    59[8-(6),8-(6),8-(6),8-(6),8-(6)]
     6       7.329976       7.329976       7.329976    59[8-(6),8-(6),8-(6),8-(6),8-(6)]
     7       1.685976       1.685976       1.685976    59[8-(6),8-(6),8-(6),8-(6),8-(6)]
     8       3.958024       3.958024       3.958024    59[8-(6),8-(6),8-(6),8-(6),8-(6)]
     9       10.66716       10.66716       10.66716    1[6-(1,6,6)]
    10       4.932856       4.932856       4.932856    1[6-(1,6,6)]
    11       3.736328       3.736328       3.736328    1[6-(1,6,6)]
    12        6.26484        6.26484        6.26484    1[6-(1,6,6)]
    13       0.711144       0.711144       0.711144    1[6-(1,6,6)]
    14       1.907672       1.907672       1.907672    1[6-(1,6,6)]
    15        0.62084        0.62084        0.62084    1[6-(1,6,6)]
    16       6.355144       6.355144       6.355144    1[6-(1,6,6)]
    17       7.551672       7.551672       7.551672    1[6-(1,6,6)]
    18        5.02316        5.02316        5.02316    1[6-(1,6,6)]
    19      10.576856      10.576856      10.576856    1[6-(1,6,6)]
    20       9.380328       9.380328       9.380328    1[6-(1,6,6)]
    21        0.62084        0.62084        0.62084    1[6-(1,6,6)]
    22       6.355144       6.355144       6.355144    1[6-(1,6,6)]
    23       7.551672       7.551672       7.551672    1[6-(1,6,6)]
    24        5.02316        5.02316        5.02316    1[6-(1,6,6)]
    25      10.576856      10.576856      10.576856    1[6-(1,6,6)]
    26       9.380328       9.380328       9.380328    1[6-(1,6,6)]
    27       10.66716       10.66716       10.66716    1[6-(1,6,6)]
    28       4.932856       4.932856       4.932856    1[6-(1,6,6)]
    29       3.736328       3.736328       3.736328    1[6-(1,6,6)]
    30        6.26484        6.26484        6.26484    1[6-(1,6,6)]
    31       0.711144       0.711144       0.711144    1[6-(1,6,6)]
    32       1.907672       1.907672       1.907672    1[6-(1,6,6)]
    33       4.821105       4.821105       4.821105    6[6-(1,1,6),8-(0),8-(59)]
    34       4.295084       4.295084       4.295084    6[1-(0),1-(0),6-(8,8),6-(8,8)]
    35        3.40559        3.40559        3.40559    6[6-(1,1,6),8-(59),8-(59)]
    36        0.33864        0.33864        0.33864    6[6-(1,1,6),8-(59),8-(59)]
    37       0.822895       0.822895       0.822895    6[6-(1,1,6),8-(0),8-(59)]
    38       1.348916       1.348916       1.348916    6[1-(0),1-(0),6-(8,8),6-(8,8)]
    39        2.23841        2.23841        2.23841    6[6-(1,1,6),8-(59),8-(59)]
    40        5.30536        5.30536        5.30536    6[6-(1,1,6),8-(59),8-(59)]
    41       6.466895       6.466895       6.466895    6[6-(1,1,6),8-(0),8-(59)]
    42       6.992916       6.992916       6.992916    6[1-(0),1-(0),6-(8,8),6-(8,8)]
    43        7.88241        7.88241        7.88241    6[6-(1,1,6),8-(59),8-(59)]
    44       10.94936       10.94936       10.94936    6[6-(1,1,6),8-(59),8-(59)]
    45      10.465105      10.465105      10.465105    6[6-(1,1,6),8-(0),8-(59)]
    46       9.939084       9.939084       9.939084    6[1-(0),1-(0),6-(8,8),6-(8,8)]
    47        9.04959        9.04959        9.04959    6[6-(1,1,6),8-(59),8-(59)]
    48        5.98264        5.98264        5.98264    6[6-(1,1,6),8-(59),8-(59)]
    49       6.466895       6.466895       6.466895    6[6-(1,1,6),8-(0),8-(59)]
    50       6.992916       6.992916       6.992916    6[1-(0),1-(0),6-(8,8),6-(8,8)]
    51        7.88241        7.88241        7.88241    6[6-(1,1,6),8-(59),8-(59)]
    52       10.94936       10.94936       10.94936    6[6-(1,1,6),8-(59),8-(59)]
    53      10.465105      10.465105      10.465105    6[6-(1,1,6),8-(0),8-(59)]
    54       9.939084       9.939084       9.939084    6[1-(0),1-(0),6-(8,8),6-(8,8)]
    55        9.04959        9.04959        9.04959    6[6-(1,1,6),8-(59),8-(59)]
    56        5.98264        5.98264        5.98264    6[6-(1,1,6),8-(59),8-(59)]
    57       4.821105       4.821105       4.821105    6[6-(1,1,6),8-(0),8-(59)]
    58       4.295084       4.295084       4.295084    6[1-(0),1-(0),6-(8,8),6-(8,8)]
    59        3.40559        3.40559        3.40559    6[6-(1,1,6),8-(59),8-(59)]
    60        0.33864        0.33864        0.33864    6[6-(1,1,6),8-(59),8-(59)]
    61       0.822895       0.822895       0.822895    6[6-(1,1,6),8-(0),8-(59)]
    62       1.348916       1.348916       1.348916    6[1-(0),1-(0),6-(8,8),6-(8,8)]
    63        2.23841        2.23841        2.23841    6[6-(1,1,6),8-(59),8-(59)]
    64        5.30536        5.30536        5.30536    6[6-(1,1,6),8-(59),8-(59)]
    65            0.0            0.0            0.0    6[1-(0),1-(0),6-(8,8),6-(8,8)]
    66          5.644          5.644          5.644    6[1-(0),1-(0),6-(8,8),6-(8,8)]
    67            0.0            0.0            0.0    6[1-(0),1-(0),6-(8,8),6-(8,8)]
    68          5.644          5.644          5.644    6[1-(0),1-(0),6-(8,8),6-(8,8)]
    69       4.001709       4.001709       4.001709    8[6-(6,8),59-(8,8,8,8)]
    70       3.580779       3.580779       3.580779    8[6-(6,8),59-(8,8,8,8)]
    71       2.494648       2.494648       2.494648    8[6-(6,8),59-(8,8,8,8)]
    72      11.121163      11.121163      11.121163    8[6-(6,8),59-(8,8,8,8)]
    73       1.175081       1.175081       1.175081    8[6-(6,8),59-(8,8,8,8)]
    74       6.049352       6.049352       6.049352    8[6-(6,8)]
    75       1.642291       1.642291       1.642291    8[6-(6,8),59-(8,8,8,8)]
    76       2.063221       2.063221       2.063221    8[6-(6,8),59-(8,8,8,8)]
    77       3.149352       3.149352       3.149352    8[6-(6,8),59-(8,8,8,8)]
    78       5.810837       5.810837       5.810837    8[6-(6,8),59-(8,8,8,8)]
    79       4.468919       4.468919       4.468919    8[6-(6,8),59-(8,8,8,8)]
    80      10.882648      10.882648      10.882648    8[6-(6,8)]
    81       7.286291       7.286291       7.286291    8[6-(6,8),59-(8,8,8,8)]
    82       7.707221       7.707221       7.707221    8[6-(6,8),59-(8,8,8,8)]
    83       8.793352       8.793352       8.793352    8[6-(6,8),59-(8,8,8,8)]
    84       0.166837       0.166837       0.166837    8[6-(6,8),59-(8,8,8,8)]
    85      10.112919      10.112919      10.112919    8[6-(6,8),59-(8,8,8,8)]
    86       5.238648       5.238648       5.238648    8[6-(6,8)]
    87       9.645709       9.645709       9.645709    8[6-(6,8),59-(8,8,8,8)]
    88       9.224779       9.224779       9.224779    8[6-(6,8),59-(8,8,8,8)]
    89       8.138648       8.138648       8.138648    8[6-(6,8),59-(8,8,8,8)]
    90       5.477163       5.477163       5.477163    8[6-(6,8),59-(8,8,8,8)]
    91       6.819081       6.819081       6.819081    8[6-(6,8),59-(8,8,8,8)]
    92       0.405352       0.405352       0.405352    8[6-(6,8)]
    93       7.286291       7.286291       7.286291    8[6-(6,8),59-(8,8,8,8)]
    94       7.707221       7.707221       7.707221    8[6-(6,8),59-(8,8,8,8)]
    95       8.793352       8.793352       8.793352    8[6-(6,8),59-(8,8,8,8)]
    96       0.166837       0.166837       0.166837    8[6-(6,8),59-(8,8,8,8)]
    97      10.112919      10.112919      10.112919    8[6-(6,8),59-(8,8,8,8)]
    98       5.238648       5.238648       5.238648    8[6-(6,8)]
    99       9.645709       9.645709       9.645709    8[6-(6,8),59-(8,8,8,8)]
   100       9.224779       9.224779       9.224779    8[6-(6,8),59-(8,8,8,8)]
   101       8.138648       8.138648       8.138648    8[6-(6,8),59-(8,8,8,8)]
   102       5.477163       5.477163       5.477163    8[6-(6,8),59-(8,8,8,8)]
   103       6.819081       6.819081       6.819081    8[6-(6,8),59-(8,8,8,8)]
   104       0.405352       0.405352       0.405352    8[6-(6,8)]
   105       4.001709       4.001709       4.001709    8[6-(6,8),59-(8,8,8,8)]
   106       3.580779       3.580779       3.580779    8[6-(6,8),59-(8,8,8,8)]
   107       2.494648       2.494648       2.494648    8[6-(6,8),59-(8,8,8,8)]
   108      11.121163      11.121163      11.121163    8[6-(6,8),59-(8,8,8,8)]
   109       1.175081       1.175081       1.175081    8[6-(6,8),59-(8,8,8,8)]
   110       6.049352       6.049352       6.049352    8[6-(6,8)]
   111       1.642291       1.642291       1.642291    8[6-(6,8),59-(8,8,8,8)]
   112       2.063221       2.063221       2.063221    8[6-(6,8),59-(8,8,8,8)]
   113       3.149352       3.149352       3.149352    8[6-(6,8),59-(8,8,8,8)]
   114       5.810837       5.810837       5.810837    8[6-(6,8),59-(8,8,8,8)]
   115       4.468919       4.468919       4.468919    8[6-(6,8),59-(8,8,8,8)]
   116      10.882648      10.882648      10.882648    8[6-(6,8)]
