# Supplementary material for: A collection of forcefield precursors for metal–organic frameworks
Source: RSC Adv. 2019 Nov 13;9(63):36492–507. doi: 10.1039/c9ra07327b (PMC9075174; doi:10.1039/c9ra07327b)
Supplement: RA-009-C9RA07327B-s601 [file RA-009-C9RA07327B-s601.txt]

EPUXET_clean

13.188500    0.000000    0.000000
0.000000    18.112900    0.000000
0.000000    0.000000    24.841000

     1      10.982591      10.982591      10.982591    48[7-(6,6),7-(6,6),8-(6),8-(6),8-(6),8-(6,48)]
     2      12.045057      12.045057      12.045057    48[7-(6,6),7-(6,6),8-(6),8-(6),8-(6),8-(6,48)]
     3       8.800159       8.800159       8.800159    48[7-(6,6),7-(6,6),8-(6),8-(6),8-(6),8-(6,48)]
     4       7.737693       7.737693       7.737693    48[7-(6,6),7-(6,6),8-(6),8-(6),8-(6),8-(6,48)]
     5       2.205909       2.205909       2.205909    48[7-(6,6),7-(6,6),8-(6),8-(6),8-(6),8-(6,48)]
     6       1.143443       1.143443       1.143443    48[7-(6,6),7-(6,6),8-(6),8-(6),8-(6),8-(6,48)]
     7       4.388341       4.388341       4.388341    48[7-(6,6),7-(6,6),8-(6),8-(6),8-(6),8-(6,48)]
     8       5.450807       5.450807       5.450807    48[7-(6,6),7-(6,6),8-(6),8-(6),8-(6),8-(6,48)]
     9       0.633048       0.633048       0.633048    1[6-(1,6,6)]
    10      12.467089      12.467089      12.467089    1[6-(1,6,6)]
    11       1.428315       1.428315       1.428315    1[6-(1,6,6)]
    12      -0.013189      -0.013189      -0.013189    1[6-(1,6,6)]
    13      12.627989      12.627989      12.627989    1[6-(1,6,6)]
    14       0.534134       0.534134       0.534134    1[6-(1,6,6)]
    15      12.424886      12.424886      12.424886    1[6-(6,6,6)]
    16      11.707431      11.707431      11.707431    1[6-(1,6,6)]
    17      12.186174      12.186174      12.186174    1[6-(1,6,6)]
    18       1.281922       1.281922       1.281922    1[6-(1,6,6)]
    19       2.218306       2.218306       2.218306    1[6-(1,6,6)]
    20       1.368966       1.368966       1.368966    1[6-(1,6,6)]
    21       0.771527       0.771527       0.771527    1[6-(1,6,6)]
    22        2.98192        2.98192        2.98192    1[6-(6,6,6)]
    23        3.19953        3.19953        3.19953    1[6-(1,6,6)]
    24       2.759034       2.759034       2.759034    1[6-(1,6,6)]
    25         2.3858         2.3858         2.3858    1[6-(1,6,6)]
    26       0.925833       0.925833       0.925833    1[6-(1,6,6)]
    27       8.598902       8.598902       8.598902    1[6-(1,6,6)]
    28       7.045297       7.045297       7.045297    1[6-(1,6,6)]
    29       6.120783       6.120783       6.120783    1[6-(1,6,6)]
    30       5.531257       5.531257       5.531257    1[6-(1,6,6)]
    31       8.683308       8.683308       8.683308    1[6-(1,6,6)]
    32       7.140254       7.140254       7.140254    1[6-(1,6,6)]
    33       5.609069       5.609069       5.609069    1[6-(1,6,6)]
    34       6.209146       6.209146       6.209146    1[6-(1,6,6)]
    35       5.293864       5.293864       5.293864    1[6-(6,6,6)]
    36       7.091456       7.091456       7.091456    1[6-(1,6,6)]
    37       7.028152       7.028152       7.028152    1[6-(1,6,6)]
    38       9.665852       9.665852       9.665852    1[6-(1,6,6)]
    39       8.799367       8.799367       8.799367    1[6-(1,6,6)]
    40       9.257008       9.257008       9.257008    1[6-(6,6,6)]
    41       9.547155       9.547155       9.547155    1[6-(1,6,6)]
    42       8.535597       8.535597       8.535597    1[6-(1,6,6)]
    43       7.853752       7.853752       7.853752    1[6-(1,6,6)]
    44       8.903556       8.903556       8.903556    1[6-(1,6,6)]
    45       0.437858       0.437858       0.437858    1[6-(6,7)]
    46       1.214661       1.214661       1.214661    1[6-(6,6)]
    47      10.654989      10.654989      10.654989    1[6-(6,6)]
    48       9.981057       9.981057       9.981057    1[6-(6,7)]
    49       0.916601       0.916601       0.916601    1[6-(1,6,6)]
    50      12.827135      12.827135      12.827135    1[6-(1,6,6)]
    51      10.740714      10.740714      10.740714    1[6-(1,6,6)]
    52      10.396495      10.396495      10.396495    1[6-(1,6,6)]
    53       9.486488       9.486488       9.486488    1[6-(6,6)]
    54       9.421864       9.421864       9.421864    1[6-(6,7)]
    55      12.497423      12.497423      12.497423    1[6-(6,7)]
    56      12.675467      12.675467      12.675467    1[6-(6,6)]
    57      10.541568      10.541568      10.541568    1[6-(6,7)]
    58      10.939861      10.939861      10.939861    1[6-(6,6)]
    59       1.490301       1.490301       1.490301    1[6-(6,6)]
    60       1.039254       1.039254       1.039254    1[6-(6,7)]
    61       1.130254       1.130254       1.130254    1[6-(1,6,6)]
    62       0.077812       0.077812       0.077812    1[6-(1,6,6)]
    63      12.889121      12.889121      12.889121    1[6-(1,6,6)]
    64      11.725895      11.725895      11.725895    1[6-(1,6,6)]
    65      12.634583      12.634583      12.634583    1[6-(1,6,6)]
    66      12.927368      12.927368      12.927368    1[6-(1,6,6)]
    67      11.291994      11.291994      11.291994    1[6-(1,6,6)]
    68      12.840324      12.840324      12.840324    1[6-(1,6,6)]
    69      10.600916      10.600916      10.600916    1[6-(6,6)]
    70      10.616742      10.616742      10.616742    1[6-(6,7)]
    71       0.420713       0.420713       0.420713    1[6-(6,7)]
    72       0.466873       0.466873       0.466873    1[6-(6,6)]
    73       5.961202       5.961202       5.961202    1[6-(1,6,6)]
    74       7.315661       7.315661       7.315661    1[6-(1,6,6)]
    75       5.165935       5.165935       5.165935    1[6-(1,6,6)]
    76       6.607438       6.607438       6.607438    1[6-(1,6,6)]
    77       7.154761       7.154761       7.154761    1[6-(1,6,6)]
    78       6.060116       6.060116       6.060116    1[6-(1,6,6)]
    79       7.357864       7.357864       7.357864    1[6-(6,6,6)]
    80       8.075319       8.075319       8.075319    1[6-(1,6,6)]
    81       7.596576       7.596576       7.596576    1[6-(1,6,6)]
    82       5.312328       5.312328       5.312328    1[6-(1,6,6)]
    83       4.375944       4.375944       4.375944    1[6-(1,6,6)]
    84       5.225284       5.225284       5.225284    1[6-(1,6,6)]
    85       5.822723       5.822723       5.822723    1[6-(1,6,6)]
    86        3.61233        3.61233        3.61233    1[6-(6,6,6)]
    87        3.39472        3.39472        3.39472    1[6-(1,6,6)]
    88       3.835216       3.835216       3.835216    1[6-(1,6,6)]
    89        4.20845        4.20845        4.20845    1[6-(1,6,6)]
    90       5.668417       5.668417       5.668417    1[6-(1,6,6)]
    91      11.183848      11.183848      11.183848    1[6-(1,6,6)]
    92      12.737453      12.737453      12.737453    1[6-(1,6,6)]
    93       0.473467       0.473467       0.473467    1[6-(1,6,6)]
    94       1.062993       1.062993       1.062993    1[6-(1,6,6)]
    95      11.099442      11.099442      11.099442    1[6-(1,6,6)]
    96      12.642496      12.642496      12.642496    1[6-(1,6,6)]
    97       0.985181       0.985181       0.985181    1[6-(1,6,6)]
    98       0.385104       0.385104       0.385104    1[6-(1,6,6)]
    99       1.300386       1.300386       1.300386    1[6-(6,6,6)]
   100      12.691294      12.691294      12.691294    1[6-(1,6,6)]
   101      12.754598      12.754598      12.754598    1[6-(1,6,6)]
   102      10.116898      10.116898      10.116898    1[6-(1,6,6)]
   103      10.983383      10.983383      10.983383    1[6-(1,6,6)]
   104      10.525742      10.525742      10.525742    1[6-(6,6,6)]
   105      10.235595      10.235595      10.235595    1[6-(1,6,6)]
   106      11.247153      11.247153      11.247153    1[6-(1,6,6)]
   107      11.928998      11.928998      11.928998    1[6-(1,6,6)]
   108      10.879194      10.879194      10.879194    1[6-(1,6,6)]
   109       6.156392       6.156392       6.156392    1[6-(6,7)]
   110       5.379589       5.379589       5.379589    1[6-(6,6)]
   111       9.127761       9.127761       9.127761    1[6-(6,6)]
   112       9.801693       9.801693       9.801693    1[6-(6,7)]
   113       5.677649       5.677649       5.677649    1[6-(1,6,6)]
   114       6.955615       6.955615       6.955615    1[6-(1,6,6)]
   115       9.042036       9.042036       9.042036    1[6-(1,6,6)]
   116       9.386255       9.386255       9.386255    1[6-(1,6,6)]
   117      10.296262      10.296262      10.296262    1[6-(6,6)]
   118      10.360886      10.360886      10.360886    1[6-(6,7)]
   119       7.285327       7.285327       7.285327    1[6-(6,7)]
   120       7.107283       7.107283       7.107283    1[6-(6,6)]
   121       9.241182       9.241182       9.241182    1[6-(6,7)]
   122       8.842889       8.842889       8.842889    1[6-(6,6)]
   123       5.103949       5.103949       5.103949    1[6-(6,6)]
   124       5.554996       5.554996       5.554996    1[6-(6,7)]
   125       5.463996       5.463996       5.463996    1[6-(1,6,6)]
   126       6.516438       6.516438       6.516438    1[6-(1,6,6)]
   127       6.893629       6.893629       6.893629    1[6-(1,6,6)]
   128       8.056855       8.056855       8.056855    1[6-(1,6,6)]
   129       7.148167       7.148167       7.148167    1[6-(1,6,6)]
   130       6.855382       6.855382       6.855382    1[6-(1,6,6)]
   131       8.490756       8.490756       8.490756    1[6-(1,6,6)]
   132       6.942426       6.942426       6.942426    1[6-(1,6,6)]
   133       9.181834       9.181834       9.181834    1[6-(6,6)]
   134       9.166007       9.166007       9.166007    1[6-(6,7)]
   135       6.173537       6.173537       6.173537    1[6-(6,7)]
   136       6.127377       6.127377       6.127377    1[6-(6,6)]
   137      12.555452      12.555452      12.555452    1[6-(1,6,6)]
   138       0.721411       0.721411       0.721411    1[6-(1,6,6)]
   139      11.760185      11.760185      11.760185    1[6-(1,6,6)]
   140       0.013188       0.013188       0.013188    1[6-(1,6,6)]
   141       0.560511       0.560511       0.560511    1[6-(1,6,6)]
   142      12.654366      12.654366      12.654366    1[6-(1,6,6)]
   143       0.763614       0.763614       0.763614    1[6-(6,6,6)]
   144       1.481069       1.481069       1.481069    1[6-(1,6,6)]
   145       1.002326       1.002326       1.002326    1[6-(1,6,6)]
   146      11.906578      11.906578      11.906578    1[6-(1,6,6)]
   147      10.970194      10.970194      10.970194    1[6-(1,6,6)]
   148      11.819534      11.819534      11.819534    1[6-(1,6,6)]
   149      12.416973      12.416973      12.416973    1[6-(1,6,6)]
   150       10.20658       10.20658       10.20658    1[6-(6,6,6)]
   151        9.98897        9.98897        9.98897    1[6-(1,6,6)]
   152      10.429466      10.429466      10.429466    1[6-(1,6,6)]
   153        10.8027        10.8027        10.8027    1[6-(1,6,6)]
   154      12.262667      12.262667      12.262667    1[6-(1,6,6)]
   155       4.589598       4.589598       4.589598    1[6-(1,6,6)]
   156       6.143203       6.143203       6.143203    1[6-(1,6,6)]
   157       7.067717       7.067717       7.067717    1[6-(1,6,6)]
   158       7.657243       7.657243       7.657243    1[6-(1,6,6)]
   159       4.505192       4.505192       4.505192    1[6-(1,6,6)]
   160       6.048246       6.048246       6.048246    1[6-(1,6,6)]
   161       7.579431       7.579431       7.579431    1[6-(1,6,6)]
   162       6.979354       6.979354       6.979354    1[6-(1,6,6)]
   163       7.894636       7.894636       7.894636    1[6-(6,6,6)]
   164       6.097044       6.097044       6.097044    1[6-(1,6,6)]
   165       6.160348       6.160348       6.160348    1[6-(1,6,6)]
   166       3.522648       3.522648       3.522648    1[6-(1,6,6)]
   167       4.389133       4.389133       4.389133    1[6-(1,6,6)]
   168       3.931492       3.931492       3.931492    1[6-(6,6,6)]
   169       3.641345       3.641345       3.641345    1[6-(1,6,6)]
   170       4.652903       4.652903       4.652903    1[6-(1,6,6)]
   171       5.334748       5.334748       5.334748    1[6-(1,6,6)]
   172       4.284944       4.284944       4.284944    1[6-(1,6,6)]
   173      12.750642      12.750642      12.750642    1[6-(6,7)]
   174      11.973839      11.973839      11.973839    1[6-(6,6)]
   175       2.533511       2.533511       2.533511    1[6-(6,6)]
   176       3.207443       3.207443       3.207443    1[6-(6,7)]
   177      12.271899      12.271899      12.271899    1[6-(1,6,6)]
   178       0.361365       0.361365       0.361365    1[6-(1,6,6)]
   179       2.447786       2.447786       2.447786    1[6-(1,6,6)]
   180       2.792005       2.792005       2.792005    1[6-(1,6,6)]
   181       3.702012       3.702012       3.702012    1[6-(6,6)]
   182       3.766636       3.766636       3.766636    1[6-(6,7)]
   183       0.691077       0.691077       0.691077    1[6-(6,7)]
   184       0.513033       0.513033       0.513033    1[6-(6,6)]
   185       2.646932       2.646932       2.646932    1[6-(6,7)]
   186       2.248639       2.248639       2.248639    1[6-(6,6)]
   187      11.698199      11.698199      11.698199    1[6-(6,6)]
   188      12.149246      12.149246      12.149246    1[6-(6,7)]
   189      12.058246      12.058246      12.058246    1[6-(1,6,6)]
   190      13.110688      13.110688      13.110688    1[6-(1,6,6)]
   191       0.299379       0.299379       0.299379    1[6-(1,6,6)]
   192       1.462605       1.462605       1.462605    1[6-(1,6,6)]
   193       0.553917       0.553917       0.553917    1[6-(1,6,6)]
   194       0.261132       0.261132       0.261132    1[6-(1,6,6)]
   195       1.896506       1.896506       1.896506    1[6-(1,6,6)]
   196       0.348176       0.348176       0.348176    1[6-(1,6,6)]
   197       2.587584       2.587584       2.587584    1[6-(6,6)]
   198       2.571757       2.571757       2.571757    1[6-(6,7)]
   199      12.767787      12.767787      12.767787    1[6-(6,7)]
   200      12.721627      12.721627      12.721627    1[6-(6,6)]
   201       7.227298       7.227298       7.227298    1[6-(1,6,6)]
   202       5.872839       5.872839       5.872839    1[6-(1,6,6)]
   203       8.022565       8.022565       8.022565    1[6-(1,6,6)]
   204       6.581062       6.581062       6.581062    1[6-(1,6,6)]
   205       6.033739       6.033739       6.033739    1[6-(1,6,6)]
   206       7.128384       7.128384       7.128384    1[6-(1,6,6)]
   207       5.830636       5.830636       5.830636    1[6-(6,6,6)]
   208       5.113181       5.113181       5.113181    1[6-(1,6,6)]
   209       5.591924       5.591924       5.591924    1[6-(1,6,6)]
   210       7.876172       7.876172       7.876172    1[6-(1,6,6)]
   211       8.812556       8.812556       8.812556    1[6-(1,6,6)]
   212       7.963216       7.963216       7.963216    1[6-(1,6,6)]
   213       7.365777       7.365777       7.365777    1[6-(1,6,6)]
   214        9.57617        9.57617        9.57617    1[6-(6,6,6)]
   215        9.79378        9.79378        9.79378    1[6-(1,6,6)]
   216       9.353284       9.353284       9.353284    1[6-(1,6,6)]
   217        8.98005        8.98005        8.98005    1[6-(1,6,6)]
   218       7.520083       7.520083       7.520083    1[6-(1,6,6)]
   219       2.004652       2.004652       2.004652    1[6-(1,6,6)]
   220       0.451047       0.451047       0.451047    1[6-(1,6,6)]
   221      12.715033      12.715033      12.715033    1[6-(1,6,6)]
   222      12.125507      12.125507      12.125507    1[6-(1,6,6)]
   223       2.089058       2.089058       2.089058    1[6-(1,6,6)]
   224       0.546004       0.546004       0.546004    1[6-(1,6,6)]
   225      12.203319      12.203319      12.203319    1[6-(1,6,6)]
   226      12.803396      12.803396      12.803396    1[6-(1,6,6)]
   227      11.888114      11.888114      11.888114    1[6-(6,6,6)]
   228       0.497206       0.497206       0.497206    1[6-(1,6,6)]
   229       0.433902       0.433902       0.433902    1[6-(1,6,6)]
   230       3.071602       3.071602       3.071602    1[6-(1,6,6)]
   231       2.205117       2.205117       2.205117    1[6-(1,6,6)]
   232       2.662758       2.662758       2.662758    1[6-(6,6,6)]
   233       2.952905       2.952905       2.952905    1[6-(1,6,6)]
   234       1.941347       1.941347       1.941347    1[6-(1,6,6)]
   235       1.259502       1.259502       1.259502    1[6-(1,6,6)]
   236       2.309306       2.309306       2.309306    1[6-(1,6,6)]
   237       7.032108       7.032108       7.032108    1[6-(6,7)]
   238       7.808911       7.808911       7.808911    1[6-(6,6)]
   239       4.060739       4.060739       4.060739    1[6-(6,6)]
   240       3.386807       3.386807       3.386807    1[6-(6,7)]
   241       7.510851       7.510851       7.510851    1[6-(1,6,6)]
   242       6.232885       6.232885       6.232885    1[6-(1,6,6)]
   243       4.146464       4.146464       4.146464    1[6-(1,6,6)]
   244       3.802245       3.802245       3.802245    1[6-(1,6,6)]
   245       2.892238       2.892238       2.892238    1[6-(6,6)]
   246       2.827614       2.827614       2.827614    1[6-(6,7)]
   247       5.903173       5.903173       5.903173    1[6-(6,7)]
   248       6.081217       6.081217       6.081217    1[6-(6,6)]
   249       3.947318       3.947318       3.947318    1[6-(6,7)]
   250       4.345611       4.345611       4.345611    1[6-(6,6)]
   251        8.08455        8.08455        8.08455    1[6-(6,6)]
   252       7.633504       7.633504       7.633504    1[6-(6,7)]
   253       7.724504       7.724504       7.724504    1[6-(1,6,6)]
   254       6.672062       6.672062       6.672062    1[6-(1,6,6)]
   255       6.294871       6.294871       6.294871    1[6-(1,6,6)]
   256       5.131645       5.131645       5.131645    1[6-(1,6,6)]
   257       6.040333       6.040333       6.040333    1[6-(1,6,6)]
   258       6.333118       6.333118       6.333118    1[6-(1,6,6)]
   259       4.697744       4.697744       4.697744    1[6-(1,6,6)]
   260       6.246074       6.246074       6.246074    1[6-(1,6,6)]
   261       4.006666       4.006666       4.006666    1[6-(6,6)]
   262       4.022492       4.022492       4.022492    1[6-(6,7)]
   263       7.014963       7.014963       7.014963    1[6-(6,7)]
   264       7.061123       7.061123       7.061123    1[6-(6,6)]
   265      12.331248      12.331248      12.331248    6[6-(1,1,6),8-(48),8-(48)]
   266      13.052658      13.052658      13.052658    6[1-(0),1-(0),6-(6,6,6),6-(8,8)]
   267       0.362684       0.362684       0.362684    6[6-(1,1,6),6-(1,1,6),6-(1,1,6),6-(1,1,6)]
   268       0.759658       0.759658       0.759658    6[1-(0),1-(0),6-(6,6,6),6-(6,6,6)]
   269        1.33072        1.33072        1.33072    6[6-(1,1,6),6-(1,1,6),6-(1,1,6),6-(1,1,6)]
   270       0.242668       0.242668       0.242668    6[1-(0),1-(0),6-(1,6,6),6-(6,6,6)]
   271      13.068485      13.068485      13.068485    6[1-(0),6-(1,1,6),6-(1,1,6),6-(1,1,6)]
   272      12.476321      12.476321      12.476321    6[1-(0),1-(0),6-(1,6,6),6-(6,6,6)]
   273         1.5602         1.5602         1.5602    6[1-(0),1-(0),6-(1,6,6),6-(6,6,6)]
   274       1.014196       1.014196       1.014196    6[1-(0),1-(0),6-(1,6,6),6-(1,6,6)]
   275       2.194566       2.194566       2.194566    6[1-(0),6-(1,1,6),6-(1,1,6),6-(1,1,6)]
   276       2.470206       2.470206       2.470206    6[1-(0),1-(0),6-(1,6,6),6-(6,6,6)]
   277       1.710548       1.710548       1.710548    6[1-(0),1-(0),6-(6,6,6),6-(8,8)]
   278       2.206436       2.206436       2.206436    6[6-(1,1,6),8-(48),8-(48)]
   279       7.713954       7.713954       7.713954    6[6-(1,1,6),8-(0),8-(48,48)]
   280       7.754838       7.754838       7.754838    6[1-(0),1-(0),6-(6,6,6),6-(8,8)]
   281       6.240798       6.240798       6.240798    6[1-(0),1-(0),6-(1,6,6),6-(6,6,6)]
   282        7.60317        7.60317        7.60317    6[6-(1,1,6),6-(1,1,6),6-(1,1,6),6-(1,1,6)]
   283       7.811549       7.811549       7.811549    6[1-(0),1-(0),6-(6,6,6),6-(6,6,6)]
   284       7.715272       7.715272       7.715272    6[6-(1,1,6),6-(1,1,6),6-(1,1,6),6-(1,1,6)]
   285       6.304103       6.304103       6.304103    6[1-(0),1-(0),6-(1,6,6),6-(6,6,6)]
   286       6.176175       6.176175       6.176175    6[1-(0),6-(1,1,6),6-(1,1,6),6-(1,1,6)]
   287       7.170587       7.170587       7.170587    6[1-(0),1-(0),6-(1,6,6),6-(1,6,6)]
   288       8.798048       8.798048       8.798048    6[1-(0),1-(0),6-(1,6,6),6-(6,6,6)]
   289       8.575163       8.575163       8.575163    6[1-(0),6-(1,1,6),6-(1,1,6),6-(1,1,6)]
   290       8.663526       8.663526       8.663526    6[1-(0),1-(0),6-(1,6,6),6-(6,6,6)]
   291        7.98168        7.98168        7.98168    6[1-(0),1-(0),6-(6,6,6),6-(8,8)]
   292       7.036065       7.036065       7.036065    6[6-(1,1,6),8-(48),8-(48)]
   293      13.014412      13.014412      13.014412    6[1-(0),6-(1,6),7-(6,48)]
   294       0.303335       0.303335       0.303335    6[1-(0),6-(1,7),6-(6,6)]
   295      12.601612      12.601612      12.601612    6[6-(1,1,6),6-(1,6),6-(1,6)]
   296      11.288037      11.288037      11.288037    6[1-(0),6-(1,7),6-(6,6)]
   297      10.889744      10.889744      10.889744    6[1-(0),6-(1,6),7-(6,48)]
   298      13.135746      13.135746      13.135746    6[1-(0),1-(0),6-(1,1,6),6-(6,6)]
   299      11.065152      11.065152      11.065152    6[1-(0),1-(0),6-(1,1,6),6-(6,6)]
   300       11.10076       11.10076       11.10076    6[6-(1,1,6),6-(1,6),6-(1,6)]
   301      10.110304      10.110304      10.110304    6[1-(0),6-(1,7),6-(6,6)]
   302      10.077333      10.077333      10.077333    6[1-(0),6-(1,6),7-(6,48)]
   303       11.88152       11.88152       11.88152    6[1-(0),6-(1,6),7-(6,48)]
   304       11.97252       11.97252       11.97252    6[1-(0),6-(1,7),6-(6,6)]
   305      11.386951      11.386951      11.386951    6[1-(0),6-(1,6),7-(6,48)]
   306      11.638851      11.638851      11.638851    6[1-(0),6-(1,7),6-(6,6)]
   307      12.918136      12.918136      12.918136    6[6-(1,1,6),6-(1,6),6-(1,6)]
   308        0.63041        0.63041        0.63041    6[1-(0),6-(1,7),6-(6,6)]
   309       0.357408       0.357408       0.357408    6[1-(0),6-(1,6),7-(6,48)]
   310        0.18332        0.18332        0.18332    6[1-(0),1-(0),6-(1,1,6),6-(6,6)]
   311      12.686018      12.686018      12.686018    6[1-(0),1-(0),6-(1,1,6),6-(1,1,6)]
   312      12.271899      12.271899      12.271899    6[1-(0),1-(0),6-(1,1,6),6-(1,1,6)]
   313      12.113637      12.113637      12.113637    6[1-(0),1-(0),6-(1,1,6),6-(6,6)]
   314      12.074072      12.074072      12.074072    6[6-(1,1,6),6-(1,6),6-(1,6)]
   315      11.218138      11.218138      11.218138    6[1-(0),6-(1,7),6-(6,6)]
   316      11.224732      11.224732      11.224732    6[1-(0),6-(1,6),7-(6,48)]
   317      12.972209      12.972209      12.972209    6[1-(0),6-(1,6),7-(6,48)]
   318      13.007818      13.007818      13.007818    6[1-(0),6-(1,7),6-(6,6)]
   319       7.451502       7.451502       7.451502    6[6-(1,1,6),8-(48),8-(48)]
   320       6.730092       6.730092       6.730092    6[1-(0),1-(0),6-(6,6,6),6-(8,8)]
   321       6.231566       6.231566       6.231566    6[6-(1,1,6),6-(1,1,6),6-(1,1,6),6-(1,1,6)]
   322       5.834592       5.834592       5.834592    6[1-(0),1-(0),6-(6,6,6),6-(6,6,6)]
   323        5.26353        5.26353        5.26353    6[6-(1,1,6),6-(1,1,6),6-(1,1,6),6-(1,1,6)]
   324       6.351582       6.351582       6.351582    6[1-(0),1-(0),6-(1,6,6),6-(6,6,6)]
   325       6.714265       6.714265       6.714265    6[1-(0),6-(1,1,6),6-(1,1,6),6-(1,1,6)]
   326       7.306429       7.306429       7.306429    6[1-(0),1-(0),6-(1,6,6),6-(6,6,6)]
   327        5.03405        5.03405        5.03405    6[1-(0),1-(0),6-(1,6,6),6-(6,6,6)]
   328       5.580054       5.580054       5.580054    6[1-(0),1-(0),6-(1,6,6),6-(1,6,6)]
   329       4.399684       4.399684       4.399684    6[1-(0),6-(1,1,6),6-(1,1,6),6-(1,1,6)]
   330       4.124044       4.124044       4.124044    6[1-(0),1-(0),6-(1,6,6),6-(6,6,6)]
   331       4.883702       4.883702       4.883702    6[1-(0),1-(0),6-(6,6,6),6-(8,8)]
   332       4.387814       4.387814       4.387814    6[6-(1,1,6),8-(48),8-(48)]
   333      12.068796      12.068796      12.068796    6[6-(1,1,6),8-(0),8-(48,48)]
   334      12.027912      12.027912      12.027912    6[1-(0),1-(0),6-(6,6,6),6-(8,8)]
   335       0.353452       0.353452       0.353452    6[1-(0),1-(0),6-(1,6,6),6-(6,6,6)]
   336       12.17958       12.17958       12.17958    6[6-(1,1,6),6-(1,1,6),6-(1,1,6),6-(1,1,6)]
   337      11.971201      11.971201      11.971201    6[1-(0),1-(0),6-(6,6,6),6-(6,6,6)]
   338      12.067477      12.067477      12.067477    6[6-(1,1,6),6-(1,1,6),6-(1,1,6),6-(1,1,6)]
   339       0.290147       0.290147       0.290147    6[1-(0),1-(0),6-(1,6,6),6-(6,6,6)]
   340       0.418075       0.418075       0.418075    6[1-(0),6-(1,1,6),6-(1,1,6),6-(1,1,6)]
   341      12.612163      12.612163      12.612163    6[1-(0),1-(0),6-(1,6,6),6-(1,6,6)]
   342      10.984702      10.984702      10.984702    6[1-(0),1-(0),6-(1,6,6),6-(6,6,6)]
   343      11.207587      11.207587      11.207587    6[1-(0),6-(1,1,6),6-(1,1,6),6-(1,1,6)]
   344      11.119224      11.119224      11.119224    6[1-(0),1-(0),6-(1,6,6),6-(6,6,6)]
   345       11.80107       11.80107       11.80107    6[1-(0),1-(0),6-(6,6,6),6-(8,8)]
   346      12.746685      12.746685      12.746685    6[6-(1,1,6),8-(48),8-(48)]
   347       6.768338       6.768338       6.768338    6[1-(0),6-(1,6),7-(6,48)]
   348       6.290915       6.290915       6.290915    6[1-(0),6-(1,7),6-(6,6)]
   349       7.181138       7.181138       7.181138    6[6-(1,1,6),6-(1,6),6-(1,6)]
   350       8.494713       8.494713       8.494713    6[1-(0),6-(1,7),6-(6,6)]
   351       8.893006       8.893006       8.893006    6[1-(0),6-(1,6),7-(6,48)]
   352       6.647004       6.647004       6.647004    6[1-(0),1-(0),6-(1,1,6),6-(6,6)]
   353       8.717598       8.717598       8.717598    6[1-(0),1-(0),6-(1,1,6),6-(6,6)]
   354        8.68199        8.68199        8.68199    6[6-(1,1,6),6-(1,6),6-(1,6)]
   355       9.672446       9.672446       9.672446    6[1-(0),6-(1,7),6-(6,6)]
   356       9.705417       9.705417       9.705417    6[1-(0),6-(1,6),7-(6,48)]
   357        7.90123        7.90123        7.90123    6[1-(0),6-(1,6),7-(6,48)]
   358        7.81023        7.81023        7.81023    6[1-(0),6-(1,7),6-(6,6)]
   359       8.395799       8.395799       8.395799    6[1-(0),6-(1,6),7-(6,48)]
   360       8.143899       8.143899       8.143899    6[1-(0),6-(1,7),6-(6,6)]
   361       6.864614       6.864614       6.864614    6[6-(1,1,6),6-(1,6),6-(1,6)]
   362        5.96384        5.96384        5.96384    6[1-(0),6-(1,7),6-(6,6)]
   363       6.236842       6.236842       6.236842    6[1-(0),6-(1,6),7-(6,48)]
   364        6.41093        6.41093        6.41093    6[1-(0),1-(0),6-(1,1,6),6-(6,6)]
   365       7.096732       7.096732       7.096732    6[1-(0),1-(0),6-(1,1,6),6-(1,1,6)]
   366       7.510851       7.510851       7.510851    6[1-(0),1-(0),6-(1,1,6),6-(1,1,6)]
   367       7.669113       7.669113       7.669113    6[1-(0),1-(0),6-(1,1,6),6-(6,6)]
   368       7.708678       7.708678       7.708678    6[6-(1,1,6),6-(1,6),6-(1,6)]
   369       8.564612       8.564612       8.564612    6[1-(0),6-(1,7),6-(6,6)]
   370       8.558018       8.558018       8.558018    6[1-(0),6-(1,6),7-(6,48)]
   371       6.810541       6.810541       6.810541    6[1-(0),6-(1,6),7-(6,48)]
   372       6.774932       6.774932       6.774932    6[1-(0),6-(1,7),6-(6,6)]
   373       0.857252       0.857252       0.857252    6[6-(1,1,6),8-(48),8-(48)]
   374       0.135842       0.135842       0.135842    6[1-(0),1-(0),6-(6,6,6),6-(8,8)]
   375      12.825816      12.825816      12.825816    6[6-(1,1,6),6-(1,1,6),6-(1,1,6),6-(1,1,6)]
   376      12.428842      12.428842      12.428842    6[1-(0),1-(0),6-(6,6,6),6-(6,6,6)]
   377       11.85778       11.85778       11.85778    6[6-(1,1,6),6-(1,1,6),6-(1,1,6),6-(1,1,6)]
   378      12.945832      12.945832      12.945832    6[1-(0),1-(0),6-(1,6,6),6-(6,6,6)]
   379       0.120015       0.120015       0.120015    6[1-(0),6-(1,1,6),6-(1,1,6),6-(1,1,6)]
   380       0.712179       0.712179       0.712179    6[1-(0),1-(0),6-(1,6,6),6-(6,6,6)]
   381        11.6283        11.6283        11.6283    6[1-(0),1-(0),6-(1,6,6),6-(6,6,6)]
   382      12.174304      12.174304      12.174304    6[1-(0),1-(0),6-(1,6,6),6-(1,6,6)]
   383      10.993934      10.993934      10.993934    6[1-(0),6-(1,1,6),6-(1,1,6),6-(1,1,6)]
   384      10.718294      10.718294      10.718294    6[1-(0),1-(0),6-(1,6,6),6-(6,6,6)]
   385      11.477952      11.477952      11.477952    6[1-(0),1-(0),6-(6,6,6),6-(8,8)]
   386      10.982064      10.982064      10.982064    6[6-(1,1,6),8-(48),8-(48)]
   387       5.474546       5.474546       5.474546    6[6-(1,1,6),8-(0),8-(48,48)]
   388       5.433662       5.433662       5.433662    6[1-(0),1-(0),6-(6,6,6),6-(8,8)]
   389       6.947702       6.947702       6.947702    6[1-(0),1-(0),6-(1,6,6),6-(6,6,6)]
   390        5.58533        5.58533        5.58533    6[6-(1,1,6),6-(1,1,6),6-(1,1,6),6-(1,1,6)]
   391       5.376951       5.376951       5.376951    6[1-(0),1-(0),6-(6,6,6),6-(6,6,6)]
   392       5.473228       5.473228       5.473228    6[6-(1,1,6),6-(1,1,6),6-(1,1,6),6-(1,1,6)]
   393       6.884397       6.884397       6.884397    6[1-(0),1-(0),6-(1,6,6),6-(6,6,6)]
   394       7.012325       7.012325       7.012325    6[1-(0),6-(1,1,6),6-(1,1,6),6-(1,1,6)]
   395       6.017913       6.017913       6.017913    6[1-(0),1-(0),6-(1,6,6),6-(1,6,6)]
   396       4.390452       4.390452       4.390452    6[1-(0),1-(0),6-(1,6,6),6-(6,6,6)]
   397       4.613337       4.613337       4.613337    6[1-(0),6-(1,1,6),6-(1,1,6),6-(1,1,6)]
   398       4.524974       4.524974       4.524974    6[1-(0),1-(0),6-(1,6,6),6-(6,6,6)]
   399        5.20682        5.20682        5.20682    6[1-(0),1-(0),6-(6,6,6),6-(8,8)]
   400       6.152435       6.152435       6.152435    6[6-(1,1,6),8-(48),8-(48)]
   401       0.174088       0.174088       0.174088    6[1-(0),6-(1,6),7-(6,48)]
   402      12.885165      12.885165      12.885165    6[1-(0),6-(1,7),6-(6,6)]
   403       0.586888       0.586888       0.586888    6[6-(1,1,6),6-(1,6),6-(1,6)]
   404       1.900463       1.900463       1.900463    6[1-(0),6-(1,7),6-(6,6)]
   405       2.298756       2.298756       2.298756    6[1-(0),6-(1,6),7-(6,48)]
   406       0.052754       0.052754       0.052754    6[1-(0),1-(0),6-(1,1,6),6-(6,6)]
   407       2.123349       2.123349       2.123349    6[1-(0),1-(0),6-(1,1,6),6-(6,6)]
   408        2.08774        2.08774        2.08774    6[6-(1,1,6),6-(1,6),6-(1,6)]
   409       3.078196       3.078196       3.078196    6[1-(0),6-(1,7),6-(6,6)]
   410       3.111167       3.111167       3.111167    6[1-(0),6-(1,6),7-(6,48)]
   411        1.30698        1.30698        1.30698    6[1-(0),6-(1,6),7-(6,48)]
   412        1.21598        1.21598        1.21598    6[1-(0),6-(1,7),6-(6,6)]
   413       1.801549       1.801549       1.801549    6[1-(0),6-(1,6),7-(6,48)]
   414       1.549649       1.549649       1.549649    6[1-(0),6-(1,7),6-(6,6)]
   415       0.270364       0.270364       0.270364    6[6-(1,1,6),6-(1,6),6-(1,6)]
   416       12.55809       12.55809       12.55809    6[1-(0),6-(1,7),6-(6,6)]
   417      12.831092      12.831092      12.831092    6[1-(0),6-(1,6),7-(6,48)]
   418       13.00518       13.00518       13.00518    6[1-(0),1-(0),6-(1,1,6),6-(6,6)]
   419       0.502482       0.502482       0.502482    6[1-(0),1-(0),6-(1,1,6),6-(1,1,6)]
   420       0.916601       0.916601       0.916601    6[1-(0),1-(0),6-(1,1,6),6-(1,1,6)]
   421       1.074863       1.074863       1.074863    6[1-(0),1-(0),6-(1,1,6),6-(6,6)]
   422       1.114428       1.114428       1.114428    6[6-(1,1,6),6-(1,6),6-(1,6)]
   423       1.970362       1.970362       1.970362    6[1-(0),6-(1,7),6-(6,6)]
   424       1.963768       1.963768       1.963768    6[1-(0),6-(1,6),7-(6,48)]
   425       0.216291       0.216291       0.216291    6[1-(0),6-(1,6),7-(6,48)]
   426       0.180682       0.180682       0.180682    6[1-(0),6-(1,7),6-(6,6)]
   427       5.736998       5.736998       5.736998    6[6-(1,1,6),8-(48),8-(48)]
   428       6.458408       6.458408       6.458408    6[1-(0),1-(0),6-(6,6,6),6-(8,8)]
   429       6.956934       6.956934       6.956934    6[6-(1,1,6),6-(1,1,6),6-(1,1,6),6-(1,1,6)]
   430       7.353908       7.353908       7.353908    6[1-(0),1-(0),6-(6,6,6),6-(6,6,6)]
   431        7.92497        7.92497        7.92497    6[6-(1,1,6),6-(1,1,6),6-(1,1,6),6-(1,1,6)]
   432       6.836918       6.836918       6.836918    6[1-(0),1-(0),6-(1,6,6),6-(6,6,6)]
   433       6.474235       6.474235       6.474235    6[1-(0),6-(1,1,6),6-(1,1,6),6-(1,1,6)]
   434       5.882071       5.882071       5.882071    6[1-(0),1-(0),6-(1,6,6),6-(6,6,6)]
   435        8.15445        8.15445        8.15445    6[1-(0),1-(0),6-(1,6,6),6-(6,6,6)]
   436       7.608446       7.608446       7.608446    6[1-(0),1-(0),6-(1,6,6),6-(1,6,6)]
   437       8.788816       8.788816       8.788816    6[1-(0),6-(1,1,6),6-(1,1,6),6-(1,1,6)]
   438       9.064456       9.064456       9.064456    6[1-(0),1-(0),6-(1,6,6),6-(6,6,6)]
   439       8.304798       8.304798       8.304798    6[1-(0),1-(0),6-(6,6,6),6-(8,8)]
   440       8.800686       8.800686       8.800686    6[6-(1,1,6),8-(48),8-(48)]
   441       1.119704       1.119704       1.119704    6[6-(1,1,6),8-(0),8-(48,48)]
   442       1.160588       1.160588       1.160588    6[1-(0),1-(0),6-(6,6,6),6-(8,8)]
   443      12.835048      12.835048      12.835048    6[1-(0),1-(0),6-(1,6,6),6-(6,6,6)]
   444        1.00892        1.00892        1.00892    6[6-(1,1,6),6-(1,1,6),6-(1,1,6),6-(1,1,6)]
   445       1.217299       1.217299       1.217299    6[1-(0),1-(0),6-(6,6,6),6-(6,6,6)]
   446       1.121023       1.121023       1.121023    6[6-(1,1,6),6-(1,1,6),6-(1,1,6),6-(1,1,6)]
   447      12.898353      12.898353      12.898353    6[1-(0),1-(0),6-(1,6,6),6-(6,6,6)]
   448      12.770425      12.770425      12.770425    6[1-(0),6-(1,1,6),6-(1,1,6),6-(1,1,6)]
   449       0.576337       0.576337       0.576337    6[1-(0),1-(0),6-(1,6,6),6-(1,6,6)]
   450       2.203798       2.203798       2.203798    6[1-(0),1-(0),6-(1,6,6),6-(6,6,6)]
   451       1.980913       1.980913       1.980913    6[1-(0),6-(1,1,6),6-(1,1,6),6-(1,1,6)]
   452       2.069276       2.069276       2.069276    6[1-(0),1-(0),6-(1,6,6),6-(6,6,6)]
   453        1.38743        1.38743        1.38743    6[1-(0),1-(0),6-(6,6,6),6-(8,8)]
   454       0.441815       0.441815       0.441815    6[6-(1,1,6),8-(48),8-(48)]
   455       6.420162       6.420162       6.420162    6[1-(0),6-(1,6),7-(6,48)]
   456       6.897586       6.897586       6.897586    6[1-(0),6-(1,7),6-(6,6)]
   457       6.007362       6.007362       6.007362    6[6-(1,1,6),6-(1,6),6-(1,6)]
   458       4.693787       4.693787       4.693787    6[1-(0),6-(1,7),6-(6,6)]
   459       4.295494       4.295494       4.295494    6[1-(0),6-(1,6),7-(6,48)]
   460       6.541496       6.541496       6.541496    6[1-(0),1-(0),6-(1,1,6),6-(6,6)]
   461       4.470902       4.470902       4.470902    6[1-(0),1-(0),6-(1,1,6),6-(6,6)]
   462        4.50651        4.50651        4.50651    6[6-(1,1,6),6-(1,6),6-(1,6)]
   463       3.516054       3.516054       3.516054    6[1-(0),6-(1,7),6-(6,6)]
   464       3.483083       3.483083       3.483083    6[1-(0),6-(1,6),7-(6,48)]
   465        5.28727        5.28727        5.28727    6[1-(0),6-(1,6),7-(6,48)]
   466        5.37827        5.37827        5.37827    6[1-(0),6-(1,7),6-(6,6)]
   467       4.792701       4.792701       4.792701    6[1-(0),6-(1,6),7-(6,48)]
   468       5.044601       5.044601       5.044601    6[1-(0),6-(1,7),6-(6,6)]
   469       6.323886       6.323886       6.323886    6[6-(1,1,6),6-(1,6),6-(1,6)]
   470        7.22466        7.22466        7.22466    6[1-(0),6-(1,7),6-(6,6)]
   471       6.951658       6.951658       6.951658    6[1-(0),6-(1,6),7-(6,48)]
   472        6.77757        6.77757        6.77757    6[1-(0),1-(0),6-(1,1,6),6-(6,6)]
   473       6.091768       6.091768       6.091768    6[1-(0),1-(0),6-(1,1,6),6-(1,1,6)]
   474       5.677649       5.677649       5.677649    6[1-(0),1-(0),6-(1,1,6),6-(1,1,6)]
   475       5.519387       5.519387       5.519387    6[1-(0),1-(0),6-(1,1,6),6-(6,6)]
   476       5.479822       5.479822       5.479822    6[6-(1,1,6),6-(1,6),6-(1,6)]
   477       4.623888       4.623888       4.623888    6[1-(0),6-(1,7),6-(6,6)]
   478       4.630482       4.630482       4.630482    6[1-(0),6-(1,6),7-(6,48)]
   479       6.377959       6.377959       6.377959    6[1-(0),6-(1,6),7-(6,48)]
   480       6.413568       6.413568       6.413568    6[1-(0),6-(1,7),6-(6,6)]
   481      11.753591      11.753591      11.753591    7[6-(1,6),6-(1,6),48-(7,8,8,8,8)]
   482      10.868643      10.868643      10.868643    7[6-(1,6),6-(1,6),48-(7,8,8,8,8)]
   483      12.335204      12.335204      12.335204    7[6-(1,6),6-(1,6),48-(7,8,8,8,8)]
   484      12.072753      12.072753      12.072753    7[6-(1,6),6-(1,6),48-(7,8,8,8,8)]
   485       8.029159       8.029159       8.029159    7[6-(1,6),6-(1,6),48-(7,8,8,8,8)]
   486       8.914107       8.914107       8.914107    7[6-(1,6),6-(1,6),48-(7,8,8,8,8)]
   487       7.447546       7.447546       7.447546    7[6-(1,6),6-(1,6),48-(7,8,8,8,8)]
   488       7.709997       7.709997       7.709997    7[6-(1,6),6-(1,6),48-(7,8,8,8,8)]
   489       1.434909       1.434909       1.434909    7[6-(1,6),6-(1,6),48-(7,8,8,8,8)]
   490       2.319857       2.319857       2.319857    7[6-(1,6),6-(1,6),48-(7,8,8,8,8)]
   491       0.853296       0.853296       0.853296    7[6-(1,6),6-(1,6),48-(7,8,8,8,8)]
   492       1.115747       1.115747       1.115747    7[6-(1,6),6-(1,6),48-(7,8,8,8,8)]
   493       5.159341       5.159341       5.159341    7[6-(1,6),6-(1,6),48-(7,8,8,8,8)]
   494       4.274393       4.274393       4.274393    7[6-(1,6),6-(1,6),48-(7,8,8,8,8)]
   495       5.740954       5.740954       5.740954    7[6-(1,6),6-(1,6),48-(7,8,8,8,8)]
   496       5.478503       5.478503       5.478503    7[6-(1,6),6-(1,6),48-(7,8,8,8,8)]
   497      11.094166      11.094166      11.094166    8[6-(6,8),48-(7,7,8,8,8)]
   498      13.013093      13.013093      13.013093    8[6-(6,8),48-(7,7,8,8,8)]
   499       1.320169       1.320169       1.320169    8[6-(6,8),48-(7,7,8,8,8)]
   500       3.195574       3.195574       3.195574    8[6-(6,8),48-(7,7,8,8,8)]
   501       8.767715       8.767715       8.767715    8[6-(6,8),48-(7,7,8,8,8),48-(7,7,8,8,8)]
   502       6.603482       6.603482       6.603482    8[6-(6,8)]
   503       7.616359       7.616359       7.616359    8[6-(6,8),48-(7,7,8,8,8)]
   504       5.859651       5.859651       5.859651    8[6-(6,8),48-(7,7,8,8,8)]
   505       8.688584       8.688584       8.688584    8[6-(6,8),48-(7,7,8,8,8)]
   506       6.769657       6.769657       6.769657    8[6-(6,8),48-(7,7,8,8,8)]
   507       5.274081       5.274081       5.274081    8[6-(6,8),48-(7,7,8,8,8)]
   508       3.398676       3.398676       3.398676    8[6-(6,8),48-(7,7,8,8,8)]
   509      11.015035      11.015035      11.015035    8[6-(6,8),48-(7,7,8,8,8),48-(7,7,8,8,8)]
   510      -0.009232      -0.009232      -0.009232    8[6-(6,8)]
   511      12.166391      12.166391      12.166391    8[6-(6,8),48-(7,7,8,8,8)]
   512       0.734599       0.734599       0.734599    8[6-(6,8),48-(7,7,8,8,8)]
   513       2.094334       2.094334       2.094334    8[6-(6,8),48-(7,7,8,8,8)]
   514       0.175407       0.175407       0.175407    8[6-(6,8),48-(7,7,8,8,8)]
   515      11.868331      11.868331      11.868331    8[6-(6,8),48-(7,7,8,8,8)]
   516       9.992926       9.992926       9.992926    8[6-(6,8),48-(7,7,8,8,8)]
   517       4.420785       4.420785       4.420785    8[6-(6,8),48-(7,7,8,8,8),48-(7,7,8,8,8)]
   518       6.585018       6.585018       6.585018    8[6-(6,8)]
   519       5.572141       5.572141       5.572141    8[6-(6,8),48-(7,7,8,8,8)]
   520       7.328849       7.328849       7.328849    8[6-(6,8),48-(7,7,8,8,8)]
   521       4.499916       4.499916       4.499916    8[6-(6,8),48-(7,7,8,8,8)]
   522       6.418843       6.418843       6.418843    8[6-(6,8),48-(7,7,8,8,8)]
   523       7.914419       7.914419       7.914419    8[6-(6,8),48-(7,7,8,8,8)]
   524       9.789824       9.789824       9.789824    8[6-(6,8),48-(7,7,8,8,8)]
   525       2.173465       2.173465       2.173465    8[6-(6,8),48-(7,7,8,8,8),48-(7,7,8,8,8)]
   526       0.009232       0.009232       0.009232    8[6-(6,8)]
   527       1.022109       1.022109       1.022109    8[6-(6,8),48-(7,7,8,8,8)]
   528      12.453901      12.453901      12.453901    8[6-(6,8),48-(7,7,8,8,8)]
