# Supplementary material for: A collection of forcefield precursors for metal–organic frameworks
Source: RSC Adv. 2019 Nov 13;9(63):36492–507. doi: 10.1039/c9ra07327b (PMC9075174; doi:10.1039/c9ra07327b)
Supplement: RA-009-C9RA07327B-s602 [file RA-009-C9RA07327B-s602.txt]

EQERAU_clean

13.579200    0.000000    0.000000
0.000000    13.895800    0.000000
-5.328641    0.000000    20.051853

     1       4.436377       4.436377       4.436377    12[8-(1,12,12),8-(15),8-(6),8-(6),8-(6)]
     2       7.803183       7.803183       7.803183    12[8-(1,12,12),8-(1,12,12),8-(6),8-(6),8-(6)]
     3       6.478503       6.478503       6.478503    12[8-(1,12,12),8-(15),8-(6),8-(6),8-(6)]
     4       3.111697       3.111697       3.111697    12[8-(1,12,12),8-(1,12,12),8-(6),8-(6),8-(6)]
     5       3.814182       3.814182       3.814182    12[8-(1,12,12),8-(15),8-(6),8-(6),8-(6)]
     6       0.447376       0.447376       0.447376    12[8-(1,12,12),8-(1,12,12),8-(6),8-(6),8-(6)]
     7       1.772056       1.772056       1.772056    12[8-(1,12,12),8-(15),8-(6),8-(6),8-(6)]
     8       5.138862       5.138862       5.138862    12[8-(1,12,12),8-(1,12,12),8-(6),8-(6),8-(6)]
     9       2.618304       2.618304       2.618304    15[6-(6,6),6-(6,6),6-(6,6),8-(12)]
    10       8.296576       8.296576       8.296576    15[6-(6,6),6-(6,6),6-(6,6),8-(12)]
    11       5.632255       5.632255       5.632255    15[6-(6,6),6-(6,6),6-(6,6),8-(12)]
    12      -0.046017      -0.046017      -0.046017    15[6-(6,6),6-(6,6),6-(6,6),8-(12)]
    13       5.489978       5.489978       5.489978    1[8-(12,12,12)]
    14       3.381564       3.381564       3.381564    1[6-(6,6)]
    15       3.437901       3.437901       3.437901    1[6-(6,6)]
    16       1.739509       1.739509       1.739509    1[6-(6,6)]
    17        1.65524        1.65524        1.65524    1[6-(6,6)]
    18       0.053559       0.053559       0.053559    1[6-(6,6)]
    19      11.567574      11.567574      11.567574    1[6-(6,6)]
    20      12.985373      12.985373      12.985373    1[6-(6,6)]
    21       1.500683       1.500683       1.500683    1[6-(6,6)]
    22       1.192249       1.192249       1.192249    1[6-(6,6)]
    23       1.821183       1.821183       1.821183    1[6-(6,6)]
    24       5.609608       5.609608       5.609608    1[6-(6,6)]
    25       5.015757       5.015757       5.015757    1[6-(6,6)]
    26       5.424902       5.424902       5.424902    1[8-(12,12,12)]
    27       7.533316       7.533316       7.533316    1[6-(6,6)]
    28       7.476979       7.476979       7.476979    1[6-(6,6)]
    29        9.17537        9.17537        9.17537    1[6-(6,6)]
    30       9.259639       9.259639       9.259639    1[6-(6,6)]
    31       10.86132       10.86132       10.86132    1[6-(6,6)]
    32      -0.652695      -0.652695      -0.652695    1[6-(6,6)]
    33      -2.070494      -2.070494      -2.070494    1[6-(6,6)]
    34       9.414197       9.414197       9.414197    1[6-(6,6)]
    35        9.72263        9.72263        9.72263    1[6-(6,6)]
    36       9.093696       9.093696       9.093696    1[6-(6,6)]
    37       5.305272       5.305272       5.305272    1[6-(6,6)]
    38       5.899123       5.899123       5.899123    1[6-(6,6)]
    39       2.760581       2.760581       2.760581    1[8-(12,12,12)]
    40       4.868995       4.868995       4.868995    1[6-(6,6)]
    41       4.812658       4.812658       4.812658    1[6-(6,6)]
    42        6.51105        6.51105        6.51105    1[6-(6,6)]
    43       6.595319       6.595319       6.595319    1[6-(6,6)]
    44          8.197          8.197          8.197    1[6-(6,6)]
    45      -3.317015      -3.317015      -3.317015    1[6-(6,6)]
    46      -4.734814      -4.734814      -4.734814    1[6-(6,6)]
    47       6.749876       6.749876       6.749876    1[6-(6,6)]
    48        7.05831        7.05831        7.05831    1[6-(6,6)]
    49       6.429376       6.429376       6.429376    1[6-(6,6)]
    50       2.640951       2.640951       2.640951    1[6-(6,6)]
    51       3.234802       3.234802       3.234802    1[6-(6,6)]
    52       2.825657       2.825657       2.825657    1[8-(12,12,12)]
    53       0.717243       0.717243       0.717243    1[6-(6,6)]
    54        0.77358        0.77358        0.77358    1[6-(6,6)]
    55      -0.924811      -0.924811      -0.924811    1[6-(6,6)]
    56       -1.00908       -1.00908       -1.00908    1[6-(6,6)]
    57      -2.610761      -2.610761      -2.610761    1[6-(6,6)]
    58       8.903254       8.903254       8.903254    1[6-(6,6)]
    59      10.321053      10.321053      10.321053    1[6-(6,6)]
    60      -1.163638      -1.163638      -1.163638    1[6-(6,6)]
    61      -1.472071      -1.472071      -1.472071    1[6-(6,6)]
    62      -0.843137      -0.843137      -0.843137    1[6-(6,6)]
    63       2.945287       2.945287       2.945287    1[6-(6,6)]
    64       2.351436       2.351436       2.351436    1[6-(6,6)]
    65       2.540025       2.540025       2.540025    6[6-(1,6),6-(1,6),15-(6,6,8)]
    66       3.051946       3.051946       3.051946    6[1-(0),6-(1,6),6-(6,15)]
    67       3.090324       3.090324       3.090324    6[1-(0),6-(1,6),6-(6,6)]
    68       2.625057       2.625057       2.625057    6[6-(1,6),6-(1,6),6-(8,8)]
    69       2.085714       2.085714       2.085714    6[1-(0),6-(1,6),6-(6,6)]
    70        2.03056        2.03056        2.03056    6[1-(0),6-(1,6),6-(6,15)]
    71       2.711023       2.711023       2.711023    6[6-(6,6),8-(12),8-(12)]
    72       0.977383       0.977383       0.977383    6[6-(1,6),6-(1,6),15-(6,6,8)]
    73      -0.068805      -0.068805      -0.068805    6[1-(0),6-(1,6),6-(6,15)]
    74      12.282013      12.282013      12.282013    6[1-(0),6-(1,6),6-(6,6)]
    75      12.094625      12.094625      12.094625    6[6-(1,6),6-(1,6),6-(8,8)]
    76      13.125287      13.125287      13.125287    6[1-(0),6-(1,6),6-(6,6)]
    77       0.788186       0.788186       0.788186    6[1-(0),6-(1,6),6-(6,15)]
    78      10.734026      10.734026      10.734026    6[6-(6,6),8-(12),8-(12)]
    79       3.027487       3.027487       3.027487    6[6-(1,6),6-(1,6),15-(6,6,8)]
    80       2.096176       2.096176       2.096176    6[1-(0),6-(1,6),6-(6,15)]
    81       2.466506       2.466506       2.466506    6[1-(0),6-(1,6),6-(6,6)]
    82       3.770829       3.770829       3.770829    6[6-(1,6),6-(1,6),6-(8,8)]
    83       4.710477       4.710477       4.710477    6[1-(0),6-(1,6),6-(6,6)]
    84       4.354689       4.354689       4.354689    6[1-(0),6-(1,6),6-(6,15)]
    85       4.157212       4.157212       4.157212    6[6-(6,6),8-(12),8-(12)]
    86       8.374855       8.374855       8.374855    6[6-(1,6),6-(1,6),15-(6,6,8)]
    87       7.862934       7.862934       7.862934    6[1-(0),6-(1,6),6-(6,15)]
    88       7.824556       7.824556       7.824556    6[1-(0),6-(1,6),6-(6,6)]
    89       8.289823       8.289823       8.289823    6[6-(1,6),6-(1,6),6-(8,8)]
    90       8.829166       8.829166       8.829166    6[1-(0),6-(1,6),6-(6,6)]
    91        8.88432        8.88432        8.88432    6[1-(0),6-(1,6),6-(6,15)]
    92       8.203856       8.203856       8.203856    6[6-(6,6),8-(12),8-(12)]
    93       9.937497       9.937497       9.937497    6[6-(1,6),6-(1,6),15-(6,6,8)]
    94      10.983685      10.983685      10.983685    6[1-(0),6-(1,6),6-(6,15)]
    95      -1.367134      -1.367134      -1.367134    6[1-(0),6-(1,6),6-(6,6)]
    96      -1.179745      -1.179745      -1.179745    6[6-(1,6),6-(1,6),6-(8,8)]
    97      -2.210408      -2.210408      -2.210408    6[1-(0),6-(1,6),6-(6,6)]
    98      10.126694      10.126694      10.126694    6[1-(0),6-(1,6),6-(6,15)]
    99       0.180853       0.180853       0.180853    6[6-(6,6),8-(12),8-(12)]
   100       7.887392       7.887392       7.887392    6[6-(1,6),6-(1,6),15-(6,6,8)]
   101       8.818704       8.818704       8.818704    6[1-(0),6-(1,6),6-(6,15)]
   102       8.448374       8.448374       8.448374    6[1-(0),6-(1,6),6-(6,6)]
   103       7.144051       7.144051       7.144051    6[6-(1,6),6-(1,6),6-(8,8)]
   104       6.204403       6.204403       6.204403    6[1-(0),6-(1,6),6-(6,6)]
   105       6.560191       6.560191       6.560191    6[1-(0),6-(1,6),6-(6,15)]
   106       6.757667       6.757667       6.757667    6[6-(6,6),8-(12),8-(12)]
   107       5.710534       5.710534       5.710534    6[6-(1,6),6-(1,6),15-(6,6,8)]
   108       5.198613       5.198613       5.198613    6[1-(0),6-(1,6),6-(6,15)]
   109       5.160235       5.160235       5.160235    6[1-(0),6-(1,6),6-(6,6)]
   110       5.625502       5.625502       5.625502    6[6-(1,6),6-(1,6),6-(8,8)]
   111       6.164845       6.164845       6.164845    6[1-(0),6-(1,6),6-(6,6)]
   112       6.219999       6.219999       6.219999    6[1-(0),6-(1,6),6-(6,15)]
   113       5.539536       5.539536       5.539536    6[6-(6,6),8-(12),8-(12)]
   114       7.273176       7.273176       7.273176    6[6-(1,6),6-(1,6),15-(6,6,8)]
   115       8.319364       8.319364       8.319364    6[1-(0),6-(1,6),6-(6,15)]
   116      -4.031454      -4.031454      -4.031454    6[1-(0),6-(1,6),6-(6,6)]
   117      -3.844066      -3.844066      -3.844066    6[6-(1,6),6-(1,6),6-(8,8)]
   118      -4.874728      -4.874728      -4.874728    6[1-(0),6-(1,6),6-(6,6)]
   119       7.462373       7.462373       7.462373    6[1-(0),6-(1,6),6-(6,15)]
   120      -2.483467      -2.483467      -2.483467    6[6-(6,6),8-(12),8-(12)]
   121       5.223072       5.223072       5.223072    6[6-(1,6),6-(1,6),15-(6,6,8)]
   122       6.154383       6.154383       6.154383    6[1-(0),6-(1,6),6-(6,15)]
   123       5.784053       5.784053       5.784053    6[1-(0),6-(1,6),6-(6,6)]
   124        4.47973        4.47973        4.47973    6[6-(1,6),6-(1,6),6-(8,8)]
   125       3.540082       3.540082       3.540082    6[1-(0),6-(1,6),6-(6,6)]
   126        3.89587        3.89587        3.89587    6[1-(0),6-(1,6),6-(6,15)]
   127       4.093347       4.093347       4.093347    6[6-(6,6),8-(12),8-(12)]
   128      -0.124296      -0.124296      -0.124296    6[6-(1,6),6-(1,6),15-(6,6,8)]
   129       0.387625       0.387625       0.387625    6[1-(0),6-(1,6),6-(6,15)]
   130       0.426003       0.426003       0.426003    6[1-(0),6-(1,6),6-(6,6)]
   131      -0.039264      -0.039264      -0.039264    6[6-(1,6),6-(1,6),6-(8,8)]
   132      -0.578607      -0.578607      -0.578607    6[1-(0),6-(1,6),6-(6,6)]
   133      -0.633761      -0.633761      -0.633761    6[1-(0),6-(1,6),6-(6,15)]
   134       0.046703       0.046703       0.046703    6[6-(6,6),8-(12),8-(12)]
   135      -1.686938      -1.686938      -1.686938    6[6-(1,6),6-(1,6),15-(6,6,8)]
   136      -2.733126      -2.733126      -2.733126    6[1-(0),6-(1,6),6-(6,15)]
   137       9.617693       9.617693       9.617693    6[1-(0),6-(1,6),6-(6,6)]
   138       9.430304       9.430304       9.430304    6[6-(1,6),6-(1,6),6-(8,8)]
   139      10.460967      10.460967      10.460967    6[1-(0),6-(1,6),6-(6,6)]
   140      -1.876135      -1.876135      -1.876135    6[1-(0),6-(1,6),6-(6,15)]
   141       8.069706       8.069706       8.069706    6[6-(6,6),8-(12),8-(12)]
   142       0.363167       0.363167       0.363167    6[6-(1,6),6-(1,6),15-(6,6,8)]
   143      -0.568145      -0.568145      -0.568145    6[1-(0),6-(1,6),6-(6,15)]
   144      -0.197815      -0.197815      -0.197815    6[1-(0),6-(1,6),6-(6,6)]
   145       1.106508       1.106508       1.106508    6[6-(1,6),6-(1,6),6-(8,8)]
   146       2.046156       2.046156       2.046156    6[1-(0),6-(1,6),6-(6,6)]
   147       1.690368       1.690368       1.690368    6[1-(0),6-(1,6),6-(6,15)]
   148       1.492892       1.492892       1.492892    6[6-(6,6),8-(12),8-(12)]
   149        3.66055        3.66055        3.66055    8[12-(8,8,8,8),15-(6,6,6)]
   150       2.952488       2.952488       2.952488    8[6-(6,8),12-(8,8,8,8)]
   151       2.541135       2.541135       2.541135    8[6-(6,8),12-(8,8,8,8)]
   152      10.608644      10.608644      10.608644    8[6-(6,8),12-(8,8,8,8)]
   153       9.878094       9.878094       9.878094    8[6-(6,8),12-(8,8,8,8)]
   154       3.371488       3.371488       3.371488    8[6-(6,8),12-(8,8,8,8)]
   155       5.234523       5.234523       5.234523    8[6-(6,8),12-(8,8,8,8)]
   156       5.762385       5.762385       5.762385    8[1-(0),12-(8,8,8,8),12-(8,8,8,8),12-(8,8,8,8)]
   157        7.25433        7.25433        7.25433    8[12-(8,8,8,8),15-(6,6,6)]
   158       7.962391       7.962391       7.962391    8[6-(6,8),12-(8,8,8,8)]
   159       8.373744       8.373744       8.373744    8[6-(6,8),12-(8,8,8,8)]
   160       0.306235       0.306235       0.306235    8[6-(6,8),12-(8,8,8,8)]
   161       1.036786       1.036786       1.036786    8[6-(6,8),12-(8,8,8,8)]
   162       7.543391       7.543391       7.543391    8[6-(6,8),12-(8,8,8,8)]
   163       5.680356       5.680356       5.680356    8[6-(6,8),12-(8,8,8,8)]
   164       5.152495       5.152495       5.152495    8[1-(0),12-(8,8,8,8),12-(8,8,8,8),12-(8,8,8,8)]
   165       4.590009       4.590009       4.590009    8[12-(8,8,8,8),15-(6,6,6)]
   166       5.298071       5.298071       5.298071    8[6-(6,8),12-(8,8,8,8)]
   167       5.709424       5.709424       5.709424    8[6-(6,8),12-(8,8,8,8)]
   168      -2.358085      -2.358085      -2.358085    8[6-(6,8),12-(8,8,8,8)]
   169      -1.627535      -1.627535      -1.627535    8[6-(6,8),12-(8,8,8,8)]
   170       4.879071       4.879071       4.879071    8[6-(6,8),12-(8,8,8,8)]
   171       3.016036       3.016036       3.016036    8[6-(6,8),12-(8,8,8,8)]
   172       2.488174       2.488174       2.488174    8[1-(0),12-(8,8,8,8),12-(8,8,8,8),12-(8,8,8,8)]
   173       0.996229       0.996229       0.996229    8[12-(8,8,8,8),15-(6,6,6)]
   174       0.288168       0.288168       0.288168    8[6-(6,8),12-(8,8,8,8)]
   175      -0.123185      -0.123185      -0.123185    8[6-(6,8),12-(8,8,8,8)]
   176       7.944324       7.944324       7.944324    8[6-(6,8),12-(8,8,8,8)]
   177       7.213773       7.213773       7.213773    8[6-(6,8),12-(8,8,8,8)]
   178       0.707168       0.707168       0.707168    8[6-(6,8),12-(8,8,8,8)]
   179       2.570203       2.570203       2.570203    8[6-(6,8),12-(8,8,8,8)]
   180       3.098064       3.098064       3.098064    8[1-(0),12-(8,8,8,8),12-(8,8,8,8),12-(8,8,8,8)]
