# Supplementary material for: A collection of forcefield precursors for metal–organic frameworks
Source: RSC Adv. 2019 Nov 13;9(63):36492–507. doi: 10.1039/c9ra07327b (PMC9075174; doi:10.1039/c9ra07327b)
Supplement: RA-009-C9RA07327B-s603 [file RA-009-C9RA07327B-s603.txt]

EQEREY_clean

14.935900    0.000000    0.000000
7.467944    16.507543    0.000000
7.467944    -0.000007    16.507543

     1      13.606152      13.606152      13.606152    27[7-(6,6),7-(6,6),7-(6,6),7-(6,6)]
     2      21.074099      21.074099      21.074099    27[7-(6,6),7-(6,6),7-(6,6),7-(6,6)]
     3       9.872175       9.872175       9.872175    27[7-(6,6),7-(6,6),7-(6,6),7-(6,6)]
     4      17.340126      17.340126      17.340126    27[7-(6,6),7-(6,6),7-(6,6),7-(6,6)]
     5      16.265636      16.265636      16.265636    27[7-(6,6),7-(6,6),7-(6,6),7-(6,6)]
     6       8.797689       8.797689       8.797689    27[7-(6,6),7-(6,6),7-(6,6),7-(6,6)]
     7      19.999613      19.999613      19.999613    27[7-(6,6),7-(6,6),7-(6,6),7-(6,6)]
     8      12.531662      12.531662      12.531662    27[7-(6,6),7-(6,6),7-(6,6),7-(6,6)]
     9       8.026548       8.026548       8.026548    1[6-(6,6)]
    10      19.455499      19.455499      19.455499    1[6-(6,6)]
    11       7.919009       7.919009       7.919009    1[6-(6,6)]
    12      10.349081      10.349081      10.349081    1[6-(6,7)]
    13      12.374387      12.374387      12.374387    1[6-(7,7)]
    14       6.860054       6.860054       6.860054    1[6-(6,7)]
    15      17.926062      17.926062      17.926062    1[6-(7,7)]
    16       18.53694       18.53694       18.53694    1[6-(6,7)]
    17      27.280411      27.280411      27.280411    1[6-(7,7)]
    18      15.494496      15.494496      15.494496    1[6-(6,6)]
    19      11.987546      11.987546      11.987546    1[6-(6,6)]
    20      15.386957      15.386957      15.386957    1[6-(6,6)]
    21      17.817027      17.817027      17.817027    1[6-(6,7)]
    22      19.842337      19.842337      19.842337    1[6-(7,7)]
    23       6.860058       6.860058       6.860058    1[6-(6,7)]
    24       2.990166       2.990166       2.990166    1[6-(7,7)]
    25      11.068989      11.068989      11.068989    1[6-(6,7)]
    26      12.344514      12.344514      12.344514    1[6-(7,7)]
    27       19.22847       19.22847       19.22847    1[6-(6,6)]
    28      15.721521      15.721521      15.721521    1[6-(6,6)]
    29      19.120933      19.120933      19.120933    1[6-(6,6)]
    30      21.551004      21.551004      21.551004    1[6-(6,7)]
    31      23.576311      23.576311      23.576311    1[6-(7,7)]
    32      18.061975      18.061975      18.061975    1[6-(6,7)]
    33      14.192083      14.192083      14.192083    1[6-(7,7)]
    34      14.802964      14.802964      14.802964    1[6-(6,7)]
    35      16.078492      16.078492      16.078492    1[6-(7,7)]
    36      11.760524      11.760524      11.760524    1[6-(6,6)]
    37       8.253573       8.253573       8.253573    1[6-(6,6)]
    38      11.652983      11.652983      11.652983    1[6-(6,6)]
    39      14.083055      14.083055      14.083055    1[6-(6,7)]
    40      16.108363      16.108363      16.108363    1[6-(7,7)]
    41      18.061975      18.061975      18.061975    1[6-(6,7)]
    42      14.192083      14.192083      14.192083    1[6-(7,7)]
    43      22.270914      22.270914      22.270914    1[6-(6,7)]
    44      16.078495      16.078495      16.078495    1[6-(7,7)]
    45       21.84524       21.84524       21.84524    1[6-(6,6)]
    46      10.416289      10.416289      10.416289    1[6-(6,6)]
    47      21.952779      21.952779      21.952779    1[6-(6,6)]
    48      19.522707      19.522707      19.522707    1[6-(6,7)]
    49      17.497401      17.497401      17.497401    1[6-(7,7)]
    50      23.011734      23.011734      23.011734    1[6-(6,7)]
    51      11.945726      11.945726      11.945726    1[6-(7,7)]
    52      11.334848      11.334848      11.334848    1[6-(6,7)]
    53       2.591377       2.591377       2.591377    1[6-(7,7)]
    54      14.377292      14.377292      14.377292    1[6-(6,6)]
    55      17.884242      17.884242      17.884242    1[6-(6,6)]
    56      14.484831      14.484831      14.484831    1[6-(6,6)]
    57      12.054761      12.054761      12.054761    1[6-(6,7)]
    58      10.029451      10.029451      10.029451    1[6-(7,7)]
    59       23.01173       23.01173       23.01173    1[6-(6,7)]
    60      26.881622      26.881622      26.881622    1[6-(7,7)]
    61      18.802799      18.802799      18.802799    1[6-(6,7)]
    62      17.527274      17.527274      17.527274    1[6-(7,7)]
    63      10.643318      10.643318      10.643318    1[6-(6,6)]
    64      14.150267      14.150267      14.150267    1[6-(6,6)]
    65      10.750855      10.750855      10.750855    1[6-(6,6)]
    66       8.320784       8.320784       8.320784    1[6-(6,7)]
    67       6.295477       6.295477       6.295477    1[6-(7,7)]
    68      11.809813      11.809813      11.809813    1[6-(6,7)]
    69      15.679705      15.679705      15.679705    1[6-(7,7)]
    70      15.068824      15.068824      15.068824    1[6-(6,7)]
    71      13.793296      13.793296      13.793296    1[6-(7,7)]
    72      18.111264      18.111264      18.111264    1[6-(6,6)]
    73      21.618215      21.618215      21.618215    1[6-(6,6)]
    74      18.218805      18.218805      18.218805    1[6-(6,6)]
    75      15.788733      15.788733      15.788733    1[6-(6,7)]
    76      13.763425      13.763425      13.763425    1[6-(7,7)]
    77      11.809813      11.809813      11.809813    1[6-(6,7)]
    78      15.679705      15.679705      15.679705    1[6-(7,7)]
    79       7.600874       7.600874       7.600874    1[6-(6,7)]
    80      13.793293      13.793293      13.793293    1[6-(7,7)]
    81       8.210259       8.210259       8.210259    6[6-(1,6),6-(1,6),6-(6,7)]
    82       7.541131       7.541131       7.541131    6[1-(0),6-(6,6),6-(6,6)]
    83      21.089486      21.089486      21.089486    6[6-(1,6),6-(1,6),6-(6,7)]
    84      20.377043      20.377043      20.377043    6[1-(0),6-(6,6),6-(6,6)]
    85       6.090855       6.090855       6.090855    6[6-(1,6),6-(1,6),6-(6,7)]
    86       7.475413       7.475413       7.475413    6[1-(0),6-(6,6),6-(6,6)]
    87       9.672484       9.672484       9.672484    6[6-(1,7),6-(6,6),7-(6,27)]
    88      10.570132      10.570132      10.570132    6[1-(0),6-(6,7),7-(6,27)]
    89      11.664932      11.664932      11.664932    6[1-(0),7-(6,27),7-(6,27)]
    90      20.403928      20.403928      20.403928    6[6-(1,7),6-(6,6),7-(6)]
    91      20.895319      20.895319      20.895319    6[1-(0),6-(6,7),7-(6,27)]
    92      18.784876      18.784876      18.784876    6[1-(0),7-(6),7-(6,27)]
    93      20.247101      20.247101      20.247101    6[6-(1,7),6-(6,6),7-(6)]
    94      19.059697      19.059697      19.059697    6[1-(0),6-(6,7),7-(6,27)]
    95      19.761685      19.761685      19.761685    6[1-(0),7-(6),7-(6,27)]
    96      15.678207      15.678207      15.678207    6[6-(1,6),6-(1,6),6-(6,7)]
    97      15.009079      15.009079      15.009079    6[1-(0),6-(6,6),6-(6,6)]
    98      13.621534      13.621534      13.621534    6[6-(1,6),6-(1,6),6-(6,7)]
    99      12.909091      12.909091      12.909091    6[1-(0),6-(6,6),6-(6,6)]
   100      13.558803      13.558803      13.558803    6[6-(1,6),6-(1,6),6-(6,7)]
   101      14.943361      14.943361      14.943361    6[1-(0),6-(6,6),6-(6,6)]
   102      17.140432      17.140432      17.140432    6[6-(1,7),6-(6,6),7-(6,27)]
   103      18.038079      18.038079      18.038079    6[1-(0),6-(6,7),7-(6,27)]
   104      19.132881      19.132881      19.132881    6[1-(0),7-(6,27),7-(6,27)]
   105       5.468032       5.468032       5.468032    6[6-(1,7),6-(6,6),7-(6)]
   106       5.959423       5.959423       5.959423    6[1-(0),6-(6,7),7-(6,27)]
   107       3.848981       3.848981       3.848981    6[1-(0),7-(6),7-(6,27)]
   108      12.779149      12.779149      12.779149    6[6-(1,7),6-(6,6),7-(6)]
   109      11.591745      11.591745      11.591745    6[1-(0),6-(6,7),7-(6,27)]
   110      12.293732      12.293732      12.293732    6[1-(0),7-(6),7-(6,27)]
   111      19.412182      19.412182      19.412182    6[6-(1,6),6-(1,6),6-(6,7)]
   112      18.743053      18.743053      18.743053    6[1-(0),6-(6,6),6-(6,6)]
   113      17.355508      17.355508      17.355508    6[6-(1,6),6-(1,6),6-(6,7)]
   114      16.643066      16.643066      16.643066    6[1-(0),6-(6,6),6-(6,6)]
   115      17.292779      17.292779      17.292779    6[6-(1,6),6-(1,6),6-(6,7)]
   116      18.677336      18.677336      18.677336    6[1-(0),6-(6,6),6-(6,6)]
   117      20.874407      20.874407      20.874407    6[6-(1,7),6-(6,6),7-(6,27)]
   118      21.772055      21.772055      21.772055    6[1-(0),6-(6,7),7-(6,27)]
   119      22.866856      22.866856      22.866856    6[1-(0),7-(6,27),7-(6,27)]
   120       16.66995       16.66995       16.66995    6[6-(1,7),6-(6,6),7-(6)]
   121       17.16134       17.16134       17.16134    6[1-(0),6-(6,7),7-(6,27)]
   122      15.050897      15.050897      15.050897    6[1-(0),7-(6),7-(6,27)]
   123      16.513125      16.513125      16.513125    6[6-(1,7),6-(6,6),7-(6)]
   124      15.325721      15.325721      15.325721    6[1-(0),6-(6,7),7-(6,27)]
   125      16.027709      16.027709      16.027709    6[1-(0),7-(6),7-(6,27)]
   126      11.944234      11.944234      11.944234    6[6-(1,6),6-(1,6),6-(6,7)]
   127      11.275107      11.275107      11.275107    6[1-(0),6-(6,6),6-(6,6)]
   128       9.887562       9.887562       9.887562    6[6-(1,6),6-(1,6),6-(6,7)]
   129       9.175119       9.175119       9.175119    6[1-(0),6-(6,6),6-(6,6)]
   130        9.82483        9.82483        9.82483    6[6-(1,6),6-(1,6),6-(6,7)]
   131      11.209387      11.209387      11.209387    6[1-(0),6-(6,6),6-(6,6)]
   132      13.406459      13.406459      13.406459    6[6-(1,7),6-(6,6),7-(6,27)]
   133      14.304106      14.304106      14.304106    6[1-(0),6-(6,7),7-(6,27)]
   134      15.398908      15.398908      15.398908    6[1-(0),7-(6,27),7-(6,27)]
   135      16.669948      16.669948      16.669948    6[6-(1,7),6-(6,6),7-(6)]
   136       17.16134       17.16134       17.16134    6[1-(0),6-(6,7),7-(6,27)]
   137      15.050898      15.050898      15.050898    6[1-(0),7-(6),7-(6,27)]
   138       9.045175       9.045175       9.045175    6[6-(1,7),6-(6,6),7-(6)]
   139       7.857771       7.857771       7.857771    6[1-(0),6-(6,7),7-(6,27)]
   140      23.495657      23.495657      23.495657    6[1-(0),7-(6),7-(6,27)]
   141      21.661529      21.661529      21.661529    6[6-(1,6),6-(1,6),6-(6,7)]
   142      22.330657      22.330657      22.330657    6[1-(0),6-(6,6),6-(6,6)]
   143       8.782302       8.782302       8.782302    6[6-(1,6),6-(1,6),6-(6,7)]
   144       9.494745       9.494745       9.494745    6[1-(0),6-(6,6),6-(6,6)]
   145      23.780933      23.780933      23.780933    6[6-(1,6),6-(1,6),6-(6,7)]
   146      22.396375      22.396375      22.396375    6[1-(0),6-(6,6),6-(6,6)]
   147      20.199304      20.199304      20.199304    6[6-(1,7),6-(6,6),7-(6,27)]
   148      19.301656      19.301656      19.301656    6[1-(0),6-(6,7),7-(6,27)]
   149      18.206856      18.206856      18.206856    6[1-(0),7-(6,27),7-(6,27)]
   150        9.46786        9.46786        9.46786    6[6-(1,7),6-(6,6),7-(6)]
   151       8.976469       8.976469       8.976469    6[1-(0),6-(6,7),7-(6,27)]
   152      11.086912      11.086912      11.086912    6[1-(0),7-(6),7-(6,27)]
   153       9.624687       9.624687       9.624687    6[6-(1,7),6-(6,6),7-(6)]
   154      10.812091      10.812091      10.812091    6[1-(0),6-(6,7),7-(6,27)]
   155      10.110103      10.110103      10.110103    6[1-(0),7-(6),7-(6,27)]
   156      14.193581      14.193581      14.193581    6[6-(1,6),6-(1,6),6-(6,7)]
   157      14.862709      14.862709      14.862709    6[1-(0),6-(6,6),6-(6,6)]
   158      16.250254      16.250254      16.250254    6[6-(1,6),6-(1,6),6-(6,7)]
   159      16.962697      16.962697      16.962697    6[1-(0),6-(6,6),6-(6,6)]
   160      16.312985      16.312985      16.312985    6[6-(1,6),6-(1,6),6-(6,7)]
   161      14.928427      14.928427      14.928427    6[1-(0),6-(6,6),6-(6,6)]
   162      12.731356      12.731356      12.731356    6[6-(1,7),6-(6,6),7-(6,27)]
   163      11.833709      11.833709      11.833709    6[1-(0),6-(6,7),7-(6,27)]
   164      10.738907      10.738907      10.738907    6[1-(0),7-(6,27),7-(6,27)]
   165      24.403756      24.403756      24.403756    6[6-(1,7),6-(6,6),7-(6)]
   166      23.912365      23.912365      23.912365    6[1-(0),6-(6,7),7-(6,27)]
   167      26.022807      26.022807      26.022807    6[1-(0),7-(6),7-(6,27)]
   168      17.092639      17.092639      17.092639    6[6-(1,7),6-(6,6),7-(6)]
   169      18.280043      18.280043      18.280043    6[1-(0),6-(6,7),7-(6,27)]
   170      17.578056      17.578056      17.578056    6[1-(0),7-(6),7-(6,27)]
   171      10.459606      10.459606      10.459606    6[6-(1,6),6-(1,6),6-(6,7)]
   172      11.128735      11.128735      11.128735    6[1-(0),6-(6,6),6-(6,6)]
   173       12.51628       12.51628       12.51628    6[6-(1,6),6-(1,6),6-(6,7)]
   174      13.228722      13.228722      13.228722    6[1-(0),6-(6,6),6-(6,6)]
   175      12.579009      12.579009      12.579009    6[6-(1,6),6-(1,6),6-(6,7)]
   176      11.194452      11.194452      11.194452    6[1-(0),6-(6,6),6-(6,6)]
   177       8.997381       8.997381       8.997381    6[6-(1,7),6-(6,6),7-(6,27)]
   178       8.099733       8.099733       8.099733    6[1-(0),6-(6,7),7-(6,27)]
   179       7.004932       7.004932       7.004932    6[1-(0),7-(6,27),7-(6,27)]
   180      13.201838      13.201838      13.201838    6[6-(1,7),6-(6,6),7-(6)]
   181      12.710448      12.710448      12.710448    6[1-(0),6-(6,7),7-(6,27)]
   182      14.820891      14.820891      14.820891    6[1-(0),7-(6),7-(6,27)]
   183      13.358663      13.358663      13.358663    6[6-(1,7),6-(6,6),7-(6)]
   184      14.546067      14.546067      14.546067    6[1-(0),6-(6,7),7-(6,27)]
   185      13.844079      13.844079      13.844079    6[1-(0),7-(6),7-(6,27)]
   186      17.927554      17.927554      17.927554    6[6-(1,6),6-(1,6),6-(6,7)]
   187      18.596681      18.596681      18.596681    6[1-(0),6-(6,6),6-(6,6)]
   188      19.984226      19.984226      19.984226    6[6-(1,6),6-(1,6),6-(6,7)]
   189      20.696669      20.696669      20.696669    6[1-(0),6-(6,6),6-(6,6)]
   190      20.046958      20.046958      20.046958    6[6-(1,6),6-(1,6),6-(6,7)]
   191      18.662401      18.662401      18.662401    6[1-(0),6-(6,6),6-(6,6)]
   192      16.465329      16.465329      16.465329    6[6-(1,7),6-(6,6),7-(6,27)]
   193      15.567682      15.567682      15.567682    6[1-(0),6-(6,7),7-(6,27)]
   194       14.47288       14.47288       14.47288    6[1-(0),7-(6,27),7-(6,27)]
   195       13.20184       13.20184       13.20184    6[6-(1,7),6-(6,6),7-(6)]
   196      12.710448      12.710448      12.710448    6[1-(0),6-(6,7),7-(6,27)]
   197       14.82089       14.82089       14.82089    6[1-(0),7-(6),7-(6,27)]
   198      20.826613      20.826613      20.826613    6[6-(1,7),6-(6,6),7-(6)]
   199       7.078117       7.078117       7.078117    6[1-(0),6-(6,7),7-(6,27)]
   200       6.376131       6.376131       6.376131    6[1-(0),7-(6),7-(6,27)]
   201      11.836845      11.836845      11.836845    7[6-(1,6),6-(1,7),27-(7,7,7)]
   202      10.396874      10.396874      10.396874    7[6-(1,7),6-(6,6),27-(7,7,7)]
   203      19.861755      19.861755      19.861755    7[6-(1,6),6-(1,7),27-(7,7,7)]
   204      19.032812      19.032812      19.032812    7[6-(1,7),6-(6,6)]
   205      18.743056      18.743056      18.743056    7[6-(1,6),6-(1,7),27-(7,7,7)]
   206       5.762266       5.762266       5.762266    7[6-(1,7),6-(6,6)]
   207      19.304793      19.304793      19.304793    7[6-(1,6),6-(1,7),27-(7,7,7)]
   208      17.864824      17.864824      17.864824    7[6-(1,7),6-(6,6),27-(7,7,7)]
   209       4.925859       4.925859       4.925859    7[6-(1,6),6-(1,7),27-(7,7,7)]
   210       4.096917       4.096917       4.096917    7[6-(1,7),6-(6,6)]
   211      11.275104      11.275104      11.275104    7[6-(1,6),6-(1,7),27-(7,7,7)]
   212      13.230213      13.230213      13.230213    7[6-(1,7),6-(6,6)]
   213      23.038768      23.038768      23.038768    7[6-(1,6),6-(1,7),27-(7,7,7)]
   214      21.598798      21.598798      21.598798    7[6-(1,7),6-(6,6),27-(7,7,7)]
   215      16.127775      16.127775      16.127775    7[6-(1,6),6-(1,7),27-(7,7,7)]
   216      15.298834      15.298834      15.298834    7[6-(1,7),6-(6,6)]
   217      15.009081      15.009081      15.009081    7[6-(1,6),6-(1,7),27-(7,7,7)]
   218       16.96419       16.96419       16.96419    7[6-(1,7),6-(6,6)]
   219       15.57082       15.57082       15.57082    7[6-(1,6),6-(1,7),27-(7,7,7)]
   220       14.13085       14.13085       14.13085    7[6-(1,7),6-(6,6),27-(7,7,7)]
   221      16.127776      16.127776      16.127776    7[6-(1,6),6-(1,7),27-(7,7,7)]
   222      15.298833      15.298833      15.298833    7[6-(1,7),6-(6,6)]
   223      22.477029      22.477029      22.477029    7[6-(1,6),6-(1,7),27-(7,7,7)]
   224       9.496238       9.496238       9.496238    7[6-(1,7),6-(6,6)]
   225      18.034943      18.034943      18.034943    7[6-(1,6),6-(1,7),27-(7,7,7)]
   226      19.474914      19.474914      19.474914    7[6-(1,7),6-(6,6),27-(7,7,7)]
   227      10.010033      10.010033      10.010033    7[6-(1,6),6-(1,7),27-(7,7,7)]
   228      10.838976      10.838976      10.838976    7[6-(1,7),6-(6,6)]
   229      11.128732      11.128732      11.128732    7[6-(1,6),6-(1,7),27-(7,7,7)]
   230      24.109522      24.109522      24.109522    7[6-(1,7),6-(6,6)]
   231      10.566995      10.566995      10.566995    7[6-(1,6),6-(1,7),27-(7,7,7)]
   232      12.006964      12.006964      12.006964    7[6-(1,7),6-(6,6),27-(7,7,7)]
   233      24.945929      24.945929      24.945929    7[6-(1,6),6-(1,7),27-(7,7,7)]
   234      25.774871      25.774871      25.774871    7[6-(1,7),6-(6,6)]
   235      18.596684      18.596684      18.596684    7[6-(1,6),6-(1,7),27-(7,7,7)]
   236      16.641575      16.641575      16.641575    7[6-(1,7),6-(6,6)]
   237        6.83302        6.83302        6.83302    7[6-(1,6),6-(1,7),27-(7,7,7)]
   238        8.27299        8.27299        8.27299    7[6-(1,7),6-(6,6),27-(7,7,7)]
   239      13.744013      13.744013      13.744013    7[6-(1,6),6-(1,7),27-(7,7,7)]
   240      14.572954      14.572954      14.572954    7[6-(1,7),6-(6,6)]
   241      14.862707      14.862707      14.862707    7[6-(1,6),6-(1,7),27-(7,7,7)]
   242      12.907598      12.907598      12.907598    7[6-(1,7),6-(6,6)]
   243      14.300968      14.300968      14.300968    7[6-(1,6),6-(1,7),27-(7,7,7)]
   244      15.740938      15.740938      15.740938    7[6-(1,7),6-(6,6),27-(7,7,7)]
   245      13.744012      13.744012      13.744012    7[6-(1,6),6-(1,7),27-(7,7,7)]
   246      14.572955      14.572955      14.572955    7[6-(1,7),6-(6,6)]
   247       7.394759       7.394759       7.394759    7[6-(1,6),6-(1,7),27-(7,7,7)]
   248       20.37555       20.37555       20.37555    7[6-(1,7),6-(6,6)]
