# Supplementary material for: A collection of forcefield precursors for metal–organic frameworks
Source: RSC Adv. 2019 Nov 13;9(63):36492–507. doi: 10.1039/c9ra07327b (PMC9075174; doi:10.1039/c9ra07327b)
Supplement: RA-009-C9RA07327B-s604 [file RA-009-C9RA07327B-s604.txt]

EQERIC_clean

10.583500    0.000000    0.000000
-4.035975    10.927067    0.000000
0.000000    0.000000    17.609000

     1       9.532479       9.532479       9.532479    27[7-(6,6),7-(6,6),7-(6,6),7-(6,6)]
     2       2.306796       2.306796       2.306796    27[7-(6,6),7-(6,6),7-(6,6),7-(6,6)]
     3      -2.984954      -2.984954      -2.984954    27[7-(6,6),7-(6,6),7-(6,6),7-(6,6)]
     4       4.240729       4.240729       4.240729    27[7-(6,6),7-(6,6),7-(6,6),7-(6,6)]
     5       0.611614       0.611614       0.611614    1[6-(6,6)]
     6      -0.366184      -0.366184      -0.366184    1[6-(6,6)]
     7      -1.971019      -1.971019      -1.971019    1[6-(6,6)]
     8      -0.190501      -0.190501      -0.190501    1[6-(6,7)]
     9       8.407975       8.407975       8.407975    1[6-(7,7)]
    10       0.273299       0.273299       0.273299    1[6-(6,7)]
    11       3.789525       3.789525       3.789525    1[6-(7,7)]
    12      -3.700293      -3.700293      -3.700293    1[6-(6,7)]
    13       1.665848       1.665848       1.665848    1[6-(7,7)]
    14       0.644161       0.644161       0.644161    1[6-(6,6)]
    15       1.621959       1.621959       1.621959    1[6-(6,6)]
    16       3.226794       3.226794       3.226794    1[6-(6,6)]
    17       1.446276       1.446276       1.446276    1[6-(6,7)]
    18         3.4313         3.4313         3.4313    1[6-(7,7)]
    19       0.982476       0.982476       0.982476    1[6-(6,7)]
    20        8.04975        8.04975        8.04975    1[6-(7,7)]
    21       4.956068       4.956068       4.956068    1[6-(6,7)]
    22      -0.410073      -0.410073      -0.410073    1[6-(7,7)]
    23       5.935911       5.935911       5.935911    1[6-(6,6)]
    24       6.913709       6.913709       6.913709    1[6-(6,6)]
    25       8.518544       8.518544       8.518544    1[6-(6,6)]
    26       6.738026       6.738026       6.738026    1[6-(6,7)]
    27       -1.86045       -1.86045       -1.86045    1[6-(7,7)]
    28       6.274226       6.274226       6.274226    1[6-(6,7)]
    29          2.758          2.758          2.758    1[6-(7,7)]
    30      10.247818      10.247818      10.247818    1[6-(6,7)]
    31       4.881677       4.881677       4.881677    1[6-(7,7)]
    32       5.903364       5.903364       5.903364    1[6-(6,6)]
    33       4.925566       4.925566       4.925566    1[6-(6,6)]
    34       3.320731       3.320731       3.320731    1[6-(6,6)]
    35       5.101249       5.101249       5.101249    1[6-(6,7)]
    36       3.116225       3.116225       3.116225    1[6-(7,7)]
    37       5.565049       5.565049       5.565049    1[6-(6,7)]
    38      -1.502225      -1.502225      -1.502225    1[6-(7,7)]
    39       1.591457       1.591457       1.591457    1[6-(6,7)]
    40       6.957598       6.957598       6.957598    1[6-(7,7)]
    41      -0.733999      -0.733999      -0.733999    6[6-(1,6),6-(1,6),6-(6,7)]
    42       0.130879       0.130879       0.130879    6[1-(0),6-(6,6),6-(6,6)]
    43       0.288701       0.288701       0.288701    6[6-(1,6),6-(1,6),6-(6,7)]
    44      -0.432025      -0.432025      -0.432025    6[1-(0),6-(6,6),6-(6,6)]
    45       -1.23881       -1.23881       -1.23881    6[6-(1,6),6-(1,6),6-(6,7)]
    46      -1.406605      -1.406605      -1.406605    6[1-(0),6-(6,6),6-(6,6)]
    47      -0.979324      -0.979324      -0.979324    6[6-(1,7),6-(6,6),7-(6)]
    48       -0.66576       -0.66576       -0.66576    6[1-(0),6-(6,7),7-(6,27)]
    49      -1.751636      -1.751636      -1.751636    6[1-(0),7-(6),7-(6,27)]
    50       1.199509       1.199509       1.199509    6[6-(1,7),6-(6,6),7-(6)]
    51       1.025898       1.025898       1.025898    6[1-(0),6-(6,7),7-(6,27)]
    52       2.947961       2.947961       2.947961    6[1-(0),7-(6),7-(6,27)]
    53       2.057669       2.057669       2.057669    6[6-(1,7),6-(6,6),7-(6,27)]
    54       0.867653       0.867653       0.867653    6[1-(0),6-(6,7),7-(6,27)]
    55       1.601692       1.601692       1.601692    6[1-(0),7-(6,27),7-(6,27)]
    56       1.989774       1.989774       1.989774    6[6-(1,6),6-(1,6),6-(6,7)]
    57       1.124896       1.124896       1.124896    6[1-(0),6-(6,6),6-(6,6)]
    58       0.967074       0.967074       0.967074    6[6-(1,6),6-(1,6),6-(6,7)]
    59         1.6878         1.6878         1.6878    6[1-(0),6-(6,6),6-(6,6)]
    60       2.494585       2.494585       2.494585    6[6-(1,6),6-(1,6),6-(6,7)]
    61        2.66238        2.66238        2.66238    6[1-(0),6-(6,6),6-(6,6)]
    62       2.235099       2.235099       2.235099    6[6-(1,7),6-(6,6),7-(6)]
    63       1.921535       1.921535       1.921535    6[1-(0),6-(6,7),7-(6,27)]
    64       3.007411       3.007411       3.007411    6[1-(0),7-(6),7-(6,27)]
    65       0.056266       0.056266       0.056266    6[6-(1,7),6-(6,6),7-(6)]
    66       0.229877       0.229877       0.229877    6[1-(0),6-(6,7),7-(6,27)]
    67       8.891314       8.891314       8.891314    6[1-(0),7-(6),7-(6,27)]
    68      -0.801894      -0.801894      -0.801894    6[6-(1,7),6-(6,6),7-(6,27)]
    69       0.388122       0.388122       0.388122    6[1-(0),6-(6,7),7-(6,27)]
    70      -0.345917      -0.345917      -0.345917    6[1-(0),7-(6,27),7-(6,27)]
    71       7.281524       7.281524       7.281524    6[6-(1,6),6-(1,6),6-(6,7)]
    72       6.416646       6.416646       6.416646    6[1-(0),6-(6,6),6-(6,6)]
    73       6.258824       6.258824       6.258824    6[6-(1,6),6-(1,6),6-(6,7)]
    74        6.97955        6.97955        6.97955    6[1-(0),6-(6,6),6-(6,6)]
    75       7.786335       7.786335       7.786335    6[6-(1,6),6-(1,6),6-(6,7)]
    76        7.95413        7.95413        7.95413    6[1-(0),6-(6,6),6-(6,6)]
    77       7.526849       7.526849       7.526849    6[6-(1,7),6-(6,6),7-(6)]
    78       7.213285       7.213285       7.213285    6[1-(0),6-(6,7),7-(6,27)]
    79       8.299161       8.299161       8.299161    6[1-(0),7-(6),7-(6,27)]
    80       5.348016       5.348016       5.348016    6[6-(1,7),6-(6,6),7-(6)]
    81       5.521627       5.521627       5.521627    6[1-(0),6-(6,7),7-(6,27)]
    82       3.599564       3.599564       3.599564    6[1-(0),7-(6),7-(6,27)]
    83       4.489856       4.489856       4.489856    6[6-(1,7),6-(6,6),7-(6,27)]
    84       5.679872       5.679872       5.679872    6[1-(0),6-(6,7),7-(6,27)]
    85       4.945833       4.945833       4.945833    6[1-(0),7-(6,27),7-(6,27)]
    86       4.557751       4.557751       4.557751    6[6-(1,6),6-(1,6),6-(6,7)]
    87       5.422629       5.422629       5.422629    6[1-(0),6-(6,6),6-(6,6)]
    88       5.580451       5.580451       5.580451    6[6-(1,6),6-(1,6),6-(6,7)]
    89       4.859725       4.859725       4.859725    6[1-(0),6-(6,6),6-(6,6)]
    90        4.05294        4.05294        4.05294    6[6-(1,6),6-(1,6),6-(6,7)]
    91       3.885145       3.885145       3.885145    6[1-(0),6-(6,6),6-(6,6)]
    92       4.312426       4.312426       4.312426    6[6-(1,7),6-(6,6),7-(6)]
    93        4.62599        4.62599        4.62599    6[1-(0),6-(6,7),7-(6,27)]
    94       3.540114       3.540114       3.540114    6[1-(0),7-(6),7-(6,27)]
    95       6.491259       6.491259       6.491259    6[6-(1,7),6-(6,6),7-(6)]
    96       6.317648       6.317648       6.317648    6[1-(0),6-(6,7),7-(6,27)]
    97      -2.343789      -2.343789      -2.343789    6[1-(0),7-(6),7-(6,27)]
    98       7.349419       7.349419       7.349419    6[6-(1,7),6-(6,6),7-(6,27)]
    99       6.159403       6.159403       6.159403    6[1-(0),6-(6,7),7-(6,27)]
   100       6.893442       6.893442       6.893442    6[1-(0),7-(6,27),7-(6,27)]
   101      -1.156977      -1.156977      -1.156977    7[6-(1,6),6-(1,7),27-(7,7,7)]
   102      -1.683629      -1.683629      -1.683629    7[6-(1,7),6-(6,6)]
   103       2.139216       2.139216       2.139216    7[6-(1,6),6-(1,7),27-(7,7,7)]
   104       2.437351       2.437351       2.437351    7[6-(1,7),6-(6,6)]
   105       0.561238       0.561238       0.561238    7[6-(1,6),6-(1,7),27-(7,7,7)]
   106       2.541751       2.541751       2.541751    7[6-(1,7),6-(6,6),27-(7,7,7)]
   107       2.412752       2.412752       2.412752    7[6-(1,6),6-(1,7),27-(7,7,7)]
   108       2.939404       2.939404       2.939404    7[6-(1,7),6-(6,6)]
   109       9.700059       9.700059       9.700059    7[6-(1,6),6-(1,7),27-(7,7,7)]
   110       9.401924       9.401924       9.401924    7[6-(1,7),6-(6,6)]
   111       0.694537       0.694537       0.694537    7[6-(1,6),6-(1,7),27-(7,7,7)]
   112      -1.285976      -1.285976      -1.285976    7[6-(1,7),6-(6,6),27-(7,7,7)]
   113       7.704502       7.704502       7.704502    7[6-(1,6),6-(1,7),27-(7,7,7)]
   114       8.231154       8.231154       8.231154    7[6-(1,7),6-(6,6)]
   115       4.408309       4.408309       4.408309    7[6-(1,6),6-(1,7),27-(7,7,7)]
   116       4.110174       4.110174       4.110174    7[6-(1,7),6-(6,6)]
   117       5.986287       5.986287       5.986287    7[6-(1,6),6-(1,7),27-(7,7,7)]
   118       4.005774       4.005774       4.005774    7[6-(1,7),6-(6,6),27-(7,7,7)]
   119       4.134773       4.134773       4.134773    7[6-(1,6),6-(1,7),27-(7,7,7)]
   120       3.608121       3.608121       3.608121    7[6-(1,7),6-(6,6)]
   121      -3.152534      -3.152534      -3.152534    7[6-(1,6),6-(1,7),27-(7,7,7)]
   122      -2.854399      -2.854399      -2.854399    7[6-(1,7),6-(6,6)]
   123       5.852988       5.852988       5.852988    7[6-(1,6),6-(1,7),27-(7,7,7)]
   124       7.833501       7.833501       7.833501    7[6-(1,7),6-(6,6),27-(7,7,7)]
