# Supplementary material for: A collection of forcefield precursors for metal–organic frameworks
Source: RSC Adv. 2019 Nov 13;9(63):36492–507. doi: 10.1039/c9ra07327b (PMC9075174; doi:10.1039/c9ra07327b)
Supplement: RA-009-C9RA07327B-s605 [file RA-009-C9RA07327B-s605.txt]

EQIWAD_clean

4.759500    0.000000    0.000000
0.000000    9.925000    0.000000
-0.714110    0.000000    22.597720

     1      -0.357055      -0.357055      -0.357055    48[8-(33),8-(33),8-(33),8-(33),8-(6),8-(6)]
     2            0.0            0.0            0.0    48[8-(33),8-(33),8-(33),8-(33),8-(6),8-(6)]
     3        2.11385        2.11385        2.11385    33[6-(6,6),8-(1),8-(48),8-(48)]
     4       1.574485       1.574485       1.574485    33[6-(6,6),8-(1),8-(48),8-(48)]
     5        1.93154        1.93154        1.93154    33[6-(6,6),8-(1),8-(48),8-(48)]
     6       2.470905       2.470905       2.470905    33[6-(6,6),8-(1),8-(48),8-(48)]
     7       3.608136       3.608136       3.608136    1[7-(6,6)]
     8       0.356427       0.356427       0.356427    1[8-(33)]
     9       2.760272       2.760272       2.760272    1[8-(6)]
    10       3.926248       3.926248       3.926248    1[6-(6,6)]
    11       -0.17308       -0.17308       -0.17308    1[6-(6,6)]
    12       2.081802       2.081802       2.081802    1[6-(6,6)]
    13       1.413039       1.413039       1.413039    1[6-(6,6)]
    14       0.764337       0.764337       0.764337    1[6-(1,6,7)]
    15       0.416811       0.416811       0.416811    1[6-(1,6,7)]
    16       0.080199       0.080199       0.080199    1[7-(6,6)]
    17       3.331908       3.331908       3.331908    1[8-(33)]
    18       0.928063       0.928063       0.928063    1[8-(6)]
    19      -0.237913      -0.237913      -0.237913    1[6-(6,6)]
    20       3.861415       3.861415       3.861415    1[6-(6,6)]
    21       1.606533       1.606533       1.606533    1[6-(6,6)]
    22       2.275296       2.275296       2.275296    1[6-(6,6)]
    23       2.923998       2.923998       2.923998    1[6-(1,6,7)]
    24       3.271524       3.271524       3.271524    1[6-(1,6,7)]
    25       0.437254       0.437254       0.437254    1[7-(6,6)]
    26       3.688963       3.688963       3.688963    1[8-(33)]
    27       1.285118       1.285118       1.285118    1[8-(6)]
    28       0.119142       0.119142       0.119142    1[6-(6,6)]
    29        4.21847        4.21847        4.21847    1[6-(6,6)]
    30       1.963588       1.963588       1.963588    1[6-(6,6)]
    31       2.632351       2.632351       2.632351    1[6-(6,6)]
    32       3.281053       3.281053       3.281053    1[6-(1,6,7)]
    33       3.628579       3.628579       3.628579    1[6-(1,6,7)]
    34       3.965191       3.965191       3.965191    1[7-(6,6)]
    35       0.713482       0.713482       0.713482    1[8-(33)]
    36       3.117327       3.117327       3.117327    1[8-(6)]
    37       4.283303       4.283303       4.283303    1[6-(6,6)]
    38       0.183975       0.183975       0.183975    1[6-(6,6)]
    39       2.438857       2.438857       2.438857    1[6-(6,6)]
    40       1.770094       1.770094       1.770094    1[6-(6,6)]
    41       1.121392       1.121392       1.121392    1[6-(1,6,7)]
    42       0.773866       0.773866       0.773866    1[6-(1,6,7)]
    43        2.61092        2.61092        2.61092    6[6-(1,6),6-(1,6),33-(8,8,8)]
    44        3.56168        3.56168        3.56168    6[1-(0),6-(1,6),6-(6,33)]
    45       3.965873       3.965873       3.965873    6[1-(0),6-(1,6),6-(6,7)]
    46       3.457645       3.457645       3.457645    6[6-(1,6),6-(1,6),7-(1,6)]
    47       2.466353       2.466353       2.466353    6[1-(0),6-(1,6),6-(6,7)]
    48       2.060468       2.060468       2.060468    6[1-(0),6-(1,6),6-(6,33)]
    49       0.036114       0.036114       0.036114    6[1-(0),1-(0),6-(8,8),7-(1,6)]
    50      -0.573902      -0.573902      -0.573902    6[6-(1,1,7),8-(1),8-(48)]
    51       1.077415       1.077415       1.077415    6[6-(1,6),6-(1,6),33-(8,8,8)]
    52       0.126655       0.126655       0.126655    6[1-(0),6-(1,6),6-(6,33)]
    53      -0.277538      -0.277538      -0.277538    6[1-(0),6-(1,6),6-(6,7)]
    54        0.23069        0.23069        0.23069    6[6-(1,6),6-(1,6),7-(1,6)]
    55       1.221982       1.221982       1.221982    6[1-(0),6-(1,6),6-(6,7)]
    56       1.627867       1.627867       1.627867    6[1-(0),6-(1,6),6-(6,33)]
    57       3.652221       3.652221       3.652221    6[1-(0),1-(0),6-(8,8),7-(1,6)]
    58       4.262237       4.262237       4.262237    6[6-(1,1,7),8-(1),8-(48)]
    59        1.43447        1.43447        1.43447    6[6-(1,6),6-(1,6),33-(8,8,8)]
    60        0.48371        0.48371        0.48371    6[1-(0),6-(1,6),6-(6,33)]
    61       0.079517       0.079517       0.079517    6[1-(0),6-(1,6),6-(6,7)]
    62       0.587745       0.587745       0.587745    6[6-(1,6),6-(1,6),7-(1,6)]
    63       1.579037       1.579037       1.579037    6[1-(0),6-(1,6),6-(6,7)]
    64       1.984922       1.984922       1.984922    6[1-(0),6-(1,6),6-(6,33)]
    65       4.009276       4.009276       4.009276    6[1-(0),1-(0),6-(8,8),7-(1,6)]
    66       4.619292       4.619292       4.619292    6[6-(1,1,7),8-(1),8-(48)]
    67       2.967975       2.967975       2.967975    6[6-(1,6),6-(1,6),33-(8,8,8)]
    68       3.918735       3.918735       3.918735    6[1-(0),6-(1,6),6-(6,33)]
    69       4.322928       4.322928       4.322928    6[1-(0),6-(1,6),6-(6,7)]
    70         3.8147         3.8147         3.8147    6[6-(1,6),6-(1,6),7-(1,6)]
    71       2.823408       2.823408       2.823408    6[1-(0),6-(1,6),6-(6,7)]
    72       2.417523       2.417523       2.417523    6[1-(0),6-(1,6),6-(6,33)]
    73       0.393169       0.393169       0.393169    6[1-(0),1-(0),6-(8,8),7-(1,6)]
    74      -0.216847      -0.216847      -0.216847    6[6-(1,1,7),8-(1),8-(48)]
    75       3.890351       3.890351       3.890351    7[1-(0),6-(1,1,6),6-(6,6)]
    76      -0.202016      -0.202016      -0.202016    7[1-(0),6-(1,1,6),6-(6,6)]
    77       0.155039       0.155039       0.155039    7[1-(0),6-(1,1,6),6-(6,6)]
    78       4.247406       4.247406       4.247406    7[1-(0),6-(1,1,6),6-(6,6)]
    79       3.444414       3.444414       3.444414    8[33-(6,8,8),48-(8,8,8,8,8)]
    80       1.061569       1.061569       1.061569    8[1-(0),33-(6,8,8)]
    81       1.269858       1.269858       1.269858    8[33-(6,8,8),48-(8,8,8,8,8)]
    82       2.997531       2.997531       2.997531    8[1-(0),6-(6,8)]
    83       0.048123       0.048123       0.048123    8[6-(6,8),48-(8,8,8,8,8)]
    84       0.243921       0.243921       0.243921    8[33-(6,8,8),48-(8,8,8,8,8)]
    85       2.626766       2.626766       2.626766    8[1-(0),33-(6,8,8)]
    86       2.418477       2.418477       2.418477    8[33-(6,8,8),48-(8,8,8,8,8)]
    87       0.690804       0.690804       0.690804    8[1-(0),6-(6,8)]
    88       3.640212       3.640212       3.640212    8[6-(6,8),48-(8,8,8,8,8)]
    89       0.600976       0.600976       0.600976    8[33-(6,8,8),48-(8,8,8,8,8)]
    90       2.983821       2.983821       2.983821    8[1-(0),33-(6,8,8)]
    91       2.775532       2.775532       2.775532    8[33-(6,8,8),48-(8,8,8,8,8)]
    92       1.047859       1.047859       1.047859    8[1-(0),6-(6,8)]
    93       3.997267       3.997267       3.997267    8[6-(6,8),48-(8,8,8,8,8)]
    94       3.801469       3.801469       3.801469    8[33-(6,8,8),48-(8,8,8,8,8)]
    95       1.418624       1.418624       1.418624    8[1-(0),33-(6,8,8)]
    96       1.626913       1.626913       1.626913    8[33-(6,8,8),48-(8,8,8,8,8)]
    97       3.354586       3.354586       3.354586    8[1-(0),6-(6,8)]
    98       0.405178       0.405178       0.405178    8[6-(6,8),48-(8,8,8,8,8)]
