# Supplementary material for: A collection of forcefield precursors for metal–organic frameworks
Source: RSC Adv. 2019 Nov 13;9(63):36492–507. doi: 10.1039/c9ra07327b (PMC9075174; doi:10.1039/c9ra07327b)
Supplement: RA-009-C9RA07327B-s606 [file RA-009-C9RA07327B-s606.txt]

EQOCES_clean

9.081000    0.000000    0.000000
4.540471    8.817532    0.000000
4.540510    0.000010    13.852970

     1      11.936149      11.936149      11.936149    27[7-(6,6),7-(6,6),7-(6,6),7-(6,6)]
     2       2.855146       2.855146       2.855146    27[7-(6,6),7-(6,6),7-(6,6),7-(6,6)]
     3       5.125411       5.125411       5.125411    27[7-(6,6),7-(6,6),7-(6,6),7-(6,6)]
     4      14.206384      14.206384      14.206384    27[7-(6,6),7-(6,6),7-(6,6),7-(6,6)]
     5      12.283869      12.283869      12.283869    1[6-(7,7)]
     6        6.31129        6.31129        6.31129    1[6-(6,7)]
     7      14.490542      14.490542      14.490542    1[6-(6,7)]
     8      14.590439      14.590439      14.590439    1[6-(7,7)]
     9        9.45058        9.45058        9.45058    1[6-(6,7)]
    10       7.546291       7.546291       7.546291    1[6-(6,7)]
    11      12.283849      12.283849      12.283849    1[6-(7,7)]
    12       6.311281       6.311281       6.311281    1[6-(6,7)]
    13       5.409543       5.409543       5.409543    1[6-(6,7)]
    14       5.509428       5.509428       5.509428    1[6-(7,7)]
    15       9.450595       9.450595       9.450595    1[6-(6,7)]
    16       7.546312       7.546312       7.546312    1[6-(6,7)]
    17      10.013604      10.013604      10.013604    1[6-(7,7)]
    18      13.122027      13.122027      13.122027    1[6-(6,7)]
    19       7.679806       7.679806       7.679806    1[6-(6,7)]
    20       12.32017       12.32017       12.32017    1[6-(7,7)]
    21       7.180345       7.180345       7.180345    1[6-(6,7)]
    22       5.276059       5.276059       5.276059    1[6-(6,7)]
    23      10.013614      10.013614      10.013614    1[6-(7,7)]
    24       4.041044       4.041044       4.041044    1[6-(6,7)]
    25       7.679778       7.679778       7.679778    1[6-(6,7)]
    26       3.239196       3.239196       3.239196    1[6-(7,7)]
    27       7.180329       7.180329       7.180329    1[6-(6,7)]
    28      14.357044      14.357044      14.357044    1[6-(6,7)]
    29      12.944056      12.944056      12.944056    6[1-(0),7-(6,27),7-(6,27)]
    30       5.562108       5.562108       5.562108    6[1-(0),6-(1,7),7-(6,27)]
    31      14.142742      14.142742      14.142742    6[1-(0),6-(1,7),7-(6,27)]
    32       9.662169       9.662169       9.662169    6[1-(0),7-(6,27),7-(6,27)]
    33       9.348873       9.348873       9.348873    6[1-(0),6-(1,7),7-(6,27)]
    34       8.295475       8.295475       8.295475    6[1-(0),6-(1,7),7-(6,27)]
    35       12.94404       12.94404       12.94404    6[1-(0),7-(6,27),7-(6,27)]
    36       5.562098       5.562098       5.562098    6[1-(0),6-(1,7),7-(6,27)]
    37       5.061738       5.061738       5.061738    6[1-(0),6-(1,7),7-(6,27)]
    38        5.12167        5.12167        5.12167    6[1-(0),7-(6,27),7-(6,27)]
    39       9.348887       9.348887       9.348887    6[1-(0),6-(1,7),7-(6,27)]
    40       8.295493       8.295493       8.295493    6[1-(0),6-(1,7),7-(6,27)]
    41      10.673791      10.673791      10.673791    6[1-(0),7-(6,27),7-(6,27)]
    42      12.372845      12.372845      12.372845    6[1-(0),6-(1,7),7-(6,27)]
    43       7.332007       7.332007       7.332007    6[1-(0),6-(1,7),7-(6,27)]
    44       7.391938       7.391938       7.391938    6[1-(0),7-(6,27),7-(6,27)]
    45        7.07864        7.07864        7.07864    6[1-(0),6-(1,7),7-(6,27)]
    46       6.025243       6.025243       6.025243    6[1-(0),6-(1,7),7-(6,27)]
    47      10.673804      10.673804      10.673804    6[1-(0),7-(6,27),7-(6,27)]
    48       3.291861       3.291861       3.291861    6[1-(0),6-(1,7),7-(6,27)]
    49       7.331973       7.331973       7.331973    6[1-(0),6-(1,7),7-(6,27)]
    50       7.391911       7.391911       7.391911    6[1-(0),7-(6,27),7-(6,27)]
    51        7.07862        7.07862        7.07862    6[1-(0),6-(1,7),7-(6,27)]
    52      15.106225      15.106225      15.106225    6[1-(0),6-(1,7),7-(6,27)]
    53      13.025781      13.025781      13.025781    7[6-(1,6),6-(1,7),27-(7,7,7)]
    54       4.801124       4.801124       4.801124    7[6-(1,6),6-(1,7),27-(7,7,7)]
    55      13.070276      13.070276      13.070276    7[6-(1,6),6-(1,7),27-(7,7,7)]
    56      10.227916      10.227916      10.227916    7[6-(1,6),6-(1,7),27-(7,7,7)]
    57       3.944773       3.944773       3.944773    7[6-(1,6),6-(1,7),27-(7,7,7)]
    58       4.801107       4.801107       4.801107    7[6-(1,6),6-(1,7),27-(7,7,7)]
    59       3.989271       3.989271       3.989271    7[6-(1,6),6-(1,7),27-(7,7,7)]
    60      10.227926      10.227926      10.227926    7[6-(1,6),6-(1,7),27-(7,7,7)]
    61      10.755516      10.755516      10.755516    7[6-(1,6),6-(1,7),27-(7,7,7)]
    62       11.61186       11.61186       11.61186    7[6-(1,6),6-(1,7),27-(7,7,7)]
    63       6.259536       6.259536       6.259536    7[6-(1,6),6-(1,7),27-(7,7,7)]
    64       7.957683       7.957683       7.957683    7[6-(1,6),6-(1,7),27-(7,7,7)]
    65       1.674538       1.674538       1.674538    7[6-(1,6),6-(1,7),27-(7,7,7)]
    66        2.53087        2.53087        2.53087    7[6-(1,6),6-(1,7),27-(7,7,7)]
    67      15.340512      15.340512      15.340512    7[6-(1,6),6-(1,7),27-(7,7,7)]
    68       7.957658       7.957658       7.957658    7[6-(1,6),6-(1,7),27-(7,7,7)]
