# Supplementary material for: A collection of forcefield precursors for metal–organic frameworks
Source: RSC Adv. 2019 Nov 13;9(63):36492–507. doi: 10.1039/c9ra07327b (PMC9075174; doi:10.1039/c9ra07327b)
Supplement: RA-009-C9RA07327B-s607 [file RA-009-C9RA07327B-s607.txt]

EQOCES01_clean

15.925300    0.000000    0.000000
0.000000    15.971200    0.000000
0.000000    0.000000    18.475000

     1      13.753248      13.753248      13.753248    27[7-(6,6),7-(6,6),7-(6,6),7-(6,6)]
     2      10.807546      10.807546      10.807546    27[7-(6,6),7-(6,6),7-(6,6),7-(6,6)]
     3       2.172052       2.172052       2.172052    27[7-(6,6),7-(6,6),7-(6,6),7-(6,6)]
     4       5.117754       5.117754       5.117754    27[7-(6,6),7-(6,6),7-(6,6),7-(6,6)]
     5       5.790598       5.790598       5.790598    27[7-(6,6),7-(6,6),7-(6,6),7-(6,6)]
     6       2.844896       2.844896       2.844896    27[7-(6,6),7-(6,6),7-(6,6),7-(6,6)]
     7      10.134702      10.134702      10.134702    27[7-(6,6),7-(6,6),7-(6,6),7-(6,6)]
     8      13.080404      13.080404      13.080404    27[7-(6,6),7-(6,6),7-(6,6),7-(6,6)]
     9       2.172052       2.172052       2.172052    27[7-(6,6),7-(6,6),7-(6,6),7-(6,6)]
    10       5.117754       5.117754       5.117754    27[7-(6,6),7-(6,6),7-(6,6),7-(6,6)]
    11      13.753248      13.753248      13.753248    27[7-(6,6),7-(6,6),7-(6,6),7-(6,6)]
    12      10.807546      10.807546      10.807546    27[7-(6,6),7-(6,6),7-(6,6),7-(6,6)]
    13      10.134702      10.134702      10.134702    27[7-(6,6),7-(6,6),7-(6,6),7-(6,6)]
    14      13.080404      13.080404      13.080404    27[7-(6,6),7-(6,6),7-(6,6),7-(6,6)]
    15       5.790598       5.790598       5.790598    27[7-(6,6),7-(6,6),7-(6,6),7-(6,6)]
    16       2.844896       2.844896       2.844896    27[7-(6,6),7-(6,6),7-(6,6),7-(6,6)]
    17      15.065334      15.065334      15.065334    1[6-(6,7)]
    18       13.79131       13.79131       13.79131    1[6-(6,7)]
    19      11.646172      11.646172      11.646172    1[6-(7,7)]
    20      14.555724      14.555724      14.555724    1[6-(6,7)]
    21      14.284994      14.284994      14.284994    1[6-(6,7)]
    22      13.047598      13.047598      13.047598    1[6-(7,7)]
    23      15.750122      15.750122      15.750122    1[6-(6,7)]
    24       1.751783       1.751783       1.751783    1[6-(6,7)]
    25       0.092367       0.092367       0.092367    1[6-(7,7)]
    26       9.523329       9.523329       9.523329    1[6-(6,7)]
    27      10.685876      10.685876      10.685876    1[6-(6,7)]
    28      13.085819      13.085819      13.085819    1[6-(7,7)]
    29       0.859966       0.859966       0.859966    1[6-(6,7)]
    30        2.13399        2.13399        2.13399    1[6-(6,7)]
    31       4.279128       4.279128       4.279128    1[6-(7,7)]
    32       1.369576       1.369576       1.369576    1[6-(6,7)]
    33       1.640306       1.640306       1.640306    1[6-(6,7)]
    34       2.877702       2.877702       2.877702    1[6-(7,7)]
    35       0.175178       0.175178       0.175178    1[6-(6,7)]
    36      14.173517      14.173517      14.173517    1[6-(6,7)]
    37      15.832933      15.832933      15.832933    1[6-(7,7)]
    38       6.401971       6.401971       6.401971    1[6-(6,7)]
    39       5.239424       5.239424       5.239424    1[6-(6,7)]
    40       2.839481       2.839481       2.839481    1[6-(7,7)]
    41       7.102684       7.102684       7.102684    1[6-(6,7)]
    42        5.82866        5.82866        5.82866    1[6-(6,7)]
    43       3.683522       3.683522       3.683522    1[6-(7,7)]
    44       6.593074       6.593074       6.593074    1[6-(6,7)]
    45       6.322344       6.322344       6.322344    1[6-(6,7)]
    46       5.084948       5.084948       5.084948    1[6-(7,7)]
    47       7.787472       7.787472       7.787472    1[6-(6,7)]
    48       9.714433       9.714433       9.714433    1[6-(6,7)]
    49       8.055017       8.055017       8.055017    1[6-(7,7)]
    50       1.560679       1.560679       1.560679    1[6-(6,7)]
    51       2.723226       2.723226       2.723226    1[6-(6,7)]
    52       5.123169       5.123169       5.123169    1[6-(7,7)]
    53       8.822616       8.822616       8.822616    1[6-(6,7)]
    54       10.09664       10.09664       10.09664    1[6-(6,7)]
    55      12.241778      12.241778      12.241778    1[6-(7,7)]
    56       9.332226       9.332226       9.332226    1[6-(6,7)]
    57       9.602956       9.602956       9.602956    1[6-(6,7)]
    58      10.840352      10.840352      10.840352    1[6-(7,7)]
    59       8.137828       8.137828       8.137828    1[6-(6,7)]
    60       6.210867       6.210867       6.210867    1[6-(6,7)]
    61       7.870283       7.870283       7.870283    1[6-(7,7)]
    62      14.364621      14.364621      14.364621    1[6-(6,7)]
    63      13.202074      13.202074      13.202074    1[6-(6,7)]
    64      10.802131      10.802131      10.802131    1[6-(7,7)]
    65       0.859966       0.859966       0.859966    1[6-(6,7)]
    66        2.13399        2.13399        2.13399    1[6-(6,7)]
    67       4.279128       4.279128       4.279128    1[6-(7,7)]
    68       1.369576       1.369576       1.369576    1[6-(6,7)]
    69       1.640306       1.640306       1.640306    1[6-(6,7)]
    70       2.877702       2.877702       2.877702    1[6-(7,7)]
    71       0.175178       0.175178       0.175178    1[6-(6,7)]
    72      14.173517      14.173517      14.173517    1[6-(6,7)]
    73      15.832933      15.832933      15.832933    1[6-(7,7)]
    74       6.401971       6.401971       6.401971    1[6-(6,7)]
    75       5.239424       5.239424       5.239424    1[6-(6,7)]
    76       2.839481       2.839481       2.839481    1[6-(7,7)]
    77      15.065334      15.065334      15.065334    1[6-(6,7)]
    78       13.79131       13.79131       13.79131    1[6-(6,7)]
    79      11.646172      11.646172      11.646172    1[6-(7,7)]
    80      14.555724      14.555724      14.555724    1[6-(6,7)]
    81      14.284994      14.284994      14.284994    1[6-(6,7)]
    82      13.047598      13.047598      13.047598    1[6-(7,7)]
    83      15.750122      15.750122      15.750122    1[6-(6,7)]
    84       1.751783       1.751783       1.751783    1[6-(6,7)]
    85       0.092367       0.092367       0.092367    1[6-(7,7)]
    86       9.523329       9.523329       9.523329    1[6-(6,7)]
    87      10.685876      10.685876      10.685876    1[6-(6,7)]
    88      13.085819      13.085819      13.085819    1[6-(7,7)]
    89       8.822616       8.822616       8.822616    1[6-(6,7)]
    90       10.09664       10.09664       10.09664    1[6-(6,7)]
    91      12.241778      12.241778      12.241778    1[6-(7,7)]
    92       9.332226       9.332226       9.332226    1[6-(6,7)]
    93       9.602956       9.602956       9.602956    1[6-(6,7)]
    94      10.840352      10.840352      10.840352    1[6-(7,7)]
    95       8.137828       8.137828       8.137828    1[6-(6,7)]
    96       6.210867       6.210867       6.210867    1[6-(6,7)]
    97       7.870283       7.870283       7.870283    1[6-(7,7)]
    98      14.364621      14.364621      14.364621    1[6-(6,7)]
    99      13.202074      13.202074      13.202074    1[6-(6,7)]
   100      10.802131      10.802131      10.802131    1[6-(7,7)]
   101       7.102684       7.102684       7.102684    1[6-(6,7)]
   102        5.82866        5.82866        5.82866    1[6-(6,7)]
   103       3.683522       3.683522       3.683522    1[6-(7,7)]
   104       6.593074       6.593074       6.593074    1[6-(6,7)]
   105       6.322344       6.322344       6.322344    1[6-(6,7)]
   106       5.084948       5.084948       5.084948    1[6-(7,7)]
   107       7.787472       7.787472       7.787472    1[6-(6,7)]
   108       9.714433       9.714433       9.714433    1[6-(6,7)]
   109       8.055017       8.055017       8.055017    1[6-(7,7)]
   110       1.560679       1.560679       1.560679    1[6-(6,7)]
   111       2.723226       2.723226       2.723226    1[6-(6,7)]
   112       5.123169       5.123169       5.123169    1[6-(7,7)]
   113      14.245181      14.245181      14.245181    6[1-(0),6-(1,7),7-(6,27)]
   114      13.544468      13.544468      13.544468    6[1-(0),6-(1,7),7-(6,27)]
   115       12.33733       12.33733       12.33733    6[1-(0),7-(6,27),7-(6,27)]
   116      14.229256      14.229256      14.229256    6[1-(0),6-(1,7),7-(6,27)]
   117      14.100261      14.100261      14.100261    6[1-(0),6-(1,7),7-(6,27)]
   118      13.374067      13.374067      13.374067    6[1-(0),7-(6,27),7-(6,27)]
   119        0.11307        0.11307        0.11307    6[1-(0),6-(1,7),7-(6,27)]
   120       1.173695       1.173695       1.173695    6[1-(0),6-(1,7),7-(6,27)]
   121       0.299396       0.299396       0.299396    6[1-(0),7-(6,27),7-(6,27)]
   122      10.345075      10.345075      10.345075    6[1-(0),6-(1,7),7-(6,27)]
   123      10.986864      10.986864      10.986864    6[1-(0),6-(1,7),7-(6,27)]
   124      12.316627      12.316627      12.316627    6[1-(0),7-(6,27),7-(6,27)]
   125       1.680119       1.680119       1.680119    6[1-(0),6-(1,7),7-(6,27)]
   126       2.380832       2.380832       2.380832    6[1-(0),6-(1,7),7-(6,27)]
   127        3.58797        3.58797        3.58797    6[1-(0),7-(6,27),7-(6,27)]
   128       1.696044       1.696044       1.696044    6[1-(0),6-(1,7),7-(6,27)]
   129       1.825039       1.825039       1.825039    6[1-(0),6-(1,7),7-(6,27)]
   130       2.551233       2.551233       2.551233    6[1-(0),7-(6,27),7-(6,27)]
   131       15.81223       15.81223       15.81223    6[1-(0),6-(1,7),7-(6,27)]
   132      14.751605      14.751605      14.751605    6[1-(0),6-(1,7),7-(6,27)]
   133      15.625904      15.625904      15.625904    6[1-(0),7-(6,27),7-(6,27)]
   134       5.580225       5.580225       5.580225    6[1-(0),6-(1,7),7-(6,27)]
   135       4.938436       4.938436       4.938436    6[1-(0),6-(1,7),7-(6,27)]
   136       3.608673       3.608673       3.608673    6[1-(0),7-(6,27),7-(6,27)]
   137       6.282531       6.282531       6.282531    6[1-(0),6-(1,7),7-(6,27)]
   138       5.581818       5.581818       5.581818    6[1-(0),6-(1,7),7-(6,27)]
   139        4.37468        4.37468        4.37468    6[1-(0),7-(6,27),7-(6,27)]
   140       6.266606       6.266606       6.266606    6[1-(0),6-(1,7),7-(6,27)]
   141       6.137611       6.137611       6.137611    6[1-(0),6-(1,7),7-(6,27)]
   142       5.411417       5.411417       5.411417    6[1-(0),7-(6,27),7-(6,27)]
   143        8.07572        8.07572        8.07572    6[1-(0),6-(1,7),7-(6,27)]
   144       9.136345       9.136345       9.136345    6[1-(0),6-(1,7),7-(6,27)]
   145       8.262046       8.262046       8.262046    6[1-(0),7-(6,27),7-(6,27)]
   146       2.382425       2.382425       2.382425    6[1-(0),6-(1,7),7-(6,27)]
   147       3.024214       3.024214       3.024214    6[1-(0),6-(1,7),7-(6,27)]
   148       4.353977       4.353977       4.353977    6[1-(0),7-(6,27),7-(6,27)]
   149       9.642769       9.642769       9.642769    6[1-(0),6-(1,7),7-(6,27)]
   150      10.343482      10.343482      10.343482    6[1-(0),6-(1,7),7-(6,27)]
   151       11.55062       11.55062       11.55062    6[1-(0),7-(6,27),7-(6,27)]
   152       9.658694       9.658694       9.658694    6[1-(0),6-(1,7),7-(6,27)]
   153       9.787689       9.787689       9.787689    6[1-(0),6-(1,7),7-(6,27)]
   154      10.513883      10.513883      10.513883    6[1-(0),7-(6,27),7-(6,27)]
   155        7.84958        7.84958        7.84958    6[1-(0),6-(1,7),7-(6,27)]
   156       6.788955       6.788955       6.788955    6[1-(0),6-(1,7),7-(6,27)]
   157       7.663254       7.663254       7.663254    6[1-(0),7-(6,27),7-(6,27)]
   158      13.542875      13.542875      13.542875    6[1-(0),6-(1,7),7-(6,27)]
   159      12.901086      12.901086      12.901086    6[1-(0),6-(1,7),7-(6,27)]
   160      11.571323      11.571323      11.571323    6[1-(0),7-(6,27),7-(6,27)]
   161       1.680119       1.680119       1.680119    6[1-(0),6-(1,7),7-(6,27)]
   162       2.380832       2.380832       2.380832    6[1-(0),6-(1,7),7-(6,27)]
   163        3.58797        3.58797        3.58797    6[1-(0),7-(6,27),7-(6,27)]
   164       1.696044       1.696044       1.696044    6[1-(0),6-(1,7),7-(6,27)]
   165       1.825039       1.825039       1.825039    6[1-(0),6-(1,7),7-(6,27)]
   166       2.551233       2.551233       2.551233    6[1-(0),7-(6,27),7-(6,27)]
   167       15.81223       15.81223       15.81223    6[1-(0),6-(1,7),7-(6,27)]
   168      14.751605      14.751605      14.751605    6[1-(0),6-(1,7),7-(6,27)]
   169      15.625904      15.625904      15.625904    6[1-(0),7-(6,27),7-(6,27)]
   170       5.580225       5.580225       5.580225    6[1-(0),6-(1,7),7-(6,27)]
   171       4.938436       4.938436       4.938436    6[1-(0),6-(1,7),7-(6,27)]
   172       3.608673       3.608673       3.608673    6[1-(0),7-(6,27),7-(6,27)]
   173      14.245181      14.245181      14.245181    6[1-(0),6-(1,7),7-(6,27)]
   174      13.544468      13.544468      13.544468    6[1-(0),6-(1,7),7-(6,27)]
   175       12.33733       12.33733       12.33733    6[1-(0),7-(6,27),7-(6,27)]
   176      14.229256      14.229256      14.229256    6[1-(0),6-(1,7),7-(6,27)]
   177      14.100261      14.100261      14.100261    6[1-(0),6-(1,7),7-(6,27)]
   178      13.374067      13.374067      13.374067    6[1-(0),7-(6,27),7-(6,27)]
   179        0.11307        0.11307        0.11307    6[1-(0),6-(1,7),7-(6,27)]
   180       1.173695       1.173695       1.173695    6[1-(0),6-(1,7),7-(6,27)]
   181       0.299396       0.299396       0.299396    6[1-(0),7-(6,27),7-(6,27)]
   182      10.345075      10.345075      10.345075    6[1-(0),6-(1,7),7-(6,27)]
   183      10.986864      10.986864      10.986864    6[1-(0),6-(1,7),7-(6,27)]
   184      12.316627      12.316627      12.316627    6[1-(0),7-(6,27),7-(6,27)]
   185       9.642769       9.642769       9.642769    6[1-(0),6-(1,7),7-(6,27)]
   186      10.343482      10.343482      10.343482    6[1-(0),6-(1,7),7-(6,27)]
   187       11.55062       11.55062       11.55062    6[1-(0),7-(6,27),7-(6,27)]
   188       9.658694       9.658694       9.658694    6[1-(0),6-(1,7),7-(6,27)]
   189       9.787689       9.787689       9.787689    6[1-(0),6-(1,7),7-(6,27)]
   190      10.513883      10.513883      10.513883    6[1-(0),7-(6,27),7-(6,27)]
   191        7.84958        7.84958        7.84958    6[1-(0),6-(1,7),7-(6,27)]
   192       6.788955       6.788955       6.788955    6[1-(0),6-(1,7),7-(6,27)]
   193       7.663254       7.663254       7.663254    6[1-(0),7-(6,27),7-(6,27)]
   194      13.542875      13.542875      13.542875    6[1-(0),6-(1,7),7-(6,27)]
   195      12.901086      12.901086      12.901086    6[1-(0),6-(1,7),7-(6,27)]
   196      11.571323      11.571323      11.571323    6[1-(0),7-(6,27),7-(6,27)]
   197       6.282531       6.282531       6.282531    6[1-(0),6-(1,7),7-(6,27)]
   198       5.581818       5.581818       5.581818    6[1-(0),6-(1,7),7-(6,27)]
   199        4.37468        4.37468        4.37468    6[1-(0),7-(6,27),7-(6,27)]
   200       6.266606       6.266606       6.266606    6[1-(0),6-(1,7),7-(6,27)]
   201       6.137611       6.137611       6.137611    6[1-(0),6-(1,7),7-(6,27)]
   202       5.411417       5.411417       5.411417    6[1-(0),7-(6,27),7-(6,27)]
   203        8.07572        8.07572        8.07572    6[1-(0),6-(1,7),7-(6,27)]
   204       9.136345       9.136345       9.136345    6[1-(0),6-(1,7),7-(6,27)]
   205       8.262046       8.262046       8.262046    6[1-(0),7-(6,27),7-(6,27)]
   206       2.382425       2.382425       2.382425    6[1-(0),6-(1,7),7-(6,27)]
   207       3.024214       3.024214       3.024214    6[1-(0),6-(1,7),7-(6,27)]
   208       4.353977       4.353977       4.353977    6[1-(0),7-(6,27),7-(6,27)]
   209      13.452101      13.452101      13.452101    7[6-(1,6),6-(1,7),27-(7,7,7)]
   210      12.319812      12.319812      12.319812    7[6-(1,6),6-(1,7),27-(7,7,7)]
   211      13.787806      13.787806      13.787806    7[6-(1,6),6-(1,7),27-(7,7,7)]
   212      13.538416      13.538416      13.538416    7[6-(1,6),6-(1,7),27-(7,7,7)]
   213      15.431616      15.431616      15.431616    7[6-(1,6),6-(1,7),27-(7,7,7)]
   214       1.315111       1.315111       1.315111    7[6-(1,6),6-(1,7),27-(7,7,7)]
   215      11.189116      11.189116      11.189116    7[6-(1,6),6-(1,7),27-(7,7,7)]
   216      12.270444      12.270444      12.270444    7[6-(1,6),6-(1,7),27-(7,7,7)]
   217       2.473199       2.473199       2.473199    7[6-(1,6),6-(1,7),27-(7,7,7)]
   218       3.605488       3.605488       3.605488    7[6-(1,6),6-(1,7),27-(7,7,7)]
   219       2.137494       2.137494       2.137494    7[6-(1,6),6-(1,7),27-(7,7,7)]
   220       2.386884       2.386884       2.386884    7[6-(1,6),6-(1,7),27-(7,7,7)]
   221       0.493684       0.493684       0.493684    7[6-(1,6),6-(1,7),27-(7,7,7)]
   222      14.610189      14.610189      14.610189    7[6-(1,6),6-(1,7),27-(7,7,7)]
   223       4.736184       4.736184       4.736184    7[6-(1,6),6-(1,7),27-(7,7,7)]
   224       3.654856       3.654856       3.654856    7[6-(1,6),6-(1,7),27-(7,7,7)]
   225       5.489451       5.489451       5.489451    7[6-(1,6),6-(1,7),27-(7,7,7)]
   226       4.357162       4.357162       4.357162    7[6-(1,6),6-(1,7),27-(7,7,7)]
   227       5.825156       5.825156       5.825156    7[6-(1,6),6-(1,7),27-(7,7,7)]
   228       5.575766       5.575766       5.575766    7[6-(1,6),6-(1,7),27-(7,7,7)]
   229       7.468966       7.468966       7.468966    7[6-(1,6),6-(1,7),27-(7,7,7)]
   230       9.277761       9.277761       9.277761    7[6-(1,6),6-(1,7),27-(7,7,7)]
   231       3.226466       3.226466       3.226466    7[6-(1,6),6-(1,7),27-(7,7,7)]
   232       4.307794       4.307794       4.307794    7[6-(1,6),6-(1,7),27-(7,7,7)]
   233      10.435849      10.435849      10.435849    7[6-(1,6),6-(1,7),27-(7,7,7)]
   234      11.568138      11.568138      11.568138    7[6-(1,6),6-(1,7),27-(7,7,7)]
   235      10.100144      10.100144      10.100144    7[6-(1,6),6-(1,7),27-(7,7,7)]
   236      10.349534      10.349534      10.349534    7[6-(1,6),6-(1,7),27-(7,7,7)]
   237       8.456334       8.456334       8.456334    7[6-(1,6),6-(1,7),27-(7,7,7)]
   238       6.647539       6.647539       6.647539    7[6-(1,6),6-(1,7),27-(7,7,7)]
   239      12.698834      12.698834      12.698834    7[6-(1,6),6-(1,7),27-(7,7,7)]
   240      11.617506      11.617506      11.617506    7[6-(1,6),6-(1,7),27-(7,7,7)]
   241       2.473199       2.473199       2.473199    7[6-(1,6),6-(1,7),27-(7,7,7)]
   242       3.605488       3.605488       3.605488    7[6-(1,6),6-(1,7),27-(7,7,7)]
   243       2.137494       2.137494       2.137494    7[6-(1,6),6-(1,7),27-(7,7,7)]
   244       2.386884       2.386884       2.386884    7[6-(1,6),6-(1,7),27-(7,7,7)]
   245       0.493684       0.493684       0.493684    7[6-(1,6),6-(1,7),27-(7,7,7)]
   246      14.610189      14.610189      14.610189    7[6-(1,6),6-(1,7),27-(7,7,7)]
   247       4.736184       4.736184       4.736184    7[6-(1,6),6-(1,7),27-(7,7,7)]
   248       3.654856       3.654856       3.654856    7[6-(1,6),6-(1,7),27-(7,7,7)]
   249      13.452101      13.452101      13.452101    7[6-(1,6),6-(1,7),27-(7,7,7)]
   250      12.319812      12.319812      12.319812    7[6-(1,6),6-(1,7),27-(7,7,7)]
   251      13.787806      13.787806      13.787806    7[6-(1,6),6-(1,7),27-(7,7,7)]
   252      13.538416      13.538416      13.538416    7[6-(1,6),6-(1,7),27-(7,7,7)]
   253      15.431616      15.431616      15.431616    7[6-(1,6),6-(1,7),27-(7,7,7)]
   254       1.315111       1.315111       1.315111    7[6-(1,6),6-(1,7),27-(7,7,7)]
   255      11.189116      11.189116      11.189116    7[6-(1,6),6-(1,7),27-(7,7,7)]
   256      12.270444      12.270444      12.270444    7[6-(1,6),6-(1,7),27-(7,7,7)]
   257      10.435849      10.435849      10.435849    7[6-(1,6),6-(1,7),27-(7,7,7)]
   258      11.568138      11.568138      11.568138    7[6-(1,6),6-(1,7),27-(7,7,7)]
   259      10.100144      10.100144      10.100144    7[6-(1,6),6-(1,7),27-(7,7,7)]
   260      10.349534      10.349534      10.349534    7[6-(1,6),6-(1,7),27-(7,7,7)]
   261       8.456334       8.456334       8.456334    7[6-(1,6),6-(1,7),27-(7,7,7)]
   262       6.647539       6.647539       6.647539    7[6-(1,6),6-(1,7),27-(7,7,7)]
   263      12.698834      12.698834      12.698834    7[6-(1,6),6-(1,7),27-(7,7,7)]
   264      11.617506      11.617506      11.617506    7[6-(1,6),6-(1,7),27-(7,7,7)]
   265       5.489451       5.489451       5.489451    7[6-(1,6),6-(1,7),27-(7,7,7)]
   266       4.357162       4.357162       4.357162    7[6-(1,6),6-(1,7),27-(7,7,7)]
   267       5.825156       5.825156       5.825156    7[6-(1,6),6-(1,7),27-(7,7,7)]
   268       5.575766       5.575766       5.575766    7[6-(1,6),6-(1,7),27-(7,7,7)]
   269       7.468966       7.468966       7.468966    7[6-(1,6),6-(1,7),27-(7,7,7)]
   270       9.277761       9.277761       9.277761    7[6-(1,6),6-(1,7),27-(7,7,7)]
   271       3.226466       3.226466       3.226466    7[6-(1,6),6-(1,7),27-(7,7,7)]
   272       4.307794       4.307794       4.307794    7[6-(1,6),6-(1,7),27-(7,7,7)]
