# Supplementary material for: A collection of forcefield precursors for metal–organic frameworks
Source: RSC Adv. 2019 Nov 13;9(63):36492–507. doi: 10.1039/c9ra07327b (PMC9075174; doi:10.1039/c9ra07327b)
Supplement: RA-009-C9RA07327B-s608 [file RA-009-C9RA07327B-s608.txt]

EQOCIW_clean

8.883000    0.000000    0.000000
4.441483    8.887485    0.000000
4.441426    0.000030    13.808496

     1       6.678076       6.678076       6.678076    27[7-(6,6),7-(6,6),7-(6,6),7-(6,6)]
     2       6.678134       6.678134       6.678134    27[7-(6,6),7-(6,6),7-(6,6),7-(6,6)]
     3       4.457353       4.457353       4.457353    27[7-(6,6),7-(6,6),7-(6,6),7-(6,6)]
     4      13.340357      13.340357      13.340357    27[7-(6,6),7-(6,6),7-(6,6),7-(6,6)]
     5      12.847405      12.847405      12.847405    1[6-(7,7)]
     6      10.939395      10.939395      10.939395    1[6-(6,7)]
     7       9.132586       9.132586       9.132586    1[6-(6,7)]
     8       6.370826       6.370826       6.370826    1[6-(7,7)]
     9       13.07127       13.07127       13.07127    1[6-(6,7)]
    10      12.143007      12.143007      12.143007    1[6-(6,7)]
    11        3.96447        3.96447        3.96447    1[6-(7,7)]
    12      10.939343      10.939343      10.939343    1[6-(6,7)]
    13       9.132547       9.132547       9.132547    1[6-(6,7)]
    14       6.370858       6.370858       6.370858    1[6-(7,7)]
    15       4.188308       4.188308       4.188308    1[6-(6,7)]
    16      12.143024      12.143024      12.143024    1[6-(6,7)]
    17      15.068176      15.068176      15.068176    1[6-(7,7)]
    18       4.277131       4.277131       4.277131    1[6-(6,7)]
    19       2.470338       2.470338       2.470338    1[6-(6,7)]
    20       8.591571       8.591571       8.591571    1[6-(7,7)]
    21      10.850526      10.850526      10.850526    1[6-(6,7)]
    22      14.363731      14.363731      14.363731    1[6-(6,7)]
    23       6.185199       6.185199       6.185199    1[6-(7,7)]
    24      13.160107      13.160107      13.160107    1[6-(6,7)]
    25      11.353296      11.353296      11.353296    1[6-(6,7)]
    26       8.591614       8.591614       8.591614    1[6-(7,7)]
    27      10.850552      10.850552      10.850552    1[6-(6,7)]
    28         5.4808         5.4808         5.4808    1[6-(6,7)]
    29       8.827916       8.827916       8.827916    6[1-(0),7-(6,27),7-(6,27)]
    30       10.20655       10.20655       10.20655    6[1-(0),6-(1,7),7-(6,27)]
    31       9.223198       9.223198       9.223198    6[1-(0),6-(1,7),7-(6,27)]
    32       5.717926       5.717926       5.717926    6[1-(0),7-(6,27),7-(6,27)]
    33      13.409714      13.409714      13.409714    6[1-(0),6-(1,7),7-(6,27)]
    34      12.899836      12.899836      12.899836    6[1-(0),6-(1,7),7-(6,27)]
    35       4.386417       4.386417       4.386417    6[1-(0),7-(6,27),7-(6,27)]
    36      10.206493      10.206493      10.206493    6[1-(0),6-(1,7),7-(6,27)]
    37       9.223149       9.223149       9.223149    6[1-(0),6-(1,7),7-(6,27)]
    38       5.717957       5.717957       5.717957    6[1-(0),7-(6,27),7-(6,27)]
    39       4.526748       4.526748       4.526748    6[1-(0),6-(1,7),7-(6,27)]
    40      12.899858      12.899858      12.899858    6[1-(0),6-(1,7),7-(6,27)]
    41      11.048638      11.048638      11.048638    6[1-(0),7-(6,27),7-(6,27)]
    42       3.544283       3.544283       3.544283    6[1-(0),6-(1,7),7-(6,27)]
    43        2.56094        2.56094        2.56094    6[1-(0),6-(1,7),7-(6,27)]
    44       7.938667       7.938667       7.938667    6[1-(0),7-(6,27),7-(6,27)]
    45      11.188969      11.188969      11.188969    6[1-(0),6-(1,7),7-(6,27)]
    46      15.120566      15.120566      15.120566    6[1-(0),6-(1,7),7-(6,27)]
    47      11.048622      11.048622      11.048622    6[1-(0),7-(6,27),7-(6,27)]
    48       12.42726       12.42726       12.42726    6[1-(0),6-(1,7),7-(6,27)]
    49      11.443907      11.443907      11.443907    6[1-(0),6-(1,7),7-(6,27)]
    50       7.938716       7.938716       7.938716    6[1-(0),7-(6,27),7-(6,27)]
    51      11.188993      11.188993      11.188993    6[1-(0),6-(1,7),7-(6,27)]
    52       6.237628       6.237628       6.237628    6[1-(0),6-(1,7),7-(6,27)]
    53       14.42502       14.42502       14.42502    7[6-(1,6),6-(1,7),27-(7,7,7)]
    54       8.344675       8.344675       8.344675    7[6-(1,6),6-(1,7),27-(7,7,7)]
    55       5.616656       5.616656       5.616656    7[6-(1,6),6-(1,7),27-(7,7,7)]
    56       4.797653       4.797653       4.797653    7[6-(1,6),6-(1,7),27-(7,7,7)]
    57       5.542096       5.542096       5.542096    7[6-(1,6),6-(1,7),27-(7,7,7)]
    58       8.344615       8.344615       8.344615    7[6-(1,6),6-(1,7),27-(7,7,7)]
    59       5.616695       5.616695       5.616695    7[6-(1,6),6-(1,7),27-(7,7,7)]
    60       4.797673       4.797673       4.797673    7[6-(1,6),6-(1,7),27-(7,7,7)]
    61       3.321315       3.321315       3.321315    7[6-(1,6),6-(1,7),27-(7,7,7)]
    62      10.565409      10.565409      10.565409    7[6-(1,6),6-(1,7),27-(7,7,7)]
    63       7.837401       7.837401       7.837401    7[6-(1,6),6-(1,7),27-(7,7,7)]
    64      15.901384      15.901384      15.901384    7[6-(1,6),6-(1,7),27-(7,7,7)]
    65      12.204302      12.204302      12.204302    7[6-(1,6),6-(1,7),27-(7,7,7)]
    66       10.56538       10.56538       10.56538    7[6-(1,6),6-(1,7),27-(7,7,7)]
    67        7.83745        7.83745        7.83745    7[6-(1,6),6-(1,7),27-(7,7,7)]
    68       7.018441       7.018441       7.018441    7[6-(1,6),6-(1,7),27-(7,7,7)]
