# Supplementary material for: A collection of forcefield precursors for metal–organic frameworks
Source: RSC Adv. 2019 Nov 13;9(63):36492–507. doi: 10.1039/c9ra07327b (PMC9075174; doi:10.1039/c9ra07327b)
Supplement: RA-009-C9RA07327B-s609 [file RA-009-C9RA07327B-s609.txt]

EREGOY_clean

17.306000    0.000000    0.000000
0.000000    19.517000    0.000000
0.000000    0.000000    18.722000

     1      13.507333      13.507333      13.507333    48[8-(6),8-(6),8-(6),8-(6),8-(6,48)]
     2      16.080389      16.080389      16.080389    48[8-(6),8-(6),8-(6,48)]
     3       4.854333       4.854333       4.854333    48[8-(6),8-(6),8-(6),8-(6),8-(6,48)]
     4       7.427389       7.427389       7.427389    48[8-(6),8-(6),8-(6,48)]
     5       3.798667       3.798667       3.798667    48[8-(6),8-(6),8-(6),8-(6),8-(6,48)]
     6       1.225611       1.225611       1.225611    48[8-(6),8-(6),8-(6,48)]
     7      12.451667      12.451667      12.451667    48[8-(6),8-(6),8-(6),8-(6),8-(6,48)]
     8       9.878611       9.878611       9.878611    48[8-(6),8-(6),8-(6,48)]
     9       7.533302       7.533302       7.533302    1[6-(1,6,8)]
    10       7.244292       7.244292       7.244292    1[6-(1,6,8)]
    11       7.443311       7.443311       7.443311    1[6-(1,6,8)]
    12       7.766933       7.766933       7.766933    1[6-(1,6,8)]
    13        8.79837        8.79837        8.79837    1[6-(1,6,8)]
    14       9.957872       9.957872       9.957872    1[6-(1,6,8)]
    15      10.617231      10.617231      10.617231    1[6-(1,6,8)]
    16      10.762601      10.762601      10.762601    1[6-(1,6,8)]
    17       5.903077       5.903077       5.903077    1[6-(6,6)]
    18       4.928749       4.928749       4.928749    1[6-(6,6)]
    19       6.070945       6.070945       6.070945    1[6-(6,6)]
    20      10.946045      10.946045      10.946045    1[6-(6,6)]
    21       6.650696       6.650696       6.650696    1[6-(6,6)]
    22      10.056517      10.056517      10.056517    1[6-(6,6)]
    23      10.265919      10.265919      10.265919    1[6-(6,6)]
    24       8.962777       8.962777       8.962777    1[6-(6,6)]
    25      10.293609      10.293609      10.293609    1[6-(6,6)]
    26        9.43177        9.43177        9.43177    1[6-(6,6)]
    27      12.273415      12.273415      12.273415    1[6-(6,6)]
    28      13.448493      13.448493      13.448493    1[6-(6,6)]
    29      11.967099      11.967099      11.967099    1[6-(6,6)]
    30      12.936235      12.936235      12.936235    1[6-(6,6)]
    31       9.582332       9.582332       9.582332    1[6-(6,6)]
    32       8.438406       8.438406       8.438406    1[6-(6,6)]
    33      16.186302      16.186302      16.186302    1[6-(1,6,8)]
    34      15.897292      15.897292      15.897292    1[6-(1,6,8)]
    35      16.096311      16.096311      16.096311    1[6-(1,6,8)]
    36      16.419933      16.419933      16.419933    1[6-(1,6,8)]
    37        0.14537        0.14537        0.14537    1[6-(1,6,8)]
    38       1.304872       1.304872       1.304872    1[6-(1,6,8)]
    39       1.964231       1.964231       1.964231    1[6-(1,6,8)]
    40       2.109601       2.109601       2.109601    1[6-(1,6,8)]
    41      14.556077      14.556077      14.556077    1[6-(6,6)]
    42      13.581749      13.581749      13.581749    1[6-(6,6)]
    43      14.723945      14.723945      14.723945    1[6-(6,6)]
    44       2.293045       2.293045       2.293045    1[6-(6,6)]
    45      15.303696      15.303696      15.303696    1[6-(6,6)]
    46       1.403517       1.403517       1.403517    1[6-(6,6)]
    47       1.612919       1.612919       1.612919    1[6-(6,6)]
    48       0.309777       0.309777       0.309777    1[6-(6,6)]
    49       1.640609       1.640609       1.640609    1[6-(6,6)]
    50        0.77877        0.77877        0.77877    1[6-(6,6)]
    51       3.620415       3.620415       3.620415    1[6-(6,6)]
    52       4.795493       4.795493       4.795493    1[6-(6,6)]
    53       3.314099       3.314099       3.314099    1[6-(6,6)]
    54       4.283235       4.283235       4.283235    1[6-(6,6)]
    55       0.929332       0.929332       0.929332    1[6-(6,6)]
    56      17.091406      17.091406      17.091406    1[6-(6,6)]
    57       9.772698       9.772698       9.772698    1[6-(1,6,8)]
    58      10.061708      10.061708      10.061708    1[6-(1,6,8)]
    59       9.862689       9.862689       9.862689    1[6-(1,6,8)]
    60       9.539067       9.539067       9.539067    1[6-(1,6,8)]
    61        8.50763        8.50763        8.50763    1[6-(1,6,8)]
    62       7.348128       7.348128       7.348128    1[6-(1,6,8)]
    63       6.688769       6.688769       6.688769    1[6-(1,6,8)]
    64       6.543399       6.543399       6.543399    1[6-(1,6,8)]
    65      11.402923      11.402923      11.402923    1[6-(6,6)]
    66      12.377251      12.377251      12.377251    1[6-(6,6)]
    67      11.235055      11.235055      11.235055    1[6-(6,6)]
    68       6.359955       6.359955       6.359955    1[6-(6,6)]
    69      10.655304      10.655304      10.655304    1[6-(6,6)]
    70       7.249483       7.249483       7.249483    1[6-(6,6)]
    71       7.040081       7.040081       7.040081    1[6-(6,6)]
    72       8.343223       8.343223       8.343223    1[6-(6,6)]
    73       7.012391       7.012391       7.012391    1[6-(6,6)]
    74        7.87423        7.87423        7.87423    1[6-(6,6)]
    75       5.032585       5.032585       5.032585    1[6-(6,6)]
    76       3.857507       3.857507       3.857507    1[6-(6,6)]
    77       5.338901       5.338901       5.338901    1[6-(6,6)]
    78       4.369765       4.369765       4.369765    1[6-(6,6)]
    79       7.723668       7.723668       7.723668    1[6-(6,6)]
    80       8.867594       8.867594       8.867594    1[6-(6,6)]
    81       1.119698       1.119698       1.119698    1[6-(1,6,8)]
    82       1.408708       1.408708       1.408708    1[6-(1,6,8)]
    83       1.209689       1.209689       1.209689    1[6-(1,6,8)]
    84       0.886067       0.886067       0.886067    1[6-(1,6,8)]
    85       17.16063       17.16063       17.16063    1[6-(1,6,8)]
    86      16.001128      16.001128      16.001128    1[6-(1,6,8)]
    87      15.341769      15.341769      15.341769    1[6-(1,6,8)]
    88      15.196399      15.196399      15.196399    1[6-(1,6,8)]
    89       2.749923       2.749923       2.749923    1[6-(6,6)]
    90       3.724251       3.724251       3.724251    1[6-(6,6)]
    91       2.582055       2.582055       2.582055    1[6-(6,6)]
    92      15.012955      15.012955      15.012955    1[6-(6,6)]
    93       2.002304       2.002304       2.002304    1[6-(6,6)]
    94      15.902483      15.902483      15.902483    1[6-(6,6)]
    95      15.693081      15.693081      15.693081    1[6-(6,6)]
    96      16.996223      16.996223      16.996223    1[6-(6,6)]
    97      15.665391      15.665391      15.665391    1[6-(6,6)]
    98       16.52723       16.52723       16.52723    1[6-(6,6)]
    99      13.685585      13.685585      13.685585    1[6-(6,6)]
   100      12.510507      12.510507      12.510507    1[6-(6,6)]
   101      13.991901      13.991901      13.991901    1[6-(6,6)]
   102      13.022765      13.022765      13.022765    1[6-(6,6)]
   103      16.376668      16.376668      16.376668    1[6-(6,6)]
   104       0.214594       0.214594       0.214594    1[6-(6,6)]
   105       5.882309       5.882309       5.882309    6[6-(6,6),8-(48),8-(48,48)]
   106      12.548581      12.548581      12.548581    6[6-(6,6),8-(0),8-(48)]
   107       8.972815       8.972815       8.972815    6[6-(1,1,8),6-(1,1,8),6-(1,1,8),6-(1,1,8)]
   108       7.954184       7.954184       7.954184    6[1-(0),1-(0),6-(6,6,6),8-(6)]
   109       8.171547       8.171547       8.171547    6[1-(0),1-(0),6-(6,6,6),8-(6)]
   110      11.994789      11.994789      11.994789    6[6-(1,6),6-(1,6),6-(8,8)]
   111       9.535606       9.535606       9.535606    6[1-(0),1-(0),6-(6,6,6),8-(6)]
   112      10.132663      10.132663      10.132663    6[1-(0),1-(0),6-(6,6,6),8-(6)]
   113       8.494477       8.494477       8.494477    6[6-(1,6),6-(1,6),8-(6)]
   114       6.792605       6.792605       6.792605    6[1-(0),6-(1,6),6-(6,6)]
   115       7.616371       7.616371       7.616371    6[6-(1,6),6-(1,6),6-(8,8)]
   116       5.873656       5.873656       5.873656    6[1-(0),6-(1,6),6-(6,6)]
   117       6.552052       6.552052       6.552052    6[1-(0),6-(1,6),6-(6,8)]
   118      10.909702      10.909702      10.909702    6[6-(1,6),6-(1,6),8-(6)]
   119      11.157178      11.157178      11.157178    6[1-(0),6-(1,6),6-(6,6)]
   120       6.588394       6.588394       6.588394    6[6-(1,6),6-(1,6),6-(8,8)]
   121       7.223524       7.223524       7.223524    6[1-(0),6-(1,6),6-(6,8)]
   122      10.464938      10.464938      10.464938    6[6-(1,6),6-(1,6),8-(6)]
   123      12.006903      12.006903      12.006903    6[6-(1,6),6-(1,6),6-(8,8)]
   124      10.617231      10.617231      10.617231    6[1-(0),6-(1,6),6-(6,8)]
   125       7.898458       7.898458       7.898458    6[6-(1,6),6-(1,6),8-(6)]
   126      12.818554      12.818554      12.818554    6[6-(6,6),8-(48),8-(48)]
   127       7.109305       7.109305       7.109305    6[6-(6,6),8-(48),8-(48)]
   128       10.67088       10.67088       10.67088    6[1-(0),6-(1,6),6-(6,6)]
   129       9.888648       9.888648       9.888648    6[1-(0),6-(1,6),6-(6,8)]
   130       9.379852       9.379852       9.379852    6[1-(0),6-(1,6),6-(6,8)]
   131       8.881439       8.881439       8.881439    6[1-(0),6-(1,6),6-(6,6)]
   132      11.842496      11.842496      11.842496    6[1-(0),6-(1,6),6-(6,8)]
   133      12.526083      12.526083      12.526083    6[1-(0),6-(1,6),6-(6,6)]
   134      11.769811      11.769811      11.769811    6[1-(0),6-(1,6),6-(6,8)]
   135      12.330525      12.330525      12.330525    6[1-(0),6-(1,6),6-(6,6)]
   136       8.646078       8.646078       8.646078    6[1-(0),6-(1,6),6-(6,8)]
   137       7.955568       7.955568       7.955568    6[1-(0),6-(1,6),6-(6,6)]
   138      14.535309      14.535309      14.535309    6[6-(6,6),8-(48),8-(48,48)]
   139       3.895581       3.895581       3.895581    6[6-(6,6),8-(0),8-(48)]
   140       0.319815       0.319815       0.319815    6[6-(1,1,8),6-(1,1,8),6-(1,1,8),6-(1,1,8)]
   141      16.607184      16.607184      16.607184    6[1-(0),1-(0),6-(6,6,6),8-(6)]
   142      16.824547      16.824547      16.824547    6[1-(0),1-(0),6-(6,6,6),8-(6)]
   143       3.341789       3.341789       3.341789    6[6-(1,6),6-(1,6),6-(8,8)]
   144       0.882606       0.882606       0.882606    6[1-(0),1-(0),6-(6,6,6),8-(6)]
   145       1.479663       1.479663       1.479663    6[1-(0),1-(0),6-(6,6,6),8-(6)]
   146      17.147477      17.147477      17.147477    6[6-(1,6),6-(1,6),8-(6)]
   147      15.445605      15.445605      15.445605    6[1-(0),6-(1,6),6-(6,6)]
   148      16.269371      16.269371      16.269371    6[6-(1,6),6-(1,6),6-(8,8)]
   149      14.526656      14.526656      14.526656    6[1-(0),6-(1,6),6-(6,6)]
   150      15.205052      15.205052      15.205052    6[1-(0),6-(1,6),6-(6,8)]
   151       2.256702       2.256702       2.256702    6[6-(1,6),6-(1,6),8-(6)]
   152       2.504178       2.504178       2.504178    6[1-(0),6-(1,6),6-(6,6)]
   153      15.241394      15.241394      15.241394    6[6-(1,6),6-(1,6),6-(8,8)]
   154      15.876524      15.876524      15.876524    6[1-(0),6-(1,6),6-(6,8)]
   155       1.811938       1.811938       1.811938    6[6-(1,6),6-(1,6),8-(6)]
   156       3.353903       3.353903       3.353903    6[6-(1,6),6-(1,6),6-(8,8)]
   157       1.964231       1.964231       1.964231    6[1-(0),6-(1,6),6-(6,8)]
   158      16.551458      16.551458      16.551458    6[6-(1,6),6-(1,6),8-(6)]
   159       4.165554       4.165554       4.165554    6[6-(6,6),8-(48),8-(48)]
   160      15.762305      15.762305      15.762305    6[6-(6,6),8-(48),8-(48)]
   161        2.01788        2.01788        2.01788    6[1-(0),6-(1,6),6-(6,6)]
   162       1.235648       1.235648       1.235648    6[1-(0),6-(1,6),6-(6,8)]
   163       0.726852       0.726852       0.726852    6[1-(0),6-(1,6),6-(6,8)]
   164       0.228439       0.228439       0.228439    6[1-(0),6-(1,6),6-(6,6)]
   165       3.189496       3.189496       3.189496    6[1-(0),6-(1,6),6-(6,8)]
   166       3.873083       3.873083       3.873083    6[1-(0),6-(1,6),6-(6,6)]
   167       3.116811       3.116811       3.116811    6[1-(0),6-(1,6),6-(6,8)]
   168       3.677525       3.677525       3.677525    6[1-(0),6-(1,6),6-(6,6)]
   169      -0.006922      -0.006922      -0.006922    6[1-(0),6-(1,6),6-(6,8)]
   170      16.608568      16.608568      16.608568    6[1-(0),6-(1,6),6-(6,6)]
   171      11.423691      11.423691      11.423691    6[6-(6,6),8-(48),8-(48,48)]
   172       4.757419       4.757419       4.757419    6[6-(6,6),8-(0),8-(48)]
   173       8.333185       8.333185       8.333185    6[6-(1,1,8),6-(1,1,8),6-(1,1,8),6-(1,1,8)]
   174       9.351816       9.351816       9.351816    6[1-(0),1-(0),6-(6,6,6),8-(6)]
   175       9.134453       9.134453       9.134453    6[1-(0),1-(0),6-(6,6,6),8-(6)]
   176       5.311211       5.311211       5.311211    6[6-(1,6),6-(1,6),6-(8,8)]
   177       7.770394       7.770394       7.770394    6[1-(0),1-(0),6-(6,6,6),8-(6)]
   178       7.173337       7.173337       7.173337    6[1-(0),1-(0),6-(6,6,6),8-(6)]
   179       8.811523       8.811523       8.811523    6[6-(1,6),6-(1,6),8-(6)]
   180      10.513395      10.513395      10.513395    6[1-(0),6-(1,6),6-(6,6)]
   181       9.689629       9.689629       9.689629    6[6-(1,6),6-(1,6),6-(8,8)]
   182      11.432344      11.432344      11.432344    6[1-(0),6-(1,6),6-(6,6)]
   183      10.753948      10.753948      10.753948    6[1-(0),6-(1,6),6-(6,8)]
   184       6.396298       6.396298       6.396298    6[6-(1,6),6-(1,6),8-(6)]
   185       6.148822       6.148822       6.148822    6[1-(0),6-(1,6),6-(6,6)]
   186      10.717606      10.717606      10.717606    6[6-(1,6),6-(1,6),6-(8,8)]
   187      10.082476      10.082476      10.082476    6[1-(0),6-(1,6),6-(6,8)]
   188       6.841062       6.841062       6.841062    6[6-(1,6),6-(1,6),8-(6)]
   189       5.299097       5.299097       5.299097    6[6-(1,6),6-(1,6),6-(8,8)]
   190       6.688769       6.688769       6.688769    6[1-(0),6-(1,6),6-(6,8)]
   191       9.407542       9.407542       9.407542    6[6-(1,6),6-(1,6),8-(6)]
   192       4.487446       4.487446       4.487446    6[6-(6,6),8-(48),8-(48)]
   193      10.196695      10.196695      10.196695    6[6-(6,6),8-(48),8-(48)]
   194        6.63512        6.63512        6.63512    6[1-(0),6-(1,6),6-(6,6)]
   195       7.417352       7.417352       7.417352    6[1-(0),6-(1,6),6-(6,8)]
   196       7.926148       7.926148       7.926148    6[1-(0),6-(1,6),6-(6,8)]
   197       8.424561       8.424561       8.424561    6[1-(0),6-(1,6),6-(6,6)]
   198       5.463504       5.463504       5.463504    6[1-(0),6-(1,6),6-(6,8)]
   199       4.779917       4.779917       4.779917    6[1-(0),6-(1,6),6-(6,6)]
   200       5.536189       5.536189       5.536189    6[1-(0),6-(1,6),6-(6,8)]
   201       4.975475       4.975475       4.975475    6[1-(0),6-(1,6),6-(6,6)]
   202       8.659922       8.659922       8.659922    6[1-(0),6-(1,6),6-(6,8)]
   203       9.350432       9.350432       9.350432    6[1-(0),6-(1,6),6-(6,6)]
   204       2.770691       2.770691       2.770691    6[6-(6,6),8-(48),8-(48,48)]
   205      13.410419      13.410419      13.410419    6[6-(6,6),8-(0),8-(48)]
   206      16.986185      16.986185      16.986185    6[6-(1,1,8),6-(1,1,8),6-(1,1,8),6-(1,1,8)]
   207       0.698816       0.698816       0.698816    6[1-(0),1-(0),6-(6,6,6),8-(6)]
   208       0.481453       0.481453       0.481453    6[1-(0),1-(0),6-(6,6,6),8-(6)]
   209      13.964211      13.964211      13.964211    6[6-(1,6),6-(1,6),6-(8,8)]
   210      16.423394      16.423394      16.423394    6[1-(0),1-(0),6-(6,6,6),8-(6)]
   211      15.826337      15.826337      15.826337    6[1-(0),1-(0),6-(6,6,6),8-(6)]
   212       0.158523       0.158523       0.158523    6[6-(1,6),6-(1,6),8-(6)]
   213       1.860395       1.860395       1.860395    6[1-(0),6-(1,6),6-(6,6)]
   214       1.036629       1.036629       1.036629    6[6-(1,6),6-(1,6),6-(8,8)]
   215       2.779344       2.779344       2.779344    6[1-(0),6-(1,6),6-(6,6)]
   216       2.100948       2.100948       2.100948    6[1-(0),6-(1,6),6-(6,8)]
   217      15.049298      15.049298      15.049298    6[6-(1,6),6-(1,6),8-(6)]
   218      14.801822      14.801822      14.801822    6[1-(0),6-(1,6),6-(6,6)]
   219       2.064606       2.064606       2.064606    6[6-(1,6),6-(1,6),6-(8,8)]
   220       1.429476       1.429476       1.429476    6[1-(0),6-(1,6),6-(6,8)]
   221      15.494062      15.494062      15.494062    6[6-(1,6),6-(1,6),8-(6)]
   222      13.952097      13.952097      13.952097    6[6-(1,6),6-(1,6),6-(8,8)]
   223      15.341769      15.341769      15.341769    6[1-(0),6-(1,6),6-(6,8)]
   224       0.754542       0.754542       0.754542    6[6-(1,6),6-(1,6),8-(6)]
   225      13.140446      13.140446      13.140446    6[6-(6,6),8-(48),8-(48)]
   226       1.543695       1.543695       1.543695    6[6-(6,6),8-(48),8-(48)]
   227       15.28812       15.28812       15.28812    6[1-(0),6-(1,6),6-(6,6)]
   228      16.070352      16.070352      16.070352    6[1-(0),6-(1,6),6-(6,8)]
   229      16.579148      16.579148      16.579148    6[1-(0),6-(1,6),6-(6,8)]
   230      17.077561      17.077561      17.077561    6[1-(0),6-(1,6),6-(6,6)]
   231      14.116504      14.116504      14.116504    6[1-(0),6-(1,6),6-(6,8)]
   232      13.432917      13.432917      13.432917    6[1-(0),6-(1,6),6-(6,6)]
   233      14.189189      14.189189      14.189189    6[1-(0),6-(1,6),6-(6,8)]
   234      13.628475      13.628475      13.628475    6[1-(0),6-(1,6),6-(6,6)]
   235       0.006922       0.006922       0.006922    6[1-(0),6-(1,6),6-(6,8)]
   236       0.697432       0.697432       0.697432    6[1-(0),6-(1,6),6-(6,6)]
   237       4.689407       4.689407       4.689407    8[6-(6,8),48-(8,8,8,8)]
   238       6.583722       6.583722       6.583722    8[6-(6,8),48-(8,8),48-(8,8,8,8)]
   239      13.583826      13.583826      13.583826    8[6-(6,8)]
   240       12.01521       12.01521       12.01521    8[6-(6,8),48-(8,8,8,8)]
   241       9.041693       9.041693       9.041693    8[6-(1,1,6),6-(6,6)]
   242         5.9813         5.9813         5.9813    8[6-(6,8),48-(8,8,8,8)]
   243        8.66771        8.66771        8.66771    8[6-(1,1,6),6-(6,6)]
   244       9.609849       9.609849       9.609849    8[6-(1,1,6),6-(6,6)]
   245      12.246937      12.246937      12.246937    8[6-(6,8),48-(8,8,8,8)]
   246      10.485186      10.485186      10.485186    8[6-(1,1,6),6-(6,6)]
   247       7.858655       7.858655       7.858655    8[6-(6,8),48-(8,8)]
   248      14.035166      14.035166      14.035166    8[6-(6,8),48-(8,8)]
   249      13.342407      13.342407      13.342407    8[6-(6,8),48-(8,8,8,8)]
   250      15.236722      15.236722      15.236722    8[6-(6,8),48-(8,8),48-(8,8,8,8)]
   251       4.930826       4.930826       4.930826    8[6-(6,8)]
   252        3.36221        3.36221        3.36221    8[6-(6,8),48-(8,8,8,8)]
   253       0.388693       0.388693       0.388693    8[6-(1,1,6),6-(6,6)]
   254        14.6343        14.6343        14.6343    8[6-(6,8),48-(8,8,8,8)]
   255        0.01471        0.01471        0.01471    8[6-(1,1,6),6-(6,6)]
   256       0.956849       0.956849       0.956849    8[6-(1,1,6),6-(6,6)]
   257       3.593937       3.593937       3.593937    8[6-(6,8),48-(8,8,8,8)]
   258       1.832186       1.832186       1.832186    8[6-(1,1,6),6-(6,6)]
   259      16.511655      16.511655      16.511655    8[6-(6,8),48-(8,8)]
   260       5.382166       5.382166       5.382166    8[6-(6,8),48-(8,8)]
   261      12.616593      12.616593      12.616593    8[6-(6,8),48-(8,8,8,8)]
   262      10.722278      10.722278      10.722278    8[6-(6,8),48-(8,8),48-(8,8,8,8)]
   263       3.722174       3.722174       3.722174    8[6-(6,8)]
   264        5.29079        5.29079        5.29079    8[6-(6,8),48-(8,8,8,8)]
   265       8.264307       8.264307       8.264307    8[6-(1,1,6),6-(6,6)]
   266        11.3247        11.3247        11.3247    8[6-(6,8),48-(8,8,8,8)]
   267        8.63829        8.63829        8.63829    8[6-(1,1,6),6-(6,6)]
   268       7.696151       7.696151       7.696151    8[6-(1,1,6),6-(6,6)]
   269       5.059063       5.059063       5.059063    8[6-(6,8),48-(8,8,8,8)]
   270       6.820814       6.820814       6.820814    8[6-(1,1,6),6-(6,6)]
   271       9.447345       9.447345       9.447345    8[6-(6,8),48-(8,8)]
   272       3.270834       3.270834       3.270834    8[6-(6,8),48-(8,8)]
   273       3.963593       3.963593       3.963593    8[6-(6,8),48-(8,8,8,8)]
   274       2.069278       2.069278       2.069278    8[6-(6,8),48-(8,8),48-(8,8,8,8)]
   275      12.375174      12.375174      12.375174    8[6-(6,8)]
   276       13.94379       13.94379       13.94379    8[6-(6,8),48-(8,8,8,8)]
   277      16.917307      16.917307      16.917307    8[6-(1,1,6),6-(6,6)]
   278         2.6717         2.6717         2.6717    8[6-(6,8),48-(8,8,8,8)]
   279       -0.01471       -0.01471       -0.01471    8[6-(1,1,6),6-(6,6)]
   280      16.349151      16.349151      16.349151    8[6-(1,1,6),6-(6,6)]
   281      13.712063      13.712063      13.712063    8[6-(6,8),48-(8,8,8,8)]
   282      15.473814      15.473814      15.473814    8[6-(1,1,6),6-(6,6)]
   283       0.794345       0.794345       0.794345    8[6-(6,8),48-(8,8)]
   284      11.923834      11.923834      11.923834    8[6-(6,8),48-(8,8)]
