# Supplementary material for: A collection of forcefield precursors for metal–organic frameworks
Source: RSC Adv. 2019 Nov 13;9(63):36492–507. doi: 10.1039/c9ra07327b (PMC9075174; doi:10.1039/c9ra07327b)
Supplement: RA-009-C9RA07327B-s610 [file RA-009-C9RA07327B-s610.txt]

ERUFUS_clean

7.358000    0.000000    0.000000
0.000000    9.997000    0.000000
-2.225165    -4.998393    14.028615

     1      -1.112582      -1.112582      -1.112582    48[7-(6),7-(6),7-(6,6),7-(6,6),16-(6),16-(6)]
     2       2.566418       2.566418       2.566418    48[7-(6),7-(6),7-(6,6),7-(6,6),16-(6),16-(6)]
     3       4.556419       4.556419       4.556419    1[6-(6,7)]
     4       3.753221       3.753221       3.753221    1[6-(6,6)]
     5        4.70255        4.70255        4.70255    1[6-(6,6)]
     6        5.52705        5.52705        5.52705    1[6-(6,7)]
     7       4.255416       4.255416       4.255416    1[6-(6,7)]
     8       5.058614       5.058614       5.058614    1[6-(6,6)]
     9       4.109285       4.109285       4.109285    1[6-(6,6)]
    10       3.284785       3.284785       3.284785    1[6-(6,7)]
    11       0.576416       0.576416       0.576416    1[6-(6,7)]
    12       1.379614       1.379614       1.379614    1[6-(6,6)]
    13       0.430285       0.430285       0.430285    1[6-(6,6)]
    14      -0.394215      -0.394215      -0.394215    1[6-(6,7)]
    15       0.877419       0.877419       0.877419    1[6-(6,7)]
    16       0.074221       0.074221       0.074221    1[6-(6,6)]
    17        1.02355        1.02355        1.02355    1[6-(6,6)]
    18        1.84805        1.84805        1.84805    1[6-(6,7)]
    19       4.617571       4.617571       4.617571    6[1-(0),6-(1,6),7-(6,48)]
    20       4.121156       4.121156       4.121156    6[1-(0),6-(1,7),6-(6,6)]
    21       4.177033       4.177033       4.177033    6[6-(1,6),6-(1,6),6-(7,16)]
    22       4.686943       4.686943       4.686943    6[1-(0),6-(1,7),6-(6,6)]
    23       5.180152       5.180152       5.180152    6[1-(0),6-(1,6),7-(6,48)]
    24        3.69024        3.69024        3.69024    6[6-(6,6),7-(7),16-(6)]
    25       3.476567       3.476567       3.476567    6[7-(48),16-(48)]
    26       4.194264       4.194264       4.194264    6[1-(0),6-(1,6),7-(6,48)]
    27       4.690679       4.690679       4.690679    6[1-(0),6-(1,7),6-(6,6)]
    28       4.634802       4.634802       4.634802    6[6-(1,6),6-(1,6),6-(7,16)]
    29       4.124892       4.124892       4.124892    6[1-(0),6-(1,7),6-(6,6)]
    30       3.631683       3.631683       3.631683    6[1-(0),6-(1,6),7-(6,48)]
    31       5.121595       5.121595       5.121595    6[6-(6,6),7-(7),16-(6)]
    32       5.335268       5.335268       5.335268    6[7-(48),16-(48)]
    33       0.515264       0.515264       0.515264    6[1-(0),6-(1,6),7-(6,48)]
    34       1.011679       1.011679       1.011679    6[1-(0),6-(1,7),6-(6,6)]
    35       0.955802       0.955802       0.955802    6[6-(1,6),6-(1,6),6-(7,16)]
    36       0.445892       0.445892       0.445892    6[1-(0),6-(1,7),6-(6,6)]
    37      -0.047317      -0.047317      -0.047317    6[1-(0),6-(1,6),7-(6,48)]
    38       1.442595       1.442595       1.442595    6[6-(6,6),7-(7),16-(6)]
    39       1.656268       1.656268       1.656268    6[7-(48),16-(48)]
    40       0.938571       0.938571       0.938571    6[1-(0),6-(1,6),7-(6,48)]
    41       0.442156       0.442156       0.442156    6[1-(0),6-(1,7),6-(6,6)]
    42       0.498033       0.498033       0.498033    6[6-(1,6),6-(1,6),6-(7,16)]
    43       1.007943       1.007943       1.007943    6[1-(0),6-(1,7),6-(6,6)]
    44       1.501152       1.501152       1.501152    6[1-(0),6-(1,6),7-(6,48)]
    45        0.01124        0.01124        0.01124    6[6-(6,6),7-(7),16-(6)]
    46      -0.202433      -0.202433      -0.202433    6[7-(48),16-(48)]
    47       3.966844       3.966844       3.966844    16[6-(7),48-(7,7,7,7,16)]
    48       4.844991       4.844991       4.844991    16[6-(7),48-(7,7,7,7,16)]
    49       1.165991       1.165991       1.165991    16[6-(7),48-(7,7,7,7,16)]
    50       0.287844       0.287844       0.287844    16[6-(7),48-(7,7,7,7,16)]
    51         5.5185         5.5185         5.5185    16[6-(6,7),6-(6,7)]
    52         1.8395         1.8395         1.8395    16[6-(6,7),6-(6,7)]
    53       5.181186       5.181186       5.181186    7[6-(1,6),6-(1,6),48-(7,7,7,16,16)]
    54       3.522182       3.522182       3.522182    7[6-(6,16),7-(6)]
    55       3.139649       3.139649       3.139649    7[6-(16),48-(7,7,7,16,16)]
    56       3.630649       3.630649       3.630649    7[6-(1,6),6-(1,6),48-(7,7,7,16,16)]
    57       5.289653       5.289653       5.289653    7[6-(6,16),7-(6)]
    58       5.672186       5.672186       5.672186    7[6-(16),48-(7,7,7,16,16)]
    59      -0.048351      -0.048351      -0.048351    7[6-(1,6),6-(1,6),48-(7,7,7,16,16)]
    60       1.610653       1.610653       1.610653    7[6-(6,16),7-(6)]
    61       1.993186       1.993186       1.993186    7[6-(16),48-(7,7,7,16,16)]
    62       1.502186       1.502186       1.502186    7[6-(1,6),6-(1,6),48-(7,7,7,16,16)]
    63      -0.156818      -0.156818      -0.156818    7[6-(6,16),7-(6)]
    64      -0.539351      -0.539351      -0.539351    7[6-(16),48-(7,7,7,16,16)]
