# Supplementary material for: A collection of forcefield precursors for metal–organic frameworks
Source: RSC Adv. 2019 Nov 13;9(63):36492–507. doi: 10.1039/c9ra07327b (PMC9075174; doi:10.1039/c9ra07327b)
Supplement: RA-009-C9RA07327B-s611 [file RA-009-C9RA07327B-s611.txt]

ESATAU_clean

7.275200    0.000000    0.000000
1.308591    13.786937    0.000000
0.398977    1.535147    15.492717

     1       1.300602       1.300602       1.300602    30[8-(1,30,30),8-(6),8-(6),8-(6,30),8-(6,30)]
     2       1.601725       1.601725       1.601725    30[7-(6,6),8-(1,30,30),8-(6),8-(6),8-(6,30)]
     3       7.682166       7.682166       7.682166    30[8-(1,30,30),8-(6),8-(6),8-(6,30),8-(6,30)]
     4       7.381043       7.381043       7.381043    30[7-(6,6),8-(1,30,30),8-(6),8-(6),8-(6,30)]
     5         3.6376         3.6376         3.6376    30[8-(1,30,30),8-(1,30,30),8-(6),8-(6),8-(6,30),8-(6,30)]
     6       7.380332       7.380332       7.380332    1[6-(6,6)]
     7       7.352141       7.352141       7.352141    1[6-(6,6)]
     8       6.195738       6.195738       6.195738    1[6-(6,6)]
     9        3.90908        3.90908        3.90908    1[6-(6,6)]
    10       2.820157       2.820157       2.820157    1[6-(6,6)]
    11       2.861564       2.861564       2.861564    1[6-(6,6)]
    12       7.558333       7.558333       7.558333    1[6-(6,6)]
    13       7.508754       7.508754       7.508754    1[6-(6,6)]
    14       6.342032       6.342032       6.342032    1[6-(6,6)]
    15       4.059584       4.059584       4.059584    1[6-(6,6)]
    16       2.994153       2.994153       2.994153    1[6-(6,6)]
    17       3.096738       3.096738       3.096738    1[6-(6,6)]
    18       4.541433       4.541433       4.541433    1[6-(6,7)]
    19        5.79165        5.79165        5.79165    1[6-(6,6)]
    20       2.080727       2.080727       2.080727    1[6-(6,6)]
    21       1.318926       1.318926       1.318926    1[6-(6,7)]
    22       1.045632       1.045632       1.045632    1[8-(30,30,30)]
    23       1.602436       1.602436       1.602436    1[6-(6,6)]
    24       1.630627       1.630627       1.630627    1[6-(6,6)]
    25        2.78703        2.78703        2.78703    1[6-(6,6)]
    26       5.073688       5.073688       5.073688    1[6-(6,6)]
    27       6.162611       6.162611       6.162611    1[6-(6,6)]
    28       6.121204       6.121204       6.121204    1[6-(6,6)]
    29       1.424435       1.424435       1.424435    1[6-(6,6)]
    30       1.474014       1.474014       1.474014    1[6-(6,6)]
    31       2.640736       2.640736       2.640736    1[6-(6,6)]
    32       4.923184       4.923184       4.923184    1[6-(6,6)]
    33       5.988615       5.988615       5.988615    1[6-(6,6)]
    34        5.88603        5.88603        5.88603    1[6-(6,6)]
    35       4.441335       4.441335       4.441335    1[6-(6,7)]
    36       3.191118       3.191118       3.191118    1[6-(6,6)]
    37       6.902041       6.902041       6.902041    1[6-(6,6)]
    38       7.663842       7.663842       7.663842    1[6-(6,7)]
    39       6.229568       6.229568       6.229568    1[8-(30,30,30)]
    40       6.619705       6.619705       6.619705    6[6-(6,6),8-(30),8-(30)]
    41        5.81667        5.81667        5.81667    6[6-(1,6),6-(6,6),6-(8,8)]
    42       6.467133       6.467133       6.467133    6[1-(0),6-(6,6),6-(6,6)]
    43       5.785471       5.785471       5.785471    6[6-(1,6),6-(1,6),6-(6,6)]
    44       6.441423       6.441423       6.441423    6[1-(0),6-(1,6),6-(6,6)]
    45       5.760506       5.760506       5.760506    6[1-(0),6-(1,6),6-(1,6)]
    46       4.373964       4.373964       4.373964    6[1-(0),6-(1,6),6-(1,6)]
    47       3.724512       3.724512       3.724512    6[1-(0),6-(1,6),6-(6,6)]
    48       4.403489       4.403489       4.403489    6[6-(1,6),6-(1,6),6-(6,6)]
    49       3.762971       3.762971       3.762971    6[1-(0),6-(6,6),6-(6,6)]
    50       4.416936       4.416936       4.416936    6[6-(1,6),6-(6,6),6-(8,8)]
    51       3.653814       3.653814       3.653814    6[6-(6,6),8-(30),8-(30)]
    52        7.00972        7.00972        7.00972    6[6-(6,6),8-(0),8-(30,30)]
    53        6.10595        6.10595        6.10595    6[6-(1,6),6-(6,6),6-(8,8)]
    54       6.674481       6.674481       6.674481    6[1-(0),6-(6,6),6-(6,6)]
    55       5.981395       5.981395       5.981395    6[6-(1,6),6-(1,6),6-(6,6)]
    56       6.603944       6.603944       6.603944    6[1-(0),6-(1,6),6-(6,6)]
    57       5.915725       5.915725       5.915725    6[1-(0),6-(1,6),6-(1,6)]
    58       4.532514       4.532514       4.532514    6[1-(0),6-(1,6),6-(1,6)]
    59       3.898572       3.898572       3.898572    6[1-(0),6-(1,6),6-(6,6)]
    60        4.59141        4.59141        4.59141    6[6-(1,6),6-(1,6),6-(6,6)]
    61       4.009842       4.009842       4.009842    6[1-(0),6-(6,6),6-(6,6)]
    62       4.731005       4.731005       4.731005    6[6-(1,6),6-(6,6),6-(8,8)]
    63       3.980028       3.980028       3.980028    6[6-(6,6),8-(30),8-(30,30)]
    64       4.117781       4.117781       4.117781    6[1-(0),6-(1,6),7-(6,30)]
    65       4.879414       4.879414       4.879414    6[1-(0),6-(1,7),6-(6,6)]
    66       4.291272       4.291272       4.291272    6[6-(1,6),6-(1,6),6-(6,6)]
    67       2.533209       2.533209       2.533209    6[1-(0),6-(1,7),6-(6,6)]
    68       2.238583       2.238583       2.238583    6[1-(0),6-(1,6),7-(6,30)]
    69       2.363063       2.363063       2.363063    6[6-(6,6),8-(30),8-(30)]
    70       3.166098       3.166098       3.166098    6[6-(1,6),6-(6,6),6-(8,8)]
    71       2.515635       2.515635       2.515635    6[1-(0),6-(6,6),6-(6,6)]
    72       3.197297       3.197297       3.197297    6[6-(1,6),6-(1,6),6-(6,6)]
    73       2.541345       2.541345       2.541345    6[1-(0),6-(1,6),6-(6,6)]
    74       3.222262       3.222262       3.222262    6[1-(0),6-(1,6),6-(1,6)]
    75       4.608804       4.608804       4.608804    6[1-(0),6-(1,6),6-(1,6)]
    76       5.258256       5.258256       5.258256    6[1-(0),6-(1,6),6-(6,6)]
    77       4.579279       4.579279       4.579279    6[6-(1,6),6-(1,6),6-(6,6)]
    78       5.219797       5.219797       5.219797    6[1-(0),6-(6,6),6-(6,6)]
    79       4.565832       4.565832       4.565832    6[6-(1,6),6-(6,6),6-(8,8)]
    80       5.328954       5.328954       5.328954    6[6-(6,6),8-(30),8-(30)]
    81       1.973048       1.973048       1.973048    6[6-(6,6),8-(0),8-(30,30)]
    82       2.876818       2.876818       2.876818    6[6-(1,6),6-(6,6),6-(8,8)]
    83       2.308287       2.308287       2.308287    6[1-(0),6-(6,6),6-(6,6)]
    84       3.001373       3.001373       3.001373    6[6-(1,6),6-(1,6),6-(6,6)]
    85       2.378824       2.378824       2.378824    6[1-(0),6-(1,6),6-(6,6)]
    86       3.067043       3.067043       3.067043    6[1-(0),6-(1,6),6-(1,6)]
    87       4.450254       4.450254       4.450254    6[1-(0),6-(1,6),6-(1,6)]
    88       5.084196       5.084196       5.084196    6[1-(0),6-(1,6),6-(6,6)]
    89       4.391358       4.391358       4.391358    6[6-(1,6),6-(1,6),6-(6,6)]
    90       4.972926       4.972926       4.972926    6[1-(0),6-(6,6),6-(6,6)]
    91       4.251763       4.251763       4.251763    6[6-(1,6),6-(6,6),6-(8,8)]
    92        5.00274        5.00274        5.00274    6[6-(6,6),8-(30),8-(30,30)]
    93       4.864987       4.864987       4.864987    6[1-(0),6-(1,6),7-(6,30)]
    94       4.103354       4.103354       4.103354    6[1-(0),6-(1,7),6-(6,6)]
    95       4.691496       4.691496       4.691496    6[6-(1,6),6-(1,6),6-(6,6)]
    96       6.449559       6.449559       6.449559    6[1-(0),6-(1,7),6-(6,6)]
    97       6.744185       6.744185       6.744185    6[1-(0),6-(1,6),7-(6,30)]
    98       2.810817       2.810817       2.810817    7[6-(1,6),6-(1,6),30-(8,8,8,8)]
    99       6.171951       6.171951       6.171951    7[6-(1,6),6-(1,6),30-(8,8,8,8)]
   100       6.772238       6.772238       6.772238    8[6-(6,8),30-(8,8,8,8)]
   101       7.121649       7.121649       7.121649    8[6-(6,8),30-(7,8,8,8)]
   102       4.163011       4.163011       4.163011    8[6-(6,8),30-(8,8,8,8,8)]
   103       2.542384       2.542384       2.542384    8[6-(6,8),30-(8,8,8,8)]
   104       7.292915       7.292915       7.292915    8[6-(6,8),30-(7,8,8,8),30-(8,8,8,8)]
   105       7.552895       7.552895       7.552895    8[6-(6,8)]
   106       4.583175       4.583175       4.583175    8[6-(6,8),30-(8,8,8,8),30-(8,8,8,8,8)]
   107       2.794631       2.794631       2.794631    8[6-(6,8),30-(7,8,8,8)]
   108       1.672203       1.672203       1.672203    8[1-(0),30-(7,8,8,8),30-(8,8,8,8),30-(8,8,8,8,8)]
   109        2.21053        2.21053        2.21053    8[6-(6,8),30-(8,8,8,8)]
   110       1.861119       1.861119       1.861119    8[6-(6,8),30-(7,8,8,8)]
   111       4.819757       4.819757       4.819757    8[6-(6,8),30-(8,8,8,8,8)]
   112       6.440384       6.440384       6.440384    8[6-(6,8),30-(8,8,8,8)]
   113       1.689853       1.689853       1.689853    8[6-(6,8),30-(7,8,8,8),30-(8,8,8,8)]
   114       1.429873       1.429873       1.429873    8[6-(6,8)]
   115       4.399593       4.399593       4.399593    8[6-(6,8),30-(8,8,8,8),30-(8,8,8,8,8)]
   116       6.188137       6.188137       6.188137    8[6-(6,8),30-(7,8,8,8)]
   117       6.911588       6.911588       6.911588    8[1-(0),30-(7,8,8,8),30-(8,8,8,8),30-(8,8,8,8,8)]
