# Supplementary material for: A collection of forcefield precursors for metal–organic frameworks
Source: RSC Adv. 2019 Nov 13;9(63):36492–507. doi: 10.1039/c9ra07327b (PMC9075174; doi:10.1039/c9ra07327b)
Supplement: RA-009-C9RA07327B-s612 [file RA-009-C9RA07327B-s612.txt]

ESEQUO_clean

9.978000    0.000000    0.000000
-0.534545    11.210263    0.000000
-4.502697    -2.613352    10.010105

     1       0.375076       0.375076       0.375076    27[8-(6),8-(6),8-(6),8-(6),8-(6)]
     2       4.565682       4.565682       4.565682    27[8-(6),8-(6),8-(6),8-(6),8-(6)]
     3       2.470379       2.470379       2.470379    27[8-(6),8-(6),8-(6),8-(6)]
     4       1.056708       1.056708       1.056708    1[6-(6,6)]
     5       3.646707       3.646707       3.646707    1[6-(6,6)]
     6      -0.854515      -0.854515      -0.854515    1[6-(1,6,8)]
     7       -0.02012       -0.02012       -0.02012    1[6-(1,6,8)]
     8       7.781829       7.781829       7.781829    1[6-(1,6,8)]
     9       7.751833       7.751833       7.751833    1[6-(1,6,8)]
    10      -1.461253      -1.461253      -1.461253    1[6-(6,6)]
    11       7.802468       7.802468       7.802468    1[6-(6,6)]
    12        -0.1434        -0.1434        -0.1434    1[6-(6,6)]
    13       6.629937       6.629937       6.629937    1[6-(6,6)]
    14        3.88405        3.88405        3.88405    1[6-(6,6)]
    15       1.294051       1.294051       1.294051    1[6-(6,6)]
    16       5.795273       5.795273       5.795273    1[6-(1,6,8)]
    17       4.960878       4.960878       4.960878    1[6-(1,6,8)]
    18      -2.841071      -2.841071      -2.841071    1[6-(1,6,8)]
    19      -2.811075      -2.811075      -2.811075    1[6-(1,6,8)]
    20       6.402011       6.402011       6.402011    1[6-(6,6)]
    21       -2.86171       -2.86171       -2.86171    1[6-(6,6)]
    22       5.084158       5.084158       5.084158    1[6-(6,6)]
    23      -1.689179      -1.689179      -1.689179    1[6-(6,6)]
    24       1.540742       1.540742       1.540742    6[1-(0),6-(1,6),6-(6,6)]
    25       3.039841       3.039841       3.039841    6[1-(0),6-(1,6),6-(6,6)]
    26       2.372959       2.372959       2.372959    6[6-(1,6),6-(1,6),6-(8,8)]
    27        2.58883        2.58883        2.58883    6[6-(6,6),8-(27),8-(27)]
    28       -0.51126       -0.51126       -0.51126    6[1-(0),1-(0),6-(1,1,8),8-(27)]
    29      -1.660348      -1.660348      -1.660348    6[1-(0),1-(0),6-(1,1,8),8-(27)]
    30      -1.156452      -1.156452      -1.156452    6[6-(6,6),8-(0),8-(27)]
    31      -1.743211      -1.743211      -1.743211    6[6-(1,6),6-(1,6),6-(8,8)]
    32      -1.790233      -1.790233      -1.790233    6[1-(0),6-(1,6),6-(6,6)]
    33       7.770864       7.770864       7.770864    6[1-(0),6-(1,6),6-(6,6)]
    34       2.103574       2.103574       2.103574    6[6-(6,6),8-(27),8-(27)]
    35       1.144149       1.144149       1.144149    6[6-(1,6),6-(1,6),6-(8,8)]
    36        0.01092        0.01092        0.01092    6[1-(0),6-(1,6),6-(6,6)]
    37       5.839389       5.839389       5.839389    6[1-(0),6-(1,6),6-(6,6)]
    38       3.400016       3.400016       3.400016    6[1-(0),6-(1,6),6-(6,6)]
    39       1.900917       1.900917       1.900917    6[1-(0),6-(1,6),6-(6,6)]
    40       2.567799       2.567799       2.567799    6[6-(1,6),6-(1,6),6-(8,8)]
    41       2.351928       2.351928       2.351928    6[6-(6,6),8-(27),8-(27)]
    42       5.452018       5.452018       5.452018    6[1-(0),1-(0),6-(1,1,8),8-(27)]
    43       6.601106       6.601106       6.601106    6[1-(0),1-(0),6-(1,1,8),8-(27)]
    44        6.09721        6.09721        6.09721    6[6-(6,6),8-(0),8-(27)]
    45       6.683969       6.683969       6.683969    6[6-(1,6),6-(1,6),6-(8,8)]
    46       6.730991       6.730991       6.730991    6[1-(0),6-(1,6),6-(6,6)]
    47      -2.830106      -2.830106      -2.830106    6[1-(0),6-(1,6),6-(6,6)]
    48       2.837184       2.837184       2.837184    6[6-(6,6),8-(27),8-(27)]
    49       3.796609       3.796609       3.796609    6[6-(1,6),6-(1,6),6-(8,8)]
    50       4.929838       4.929838       4.929838    6[1-(0),6-(1,6),6-(6,6)]
    51      -0.898631      -0.898631      -0.898631    6[1-(0),6-(1,6),6-(6,6)]
    52       2.194126       2.194126       2.194126    8[6-(6,8),27-(8,8,8)]
    53       1.693875       1.693875       1.693875    8[6-(6,8),27-(8,8,8)]
    54       0.372887       0.372887       0.372887    8[6-(1,1,6),27-(8,8,8,8)]
    55      -1.155286      -1.155286      -1.155286    8[6-(1,1,6),27-(8,8,8,8)]
    56      -0.777336      -0.777336      -0.777336    8[6-(6,8)]
    57      -1.061186      -1.061186      -1.061186    8[6-(6,8),27-(8,8,8,8)]
    58         3.2463         3.2463         3.2463    8[6-(6,8),27-(8,8,8,8)]
    59       3.141512       3.141512       3.141512    8[6-(6,8),27-(8,8,8,8)]
    60       2.746632       2.746632       2.746632    8[6-(6,8),27-(8,8,8)]
    61       3.246883       3.246883       3.246883    8[6-(6,8),27-(8,8,8)]
    62       4.567871       4.567871       4.567871    8[6-(1,1,6),27-(8,8,8,8)]
    63      -3.881956      -3.881956      -3.881956    8[6-(1,1,6),27-(8,8,8,8)]
    64       5.718094       5.718094       5.718094    8[6-(6,8)]
    65       6.001944       6.001944       6.001944    8[6-(6,8),27-(8,8,8,8)]
    66       1.694458       1.694458       1.694458    8[6-(6,8),27-(8,8,8,8)]
    67       1.799246       1.799246       1.799246    8[6-(6,8),27-(8,8,8,8)]
