# Supplementary material for: A collection of forcefield precursors for metal–organic frameworks
Source: RSC Adv. 2019 Nov 13;9(63):36492–507. doi: 10.1039/c9ra07327b (PMC9075174; doi:10.1039/c9ra07327b)
Supplement: RA-009-C9RA07327B-s613 [file RA-009-C9RA07327B-s613.txt]

ESEVIH_clean

11.669500    0.000000    0.000000
0.000000    16.323500    0.000000
0.000000    0.000000    16.323500

     1       1.582501       1.582501       1.582501    30[8-(1,30),8-(6),8-(6),8-(6)]
     2       1.582501       1.582501       1.582501    30[8-(1,30),8-(6),8-(6),8-(6)]
     3       1.582501       1.582501       1.582501    30[8-(1,30),8-(6),8-(6),8-(6)]
     4       1.582501       1.582501       1.582501    30[8-(1,30),8-(6),8-(6),8-(6)]
     5       4.252249       4.252249       4.252249    30[8-(1,30),8-(6),8-(6),8-(6)]
     6       4.252249       4.252249       4.252249    30[8-(1,30),8-(6),8-(6),8-(6)]
     7       4.252249       4.252249       4.252249    30[8-(1,30),8-(6),8-(6),8-(6)]
     8       4.252249       4.252249       4.252249    30[8-(1,30),8-(6),8-(6),8-(6)]
     9      10.086999      10.086999      10.086999    30[8-(1,30),8-(6),8-(6),8-(6)]
    10      10.086999      10.086999      10.086999    30[8-(1,30),8-(6),8-(6),8-(6)]
    11      10.086999      10.086999      10.086999    30[8-(1,30),8-(6),8-(6),8-(6)]
    12      10.086999      10.086999      10.086999    30[8-(1,30),8-(6),8-(6),8-(6)]
    13       7.417251       7.417251       7.417251    30[8-(1,30),8-(6),8-(6),8-(6)]
    14       7.417251       7.417251       7.417251    30[8-(1,30),8-(6),8-(6),8-(6)]
    15       7.417251       7.417251       7.417251    30[8-(1,30),8-(6),8-(6),8-(6)]
    16       7.417251       7.417251       7.417251    30[8-(1,30),8-(6),8-(6),8-(6)]
    17       2.007154       2.007154       2.007154    1[6-(6,6)]
    18       2.007154       2.007154       2.007154    1[6-(6,6)]
    19       2.007154       2.007154       2.007154    1[6-(6,6)]
    20       2.007154       2.007154       2.007154    1[6-(6,6)]
    21       3.827596       3.827596       3.827596    1[6-(6,6)]
    22       3.827596       3.827596       3.827596    1[6-(6,6)]
    23       3.827596       3.827596       3.827596    1[6-(6,6)]
    24       3.827596       3.827596       3.827596    1[6-(6,6)]
    25       9.662346       9.662346       9.662346    1[6-(6,6)]
    26       9.662346       9.662346       9.662346    1[6-(6,6)]
    27       9.662346       9.662346       9.662346    1[6-(6,6)]
    28       9.662346       9.662346       9.662346    1[6-(6,6)]
    29       7.841904       7.841904       7.841904    1[6-(6,6)]
    30       7.841904       7.841904       7.841904    1[6-(6,6)]
    31       7.841904       7.841904       7.841904    1[6-(6,6)]
    32       7.841904       7.841904       7.841904    1[6-(6,6)]
    33            0.0            0.0            0.0    1[8-(30,30)]
    34            0.0            0.0            0.0    1[6-(6,6)]
    35            0.0            0.0            0.0    1[8-(30,30)]
    36            0.0            0.0            0.0    1[6-(6,6)]
    37            0.0            0.0            0.0    1[8-(30,30)]
    38            0.0            0.0            0.0    1[6-(6,6)]
    39            0.0            0.0            0.0    1[8-(30,30)]
    40            0.0            0.0            0.0    1[6-(6,6)]
    41        5.83475        5.83475        5.83475    1[8-(30,30)]
    42        5.83475        5.83475        5.83475    1[6-(6,6)]
    43        5.83475        5.83475        5.83475    1[8-(30,30)]
    44        5.83475        5.83475        5.83475    1[6-(6,6)]
    45        5.83475        5.83475        5.83475    1[8-(30,30)]
    46        5.83475        5.83475        5.83475    1[6-(6,6)]
    47        5.83475        5.83475        5.83475    1[8-(30,30)]
    48        5.83475        5.83475        5.83475    1[6-(6,6)]
    49       1.199625       1.199625       1.199625    6[1-(0),6-(6,6),6-(6,6)]
    50       1.207793       1.207793       1.207793    6[6-(1,6),6-(1,6),6-(8,8)]
    51       2.500774       2.500774       2.500774    6[6-(6,6),8-(30),8-(30)]
    52       1.199625       1.199625       1.199625    6[1-(0),6-(6,6),6-(6,6)]
    53       1.207793       1.207793       1.207793    6[6-(1,6),6-(1,6),6-(8,8)]
    54       2.500774       2.500774       2.500774    6[6-(6,6),8-(30),8-(30)]
    55       1.199625       1.199625       1.199625    6[1-(0),6-(6,6),6-(6,6)]
    56       1.207793       1.207793       1.207793    6[6-(1,6),6-(1,6),6-(8,8)]
    57       2.500774       2.500774       2.500774    6[6-(6,6),8-(30),8-(30)]
    58       1.199625       1.199625       1.199625    6[1-(0),6-(6,6),6-(6,6)]
    59       1.207793       1.207793       1.207793    6[6-(1,6),6-(1,6),6-(8,8)]
    60       2.500774       2.500774       2.500774    6[6-(6,6),8-(30),8-(30)]
    61       4.635125       4.635125       4.635125    6[1-(0),6-(6,6),6-(6,6)]
    62       4.626957       4.626957       4.626957    6[6-(1,6),6-(1,6),6-(8,8)]
    63       3.333976       3.333976       3.333976    6[6-(6,6),8-(30),8-(30)]
    64       4.635125       4.635125       4.635125    6[1-(0),6-(6,6),6-(6,6)]
    65       4.626957       4.626957       4.626957    6[6-(1,6),6-(1,6),6-(8,8)]
    66       3.333976       3.333976       3.333976    6[6-(6,6),8-(30),8-(30)]
    67       4.635125       4.635125       4.635125    6[1-(0),6-(6,6),6-(6,6)]
    68       4.626957       4.626957       4.626957    6[6-(1,6),6-(1,6),6-(8,8)]
    69       3.333976       3.333976       3.333976    6[6-(6,6),8-(30),8-(30)]
    70       4.635125       4.635125       4.635125    6[1-(0),6-(6,6),6-(6,6)]
    71       4.626957       4.626957       4.626957    6[6-(1,6),6-(1,6),6-(8,8)]
    72       3.333976       3.333976       3.333976    6[6-(6,6),8-(30),8-(30)]
    73      10.469875      10.469875      10.469875    6[1-(0),6-(6,6),6-(6,6)]
    74      10.461707      10.461707      10.461707    6[6-(1,6),6-(1,6),6-(8,8)]
    75       9.168726       9.168726       9.168726    6[6-(6,6),8-(30),8-(30)]
    76      10.469875      10.469875      10.469875    6[1-(0),6-(6,6),6-(6,6)]
    77      10.461707      10.461707      10.461707    6[6-(1,6),6-(1,6),6-(8,8)]
    78       9.168726       9.168726       9.168726    6[6-(6,6),8-(30),8-(30)]
    79      10.469875      10.469875      10.469875    6[1-(0),6-(6,6),6-(6,6)]
    80      10.461707      10.461707      10.461707    6[6-(1,6),6-(1,6),6-(8,8)]
    81       9.168726       9.168726       9.168726    6[6-(6,6),8-(30),8-(30)]
    82      10.469875      10.469875      10.469875    6[1-(0),6-(6,6),6-(6,6)]
    83      10.461707      10.461707      10.461707    6[6-(1,6),6-(1,6),6-(8,8)]
    84       9.168726       9.168726       9.168726    6[6-(6,6),8-(30),8-(30)]
    85       7.034375       7.034375       7.034375    6[1-(0),6-(6,6),6-(6,6)]
    86       7.042543       7.042543       7.042543    6[6-(1,6),6-(1,6),6-(8,8)]
    87       8.335524       8.335524       8.335524    6[6-(6,6),8-(30),8-(30)]
    88       7.034375       7.034375       7.034375    6[1-(0),6-(6,6),6-(6,6)]
    89       7.042543       7.042543       7.042543    6[6-(1,6),6-(1,6),6-(8,8)]
    90       8.335524       8.335524       8.335524    6[6-(6,6),8-(30),8-(30)]
    91       7.034375       7.034375       7.034375    6[1-(0),6-(6,6),6-(6,6)]
    92       7.042543       7.042543       7.042543    6[6-(1,6),6-(1,6),6-(8,8)]
    93       8.335524       8.335524       8.335524    6[6-(6,6),8-(30),8-(30)]
    94       7.034375       7.034375       7.034375    6[1-(0),6-(6,6),6-(6,6)]
    95       7.042543       7.042543       7.042543    6[6-(1,6),6-(1,6),6-(8,8)]
    96       8.335524       8.335524       8.335524    6[6-(6,6),8-(30),8-(30)]
    97            0.0            0.0            0.0    6[6-(1,6),6-(1,6),6-(8,8)]
    98            0.0            0.0            0.0    6[1-(0),6-(6,6),6-(6,6)]
    99            0.0            0.0            0.0    6[6-(6,6),8-(30),8-(30)]
   100            0.0            0.0            0.0    6[6-(1,6),6-(1,6),6-(8,8)]
   101            0.0            0.0            0.0    6[1-(0),6-(6,6),6-(6,6)]
   102            0.0            0.0            0.0    6[6-(6,6),8-(30),8-(30)]
   103            0.0            0.0            0.0    6[6-(1,6),6-(1,6),6-(8,8)]
   104            0.0            0.0            0.0    6[1-(0),6-(6,6),6-(6,6)]
   105            0.0            0.0            0.0    6[6-(6,6),8-(30),8-(30)]
   106            0.0            0.0            0.0    6[6-(1,6),6-(1,6),6-(8,8)]
   107            0.0            0.0            0.0    6[1-(0),6-(6,6),6-(6,6)]
   108            0.0            0.0            0.0    6[6-(6,6),8-(30),8-(30)]
   109        5.83475        5.83475        5.83475    6[6-(1,6),6-(1,6),6-(8,8)]
   110        5.83475        5.83475        5.83475    6[1-(0),6-(6,6),6-(6,6)]
   111        5.83475        5.83475        5.83475    6[6-(6,6),8-(30),8-(30)]
   112        5.83475        5.83475        5.83475    6[6-(1,6),6-(1,6),6-(8,8)]
   113        5.83475        5.83475        5.83475    6[1-(0),6-(6,6),6-(6,6)]
   114        5.83475        5.83475        5.83475    6[6-(6,6),8-(30),8-(30)]
   115        5.83475        5.83475        5.83475    6[6-(1,6),6-(1,6),6-(8,8)]
   116        5.83475        5.83475        5.83475    6[1-(0),6-(6,6),6-(6,6)]
   117        5.83475        5.83475        5.83475    6[6-(6,6),8-(30),8-(30)]
   118        5.83475        5.83475        5.83475    6[6-(1,6),6-(1,6),6-(8,8)]
   119        5.83475        5.83475        5.83475    6[1-(0),6-(6,6),6-(6,6)]
   120        5.83475        5.83475        5.83475    6[6-(6,6),8-(30),8-(30)]
   121       1.116771       1.116771       1.116771    8[6-(6,8),30-(8,8,8)]
   122       3.513686       3.513686       3.513686    8[6-(6,8),30-(8,8,8)]
   123        2.51361        2.51361        2.51361    8[6-(6,8),30-(8,8,8)]
   124       1.116771       1.116771       1.116771    8[6-(6,8),30-(8,8,8)]
   125       3.513686       3.513686       3.513686    8[6-(6,8),30-(8,8,8)]
   126        2.51361        2.51361        2.51361    8[6-(6,8),30-(8,8,8)]
   127       1.116771       1.116771       1.116771    8[6-(6,8),30-(8,8,8)]
   128       3.513686       3.513686       3.513686    8[6-(6,8),30-(8,8,8)]
   129        2.51361        2.51361        2.51361    8[6-(6,8),30-(8,8,8)]
   130       1.116771       1.116771       1.116771    8[6-(6,8),30-(8,8,8)]
   131       3.513686       3.513686       3.513686    8[6-(6,8),30-(8,8,8)]
   132        2.51361        2.51361        2.51361    8[6-(6,8),30-(8,8,8)]
   133       4.717979       4.717979       4.717979    8[6-(6,8),30-(8,8,8)]
   134       2.321064       2.321064       2.321064    8[6-(6,8),30-(8,8,8)]
   135        3.32114        3.32114        3.32114    8[6-(6,8),30-(8,8,8)]
   136       4.717979       4.717979       4.717979    8[6-(6,8),30-(8,8,8)]
   137       2.321064       2.321064       2.321064    8[6-(6,8),30-(8,8,8)]
   138        3.32114        3.32114        3.32114    8[6-(6,8),30-(8,8,8)]
   139       4.717979       4.717979       4.717979    8[6-(6,8),30-(8,8,8)]
   140       2.321064       2.321064       2.321064    8[6-(6,8),30-(8,8,8)]
   141        3.32114        3.32114        3.32114    8[6-(6,8),30-(8,8,8)]
   142       4.717979       4.717979       4.717979    8[6-(6,8),30-(8,8,8)]
   143       2.321064       2.321064       2.321064    8[6-(6,8),30-(8,8,8)]
   144        3.32114        3.32114        3.32114    8[6-(6,8),30-(8,8,8)]
   145      10.552729      10.552729      10.552729    8[6-(6,8),30-(8,8,8)]
   146       8.155814       8.155814       8.155814    8[6-(6,8),30-(8,8,8)]
   147        9.15589        9.15589        9.15589    8[6-(6,8),30-(8,8,8)]
   148      10.552729      10.552729      10.552729    8[6-(6,8),30-(8,8,8)]
   149       8.155814       8.155814       8.155814    8[6-(6,8),30-(8,8,8)]
   150        9.15589        9.15589        9.15589    8[6-(6,8),30-(8,8,8)]
   151      10.552729      10.552729      10.552729    8[6-(6,8),30-(8,8,8)]
   152       8.155814       8.155814       8.155814    8[6-(6,8),30-(8,8,8)]
   153        9.15589        9.15589        9.15589    8[6-(6,8),30-(8,8,8)]
   154      10.552729      10.552729      10.552729    8[6-(6,8),30-(8,8,8)]
   155       8.155814       8.155814       8.155814    8[6-(6,8),30-(8,8,8)]
   156        9.15589        9.15589        9.15589    8[6-(6,8),30-(8,8,8)]
   157       6.951521       6.951521       6.951521    8[6-(6,8),30-(8,8,8)]
   158       9.348436       9.348436       9.348436    8[6-(6,8),30-(8,8,8)]
   159        8.34836        8.34836        8.34836    8[6-(6,8),30-(8,8,8)]
   160       6.951521       6.951521       6.951521    8[6-(6,8),30-(8,8,8)]
   161       9.348436       9.348436       9.348436    8[6-(6,8),30-(8,8,8)]
   162        8.34836        8.34836        8.34836    8[6-(6,8),30-(8,8,8)]
   163       6.951521       6.951521       6.951521    8[6-(6,8),30-(8,8,8)]
   164       9.348436       9.348436       9.348436    8[6-(6,8),30-(8,8,8)]
   165        8.34836        8.34836        8.34836    8[6-(6,8),30-(8,8,8)]
   166       6.951521       6.951521       6.951521    8[6-(6,8),30-(8,8,8)]
   167       9.348436       9.348436       9.348436    8[6-(6,8),30-(8,8,8)]
   168        8.34836        8.34836        8.34836    8[6-(6,8),30-(8,8,8)]
   169            0.0            0.0            0.0    8[1-(0),30-(8,8,8),30-(8,8,8)]
   170            0.0            0.0            0.0    8[1-(0),30-(8,8,8),30-(8,8,8)]
   171            0.0            0.0            0.0    8[1-(0),30-(8,8,8),30-(8,8,8)]
   172            0.0            0.0            0.0    8[1-(0),30-(8,8,8),30-(8,8,8)]
   173        5.83475        5.83475        5.83475    8[1-(0),30-(8,8,8),30-(8,8,8)]
   174        5.83475        5.83475        5.83475    8[1-(0),30-(8,8,8),30-(8,8,8)]
   175        5.83475        5.83475        5.83475    8[1-(0),30-(8,8,8),30-(8,8,8)]
   176        5.83475        5.83475        5.83475    8[1-(0),30-(8,8,8),30-(8,8,8)]
