# Supplementary material for: A collection of forcefield precursors for metal–organic frameworks
Source: RSC Adv. 2019 Nov 13;9(63):36492–507. doi: 10.1039/c9ra07327b (PMC9075174; doi:10.1039/c9ra07327b)
Supplement: RA-009-C9RA07327B-s614 [file RA-009-C9RA07327B-s614.txt]

ESUMOU_clean

6.964300    0.000000    0.000000
0.000000    9.972400    0.000000
0.000000    0.000000    11.195100

     1       0.875413       0.875413       0.875413    25[8-(6),8-(6),8-(6),8-(6),8-(6,6)]
     2       2.606737       2.606737       2.606737    25[8-(6),8-(6),8-(6),8-(6),8-(6,6)]
     3       6.088887       6.088887       6.088887    25[8-(6),8-(6),8-(6),8-(6),8-(6,6)]
     4       4.357563       4.357563       4.357563    25[8-(6),8-(6),8-(6),8-(6),8-(6,6)]
     5       3.196614       3.196614       3.196614    1[6-(1,6,8)]
     6       2.423576       2.423576       2.423576    1[6-(1,6,8)]
     7       4.310902       4.310902       4.310902    1[6-(1,6,8)]
     8        3.28715        3.28715        3.28715    1[6-(1,6,8)]
     9       0.285536       0.285536       0.285536    1[6-(1,6,8)]
    10       1.058574       1.058574       1.058574    1[6-(1,6,8)]
    11       6.135548       6.135548       6.135548    1[6-(1,6,8)]
    12          0.195          0.195          0.195    1[6-(1,6,8)]
    13       3.767686       3.767686       3.767686    1[6-(1,6,8)]
    14       4.540724       4.540724       4.540724    1[6-(1,6,8)]
    15       2.653398       2.653398       2.653398    1[6-(1,6,8)]
    16        3.67715        3.67715        3.67715    1[6-(1,6,8)]
    17       6.678764       6.678764       6.678764    1[6-(1,6,8)]
    18       5.905726       5.905726       5.905726    1[6-(1,6,8)]
    19       0.828752       0.828752       0.828752    1[6-(1,6,8)]
    20         6.7693         6.7693         6.7693    1[6-(1,6,8)]
    21       1.191592       1.191592       1.191592    6[6-(1,1,8),8-(25),8-(25)]
    22       2.473719       2.473719       2.473719    6[1-(0),1-(0),6-(8,8),8-(6,25)]
    23       3.438275       3.438275       3.438275    6[1-(0),1-(0),6-(8,8),8-(6,25)]
    24       3.122096       3.122096       3.122096    6[6-(1,1,8),8-(25),8-(25)]
    25       2.290558       2.290558       2.290558    6[6-(1,1,8),8-(25),8-(25)]
    26       1.008431       1.008431       1.008431    6[1-(0),1-(0),6-(8,8),8-(6,25)]
    27       0.043875       0.043875       0.043875    6[1-(0),1-(0),6-(8,8),8-(6,25)]
    28       0.360054       0.360054       0.360054    6[6-(1,1,8),8-(25),8-(25)]
    29       5.772708       5.772708       5.772708    6[6-(1,1,8),8-(25),8-(25)]
    30       4.490581       4.490581       4.490581    6[1-(0),1-(0),6-(8,8),8-(6,25)]
    31       3.526025       3.526025       3.526025    6[1-(0),1-(0),6-(8,8),8-(6,25)]
    32       3.842204       3.842204       3.842204    6[6-(1,1,8),8-(25),8-(25)]
    33       4.673742       4.673742       4.673742    6[6-(1,1,8),8-(25),8-(25)]
    34       5.955869       5.955869       5.955869    6[1-(0),1-(0),6-(8,8),8-(6,25)]
    35       6.920425       6.920425       6.920425    6[1-(0),1-(0),6-(8,8),8-(6,25)]
    36       6.604246       6.604246       6.604246    6[6-(1,1,8),8-(25),8-(25)]
    37        0.44084        0.44084        0.44084    8[6-(6,8),25-(8,8,8,8)]
    38       2.347666       2.347666       2.347666    8[6-(6,8),25-(8,8,8,8)]
    39       2.652702       2.652702       2.652702    8[6-(1,1,6),6-(1,1,6),25-(8,8,8,8)]
    40       0.989627       0.989627       0.989627    8[6-(6,8),25-(8,8,8,8)]
    41       3.677847       3.677847       3.677847    8[6-(6,8),25-(8,8,8,8)]
    42        3.04131        3.04131        3.04131    8[6-(6,8),25-(8,8,8,8)]
    43       1.134484       1.134484       1.134484    8[6-(6,8),25-(8,8,8,8)]
    44       0.829448       0.829448       0.829448    8[6-(1,1,6),6-(1,1,6),25-(8,8,8,8)]
    45       2.492523       2.492523       2.492523    8[6-(6,8),25-(8,8,8,8)]
    46       6.768603       6.768603       6.768603    8[6-(6,8),25-(8,8,8,8)]
    47        6.52346        6.52346        6.52346    8[6-(6,8),25-(8,8,8,8)]
    48       4.616634       4.616634       4.616634    8[6-(6,8),25-(8,8,8,8)]
    49       4.311598       4.311598       4.311598    8[6-(1,1,6),6-(1,1,6),25-(8,8,8,8)]
    50       5.974673       5.974673       5.974673    8[6-(6,8),25-(8,8,8,8)]
    51       3.286453       3.286453       3.286453    8[6-(6,8),25-(8,8,8,8)]
    52        3.92299        3.92299        3.92299    8[6-(6,8),25-(8,8,8,8)]
    53       5.829816       5.829816       5.829816    8[6-(6,8),25-(8,8,8,8)]
    54       6.134852       6.134852       6.134852    8[6-(1,1,6),6-(1,1,6),25-(8,8,8,8)]
    55       4.471777       4.471777       4.471777    8[6-(6,8),25-(8,8,8,8)]
    56       0.195697       0.195697       0.195697    8[6-(6,8),25-(8,8,8,8)]
