# Supplementary material for: A collection of forcefield precursors for metal–organic frameworks
Source: RSC Adv. 2019 Nov 13;9(63):36492–507. doi: 10.1039/c9ra07327b (PMC9075174; doi:10.1039/c9ra07327b)
Supplement: RA-009-C9RA07327B-s615 [file RA-009-C9RA07327B-s615.txt]

ESUMOU01_clean

6.879600    0.000000    0.000000
0.000000    9.856000    0.000000
0.000000    0.000000    11.067000

     1       0.863596       0.863596       0.863596    25[8-(6),8-(6),8-(6),8-(6),8-(6,6)]
     2       2.576204       2.576204       2.576204    25[8-(6),8-(6),8-(6),8-(6),8-(6,6)]
     3       6.016004       6.016004       6.016004    25[8-(6),8-(6),8-(6),8-(6),8-(6,6)]
     4       4.303396       4.303396       4.303396    25[8-(6),8-(6),8-(6),8-(6),8-(6,6)]
     5       2.402356       2.402356       2.402356    1[6-(1,6,8)]
     6       3.204518       3.204518       3.204518    1[6-(1,6,8)]
     7        4.34034        4.34034        4.34034    1[6-(1,6,8)]
     8       3.196262       3.196262       3.196262    1[6-(1,6,8)]
     9       1.037444       1.037444       1.037444    1[6-(1,6,8)]
    10       0.235282       0.235282       0.235282    1[6-(1,6,8)]
    11        5.97906        5.97906        5.97906    1[6-(1,6,8)]
    12       0.243538       0.243538       0.243538    1[6-(1,6,8)]
    13       4.477244       4.477244       4.477244    1[6-(1,6,8)]
    14       3.675082       3.675082       3.675082    1[6-(1,6,8)]
    15        2.53926        2.53926        2.53926    1[6-(1,6,8)]
    16       3.683338       3.683338       3.683338    1[6-(1,6,8)]
    17       5.842156       5.842156       5.842156    1[6-(1,6,8)]
    18       6.644318       6.644318       6.644318    1[6-(1,6,8)]
    19        0.90054        0.90054        0.90054    1[6-(1,6,8)]
    20       6.636062       6.636062       6.636062    1[6-(1,6,8)]
    21       1.180539       1.180539       1.180539    6[6-(1,1,8),8-(25),8-(25)]
    22       2.450514       2.450514       2.450514    6[1-(0),1-(0),6-(8,8),8-(6,25)]
    23       3.397834       3.397834       3.397834    6[1-(0),1-(0),6-(8,8),8-(6,25)]
    24       3.082749       3.082749       3.082749    6[6-(1,1,8),8-(25),8-(25)]
    25       2.259261       2.259261       2.259261    6[6-(1,1,8),8-(25),8-(25)]
    26       0.989286       0.989286       0.989286    6[1-(0),1-(0),6-(8,8),8-(6,25)]
    27       0.041966       0.041966       0.041966    6[1-(0),1-(0),6-(8,8),8-(6,25)]
    28       0.357051       0.357051       0.357051    6[6-(1,1,8),8-(25),8-(25)]
    29       5.699061       5.699061       5.699061    6[6-(1,1,8),8-(25),8-(25)]
    30       4.429086       4.429086       4.429086    6[1-(0),1-(0),6-(8,8),8-(6,25)]
    31       3.481766       3.481766       3.481766    6[1-(0),1-(0),6-(8,8),8-(6,25)]
    32       3.796851       3.796851       3.796851    6[6-(1,1,8),8-(25),8-(25)]
    33       4.620339       4.620339       4.620339    6[6-(1,1,8),8-(25),8-(25)]
    34       5.890314       5.890314       5.890314    6[1-(0),1-(0),6-(8,8),8-(6,25)]
    35       6.837634       6.837634       6.837634    6[1-(0),1-(0),6-(8,8),8-(6,25)]
    36       6.522549       6.522549       6.522549    6[6-(1,1,8),8-(25),8-(25)]
    37       0.974839       0.974839       0.974839    8[6-(6,8),25-(8,8,8,8)]
    38       0.436992       0.436992       0.436992    8[6-(6,8),25-(8,8,8,8)]
    39       2.312371       2.312371       2.312371    8[6-(6,8),25-(8,8,8,8)]
    40       3.627613       3.627613       3.627613    8[6-(6,8),25-(8,8,8,8)]
    41       2.618926       2.618926       2.618926    8[6-(1,1,6),6-(1,1,6),25-(8,8,8,8)]
    42       2.464961       2.464961       2.464961    8[6-(6,8),25-(8,8,8,8)]
    43       3.002808       3.002808       3.002808    8[6-(6,8),25-(8,8,8,8)]
    44       1.127429       1.127429       1.127429    8[6-(6,8),25-(8,8,8,8)]
    45       6.691787       6.691787       6.691787    8[6-(6,8),25-(8,8,8,8)]
    46       0.820874       0.820874       0.820874    8[6-(1,1,6),6-(1,1,6),25-(8,8,8,8)]
    47       5.904761       5.904761       5.904761    8[6-(6,8),25-(8,8,8,8)]
    48       6.442608       6.442608       6.442608    8[6-(6,8),25-(8,8,8,8)]
    49       4.567229       4.567229       4.567229    8[6-(6,8),25-(8,8,8,8)]
    50       3.251987       3.251987       3.251987    8[6-(6,8),25-(8,8,8,8)]
    51       4.260674       4.260674       4.260674    8[6-(1,1,6),6-(1,1,6),25-(8,8,8,8)]
    52       4.414639       4.414639       4.414639    8[6-(6,8),25-(8,8,8,8)]
    53       3.876792       3.876792       3.876792    8[6-(6,8),25-(8,8,8,8)]
    54       5.752171       5.752171       5.752171    8[6-(6,8),25-(8,8,8,8)]
    55       0.187813       0.187813       0.187813    8[6-(6,8),25-(8,8,8,8)]
    56       6.058726       6.058726       6.058726    8[6-(1,1,6),6-(1,1,6),25-(8,8,8,8)]
