# Supplementary material for: A collection of forcefield precursors for metal–organic frameworks
Source: RSC Adv. 2019 Nov 13;9(63):36492–507. doi: 10.1039/c9ra07327b (PMC9075174; doi:10.1039/c9ra07327b)
Supplement: RA-009-C9RA07327B-s616 [file RA-009-C9RA07327B-s616.txt]

ETAXIH_clean

14.347000    0.000000    0.000000
-7.173500    12.424866    0.000000
0.000000    0.000000    20.408000

     1       9.097146       9.097146       9.097146    30[7-(6,6),7-(6,6),8-(30,30),8-(6),8-(6)]
     2       5.628974       5.628974       5.628974    30[7-(6,6),7-(6,6),8-(30,30),8-(6),8-(6)]
     3       6.794381       6.794381       6.794381    30[7-(6,6),7-(6,6),8-(30,30),8-(6),8-(6)]
     4       1.923646       1.923646       1.923646    30[7-(6,6),7-(6,6),8-(30,30),8-(6),8-(6)]
     5      -1.544526      -1.544526      -1.544526    30[7-(6,6),7-(6,6),8-(30,30),8-(6),8-(6)]
     6      -0.379119      -0.379119      -0.379119    30[7-(6,6),7-(6,6),8-(30,30),8-(6),8-(6)]
     7      -1.923646      -1.923646      -1.923646    30[7-(6,6),7-(6,6),8-(30,30),8-(6),8-(6)]
     8       1.544526       1.544526       1.544526    30[7-(6,6),7-(6,6),8-(30,30),8-(6),8-(6)]
     9       0.379119       0.379119       0.379119    30[7-(6,6),7-(6,6),8-(30,30),8-(6),8-(6)]
    10       5.249854       5.249854       5.249854    30[7-(6,6),7-(6,6),8-(30,30),8-(6),8-(6)]
    11       8.718026       8.718026       8.718026    30[7-(6,6),7-(6,6),8-(30,30),8-(6),8-(6)]
    12       7.552619       7.552619       7.552619    30[7-(6,6),7-(6,6),8-(30,30),8-(6),8-(6)]
    13       9.146213       9.146213       9.146213    30[8-(6),8-(6),8-(6),8-(6)]
    14       2.600394       2.600394       2.600394    30[8-(6),8-(6),8-(6),8-(6)]
    15      -4.573106      -4.573106      -4.573106    30[8-(6),8-(6),8-(6),8-(6)]
    16       5.200788       5.200788       5.200788    30[8-(6),8-(6),8-(6),8-(6)]
    17       4.573106       4.573106       4.573106    30[8-(6),8-(6),8-(6),8-(6)]
    18      -2.600394      -2.600394      -2.600394    30[8-(6),8-(6),8-(6),8-(6)]
    19       1.565258       1.565258       1.565258    1[6-(1,6,6)]
    20       9.207905       9.207905       9.207905    1[6-(1,6,6)]
    21      10.946761      10.946761      10.946761    1[6-(1,6,6)]
    22       3.768957       3.768957       3.768957    1[6-(1,6,6)]
    23       11.72939       11.72939       11.72939    1[6-(1,1,6)]
    24      12.765961      12.765961      12.765961    1[6-(1,1,6)]
    25       11.88649       11.88649       11.88649    1[6-(1,1,6)]
    26       2.619045       2.619045       2.619045    1[6-(1,6,6)]
    27       3.673549       3.673549       3.673549    1[6-(1,6,6)]
    28       1.682903       1.682903       1.682903    1[6-(1,6,6)]
    29       0.854364       0.854364       0.854364    1[6-(1,6,6)]
    30       2.056642       2.056642       2.056642    1[6-(1,1,6)]
    31       1.152064       1.152064       1.152064    1[6-(1,1,6)]
    32       2.697953       2.697953       2.697953    1[6-(1,1,6)]
    33      -4.184303      -4.184303      -4.184303    1[6-(1,6,6)]
    34       8.639046       8.639046       8.639046    1[6-(1,6,6)]
    35      -5.456164      -5.456164      -5.456164    1[6-(1,6,6)]
    36      -4.623321      -4.623321      -4.623321    1[6-(1,6,6)]
    37       7.734468       7.734468       7.734468    1[6-(1,1,6)]
    38       7.602475       7.602475       7.602475    1[6-(1,1,6)]
    39       6.936057       6.936057       6.936057    1[6-(1,1,6)]
    40       8.738758       8.738758       8.738758    1[6-(1,6,6)]
    41       2.034405       2.034405       2.034405    1[6-(1,6,6)]
    42      10.946761      10.946761      10.946761    1[6-(1,6,6)]
    43      10.942457      10.942457      10.942457    1[6-(1,6,6)]
    44        4.55589        4.55589        4.55589    1[6-(1,1,6)]
    45       5.592461       5.592461       5.592461    1[6-(1,1,6)]
    46       4.712989       4.712989       4.712989    1[6-(1,1,6)]
    47       9.792545       9.792545       9.792545    1[6-(1,6,6)]
    48      -3.499951      -3.499951      -3.499951    1[6-(1,6,6)]
    49      -5.490597      -5.490597      -5.490597    1[6-(1,6,6)]
    50       8.027864       8.027864       8.027864    1[6-(1,6,6)]
    51      -5.116858      -5.116858      -5.116858    1[6-(1,1,6)]
    52      -6.021436      -6.021436      -6.021436    1[6-(1,1,6)]
    53      -4.475547      -4.475547      -4.475547    1[6-(1,1,6)]
    54       2.989197       2.989197       2.989197    1[6-(1,6,6)]
    55       1.465546       1.465546       1.465546    1[6-(1,6,6)]
    56       1.717336       1.717336       1.717336    1[6-(1,6,6)]
    57       2.550179       2.550179       2.550179    1[6-(1,6,6)]
    58       0.560968       0.560968       0.560968    1[6-(1,1,6)]
    59       0.428975       0.428975       0.428975    1[6-(1,1,6)]
    60      -0.237443      -0.237443      -0.237443    1[6-(1,1,6)]
    61       5.608242       5.608242       5.608242    1[6-(1,6,6)]
    62      -2.034405      -2.034405      -2.034405    1[6-(1,6,6)]
    63       3.400239       3.400239       3.400239    1[6-(1,6,6)]
    64       3.404543       3.404543       3.404543    1[6-(1,6,6)]
    65       -4.55589       -4.55589       -4.55589    1[6-(1,1,6)]
    66      -5.592461      -5.592461      -5.592461    1[6-(1,1,6)]
    67      -4.712989      -4.712989      -4.712989    1[6-(1,1,6)]
    68       4.554455       4.554455       4.554455    1[6-(1,6,6)]
    69       3.499951       3.499951       3.499951    1[6-(1,6,6)]
    70       5.490597       5.490597       5.490597    1[6-(1,6,6)]
    71       6.319136       6.319136       6.319136    1[6-(1,6,6)]
    72       5.116858       5.116858       5.116858    1[6-(1,1,6)]
    73       6.021436       6.021436       6.021436    1[6-(1,1,6)]
    74       4.475547       4.475547       4.475547    1[6-(1,1,6)]
    75      11.357803      11.357803      11.357803    1[6-(1,6,6)]
    76      -1.465546      -1.465546      -1.465546    1[6-(1,6,6)]
    77      -1.717336      -1.717336      -1.717336    1[6-(1,6,6)]
    78      11.796821      11.796821      11.796821    1[6-(1,6,6)]
    79      -0.560968      -0.560968      -0.560968    1[6-(1,1,6)]
    80      -0.428975      -0.428975      -0.428975    1[6-(1,1,6)]
    81       0.237443       0.237443       0.237443    1[6-(1,1,6)]
    82      -1.565258      -1.565258      -1.565258    1[6-(1,6,6)]
    83       5.139095       5.139095       5.139095    1[6-(1,6,6)]
    84       3.400239       3.400239       3.400239    1[6-(1,6,6)]
    85      -3.768957      -3.768957      -3.768957    1[6-(1,6,6)]
    86        2.61761        2.61761        2.61761    1[6-(1,1,6)]
    87       1.581039       1.581039       1.581039    1[6-(1,1,6)]
    88       2.460511       2.460511       2.460511    1[6-(1,1,6)]
    89      -2.619045      -2.619045      -2.619045    1[6-(1,6,6)]
    90      10.673451      10.673451      10.673451    1[6-(1,6,6)]
    91      -1.682903      -1.682903      -1.682903    1[6-(1,6,6)]
    92      -0.854364      -0.854364      -0.854364    1[6-(1,6,6)]
    93      12.290358      12.290358      12.290358    1[6-(1,1,6)]
    94      13.194936      13.194936      13.194936    1[6-(1,1,6)]
    95      11.649047      11.649047      11.649047    1[6-(1,1,6)]
    96       4.184303       4.184303       4.184303    1[6-(1,6,6)]
    97       5.707954       5.707954       5.707954    1[6-(1,6,6)]
    98       5.456164       5.456164       5.456164    1[6-(1,6,6)]
    99       4.623321       4.623321       4.623321    1[6-(1,6,6)]
   100       6.612532       6.612532       6.612532    1[6-(1,1,6)]
   101       6.744525       6.744525       6.744525    1[6-(1,1,6)]
   102       7.410943       7.410943       7.410943    1[6-(1,1,6)]
   103       1.151347       1.151347       1.151347    6[6-(6,7),8-(30),8-(30)]
   104       8.853534       8.853534       8.853534    6[6-(6,7),8-(30),8-(30)]
   105       9.048653       9.048653       9.048653    6[6-(1,1,6),7-(6,30),7-(6,30)]
   106       1.504283       1.504283       1.504283    6[6-(6,7),6-(8,8),7-(6,30)]
   107       8.865729       8.865729       8.865729    6[6-(6,7),6-(8,8),7-(6,30)]
   108       9.352809       9.352809       9.352809    6[1-(0),1-(0),6-(1,1,6),6-(7,7)]
   109       3.651312       3.651312       3.651312    6[1-(0),1-(0),6-(1,1,1),6-(1,1,6)]
   110      11.902989      11.902989      11.902989    6[1-(0),1-(0),1-(0),6-(1,1,6)]
   111       1.746747       1.746747       1.746747    6[6-(6,7),8-(30),8-(30)]
   112       4.474829       4.474829       4.474829    6[6-(6,7),8-(30),8-(30)]
   113       2.933244       2.933244       2.933244    6[6-(1,1,6),7-(6,30),7-(6,30)]
   114       2.471988       2.471988       2.471988    6[6-(6,7),6-(8,8),7-(6,30)]
   115       3.598228       3.598228       3.598228    6[6-(6,7),6-(8,8),7-(6,30)]
   116       2.819903       2.819903       2.819903    6[1-(0),1-(0),6-(1,1,6),6-(7,7)]
   117       1.707293       1.707293       1.707293    6[1-(0),1-(0),6-(1,1,1),6-(1,1,6)]
   118        1.92465        1.92465        1.92465    6[1-(0),1-(0),1-(0),6-(1,1,6)]
   119      -2.898094      -2.898094      -2.898094    6[6-(6,7),8-(30),8-(30)]
   120       8.192137       8.192137       8.192137    6[6-(6,7),8-(30),8-(30)]
   121       9.538603       9.538603       9.538603    6[6-(1,1,6),7-(6,30),7-(6,30)]
   122      -3.976271      -3.976271      -3.976271    6[6-(6,7),6-(8,8),7-(6,30)]
   123       9.056544       9.056544       9.056544    6[6-(6,7),6-(8,8),7-(6,30)]
   124       9.347788       9.347788       9.347788    6[1-(0),1-(0),6-(1,1,6),6-(7,7)]
   125      -5.358604      -5.358604      -5.358604    6[1-(0),1-(0),6-(1,1,1),6-(1,1,6)]
   126       7.692861       7.692861       7.692861    6[1-(0),1-(0),1-(0),6-(1,1,6)]
   127       8.324847       8.324847       8.324847    6[6-(6,7),8-(30),8-(30)]
   128       1.680034       1.680034       1.680034    6[6-(6,7),8-(30),8-(30)]
   129       1.875153       1.875153       1.875153    6[6-(1,1,6),7-(6,30),7-(6,30)]
   130       8.677783       8.677783       8.677783    6[6-(6,7),6-(8,8),7-(6,30)]
   131       1.692229       1.692229       1.692229    6[6-(6,7),6-(8,8),7-(6,30)]
   132       2.179309       2.179309       2.179309    6[1-(0),1-(0),6-(1,1,6),6-(7,7)]
   133      10.824812      10.824812      10.824812    6[1-(0),1-(0),6-(1,1,1),6-(1,1,6)]
   134       4.729489       4.729489       4.729489    6[1-(0),1-(0),1-(0),6-(1,1,6)]
   135       8.920247       8.920247       8.920247    6[6-(6,7),8-(30),8-(30)]
   136      -2.698671      -2.698671      -2.698671    6[6-(6,7),8-(30),8-(30)]
   137      -4.240256      -4.240256      -4.240256    6[6-(1,1,6),7-(6,30),7-(6,30)]
   138       9.645488       9.645488       9.645488    6[6-(6,7),6-(8,8),7-(6,30)]
   139      -3.575272      -3.575272      -3.575272    6[6-(6,7),6-(8,8),7-(6,30)]
   140      -4.353597      -4.353597      -4.353597    6[1-(0),1-(0),6-(1,1,6),6-(7,7)]
   141       8.880793       8.880793       8.880793    6[1-(0),1-(0),6-(1,1,1),6-(1,1,6)]
   142       -5.24885       -5.24885       -5.24885    6[1-(0),1-(0),1-(0),6-(1,1,6)]
   143       4.275406       4.275406       4.275406    6[6-(6,7),8-(30),8-(30)]
   144       1.018637       1.018637       1.018637    6[6-(6,7),8-(30),8-(30)]
   145       2.365103       2.365103       2.365103    6[6-(1,1,6),7-(6,30),7-(6,30)]
   146       3.197229       3.197229       3.197229    6[6-(6,7),6-(8,8),7-(6,30)]
   147       1.883044       1.883044       1.883044    6[6-(6,7),6-(8,8),7-(6,30)]
   148       2.174288       2.174288       2.174288    6[1-(0),1-(0),6-(1,1,6),6-(7,7)]
   149       1.814895       1.814895       1.814895    6[1-(0),1-(0),6-(1,1,1),6-(1,1,6)]
   150       0.519361       0.519361       0.519361    6[1-(0),1-(0),1-(0),6-(1,1,6)]
   151       6.022153       6.022153       6.022153    6[6-(6,7),8-(30),8-(30)]
   152      -1.680034      -1.680034      -1.680034    6[6-(6,7),8-(30),8-(30)]
   153      -1.875153      -1.875153      -1.875153    6[6-(1,1,6),7-(6,30),7-(6,30)]
   154       5.669217       5.669217       5.669217    6[6-(6,7),6-(8,8),7-(6,30)]
   155      -1.692229      -1.692229      -1.692229    6[6-(6,7),6-(8,8),7-(6,30)]
   156      -2.179309      -2.179309      -2.179309    6[1-(0),1-(0),6-(1,1,6),6-(7,7)]
   157       3.522188       3.522188       3.522188    6[1-(0),1-(0),6-(1,1,1),6-(1,1,6)]
   158      -4.729489      -4.729489      -4.729489    6[1-(0),1-(0),1-(0),6-(1,1,6)]
   159       5.426753       5.426753       5.426753    6[6-(6,7),8-(30),8-(30)]
   160       2.698671       2.698671       2.698671    6[6-(6,7),8-(30),8-(30)]
   161       4.240256       4.240256       4.240256    6[6-(1,1,6),7-(6,30),7-(6,30)]
   162       4.701512       4.701512       4.701512    6[6-(6,7),6-(8,8),7-(6,30)]
   163       3.575272       3.575272       3.575272    6[6-(6,7),6-(8,8),7-(6,30)]
   164       4.353597       4.353597       4.353597    6[1-(0),1-(0),6-(1,1,6),6-(7,7)]
   165       5.466207       5.466207       5.466207    6[1-(0),1-(0),6-(1,1,1),6-(1,1,6)]
   166        5.24885        5.24885        5.24885    6[1-(0),1-(0),1-(0),6-(1,1,6)]
   167      10.071594      10.071594      10.071594    6[6-(6,7),8-(30),8-(30)]
   168      -1.018637      -1.018637      -1.018637    6[6-(6,7),8-(30),8-(30)]
   169      -2.365103      -2.365103      -2.365103    6[6-(1,1,6),7-(6,30),7-(6,30)]
   170      11.149771      11.149771      11.149771    6[6-(6,7),6-(8,8),7-(6,30)]
   171      -1.883044      -1.883044      -1.883044    6[6-(6,7),6-(8,8),7-(6,30)]
   172      -2.174288      -2.174288      -2.174288    6[1-(0),1-(0),6-(1,1,6),6-(7,7)]
   173      12.532105      12.532105      12.532105    6[1-(0),1-(0),6-(1,1,1),6-(1,1,6)]
   174      -0.519361      -0.519361      -0.519361    6[1-(0),1-(0),1-(0),6-(1,1,6)]
   175      -1.151347      -1.151347      -1.151347    6[6-(6,7),8-(30),8-(30)]
   176       5.493466       5.493466       5.493466    6[6-(6,7),8-(30),8-(30)]
   177       5.298347       5.298347       5.298347    6[6-(1,1,6),7-(6,30),7-(6,30)]
   178      -1.504283      -1.504283      -1.504283    6[6-(6,7),6-(8,8),7-(6,30)]
   179       5.481271       5.481271       5.481271    6[6-(6,7),6-(8,8),7-(6,30)]
   180       4.994191       4.994191       4.994191    6[1-(0),1-(0),6-(1,1,6),6-(7,7)]
   181      -3.651312      -3.651312      -3.651312    6[1-(0),1-(0),6-(1,1,1),6-(1,1,6)]
   182       2.444011       2.444011       2.444011    6[1-(0),1-(0),1-(0),6-(1,1,6)]
   183      -1.746747      -1.746747      -1.746747    6[6-(6,7),8-(30),8-(30)]
   184       9.872171       9.872171       9.872171    6[6-(6,7),8-(30),8-(30)]
   185      11.413756      11.413756      11.413756    6[6-(1,1,6),7-(6,30),7-(6,30)]
   186      -2.471988      -2.471988      -2.471988    6[6-(6,7),6-(8,8),7-(6,30)]
   187      10.748772      10.748772      10.748772    6[6-(6,7),6-(8,8),7-(6,30)]
   188      11.527097      11.527097      11.527097    6[1-(0),1-(0),6-(1,1,6),6-(7,7)]
   189      -1.707293      -1.707293      -1.707293    6[1-(0),1-(0),6-(1,1,1),6-(1,1,6)]
   190       12.42235       12.42235       12.42235    6[1-(0),1-(0),1-(0),6-(1,1,6)]
   191       2.898094       2.898094       2.898094    6[6-(6,7),8-(30),8-(30)]
   192       6.154863       6.154863       6.154863    6[6-(6,7),8-(30),8-(30)]
   193       4.808397       4.808397       4.808397    6[6-(1,1,6),7-(6,30),7-(6,30)]
   194       3.976271       3.976271       3.976271    6[6-(6,7),6-(8,8),7-(6,30)]
   195       5.290456       5.290456       5.290456    6[6-(6,7),6-(8,8),7-(6,30)]
   196       4.999212       4.999212       4.999212    6[1-(0),1-(0),6-(1,1,6),6-(7,7)]
   197       5.358605       5.358605       5.358605    6[1-(0),1-(0),6-(1,1,1),6-(1,1,6)]
   198       6.654139       6.654139       6.654139    6[1-(0),1-(0),1-(0),6-(1,1,6)]
   199       9.060131       9.060131       9.060131    7[6-(6,6),6-(6,7),30-(7,8,8,8)]
   200        1.62408        1.62408        1.62408    7[6-(6,6),6-(6,7),30-(7,8,8,8)]
   201       3.883016       3.883016       3.883016    7[6-(6,6),6-(6,7),30-(7,8,8,8)]
   202       2.077446       2.077446       2.077446    7[6-(6,6),6-(6,7),30-(7,8,8,8)]
   203       8.577354       8.577354       8.577354    7[6-(6,6),6-(6,7),30-(7,8,8,8)]
   204      -3.701526      -3.701526      -3.701526    7[6-(6,6),6-(6,7),30-(7,8,8,8)]
   205        1.88663        1.88663        1.88663    7[6-(6,6),6-(6,7),30-(7,8,8,8)]
   206        8.79758        8.79758        8.79758    7[6-(6,6),6-(6,7),30-(7,8,8,8)]
   207      -3.290484      -3.290484      -3.290484    7[6-(6,6),6-(6,7),30-(7,8,8,8)]
   208       9.250946       9.250946       9.250946    7[6-(6,6),6-(6,7),30-(7,8,8,8)]
   209       1.403854       1.403854       1.403854    7[6-(6,6),6-(6,7),30-(7,8,8,8)]
   210       3.471974       3.471974       3.471974    7[6-(6,6),6-(6,7),30-(7,8,8,8)]
   211       -1.88663       -1.88663       -1.88663    7[6-(6,6),6-(6,7),30-(7,8,8,8)]
   212        5.54942        5.54942        5.54942    7[6-(6,6),6-(6,7),30-(7,8,8,8)]
   213       3.290484       3.290484       3.290484    7[6-(6,6),6-(6,7),30-(7,8,8,8)]
   214       5.096054       5.096054       5.096054    7[6-(6,6),6-(6,7),30-(7,8,8,8)]
   215      -1.403854      -1.403854      -1.403854    7[6-(6,6),6-(6,7),30-(7,8,8,8)]
   216      10.875026      10.875026      10.875026    7[6-(6,6),6-(6,7),30-(7,8,8,8)]
   217        5.28687        5.28687        5.28687    7[6-(6,6),6-(6,7),30-(7,8,8,8)]
   218       -1.62408       -1.62408       -1.62408    7[6-(6,6),6-(6,7),30-(7,8,8,8)]
   219      10.463984      10.463984      10.463984    7[6-(6,6),6-(6,7),30-(7,8,8,8)]
   220      -2.077446      -2.077446      -2.077446    7[6-(6,6),6-(6,7),30-(7,8,8,8)]
   221       5.769646       5.769646       5.769646    7[6-(6,6),6-(6,7),30-(7,8,8,8)]
   222       3.701526       3.701526       3.701526    7[6-(6,6),6-(6,7),30-(7,8,8,8)]
   223       0.891666       0.891666       0.891666    8[6-(6,8),30-(7,7,8,8)]
   224       1.078894       1.078894       1.078894    8[6-(6,8),30-(8,8,8)]
   225       9.037175       9.037175       9.037175    8[6-(6,8),30-(7,7,8,8)]
   226       8.717237       8.717237       8.717237    8[6-(6,8),30-(8,8,8)]
   227       0.854364       0.854364       0.854364    8[6-(6,8),30-(7,7,8,8)]
   228       2.001407       2.001407       2.001407    8[6-(6,8),30-(8,8,8)]
   229       5.459033       5.459033       5.459033    8[6-(6,8),30-(7,7,8,8)]
   230       4.261059       4.261059       4.261059    8[6-(6,8),30-(8,8,8)]
   231       -1.74603       -1.74603       -1.74603    8[6-(6,8),30-(7,7,8,8)]
   232      -3.080301      -3.080301      -3.080301    8[6-(6,8),30-(8,8,8)]
   233       7.024291       7.024291       7.024291    8[6-(6,8),30-(7,7,8,8)]
   234       8.542204       8.542204       8.542204    8[6-(6,8),30-(8,8,8)]
   235       8.065166       8.065166       8.065166    8[6-(6,8),30-(7,7,8,8)]
   236       8.252394       8.252394       8.252394    8[6-(6,8),30-(8,8,8)]
   237       1.863675       1.863675       1.863675    8[6-(6,8),30-(7,7,8,8)]
   238       1.543737       1.543737       1.543737    8[6-(6,8),30-(8,8,8)]
   239       8.027864       8.027864       8.027864    8[6-(6,8),30-(7,7,8,8)]
   240       9.174906       9.174906       9.174906    8[6-(6,8),30-(8,8,8)]
   241      -1.714467      -1.714467      -1.714467    8[6-(6,8),30-(7,7,8,8)]
   242      -2.912441      -2.912441      -2.912441    8[6-(6,8),30-(8,8,8)]
   243        5.42747        5.42747        5.42747    8[6-(6,8),30-(7,7,8,8)]
   244       4.093199       4.093199       4.093199    8[6-(6,8),30-(8,8,8)]
   245      -0.149209      -0.149209      -0.149209    8[6-(6,8),30-(7,7,8,8)]
   246       1.368704       1.368704       1.368704    8[6-(6,8),30-(8,8,8)]
   247       6.281834       6.281834       6.281834    8[6-(6,8),30-(7,7,8,8)]
   248       6.094606       6.094606       6.094606    8[6-(6,8),30-(8,8,8)]
   249      -1.863675      -1.863675      -1.863675    8[6-(6,8),30-(7,7,8,8)]
   250      -1.543737      -1.543737      -1.543737    8[6-(6,8),30-(8,8,8)]
   251       6.319136       6.319136       6.319136    8[6-(6,8),30-(7,7,8,8)]
   252       5.172094       5.172094       5.172094    8[6-(6,8),30-(8,8,8)]
   253       1.714467       1.714467       1.714467    8[6-(6,8),30-(7,7,8,8)]
   254       2.912441       2.912441       2.912441    8[6-(6,8),30-(8,8,8)]
   255        8.91953        8.91953        8.91953    8[6-(6,8),30-(7,7,8,8)]
   256      10.253801      10.253801      10.253801    8[6-(6,8),30-(8,8,8)]
   257       0.149209       0.149209       0.149209    8[6-(6,8),30-(7,7,8,8)]
   258      -1.368704      -1.368704      -1.368704    8[6-(6,8),30-(8,8,8)]
   259      -0.891666      -0.891666      -0.891666    8[6-(6,8),30-(7,7,8,8)]
   260      -1.078894      -1.078894      -1.078894    8[6-(6,8),30-(8,8,8)]
   261       5.309825       5.309825       5.309825    8[6-(6,8),30-(7,7,8,8)]
   262       5.629763       5.629763       5.629763    8[6-(6,8),30-(8,8,8)]
   263      -0.854364      -0.854364      -0.854364    8[6-(6,8),30-(7,7,8,8)]
   264      -2.001407      -2.001407      -2.001407    8[6-(6,8),30-(8,8,8)]
   265       8.887967       8.887967       8.887967    8[6-(6,8),30-(7,7,8,8)]
   266      10.085941      10.085941      10.085941    8[6-(6,8),30-(8,8,8)]
   267        1.74603        1.74603        1.74603    8[6-(6,8),30-(7,7,8,8)]
   268       3.080301       3.080301       3.080301    8[6-(6,8),30-(8,8,8)]
   269       7.322709       7.322709       7.322709    8[6-(6,8),30-(7,7,8,8)]
   270       5.804796       5.804796       5.804796    8[6-(6,8),30-(8,8,8)]
   271         7.1735         7.1735         7.1735    8[30-(7,7,8,8),30-(7,7,8,8),30-(7,7,8,8)]
   272            0.0            0.0            0.0    8[30-(7,7,8,8),30-(7,7,8,8),30-(7,7,8,8)]
   273            0.0            0.0            0.0    8[30-(7,7,8,8),30-(7,7,8,8),30-(7,7,8,8)]
   274         7.1735         7.1735         7.1735    8[30-(7,7,8,8),30-(7,7,8,8),30-(7,7,8,8)]
