# Supplementary material for: A collection of forcefield precursors for metal–organic frameworks
Source: RSC Adv. 2019 Nov 13;9(63):36492–507. doi: 10.1039/c9ra07327b (PMC9075174; doi:10.1039/c9ra07327b)
Supplement: RA-009-C9RA07327B-s617 [file RA-009-C9RA07327B-s617.txt]

ETAXUT_clean

29.536000    0.000000    0.000000
-14.768000    25.578926    0.000000
0.000000    0.000000    41.760000

     1     -10.122726     -10.122726     -10.122726    30[8-(30,30,30),8-(6),8-(6),8-(6)]
     2      -8.292232      -8.292232      -8.292232    30[8-(30,30,30),8-(6),8-(6),8-(6)]
     3      19.394962      19.394962      19.394962    30[8-(30,30,30),8-(6),8-(6),8-(6)]
     4      18.130821      18.130821      18.130821    30[8-(30,30,30),8-(6),8-(6),8-(6)]
     5       6.455684       6.455684       6.455684    30[8-(30,30,30),8-(6),8-(6),8-(6)]
     6       3.333876       3.333876       3.333876    30[8-(30,30,30),8-(6),8-(6),8-(6)]
     7       19.49568       19.49568       19.49568    30[8-(30,30,30),8-(6),8-(6),8-(6)]
     8      19.359519      19.359519      19.359519    30[8-(30,30,30),8-(6),8-(6),8-(6)]
     9       3.667042       3.667042       3.667042    30[8-(30,30,30),8-(6),8-(6),8-(6)]
    10       4.958356       4.958356       4.958356    30[8-(30,30,30),8-(6),8-(6),8-(6)]
    11       5.413358       5.413358       5.413358    30[8-(30,30,30),8-(6),8-(6),8-(6)]
    12        6.81366        6.81366        6.81366    30[8-(30,30,30),8-(6),8-(6),8-(6)]
    13      10.122726      10.122726      10.122726    30[8-(30,30,30),8-(6),8-(6),8-(6)]
    14       8.292232       8.292232       8.292232    30[8-(30,30,30),8-(6),8-(6),8-(6)]
    15      10.141038      10.141038      10.141038    30[8-(30,30,30),8-(6),8-(6),8-(6)]
    16      11.405179      11.405179      11.405179    30[8-(30,30,30),8-(6),8-(6),8-(6)]
    17      -6.455684      -6.455684      -6.455684    30[8-(30,30,30),8-(6),8-(6),8-(6)]
    18      -3.333876      -3.333876      -3.333876    30[8-(30,30,30),8-(6),8-(6),8-(6)]
    19       10.04032       10.04032       10.04032    30[8-(30,30,30),8-(6),8-(6),8-(6)]
    20      10.176481      10.176481      10.176481    30[8-(30,30,30),8-(6),8-(6),8-(6)]
    21      -3.667042      -3.667042      -3.667042    30[8-(30,30,30),8-(6),8-(6),8-(6)]
    22      -4.958356      -4.958356      -4.958356    30[8-(30,30,30),8-(6),8-(6),8-(6)]
    23      24.122642      24.122642      24.122642    30[8-(30,30,30),8-(6),8-(6),8-(6)]
    24       22.72234       22.72234       22.72234    30[8-(30,30,30),8-(6),8-(6),8-(6)]
    25       6.504861       6.504861       6.504861    30[8-(30,30,30),8-(6),8-(6),8-(6)]
    26       4.803292       4.803292       4.803292    30[8-(30,30,30),8-(6),8-(6),8-(6)]
    27       3.377589       3.377589       3.377589    30[8-(30,30,30),8-(6),8-(6),8-(6)]
    28       4.833123       4.833123       4.833123    30[8-(30,30,30),8-(6),8-(6),8-(6)]
    29       18.38424       18.38424       18.38424    30[8-(30,30,30),8-(6),8-(6),8-(6)]
    30      -7.954636      -7.954636      -7.954636    30[8-(30,30,30),8-(6),8-(6),8-(6)]
    31      -9.773758      -9.773758      -9.773758    30[8-(30,30,30),8-(6),8-(6),8-(6)]
    32      -9.871965      -9.871965      -9.871965    30[8-(30,30,30),8-(6),8-(6),8-(6)]
    33      19.414899      19.414899      19.414899    30[8-(30,30,30),8-(6),8-(6),8-(6)]
    34       3.151344       3.151344       3.151344    30[8-(30,30,30),8-(6),8-(6),8-(6)]
    35       6.396168       6.396168       6.396168    30[8-(30,30,30),8-(6),8-(6),8-(6)]
    36       5.038842       5.038842       5.038842    30[8-(30,30,30),8-(6),8-(6),8-(6)]
    37      23.031139      23.031139      23.031139    30[8-(30,30,30),8-(6),8-(6),8-(6)]
    38      -4.803292      -4.803292      -4.803292    30[8-(30,30,30),8-(6),8-(6),8-(6)]
    39      -3.377589      -3.377589      -3.377589    30[8-(30,30,30),8-(6),8-(6),8-(6)]
    40      -4.833123      -4.833123      -4.833123    30[8-(30,30,30),8-(6),8-(6),8-(6)]
    41       11.15176       11.15176       11.15176    30[8-(30,30,30),8-(6),8-(6),8-(6)]
    42       7.954636       7.954636       7.954636    30[8-(30,30,30),8-(6),8-(6),8-(6)]
    43       9.773758       9.773758       9.773758    30[8-(30,30,30),8-(6),8-(6),8-(6)]
    44       9.871965       9.871965       9.871965    30[8-(30,30,30),8-(6),8-(6),8-(6)]
    45      10.121101      10.121101      10.121101    30[8-(30,30,30),8-(6),8-(6),8-(6)]
    46      -3.151344      -3.151344      -3.151344    30[8-(30,30,30),8-(6),8-(6),8-(6)]
    47      -6.396168      -6.396168      -6.396168    30[8-(30,30,30),8-(6),8-(6),8-(6)]
    48      -5.038842      -5.038842      -5.038842    30[8-(30,30,30),8-(6),8-(6),8-(6)]
    49      -9.290549      -9.290549      -9.290549    1[6-(6,6)]
    50        -9.0454        -9.0454        -9.0454    1[6-(6,6)]
    51      -9.842872      -9.842872      -9.842872    1[6-(6,6)]
    52     -10.086544     -10.086544     -10.086544    1[6-(6,6)]
    53       7.033998       7.033998       7.033998    1[6-(6,6)]
    54       6.881888       6.881888       6.881888    1[6-(6,6)]
    55        3.61816        3.61816        3.61816    1[6-(6,6)]
    56        3.77027        3.77027        3.77027    1[6-(6,6)]
    57        -4.9842        -4.9842        -4.9842    1[6-(6,6)]
    58      -3.460142      -3.460142      -3.460142    1[6-(6,6)]
    59      -6.413742      -6.413742      -6.413742    1[6-(6,6)]
    60        -7.9378        -7.9378        -7.9378    1[6-(6,6)]
    61       1.236082       1.236082       1.236082    1[6-(6,6)]
    62       2.743894       2.743894       2.743894    1[6-(6,6)]
    63      -0.146203      -0.146203      -0.146203    1[6-(6,6)]
    64      -1.654016      -1.654016      -1.654016    1[6-(6,6)]
    65      18.347763      18.347763      18.347763    1[6-(6,6)]
    66      18.601773      18.601773      18.601773    1[6-(6,6)]
    67      22.485757      22.485757      22.485757    1[6-(6,6)]
    68      -7.302776      -7.302776      -7.302776    1[6-(6,6)]
    69      19.913171      19.913171      19.913171    1[6-(6,6)]
    70      19.722664      19.722664      19.722664    1[6-(6,6)]
    71      20.738702      20.738702      20.738702    1[6-(6,6)]
    72       20.92921       20.92921       20.92921    1[6-(6,6)]
    73       9.138438       9.138438       9.138438    1[6-(6,6)]
    74      10.495618      10.495618      10.495618    1[6-(6,6)]
    75       8.617128       8.617128       8.617128    1[6-(6,6)]
    76       7.256995       7.256995       7.256995    1[6-(6,6)]
    77      13.942469      13.942469      13.942469    1[6-(6,6)]
    78      15.655557      15.655557      15.655557    1[6-(6,6)]
    79      15.922858      15.922858      15.922858    1[6-(6,6)]
    80       14.20977       14.20977       14.20977    1[6-(6,6)]
    81       3.494109       3.494109       3.494109    1[6-(6,6)]
    82       3.600438       3.600438       3.600438    1[6-(6,6)]
    83       7.119653       7.119653       7.119653    1[6-(6,6)]
    84       7.013323       7.013323       7.013323    1[6-(6,6)]
    85       4.194112       4.194112       4.194112    1[6-(6,6)]
    86       4.173437       4.173437       4.173437    1[6-(6,6)]
    87        5.49665        5.49665        5.49665    1[6-(6,6)]
    88       5.517325       5.517325       5.517325    1[6-(6,6)]
    89      17.587211      17.587211      17.587211    1[6-(6,6)]
    90       16.28172       16.28172       16.28172    1[6-(6,6)]
    91      13.794789      13.794789      13.794789    1[6-(6,6)]
    92       0.333757       0.333757       0.333757    1[6-(6,6)]
    93      11.598787      11.598787      11.598787    1[6-(6,6)]
    94        9.96397        9.96397        9.96397    1[6-(6,6)]
    95       7.635056       7.635056       7.635056    1[6-(6,6)]
    96       9.269874       9.269874       9.269874    1[6-(6,6)]
    97        0.15211        0.15211        0.15211    1[6-(6,6)]
    98      -1.450218      -1.450218      -1.450218    1[6-(6,6)]
    99       1.225744       1.225744       1.225744    1[6-(6,6)]
   100       2.829549       2.829549       2.829549    1[6-(6,6)]
   101      23.327533      23.327533      23.327533    1[6-(6,6)]
   102      21.766555      21.766555      21.766555    1[6-(6,6)]
   103      24.762982      24.762982      24.762982    1[6-(6,6)]
   104       26.32396       26.32396       26.32396    1[6-(6,6)]
   105       1.490091       1.490091       1.490091    1[6-(6,6)]
   106      -0.140296      -0.140296      -0.140296    1[6-(6,6)]
   107       -0.70591       -0.70591       -0.70591    1[6-(6,6)]
   108       0.924477       0.924477       0.924477    1[6-(6,6)]
   109      -5.430194      -5.430194      -5.430194    1[6-(6,6)]
   110      -6.917331      -6.917331      -6.917331    1[6-(6,6)]
   111      -5.350446      -5.350446      -5.350446    1[6-(6,6)]
   112      -3.863309      -3.863309      -3.863309    1[6-(6,6)]
   113       8.369026       8.369026       8.369026    1[6-(6,6)]
   114       9.420507       9.420507       9.420507    1[6-(6,6)]
   115       8.023454       8.023454       8.023454    1[6-(6,6)]
   116       6.969019       6.969019       6.969019    1[6-(6,6)]
   117      12.792042      12.792042      12.792042    1[6-(6,6)]
   118      14.617366      14.617366      14.617366    1[6-(6,6)]
   119      15.930242      15.930242      15.930242    1[6-(6,6)]
   120      14.104917      14.104917      14.104917    1[6-(6,6)]
   121       9.290549       9.290549       9.290549    1[6-(6,6)]
   122         9.0454         9.0454         9.0454    1[6-(6,6)]
   123       9.842872       9.842872       9.842872    1[6-(6,6)]
   124      10.086544      10.086544      10.086544    1[6-(6,6)]
   125      22.502002      22.502002      22.502002    1[6-(6,6)]
   126      22.654112      22.654112      22.654112    1[6-(6,6)]
   127       25.91784       25.91784       25.91784    1[6-(6,6)]
   128       25.76573       25.76573       25.76573    1[6-(6,6)]
   129         4.9842         4.9842         4.9842    1[6-(6,6)]
   130       3.460142       3.460142       3.460142    1[6-(6,6)]
   131       6.413742       6.413742       6.413742    1[6-(6,6)]
   132         7.9378         7.9378         7.9378    1[6-(6,6)]
   133      -1.236082      -1.236082      -1.236082    1[6-(6,6)]
   134      -2.743894      -2.743894      -2.743894    1[6-(6,6)]
   135       0.146203       0.146203       0.146203    1[6-(6,6)]
   136       1.654016       1.654016       1.654016    1[6-(6,6)]
   137      11.188237      11.188237      11.188237    1[6-(6,6)]
   138      10.934227      10.934227      10.934227    1[6-(6,6)]
   139       7.050243       7.050243       7.050243    1[6-(6,6)]
   140       7.302776       7.302776       7.302776    1[6-(6,6)]
   141       9.622829       9.622829       9.622829    1[6-(6,6)]
   142       9.813336       9.813336       9.813336    1[6-(6,6)]
   143       8.797298       8.797298       8.797298    1[6-(6,6)]
   144        8.60679        8.60679        8.60679    1[6-(6,6)]
   145      -9.138438      -9.138438      -9.138438    1[6-(6,6)]
   146     -10.495618     -10.495618     -10.495618    1[6-(6,6)]
   147      -8.617128      -8.617128      -8.617128    1[6-(6,6)]
   148      -7.256995      -7.256995      -7.256995    1[6-(6,6)]
   149      15.593531      15.593531      15.593531    1[6-(6,6)]
   150      13.880443      13.880443      13.880443    1[6-(6,6)]
   151      13.613142      13.613142      13.613142    1[6-(6,6)]
   152       15.32623       15.32623       15.32623    1[6-(6,6)]
   153      -3.494109      -3.494109      -3.494109    1[6-(6,6)]
   154      -3.600438      -3.600438      -3.600438    1[6-(6,6)]
   155      -7.119653      -7.119653      -7.119653    1[6-(6,6)]
   156      -7.013323      -7.013323      -7.013323    1[6-(6,6)]
   157      -4.194112      -4.194112      -4.194112    1[6-(6,6)]
   158      -4.173437      -4.173437      -4.173437    1[6-(6,6)]
   159       -5.49665       -5.49665       -5.49665    1[6-(6,6)]
   160      -5.517325      -5.517325      -5.517325    1[6-(6,6)]
   161      11.948789      11.948789      11.948789    1[6-(6,6)]
   162       13.25428       13.25428       13.25428    1[6-(6,6)]
   163      15.741211      15.741211      15.741211    1[6-(6,6)]
   164      -0.333757      -0.333757      -0.333757    1[6-(6,6)]
   165      17.937213      17.937213      17.937213    1[6-(6,6)]
   166       19.57203       19.57203       19.57203    1[6-(6,6)]
   167      21.900944      21.900944      21.900944    1[6-(6,6)]
   168      20.266126      20.266126      20.266126    1[6-(6,6)]
   169       -0.15211       -0.15211       -0.15211    1[6-(6,6)]
   170       1.450218       1.450218       1.450218    1[6-(6,6)]
   171      -1.225744      -1.225744      -1.225744    1[6-(6,6)]
   172      -2.829549      -2.829549      -2.829549    1[6-(6,6)]
   173       6.208467       6.208467       6.208467    1[6-(6,6)]
   174       7.769445       7.769445       7.769445    1[6-(6,6)]
   175       4.773018       4.773018       4.773018    1[6-(6,6)]
   176        3.21204        3.21204        3.21204    1[6-(6,6)]
   177      -1.490091      -1.490091      -1.490091    1[6-(6,6)]
   178       0.140296       0.140296       0.140296    1[6-(6,6)]
   179        0.70591        0.70591        0.70591    1[6-(6,6)]
   180      -0.924477      -0.924477      -0.924477    1[6-(6,6)]
   181       5.430194       5.430194       5.430194    1[6-(6,6)]
   182       6.917331       6.917331       6.917331    1[6-(6,6)]
   183       5.350446       5.350446       5.350446    1[6-(6,6)]
   184       3.863309       3.863309       3.863309    1[6-(6,6)]
   185      21.166974      21.166974      21.166974    1[6-(6,6)]
   186      20.115493      20.115493      20.115493    1[6-(6,6)]
   187      21.512546      21.512546      21.512546    1[6-(6,6)]
   188      -6.969019      -6.969019      -6.969019    1[6-(6,6)]
   189      16.743958      16.743958      16.743958    1[6-(6,6)]
   190      14.918634      14.918634      14.918634    1[6-(6,6)]
   191      13.605758      13.605758      13.605758    1[6-(6,6)]
   192      15.431083      15.431083      15.431083    1[6-(6,6)]
   193        6.64117        6.64117        6.64117    1[6-(6,6)]
   194       8.054467       8.054467       8.054467    1[6-(6,6)]
   195      11.225157      11.225157      11.225157    1[6-(6,6)]
   196       9.811859       9.811859       9.811859    1[6-(6,6)]
   197      13.078541      13.078541      13.078541    1[6-(6,6)]
   198       14.77243       14.77243       14.77243    1[6-(6,6)]
   199      17.178138      17.178138      17.178138    1[6-(6,6)]
   200      15.484248      15.484248      15.484248    1[6-(6,6)]
   201       3.269635       3.269635       3.269635    1[6-(6,6)]
   202       3.414362       3.414362       3.414362    1[6-(6,6)]
   203       7.223029       7.223029       7.223029    1[6-(6,6)]
   204       7.079779       7.079779       7.079779    1[6-(6,6)]
   205     -10.560597     -10.560597     -10.560597    1[6-(6,6)]
   206     -10.742243     -10.742243     -10.742243    1[6-(6,6)]
   207      -9.176835      -9.176835      -9.176835    1[6-(6,6)]
   208      -8.995189      -8.995189      -8.995189    1[6-(6,6)]
   209      -7.503621      -7.503621      -7.503621    1[6-(6,6)]
   210       -5.79201       -5.79201       -5.79201    1[6-(6,6)]
   211      -3.045162      -3.045162      -3.045162    1[6-(6,6)]
   212      -4.753819      -4.753819      -4.753819    1[6-(6,6)]
   213      -0.689666      -0.689666      -0.689666    1[6-(6,6)]
   214       0.670467       0.670467       0.670467    1[6-(6,6)]
   215       2.386509       2.386509       2.386509    1[6-(6,6)]
   216       1.021946       1.021946       1.021946    1[6-(6,6)]
   217      -7.670499      -7.670499      -7.670499    1[6-(6,6)]
   218      22.122464      22.122464      22.122464    1[6-(6,6)]
   219      18.753883      18.753883      18.753883    1[6-(6,6)]
   220       18.49692       18.49692       18.49692    1[6-(6,6)]
   221      20.212962      20.212962      20.212962    1[6-(6,6)]
   222       20.01064       20.01064       20.01064    1[6-(6,6)]
   223      19.394814      19.394814      19.394814    1[6-(6,6)]
   224      19.597136      19.597136      19.597136    1[6-(6,6)]
   225      16.597755      16.597755      16.597755    1[6-(6,6)]
   226      15.014626      15.014626      15.014626    1[6-(6,6)]
   227      14.051752      14.051752      14.051752    1[6-(6,6)]
   228      15.631928      15.631928      15.631928    1[6-(6,6)]
   229        9.64055        9.64055        9.64055    1[6-(6,6)]
   230       8.178518       8.178518       8.178518    1[6-(6,6)]
   231       9.380634       9.380634       9.380634    1[6-(6,6)]
   232      10.842666      10.842666      10.842666    1[6-(6,6)]
   233       2.055706       2.055706       2.055706    1[6-(6,6)]
   234       0.245149       0.245149       0.245149    1[6-(6,6)]
   235       0.382491       0.382491       0.382491    1[6-(6,6)]
   236       2.191571       2.191571       2.191571    1[6-(6,6)]
   237      -5.923445      -5.923445      -5.923445    1[6-(6,6)]
   238      -7.434211      -7.434211      -7.434211    1[6-(6,6)]
   239        -5.1688        -5.1688        -5.1688    1[6-(6,6)]
   240      -3.653603      -3.653603      -3.653603    1[6-(6,6)]
   241        1.02933        1.02933        1.02933    1[6-(6,6)]
   242      14.127069      14.127069      14.127069    1[6-(6,6)]
   243       14.32496       14.32496       14.32496    1[6-(6,6)]
   244      15.995221      15.995221      15.995221    1[6-(6,6)]
   245      11.012498      11.012498      11.012498    1[6-(6,6)]
   246        9.52093        9.52093        9.52093    1[6-(6,6)]
   247       7.731048       7.731048       7.731048    1[6-(6,6)]
   248       9.222616       9.222616       9.222616    1[6-(6,6)]
   249       24.43661       24.43661       24.43661    1[6-(6,6)]
   250      25.875013      25.875013      25.875013    1[6-(6,6)]
   251      23.029219      23.029219      23.029219    1[6-(6,6)]
   252      21.592293      21.592293      21.592293    1[6-(6,6)]
   253       0.920046       0.920046       0.920046    1[6-(6,6)]
   254       2.563725       2.563725       2.563725    1[6-(6,6)]
   255      -0.203798      -0.203798      -0.203798    1[6-(6,6)]
   256      -1.847477      -1.847477      -1.847477    1[6-(6,6)]
   257       5.447915       5.447915       5.447915    1[6-(6,6)]
   258       5.546861       5.546861       5.546861    1[6-(6,6)]
   259        2.66267        2.66267        2.66267    1[6-(6,6)]
   260       2.562248       2.562248       2.562248    1[6-(6,6)]
   261        6.61311        6.61311        6.61311    1[6-(6,6)]
   262       6.763744       6.763744       6.763744    1[6-(6,6)]
   263       2.782291       2.782291       2.782291    1[6-(6,6)]
   264       2.631658       2.631658       2.631658    1[6-(6,6)]
   265       -6.64117       -6.64117       -6.64117    1[6-(6,6)]
   266      21.481533      21.481533      21.481533    1[6-(6,6)]
   267      18.310843      18.310843      18.310843    1[6-(6,6)]
   268      19.724141      19.724141      19.724141    1[6-(6,6)]
   269      16.457459      16.457459      16.457459    1[6-(6,6)]
   270       14.76357       14.76357       14.76357    1[6-(6,6)]
   271      12.357862      12.357862      12.357862    1[6-(6,6)]
   272      14.051752      14.051752      14.051752    1[6-(6,6)]
   273      26.266365      26.266365      26.266365    1[6-(6,6)]
   274      26.121638      26.121638      26.121638    1[6-(6,6)]
   275      22.312971      22.312971      22.312971    1[6-(6,6)]
   276      22.456221      22.456221      22.456221    1[6-(6,6)]
   277      10.560597      10.560597      10.560597    1[6-(6,6)]
   278      10.742243      10.742243      10.742243    1[6-(6,6)]
   279       9.176835       9.176835       9.176835    1[6-(6,6)]
   280       8.995189       8.995189       8.995189    1[6-(6,6)]
   281       7.503621       7.503621       7.503621    1[6-(6,6)]
   282        5.79201        5.79201        5.79201    1[6-(6,6)]
   283       3.045162       3.045162       3.045162    1[6-(6,6)]
   284       4.753819       4.753819       4.753819    1[6-(6,6)]
   285       0.689666       0.689666       0.689666    1[6-(6,6)]
   286      -0.670467      -0.670467      -0.670467    1[6-(6,6)]
   287      -2.386509      -2.386509      -2.386509    1[6-(6,6)]
   288      -1.021946      -1.021946      -1.021946    1[6-(6,6)]
   289       7.670499       7.670499       7.670499    1[6-(6,6)]
   290       7.413536       7.413536       7.413536    1[6-(6,6)]
   291      10.782117      10.782117      10.782117    1[6-(6,6)]
   292       11.03908       11.03908       11.03908    1[6-(6,6)]
   293       9.323038       9.323038       9.323038    1[6-(6,6)]
   294        9.52536        9.52536        9.52536    1[6-(6,6)]
   295      10.141186      10.141186      10.141186    1[6-(6,6)]
   296       9.938864       9.938864       9.938864    1[6-(6,6)]
   297      12.938245      12.938245      12.938245    1[6-(6,6)]
   298      14.521374      14.521374      14.521374    1[6-(6,6)]
   299      15.484248      15.484248      15.484248    1[6-(6,6)]
   300      13.904072      13.904072      13.904072    1[6-(6,6)]
   301       -9.64055       -9.64055       -9.64055    1[6-(6,6)]
   302      -8.178518      -8.178518      -8.178518    1[6-(6,6)]
   303      -9.380634      -9.380634      -9.380634    1[6-(6,6)]
   304     -10.842666     -10.842666     -10.842666    1[6-(6,6)]
   305      -2.055706      -2.055706      -2.055706    1[6-(6,6)]
   306      -0.245149      -0.245149      -0.245149    1[6-(6,6)]
   307      -0.382491      -0.382491      -0.382491    1[6-(6,6)]
   308      -2.191571      -2.191571      -2.191571    1[6-(6,6)]
   309       5.923445       5.923445       5.923445    1[6-(6,6)]
   310       7.434211       7.434211       7.434211    1[6-(6,6)]
   311         5.1688         5.1688         5.1688    1[6-(6,6)]
   312       3.653603       3.653603       3.653603    1[6-(6,6)]
   313       -1.02933       -1.02933       -1.02933    1[6-(6,6)]
   314      15.408931      15.408931      15.408931    1[6-(6,6)]
   315       15.21104       15.21104       15.21104    1[6-(6,6)]
   316      13.540779      13.540779      13.540779    1[6-(6,6)]
   317      18.523502      18.523502      18.523502    1[6-(6,6)]
   318       20.01507       20.01507       20.01507    1[6-(6,6)]
   319      21.804952      21.804952      21.804952    1[6-(6,6)]
   320      20.313384      20.313384      20.313384    1[6-(6,6)]
   321        5.09939        5.09939        5.09939    1[6-(6,6)]
   322       3.660987       3.660987       3.660987    1[6-(6,6)]
   323       6.506781       6.506781       6.506781    1[6-(6,6)]
   324       7.943707       7.943707       7.943707    1[6-(6,6)]
   325      -0.920046      -0.920046      -0.920046    1[6-(6,6)]
   326      -2.563725      -2.563725      -2.563725    1[6-(6,6)]
   327       0.203798       0.203798       0.203798    1[6-(6,6)]
   328       1.847477       1.847477       1.847477    1[6-(6,6)]
   329      -5.447915      -5.447915      -5.447915    1[6-(6,6)]
   330      -5.546861      -5.546861      -5.546861    1[6-(6,6)]
   331       -2.66267       -2.66267       -2.66267    1[6-(6,6)]
   332      -2.562248      -2.562248      -2.562248    1[6-(6,6)]
   333       -6.61311       -6.61311       -6.61311    1[6-(6,6)]
   334      -6.763744      -6.763744      -6.763744    1[6-(6,6)]
   335      -2.782291      -2.782291      -2.782291    1[6-(6,6)]
   336      -2.631658      -2.631658      -2.631658    1[6-(6,6)]
   337      -9.838442      -9.838442      -9.838442    6[6-(6,6),8-(30),8-(30)]
   338      -9.711437      -9.711437      -9.711437    6[6-(1,6),6-(1,6),6-(8,8)]
   339      -9.402786      -9.402786      -9.402786    6[1-(0),6-(1,6),6-(6,6)]
   340      -9.258059      -9.258059      -9.258059    6[1-(0),6-(1,6),6-(6,6)]
   341      -9.421984      -9.421984      -9.421984    6[6-(1,6),6-(1,6),6-(6)]
   342      -9.730635      -9.730635      -9.730635    6[1-(0),6-(1,6),6-(6,6)]
   343      -9.875362      -9.875362      -9.875362    6[1-(0),6-(1,6),6-(6,6)]
   344      -9.358482      -9.358482      -9.358482    6[6-(6),6-(6,6)]
   345      -9.323038      -9.323038      -9.323038    6[6-(6),6-(6)]
   346       5.442008       5.442008       5.442008    6[6-(6),6-(6)]
   347       5.421333       5.421333       5.421333    6[6-(6),6-(6,6)]
   348       5.416902       5.416902       5.416902    6[6-(1,6),6-(1,6),6-(6)]
   349       6.339902       6.339902       6.339902    6[1-(0),6-(1,6),6-(6,6)]
   350       6.251294       6.251294       6.251294    6[1-(0),6-(1,6),6-(6,6)]
   351       5.235256       5.235256       5.235256    6[6-(1,6),6-(1,6),6-(8,8)]
   352       4.310779       4.310779       4.310779    6[1-(0),6-(1,6),6-(6,6)]
   353       4.400864       4.400864       4.400864    6[1-(0),6-(1,6),6-(6,6)]
   354         5.1688         5.1688         5.1688    6[6-(6,6),8-(30),8-(30)]
   355      -7.578938      -7.578938      -7.578938    6[6-(6,6),8-(30),8-(30)]
   356      -6.605726      -6.605726      -6.605726    6[6-(1,6),6-(1,6),6-(8,8)]
   357       -5.27513       -5.27513       -5.27513    6[1-(0),6-(1,6),6-(6,6)]
   358      -4.368374      -4.368374      -4.368374    6[1-(0),6-(1,6),6-(6,6)]
   359      -4.793693      -4.793693      -4.793693    6[6-(1,6),6-(1,6),6-(6)]
   360      -6.122813      -6.122813      -6.122813    6[1-(0),6-(1,6),6-(6,6)]
   361      -7.029568      -7.029568      -7.029568    6[1-(0),6-(1,6),6-(6,6)]
   362      -3.823435      -3.823435      -3.823435    6[6-(6),6-(6,6)]
   363       -3.02744       -3.02744       -3.02744    6[6-(6),6-(6)]
   364       -2.10887       -2.10887       -2.10887    6[6-(6),6-(6)]
   365      -1.342411      -1.342411      -1.342411    6[6-(6),6-(6,6)]
   366      -0.350002      -0.350002      -0.350002    6[6-(1,6),6-(1,6),6-(6)]
   367        0.95549        0.95549        0.95549    6[1-(0),6-(1,6),6-(6,6)]
   368       1.851907       1.851907       1.851907    6[1-(0),6-(1,6),6-(6,6)]
   369       1.441357       1.441357       1.441357    6[6-(1,6),6-(1,6),6-(8,8)]
   370       0.134389       0.134389       0.134389    6[1-(0),6-(1,6),6-(6,6)]
   371      -0.760552      -0.760552      -0.760552    6[1-(0),6-(1,6),6-(6,6)]
   372       2.349589       2.349589       2.349589    6[6-(6,6),8-(30),8-(30)]
   373      20.210008      20.210008      20.210008    6[6-(6,6),8-(30),8-(30)]
   374      20.266126      20.266126      20.266126    6[6-(1,6),6-(1,6),6-(8,8)]
   375      19.189539      19.189539      19.189539    6[1-(0),6-(1,6),6-(6,6)]
   376      19.340173      19.340173      19.340173    6[1-(0),6-(1,6),6-(6,6)]
   377      20.567394      20.567394      20.567394    6[6-(1,6),6-(1,6),6-(6)]
   378      21.646934      21.646934      21.646934    6[1-(0),6-(1,6),6-(6,6)]
   379      21.496301      21.496301      21.496301    6[1-(0),6-(1,6),6-(6,6)]
   380      20.591022      20.591022      20.591022    6[6-(6),6-(6,6)]
   381      20.660432      20.660432      20.660432    6[6-(6),6-(6)]
   382      20.251358      20.251358      20.251358    6[6-(6),6-(6)]
   383       20.45368       20.45368       20.45368    6[6-(6),6-(6,6)]
   384      20.438912      20.438912      20.438912    6[6-(1,6),6-(1,6),6-(6)]
   385       20.08005       20.08005       20.08005    6[1-(0),6-(1,6),6-(6,6)]
   386      19.967813      19.967813      19.967813    6[1-(0),6-(1,6),6-(6,6)]
   387      20.212962      20.212962      20.212962    6[6-(1,6),6-(1,6),6-(8,8)]
   388      20.570347      20.570347      20.570347    6[1-(0),6-(1,6),6-(6,6)]
   389      20.684061      20.684061      20.684061    6[1-(0),6-(1,6),6-(6,6)]
   390      20.230683      20.230683      20.230683    6[6-(6,6),8-(30),8-(30)]
   391       7.181678       7.181678       7.181678    6[6-(6,6),8-(30),8-(30)]
   392       8.070712       8.070712       8.070712    6[6-(1,6),6-(1,6),6-(8,8)]
   393       9.030632       9.030632       9.030632    6[1-(0),6-(1,6),6-(6,6)]
   394       9.839918       9.839918       9.839918    6[1-(0),6-(1,6),6-(6,6)]
   395       9.684854       9.684854       9.684854    6[6-(1,6),6-(1,6),6-(6)]
   396       8.720504       8.720504       8.720504    6[1-(0),6-(1,6),6-(6,6)]
   397       7.915648       7.915648       7.915648    6[1-(0),6-(1,6),6-(6,6)]
   398      10.594563      10.594563      10.594563    6[6-(6),6-(6,6)]
   399      11.294566      11.294566      11.294566    6[6-(6),6-(6)]
   400      12.128958      12.128958      12.128958    6[6-(6),6-(6)]
   401      12.950059      12.950059      12.950059    6[6-(6),6-(6,6)]
   402      13.915886      13.915886      13.915886    6[6-(1,6),6-(1,6),6-(6)]
   403      14.347112      14.347112      14.347112    6[1-(0),6-(1,6),6-(6,6)]
   404      15.361674      15.361674      15.361674    6[1-(0),6-(1,6),6-(6,6)]
   405       15.94944       15.94944       15.94944    6[6-(1,6),6-(1,6),6-(8,8)]
   406      15.521168      15.521168      15.521168    6[1-(0),6-(1,6),6-(6,6)]
   407      14.503653      14.503653      14.503653    6[1-(0),6-(1,6),6-(6,6)]
   408      17.021597      17.021597      17.021597    6[6-(6,6),8-(30),8-(30)]
   409       5.143694       5.143694       5.143694    6[6-(6,6),8-(30),8-(30)]
   410       5.244117       5.244117       5.244117    6[6-(1,6),6-(1,6),6-(8,8)]
   411       4.231032       4.231032       4.231032    6[1-(0),6-(1,6),6-(6,6)]
   412       4.291581       4.291581       4.291581    6[1-(0),6-(1,6),6-(6,6)]
   413       5.368168       5.368168       5.368168    6[6-(1,6),6-(1,6),6-(6)]
   414        6.38273        6.38273        6.38273    6[1-(0),6-(1,6),6-(6,6)]
   415       6.322181       6.322181       6.322181    6[1-(0),6-(1,6),6-(6,6)]
   416       5.372598       5.372598       5.372598    6[6-(6),6-(6,6)]
   417       5.229349       5.229349       5.229349    6[6-(6),6-(6)]
   418       5.155509       5.155509       5.155509    6[6-(6),6-(6)]
   419       5.075762       5.075762       5.075762    6[6-(6),6-(6,6)]
   420       4.858672       4.858672       4.858672    6[6-(1,6),6-(1,6),6-(6)]
   421       4.458459       4.458459       4.458459    6[1-(0),6-(1,6),6-(6,6)]
   422       4.446645       4.446645       4.446645    6[1-(0),6-(1,6),6-(6,6)]
   423       4.833566       4.833566       4.833566    6[6-(1,6),6-(1,6),6-(8,8)]
   424       5.232302       5.232302       5.232302    6[1-(0),6-(1,6),6-(6,6)]
   425       5.245594       5.245594       5.245594    6[1-(0),6-(1,6),6-(6,6)]
   426       4.948757       4.948757       4.948757    6[6-(6,6),8-(30),8-(30)]
   427      17.371598      17.371598      17.371598    6[6-(6,6),8-(30),8-(30)]
   428       16.46632       16.46632       16.46632    6[6-(1,6),6-(1,6),6-(8,8)]
   429      16.816322      16.816322      16.816322    6[1-(0),6-(1,6),6-(6,6)]
   430      16.041002      16.041002      16.041002    6[1-(0),6-(1,6),6-(6,6)]
   431       14.91568       14.91568       14.91568    6[6-(1,6),6-(1,6),6-(6)]
   432      14.564202      14.564202      14.564202    6[1-(0),6-(1,6),6-(6,6)]
   433      15.339522      15.339522      15.339522    6[1-(0),6-(1,6),6-(6,6)]
   434       14.06209       14.06209       14.06209    6[6-(6),6-(6,6)]
   435       13.13909       13.13909       13.13909    6[6-(6),6-(6)]
   436      12.411027      12.411027      12.411027    6[6-(6),6-(6)]
   437      11.616509      11.616509      11.616509    6[6-(6),6-(6,6)]
   438      10.587179      10.587179      10.587179    6[6-(1,6),6-(1,6),6-(6)]
   439      10.795408      10.795408      10.795408    6[1-(0),6-(1,6),6-(6,6)]
   440       9.823674       9.823674       9.823674    6[1-(0),6-(1,6),6-(6,6)]
   441       8.646664       8.646664       8.646664    6[6-(1,6),6-(1,6),6-(8,8)]
   442       8.441389       8.441389       8.441389    6[1-(0),6-(1,6),6-(6,6)]
   443        9.41017        9.41017        9.41017    6[1-(0),6-(1,6),6-(6,6)]
   444       7.565646       7.565646       7.565646    6[6-(6,6),8-(30),8-(30)]
   445       2.656763       2.656763       2.656763    6[6-(6,6),8-(30),8-(30)]
   446       1.640725       1.640725       1.640725    6[6-(1,6),6-(1,6),6-(8,8)]
   447       0.372154       0.372154       0.372154    6[1-(0),6-(1,6),6-(6,6)]
   448      -0.581859      -0.581859      -0.581859    6[1-(0),6-(1,6),6-(6,6)]
   449       -0.26287       -0.26287       -0.26287    6[6-(1,6),6-(1,6),6-(6)]
   450       1.010131       1.010131       1.010131    6[1-(0),6-(1,6),6-(6,6)]
   451       1.959714       1.959714       1.959714    6[1-(0),6-(1,6),6-(6,6)]
   452      -1.236082      -1.236082      -1.236082    6[6-(6),6-(6,6)]
   453      -1.971528      -1.971528      -1.971528    6[6-(6),6-(6)]
   454      26.733034      26.733034      26.733034    6[6-(6),6-(6)]
   455      25.932608      25.932608      25.932608    6[6-(6),6-(6,6)]
   456      24.971211      24.971211      24.971211    6[6-(1,6),6-(1,6),6-(6)]
   457      23.616986      23.616986      23.616986    6[1-(0),6-(1,6),6-(6,6)]
   458      22.691032      22.691032      22.691032    6[1-(0),6-(1,6),6-(6,6)]
   459      23.119304      23.119304      23.119304    6[6-(1,6),6-(1,6),6-(8,8)]
   460      24.472053      24.472053      24.472053    6[1-(0),6-(1,6),6-(6,6)]
   461      25.399483      25.399483      25.399483    6[1-(0),6-(1,6),6-(6,6)]
   462      22.113603      22.113603      22.113603    6[6-(6,6),8-(30),8-(30)]
   463       2.435243       2.435243       2.435243    6[6-(6,6),8-(30),8-(30)]
   464        1.36161        1.36161        1.36161    6[6-(1,6),6-(1,6),6-(8,8)]
   465       1.044098       1.044098       1.044098    6[1-(0),6-(1,6),6-(6,6)]
   466       0.076794       0.076794       0.076794    6[1-(0),6-(1,6),6-(6,6)]
   467      -0.574475      -0.574475      -0.574475    6[6-(1,6),6-(1,6),6-(6)]
   468      -0.259917      -0.259917      -0.259917    6[1-(0),6-(1,6),6-(6,6)]
   469       0.707387       0.707387       0.707387    6[1-(0),6-(1,6),6-(6,6)]
   470      -1.549163      -1.549163      -1.549163    6[6-(6),6-(6,6)]
   471      -2.201909      -2.201909      -2.201909    6[6-(6),6-(6)]
   472      -3.046638      -3.046638      -3.046638    6[6-(6),6-(6)]
   473       -3.73335       -3.73335       -3.73335    6[6-(6),6-(6,6)]
   474       -4.50867       -4.50867       -4.50867    6[6-(1,6),6-(1,6),6-(6)]
   475      -5.413949      -5.413949      -5.413949    6[1-(0),6-(1,6),6-(6,6)]
   476      -6.298552      -6.298552      -6.298552    6[1-(0),6-(1,6),6-(6,6)]
   477      -6.274923      -6.274923      -6.274923    6[6-(1,6),6-(1,6),6-(8,8)]
   478      -5.366691      -5.366691      -5.366691    6[1-(0),6-(1,6),6-(6,6)]
   479      -4.485042      -4.485042      -4.485042    6[1-(0),6-(1,6),6-(6,6)]
   480      -7.298346      -7.298346      -7.298346    6[6-(6,6),8-(30),8-(30)]
   481       6.722394       6.722394       6.722394    6[6-(6,6),8-(30),8-(30)]
   482       7.571554       7.571554       7.571554    6[6-(1,6),6-(1,6),6-(8,8)]
   483       8.298139       8.298139       8.298139    6[1-(0),6-(1,6),6-(6,6)]
   484       8.922826       8.922826       8.922826    6[1-(0),6-(1,6),6-(6,6)]
   485       8.820926       8.820926       8.820926    6[6-(1,6),6-(1,6),6-(6)]
   486       8.092864       8.092864       8.092864    6[1-(0),6-(1,6),6-(6,6)]
   487       7.468178       7.468178       7.468178    6[1-(0),6-(1,6),6-(6,6)]
   488       9.650888       9.650888       9.650888    6[6-(6),6-(6,6)]
   489      10.504478      10.504478      10.504478    6[6-(6),6-(6)]
   490      11.641614      11.641614      11.641614    6[6-(6),6-(6)]
   491      12.233811      12.233811      12.233811    6[6-(6),6-(6,6)]
   492      13.277909      13.277909      13.277909    6[6-(1,6),6-(1,6),6-(6)]
   493      13.428542      13.428542      13.428542    6[1-(0),6-(1,6),6-(6,6)]
   494      14.512514      14.512514      14.512514    6[1-(0),6-(1,6),6-(6,6)]
   495      15.444374      15.444374      15.444374    6[6-(1,6),6-(1,6),6-(8,8)]
   496      15.292264      15.292264      15.292264    6[1-(0),6-(1,6),6-(6,6)]
   497       14.20977       14.20977       14.20977    6[1-(0),6-(1,6),6-(6,6)]
   498       16.50767       16.50767       16.50767    6[6-(6,6),8-(30),8-(30)]
   499       9.838442       9.838442       9.838442    6[6-(6,6),8-(30),8-(30)]
   500       9.711437       9.711437       9.711437    6[6-(1,6),6-(1,6),6-(8,8)]
   501       9.402786       9.402786       9.402786    6[1-(0),6-(1,6),6-(6,6)]
   502       9.258059       9.258059       9.258059    6[1-(0),6-(1,6),6-(6,6)]
   503       9.421984       9.421984       9.421984    6[6-(1,6),6-(1,6),6-(6)]
   504       9.730635       9.730635       9.730635    6[1-(0),6-(1,6),6-(6,6)]
   505       9.875362       9.875362       9.875362    6[1-(0),6-(1,6),6-(6,6)]
   506       9.358482       9.358482       9.358482    6[6-(6),6-(6,6)]
   507       9.323038       9.323038       9.323038    6[6-(6),6-(6)]
   508      24.093992      24.093992      24.093992    6[6-(6),6-(6)]
   509      24.114667      24.114667      24.114667    6[6-(6),6-(6,6)]
   510      24.119098      24.119098      24.119098    6[6-(1,6),6-(1,6),6-(6)]
   511      23.196098      23.196098      23.196098    6[1-(0),6-(1,6),6-(6,6)]
   512      23.284706      23.284706      23.284706    6[1-(0),6-(1,6),6-(6,6)]
   513      24.300744      24.300744      24.300744    6[6-(1,6),6-(1,6),6-(8,8)]
   514      25.225221      25.225221      25.225221    6[1-(0),6-(1,6),6-(6,6)]
   515      25.135136      25.135136      25.135136    6[1-(0),6-(1,6),6-(6,6)]
   516        24.3672        24.3672        24.3672    6[6-(6,6),8-(30),8-(30)]
   517       7.578938       7.578938       7.578938    6[6-(6,6),8-(30),8-(30)]
   518       6.605726       6.605726       6.605726    6[6-(1,6),6-(1,6),6-(8,8)]
   519        5.27513        5.27513        5.27513    6[1-(0),6-(1,6),6-(6,6)]
   520       4.368374       4.368374       4.368374    6[1-(0),6-(1,6),6-(6,6)]
   521       4.793693       4.793693       4.793693    6[6-(1,6),6-(1,6),6-(6)]
   522       6.122813       6.122813       6.122813    6[1-(0),6-(1,6),6-(6,6)]
   523       7.029568       7.029568       7.029568    6[1-(0),6-(1,6),6-(6,6)]
   524       3.823435       3.823435       3.823435    6[6-(6),6-(6,6)]
   525        3.02744        3.02744        3.02744    6[6-(6),6-(6)]
   526        2.10887        2.10887        2.10887    6[6-(6),6-(6)]
   527       1.342411       1.342411       1.342411    6[6-(6),6-(6,6)]
   528       0.350002       0.350002       0.350002    6[6-(1,6),6-(1,6),6-(6)]
   529       -0.95549       -0.95549       -0.95549    6[1-(0),6-(1,6),6-(6,6)]
   530      -1.851907      -1.851907      -1.851907    6[1-(0),6-(1,6),6-(6,6)]
   531      -1.441357      -1.441357      -1.441357    6[6-(1,6),6-(1,6),6-(8,8)]
   532      -0.134389      -0.134389      -0.134389    6[1-(0),6-(1,6),6-(6,6)]
   533       0.760552       0.760552       0.760552    6[1-(0),6-(1,6),6-(6,6)]
   534      -2.349589      -2.349589      -2.349589    6[6-(6,6),8-(30),8-(30)]
   535       9.325992       9.325992       9.325992    6[6-(6,6),8-(30),8-(30)]
   536       9.269874       9.269874       9.269874    6[6-(1,6),6-(1,6),6-(8,8)]
   537      10.346461      10.346461      10.346461    6[1-(0),6-(1,6),6-(6,6)]
   538      10.195827      10.195827      10.195827    6[1-(0),6-(1,6),6-(6,6)]
   539       8.968606       8.968606       8.968606    6[6-(1,6),6-(1,6),6-(6)]
   540       7.889066       7.889066       7.889066    6[1-(0),6-(1,6),6-(6,6)]
   541       8.039699       8.039699       8.039699    6[1-(0),6-(1,6),6-(6,6)]
   542       8.944978       8.944978       8.944978    6[6-(6),6-(6,6)]
   543       8.875568       8.875568       8.875568    6[6-(6),6-(6)]
   544       9.284642       9.284642       9.284642    6[6-(6),6-(6)]
   545        9.08232        9.08232        9.08232    6[6-(6),6-(6,6)]
   546       9.097088       9.097088       9.097088    6[6-(1,6),6-(1,6),6-(6)]
   547        9.45595        9.45595        9.45595    6[1-(0),6-(1,6),6-(6,6)]
   548       9.568187       9.568187       9.568187    6[1-(0),6-(1,6),6-(6,6)]
   549       9.323038       9.323038       9.323038    6[6-(1,6),6-(1,6),6-(8,8)]
   550       8.965653       8.965653       8.965653    6[1-(0),6-(1,6),6-(6,6)]
   551       8.851939       8.851939       8.851939    6[1-(0),6-(1,6),6-(6,6)]
   552       9.305317       9.305317       9.305317    6[6-(6,6),8-(30),8-(30)]
   553      -7.181678      -7.181678      -7.181678    6[6-(6,6),8-(30),8-(30)]
   554      -8.070712      -8.070712      -8.070712    6[6-(1,6),6-(1,6),6-(8,8)]
   555      -9.030632      -9.030632      -9.030632    6[1-(0),6-(1,6),6-(6,6)]
   556      -9.839918      -9.839918      -9.839918    6[1-(0),6-(1,6),6-(6,6)]
   557      -9.684854      -9.684854      -9.684854    6[6-(1,6),6-(1,6),6-(6)]
   558      -8.720504      -8.720504      -8.720504    6[1-(0),6-(1,6),6-(6,6)]
   559      -7.915648      -7.915648      -7.915648    6[1-(0),6-(1,6),6-(6,6)]
   560     -10.594563     -10.594563     -10.594563    6[6-(6),6-(6,6)]
   561     -11.294566     -11.294566     -11.294566    6[6-(6),6-(6)]
   562      17.407042      17.407042      17.407042    6[6-(6),6-(6)]
   563      16.585941      16.585941      16.585941    6[6-(6),6-(6,6)]
   564      15.620114      15.620114      15.620114    6[6-(1,6),6-(1,6),6-(6)]
   565      15.188888      15.188888      15.188888    6[1-(0),6-(1,6),6-(6,6)]
   566      14.174326      14.174326      14.174326    6[1-(0),6-(1,6),6-(6,6)]
   567       13.58656       13.58656       13.58656    6[6-(1,6),6-(1,6),6-(8,8)]
   568      14.014832      14.014832      14.014832    6[1-(0),6-(1,6),6-(6,6)]
   569      15.032347      15.032347      15.032347    6[1-(0),6-(1,6),6-(6,6)]
   570      12.514403      12.514403      12.514403    6[6-(6,6),8-(30),8-(30)]
   571      -5.143694      -5.143694      -5.143694    6[6-(6,6),8-(30),8-(30)]
   572      -5.244117      -5.244117      -5.244117    6[6-(1,6),6-(1,6),6-(8,8)]
   573      -4.231032      -4.231032      -4.231032    6[1-(0),6-(1,6),6-(6,6)]
   574      -4.291581      -4.291581      -4.291581    6[1-(0),6-(1,6),6-(6,6)]
   575      -5.368168      -5.368168      -5.368168    6[6-(1,6),6-(1,6),6-(6)]
   576       -6.38273       -6.38273       -6.38273    6[1-(0),6-(1,6),6-(6,6)]
   577      -6.322181      -6.322181      -6.322181    6[1-(0),6-(1,6),6-(6,6)]
   578      -5.372598      -5.372598      -5.372598    6[6-(6),6-(6,6)]
   579      -5.229349      -5.229349      -5.229349    6[6-(6),6-(6)]
   580      -5.155509      -5.155509      -5.155509    6[6-(6),6-(6)]
   581      -5.075762      -5.075762      -5.075762    6[6-(6),6-(6,6)]
   582      -4.858672      -4.858672      -4.858672    6[6-(1,6),6-(1,6),6-(6)]
   583      -4.458459      -4.458459      -4.458459    6[1-(0),6-(1,6),6-(6,6)]
   584      -4.446645      -4.446645      -4.446645    6[1-(0),6-(1,6),6-(6,6)]
   585      -4.833566      -4.833566      -4.833566    6[6-(1,6),6-(1,6),6-(8,8)]
   586      -5.232302      -5.232302      -5.232302    6[1-(0),6-(1,6),6-(6,6)]
   587      -5.245594      -5.245594      -5.245594    6[1-(0),6-(1,6),6-(6,6)]
   588      -4.948757      -4.948757      -4.948757    6[6-(6,6),8-(30),8-(30)]
   589      12.164402      12.164402      12.164402    6[6-(6,6),8-(30),8-(30)]
   590       13.06968       13.06968       13.06968    6[6-(1,6),6-(1,6),6-(8,8)]
   591      12.719678      12.719678      12.719678    6[1-(0),6-(1,6),6-(6,6)]
   592      13.494998      13.494998      13.494998    6[1-(0),6-(1,6),6-(6,6)]
   593       14.62032       14.62032       14.62032    6[6-(1,6),6-(1,6),6-(6)]
   594      14.971798      14.971798      14.971798    6[1-(0),6-(1,6),6-(6,6)]
   595      14.196478      14.196478      14.196478    6[1-(0),6-(1,6),6-(6,6)]
   596       15.47391       15.47391       15.47391    6[6-(6),6-(6,6)]
   597       16.39691       16.39691       16.39691    6[6-(6),6-(6)]
   598      17.124973      17.124973      17.124973    6[6-(6),6-(6)]
   599      17.919491      17.919491      17.919491    6[6-(6),6-(6,6)]
   600      18.948821      18.948821      18.948821    6[6-(1,6),6-(1,6),6-(6)]
   601      18.740592      18.740592      18.740592    6[1-(0),6-(1,6),6-(6,6)]
   602      19.712326      19.712326      19.712326    6[1-(0),6-(1,6),6-(6,6)]
   603      20.889336      20.889336      20.889336    6[6-(1,6),6-(1,6),6-(8,8)]
   604      21.094611      21.094611      21.094611    6[1-(0),6-(1,6),6-(6,6)]
   605       20.12583       20.12583       20.12583    6[1-(0),6-(1,6),6-(6,6)]
   606      21.970354      21.970354      21.970354    6[6-(6,6),8-(30),8-(30)]
   607      -2.656763      -2.656763      -2.656763    6[6-(6,6),8-(30),8-(30)]
   608      -1.640725      -1.640725      -1.640725    6[6-(1,6),6-(1,6),6-(8,8)]
   609      -0.372154      -0.372154      -0.372154    6[1-(0),6-(1,6),6-(6,6)]
   610       0.581859       0.581859       0.581859    6[1-(0),6-(1,6),6-(6,6)]
   611        0.26287        0.26287        0.26287    6[6-(1,6),6-(1,6),6-(6)]
   612      -1.010131      -1.010131      -1.010131    6[1-(0),6-(1,6),6-(6,6)]
   613      -1.959714      -1.959714      -1.959714    6[1-(0),6-(1,6),6-(6,6)]
   614       1.236082       1.236082       1.236082    6[6-(6),6-(6,6)]
   615       1.971528       1.971528       1.971528    6[6-(6),6-(6)]
   616       2.802966       2.802966       2.802966    6[6-(6),6-(6)]
   617       3.603392       3.603392       3.603392    6[6-(6),6-(6,6)]
   618       4.564789       4.564789       4.564789    6[6-(1,6),6-(1,6),6-(6)]
   619       5.919014       5.919014       5.919014    6[1-(0),6-(1,6),6-(6,6)]
   620       6.844968       6.844968       6.844968    6[1-(0),6-(1,6),6-(6,6)]
   621       6.416696       6.416696       6.416696    6[6-(1,6),6-(1,6),6-(8,8)]
   622       5.063947       5.063947       5.063947    6[1-(0),6-(1,6),6-(6,6)]
   623       4.136517       4.136517       4.136517    6[1-(0),6-(1,6),6-(6,6)]
   624       7.422397       7.422397       7.422397    6[6-(6,6),8-(30),8-(30)]
   625      -2.435243      -2.435243      -2.435243    6[6-(6,6),8-(30),8-(30)]
   626       -1.36161       -1.36161       -1.36161    6[6-(1,6),6-(1,6),6-(8,8)]
   627      -1.044098      -1.044098      -1.044098    6[1-(0),6-(1,6),6-(6,6)]
   628      -0.076794      -0.076794      -0.076794    6[1-(0),6-(1,6),6-(6,6)]
   629       0.574475       0.574475       0.574475    6[6-(1,6),6-(1,6),6-(6)]
   630       0.259917       0.259917       0.259917    6[1-(0),6-(1,6),6-(6,6)]
   631      -0.707387      -0.707387      -0.707387    6[1-(0),6-(1,6),6-(6,6)]
   632       1.549163       1.549163       1.549163    6[6-(6),6-(6,6)]
   633       2.201909       2.201909       2.201909    6[6-(6),6-(6)]
   634       3.046638       3.046638       3.046638    6[6-(6),6-(6)]
   635        3.73335        3.73335        3.73335    6[6-(6),6-(6,6)]
   636        4.50867        4.50867        4.50867    6[6-(1,6),6-(1,6),6-(6)]
   637       5.413949       5.413949       5.413949    6[1-(0),6-(1,6),6-(6,6)]
   638       6.298552       6.298552       6.298552    6[1-(0),6-(1,6),6-(6,6)]
   639       6.274923       6.274923       6.274923    6[6-(1,6),6-(1,6),6-(8,8)]
   640       5.366691       5.366691       5.366691    6[1-(0),6-(1,6),6-(6,6)]
   641       4.485042       4.485042       4.485042    6[1-(0),6-(1,6),6-(6,6)]
   642       7.298346       7.298346       7.298346    6[6-(6,6),8-(30),8-(30)]
   643      22.813606      22.813606      22.813606    6[6-(6,6),8-(30),8-(30)]
   644      21.964446      21.964446      21.964446    6[6-(1,6),6-(1,6),6-(8,8)]
   645      21.237861      21.237861      21.237861    6[1-(0),6-(1,6),6-(6,6)]
   646      20.613174      20.613174      20.613174    6[1-(0),6-(1,6),6-(6,6)]
   647      20.715074      20.715074      20.715074    6[6-(1,6),6-(1,6),6-(6)]
   648      21.443136      21.443136      21.443136    6[1-(0),6-(1,6),6-(6,6)]
   649      22.067822      22.067822      22.067822    6[1-(0),6-(1,6),6-(6,6)]
   650      19.885112      19.885112      19.885112    6[6-(6),6-(6,6)]
   651      19.031522      19.031522      19.031522    6[6-(6),6-(6)]
   652      17.894386      17.894386      17.894386    6[6-(6),6-(6)]
   653      17.302189      17.302189      17.302189    6[6-(6),6-(6,6)]
   654      16.258091      16.258091      16.258091    6[6-(1,6),6-(1,6),6-(6)]
   655      16.107458      16.107458      16.107458    6[1-(0),6-(1,6),6-(6,6)]
   656      15.023486      15.023486      15.023486    6[1-(0),6-(1,6),6-(6,6)]
   657      14.091626      14.091626      14.091626    6[6-(1,6),6-(1,6),6-(8,8)]
   658      14.243736      14.243736      14.243736    6[1-(0),6-(1,6),6-(6,6)]
   659       15.32623       15.32623       15.32623    6[1-(0),6-(1,6),6-(6,6)]
   660       13.02833       13.02833       13.02833    6[6-(6,6),8-(30),8-(30)]
   661        7.19497        7.19497        7.19497    6[6-(6,6),8-(30),8-(30)]
   662       8.094341       8.094341       8.094341    6[6-(1,6),6-(1,6),6-(8,8)]
   663        7.57303        7.57303        7.57303    6[1-(0),6-(1,6),6-(6,6)]
   664       8.411853       8.411853       8.411853    6[1-(0),6-(1,6),6-(6,6)]
   665       9.773462       9.773462       9.773462    6[6-(1,6),6-(1,6),6-(6)]
   666      10.294773      10.294773      10.294773    6[1-(0),6-(1,6),6-(6,6)]
   667       9.454474       9.454474       9.454474    6[1-(0),6-(1,6),6-(6,6)]
   668      10.584226      10.584226      10.584226    6[6-(6),6-(6,6)]
   669      11.431909      11.431909      11.431909    6[6-(6),6-(6)]
   670      12.211659      12.211659      12.211659    6[6-(6),6-(6)]
   671      13.022422      13.022422      13.022422    6[6-(6),6-(6,6)]
   672      14.121162      14.121162      14.121162    6[6-(1,6),6-(1,6),6-(6)]
   673      13.909979      13.909979      13.909979    6[1-(0),6-(1,6),6-(6,6)]
   674       14.91568       14.91568       14.91568    6[1-(0),6-(1,6),6-(6,6)]
   675       16.13404       16.13404       16.13404    6[6-(1,6),6-(1,6),6-(8,8)]
   676      16.345222      16.345222      16.345222    6[1-(0),6-(1,6),6-(6,6)]
   677      15.339522      15.339522      15.339522    6[1-(0),6-(1,6),6-(6,6)]
   678        17.1678        17.1678        17.1678    6[6-(6,6),8-(30),8-(30)]
   679       5.049179       5.049179       5.049179    6[6-(6,6),8-(30),8-(30)]
   680       5.159939       5.159939       5.159939    6[6-(1,6),6-(1,6),6-(8,8)]
   681       4.073014       4.073014       4.073014    6[1-(0),6-(1,6),6-(6,6)]
   682       4.158669       4.158669       4.158669    6[1-(0),6-(1,6),6-(6,6)]
   683       5.332725       5.332725       5.332725    6[6-(1,6),6-(1,6),6-(6)]
   684       6.421126       6.421126       6.421126    6[1-(0),6-(1,6),6-(6,6)]
   685       6.335472       6.335472       6.335472    6[1-(0),6-(1,6),6-(6,6)]
   686       5.436101       5.436101       5.436101    6[6-(6),6-(6,6)]
   687       5.379982       5.379982       5.379982    6[6-(6),6-(6)]
   688       -9.45595       -9.45595       -9.45595    6[6-(6),6-(6)]
   689      -9.509115      -9.509115      -9.509115    6[6-(6),6-(6,6)]
   690      -9.760171      -9.760171      -9.760171    6[6-(1,6),6-(1,6),6-(6)]
   691     -10.280005     -10.280005     -10.280005    6[1-(0),6-(1,6),6-(6,6)]
   692     -10.387811     -10.387811     -10.387811    6[1-(0),6-(1,6),6-(6,6)]
   693      -9.977261      -9.977261      -9.977261    6[6-(1,6),6-(1,6),6-(8,8)]
   694      -9.457427      -9.457427      -9.457427    6[1-(0),6-(1,6),6-(6,6)]
   695      -9.349621      -9.349621      -9.349621    6[1-(0),6-(1,6),6-(6,6)]
   696     -10.071776     -10.071776     -10.071776    6[6-(6,6),8-(30),8-(30)]
   697      -7.361848      -7.361848      -7.361848    6[6-(6,6),8-(30),8-(30)]
   698      -6.289691      -6.289691      -6.289691    6[6-(1,6),6-(1,6),6-(8,8)]
   699      -6.598342      -6.598342      -6.598342    6[1-(0),6-(1,6),6-(6,6)]
   700      -5.582304      -5.582304      -5.582304    6[1-(0),6-(1,6),6-(6,6)]
   701      -4.256138      -4.256138      -4.256138    6[6-(1,6),6-(1,6),6-(6)]
   702       -3.95044       -3.95044       -3.95044    6[1-(0),6-(1,6),6-(6,6)]
   703      -4.966478      -4.966478      -4.966478    6[1-(0),6-(1,6),6-(6,6)]
   704      -3.294741      -3.294741      -3.294741    6[6-(6),6-(6,6)]
   705      -2.410138      -2.410138      -2.410138    6[6-(6),6-(6)]
   706       -1.48123       -1.48123       -1.48123    6[6-(6),6-(6)]
   707      -0.785658      -0.785658      -0.785658    6[6-(6),6-(6,6)]
   708       0.038397       0.038397       0.038397    6[6-(1,6),6-(1,6),6-(6)]
   709      -0.066456      -0.066456      -0.066456    6[1-(0),6-(1,6),6-(6,6)]
   710       0.744307       0.744307       0.744307    6[1-(0),6-(1,6),6-(6,6)]
   711        1.65697        1.65697        1.65697    6[6-(1,6),6-(1,6),6-(8,8)]
   712       1.760346       1.760346       1.760346    6[1-(0),6-(1,6),6-(6,6)]
   713       0.952536       0.952536       0.952536    6[1-(0),6-(1,6),6-(6,6)]
   714       2.445581       2.445581       2.445581    6[6-(6,6),8-(30),8-(30)]
   715      19.951568      19.951568      19.951568    6[6-(6,6),8-(30),8-(30)]
   716      20.159797      20.159797      20.159797    6[6-(1,6),6-(1,6),6-(8,8)]
   717       21.23343       21.23343       21.23343    6[1-(0),6-(1,6),6-(6,6)]
   718      21.385541      21.385541      21.385541    6[1-(0),6-(1,6),6-(6,6)]
   719      20.461064      20.461064      20.461064    6[6-(1,6),6-(1,6),6-(6)]
   720         19.383         19.383         19.383    6[1-(0),6-(1,6),6-(6,6)]
   721      19.233843      19.233843      19.233843    6[1-(0),6-(1,6),6-(6,6)]
   722      20.514229      20.514229      20.514229    6[6-(6),6-(6,6)]
   723      20.365072      20.365072      20.365072    6[6-(6),6-(6)]
   724      20.285325      20.285325      20.285325    6[6-(6),6-(6)]
   725      20.174565      20.174565      20.174565    6[6-(6),6-(6,6)]
   726      19.926462      19.926462      19.926462    6[6-(1,6),6-(1,6),6-(6)]
   727       20.04756       20.04756       20.04756    6[1-(0),6-(1,6),6-(6,6)]
   728      19.927939      19.927939      19.927939    6[1-(0),6-(1,6),6-(6,6)]
   729      19.684267      19.684267      19.684267    6[6-(1,6),6-(1,6),6-(8,8)]
   730       19.56317       19.56317       19.56317    6[1-(0),6-(1,6),6-(6,6)]
   731       19.68279       19.68279       19.68279    6[1-(0),6-(1,6),6-(6,6)]
   732      19.672453      19.672453      19.672453    6[6-(6,6),8-(30),8-(30)]
   733      17.309573      17.309573      17.309573    6[6-(6,6),8-(30),8-(30)]
   734      16.263998      16.263998      16.263998    6[6-(1,6),6-(1,6),6-(8,8)]
   735      16.080875      16.080875      16.080875    6[1-(0),6-(1,6),6-(6,6)]
   736      15.138677      15.138677      15.138677    6[1-(0),6-(1,6),6-(6,6)]
   737      14.385509      14.385509      14.385509    6[6-(1,6),6-(1,6),6-(6)]
   738      14.565678      14.565678      14.565678    6[1-(0),6-(1,6),6-(6,6)]
   739      15.507877      15.507877      15.507877    6[1-(0),6-(1,6),6-(6,6)]
   740      13.394576      13.394576      13.394576    6[6-(6),6-(6,6)]
   741      12.678328      12.678328      12.678328    6[6-(6),6-(6)]
   742       11.89267       11.89267       11.89267    6[6-(6),6-(6)]
   743      11.161654      11.161654      11.161654    6[6-(6),6-(6,6)]
   744       10.37895       10.37895       10.37895    6[6-(1,6),6-(1,6),6-(6)]
   745       9.588862       9.588862       9.588862    6[1-(0),6-(1,6),6-(6,6)]
   746       8.719027       8.719027       8.719027    6[1-(0),6-(1,6),6-(6,6)]
   747       8.642234       8.642234       8.642234    6[6-(1,6),6-(1,6),6-(8,8)]
   748       9.432322       9.432322       9.432322    6[1-(0),6-(1,6),6-(6,6)]
   749      10.302157      10.302157      10.302157    6[1-(0),6-(1,6),6-(6,6)]
   750       7.666069       7.666069       7.666069    6[6-(6,6),8-(30),8-(30)]
   751        3.43799        3.43799        3.43799    6[6-(6,6),8-(30),8-(30)]
   752       2.294947       2.294947       2.294947    6[6-(1,6),6-(1,6),6-(8,8)]
   753       1.716042       1.716042       1.716042    6[1-(0),6-(1,6),6-(6,6)]
   754       0.640931       0.640931       0.640931    6[1-(0),6-(1,6),6-(6,6)]
   755       0.141773       0.141773       0.141773    6[6-(1,6),6-(1,6),6-(6)]
   756       0.722155       0.722155       0.722155    6[1-(0),6-(1,6),6-(6,6)]
   757       1.797266       1.797266       1.797266    6[1-(0),6-(1,6),6-(6,6)]
   758      -0.965827      -0.965827      -0.965827    6[6-(6),6-(6,6)]
   759      -1.871106      -1.871106      -1.871106    6[6-(6),6-(6)]
   760      -2.962461      -2.962461      -2.962461    6[6-(6),6-(6)]
   761      -3.706768      -3.706768      -3.706768    6[6-(6),6-(6,6)]
   762      -4.646013      -4.646013      -4.646013    6[6-(1,6),6-(1,6),6-(6)]
   763      -5.769858      -5.769858      -5.769858    6[1-(0),6-(1,6),6-(6,6)]
   764      -6.669229      -6.669229      -6.669229    6[1-(0),6-(1,6),6-(6,6)]
   765      -6.443278      -6.443278      -6.443278    6[6-(1,6),6-(1,6),6-(8,8)]
   766       -5.32091       -5.32091       -5.32091    6[1-(0),6-(1,6),6-(6,6)]
   767      -4.423016      -4.423016      -4.423016    6[1-(0),6-(1,6),6-(6,6)]
   768      -7.378093      -7.378093      -7.378093    6[6-(6,6),8-(30),8-(30)]
   769      17.157462      17.157462      17.157462    6[6-(6,6),8-(30),8-(30)]
   770      16.049862      16.049862      16.049862    6[6-(1,6),6-(1,6),6-(8,8)]
   771      15.497539      15.497539      15.497539    6[1-(0),6-(1,6),6-(6,6)]
   772      14.506606      14.506606      14.506606    6[1-(0),6-(1,6),6-(6,6)]
   773      14.069474      14.069474      14.069474    6[6-(1,6),6-(1,6),6-(6)]
   774      14.626227      14.626227      14.626227    6[1-(0),6-(1,6),6-(6,6)]
   775      15.615683      15.615683      15.615683    6[1-(0),6-(1,6),6-(6,6)]
   776      13.205546      13.205546      13.205546    6[6-(6),6-(6,6)]
   777      12.507019      12.507019      12.507019    6[6-(6),6-(6)]
   778      11.807016      11.807016      11.807016    6[6-(6),6-(6)]
   779      11.107013      11.107013      11.107013    6[6-(6),6-(6,6)]
   780      10.256376      10.256376      10.256376    6[6-(1,6),6-(1,6),6-(6)]
   781      10.346461      10.346461      10.346461    6[1-(0),6-(1,6),6-(6,6)]
   782       9.460381       9.460381       9.460381    6[1-(0),6-(1,6),6-(6,6)]
   783       8.485693       8.485693       8.485693    6[6-(1,6),6-(1,6),6-(8,8)]
   784       8.395608       8.395608       8.395608    6[1-(0),6-(1,6),6-(6,6)]
   785       9.281688       9.281688       9.281688    6[1-(0),6-(1,6),6-(6,6)]
   786       7.463747       7.463747       7.463747    6[6-(6,6),8-(30),8-(30)]
   787      21.945248      21.945248      21.945248    6[6-(6,6),8-(30),8-(30)]
   788      22.880062      22.880062      22.880062    6[6-(1,6),6-(1,6),6-(8,8)]
   789       24.15011       24.15011       24.15011    6[1-(0),6-(1,6),6-(6,6)]
   790      25.006654      25.006654      25.006654    6[1-(0),6-(1,6),6-(6,6)]
   791      24.585766      24.585766      24.585766    6[6-(1,6),6-(1,6),6-(6)]
   792      23.317195      23.317195      23.317195    6[1-(0),6-(1,6),6-(6,6)]
   793      22.460651      22.460651      22.460651    6[1-(0),6-(1,6),6-(6,6)]
   794      25.473323      25.473323      25.473323    6[6-(6),6-(6,6)]
   795       26.24569       26.24569       26.24569    6[6-(6),6-(6)]
   796       -2.43672       -2.43672       -2.43672    6[6-(6),6-(6)]
   797      -1.652539      -1.652539      -1.652539    6[6-(6),6-(6,6)]
   798      -0.618779      -0.618779      -0.618779    6[6-(1,6),6-(1,6),6-(6)]
   799       0.691142       0.691142       0.691142    6[1-(0),6-(1,6),6-(6,6)]
   800       1.668784       1.668784       1.668784    6[1-(0),6-(1,6),6-(6,6)]
   801       1.335027       1.335027       1.335027    6[6-(1,6),6-(1,6),6-(8,8)]
   802       0.025106       0.025106       0.025106    6[1-(0),6-(1,6),6-(6,6)]
   803      -0.952536      -0.952536      -0.952536    6[1-(0),6-(1,6),6-(6,6)]
   804       2.405707       2.405707       2.405707    6[6-(6,6),8-(30),8-(30)]
   805       3.923858       3.923858       3.923858    6[6-(6,6),8-(30),8-(30)]
   806       3.994744       3.994744       3.994744    6[6-(1,6),6-(1,6),6-(8,8)]
   807       4.882301       4.882301       4.882301    6[1-(0),6-(1,6),6-(6,6)]
   808       4.941373       4.941373       4.941373    6[1-(0),6-(1,6),6-(6,6)]
   809       4.114365       4.114365       4.114365    6[6-(1,6),6-(1,6),6-(6)]
   810       3.228285       3.228285       3.228285    6[1-(0),6-(1,6),6-(6,6)]
   811       3.169213       3.169213       3.169213    6[1-(0),6-(1,6),6-(6,6)]
   812       4.260568       4.260568       4.260568    6[6-(6),6-(6,6)]
   813       4.281243       4.281243       4.281243    6[6-(6),6-(6)]
   814       4.443691       4.443691       4.443691    6[6-(6),6-(6)]
   815       4.492426       4.492426       4.492426    6[6-(6),6-(6,6)]
   816       4.607616       4.607616       4.607616    6[6-(1,6),6-(1,6),6-(6)]
   817       5.836314       5.836314       5.836314    6[1-(0),6-(1,6),6-(6,6)]
   818       5.924922       5.924922       5.924922    6[1-(0),6-(1,6),6-(6,6)]
   819       4.786309       4.786309       4.786309    6[6-(1,6),6-(1,6),6-(8,8)]
   820       3.560565       3.560565       3.560565    6[1-(0),6-(1,6),6-(6,6)]
   821        3.47048        3.47048        3.47048    6[1-(0),6-(1,6),6-(6,6)]
   822       4.932512       4.932512       4.932512    6[6-(6,6),8-(30),8-(30)]
   823       22.34103       22.34103       22.34103    6[6-(6,6),8-(30),8-(30)]
   824      21.441659      21.441659      21.441659    6[6-(1,6),6-(1,6),6-(8,8)]
   825       21.96297       21.96297       21.96297    6[1-(0),6-(1,6),6-(6,6)]
   826      21.124147      21.124147      21.124147    6[1-(0),6-(1,6),6-(6,6)]
   827      19.762538      19.762538      19.762538    6[6-(1,6),6-(1,6),6-(6)]
   828      19.241227      19.241227      19.241227    6[1-(0),6-(1,6),6-(6,6)]
   829      20.081526      20.081526      20.081526    6[1-(0),6-(1,6),6-(6,6)]
   830      18.951774      18.951774      18.951774    6[6-(6),6-(6,6)]
   831      18.104091      18.104091      18.104091    6[6-(6),6-(6)]
   832      17.324341      17.324341      17.324341    6[6-(6),6-(6)]
   833      16.513578      16.513578      16.513578    6[6-(6),6-(6,6)]
   834      15.414838      15.414838      15.414838    6[6-(1,6),6-(1,6),6-(6)]
   835      15.626021      15.626021      15.626021    6[1-(0),6-(1,6),6-(6,6)]
   836       14.62032       14.62032       14.62032    6[1-(0),6-(1,6),6-(6,6)]
   837       13.40196       13.40196       13.40196    6[6-(1,6),6-(1,6),6-(8,8)]
   838      13.190778      13.190778      13.190778    6[1-(0),6-(1,6),6-(6,6)]
   839      14.196478      14.196478      14.196478    6[1-(0),6-(1,6),6-(6,6)]
   840        12.3682        12.3682        12.3682    6[6-(6,6),8-(30),8-(30)]
   841      24.486821      24.486821      24.486821    6[6-(6,6),8-(30),8-(30)]
   842      24.376061      24.376061      24.376061    6[6-(1,6),6-(1,6),6-(8,8)]
   843      25.462986      25.462986      25.462986    6[1-(0),6-(1,6),6-(6,6)]
   844      25.377331      25.377331      25.377331    6[1-(0),6-(1,6),6-(6,6)]
   845      24.203275      24.203275      24.203275    6[6-(1,6),6-(1,6),6-(6)]
   846      23.114874      23.114874      23.114874    6[1-(0),6-(1,6),6-(6,6)]
   847      23.200528      23.200528      23.200528    6[1-(0),6-(1,6),6-(6,6)]
   848      24.099899      24.099899      24.099899    6[6-(6),6-(6,6)]
   849      24.156018      24.156018      24.156018    6[6-(6),6-(6)]
   850        9.45595        9.45595        9.45595    6[6-(6),6-(6)]
   851       9.509115       9.509115       9.509115    6[6-(6),6-(6,6)]
   852       9.760171       9.760171       9.760171    6[6-(1,6),6-(1,6),6-(6)]
   853      10.280005      10.280005      10.280005    6[1-(0),6-(1,6),6-(6,6)]
   854      10.387811      10.387811      10.387811    6[1-(0),6-(1,6),6-(6,6)]
   855       9.977261       9.977261       9.977261    6[6-(1,6),6-(1,6),6-(8,8)]
   856       9.457427       9.457427       9.457427    6[1-(0),6-(1,6),6-(6,6)]
   857       9.349621       9.349621       9.349621    6[1-(0),6-(1,6),6-(6,6)]
   858      10.071776      10.071776      10.071776    6[6-(6,6),8-(30),8-(30)]
   859       7.361848       7.361848       7.361848    6[6-(6,6),8-(30),8-(30)]
   860       6.289691       6.289691       6.289691    6[6-(1,6),6-(1,6),6-(8,8)]
   861       6.598342       6.598342       6.598342    6[1-(0),6-(1,6),6-(6,6)]
   862       5.582304       5.582304       5.582304    6[1-(0),6-(1,6),6-(6,6)]
   863       4.256138       4.256138       4.256138    6[6-(1,6),6-(1,6),6-(6)]
   864        3.95044        3.95044        3.95044    6[1-(0),6-(1,6),6-(6,6)]
   865       4.966478       4.966478       4.966478    6[1-(0),6-(1,6),6-(6,6)]
   866       3.294741       3.294741       3.294741    6[6-(6),6-(6,6)]
   867       2.410138       2.410138       2.410138    6[6-(6),6-(6)]
   868        1.48123        1.48123        1.48123    6[6-(6),6-(6)]
   869       0.785658       0.785658       0.785658    6[6-(6),6-(6,6)]
   870      -0.038397      -0.038397      -0.038397    6[6-(1,6),6-(1,6),6-(6)]
   871       0.066456       0.066456       0.066456    6[1-(0),6-(1,6),6-(6,6)]
   872      -0.744307      -0.744307      -0.744307    6[1-(0),6-(1,6),6-(6,6)]
   873       -1.65697       -1.65697       -1.65697    6[6-(1,6),6-(1,6),6-(8,8)]
   874      -1.760346      -1.760346      -1.760346    6[1-(0),6-(1,6),6-(6,6)]
   875      -0.952536      -0.952536      -0.952536    6[1-(0),6-(1,6),6-(6,6)]
   876      -2.445581      -2.445581      -2.445581    6[6-(6,6),8-(30),8-(30)]
   877       9.584432       9.584432       9.584432    6[6-(6,6),8-(30),8-(30)]
   878       9.376203       9.376203       9.376203    6[6-(1,6),6-(1,6),6-(8,8)]
   879        8.30257        8.30257        8.30257    6[1-(0),6-(1,6),6-(6,6)]
   880       8.150459       8.150459       8.150459    6[1-(0),6-(1,6),6-(6,6)]
   881       9.074936       9.074936       9.074936    6[6-(1,6),6-(1,6),6-(6)]
   882         10.153         10.153         10.153    6[1-(0),6-(1,6),6-(6,6)]
   883      10.302157      10.302157      10.302157    6[1-(0),6-(1,6),6-(6,6)]
   884       9.021771       9.021771       9.021771    6[6-(6),6-(6,6)]
   885       9.170928       9.170928       9.170928    6[6-(6),6-(6)]
   886       9.250675       9.250675       9.250675    6[6-(6),6-(6)]
   887       9.361435       9.361435       9.361435    6[6-(6),6-(6,6)]
   888       9.609538       9.609538       9.609538    6[6-(1,6),6-(1,6),6-(6)]
   889        9.48844        9.48844        9.48844    6[1-(0),6-(1,6),6-(6,6)]
   890       9.608061       9.608061       9.608061    6[1-(0),6-(1,6),6-(6,6)]
   891       9.851733       9.851733       9.851733    6[6-(1,6),6-(1,6),6-(8,8)]
   892        9.97283        9.97283        9.97283    6[1-(0),6-(1,6),6-(6,6)]
   893        9.85321        9.85321        9.85321    6[1-(0),6-(1,6),6-(6,6)]
   894       9.863547       9.863547       9.863547    6[6-(6,6),8-(30),8-(30)]
   895      12.226427      12.226427      12.226427    6[6-(6,6),8-(30),8-(30)]
   896      13.272002      13.272002      13.272002    6[6-(1,6),6-(1,6),6-(8,8)]
   897      13.455125      13.455125      13.455125    6[1-(0),6-(1,6),6-(6,6)]
   898      14.397323      14.397323      14.397323    6[1-(0),6-(1,6),6-(6,6)]
   899      15.150491      15.150491      15.150491    6[6-(1,6),6-(1,6),6-(6)]
   900      14.970322      14.970322      14.970322    6[1-(0),6-(1,6),6-(6,6)]
   901      14.028123      14.028123      14.028123    6[1-(0),6-(1,6),6-(6,6)]
   902      16.141424      16.141424      16.141424    6[6-(6),6-(6,6)]
   903      16.857672      16.857672      16.857672    6[6-(6),6-(6)]
   904      -11.89267      -11.89267      -11.89267    6[6-(6),6-(6)]
   905     -11.161654     -11.161654     -11.161654    6[6-(6),6-(6,6)]
   906      -10.37895      -10.37895      -10.37895    6[6-(1,6),6-(1,6),6-(6)]
   907      -9.588862      -9.588862      -9.588862    6[1-(0),6-(1,6),6-(6,6)]
   908      -8.719027      -8.719027      -8.719027    6[1-(0),6-(1,6),6-(6,6)]
   909      -8.642234      -8.642234      -8.642234    6[6-(1,6),6-(1,6),6-(8,8)]
   910      -9.432322      -9.432322      -9.432322    6[1-(0),6-(1,6),6-(6,6)]
   911     -10.302157     -10.302157     -10.302157    6[1-(0),6-(1,6),6-(6,6)]
   912      -7.666069      -7.666069      -7.666069    6[6-(6,6),8-(30),8-(30)]
   913       -3.43799       -3.43799       -3.43799    6[6-(6,6),8-(30),8-(30)]
   914      -2.294947      -2.294947      -2.294947    6[6-(1,6),6-(1,6),6-(8,8)]
   915      -1.716042      -1.716042      -1.716042    6[1-(0),6-(1,6),6-(6,6)]
   916      -0.640931      -0.640931      -0.640931    6[1-(0),6-(1,6),6-(6,6)]
   917      -0.141773      -0.141773      -0.141773    6[6-(1,6),6-(1,6),6-(6)]
   918      -0.722155      -0.722155      -0.722155    6[1-(0),6-(1,6),6-(6,6)]
   919      -1.797266      -1.797266      -1.797266    6[1-(0),6-(1,6),6-(6,6)]
   920       0.965827       0.965827       0.965827    6[6-(6),6-(6,6)]
   921       1.871106       1.871106       1.871106    6[6-(6),6-(6)]
   922       2.962461       2.962461       2.962461    6[6-(6),6-(6)]
   923       3.706768       3.706768       3.706768    6[6-(6),6-(6,6)]
   924       4.646013       4.646013       4.646013    6[6-(1,6),6-(1,6),6-(6)]
   925       5.769858       5.769858       5.769858    6[1-(0),6-(1,6),6-(6,6)]
   926       6.669229       6.669229       6.669229    6[1-(0),6-(1,6),6-(6,6)]
   927       6.443278       6.443278       6.443278    6[6-(1,6),6-(1,6),6-(8,8)]
   928        5.32091        5.32091        5.32091    6[1-(0),6-(1,6),6-(6,6)]
   929       4.423016       4.423016       4.423016    6[1-(0),6-(1,6),6-(6,6)]
   930       7.378093       7.378093       7.378093    6[6-(6,6),8-(30),8-(30)]
   931      12.378538      12.378538      12.378538    6[6-(6,6),8-(30),8-(30)]
   932      13.486138      13.486138      13.486138    6[6-(1,6),6-(1,6),6-(8,8)]
   933      14.038461      14.038461      14.038461    6[1-(0),6-(1,6),6-(6,6)]
   934      15.029394      15.029394      15.029394    6[1-(0),6-(1,6),6-(6,6)]
   935      15.466526      15.466526      15.466526    6[6-(1,6),6-(1,6),6-(6)]
   936      14.909773      14.909773      14.909773    6[1-(0),6-(1,6),6-(6,6)]
   937      13.920317      13.920317      13.920317    6[1-(0),6-(1,6),6-(6,6)]
   938      16.330454      16.330454      16.330454    6[6-(6),6-(6,6)]
   939      17.028981      17.028981      17.028981    6[6-(6),6-(6)]
   940      17.728984      17.728984      17.728984    6[6-(6),6-(6)]
   941      18.428987      18.428987      18.428987    6[6-(6),6-(6,6)]
   942      19.279624      19.279624      19.279624    6[6-(1,6),6-(1,6),6-(6)]
   943      19.189539      19.189539      19.189539    6[1-(0),6-(1,6),6-(6,6)]
   944      20.075619      20.075619      20.075619    6[1-(0),6-(1,6),6-(6,6)]
   945      21.050307      21.050307      21.050307    6[6-(1,6),6-(1,6),6-(8,8)]
   946      21.140392      21.140392      21.140392    6[1-(0),6-(1,6),6-(6,6)]
   947      20.254312      20.254312      20.254312    6[1-(0),6-(1,6),6-(6,6)]
   948      22.072253      22.072253      22.072253    6[6-(6,6),8-(30),8-(30)]
   949       7.590752       7.590752       7.590752    6[6-(6,6),8-(30),8-(30)]
   950       6.655938       6.655938       6.655938    6[6-(1,6),6-(1,6),6-(8,8)]
   951        5.38589        5.38589        5.38589    6[1-(0),6-(1,6),6-(6,6)]
   952       4.529346       4.529346       4.529346    6[1-(0),6-(1,6),6-(6,6)]
   953       4.950234       4.950234       4.950234    6[6-(1,6),6-(1,6),6-(6)]
   954       6.218805       6.218805       6.218805    6[1-(0),6-(1,6),6-(6,6)]
   955       7.075349       7.075349       7.075349    6[1-(0),6-(1,6),6-(6,6)]
   956       4.062677       4.062677       4.062677    6[6-(6),6-(6,6)]
   957        3.29031        3.29031        3.29031    6[6-(6),6-(6)]
   958        2.43672        2.43672        2.43672    6[6-(6),6-(6)]
   959       1.652539       1.652539       1.652539    6[6-(6),6-(6,6)]
   960       0.618779       0.618779       0.618779    6[6-(1,6),6-(1,6),6-(6)]
   961      -0.691142      -0.691142      -0.691142    6[1-(0),6-(1,6),6-(6,6)]
   962      -1.668784      -1.668784      -1.668784    6[1-(0),6-(1,6),6-(6,6)]
   963      -1.335027      -1.335027      -1.335027    6[6-(1,6),6-(1,6),6-(8,8)]
   964      -0.025106      -0.025106      -0.025106    6[1-(0),6-(1,6),6-(6,6)]
   965       0.952536       0.952536       0.952536    6[1-(0),6-(1,6),6-(6,6)]
   966      -2.405707      -2.405707      -2.405707    6[6-(6,6),8-(30),8-(30)]
   967      -3.923858      -3.923858      -3.923858    6[6-(6,6),8-(30),8-(30)]
   968      -3.994744      -3.994744      -3.994744    6[6-(1,6),6-(1,6),6-(8,8)]
   969      -4.882301      -4.882301      -4.882301    6[1-(0),6-(1,6),6-(6,6)]
   970      -4.941373      -4.941373      -4.941373    6[1-(0),6-(1,6),6-(6,6)]
   971      -4.114365      -4.114365      -4.114365    6[6-(1,6),6-(1,6),6-(6)]
   972      -3.228285      -3.228285      -3.228285    6[1-(0),6-(1,6),6-(6,6)]
   973      -3.169213      -3.169213      -3.169213    6[1-(0),6-(1,6),6-(6,6)]
   974      -4.260568      -4.260568      -4.260568    6[6-(6),6-(6,6)]
   975      -4.281243      -4.281243      -4.281243    6[6-(6),6-(6)]
   976      -4.443691      -4.443691      -4.443691    6[6-(6),6-(6)]
   977      -4.492426      -4.492426      -4.492426    6[6-(6),6-(6,6)]
   978      -4.607616      -4.607616      -4.607616    6[6-(1,6),6-(1,6),6-(6)]
   979      -5.836314      -5.836314      -5.836314    6[1-(0),6-(1,6),6-(6,6)]
   980      -5.924922      -5.924922      -5.924922    6[1-(0),6-(1,6),6-(6,6)]
   981      -4.786309      -4.786309      -4.786309    6[6-(1,6),6-(1,6),6-(8,8)]
   982      -3.560565      -3.560565      -3.560565    6[1-(0),6-(1,6),6-(6,6)]
   983       -3.47048       -3.47048       -3.47048    6[1-(0),6-(1,6),6-(6,6)]
   984      -4.932512      -4.932512      -4.932512    6[6-(6,6),8-(30),8-(30)]
   985      19.574984      19.574984      19.574984    8[30-(8,8,8),30-(8,8,8),30-(8,8,8),30-(8,8,8)]
   986       -9.82072       -9.82072       -9.82072    8[6-(6,8),30-(8,8,8)]
   987     -10.126418     -10.126418     -10.126418    8[6-(6,8),30-(8,8,8)]
   988       6.115429       6.115429       6.115429    8[6-(6,8),30-(8,8,8)]
   989       4.114365       4.114365       4.114365    8[6-(6,8),30-(8,8,8)]
   990      -8.748563      -8.748563      -8.748563    8[6-(6,8),30-(8,8,8)]
   991      -7.215645      -7.215645      -7.215645    8[6-(6,8),30-(8,8,8)]
   992       2.079334       2.079334       2.079334    8[6-(6,8),30-(8,8,8)]
   993       3.427653       3.427653       3.427653    8[6-(6,8),30-(8,8,8)]
   994      -8.397085      -8.397085      -8.397085    8[6-(6,8),30-(8,8,8)]
   995      19.038906      19.038906      19.038906    8[6-(6,8),30-(8,8,8)]
   996      19.765491      19.765491      19.765491    8[6-(6,8),30-(8,8,8)]
   997       20.41676       20.41676       20.41676    8[6-(6,8),30-(8,8,8)]
   998      19.554309      19.554309      19.554309    8[30-(8,8,8),30-(8,8,8),30-(8,8,8),30-(8,8,8)]
   999       7.443072       7.443072       7.443072    8[6-(6,8),30-(8,8,8)]
  1000       6.322181       6.322181       6.322181    8[6-(6,8),30-(8,8,8)]
  1001       17.23721       17.23721       17.23721    8[6-(6,8),30-(8,8,8)]
  1002      17.712739      17.712739      17.712739    8[6-(6,8),30-(8,8,8)]
  1003       6.122813       6.122813       6.122813    8[6-(6,8),30-(8,8,8)]
  1004       4.067107       4.067107       4.067107    8[6-(6,8),30-(8,8,8)]
  1005       5.046226       5.046226       5.046226    8[6-(6,8),30-(8,8,8)]
  1006       4.843904       4.843904       4.843904    8[6-(6,8),30-(8,8,8)]
  1007       2.283133       2.283133       2.283133    8[6-(6,8),30-(8,8,8)]
  1008      18.163163      18.163163      18.163163    8[6-(6,8),30-(8,8,8)]
  1009       7.893496       7.893496       7.893496    8[6-(6,8),30-(8,8,8)]
  1010       6.546654       6.546654       6.546654    8[6-(6,8),30-(8,8,8)]
  1011       5.174707       5.174707       5.174707    8[30-(8,8,8),30-(8,8,8),30-(8,8,8),30-(8,8,8)]
  1012       2.377648       2.377648       2.377648    8[6-(6,8),30-(8,8,8)]
  1013       3.804237       3.804237       3.804237    8[6-(6,8),30-(8,8,8)]
  1014      20.951362      20.951362      20.951362    8[6-(6,8),30-(8,8,8)]
  1015      22.476896      22.476896      22.476896    8[6-(6,8),30-(8,8,8)]
  1016        2.62575        2.62575        2.62575    8[6-(6,8),30-(8,8,8)]
  1017       3.148538       3.148538       3.148538    8[6-(6,8),30-(8,8,8)]
  1018       -7.12556       -7.12556       -7.12556    8[6-(6,8),30-(8,8,8)]
  1019      -8.271557      -8.271557      -8.271557    8[6-(6,8),30-(8,8,8)]
  1020       6.113952       6.113952       6.113952    8[6-(6,8),30-(8,8,8)]
  1021       7.101931       7.101931       7.101931    8[6-(6,8),30-(8,8,8)]
  1022      16.645013      16.645013      16.645013    8[6-(6,8),30-(8,8,8)]
  1023      17.340586      17.340586      17.340586    8[6-(6,8),30-(8,8,8)]
  1024       9.961016       9.961016       9.961016    8[30-(8,8,8),30-(8,8,8),30-(8,8,8),30-(8,8,8)]
  1025        9.82072        9.82072        9.82072    8[6-(6,8),30-(8,8,8)]
  1026      10.126418      10.126418      10.126418    8[6-(6,8),30-(8,8,8)]
  1027      23.420571      23.420571      23.420571    8[6-(6,8),30-(8,8,8)]
  1028      25.421635      25.421635      25.421635    8[6-(6,8),30-(8,8,8)]
  1029       8.748563       8.748563       8.748563    8[6-(6,8),30-(8,8,8)]
  1030       7.215645       7.215645       7.215645    8[6-(6,8),30-(8,8,8)]
  1031      -2.079334      -2.079334      -2.079334    8[6-(6,8),30-(8,8,8)]
  1032      -3.427653      -3.427653      -3.427653    8[6-(6,8),30-(8,8,8)]
  1033       8.397085       8.397085       8.397085    8[6-(6,8),30-(8,8,8)]
  1034      10.497094      10.497094      10.497094    8[6-(6,8),30-(8,8,8)]
  1035       9.770509       9.770509       9.770509    8[6-(6,8),30-(8,8,8)]
  1036        9.11924        9.11924        9.11924    8[6-(6,8),30-(8,8,8)]
  1037       9.981691       9.981691       9.981691    8[30-(8,8,8),30-(8,8,8),30-(8,8,8),30-(8,8,8)]
  1038      -7.443072      -7.443072      -7.443072    8[6-(6,8),30-(8,8,8)]
  1039      -6.322181      -6.322181      -6.322181    8[6-(6,8),30-(8,8,8)]
  1040       12.29879       12.29879       12.29879    8[6-(6,8),30-(8,8,8)]
  1041      11.823261      11.823261      11.823261    8[6-(6,8),30-(8,8,8)]
  1042      -6.122813      -6.122813      -6.122813    8[6-(6,8),30-(8,8,8)]
  1043      -4.067107      -4.067107      -4.067107    8[6-(6,8),30-(8,8,8)]
  1044      -5.046226      -5.046226      -5.046226    8[6-(6,8),30-(8,8,8)]
  1045      -4.843904      -4.843904      -4.843904    8[6-(6,8),30-(8,8,8)]
  1046      -2.283133      -2.283133      -2.283133    8[6-(6,8),30-(8,8,8)]
  1047      11.372837      11.372837      11.372837    8[6-(6,8),30-(8,8,8)]
  1048      21.642504      21.642504      21.642504    8[6-(6,8),30-(8,8,8)]
  1049      22.989346      22.989346      22.989346    8[6-(6,8),30-(8,8,8)]
  1050      24.361293      24.361293      24.361293    8[30-(8,8,8),30-(8,8,8),30-(8,8,8),30-(8,8,8)]
  1051      -2.377648      -2.377648      -2.377648    8[6-(6,8),30-(8,8,8)]
  1052      -3.804237      -3.804237      -3.804237    8[6-(6,8),30-(8,8,8)]
  1053       8.584638       8.584638       8.584638    8[6-(6,8),30-(8,8,8)]
  1054       7.059104       7.059104       7.059104    8[6-(6,8),30-(8,8,8)]
  1055       -2.62575       -2.62575       -2.62575    8[6-(6,8),30-(8,8,8)]
  1056      -3.148538      -3.148538      -3.148538    8[6-(6,8),30-(8,8,8)]
  1057        7.12556        7.12556        7.12556    8[6-(6,8),30-(8,8,8)]
  1058       8.271557       8.271557       8.271557    8[6-(6,8),30-(8,8,8)]
  1059      -6.113952      -6.113952      -6.113952    8[6-(6,8),30-(8,8,8)]
  1060      22.434069      22.434069      22.434069    8[6-(6,8),30-(8,8,8)]
  1061      12.890987      12.890987      12.890987    8[6-(6,8),30-(8,8,8)]
  1062      12.195414      12.195414      12.195414    8[6-(6,8),30-(8,8,8)]
  1063       4.891162       4.891162       4.891162    8[30-(8,8,8),30-(8,8,8),30-(8,8,8),30-(8,8,8)]
  1064        7.67936        7.67936        7.67936    8[6-(6,8),30-(8,8,8)]
  1065       6.029774       6.029774       6.029774    8[6-(6,8),30-(8,8,8)]
  1066      18.141011      18.141011      18.141011    8[6-(6,8),30-(8,8,8)]
  1067      17.028981      17.028981      17.028981    8[6-(6,8),30-(8,8,8)]
  1068       6.090323       6.090323       6.090323    8[6-(6,8),30-(8,8,8)]
  1069       3.919427       3.919427       3.919427    8[6-(6,8),30-(8,8,8)]
  1070       -9.70553       -9.70553       -9.70553    8[6-(6,8),30-(8,8,8)]
  1071     -10.445406     -10.445406     -10.445406    8[6-(6,8),30-(8,8,8)]
  1072      -7.101931      -7.101931      -7.101931    8[6-(6,8),30-(8,8,8)]
  1073      -8.497507      -8.497507      -8.497507    8[6-(6,8),30-(8,8,8)]
  1074       3.130816       3.130816       3.130816    8[6-(6,8),30-(8,8,8)]
  1075        2.44115        2.44115        2.44115    8[6-(6,8),30-(8,8,8)]
  1076      -9.686331      -9.686331      -9.686331    8[30-(8,8,8),30-(8,8,8),30-(8,8,8),30-(8,8,8)]
  1077      18.854306      18.854306      18.854306    8[6-(6,8),30-(8,8,8)]
  1078      -8.618605      -8.618605      -8.618605    8[6-(6,8),30-(8,8,8)]
  1079      19.662115      19.662115      19.662115    8[6-(6,8),30-(8,8,8)]
  1080      19.639963      19.639963      19.639963    8[6-(6,8),30-(8,8,8)]
  1081      17.367168      17.367168      17.367168    8[6-(6,8),30-(8,8,8)]
  1082      18.080462      18.080462      18.080462    8[6-(6,8),30-(8,8,8)]
  1083       7.620288       7.620288       7.620288    8[6-(6,8),30-(8,8,8)]
  1084       6.942437       6.942437       6.942437    8[6-(6,8),30-(8,8,8)]
  1085       3.649173       3.649173       3.649173    8[6-(6,8),30-(8,8,8)]
  1086       4.034618       4.034618       4.034618    8[6-(6,8),30-(8,8,8)]
  1087       -7.04729       -7.04729       -7.04729    8[6-(6,8),30-(8,8,8)]
  1088       -8.45468       -8.45468       -8.45468    8[6-(6,8),30-(8,8,8)]
  1089        4.79517        4.79517        4.79517    8[30-(8,8,8),30-(8,8,8),30-(8,8,8),30-(8,8,8)]
  1090      17.770334      17.770334      17.770334    8[6-(6,8),30-(8,8,8)]
  1091        2.58883        2.58883        2.58883    8[6-(6,8),30-(8,8,8)]
  1092       6.500874       6.500874       6.500874    8[6-(6,8),30-(8,8,8)]
  1093       7.635056       7.635056       7.635056    8[6-(6,8),30-(8,8,8)]
  1094      20.846509      20.846509      20.846509    8[6-(6,8),30-(8,8,8)]
  1095       22.30411       22.30411       22.30411    8[6-(6,8),30-(8,8,8)]
  1096       2.085242       2.085242       2.085242    8[6-(6,8),30-(8,8,8)]
  1097        3.50297        3.50297        3.50297    8[6-(6,8),30-(8,8,8)]
  1098       3.452758       3.452758       3.452758    8[6-(6,8),30-(8,8,8)]
  1099        4.46289        4.46289        4.46289    8[6-(6,8),30-(8,8,8)]
  1100       3.916474       3.916474       3.916474    8[6-(6,8),30-(8,8,8)]
  1101        6.01353        6.01353        6.01353    8[6-(6,8),30-(8,8,8)]
  1102      -4.891162      -4.891162      -4.891162    8[30-(8,8,8),30-(8,8,8),30-(8,8,8),30-(8,8,8)]
  1103       21.85664       21.85664       21.85664    8[6-(6,8),30-(8,8,8)]
  1104      -6.029774      -6.029774      -6.029774    8[6-(6,8),30-(8,8,8)]
  1105      11.394989      11.394989      11.394989    8[6-(6,8),30-(8,8,8)]
  1106      12.507019      12.507019      12.507019    8[6-(6,8),30-(8,8,8)]
  1107      23.445677      23.445677      23.445677    8[6-(6,8),30-(8,8,8)]
  1108      25.616573      25.616573      25.616573    8[6-(6,8),30-(8,8,8)]
  1109        9.70553        9.70553        9.70553    8[6-(6,8),30-(8,8,8)]
  1110      10.445406      10.445406      10.445406    8[6-(6,8),30-(8,8,8)]
  1111       7.101931       7.101931       7.101931    8[6-(6,8),30-(8,8,8)]
  1112       8.497507       8.497507       8.497507    8[6-(6,8),30-(8,8,8)]
  1113      -3.130816      -3.130816      -3.130816    8[6-(6,8),30-(8,8,8)]
  1114       -2.44115       -2.44115       -2.44115    8[6-(6,8),30-(8,8,8)]
  1115       9.686331       9.686331       9.686331    8[30-(8,8,8),30-(8,8,8),30-(8,8,8),30-(8,8,8)]
  1116      10.681694      10.681694      10.681694    8[6-(6,8),30-(8,8,8)]
  1117       8.618605       8.618605       8.618605    8[6-(6,8),30-(8,8,8)]
  1118       9.873885       9.873885       9.873885    8[6-(6,8),30-(8,8,8)]
  1119       9.896037       9.896037       9.896037    8[6-(6,8),30-(8,8,8)]
  1120      12.168832      12.168832      12.168832    8[6-(6,8),30-(8,8,8)]
  1121      11.455538      11.455538      11.455538    8[6-(6,8),30-(8,8,8)]
  1122      -7.620288      -7.620288      -7.620288    8[6-(6,8),30-(8,8,8)]
  1123      -6.942437      -6.942437      -6.942437    8[6-(6,8),30-(8,8,8)]
  1124      -3.649173      -3.649173      -3.649173    8[6-(6,8),30-(8,8,8)]
  1125      -4.034618      -4.034618      -4.034618    8[6-(6,8),30-(8,8,8)]
  1126        7.04729        7.04729        7.04729    8[6-(6,8),30-(8,8,8)]
  1127        8.45468        8.45468        8.45468    8[6-(6,8),30-(8,8,8)]
  1128       -4.79517       -4.79517       -4.79517    8[30-(8,8,8),30-(8,8,8),30-(8,8,8),30-(8,8,8)]
  1129      11.765666      11.765666      11.765666    8[6-(6,8),30-(8,8,8)]
  1130       -2.58883       -2.58883       -2.58883    8[6-(6,8),30-(8,8,8)]
  1131      23.035126      23.035126      23.035126    8[6-(6,8),30-(8,8,8)]
  1132      21.900944      21.900944      21.900944    8[6-(6,8),30-(8,8,8)]
  1133       8.689491       8.689491       8.689491    8[6-(6,8),30-(8,8,8)]
  1134        7.23189        7.23189        7.23189    8[6-(6,8),30-(8,8,8)]
  1135      -2.085242      -2.085242      -2.085242    8[6-(6,8),30-(8,8,8)]
  1136       -3.50297       -3.50297       -3.50297    8[6-(6,8),30-(8,8,8)]
  1137      -3.452758      -3.452758      -3.452758    8[6-(6,8),30-(8,8,8)]
  1138       -4.46289       -4.46289       -4.46289    8[6-(6,8),30-(8,8,8)]
  1139      -3.916474      -3.916474      -3.916474    8[6-(6,8),30-(8,8,8)]
  1140       -6.01353       -6.01353       -6.01353    8[6-(6,8),30-(8,8,8)]
