# Supplementary material for: A collection of forcefield precursors for metal–organic frameworks
Source: RSC Adv. 2019 Nov 13;9(63):36492–507. doi: 10.1039/c9ra07327b (PMC9075174; doi:10.1039/c9ra07327b)
Supplement: RA-009-C9RA07327B-s618 [file RA-009-C9RA07327B-s618.txt]

ETEJUJ_clean

10.515200    0.000000    0.000000
-1.292642    11.030316    0.000000
-4.296343    -3.582885    11.445601

     1       7.489172       7.489172       7.489172    62[8-(6),8-(6),8-(6),8-(6),8-(6),8-(6)]
     2      -2.562957      -2.562957      -2.562957    62[8-(6),8-(6),8-(6),8-(6),8-(6),8-(6)]
     3      -3.534036      -3.534036      -3.534036    1[8-(6)]
     4         3.8836         3.8836         3.8836    1[8-(6)]
     5       8.273176       8.273176       8.273176    1[8-(6)]
     6       7.920895       7.920895       7.920895    1[6-(6,6)]
     7       4.108354       4.108354       4.108354    1[6-(6,6)]
     8       3.930522       3.930522       3.930522    1[6-(6,6)]
     9       8.460251       8.460251       8.460251    1[8-(6)]
    10       1.042615       1.042615       1.042615    1[8-(6)]
    11      -3.346961      -3.346961      -3.346961    1[8-(6)]
    12       -2.99468       -2.99468       -2.99468    1[6-(6,6)]
    13       0.817861       0.817861       0.817861    1[6-(6,6)]
    14       0.995693       0.995693       0.995693    1[6-(6,6)]
    15      -3.601306      -3.601306      -3.601306    6[6-(1,6),6-(6,6),8-(1)]
    16      -3.084004      -3.084004      -3.084004    6[6-(1,6),6-(6,8),6-(8,8)]
    17      -2.935786      -2.935786      -2.935786    6[1-(0),6-(6,6),6-(6,8)]
    18      -2.730825      -2.730825      -2.730825    6[6-(6,6),8-(62),8-(62)]
    19       2.801903       2.801903       2.801903    6[6-(1,6),6-(6,6),8-(1)]
    20       3.809947       3.809947       3.809947    6[6-(1,6),6-(6,8),6-(8,8)]
    21       3.444278       3.444278       3.444278    6[1-(0),6-(6,6),6-(6,8)]
    22       5.238372       5.238372       5.238372    6[6-(6,6),8-(62),8-(62)]
    23       6.652567       6.652567       6.652567    6[6-(1,6),6-(6,6),8-(1)]
    24        5.85287        5.85287        5.85287    6[6-(1,6),6-(6,8),6-(8,8)]
    25       4.460506       4.460506       4.460506    6[1-(0),6-(6,6),6-(6,8)]
    26       6.457488       6.457488       6.457488    6[6-(6,6),8-(62),8-(62)]
    27       8.527521       8.527521       8.527521    6[6-(1,6),6-(6,6),8-(1)]
    28       8.010219       8.010219       8.010219    6[6-(1,6),6-(6,8),6-(8,8)]
    29      -2.653199      -2.653199      -2.653199    6[1-(0),6-(6,6),6-(6,8)]
    30        7.65704        7.65704        7.65704    6[6-(6,6),8-(62),8-(62)]
    31       2.124312       2.124312       2.124312    6[6-(1,6),6-(6,6),8-(1)]
    32       1.116268       1.116268       1.116268    6[6-(1,6),6-(6,8),6-(8,8)]
    33       1.481937       1.481937       1.481937    6[1-(0),6-(6,6),6-(6,8)]
    34      -0.312157      -0.312157      -0.312157    6[6-(6,6),8-(62),8-(62)]
    35      -1.726352      -1.726352      -1.726352    6[6-(1,6),6-(6,6),8-(1)]
    36      -0.926655      -0.926655      -0.926655    6[6-(1,6),6-(6,8),6-(8,8)]
    37       0.465709       0.465709       0.465709    6[1-(0),6-(6,6),6-(6,8)]
    38      -1.531273      -1.531273      -1.531273    6[6-(6,6),8-(62),8-(62)]
    39      -2.454498      -2.454498      -2.454498    8[6-(6,8),62-(8,8,8,8,8)]
    40      -2.761622      -2.761622      -2.761622    8[6-(6,8),62-(8,8,8,8,8)]
    41      -3.774365      -3.774365      -3.774365    8[1-(0),6-(6,6)]
    42       6.120506       6.120506       6.120506    8[6-(6,8),62-(8,8,8,8,8)]
    43       5.546951       5.546951       5.546951    8[6-(6,8),62-(8,8,8,8,8)]
    44       3.071374       3.071374       3.071374    8[1-(0),6-(6,6)]
    45       7.702755       7.702755       7.702755    8[6-(6,8),62-(8,8,8,8,8)]
    46       5.704924       5.704924       5.704924    8[6-(6,8),62-(8,8,8,8,8)]
    47       8.002634       8.002634       8.002634    8[1-(0),6-(6,6)]
    48       7.380713       7.380713       7.380713    8[6-(6,8),62-(8,8,8,8,8)]
    49       7.687837       7.687837       7.687837    8[6-(6,8),62-(8,8,8,8,8)]
    50        8.70058        8.70058        8.70058    8[1-(0),6-(6,6)]
    51      -1.194291      -1.194291      -1.194291    8[6-(6,8),62-(8,8,8,8,8)]
    52      -0.620736      -0.620736      -0.620736    8[6-(6,8),62-(8,8,8,8,8)]
    53       1.854841       1.854841       1.854841    8[1-(0),6-(6,6)]
    54       -2.77654       -2.77654       -2.77654    8[6-(6,8),62-(8,8,8,8,8)]
    55      -0.778709      -0.778709      -0.778709    8[6-(6,8),62-(8,8,8,8,8)]
    56       1.219924       1.219924       1.219924    8[1-(0),6-(6,6)]
