# Supplementary material for: A collection of forcefield precursors for metal–organic frameworks
Source: RSC Adv. 2019 Nov 13;9(63):36492–507. doi: 10.1039/c9ra07327b (PMC9075174; doi:10.1039/c9ra07327b)
Supplement: RA-009-C9RA07327B-s619 [file RA-009-C9RA07327B-s619.txt]

ETEKAQ_clean

10.522600    0.000000    0.000000
-1.270956    10.981195    0.000000
-4.373000    -3.578464    11.453055

     1        7.47165        7.47165        7.47165    64[8-(6),8-(6),8-(6),8-(6),8-(6),8-(6)]
     2      -2.593006      -2.593006      -2.593006    64[8-(6),8-(6),8-(6),8-(6),8-(6),8-(6)]
     3      -3.587554      -3.587554      -3.587554    1[8-(6)]
     4       3.895778       3.895778       3.895778    1[8-(6)]
     5       8.276098       8.276098       8.276098    1[8-(6)]
     6      -2.584664      -2.584664      -2.584664    1[6-(6,6)]
     7       4.065498       4.065498       4.065498    1[6-(6,6)]
     8       3.935908       3.935908       3.935908    1[6-(6,6)]
     9       8.466198       8.466198       8.466198    1[8-(6)]
    10       0.982866       0.982866       0.982866    1[8-(6)]
    11      -3.397454      -3.397454      -3.397454    1[8-(6)]
    12      -3.059292      -3.059292      -3.059292    1[6-(6,6)]
    13       0.813146       0.813146       0.813146    1[6-(6,6)]
    14       0.942736       0.942736       0.942736    1[6-(6,6)]
    15      -3.632213      -3.632213      -3.632213    6[6-(1,6),6-(6,6),8-(1)]
    16      -3.102885      -3.102885      -3.102885    6[6-(1,6),6-(6,8),6-(8,8)]
    17      -2.939849      -2.939849      -2.939849    6[1-(0),6-(6,6),6-(6,8)]
    18      -2.760455      -2.760455      -2.760455    6[6-(6,6),8-(64),8-(64)]
    19       2.797441       2.797441       2.797441    6[6-(1,6),6-(6,6),8-(1)]
    20       3.787073       3.787073       3.787073    6[6-(1,6),6-(6,8),6-(8,8)]
    21       3.408638       3.408638       3.408638    6[1-(0),6-(6,6),6-(6,8)]
    22       5.222838       5.222838       5.222838    6[6-(6,6),8-(64),8-(64)]
    23       6.655151       6.655151       6.655151    6[6-(1,6),6-(6,6),8-(1)]
    24       5.851994       5.851994       5.851994    6[6-(1,6),6-(6,8),6-(8,8)]
    25       4.466409       4.466409       4.466409    6[1-(0),6-(6,6),6-(6,8)]
    26       6.454609       6.454609       6.454609    6[6-(6,6),8-(64),8-(64)]
    27       8.510857       8.510857       8.510857    6[6-(1,6),6-(6,6),8-(1)]
    28       7.981529       7.981529       7.981529    6[6-(1,6),6-(6,8),6-(8,8)]
    29      -2.704107      -2.704107      -2.704107    6[1-(0),6-(6,6),6-(6,8)]
    30       7.639099       7.639099       7.639099    6[6-(6,6),8-(64),8-(64)]
    31       2.081203       2.081203       2.081203    6[6-(1,6),6-(6,6),8-(1)]
    32       1.091571       1.091571       1.091571    6[6-(1,6),6-(6,8),6-(8,8)]
    33       1.470006       1.470006       1.470006    6[1-(0),6-(6,6),6-(6,8)]
    34      -0.344194      -0.344194      -0.344194    6[6-(6,6),8-(64),8-(64)]
    35      -1.776507      -1.776507      -1.776507    6[6-(1,6),6-(6,6),8-(1)]
    36       -0.97335       -0.97335       -0.97335    6[6-(1,6),6-(6,8),6-(8,8)]
    37       0.412235       0.412235       0.412235    6[1-(0),6-(6,6),6-(6,8)]
    38      -1.575965      -1.575965      -1.575965    6[6-(6,6),8-(64),8-(64)]
    39      -2.475588      -2.475588      -2.475588    8[6-(6,8),64-(8,8,8,8,8)]
    40      -2.801603      -2.801603      -2.801603    8[6-(6,8),64-(8,8,8,8,8)]
    41      -3.827728      -3.827728      -3.827728    8[1-(0),6-(6,6)]
    42       6.096486       6.096486       6.096486    8[6-(6,8),64-(8,8,8,8,8)]
    43       5.554041       5.554041       5.554041    8[6-(6,8),64-(8,8,8,8,8)]
    44       3.082357       3.082357       3.082357    8[1-(0),6-(6,6)]
    45        7.70079        7.70079        7.70079    8[6-(6,8),64-(8,8,8,8,8)]
    46       5.704385       5.704385       5.704385    8[6-(6,8),64-(8,8,8,8,8)]
    47       8.014184       8.014184       8.014184    8[1-(0),6-(6,6)]
    48       7.354232       7.354232       7.354232    8[6-(6,8),64-(8,8,8,8,8)]
    49       7.680247       7.680247       7.680247    8[6-(6,8),64-(8,8,8,8,8)]
    50       8.706372       8.706372       8.706372    8[1-(0),6-(6,6)]
    51      -1.217842      -1.217842      -1.217842    8[6-(6,8),64-(8,8,8,8,8)]
    52      -0.675397      -0.675397      -0.675397    8[6-(6,8),64-(8,8,8,8,8)]
    53       1.796287       1.796287       1.796287    8[1-(0),6-(6,6)]
    54      -2.822146      -2.822146      -2.822146    8[6-(6,8),64-(8,8,8,8,8)]
    55      -0.825741      -0.825741      -0.825741    8[6-(6,8),64-(8,8,8,8,8)]
    56       -3.13554       -3.13554       -3.13554    8[1-(0),6-(6,6)]
