# Supplementary material for: A collection of forcefield precursors for metal–organic frameworks
Source: RSC Adv. 2019 Nov 13;9(63):36492–507. doi: 10.1039/c9ra07327b (PMC9075174; doi:10.1039/c9ra07327b)
Supplement: RA-009-C9RA07327B-s620 [file RA-009-C9RA07327B-s620.txt]

ETEKAQ01_clean5b

10.414000    0.000000    0.000000
-1.529614    10.846677    0.000000
-3.626672    -3.609540    11.330185

     1       4.967543       4.967543       4.967543    64[6-(6,8,8),8-(6),8-(6),8-(6),8-(6),8-(6),8-(6)]
     2       0.175187       0.175187       0.175187    64[6-(6,8,8),8-(6),8-(6),8-(6),8-(6),8-(6,8),8-(6,8)]
     3       1.704387       1.704387       1.704387    1[8-(6)]
     4       3.175362       3.175362       3.175362    1[6-(6,6)]
     5       4.456945       4.456945       4.456945    1[6-(6,6)]
     6        3.69997        3.69997        3.69997    1[8-(6)]
     7       3.464935       3.464935       3.464935    1[8-(6)]
     8       1.930844       1.930844       1.930844    1[6-(6,6)]
     9       0.570444       0.570444       0.570444    1[6-(6,6)]
    10      -0.170836      -0.170836      -0.170836    1[8-(6)]
    11       1.268618       1.268618       1.268618    1[6-(6,6)]
    12       4.058067       4.058067       4.058067    1[6-(6,6)]
    13       5.718873       5.718873       5.718873    1[8-(6)]
    14      -0.587609      -0.587609      -0.587609    1[8-(6)]
    15       4.053999       4.053999       4.053999    6[6-(1,6),6-(6,6),8-(1)]
    16       1.882447       1.882447       1.882447    6[1-(0),6-(6,6),6-(6,8)]
    17       3.859873       3.859873       3.859873    6[6-(6,6),8-(64),8-(64),64-(8,8,8,8,8,8)]
    18        4.04009        4.04009        4.04009    6[6-(1,6),6-(6,6),8-(1)]
    19       2.457034       2.457034       2.457034    6[1-(0),6-(6,6),6-(6,8)]
    20       6.360409       6.360409       6.360409    6[6-(6,6),8-(64),8-(8,64)]
    21        9.75327        9.75327        9.75327    6[6-(1,6),6-(6,8),6-(8,8)]
    22       0.143638       0.143638       0.143638    6[6-(1,6),6-(6,6),8-(1)]
    23       5.105873       5.105873       5.105873    6[1-(0),6-(6,6),6-(6,8)]
    24       6.486329       6.486329       6.486329    6[6-(6,6),8-(64),8-(64)]
    25       5.012681       5.012681       5.012681    6[6-(1,6),6-(6,8),6-(8,8)]
    26       3.268926       3.268926       3.268926    6[6-(1,6),6-(6,8),6-(8,8,64)]
    27       1.272521       1.272521       1.272521    6[6-(1,6),6-(6,6),8-(1)]
    28       3.447491       3.447491       3.447491    6[1-(0),6-(6,6),6-(6,8)]
    29       1.431798       1.431798       1.431798    6[6-(6,6),8-(64),8-(64),64-(8,8,8,8,8,8)]
    30       1.081316       1.081316       1.081316    6[6-(1,6),6-(6,6),8-(1)]
    31       2.653317       2.653317       2.653317    6[1-(0),6-(6,6),6-(6,8)]
    32      -1.223504      -1.223504      -1.223504    6[6-(6,6),8-(64),8-(64)]
    33       9.333308       9.333308       9.333308    6[6-(1,6),6-(6,8),6-(8,8)]
    34       4.875205       4.875205       4.875205    6[6-(1,6),6-(6,6),8-(1)]
    35      -0.075196      -0.075196      -0.075196    6[1-(0),6-(6,6),6-(6,8)]
    36      -1.378716      -1.378716      -1.378716    6[6-(6,6),8-(64),8-(8,64)]
    37        0.09608        0.09608        0.09608    6[6-(1,6),6-(6,8),6-(8,8)]
    38       2.061955       2.061955       2.061955    6[6-(1,6),6-(6,8),6-(8,8,64)]
    39       8.379625       8.379625       8.379625    8[6-(6,8),64-(6,8,8,8,8,8)]
    40       3.830887       3.830887       3.830887    8[6-(6,8),64-(6,8,8,8,8,8)]
    41       5.840875       5.840875       5.840875    8[6-(6,8),64-(6,8,8,8,8,8)]
    42        0.41349        0.41349        0.41349    8[6-(6,8),8-(6,64),64-(6,8,8,8,8,8)]
    43       5.105436       5.105436       5.105436    8[6-(6,8,64),64-(6,8,8,8,8,8)]
    44        3.17143        3.17143        3.17143    8[6-(6,8,64),64-(6,8,8,8,8,8)]
    45       1.184876       1.184876       1.184876    8[1-(0),6-(6,6)]
    46       4.459892       4.459892       4.459892    8[1-(0),6-(6,6)]
    47       5.420679       5.420679       5.420679    8[1-(0),6-(6,6)]
    48      -3.267296      -3.267296      -3.267296    8[6-(6,8),64-(6,8,8,8,8,8)]
    49       1.256025       1.256025       1.256025    8[6-(6,8),8-(6,64),64-(6,8,8,8,8,8)]
    50      -1.041473      -1.041473      -1.041473    8[6-(6,8),64-(6,8,8,8,8,8)]
    51       5.286414       5.286414       5.286414    8[6-(6,8),64-(6,8,8,8,8,8)]
    52        0.22089        0.22089        0.22089    8[6-(6,8,64),64-(6,8,8,8,8,8)]
    53       2.023897       2.023897       2.023897    8[6-(6,8,64),64-(6,8,8,8,8,8)]
    54       3.778216       3.778216       3.778216    8[1-(0),6-(6,6)]
    55       0.744351       0.744351       0.744351    8[1-(0),6-(6,6)]
    56      -0.112689      -0.112689      -0.112689    8[1-(0),6-(6,6)]
