# Supplementary material for: A collection of forcefield precursors for metal–organic frameworks
Source: RSC Adv. 2019 Nov 13;9(63):36492–507. doi: 10.1039/c9ra07327b (PMC9075174; doi:10.1039/c9ra07327b)
Supplement: RA-009-C9RA07327B-s621 [file RA-009-C9RA07327B-s621.txt]

ETEKEU_clean

10.550700    0.000000    0.000000
-1.249420    10.854831    0.000000
-4.653036    -3.496717    11.509799

     1        7.38435        7.38435        7.38435    68[8-(6),8-(6),8-(6),8-(6),8-(6),8-(6)]
     2      -2.736106      -2.736106      -2.736106    68[8-(6),8-(6),8-(6),8-(6),8-(6),8-(6)]
     3      -3.790268      -3.790268      -3.790268    1[8-(6)]
     4       3.879532       3.879532       3.879532    1[8-(6)]
     5       8.269062       8.269062       8.269062    1[8-(6)]
     6      -2.643091      -2.643091      -2.643091    1[6-(6,6)]
     7       3.892406       3.892406       3.892406    1[6-(6,6)]
     8       3.919114       3.919114       3.919114    1[6-(6,6)]
     9       8.438512       8.438512       8.438512    1[8-(6)]
    10       0.768712       0.768712       0.768712    1[8-(6)]
    11      -3.620818      -3.620818      -3.620818    1[8-(6)]
    12      -3.259365      -3.259365      -3.259365    1[6-(6,6)]
    13       0.755838       0.755838       0.755838    1[6-(6,6)]
    14        0.72913        0.72913        0.72913    1[6-(6,6)]
    15       -3.79387       -3.79387       -3.79387    6[6-(1,6),6-(6,6),8-(1)]
    16      -3.231654      -3.231654      -3.231654    6[6-(1,6),6-(6,8),6-(8,8)]
    17      -3.021806      -3.021806      -3.021806    6[1-(0),6-(6,6),6-(6,8)]
    18      -2.902309      -2.902309      -2.902309    6[6-(6,6),8-(68),8-(68)]
    19       2.733114       2.733114       2.733114    6[6-(1,6),6-(6,6),8-(1)]
    20       3.680037       3.680037       3.680037    6[6-(1,6),6-(6,8),6-(8,8)]
    21       3.257918       3.257918       3.257918    6[1-(0),6-(6,6),6-(6,8)]
    22       5.142757       5.142757       5.142757    6[6-(6,6),8-(68),8-(68)]
    23         6.6663         6.6663         6.6663    6[6-(1,6),6-(6,6),8-(1)]
    24       5.849621       5.849621       5.849621    6[6-(1,6),6-(6,8),6-(8,8)]
    25        4.46327        4.46327        4.46327    6[1-(0),6-(6,6),6-(6,8)]
    26       6.428443       6.428443       6.428443    6[6-(6,6),8-(68),8-(68)]
    27       8.442114       8.442114       8.442114    6[6-(1,6),6-(6,6),8-(1)]
    28       7.879898       7.879898       7.879898    6[6-(1,6),6-(6,8),6-(8,8)]
    29       -2.88065       -2.88065       -2.88065    6[1-(0),6-(6,6),6-(6,8)]
    30       7.550553       7.550553       7.550553    6[6-(6,6),8-(68),8-(68)]
    31        1.91513        1.91513        1.91513    6[6-(1,6),6-(6,6),8-(1)]
    32       0.968207       0.968207       0.968207    6[6-(1,6),6-(6,8),6-(8,8)]
    33       1.390326       1.390326       1.390326    6[1-(0),6-(6,6),6-(6,8)]
    34      -0.494513      -0.494513      -0.494513    6[6-(6,6),8-(68),8-(68)]
    35      -2.018056      -2.018056      -2.018056    6[6-(1,6),6-(6,6),8-(1)]
    36      -1.201377      -1.201377      -1.201377    6[6-(1,6),6-(6,8),6-(8,8)]
    37       0.184974       0.184974       0.184974    6[1-(0),6-(6,6),6-(6,8)]
    38      -1.780199      -1.780199      -1.780199    6[6-(6,6),8-(68),8-(68)]
    39      -2.594475      -2.594475      -2.594475    8[6-(6,8),68-(8,8,8,8,8)]
    40      -2.958524      -2.958524      -2.958524    8[6-(6,8),68-(8,8,8,8,8)]
    41      -4.030237      -4.030237      -4.030237    8[1-(0),6-(6,6)]
    42       5.961027       5.961027       5.961027    8[6-(6,8),68-(8,8,8,8,8)]
    43       5.512528       5.512528       5.512528    8[6-(6,8),68-(8,8,8,8,8)]
    44       3.063875       3.063875       3.063875    8[1-(0),6-(6,6)]
    45       7.683912       7.683912       7.683912    8[6-(6,8),68-(8,8,8,8,8)]
    46       5.674939       5.674939       5.674939    8[6-(6,8),68-(8,8,8,8,8)]
    47       8.022544       8.022544       8.022544    8[1-(0),6-(6,6)]
    48       7.242719       7.242719       7.242719    8[6-(6,8),68-(8,8,8,8,8)]
    49       7.606768       7.606768       7.606768    8[6-(6,8),68-(8,8,8,8,8)]
    50       8.678481       8.678481       8.678481    8[1-(0),6-(6,6)]
    51      -1.312783      -1.312783      -1.312783    8[6-(6,8),68-(8,8,8,8,8)]
    52      -0.864284      -0.864284      -0.864284    8[6-(6,8),68-(8,8,8,8,8)]
    53       1.584369       1.584369       1.584369    8[1-(0),6-(6,6)]
    54      -3.035668      -3.035668      -3.035668    8[6-(6,8),68-(8,8,8,8,8)]
    55      -1.026695      -1.026695      -1.026695    8[6-(6,8),68-(8,8,8,8,8)]
    56        -3.3743        -3.3743        -3.3743    8[1-(0),6-(6,6)]
