# Supplementary material for: A collection of forcefield precursors for metal–organic frameworks
Source: RSC Adv. 2019 Nov 13;9(63):36492–507. doi: 10.1039/c9ra07327b (PMC9075174; doi:10.1039/c9ra07327b)
Supplement: RA-009-C9RA07327B-s622 [file RA-009-C9RA07327B-s622.txt]

EVEGER_clean

15.440000    0.000000    0.000000
-7.720000    13.371432    0.000000
0.000000    0.000000    16.254000

     1           7.72           7.72           7.72    70[7-(6,6),7-(6,6),7-(6,6),8-(6),8-(6),8-(6),8-(6),8-(6),8-(6)]
     2            0.0            0.0            0.0    70[7-(6,6),7-(6,6),7-(6,6),8-(6),8-(6),8-(6),8-(6),8-(6),8-(6)]
     3            0.0            0.0            0.0    70[7-(6,6),7-(6,6),7-(6,6),8-(6),8-(6),8-(6),8-(6),8-(6),8-(6)]
     4           7.72           7.72           7.72    70[7-(6,6),7-(6,6),7-(6,6),8-(6),8-(6),8-(6),8-(6),8-(6),8-(6)]
     5           7.72           7.72           7.72    25[8-(6),8-(6),8-(6),8-(6)]
     6           3.86           3.86           3.86    25[8-(6),8-(6),8-(6),8-(6)]
     7          -3.86          -3.86          -3.86    25[8-(6),8-(6),8-(6),8-(6)]
     8           7.72           7.72           7.72    25[8-(6),8-(6),8-(6),8-(6)]
     9          -3.86          -3.86          -3.86    25[8-(6),8-(6),8-(6),8-(6)]
    10           3.86           3.86           3.86    25[8-(6),8-(6),8-(6),8-(6)]
    11        4.04142        4.04142        4.04142    1[6-(6,6)]
    12         6.3883         6.3883         6.3883    1[6-(6,6)]
    13       12.73028       12.73028       12.73028    1[6-(6,6)]
    14        3.67858        3.67858        3.67858    1[6-(6,6)]
    15         1.3317         1.3317         1.3317    1[6-(6,6)]
    16       -5.01028       -5.01028       -5.01028    1[6-(6,6)]
    17       -3.67858       -3.67858       -3.67858    1[6-(6,6)]
    18        -1.3317        -1.3317        -1.3317    1[6-(6,6)]
    19        5.01028        5.01028        5.01028    1[6-(6,6)]
    20       11.39858       11.39858       11.39858    1[6-(6,6)]
    21         9.0517         9.0517         9.0517    1[6-(6,6)]
    22        2.70972        2.70972        2.70972    1[6-(6,6)]
    23        3.67858        3.67858        3.67858    1[6-(6,6)]
    24         1.3317         1.3317         1.3317    1[6-(6,6)]
    25       -5.01028       -5.01028       -5.01028    1[6-(6,6)]
    26        4.04142        4.04142        4.04142    1[6-(6,6)]
    27         6.3883         6.3883         6.3883    1[6-(6,6)]
    28       12.73028       12.73028       12.73028    1[6-(6,6)]
    29       11.39858       11.39858       11.39858    1[6-(6,6)]
    30         9.0517         9.0517         9.0517    1[6-(6,6)]
    31        2.70972        2.70972        2.70972    1[6-(6,6)]
    32       -3.67858       -3.67858       -3.67858    1[6-(6,6)]
    33        -1.3317        -1.3317        -1.3317    1[6-(6,6)]
    34        5.01028        5.01028        5.01028    1[6-(6,6)]
    35       2.348424       2.348424       2.348424    1[6-(6,6)]
    36           7.72           7.72           7.72    1[6-(6,6)]
    37      13.091576      13.091576      13.091576    1[6-(6,6)]
    38       5.371576       5.371576       5.371576    1[6-(6,6)]
    39            0.0            0.0            0.0    1[6-(6,6)]
    40      -5.371576      -5.371576      -5.371576    1[6-(6,6)]
    41       5.371576       5.371576       5.371576    1[6-(6,6)]
    42            0.0            0.0            0.0    1[6-(6,6)]
    43      -5.371576      -5.371576      -5.371576    1[6-(6,6)]
    44       2.348424       2.348424       2.348424    1[6-(6,6)]
    45           7.72           7.72           7.72    1[6-(6,6)]
    46      13.091576      13.091576      13.091576    1[6-(6,6)]
    47       4.167256       4.167256       4.167256    6[1-(0),6-(1,6),6-(6,7)]
    48       5.359996       5.359996       5.359996    6[6-(1,6),6-(8,8),7-(6,70)]
    49        6.55428        6.55428        6.55428    6[6-(6,7),8-(25),8-(70)]
    50        6.91712        6.91712        6.91712    6[1-(0),6-(1,6),6-(6,7)]
    51         6.9287         6.9287         6.9287    6[6-(1,6),6-(8,8),7-(6,70)]
    52       6.094168       6.094168       6.094168    6[6-(6,7),8-(25),8-(70)]
    53      12.075624      12.075624      12.075624    6[1-(0),6-(1,6),6-(6,7)]
    54      10.871304      10.871304      10.871304    6[6-(1,6),6-(8,8),7-(6,70)]
    55      10.511552      10.511552      10.511552    6[6-(6,7),8-(25),8-(70)]
    56       3.552744       3.552744       3.552744    6[1-(0),6-(1,6),6-(6,7)]
    57       2.360004       2.360004       2.360004    6[6-(1,6),6-(8,8),7-(6,70)]
    58        1.16572        1.16572        1.16572    6[6-(6,7),8-(25),8-(70)]
    59        0.80288        0.80288        0.80288    6[1-(0),6-(1,6),6-(6,7)]
    60         0.7913         0.7913         0.7913    6[6-(1,6),6-(8,8),7-(6,70)]
    61       1.625832       1.625832       1.625832    6[6-(6,7),8-(25),8-(70)]
    62      -4.355624      -4.355624      -4.355624    6[1-(0),6-(1,6),6-(6,7)]
    63      -3.151304      -3.151304      -3.151304    6[6-(1,6),6-(8,8),7-(6,70)]
    64      -2.791552      -2.791552      -2.791552    6[6-(6,7),8-(25),8-(70)]
    65      -3.552744      -3.552744      -3.552744    6[1-(0),6-(1,6),6-(6,7)]
    66      -2.360004      -2.360004      -2.360004    6[6-(1,6),6-(8,8),7-(6,70)]
    67       -1.16572       -1.16572       -1.16572    6[6-(6,7),8-(25),8-(70)]
    68       -0.80288       -0.80288       -0.80288    6[1-(0),6-(1,6),6-(6,7)]
    69        -0.7913        -0.7913        -0.7913    6[6-(1,6),6-(8,8),7-(6,70)]
    70      -1.625832      -1.625832      -1.625832    6[6-(6,7),8-(25),8-(70)]
    71       4.355624       4.355624       4.355624    6[1-(0),6-(1,6),6-(6,7)]
    72       3.151304       3.151304       3.151304    6[6-(1,6),6-(8,8),7-(6,70)]
    73       2.791552       2.791552       2.791552    6[6-(6,7),8-(25),8-(70)]
    74      11.272744      11.272744      11.272744    6[1-(0),6-(1,6),6-(6,7)]
    75      10.080004      10.080004      10.080004    6[6-(1,6),6-(8,8),7-(6,70)]
    76        8.88572        8.88572        8.88572    6[6-(6,7),8-(25),8-(70)]
    77        8.52288        8.52288        8.52288    6[1-(0),6-(1,6),6-(6,7)]
    78         8.5113         8.5113         8.5113    6[6-(1,6),6-(8,8),7-(6,70)]
    79       9.345832       9.345832       9.345832    6[6-(6,7),8-(25),8-(70)]
    80       3.364376       3.364376       3.364376    6[1-(0),6-(1,6),6-(6,7)]
    81       4.568696       4.568696       4.568696    6[6-(1,6),6-(8,8),7-(6,70)]
    82       4.928448       4.928448       4.928448    6[6-(6,7),8-(25),8-(70)]
    83       3.552744       3.552744       3.552744    6[1-(0),6-(1,6),6-(6,7)]
    84       2.360004       2.360004       2.360004    6[6-(1,6),6-(8,8),7-(6,70)]
    85        1.16572        1.16572        1.16572    6[6-(6,7),8-(25),8-(70)]
    86        0.80288        0.80288        0.80288    6[1-(0),6-(1,6),6-(6,7)]
    87         0.7913         0.7913         0.7913    6[6-(1,6),6-(8,8),7-(6,70)]
    88       1.625832       1.625832       1.625832    6[6-(6,7),8-(25),8-(70)]
    89      -4.355624      -4.355624      -4.355624    6[1-(0),6-(1,6),6-(6,7)]
    90      -3.151304      -3.151304      -3.151304    6[6-(1,6),6-(8,8),7-(6,70)]
    91      -2.791552      -2.791552      -2.791552    6[6-(6,7),8-(25),8-(70)]
    92       4.167256       4.167256       4.167256    6[1-(0),6-(1,6),6-(6,7)]
    93       5.359996       5.359996       5.359996    6[6-(1,6),6-(8,8),7-(6,70)]
    94        6.55428        6.55428        6.55428    6[6-(6,7),8-(25),8-(70)]
    95        6.91712        6.91712        6.91712    6[1-(0),6-(1,6),6-(6,7)]
    96         6.9287         6.9287         6.9287    6[6-(1,6),6-(8,8),7-(6,70)]
    97       6.094168       6.094168       6.094168    6[6-(6,7),8-(25),8-(70)]
    98      12.075624      12.075624      12.075624    6[1-(0),6-(1,6),6-(6,7)]
    99      10.871304      10.871304      10.871304    6[6-(1,6),6-(8,8),7-(6,70)]
   100      10.511552      10.511552      10.511552    6[6-(6,7),8-(25),8-(70)]
   101      11.272744      11.272744      11.272744    6[1-(0),6-(1,6),6-(6,7)]
   102      10.080004      10.080004      10.080004    6[6-(1,6),6-(8,8),7-(6,70)]
   103        8.88572        8.88572        8.88572    6[6-(6,7),8-(25),8-(70)]
   104        8.52288        8.52288        8.52288    6[1-(0),6-(1,6),6-(6,7)]
   105         8.5113         8.5113         8.5113    6[6-(1,6),6-(8,8),7-(6,70)]
   106       9.345832       9.345832       9.345832    6[6-(6,7),8-(25),8-(70)]
   107       3.364376       3.364376       3.364376    6[1-(0),6-(1,6),6-(6,7)]
   108       4.568696       4.568696       4.568696    6[6-(1,6),6-(8,8),7-(6,70)]
   109       4.928448       4.928448       4.928448    6[6-(6,7),8-(25),8-(70)]
   110      -3.552744      -3.552744      -3.552744    6[1-(0),6-(1,6),6-(6,7)]
   111      -2.360004      -2.360004      -2.360004    6[6-(1,6),6-(8,8),7-(6,70)]
   112       -1.16572       -1.16572       -1.16572    6[6-(6,7),8-(25),8-(70)]
   113       -0.80288       -0.80288       -0.80288    6[1-(0),6-(1,6),6-(6,7)]
   114        -0.7913        -0.7913        -0.7913    6[6-(1,6),6-(8,8),7-(6,70)]
   115      -1.625832      -1.625832      -1.625832    6[6-(6,7),8-(25),8-(70)]
   116       4.355624       4.355624       4.355624    6[1-(0),6-(1,6),6-(6,7)]
   117       3.151304       3.151304       3.151304    6[6-(1,6),6-(8,8),7-(6,70)]
   118       2.791552       2.791552       2.791552    6[6-(6,7),8-(25),8-(70)]
   119       3.153234       3.153234       3.153234    6[1-(0),6-(1,6),6-(1,6)]
   120           7.72           7.72           7.72    6[1-(0),6-(1,6),6-(1,6)]
   121      12.286766      12.286766      12.286766    6[1-(0),6-(1,6),6-(1,6)]
   122       4.566766       4.566766       4.566766    6[1-(0),6-(1,6),6-(1,6)]
   123            0.0            0.0            0.0    6[1-(0),6-(1,6),6-(1,6)]
   124      -4.566766      -4.566766      -4.566766    6[1-(0),6-(1,6),6-(1,6)]
   125       4.566766       4.566766       4.566766    6[1-(0),6-(1,6),6-(1,6)]
   126            0.0            0.0            0.0    6[1-(0),6-(1,6),6-(1,6)]
   127      -4.566766      -4.566766      -4.566766    6[1-(0),6-(1,6),6-(1,6)]
   128       3.153234       3.153234       3.153234    6[1-(0),6-(1,6),6-(1,6)]
   129           7.72           7.72           7.72    6[1-(0),6-(1,6),6-(1,6)]
   130      12.286766      12.286766      12.286766    6[1-(0),6-(1,6),6-(1,6)]
   131        5.56998        5.56998        5.56998    7[6-(6,6),6-(6,6),70-(7,7,8,8,8,8,8,8)]
   132           7.72           7.72           7.72    7[6-(6,6),6-(6,6),70-(7,7,8,8,8,8,8,8)]
   133        9.87002        9.87002        9.87002    7[6-(6,6),6-(6,6),70-(7,7,8,8,8,8,8,8)]
   134        2.15002        2.15002        2.15002    7[6-(6,6),6-(6,6),70-(7,7,8,8,8,8,8,8)]
   135            0.0            0.0            0.0    7[6-(6,6),6-(6,6),70-(7,7,8,8,8,8,8,8)]
   136       -2.15002       -2.15002       -2.15002    7[6-(6,6),6-(6,6),70-(7,7,8,8,8,8,8,8)]
   137        2.15002        2.15002        2.15002    7[6-(6,6),6-(6,6),70-(7,7,8,8,8,8,8,8)]
   138            0.0            0.0            0.0    7[6-(6,6),6-(6,6),70-(7,7,8,8,8,8,8,8)]
   139       -2.15002       -2.15002       -2.15002    7[6-(6,6),6-(6,6),70-(7,7,8,8,8,8,8,8)]
   140        5.56998        5.56998        5.56998    7[6-(6,6),6-(6,6),70-(7,7,8,8,8,8,8,8)]
   141           7.72           7.72           7.72    7[6-(6,6),6-(6,6),70-(7,7,8,8,8,8,8,8)]
   142        9.87002        9.87002        9.87002    7[6-(6,6),6-(6,6),70-(7,7,8,8,8,8,8,8)]
   143       7.572548       7.572548       7.572548    8[6-(6,8),70-(7,7,7,8,8,8,8,8)]
   144        6.44234        6.44234        6.44234    8[6-(6,8),25-(8,8,8)]
   145       6.269412       6.269412       6.269412    8[6-(6,8),70-(7,7,7,8,8,8,8,8)]
   146        5.28048        5.28048        5.28048    8[6-(6,8),25-(8,8,8)]
   147        9.31804        9.31804        9.31804    8[6-(6,8),70-(7,7,7,8,8,8,8,8)]
   148       11.43718       11.43718       11.43718    8[6-(6,8),25-(8,8,8)]
   149       0.147452       0.147452       0.147452    8[6-(6,8),70-(7,7,7,8,8,8,8,8)]
   150        1.27766        1.27766        1.27766    8[6-(6,8),25-(8,8,8)]
   151       1.450588       1.450588       1.450588    8[6-(6,8),70-(7,7,7,8,8,8,8,8)]
   152        2.43952        2.43952        2.43952    8[6-(6,8),25-(8,8,8)]
   153       -1.59804       -1.59804       -1.59804    8[6-(6,8),70-(7,7,7,8,8,8,8,8)]
   154       -3.71718       -3.71718       -3.71718    8[6-(6,8),25-(8,8,8)]
   155      -0.147452      -0.147452      -0.147452    8[6-(6,8),70-(7,7,7,8,8,8,8,8)]
   156       -1.27766       -1.27766       -1.27766    8[6-(6,8),25-(8,8,8)]
   157      -1.450588      -1.450588      -1.450588    8[6-(6,8),70-(7,7,7,8,8,8,8,8)]
   158       -2.43952       -2.43952       -2.43952    8[6-(6,8),25-(8,8,8)]
   159        1.59804        1.59804        1.59804    8[6-(6,8),70-(7,7,7,8,8,8,8,8)]
   160        3.71718        3.71718        3.71718    8[6-(6,8),25-(8,8,8)]
   161       7.867452       7.867452       7.867452    8[6-(6,8),70-(7,7,7,8,8,8,8,8)]
   162        8.99766        8.99766        8.99766    8[6-(6,8),25-(8,8,8)]
   163       9.170588       9.170588       9.170588    8[6-(6,8),70-(7,7,7,8,8,8,8,8)]
   164       10.15952       10.15952       10.15952    8[6-(6,8),25-(8,8,8)]
   165        6.12196        6.12196        6.12196    8[6-(6,8),70-(7,7,7,8,8,8,8,8)]
   166        4.00282        4.00282        4.00282    8[6-(6,8),25-(8,8,8)]
   167       0.147452       0.147452       0.147452    8[6-(6,8),70-(7,7,7,8,8,8,8,8)]
   168        1.27766        1.27766        1.27766    8[6-(6,8),25-(8,8,8)]
   169       1.450588       1.450588       1.450588    8[6-(6,8),70-(7,7,7,8,8,8,8,8)]
   170        2.43952        2.43952        2.43952    8[6-(6,8),25-(8,8,8)]
   171       -1.59804       -1.59804       -1.59804    8[6-(6,8),70-(7,7,7,8,8,8,8,8)]
   172       -3.71718       -3.71718       -3.71718    8[6-(6,8),25-(8,8,8)]
   173       7.572548       7.572548       7.572548    8[6-(6,8),70-(7,7,7,8,8,8,8,8)]
   174        6.44234        6.44234        6.44234    8[6-(6,8),25-(8,8,8)]
   175       6.269412       6.269412       6.269412    8[6-(6,8),70-(7,7,7,8,8,8,8,8)]
   176        5.28048        5.28048        5.28048    8[6-(6,8),25-(8,8,8)]
   177        9.31804        9.31804        9.31804    8[6-(6,8),70-(7,7,7,8,8,8,8,8)]
   178       11.43718       11.43718       11.43718    8[6-(6,8),25-(8,8,8)]
   179       7.867452       7.867452       7.867452    8[6-(6,8),70-(7,7,7,8,8,8,8,8)]
   180        8.99766        8.99766        8.99766    8[6-(6,8),25-(8,8,8)]
   181       9.170588       9.170588       9.170588    8[6-(6,8),70-(7,7,7,8,8,8,8,8)]
   182       10.15952       10.15952       10.15952    8[6-(6,8),25-(8,8,8)]
   183        6.12196        6.12196        6.12196    8[6-(6,8),70-(7,7,7,8,8,8,8,8)]
   184        4.00282        4.00282        4.00282    8[6-(6,8),25-(8,8,8)]
   185      -0.147452      -0.147452      -0.147452    8[6-(6,8),70-(7,7,7,8,8,8,8,8)]
   186       -1.27766       -1.27766       -1.27766    8[6-(6,8),25-(8,8,8)]
   187      -1.450588      -1.450588      -1.450588    8[6-(6,8),70-(7,7,7,8,8,8,8,8)]
   188       -2.43952       -2.43952       -2.43952    8[6-(6,8),25-(8,8,8)]
   189        1.59804        1.59804        1.59804    8[6-(6,8),70-(7,7,7,8,8,8,8,8)]
   190        3.71718        3.71718        3.71718    8[6-(6,8),25-(8,8,8)]
