# Supplementary material for: A collection of forcefield precursors for metal–organic frameworks
Source: RSC Adv. 2019 Nov 13;9(63):36492–507. doi: 10.1039/c9ra07327b (PMC9075174; doi:10.1039/c9ra07327b)
Supplement: RA-009-C9RA07327B-s623 [file RA-009-C9RA07327B-s623.txt]

EVOMOR_clean

8.864700    0.000000    0.000000
-1.975123    11.539183    0.000000
0.000000    0.000000    17.882400

     1       6.285744       6.285744       6.285744    25[7-(6,6),7-(6,6),8-(6),8-(6),8-(6)]
     2       5.036183       5.036183       5.036183    25[7-(6,6),7-(6,6),8-(6),8-(6),8-(6)]
     3       0.603833       0.603833       0.603833    25[7-(6,6),7-(6,6),8-(6),8-(6),8-(6)]
     4       1.853394       1.853394       1.853394    25[7-(6,6),7-(6,6),8-(6),8-(6),8-(6)]
     5       8.334906       8.334906       8.334906    1[6-(6,7)]
     6       6.757434       6.757434       6.757434    1[6-(6,6)]
     7         3.5907         3.5907         3.5907    1[6-(6,6)]
     8       5.251689       5.251689       5.251689    1[6-(6,7)]
     9       6.886024       6.886024       6.886024    1[6-(6,6)]
    10       7.217301       7.217301       7.217301    1[6-(6,7)]
    11       4.509322       4.509322       4.509322    1[6-(6,7)]
    12       4.106839       4.106839       4.106839    1[6-(6,6)]
    13       5.592903       5.592903       5.592903    1[6-(1,6,6)]
    14       7.045753       7.045753       7.045753    1[6-(1,6,6)]
    15       6.672643       6.672643       6.672643    1[6-(1,6,6)]
    16       5.132317       5.132317       5.132317    1[6-(1,6,6)]
    17       2.987021       2.987021       2.987021    1[6-(6,7)]
    18       4.564493       4.564493       4.564493    1[6-(6,6)]
    19       7.731227       7.731227       7.731227    1[6-(6,6)]
    20       6.070238       6.070238       6.070238    1[6-(6,7)]
    21       4.435903       4.435903       4.435903    1[6-(6,6)]
    22       4.104626       4.104626       4.104626    1[6-(6,7)]
    23       6.812605       6.812605       6.812605    1[6-(6,7)]
    24       7.215088       7.215088       7.215088    1[6-(6,6)]
    25       5.729024       5.729024       5.729024    1[6-(1,6,6)]
    26       4.276174       4.276174       4.276174    1[6-(1,6,6)]
    27       4.649284       4.649284       4.649284    1[6-(1,6,6)]
    28        6.18961        6.18961        6.18961    1[6-(1,6,6)]
    29      -1.445329      -1.445329      -1.445329    1[6-(6,7)]
    30       0.132143       0.132143       0.132143    1[6-(6,6)]
    31       3.298877       3.298877       3.298877    1[6-(6,6)]
    32       1.637888       1.637888       1.637888    1[6-(6,7)]
    33       0.003553       0.003553       0.003553    1[6-(6,6)]
    34      -0.327724      -0.327724      -0.327724    1[6-(6,7)]
    35       2.380255       2.380255       2.380255    1[6-(6,7)]
    36       2.782738       2.782738       2.782738    1[6-(6,6)]
    37       1.296674       1.296674       1.296674    1[6-(1,6,6)]
    38      -0.156176      -0.156176      -0.156176    1[6-(1,6,6)]
    39       0.216934       0.216934       0.216934    1[6-(1,6,6)]
    40        1.75726        1.75726        1.75726    1[6-(1,6,6)]
    41       3.902556       3.902556       3.902556    1[6-(6,7)]
    42       2.325084       2.325084       2.325084    1[6-(6,6)]
    43       -0.84165       -0.84165       -0.84165    1[6-(6,6)]
    44       0.819339       0.819339       0.819339    1[6-(6,7)]
    45       2.453674       2.453674       2.453674    1[6-(6,6)]
    46       2.784951       2.784951       2.784951    1[6-(6,7)]
    47       0.076972       0.076972       0.076972    1[6-(6,7)]
    48      -0.325511      -0.325511      -0.325511    1[6-(6,6)]
    49       1.160553       1.160553       1.160553    1[6-(1,6,6)]
    50       2.613403       2.613403       2.613403    1[6-(1,6,6)]
    51       2.240293       2.240293       2.240293    1[6-(1,6,6)]
    52       0.699967       0.699967       0.699967    1[6-(1,6,6)]
    53       7.760528       7.760528       7.760528    6[1-(0),6-(1,6),7-(6,25)]
    54       8.006095       8.006095       8.006095    6[1-(0),6-(1,7),6-(6,6)]
    55       5.218668       5.218668       5.218668    6[6-(1,6),6-(1,6),6-(6,6)]
    56       4.177301       4.177301       4.177301    6[1-(0),6-(1,7),6-(6,6)]
    57       5.961712       5.961712       5.961712    6[1-(0),6-(1,6),7-(6,25)]
    58       5.453061       5.453061       5.453061    6[6-(1,6),6-(1,6),6-(6,6)]
    59       6.388259       6.388259       6.388259    6[1-(0),6-(1,7),6-(6,6)]
    60       6.581534       6.581534       6.581534    6[1-(0),6-(1,6),7-(6,25)]
    61       4.996734       4.996734       4.996734    6[1-(0),6-(1,6),7-(6,25)]
    62       4.748701       4.748701       4.748701    6[1-(0),6-(1,7),6-(6,6)]
    63       5.641182       5.641182       5.641182    6[6-(1,1,6),8-(0),8-(25)]
    64       6.120749       6.120749       6.120749    6[1-(0),1-(0),6-(1,1,6),6-(8,8)]
    65       6.011138       6.011138       6.011138    6[1-(0),1-(0),6-(1,1,6),6-(8,8)]
    66        6.22696        6.22696        6.22696    6[6-(1,1,6),8-(25),8-(25)]
    67       3.561399       3.561399       3.561399    6[1-(0),6-(1,6),7-(6,25)]
    68       3.315832       3.315832       3.315832    6[1-(0),6-(1,7),6-(6,6)]
    69       6.103259       6.103259       6.103259    6[6-(1,6),6-(1,6),6-(6,6)]
    70       7.144626       7.144626       7.144626    6[1-(0),6-(1,7),6-(6,6)]
    71       5.360215       5.360215       5.360215    6[1-(0),6-(1,6),7-(6,25)]
    72       5.868866       5.868866       5.868866    6[6-(1,6),6-(1,6),6-(6,6)]
    73       4.933668       4.933668       4.933668    6[1-(0),6-(1,7),6-(6,6)]
    74       4.740393       4.740393       4.740393    6[1-(0),6-(1,6),7-(6,25)]
    75       6.325193       6.325193       6.325193    6[1-(0),6-(1,6),7-(6,25)]
    76       6.573226       6.573226       6.573226    6[1-(0),6-(1,7),6-(6,6)]
    77       5.680745       5.680745       5.680745    6[6-(1,1,6),8-(0),8-(25)]
    78       5.201178       5.201178       5.201178    6[1-(0),1-(0),6-(1,1,6),6-(8,8)]
    79       5.310789       5.310789       5.310789    6[1-(0),1-(0),6-(1,1,6),6-(8,8)]
    80       5.094967       5.094967       5.094967    6[6-(1,1,6),8-(25),8-(25)]
    81      -0.870951      -0.870951      -0.870951    6[1-(0),6-(1,6),7-(6,25)]
    82      -1.116518      -1.116518      -1.116518    6[1-(0),6-(1,7),6-(6,6)]
    83       1.670909       1.670909       1.670909    6[6-(1,6),6-(1,6),6-(6,6)]
    84       2.712276       2.712276       2.712276    6[1-(0),6-(1,7),6-(6,6)]
    85       0.927865       0.927865       0.927865    6[1-(0),6-(1,6),7-(6,25)]
    86       1.436516       1.436516       1.436516    6[6-(1,6),6-(1,6),6-(6,6)]
    87       0.501318       0.501318       0.501318    6[1-(0),6-(1,7),6-(6,6)]
    88       0.308043       0.308043       0.308043    6[1-(0),6-(1,6),7-(6,25)]
    89       1.892843       1.892843       1.892843    6[1-(0),6-(1,6),7-(6,25)]
    90       2.140876       2.140876       2.140876    6[1-(0),6-(1,7),6-(6,6)]
    91       1.248395       1.248395       1.248395    6[6-(1,1,6),8-(0),8-(25)]
    92       0.768828       0.768828       0.768828    6[1-(0),1-(0),6-(1,1,6),6-(8,8)]
    93       0.878439       0.878439       0.878439    6[1-(0),1-(0),6-(1,1,6),6-(8,8)]
    94       0.662617       0.662617       0.662617    6[6-(1,1,6),8-(25),8-(25)]
    95       3.328178       3.328178       3.328178    6[1-(0),6-(1,6),7-(6,25)]
    96       3.573745       3.573745       3.573745    6[1-(0),6-(1,7),6-(6,6)]
    97       0.786318       0.786318       0.786318    6[6-(1,6),6-(1,6),6-(6,6)]
    98      -0.255049      -0.255049      -0.255049    6[1-(0),6-(1,7),6-(6,6)]
    99       1.529362       1.529362       1.529362    6[1-(0),6-(1,6),7-(6,25)]
   100       1.020711       1.020711       1.020711    6[6-(1,6),6-(1,6),6-(6,6)]
   101       1.955909       1.955909       1.955909    6[1-(0),6-(1,7),6-(6,6)]
   102       2.149184       2.149184       2.149184    6[1-(0),6-(1,6),7-(6,25)]
   103       0.564384       0.564384       0.564384    6[1-(0),6-(1,6),7-(6,25)]
   104       0.316351       0.316351       0.316351    6[1-(0),6-(1,7),6-(6,6)]
   105       1.208832       1.208832       1.208832    6[6-(1,1,6),8-(0),8-(25)]
   106       1.688399       1.688399       1.688399    6[1-(0),1-(0),6-(1,1,6),6-(8,8)]
   107       1.578788       1.578788       1.578788    6[1-(0),1-(0),6-(1,1,6),6-(8,8)]
   108        1.79461        1.79461        1.79461    6[6-(1,1,6),8-(25),8-(25)]
   109       6.736407       6.736407       6.736407    7[6-(1,6),6-(1,6),25-(7,8,8,8)]
   110       5.904539       5.904539       5.904539    7[6-(1,6),6-(1,6),25-(7,8,8,8)]
   111        4.58552        4.58552        4.58552    7[6-(1,6),6-(1,6),25-(7,8,8,8)]
   112       5.417388       5.417388       5.417388    7[6-(1,6),6-(1,6),25-(7,8,8,8)]
   113        0.15317        0.15317        0.15317    7[6-(1,6),6-(1,6),25-(7,8,8,8)]
   114       0.985038       0.985038       0.985038    7[6-(1,6),6-(1,6),25-(7,8,8,8)]
   115       2.304057       2.304057       2.304057    7[6-(1,6),6-(1,6),25-(7,8,8,8)]
   116       1.472189       1.472189       1.472189    7[6-(1,6),6-(1,6),25-(7,8,8,8)]
   117       6.467064       6.467064       6.467064    8[6-(6,8),25-(7,7,8,8)]
   118       4.464903       4.464903       4.464903    8[6-(6,8)]
   119       7.396609       7.396609       7.396609    8[6-(6,8),25-(7,7,8,8)]
   120       5.220888       5.220888       5.220888    8[6-(6,8),25-(7,7,8,8)]
   121       4.854863       4.854863       4.854863    8[6-(6,8),25-(7,7,8,8)]
   122       6.857024       6.857024       6.857024    8[6-(6,8)]
   123       3.925318       3.925318       3.925318    8[6-(6,8),25-(7,7,8,8)]
   124       6.101039       6.101039       6.101039    8[6-(6,8),25-(7,7,8,8)]
   125       0.422513       0.422513       0.422513    8[6-(6,8),25-(7,7,8,8)]
   126       2.424674       2.424674       2.424674    8[6-(6,8)]
   127      -0.507032      -0.507032      -0.507032    8[6-(6,8),25-(7,7,8,8)]
   128       1.668689       1.668689       1.668689    8[6-(6,8),25-(7,7,8,8)]
   129       2.034714       2.034714       2.034714    8[6-(6,8),25-(7,7,8,8)]
   130       0.032553       0.032553       0.032553    8[6-(6,8)]
   131       2.964259       2.964259       2.964259    8[6-(6,8),25-(7,7,8,8)]
   132       0.788538       0.788538       0.788538    8[6-(6,8),25-(7,7,8,8)]
