# Supplementary material for: A collection of forcefield precursors for metal–organic frameworks
Source: RSC Adv. 2019 Nov 13;9(63):36492–507. doi: 10.1039/c9ra07327b (PMC9075174; doi:10.1039/c9ra07327b)
Supplement: RA-009-C9RA07327B-s624 [file RA-009-C9RA07327B-s624.txt]

EVOMOR01_clean

8.852000    0.000000    0.000000
-1.962935    11.519960    0.000000
0.000000    0.000000    17.847000

     1       6.281142       6.281142       6.281142    25[7-(6,6),7-(6,6),8-(6),8-(6),8-(6)]
     2       5.033923       5.033923       5.033923    25[7-(6,6),7-(6,6),8-(6),8-(6),8-(6)]
     3       0.607923       0.607923       0.607923    25[7-(6,6),7-(6,6),8-(6),8-(6),8-(6)]
     4       1.855142       1.855142       1.855142    25[7-(6,6),7-(6,6),8-(6),8-(6),8-(6)]
     5       8.315858       8.315858       8.315858    1[6-(6,7)]
     6       6.759107       6.759107       6.759107    1[6-(6,6)]
     7        3.59207        3.59207        3.59207    1[6-(6,6)]
     8       5.239019       5.239019       5.239019    1[6-(6,7)]
     9       7.210654       7.210654       7.210654    1[6-(6,7)]
    10       6.891324       6.891324       6.891324    1[6-(6,6)]
    11       4.107416       4.107416       4.107416    1[6-(6,6)]
    12       4.510348       4.510348       4.510348    1[6-(6,7)]
    13       5.606503       5.606503       5.606503    1[6-(1,6,6)]
    14       7.052294       7.052294       7.052294    1[6-(1,6,6)]
    15       6.661536       6.661536       6.661536    1[6-(1,6,6)]
    16       5.123102       5.123102       5.123102    1[6-(1,6,6)]
    17       2.999207       2.999207       2.999207    1[6-(6,7)]
    18       4.555958       4.555958       4.555958    1[6-(6,6)]
    19       7.722995       7.722995       7.722995    1[6-(6,6)]
    20       6.076046       6.076046       6.076046    1[6-(6,7)]
    21       4.104411       4.104411       4.104411    1[6-(6,7)]
    22       4.423741       4.423741       4.423741    1[6-(6,6)]
    23       7.207649       7.207649       7.207649    1[6-(6,6)]
    24       6.804717       6.804717       6.804717    1[6-(6,7)]
    25       5.708562       5.708562       5.708562    1[6-(1,6,6)]
    26       4.262771       4.262771       4.262771    1[6-(1,6,6)]
    27       4.653529       4.653529       4.653529    1[6-(1,6,6)]
    28       6.191963       6.191963       6.191963    1[6-(1,6,6)]
    29      -1.426793      -1.426793      -1.426793    1[6-(6,7)]
    30       0.129958       0.129958       0.129958    1[6-(6,6)]
    31       3.296995       3.296995       3.296995    1[6-(6,6)]
    32       1.650046       1.650046       1.650046    1[6-(6,7)]
    33      -0.321589      -0.321589      -0.321589    1[6-(6,7)]
    34      -0.002259      -0.002259      -0.002259    1[6-(6,6)]
    35       2.781649       2.781649       2.781649    1[6-(6,6)]
    36       2.378717       2.378717       2.378717    1[6-(6,7)]
    37       1.282562       1.282562       1.282562    1[6-(1,6,6)]
    38      -0.163229      -0.163229      -0.163229    1[6-(1,6,6)]
    39       0.227529       0.227529       0.227529    1[6-(1,6,6)]
    40       1.765963       1.765963       1.765963    1[6-(1,6,6)]
    41       3.889858       3.889858       3.889858    1[6-(6,7)]
    42       2.333107       2.333107       2.333107    1[6-(6,6)]
    43       -0.83393       -0.83393       -0.83393    1[6-(6,6)]
    44       0.813019       0.813019       0.813019    1[6-(6,7)]
    45       2.784654       2.784654       2.784654    1[6-(6,7)]
    46       2.465324       2.465324       2.465324    1[6-(6,6)]
    47      -0.318584      -0.318584      -0.318584    1[6-(6,6)]
    48       0.084348       0.084348       0.084348    1[6-(6,7)]
    49       1.180503       1.180503       1.180503    1[6-(1,6,6)]
    50       2.626294       2.626294       2.626294    1[6-(1,6,6)]
    51       2.235536       2.235536       2.235536    1[6-(1,6,6)]
    52       0.697102       0.697102       0.697102    1[6-(1,6,6)]
    53       7.743816       7.743816       7.743816    6[1-(0),6-(1,6),7-(6,25)]
    54       7.995313       7.995313       7.995313    6[1-(0),6-(1,7),6-(6,6)]
    55       5.221712       5.221712       5.221712    6[6-(1,6),6-(1,6),6-(6,6)]
    56       4.174923       4.174923       4.174923    6[1-(0),6-(1,7),6-(6,6)]
    57        5.95364        5.95364        5.95364    6[1-(0),6-(1,6),7-(6,25)]
    58        6.57679        6.57679        6.57679    6[1-(0),6-(1,6),7-(6,25)]
    59       6.387457       6.387457       6.387457    6[1-(0),6-(1,7),6-(6,6)]
    60       5.450052       5.450052       5.450052    6[6-(1,6),6-(1,6),6-(6,6)]
    61       4.748077       4.748077       4.748077    6[1-(0),6-(1,7),6-(6,6)]
    62       4.997603       4.997603       4.997603    6[1-(0),6-(1,6),7-(6,25)]
    63       5.632847       5.632847       5.632847    6[6-(1,1,6),8-(0),8-(25)]
    64       6.124699       6.124699       6.124699    6[1-(0),1-(0),6-(1,1,6),6-(8,8)]
    65       6.003871       6.003871       6.003871    6[1-(0),1-(0),6-(1,1,6),6-(8,8)]
    66       6.222858       6.222858       6.222858    6[6-(1,1,6),8-(25),8-(25)]
    67       3.571249       3.571249       3.571249    6[1-(0),6-(1,6),7-(6,25)]
    68       3.319752       3.319752       3.319752    6[1-(0),6-(1,7),6-(6,6)]
    69       6.093353       6.093353       6.093353    6[6-(1,6),6-(1,6),6-(6,6)]
    70       7.140142       7.140142       7.140142    6[1-(0),6-(1,7),6-(6,6)]
    71       5.361425       5.361425       5.361425    6[1-(0),6-(1,6),7-(6,25)]
    72       4.738275       4.738275       4.738275    6[1-(0),6-(1,6),7-(6,25)]
    73       4.927608       4.927608       4.927608    6[1-(0),6-(1,7),6-(6,6)]
    74       5.865013       5.865013       5.865013    6[6-(1,6),6-(1,6),6-(6,6)]
    75       6.566988       6.566988       6.566988    6[1-(0),6-(1,7),6-(6,6)]
    76       6.317462       6.317462       6.317462    6[1-(0),6-(1,6),7-(6,25)]
    77       5.682218       5.682218       5.682218    6[6-(1,1,6),8-(0),8-(25)]
    78       5.190366       5.190366       5.190366    6[1-(0),1-(0),6-(1,1,6),6-(8,8)]
    79       5.311194       5.311194       5.311194    6[1-(0),1-(0),6-(1,1,6),6-(8,8)]
    80       5.092207       5.092207       5.092207    6[6-(1,1,6),8-(25),8-(25)]
    81      -0.854751      -0.854751      -0.854751    6[1-(0),6-(1,6),7-(6,25)]
    82      -1.106248      -1.106248      -1.106248    6[1-(0),6-(1,7),6-(6,6)]
    83       1.667353       1.667353       1.667353    6[6-(1,6),6-(1,6),6-(6,6)]
    84       2.714142       2.714142       2.714142    6[1-(0),6-(1,7),6-(6,6)]
    85       0.935425       0.935425       0.935425    6[1-(0),6-(1,6),7-(6,25)]
    86       0.312275       0.312275       0.312275    6[1-(0),6-(1,6),7-(6,25)]
    87       0.501608       0.501608       0.501608    6[1-(0),6-(1,7),6-(6,6)]
    88       1.439013       1.439013       1.439013    6[6-(1,6),6-(1,6),6-(6,6)]
    89       2.140988       2.140988       2.140988    6[1-(0),6-(1,7),6-(6,6)]
    90       1.891462       1.891462       1.891462    6[1-(0),6-(1,6),7-(6,25)]
    91       1.256218       1.256218       1.256218    6[6-(1,1,6),8-(0),8-(25)]
    92       0.764366       0.764366       0.764366    6[1-(0),1-(0),6-(1,1,6),6-(8,8)]
    93       0.885194       0.885194       0.885194    6[1-(0),1-(0),6-(1,1,6),6-(8,8)]
    94       0.666207       0.666207       0.666207    6[6-(1,1,6),8-(25),8-(25)]
    95       3.317816       3.317816       3.317816    6[1-(0),6-(1,6),7-(6,25)]
    96       3.569313       3.569313       3.569313    6[1-(0),6-(1,7),6-(6,6)]
    97       0.795712       0.795712       0.795712    6[6-(1,6),6-(1,6),6-(6,6)]
    98      -0.251077      -0.251077      -0.251077    6[1-(0),6-(1,7),6-(6,6)]
    99        1.52764        1.52764        1.52764    6[1-(0),6-(1,6),7-(6,25)]
   100        2.15079        2.15079        2.15079    6[1-(0),6-(1,6),7-(6,25)]
   101       1.961457       1.961457       1.961457    6[1-(0),6-(1,7),6-(6,6)]
   102       1.024052       1.024052       1.024052    6[6-(1,6),6-(1,6),6-(6,6)]
   103       0.322077       0.322077       0.322077    6[1-(0),6-(1,7),6-(6,6)]
   104       0.571603       0.571603       0.571603    6[1-(0),6-(1,6),7-(6,25)]
   105       1.206847       1.206847       1.206847    6[6-(1,1,6),8-(0),8-(25)]
   106       1.698699       1.698699       1.698699    6[1-(0),1-(0),6-(1,1,6),6-(8,8)]
   107       1.577871       1.577871       1.577871    6[1-(0),1-(0),6-(1,1,6),6-(8,8)]
   108       1.796858       1.796858       1.796858    6[6-(1,1,6),8-(25),8-(25)]
   109       6.731739       6.731739       6.731739    7[6-(1,6),6-(1,6),25-(7,8,8,8)]
   110       5.901386       5.901386       5.901386    7[6-(1,6),6-(1,6),25-(7,8,8,8)]
   111       4.583326       4.583326       4.583326    7[6-(1,6),6-(1,6),25-(7,8,8,8)]
   112       5.413679       5.413679       5.413679    7[6-(1,6),6-(1,6),25-(7,8,8,8)]
   113       0.157326       0.157326       0.157326    7[6-(1,6),6-(1,6),25-(7,8,8,8)]
   114       0.987679       0.987679       0.987679    7[6-(1,6),6-(1,6),25-(7,8,8,8)]
   115       2.305739       2.305739       2.305739    7[6-(1,6),6-(1,6),25-(7,8,8,8)]
   116       1.475386       1.475386       1.475386    7[6-(1,6),6-(1,6),25-(7,8,8,8)]
   117       6.467702       6.467702       6.467702    8[6-(6,8),25-(7,7,8,8)]
   118       4.460415       4.460415       4.460415    8[6-(6,8)]
   119       5.222384       5.222384       5.222384    8[6-(6,8),25-(7,7,8,8)]
   120       7.391515       7.391515       7.391515    8[6-(6,8),25-(7,7,8,8)]
   121       4.847363       4.847363       4.847363    8[6-(6,8),25-(7,7,8,8)]
   122        6.85465        6.85465        6.85465    8[6-(6,8)]
   123       6.092681       6.092681       6.092681    8[6-(6,8),25-(7,7,8,8)]
   124        3.92355        3.92355        3.92355    8[6-(6,8),25-(7,7,8,8)]
   125       0.421363       0.421363       0.421363    8[6-(6,8),25-(7,7,8,8)]
   126        2.42865        2.42865        2.42865    8[6-(6,8)]
   127       1.666681       1.666681       1.666681    8[6-(6,8),25-(7,7,8,8)]
   128       -0.50245       -0.50245       -0.50245    8[6-(6,8),25-(7,7,8,8)]
   129       2.041702       2.041702       2.041702    8[6-(6,8),25-(7,7,8,8)]
   130       0.034415       0.034415       0.034415    8[6-(6,8)]
   131       0.796384       0.796384       0.796384    8[6-(6,8),25-(7,7,8,8)]
   132       2.965515       2.965515       2.965515    8[6-(6,8),25-(7,7,8,8)]
