# Supplementary material for: A collection of forcefield precursors for metal–organic frameworks
Source: RSC Adv. 2019 Nov 13;9(63):36492–507. doi: 10.1039/c9ra07327b (PMC9075174; doi:10.1039/c9ra07327b)
Supplement: RA-009-C9RA07327B-s625 [file RA-009-C9RA07327B-s625.txt]

EVUBAY_clean

9.332200    0.000000    0.000000
0.000000    10.795000    0.000000
0.000000    -0.597578    21.609839

     1       5.914002       5.914002       5.914002    30[8-(15,30),8-(15,30),8-(6),8-(6)]
     2       1.022996       1.022996       1.022996    30[8-(15),8-(15),8-(15,30),8-(6)]
     3       3.688832       3.688832       3.688832    30[8-(15),8-(15),8-(15,30),8-(6)]
     4       1.247902       1.247902       1.247902    30[8-(15,30),8-(15,30),8-(6),8-(6)]
     5       5.689096       5.689096       5.689096    30[8-(15),8-(15),8-(15,30),8-(6)]
     6       8.354932       8.354932       8.354932    30[8-(15),8-(15),8-(15,30),8-(6)]
     7       3.418198       3.418198       3.418198    30[8-(15,30),8-(15,30),8-(6),8-(6)]
     8       8.309204       8.309204       8.309204    30[8-(15),8-(15),8-(15,30),8-(6)]
     9       5.643368       5.643368       5.643368    30[8-(15),8-(15),8-(15,30),8-(6)]
    10       8.084298       8.084298       8.084298    30[8-(15,30),8-(15,30),8-(6),8-(6)]
    11       3.643104       3.643104       3.643104    30[8-(15),8-(15),8-(15,30),8-(6)]
    12       0.977268       0.977268       0.977268    30[8-(15),8-(15),8-(15,30),8-(6)]
    13       3.395614       3.395614       3.395614    15[6-(1,1,6),8-(30),8-(30),8-(30,30)]
    14       3.343074       3.343074       3.343074    15[6-(1,1,6),8-(30),8-(30),8-(30,30)]
    15       8.061714       8.061714       8.061714    15[6-(1,1,6),8-(30),8-(30),8-(30,30)]
    16       8.009174       8.009174       8.009174    15[6-(1,1,6),8-(30),8-(30),8-(30,30)]
    17       5.936586       5.936586       5.936586    15[6-(1,1,6),8-(30),8-(30),8-(30,30)]
    18       5.989126       5.989126       5.989126    15[6-(1,1,6),8-(30),8-(30),8-(30,30)]
    19       1.270486       1.270486       1.270486    15[6-(1,1,6),8-(30),8-(30),8-(30,30)]
    20       1.323026       1.323026       1.323026    15[6-(1,1,6),8-(30),8-(30),8-(30,30)]
    21       4.298411       4.298411       4.298411    1[6-(1,6,15)]
    22       5.082316       5.082316       5.082316    1[6-(1,6,15)]
    23       4.402932       4.402932       4.402932    1[6-(6,6)]
    24       3.280268       3.280268       3.280268    1[6-(6,6)]
    25       1.076936       1.076936       1.076936    1[6-(6,6)]
    26       2.253726       2.253726       2.253726    1[6-(6,6)]
    27       4.249884       4.249884       4.249884    1[6-(1,6,15)]
    28       5.043121       5.043121       5.043121    1[6-(1,6,15)]
    29       4.438394       4.438394       4.438394    1[6-(6,6)]
    30       3.336261       3.336261       3.336261    1[6-(6,6)]
    31       1.088135       1.088135       1.088135    1[6-(6,6)]
    32       2.226663       2.226663       2.226663    1[6-(6,6)]
    33       8.964511       8.964511       8.964511    1[6-(1,6,15)]
    34       0.416216       0.416216       0.416216    1[6-(1,6,15)]
    35       9.069032       9.069032       9.069032    1[6-(6,6)]
    36       7.946368       7.946368       7.946368    1[6-(6,6)]
    37       5.743036       5.743036       5.743036    1[6-(6,6)]
    38       6.919826       6.919826       6.919826    1[6-(6,6)]
    39       8.915984       8.915984       8.915984    1[6-(1,6,15)]
    40       0.377021       0.377021       0.377021    1[6-(1,6,15)]
    41       9.104494       9.104494       9.104494    1[6-(6,6)]
    42       8.002362       8.002362       8.002362    1[6-(6,6)]
    43       5.754235       5.754235       5.754235    1[6-(6,6)]
    44       6.892763       6.892763       6.892763    1[6-(6,6)]
    45       5.033789       5.033789       5.033789    1[6-(1,6,15)]
    46       4.249884       4.249884       4.249884    1[6-(1,6,15)]
    47       4.929268       4.929268       4.929268    1[6-(6,6)]
    48       6.051932       6.051932       6.051932    1[6-(6,6)]
    49       8.255264       8.255264       8.255264    1[6-(6,6)]
    50       7.078474       7.078474       7.078474    1[6-(6,6)]
    51       5.082316       5.082316       5.082316    1[6-(1,6,15)]
    52       4.289079       4.289079       4.289079    1[6-(1,6,15)]
    53       4.893806       4.893806       4.893806    1[6-(6,6)]
    54       5.995938       5.995938       5.995938    1[6-(6,6)]
    55       8.244065       8.244065       8.244065    1[6-(6,6)]
    56       7.105537       7.105537       7.105537    1[6-(6,6)]
    57       0.367689       0.367689       0.367689    1[6-(1,6,15)]
    58       8.915984       8.915984       8.915984    1[6-(1,6,15)]
    59       0.263168       0.263168       0.263168    1[6-(6,6)]
    60       1.385832       1.385832       1.385832    1[6-(6,6)]
    61       3.589164       3.589164       3.589164    1[6-(6,6)]
    62       2.412374       2.412374       2.412374    1[6-(6,6)]
    63       0.416216       0.416216       0.416216    1[6-(1,6,15)]
    64       8.955179       8.955179       8.955179    1[6-(1,6,15)]
    65       0.227706       0.227706       0.227706    1[6-(6,6)]
    66       1.329838       1.329838       1.329838    1[6-(6,6)]
    67       3.577965       3.577965       3.577965    1[6-(6,6)]
    68       2.439437       2.439437       2.439437    1[6-(6,6)]
    69       4.194824       4.194824       4.194824    6[1-(0),1-(0),6-(6,6),15-(8,8,8)]
    70       3.441715       3.441715       3.441715    6[6-(1,1,15),6-(1,6),6-(1,6)]
    71       3.744079       3.744079       3.744079    6[1-(0),6-(1,6),6-(6,6)]
    72       3.062828       3.062828       3.062828    6[1-(0),6-(1,6),6-(6,6)]
    73       2.061483       2.061483       2.061483    6[6-(1,6),6-(1,6),6-(8,8)]
    74       1.752587       1.752587       1.752587    6[1-(0),6-(1,6),6-(6,6)]
    75       2.454369       2.454369       2.454369    6[1-(0),6-(1,6),6-(6,6)]
    76       1.317707       1.317707       1.317707    6[6-(6,6),8-(30),8-(30)]
    77       4.152829       4.152829       4.152829    6[1-(0),1-(0),6-(6,6),15-(8,8,8)]
    78        3.43145        3.43145        3.43145    6[6-(1,1,15),6-(1,6),6-(1,6)]
    79       3.769276       3.769276       3.769276    6[1-(0),6-(1,6),6-(6,6)]
    80       3.105756       3.105756       3.105756    6[1-(0),6-(1,6),6-(6,6)]
    81       2.100678       2.100678       2.100678    6[6-(1,6),6-(1,6),6-(8,8)]
    82       1.768452       1.768452       1.768452    6[1-(0),6-(1,6),6-(6,6)]
    83        2.44317        2.44317        2.44317    6[1-(0),6-(1,6),6-(6,6)]
    84       1.376499       1.376499       1.376499    6[6-(6,6),8-(30),8-(30)]
    85       8.860924       8.860924       8.860924    6[1-(0),1-(0),6-(6,6),15-(8,8,8)]
    86       8.107815       8.107815       8.107815    6[6-(1,1,15),6-(1,6),6-(1,6)]
    87       8.410179       8.410179       8.410179    6[1-(0),6-(1,6),6-(6,6)]
    88       7.728928       7.728928       7.728928    6[1-(0),6-(1,6),6-(6,6)]
    89       6.727583       6.727583       6.727583    6[6-(1,6),6-(1,6),6-(8,8)]
    90       6.418687       6.418687       6.418687    6[1-(0),6-(1,6),6-(6,6)]
    91       7.120469       7.120469       7.120469    6[1-(0),6-(1,6),6-(6,6)]
    92       5.983807       5.983807       5.983807    6[6-(6,6),8-(30),8-(30)]
    93       8.818929       8.818929       8.818929    6[1-(0),1-(0),6-(6,6),15-(8,8,8)]
    94        8.09755        8.09755        8.09755    6[6-(1,1,15),6-(1,6),6-(1,6)]
    95       8.435376       8.435376       8.435376    6[1-(0),6-(1,6),6-(6,6)]
    96       7.771856       7.771856       7.771856    6[1-(0),6-(1,6),6-(6,6)]
    97       6.766778       6.766778       6.766778    6[6-(1,6),6-(1,6),6-(8,8)]
    98       6.434552       6.434552       6.434552    6[1-(0),6-(1,6),6-(6,6)]
    99        7.10927        7.10927        7.10927    6[1-(0),6-(1,6),6-(6,6)]
   100       6.042599       6.042599       6.042599    6[6-(6,6),8-(30),8-(30)]
   101       5.137376       5.137376       5.137376    6[1-(0),1-(0),6-(6,6),15-(8,8,8)]
   102       5.890485       5.890485       5.890485    6[6-(1,1,15),6-(1,6),6-(1,6)]
   103       5.588121       5.588121       5.588121    6[1-(0),6-(1,6),6-(6,6)]
   104       6.269372       6.269372       6.269372    6[1-(0),6-(1,6),6-(6,6)]
   105       7.270717       7.270717       7.270717    6[6-(1,6),6-(1,6),6-(8,8)]
   106       7.579613       7.579613       7.579613    6[1-(0),6-(1,6),6-(6,6)]
   107       6.877831       6.877831       6.877831    6[1-(0),6-(1,6),6-(6,6)]
   108       8.014493       8.014493       8.014493    6[6-(6,6),8-(30),8-(30)]
   109       5.179371       5.179371       5.179371    6[1-(0),1-(0),6-(6,6),15-(8,8,8)]
   110        5.90075        5.90075        5.90075    6[6-(1,1,15),6-(1,6),6-(1,6)]
   111       5.562924       5.562924       5.562924    6[1-(0),6-(1,6),6-(6,6)]
   112       6.226444       6.226444       6.226444    6[1-(0),6-(1,6),6-(6,6)]
   113       7.231522       7.231522       7.231522    6[6-(1,6),6-(1,6),6-(8,8)]
   114       7.563748       7.563748       7.563748    6[1-(0),6-(1,6),6-(6,6)]
   115        6.88903        6.88903        6.88903    6[1-(0),6-(1,6),6-(6,6)]
   116       7.955701       7.955701       7.955701    6[6-(6,6),8-(30),8-(30)]
   117       0.471276       0.471276       0.471276    6[1-(0),1-(0),6-(6,6),15-(8,8,8)]
   118       1.224385       1.224385       1.224385    6[6-(1,1,15),6-(1,6),6-(1,6)]
   119       0.922021       0.922021       0.922021    6[1-(0),6-(1,6),6-(6,6)]
   120       1.603272       1.603272       1.603272    6[1-(0),6-(1,6),6-(6,6)]
   121       2.604617       2.604617       2.604617    6[6-(1,6),6-(1,6),6-(8,8)]
   122       2.913513       2.913513       2.913513    6[1-(0),6-(1,6),6-(6,6)]
   123       2.211731       2.211731       2.211731    6[1-(0),6-(1,6),6-(6,6)]
   124       3.348393       3.348393       3.348393    6[6-(6,6),8-(30),8-(30)]
   125       0.513271       0.513271       0.513271    6[1-(0),1-(0),6-(6,6),15-(8,8,8)]
   126        1.23465        1.23465        1.23465    6[6-(1,1,15),6-(1,6),6-(1,6)]
   127       0.896824       0.896824       0.896824    6[1-(0),6-(1,6),6-(6,6)]
   128       1.560344       1.560344       1.560344    6[1-(0),6-(1,6),6-(6,6)]
   129       2.565422       2.565422       2.565422    6[6-(1,6),6-(1,6),6-(8,8)]
   130       2.897648       2.897648       2.897648    6[1-(0),6-(1,6),6-(6,6)]
   131        2.22293        2.22293        2.22293    6[1-(0),6-(1,6),6-(6,6)]
   132         3.2896         3.2896         3.2896    6[6-(6,6),8-(30),8-(30)]
   133       4.394533       4.394533       4.394533    8[15-(6,8,8),30-(8,8,8),30-(8,8,8)]
   134       2.114677       2.114677       2.114677    8[15-(6,8,8),30-(8,8,8)]
   135       3.096424       3.096424       3.096424    8[15-(6,8,8),30-(8,8,8)]
   136       1.504351       1.504351       1.504351    8[6-(6,8),30-(8,8,8)]
   137       0.522603       0.522603       0.522603    8[6-(6,8),30-(8,8,8)]
   138       2.004557       2.004557       2.004557    8[15-(6,8,8),30-(8,8,8)]
   139        4.30681        4.30681        4.30681    8[15-(6,8,8),30-(8,8,8),30-(8,8,8)]
   140       3.114155       3.114155       3.114155    8[15-(6,8,8),30-(8,8,8)]
   141       0.600994       0.600994       0.600994    8[6-(6,8),30-(8,8,8)]
   142       1.576209       1.576209       1.576209    8[6-(6,8),30-(8,8,8)]
   143       9.060633       9.060633       9.060633    8[15-(6,8,8),30-(8,8,8),30-(8,8,8)]
   144       6.780777       6.780777       6.780777    8[15-(6,8,8),30-(8,8,8)]
   145       7.762524       7.762524       7.762524    8[15-(6,8,8),30-(8,8,8)]
   146       6.170451       6.170451       6.170451    8[6-(6,8),30-(8,8,8)]
   147       5.188703       5.188703       5.188703    8[6-(6,8),30-(8,8,8)]
   148       6.670657       6.670657       6.670657    8[15-(6,8,8),30-(8,8,8)]
   149        8.97291        8.97291        8.97291    8[15-(6,8,8),30-(8,8,8),30-(8,8,8)]
   150       7.780255       7.780255       7.780255    8[15-(6,8,8),30-(8,8,8)]
   151       5.267094       5.267094       5.267094    8[6-(6,8),30-(8,8,8)]
   152       6.242309       6.242309       6.242309    8[6-(6,8),30-(8,8,8)]
   153       4.937667       4.937667       4.937667    8[15-(6,8,8),30-(8,8,8),30-(8,8,8)]
   154       7.217523       7.217523       7.217523    8[15-(6,8,8),30-(8,8,8)]
   155       6.235776       6.235776       6.235776    8[15-(6,8,8),30-(8,8,8)]
   156       7.827849       7.827849       7.827849    8[6-(6,8),30-(8,8,8)]
   157       8.809597       8.809597       8.809597    8[6-(6,8),30-(8,8,8)]
   158       7.327643       7.327643       7.327643    8[15-(6,8,8),30-(8,8,8)]
   159        5.02539        5.02539        5.02539    8[15-(6,8,8),30-(8,8,8),30-(8,8,8)]
   160       6.218045       6.218045       6.218045    8[15-(6,8,8),30-(8,8,8)]
   161       8.731206       8.731206       8.731206    8[6-(6,8),30-(8,8,8)]
   162       7.755991       7.755991       7.755991    8[6-(6,8),30-(8,8,8)]
   163       0.271567       0.271567       0.271567    8[15-(6,8,8),30-(8,8,8),30-(8,8,8)]
   164       2.551423       2.551423       2.551423    8[15-(6,8,8),30-(8,8,8)]
   165       1.569676       1.569676       1.569676    8[15-(6,8,8),30-(8,8,8)]
   166       3.161749       3.161749       3.161749    8[6-(6,8),30-(8,8,8)]
   167       4.143497       4.143497       4.143497    8[6-(6,8),30-(8,8,8)]
   168       2.661543       2.661543       2.661543    8[15-(6,8,8),30-(8,8,8)]
   169        0.35929        0.35929        0.35929    8[15-(6,8,8),30-(8,8,8),30-(8,8,8)]
   170       1.551945       1.551945       1.551945    8[15-(6,8,8),30-(8,8,8)]
   171       4.065106       4.065106       4.065106    8[6-(6,8),30-(8,8,8)]
   172       3.089891       3.089891       3.089891    8[6-(6,8),30-(8,8,8)]
