# Supplementary material for: A collection of forcefield precursors for metal–organic frameworks
Source: RSC Adv. 2019 Nov 13;9(63):36492–507. doi: 10.1039/c9ra07327b (PMC9075174; doi:10.1039/c9ra07327b)
Supplement: RA-009-C9RA07327B-s626 [file RA-009-C9RA07327B-s626.txt]

EVUMUE_clean

9.807800    0.000000    0.000000
4.903890    12.240953    0.000000
4.903875    0.702523    16.044931

     1      10.916848      10.916848      10.916848    57[8-(6),8-(6),8-(6),8-(6),8-(6),8-(6,57),8-(6,57)]
     2      10.916842      10.916842      10.916842    57[8-(6),8-(6),8-(6),8-(6),8-(6),8-(6,57),8-(6,57)]
     3       8.698717       8.698717       8.698717    57[8-(6),8-(6),8-(6),8-(6),8-(6),8-(6,57),8-(6,57)]
     4       8.698723       8.698723       8.698723    57[8-(6),8-(6),8-(6),8-(6),8-(6),8-(6,57),8-(6,57)]
     5       4.581901       4.581901       4.581901    30[7-(6,6),7-(6,6),7-(6,6),8-(6),8-(6)]
     6       5.237448       5.237448       5.237448    30[7-(6,6),8-(6),8-(6)]
     7       9.485801       9.485801       9.485801    30[7-(6,6),7-(6,6),7-(6,6),8-(6),8-(6)]
     8      15.045236      15.045236      15.045236    30[7-(6,6),8-(6),8-(6)]
     9      15.033664      15.033664      15.033664    30[7-(6,6),7-(6,6),7-(6,6),8-(6),8-(6)]
    10      14.378117      14.378117      14.378117    30[7-(6,6),8-(6),8-(6)]
    11      10.129764      10.129764      10.129764    30[7-(6,6),7-(6,6),7-(6,6),8-(6),8-(6)]
    12       4.570329       4.570329       4.570329    30[7-(6,6),8-(6),8-(6)]
    13       2.123382       2.123382       2.123382    1[6-(7,7)]
    14      11.716373      11.716373      11.716373    1[6-(7,7)]
    15       7.027278       7.027278       7.027278    1[6-(7,7)]
    16       16.62027       16.62027       16.62027    1[6-(7,7)]
    17      17.492183      17.492183      17.492183    1[6-(7,7)]
    18       7.899192       7.899192       7.899192    1[6-(7,7)]
    19      12.588287      12.588287      12.588287    1[6-(7,7)]
    20       2.995295       2.995295       2.995295    1[6-(7,7)]
    21      13.126746      13.126746      13.126746    6[6-(6,7),8-(30),8-(57)]
    22      12.358797      12.358797      12.358797    6[6-(6,7),6-(8,8),7-(6,30)]
    23      11.253458      11.253458      11.253458    6[6-(6,7),6-(8,8),7-(6,30)]
    24      10.422736      10.422736      10.422736    6[6-(6,7),8-(30),8-(57,57)]
    25      11.888026      11.888026      11.888026    6[1-(0),7-(6,30),7-(6,30)]
    26      10.616928      10.616928      10.616928    6[6-(6,7),8-(30),8-(57)]
    27       9.174201       9.174201       9.174201    6[6-(6,7),6-(8,8),7-(6,30)]
    28       8.095343       8.095343       8.095343    6[6-(6,7),6-(8,8),7-(6,30)]
    29        7.91586        7.91586        7.91586    6[6-(6,7),8-(30),8-(57)]
    30      12.286206      12.286206      12.286206    6[1-(0),7-(6,30),7-(6,30)]
    31       8.222856       8.222856       8.222856    6[6-(6,7),8-(30),8-(57)]
    32       7.454903       7.454903       7.454903    6[6-(6,7),6-(8,8),7-(6,30)]
    33       6.349564       6.349564       6.349564    6[6-(6,7),6-(8,8),7-(6,30)]
    34       5.518845       5.518845       5.518845    6[6-(6,7),8-(30),8-(57,57)]
    35       6.984125       6.984125       6.984125    6[1-(0),7-(6,30),7-(6,30)]
    36      10.616917      10.616917      10.616917    6[6-(6,7),8-(30),8-(57)]
    37       9.174189       9.174189       9.174189    6[6-(6,7),6-(8,8),7-(6,30)]
    38       8.095331       8.095331       8.095331    6[6-(6,7),6-(8,8),7-(6,30)]
    39       7.915848       7.915848       7.915848    6[6-(6,7),8-(30),8-(57)]
    40       7.382304       7.382304       7.382304    6[1-(0),7-(6,30),7-(6,30)]
    41       6.488819       6.488819       6.488819    6[6-(6,7),8-(30),8-(57)]
    42       7.256768       7.256768       7.256768    6[6-(6,7),6-(8,8),7-(6,30)]
    43       8.362107       8.362107       8.362107    6[6-(6,7),6-(8,8),7-(6,30)]
    44       9.192829       9.192829       9.192829    6[6-(6,7),8-(30),8-(57,57)]
    45       7.727539       7.727539       7.727539    6[1-(0),7-(6,30),7-(6,30)]
    46       8.998637       8.998637       8.998637    6[6-(6,7),8-(30),8-(57)]
    47      10.441364      10.441364      10.441364    6[6-(6,7),6-(8,8),7-(6,30)]
    48      11.520222      11.520222      11.520222    6[6-(6,7),6-(8,8),7-(6,30)]
    49      11.699705      11.699705      11.699705    6[6-(6,7),8-(30),8-(57)]
    50       7.329359       7.329359       7.329359    6[1-(0),7-(6,30),7-(6,30)]
    51      11.392709      11.392709      11.392709    6[6-(6,7),8-(30),8-(57)]
    52      12.160662      12.160662      12.160662    6[6-(6,7),6-(8,8),7-(6,30)]
    53      13.266001      13.266001      13.266001    6[6-(6,7),6-(8,8),7-(6,30)]
    54       14.09672       14.09672       14.09672    6[6-(6,7),8-(30),8-(57,57)]
    55       12.63144       12.63144       12.63144    6[1-(0),7-(6,30),7-(6,30)]
    56       8.998648       8.998648       8.998648    6[6-(6,7),8-(30),8-(57)]
    57      10.441376      10.441376      10.441376    6[6-(6,7),6-(8,8),7-(6,30)]
    58      11.520234      11.520234      11.520234    6[6-(6,7),6-(8,8),7-(6,30)]
    59      11.699717      11.699717      11.699717    6[6-(6,7),8-(30),8-(57)]
    60      12.233261      12.233261      12.233261    6[1-(0),7-(6,30),7-(6,30)]
    61      10.147129      10.147129      10.147129    6[6-(8,8),8-(57),8-(57)]
    62      11.704607      11.704607      11.704607    6[6-(8,8),8-(57),8-(57)]
    63       9.468436       9.468436       9.468436    6[6-(8,8),8-(57),8-(57)]
    64       7.910958       7.910958       7.910958    6[6-(8,8),8-(57),8-(57)]
    65      10.979823      10.979823      10.979823    7[6-(1,7),6-(6,6),30-(7,7,8,8)]
    66       2.926638       2.926638       2.926638    7[6-(1,7),6-(6,6),30-(7,7,8,8)]
    67       6.964504       6.964504       6.964504    7[6-(1,7),6-(6,6),30-(8,8)]
    68      13.610259      13.610259      13.610259    7[6-(1,7),6-(6,6),30-(7,7,8,8)]
    69       6.075924       6.075924       6.075924    7[6-(1,7),6-(6,6),30-(7,7,8,8)]
    70       7.830539       7.830539       7.830539    7[6-(1,7),6-(6,6),30-(7,7,8,8)]
    71       6.964491       6.964491       6.964491    7[6-(1,7),6-(6,6),30-(8,8)]
    72       8.706357       8.706357       8.706357    7[6-(1,7),6-(6,6),30-(7,7,8,8)]
    73       8.635742       8.635742       8.635742    7[6-(1,7),6-(6,6),30-(7,7,8,8)]
    74      16.688927      16.688927      16.688927    7[6-(1,7),6-(6,6),30-(7,7,8,8)]
    75      12.651061      12.651061      12.651061    7[6-(1,7),6-(6,6),30-(8,8)]
    76       6.005306       6.005306       6.005306    7[6-(1,7),6-(6,6),30-(7,7,8,8)]
    77      13.539641      13.539641      13.539641    7[6-(1,7),6-(6,6),30-(7,7,8,8)]
    78      11.785026      11.785026      11.785026    7[6-(1,7),6-(6,6),30-(7,7,8,8)]
    79      12.651074      12.651074      12.651074    7[6-(1,7),6-(6,6),30-(8,8)]
    80      10.909208      10.909208      10.909208    7[6-(1,7),6-(6,6),30-(7,7,8,8)]
    81      12.915876      12.915876      12.915876    8[6-(6,8),57-(8,8,8,8,8,8)]
    82       4.233034       4.233034       4.233034    8[6-(6,8),30-(7,8)]
    83      10.638505      10.638505      10.638505    8[6-(6,8),57-(8,8,8,8,8,8),57-(8,8,8,8,8,8)]
    84       9.486092       9.486092       9.486092    8[6-(6,8),30-(7,7,7,8)]
    85      11.280915      11.280915      11.280915    8[6-(6,8),30-(7,7,7,8)]
    86      11.141645      11.141645      11.141645    8[6-(6,8),57-(8,8,8,8,8,8)]
    87       8.871139       8.871139       8.871139    8[6-(6,8),57-(8,8,8,8,8,8)]
    88       6.735001       6.735001       6.735001    8[6-(6,8),30-(7,8)]
    89       9.577296       9.577296       9.577296    8[6-(6,8),57-(8,8,8,8,8,8)]
    90      12.321519      12.321519      12.321519    8[6-(6,8),57-(8,8,8,8,8,8)]
    91        8.01199        8.01199        8.01199    8[6-(6,8),57-(8,8,8,8,8,8)]
    92       9.136942       9.136942       9.136942    8[6-(6,8),30-(7,8)]
    93       5.734618       5.734618       5.734618    8[6-(6,8),57-(8,8,8,8,8,8),57-(8,8,8,8,8,8)]
    94       4.582199       4.582199       4.582199    8[6-(6,8),30-(7,7,7,8)]
    95      11.280905      11.280905      11.280905    8[6-(6,8),30-(7,7,7,8)]
    96      11.141634      11.141634      11.141634    8[6-(6,8),57-(8,8,8,8,8,8)]
    97       8.871128       8.871128       8.871128    8[6-(6,8),57-(8,8,8,8,8,8)]
    98       1.831114       1.831114       1.831114    8[6-(6,8),30-(7,8)]
    99       9.577295       9.577295       9.577295    8[6-(6,8),57-(8,8,8,8,8,8)]
   100      12.321517      12.321517      12.321517    8[6-(6,8),57-(8,8,8,8,8,8)]
   101       6.699689       6.699689       6.699689    8[6-(6,8),57-(8,8,8,8,8,8)]
   102      15.382531      15.382531      15.382531    8[6-(6,8),30-(7,8)]
   103        8.97706        8.97706        8.97706    8[6-(6,8),57-(8,8,8,8,8,8),57-(8,8,8,8,8,8)]
   104      10.129473      10.129473      10.129473    8[6-(6,8),30-(7,7,7,8)]
   105        8.33465        8.33465        8.33465    8[6-(6,8),30-(7,7,7,8)]
   106        8.47392        8.47392        8.47392    8[6-(6,8),57-(8,8,8,8,8,8)]
   107      10.744426      10.744426      10.744426    8[6-(6,8),57-(8,8,8,8,8,8)]
   108      12.880564      12.880564      12.880564    8[6-(6,8),30-(7,8)]
   109      10.038269      10.038269      10.038269    8[6-(6,8),57-(8,8,8,8,8,8)]
   110       7.294046       7.294046       7.294046    8[6-(6,8),57-(8,8,8,8,8,8)]
   111      11.603575      11.603575      11.603575    8[6-(6,8),57-(8,8,8,8,8,8)]
   112      10.478623      10.478623      10.478623    8[6-(6,8),30-(7,8)]
   113      13.880947      13.880947      13.880947    8[6-(6,8),57-(8,8,8,8,8,8),57-(8,8,8,8,8,8)]
   114      15.033366      15.033366      15.033366    8[6-(6,8),30-(7,7,7,8)]
   115        8.33466        8.33466        8.33466    8[6-(6,8),30-(7,7,7,8)]
   116       8.473931       8.473931       8.473931    8[6-(6,8),57-(8,8,8,8,8,8)]
   117      10.744437      10.744437      10.744437    8[6-(6,8),57-(8,8,8,8,8,8)]
   118      17.784451      17.784451      17.784451    8[6-(6,8),30-(7,8)]
   119       10.03827       10.03827       10.03827    8[6-(6,8),57-(8,8,8,8,8,8)]
   120       7.294048       7.294048       7.294048    8[6-(6,8),57-(8,8,8,8,8,8)]
