# Supplementary material for: A collection of forcefield precursors for metal–organic frameworks
Source: RSC Adv. 2019 Nov 13;9(63):36492–507. doi: 10.1039/c9ra07327b (PMC9075174; doi:10.1039/c9ra07327b)
Supplement: RA-009-C9RA07327B-s627 [file RA-009-C9RA07327B-s627.txt]

EVUNAL_clean

9.821400    0.000000    0.000000
4.910687    12.251911    0.000000
4.910686    0.722460    15.852607

     1      10.874143      10.874143      10.874143    60[8-(6),8-(6),8-(6),8-(6),8-(6),8-(6,30),8-(6,60),8-(6,60)]
     2      10.874141      10.874141      10.874141    60[8-(6),8-(6),8-(6),8-(6),8-(6),8-(6,30),8-(6,60),8-(6,60)]
     3        8.76863        8.76863        8.76863    60[8-(6),8-(6),8-(6),8-(6),8-(6),8-(6,30),8-(6,60),8-(6,60)]
     4       8.768632       8.768632       8.768632    60[8-(6),8-(6),8-(6),8-(6),8-(6),8-(6,30),8-(6,60),8-(6,60)]
     5       4.549758       4.549758       4.549758    30[7-(6,6),7-(6,6),7-(6,6),8-(6),8-(6,60)]
     6        5.23735        5.23735        5.23735    30[7-(6,6),8-(6),8-(6)]
     7       9.460456       9.460456       9.460456    30[7-(6,6),7-(6,6),7-(6,6),8-(6),8-(6,60)]
     8      15.058742      15.058742      15.058742    30[7-(6,6),8-(6),8-(6)]
     9      15.093015      15.093015      15.093015    30[7-(6,6),7-(6,6),7-(6,6),8-(6),8-(6,60)]
    10      14.405423      14.405423      14.405423    30[7-(6,6),8-(6),8-(6)]
    11      10.182317      10.182317      10.182317    30[7-(6,6),7-(6,6),7-(6,6),8-(6),8-(6,60)]
    12       4.584031       4.584031       4.584031    30[7-(6,6),8-(6),8-(6)]
    13       2.061507       2.061507       2.061507    1[6-(7,7)]
    14      11.730659      11.730659      11.730659    1[6-(7,7)]
    15       6.972203       6.972203       6.972203    1[6-(7,7)]
    16      16.641361      16.641361      16.641361    1[6-(7,7)]
    17      17.581266      17.581266      17.581266    1[6-(7,7)]
    18       7.912114       7.912114       7.912114    1[6-(7,7)]
    19       12.67057       12.67057       12.67057    1[6-(7,7)]
    20       3.001412       3.001412       3.001412    1[6-(7,7)]
    21      13.095845      13.095845      13.095845    6[6-(6,7),8-(30),8-(60)]
    22      12.313081      12.313081      12.313081    6[6-(6,7),6-(8,8),7-(6,30)]
    23      11.217994      11.217994      11.217994    6[6-(6,7),6-(8,8),7-(6,30)]
    24      10.398888      10.398888      10.398888    6[6-(6,7),8-(30,60),8-(60,60)]
    25      11.844602      11.844602      11.844602    6[1-(0),7-(6,30),7-(6,30)]
    26      10.624781      10.624781      10.624781    6[6-(6,7),8-(30),8-(60)]
    27       9.176125       9.176125       9.176125    6[6-(6,7),6-(8,8),7-(6,30)]
    28       8.092824       8.092824       8.092824    6[6-(6,7),6-(8,8),7-(6,30)]
    29       7.916038       7.916038       7.916038    6[6-(6,7),8-(30),8-(60)]
    30      12.298336      12.298336      12.298336    6[1-(0),7-(6,30),7-(6,30)]
    31       8.185151       8.185151       8.185151    6[6-(6,7),8-(30),8-(60)]
    32       7.402384       7.402384       7.402384    6[6-(6,7),6-(8,8),7-(6,30)]
    33       6.307298       6.307298       6.307298    6[6-(6,7),6-(8,8),7-(6,30)]
    34       5.488195       5.488195       5.488195    6[6-(6,7),8-(30,60),8-(60,60)]
    35       6.933901       6.933901       6.933901    6[1-(0),7-(6,30),7-(6,30)]
    36      10.624773      10.624773      10.624773    6[6-(6,7),8-(30),8-(60)]
    37       9.176116       9.176116       9.176116    6[6-(6,7),6-(8,8),7-(6,30)]
    38       8.092816       8.092816       8.092816    6[6-(6,7),6-(8,8),7-(6,30)]
    39       7.916031       7.916031       7.916031    6[6-(6,7),8-(30),8-(60)]
    40       7.387638       7.387638       7.387638    6[1-(0),7-(6,30),7-(6,30)]
    41       6.546928       6.546928       6.546928    6[6-(6,7),8-(30),8-(60)]
    42       7.329692       7.329692       7.329692    6[6-(6,7),6-(8,8),7-(6,30)]
    43       8.424779       8.424779       8.424779    6[6-(6,7),6-(8,8),7-(6,30)]
    44       9.243885       9.243885       9.243885    6[6-(6,7),8-(30,60),8-(60,60)]
    45       7.798171       7.798171       7.798171    6[1-(0),7-(6,30),7-(6,30)]
    46       9.017992       9.017992       9.017992    6[6-(6,7),8-(30),8-(60)]
    47      10.466648      10.466648      10.466648    6[6-(6,7),6-(8,8),7-(6,30)]
    48      11.549949      11.549949      11.549949    6[6-(6,7),6-(8,8),7-(6,30)]
    49      11.726735      11.726735      11.726735    6[6-(6,7),8-(30),8-(60)]
    50       7.344437       7.344437       7.344437    6[1-(0),7-(6,30),7-(6,30)]
    51      11.457622      11.457622      11.457622    6[6-(6,7),8-(30),8-(60)]
    52      12.240389      12.240389      12.240389    6[6-(6,7),6-(8,8),7-(6,30)]
    53      13.335475      13.335475      13.335475    6[6-(6,7),6-(8,8),7-(6,30)]
    54      14.154578      14.154578      14.154578    6[6-(6,7),8-(30,60),8-(60,60)]
    55      12.708872      12.708872      12.708872    6[1-(0),7-(6,30),7-(6,30)]
    56          9.018          9.018          9.018    6[6-(6,7),8-(30),8-(60)]
    57      10.466657      10.466657      10.466657    6[6-(6,7),6-(8,8),7-(6,30)]
    58      11.549957      11.549957      11.549957    6[6-(6,7),6-(8,8),7-(6,30)]
    59      11.726742      11.726742      11.726742    6[6-(6,7),8-(30),8-(60)]
    60      12.255135      12.255135      12.255135    6[1-(0),7-(6,30),7-(6,30)]
    61       10.11701       10.11701       10.11701    6[6-(8,8),8-(60),8-(60)]
    62      11.664863      11.664863      11.664863    6[6-(8,8),8-(60),8-(60)]
    63       9.525763       9.525763       9.525763    6[6-(8,8),8-(60),8-(60)]
    64        7.97791        7.97791        7.97791    6[6-(8,8),8-(60),8-(60)]
    65      10.930229      10.930229      10.930229    7[6-(1,7),6-(6,6),30-(7,7,8,8)]
    66       2.876681       2.876681       2.876681    7[6-(1,7),6-(6,6),30-(7,7,8,8)]
    67       6.962381       6.962381       6.962381    7[6-(1,7),6-(6,6),30-(8,8)]
    68      13.628153      13.628153      13.628153    7[6-(1,7),6-(6,6),30-(7,7,8,8)]
    69        6.01953        6.01953        6.01953    7[6-(1,7),6-(6,6),30-(7,7,8,8)]
    70       7.787381       7.787381       7.787381    7[6-(1,7),6-(6,6),30-(7,7,8,8)]
    71       6.962372       6.962372       6.962372    7[6-(1,7),6-(6,6),30-(8,8)]
    72       8.717456       8.717456       8.717456    7[6-(1,7),6-(6,6),30-(7,7,8,8)]
    73       8.712544       8.712544       8.712544    7[6-(1,7),6-(6,6),30-(7,7,8,8)]
    74      16.766092      16.766092      16.766092    7[6-(1,7),6-(6,6),30-(7,7,8,8)]
    75      12.680392      12.680392      12.680392    7[6-(1,7),6-(6,6),30-(8,8)]
    76        6.01462        6.01462        6.01462    7[6-(1,7),6-(6,6),30-(7,7,8,8)]
    77      13.623243      13.623243      13.623243    7[6-(1,7),6-(6,6),30-(7,7,8,8)]
    78      11.855392      11.855392      11.855392    7[6-(1,7),6-(6,6),30-(7,7,8,8)]
    79      12.680401      12.680401      12.680401    7[6-(1,7),6-(6,6),30-(8,8)]
    80      10.925317      10.925317      10.925317    7[6-(1,7),6-(6,6),30-(7,7,8,8)]
    81      12.871916      12.871916      12.871916    8[6-(6,8),60-(8,8,8,8,8,8,8)]
    82       4.200604       4.200604       4.200604    8[6-(6,8),30-(7,8)]
    83      10.611029      10.611029      10.611029    8[6-(6,8),60-(8,8,8,8,8,8,8),60-(8,8,8,8,8,8,8)]
    84       9.493355       9.493355       9.493355    8[6-(6,8),30-(7,7,7,8),60-(8,8,8,8,8,8,8)]
    85      11.296565      11.296565      11.296565    8[6-(6,8),30-(7,7,7,8)]
    86      11.127636      11.127636      11.127636    8[6-(6,8),60-(8,8,8,8,8,8,8)]
    87       8.872642       8.872642       8.872642    8[6-(6,8),60-(8,8,8,8,8,8,8)]
    88       6.730595       6.730595       6.730595    8[6-(6,8),30-(7,8)]
    89       9.546387       9.546387       9.546387    8[6-(6,8),60-(8,8,8,8,8,8,8)]
    90       12.23254       12.23254       12.23254    8[6-(6,8),60-(8,8,8,8,8,8,8)]
    91       7.961225       7.961225       7.961225    8[6-(6,8),60-(8,8,8,8,8,8,8)]
    92       9.111308       9.111308       9.111308    8[6-(6,8),30-(7,8)]
    93       5.700339       5.700339       5.700339    8[6-(6,8),60-(8,8,8,8,8,8,8),60-(8,8,8,8,8,8,8)]
    94       4.582662       4.582662       4.582662    8[6-(6,8),30-(7,7,7,8),60-(8,8,8,8,8,8,8)]
    95      11.296556      11.296556      11.296556    8[6-(6,8),30-(7,7,7,8)]
    96      11.127629      11.127629      11.127629    8[6-(6,8),60-(8,8,8,8,8,8,8)]
    97       8.872637       8.872637       8.872637    8[6-(6,8),60-(8,8,8,8,8,8,8)]
    98       1.819903       1.819903       1.819903    8[6-(6,8),30-(7,8)]
    99       9.546387       9.546387       9.546387    8[6-(6,8),60-(8,8,8,8,8,8,8)]
   100       12.23254       12.23254       12.23254    8[6-(6,8),60-(8,8,8,8,8,8,8)]
   101       6.770857       6.770857       6.770857    8[6-(6,8),60-(8,8,8,8,8,8,8)]
   102      15.442169      15.442169      15.442169    8[6-(6,8),30-(7,8)]
   103       9.031744       9.031744       9.031744    8[6-(6,8),60-(8,8,8,8,8,8,8),60-(8,8,8,8,8,8,8)]
   104      10.149418      10.149418      10.149418    8[6-(6,8),30-(7,7,7,8),60-(8,8,8,8,8,8,8)]
   105       8.346208       8.346208       8.346208    8[6-(6,8),30-(7,7,7,8)]
   106       8.515137       8.515137       8.515137    8[6-(6,8),60-(8,8,8,8,8,8,8)]
   107      10.770131      10.770131      10.770131    8[6-(6,8),60-(8,8,8,8,8,8,8)]
   108      12.912178      12.912178      12.912178    8[6-(6,8),30-(7,8)]
   109      10.096386      10.096386      10.096386    8[6-(6,8),60-(8,8,8,8,8,8,8)]
   110       7.410233       7.410233       7.410233    8[6-(6,8),60-(8,8,8,8,8,8,8)]
   111      11.681548      11.681548      11.681548    8[6-(6,8),60-(8,8,8,8,8,8,8)]
   112      10.531465      10.531465      10.531465    8[6-(6,8),30-(7,8)]
   113      13.942434      13.942434      13.942434    8[6-(6,8),60-(8,8,8,8,8,8,8),60-(8,8,8,8,8,8,8)]
   114      15.060111      15.060111      15.060111    8[6-(6,8),30-(7,7,7,8),60-(8,8,8,8,8,8,8)]
   115       8.346217       8.346217       8.346217    8[6-(6,8),30-(7,7,7,8)]
   116       8.515144       8.515144       8.515144    8[6-(6,8),60-(8,8,8,8,8,8,8)]
   117      10.770136      10.770136      10.770136    8[6-(6,8),60-(8,8,8,8,8,8,8)]
   118      12.912184      12.912184      12.912184    8[6-(6,8),30-(7,8)]
   119      10.096386      10.096386      10.096386    8[6-(6,8),60-(8,8,8,8,8,8,8)]
   120       7.410233       7.410233       7.410233    8[6-(6,8),60-(8,8,8,8,8,8,8)]
