# Supplementary material for: A collection of forcefield precursors for metal–organic frameworks
Source: RSC Adv. 2019 Nov 13;9(63):36492–507. doi: 10.1039/c9ra07327b (PMC9075174; doi:10.1039/c9ra07327b)
Supplement: RA-009-C9RA07327B-s628 [file RA-009-C9RA07327B-s628.txt]

EVUNEP_clean

9.843800    0.000000    0.000000
4.921917    12.255271    0.000000
4.921917    0.766453    15.721643

     1       10.86826       10.86826       10.86826    62[8-(6),8-(6),8-(6),8-(6),8-(6),8-(6,62),8-(6,62)]
     2      10.868262      10.868262      10.868262    62[8-(6),8-(6),8-(6),8-(6),8-(6),8-(6,62),8-(6,62)]
     3       8.819374       8.819374       8.819374    62[8-(6),8-(6),8-(6),8-(6),8-(6),8-(6,62),8-(6,62)]
     4       8.819372       8.819372       8.819372    62[8-(6),8-(6),8-(6),8-(6),8-(6),8-(6,62),8-(6,62)]
     5       4.540854       4.540854       4.540854    30[7-(6,6),7-(6,6),7-(6,6),8-(6),8-(6),8-(6,30)]
     6       5.244887       5.244887       5.244887    30[7-(6,6),8-(6),8-(6,30)]
     7       9.462756       9.462756       9.462756    30[7-(6,6),7-(6,6),7-(6,6),8-(6),8-(6),8-(6,30)]
     8      15.088697      15.088697      15.088697    30[7-(6,6),8-(6),8-(6,30)]
     9       15.14678       15.14678       15.14678    30[7-(6,6),7-(6,6),7-(6,6),8-(6),8-(6),8-(6,30)]
    10      14.442747      14.442747      14.442747    30[7-(6,6),8-(6),8-(6,30)]
    11      10.224878      10.224878      10.224878    30[7-(6,6),7-(6,6),7-(6,6),8-(6),8-(6),8-(6,30)]
    12       4.598937       4.598937       4.598937    30[7-(6,6),8-(6),8-(6,30)]
    13       2.035704       2.035704       2.035704    1[6-(7,7)]
    14      11.771243      11.771243      11.771243    1[6-(7,7)]
    15       6.957609       6.957609       6.957609    1[6-(7,7)]
    16      16.693141      16.693141      16.693141    1[6-(7,7)]
    17       17.65193       17.65193       17.65193    1[6-(7,7)]
    18       7.916391       7.916391       7.916391    1[6-(7,7)]
    19      12.730025      12.730025      12.730025    1[6-(7,7)]
    20       2.994493       2.994493       2.994493    1[6-(7,7)]
    21         13.109         13.109         13.109    6[6-(6,7),8-(30,30),8-(62)]
    22      12.316573      12.316573      12.316573    6[6-(6,7),6-(8,8),7-(6,30)]
    23      11.221943      11.221943      11.221943    6[6-(6,7),6-(8,8),7-(6,30)]
    24      10.406879      10.406879      10.406879    6[6-(6,7),8-(30),8-(62,62)]
    25      11.841115      11.841115      11.841115    6[1-(0),7-(6,30),7-(6,30)]
    26      10.634269      10.634269      10.634269    6[6-(6,7),8-(30),8-(62)]
    27       9.184277       9.184277       9.184277    6[6-(6,7),6-(8,8),7-(6,30)]
    28       8.095553       8.095553       8.095553    6[6-(6,7),6-(8,8),7-(6,30)]
    29       7.918366       7.918366       7.918366    6[6-(6,7),8-(30),8-(62)]
    30       12.33234       12.33234       12.33234    6[1-(0),7-(6,30),7-(6,30)]
    31       8.187093       8.187093       8.187093    6[6-(6,7),8-(30,30),8-(62)]
    32       7.394669       7.394669       7.394669    6[6-(6,7),6-(8,8),7-(6,30)]
    33       6.300038       6.300038       6.300038    6[6-(6,7),6-(8,8),7-(6,30)]
    34       5.484969       5.484969       5.484969    6[6-(6,7),8-(30),8-(62,62)]
    35       6.919216       6.919216       6.919216    6[1-(0),7-(6,30),7-(6,30)]
    36      10.634279      10.634279      10.634279    6[6-(6,7),8-(30),8-(62)]
    37       9.184288       9.184288       9.184288    6[6-(6,7),6-(8,8),7-(6,30)]
    38       8.095563       8.095563       8.095563    6[6-(6,7),6-(8,8),7-(6,30)]
    39       7.918374       7.918374       7.918374    6[6-(6,7),8-(30),8-(62)]
    40       7.410436       7.410436       7.410436    6[1-(0),7-(6,30),7-(6,30)]
    41       6.578634       6.578634       6.578634    6[6-(6,7),8-(30,30),8-(62)]
    42       7.371061       7.371061       7.371061    6[6-(6,7),6-(8,8),7-(6,30)]
    43       8.465691       8.465691       8.465691    6[6-(6,7),6-(8,8),7-(6,30)]
    44       9.280755       9.280755       9.280755    6[6-(6,7),8-(30),8-(62,62)]
    45       7.846519       7.846519       7.846519    6[1-(0),7-(6,30),7-(6,30)]
    46       9.053365       9.053365       9.053365    6[6-(6,7),8-(30),8-(62)]
    47      10.503357      10.503357      10.503357    6[6-(6,7),6-(8,8),7-(6,30)]
    48      11.592081      11.592081      11.592081    6[6-(6,7),6-(8,8),7-(6,30)]
    49      11.769268      11.769268      11.769268    6[6-(6,7),8-(30),8-(62)]
    50       7.355294       7.355294       7.355294    6[1-(0),7-(6,30),7-(6,30)]
    51      11.500541      11.500541      11.500541    6[6-(6,7),8-(30,30),8-(62)]
    52      12.292965      12.292965      12.292965    6[6-(6,7),6-(8,8),7-(6,30)]
    53      13.387596      13.387596      13.387596    6[6-(6,7),6-(8,8),7-(6,30)]
    54      14.202665      14.202665      14.202665    6[6-(6,7),8-(30),8-(62,62)]
    55      12.768418      12.768418      12.768418    6[1-(0),7-(6,30),7-(6,30)]
    56       9.053355       9.053355       9.053355    6[6-(6,7),8-(30),8-(62)]
    57      10.503346      10.503346      10.503346    6[6-(6,7),6-(8,8),7-(6,30)]
    58      11.592071      11.592071      11.592071    6[6-(6,7),6-(8,8),7-(6,30)]
    59       11.76926       11.76926       11.76926    6[6-(6,7),8-(30),8-(62)]
    60      12.277198      12.277198      12.277198    6[1-(0),7-(6,30),7-(6,30)]
    61        10.1096        10.1096        10.1096    6[6-(8,8),8-(62),8-(62)]
    62      11.666889      11.666889      11.666889    6[6-(8,8),8-(62),8-(62)]
    63       9.578034       9.578034       9.578034    6[6-(8,8),8-(62),8-(62)]
    64       8.020745       8.020745       8.020745    6[6-(8,8),8-(62),8-(62)]
    65      10.923674      10.923674      10.923674    7[6-(1,7),6-(6,6),30-(7,7,8,8,8)]
    66       2.852742       2.852742       2.852742    7[6-(1,7),6-(6,6),30-(7,7,8,8,8)]
    67       6.966468       6.966468       6.966468    7[6-(1,7),6-(6,6),30-(8,8)]
    68      13.663222      13.663222      13.663222    7[6-(1,7),6-(6,6),30-(7,7,8,8,8)]
    69       6.001773       6.001773       6.001773    7[6-(1,7),6-(6,6),30-(7,7,8,8,8)]
    70       7.774642       7.774642       7.774642    7[6-(1,7),6-(6,6),30-(7,7,8,8,8)]
    71        6.96648        6.96648        6.96648    7[6-(1,7),6-(6,6),30-(8,8)]
    72       8.741318       8.741318       8.741318    7[6-(1,7),6-(6,6),30-(7,7,8,8,8)]
    73        8.76396        8.76396        8.76396    7[6-(1,7),6-(6,6),30-(7,7,8,8,8)]
    74      16.834892      16.834892      16.834892    7[6-(1,7),6-(6,6),30-(7,7,8,8,8)]
    75      12.721166      12.721166      12.721166    7[6-(1,7),6-(6,6),30-(8,8)]
    76       6.024412       6.024412       6.024412    7[6-(1,7),6-(6,6),30-(7,7,8,8,8)]
    77      13.685861      13.685861      13.685861    7[6-(1,7),6-(6,6),30-(7,7,8,8,8)]
    78      11.912992      11.912992      11.912992    7[6-(1,7),6-(6,6),30-(7,7,8,8,8)]
    79      12.721154      12.721154      12.721154    7[6-(1,7),6-(6,6),30-(8,8)]
    80      10.946316      10.946316      10.946316    7[6-(1,7),6-(6,6),30-(7,7,8,8,8)]
    81      12.869798      12.869798      12.869798    8[6-(6,8),62-(8,8,8,8,8,8)]
    82       4.196423       4.196423       4.196423    8[6-(6,8),30-(7,7,7,8,8),30-(7,8)]
    83      10.605725      10.605725      10.605725    8[6-(6,8),62-(8,8,8,8,8,8),62-(8,8,8,8,8,8)]
    84       9.520936       9.520936       9.520936    8[6-(6,8),30-(7,7,7,8,8)]
    85       11.32235       11.32235       11.32235    8[6-(6,8),30-(7,7,7,8,8)]
    86      11.130397      11.130397      11.130397    8[6-(6,8),62-(8,8,8,8,8,8)]
    87        8.88109        8.88109        8.88109    8[6-(6,8),62-(8,8,8,8,8,8)]
    88       6.734157       6.734157       6.734157    8[6-(6,8),30-(7,8)]
    89       9.549487       9.549487       9.549487    8[6-(6,8),62-(8,8,8,8,8,8)]
    90      12.206329      12.206329      12.206329    8[6-(6,8),62-(8,8,8,8,8,8)]
    91       7.947887       7.947887       7.947887    8[6-(6,8),62-(8,8,8,8,8,8)]
    92       9.118318       9.118318       9.118318    8[6-(6,8),30-(7,7,7,8,8),30-(7,8)]
    93       5.683812       5.683812       5.683812    8[6-(6,8),62-(8,8,8,8,8,8),62-(8,8,8,8,8,8)]
    94       4.599027       4.599027       4.599027    8[6-(6,8),30-(7,7,7,8,8)]
    95      11.322362      11.322362      11.322362    8[6-(6,8),30-(7,7,7,8,8)]
    96      11.130406      11.130406      11.130406    8[6-(6,8),62-(8,8,8,8,8,8)]
    97       8.881096       8.881096       8.881096    8[6-(6,8),62-(8,8,8,8,8,8)]
    98       1.812247       1.812247       1.812247    8[6-(6,8),30-(7,8)]
    99       9.549487       9.549487       9.549487    8[6-(6,8),62-(8,8,8,8,8,8)]
   100      12.206329      12.206329      12.206329    8[6-(6,8),62-(8,8,8,8,8,8)]
   101       6.817836       6.817836       6.817836    8[6-(6,8),62-(8,8,8,8,8,8)]
   102      15.491211      15.491211      15.491211    8[6-(6,8),30-(7,7,7,8,8),30-(7,8)]
   103       9.081909       9.081909       9.081909    8[6-(6,8),62-(8,8,8,8,8,8),62-(8,8,8,8,8,8)]
   104      10.166698      10.166698      10.166698    8[6-(6,8),30-(7,7,7,8,8)]
   105       8.365284       8.365284       8.365284    8[6-(6,8),30-(7,7,7,8,8)]
   106       8.557237       8.557237       8.557237    8[6-(6,8),62-(8,8,8,8,8,8)]
   107      10.806544      10.806544      10.806544    8[6-(6,8),62-(8,8,8,8,8,8)]
   108      12.953477      12.953477      12.953477    8[6-(6,8),30-(7,8)]
   109      10.138147      10.138147      10.138147    8[6-(6,8),62-(8,8,8,8,8,8)]
   110       7.481305       7.481305       7.481305    8[6-(6,8),62-(8,8,8,8,8,8)]
   111      11.739747      11.739747      11.739747    8[6-(6,8),62-(8,8,8,8,8,8)]
   112      10.569316      10.569316      10.569316    8[6-(6,8),30-(7,7,7,8,8),30-(7,8)]
   113      14.003822      14.003822      14.003822    8[6-(6,8),62-(8,8,8,8,8,8),62-(8,8,8,8,8,8)]
   114      15.088607      15.088607      15.088607    8[6-(6,8),30-(7,7,7,8,8)]
   115       8.365272       8.365272       8.365272    8[6-(6,8),30-(7,7,7,8,8)]
   116       8.557228       8.557228       8.557228    8[6-(6,8),62-(8,8,8,8,8,8)]
   117      10.806538      10.806538      10.806538    8[6-(6,8),62-(8,8,8,8,8,8)]
   118       12.95347       12.95347       12.95347    8[6-(6,8),30-(7,8)]
   119      10.138147      10.138147      10.138147    8[6-(6,8),62-(8,8,8,8,8,8)]
   120       7.481305       7.481305       7.481305    8[6-(6,8),62-(8,8,8,8,8,8)]
