# Supplementary material for: A collection of forcefield precursors for metal–organic frameworks
Source: RSC Adv. 2019 Nov 13;9(63):36492–507. doi: 10.1039/c9ra07327b (PMC9075174; doi:10.1039/c9ra07327b)
Supplement: RA-009-C9RA07327B-s629 [file RA-009-C9RA07327B-s629.txt]

EVUNOY_clean

13.237000    0.000000    0.000000
0.000000    14.698000    0.000000
0.000000    0.000000    14.870000

     1       3.154509       3.154509       3.154509    48[6-(7),6-(7),6-(7),7-(6,6)]
     2       3.463991       3.463991       3.463991    48[6-(7),6-(7),6-(7),7-(6,6)]
     3      10.082491      10.082491      10.082491    48[6-(7),6-(7),6-(7),7-(6,6)]
     4       9.773009       9.773009       9.773009    48[6-(7),6-(7),6-(7),7-(6,6)]
     5      10.082491      10.082491      10.082491    48[6-(7),6-(7),6-(7),7-(6,6)]
     6       9.773009       9.773009       9.773009    48[6-(7),6-(7),6-(7),7-(6,6)]
     7       3.154509       3.154509       3.154509    48[6-(7),6-(7),6-(7),7-(6,6)]
     8       3.463991       3.463991       3.463991    48[6-(7),6-(7),6-(7),7-(6,6)]
     9            0.0            0.0            0.0    48[7-(6),7-(6),7-(6),7-(6),7-(6),7-(6)]
    10         6.6185         6.6185         6.6185    48[7-(6),7-(6),7-(6),7-(6),7-(6),7-(6)]
    11            0.0            0.0            0.0    48[7-(6),7-(6),7-(6),7-(6),7-(6),7-(6)]
    12         6.6185         6.6185         6.6185    48[7-(6),7-(6),7-(6),7-(6),7-(6),7-(6)]
    13       6.036072       6.036072       6.036072    1[7-(6,6)]
    14       4.341736       4.341736       4.341736    1[6-(6,7)]
    15        5.57013        5.57013        5.57013    1[6-(6,7)]
    16       4.679279       4.679279       4.679279    1[6-(1,1,6)]
    17       4.684574       4.684574       4.684574    1[6-(1,1,6)]
    18       6.038719       6.038719       6.038719    1[6-(1,1,6)]
    19       0.582428       0.582428       0.582428    1[7-(6,6)]
    20       2.276764       2.276764       2.276764    1[6-(6,7)]
    21        1.04837        1.04837        1.04837    1[6-(6,7)]
    22        1.93922        1.93922        1.93922    1[6-(1,1,6)]
    23       1.933926       1.933926       1.933926    1[6-(1,1,6)]
    24       0.579781       0.579781       0.579781    1[6-(1,1,6)]
    25       7.200928       7.200928       7.200928    1[7-(6,6)]
    26       8.895264       8.895264       8.895264    1[6-(6,7)]
    27        7.66687        7.66687        7.66687    1[6-(6,7)]
    28        8.55772        8.55772        8.55772    1[6-(1,1,6)]
    29       8.552426       8.552426       8.552426    1[6-(1,1,6)]
    30       7.198281       7.198281       7.198281    1[6-(1,1,6)]
    31      12.654572      12.654572      12.654572    1[7-(6,6)]
    32      10.960236      10.960236      10.960236    1[6-(6,7)]
    33       12.18863       12.18863       12.18863    1[6-(6,7)]
    34      11.297779      11.297779      11.297779    1[6-(1,1,6)]
    35      11.303074      11.303074      11.303074    1[6-(1,1,6)]
    36      12.657219      12.657219      12.657219    1[6-(1,1,6)]
    37       7.200928       7.200928       7.200928    1[7-(6,6)]
    38       8.895264       8.895264       8.895264    1[6-(6,7)]
    39        7.66687        7.66687        7.66687    1[6-(6,7)]
    40        8.55772        8.55772        8.55772    1[6-(1,1,6)]
    41       8.552426       8.552426       8.552426    1[6-(1,1,6)]
    42       7.198281       7.198281       7.198281    1[6-(1,1,6)]
    43      12.654572      12.654572      12.654572    1[7-(6,6)]
    44      10.960236      10.960236      10.960236    1[6-(6,7)]
    45       12.18863       12.18863       12.18863    1[6-(6,7)]
    46      11.297779      11.297779      11.297779    1[6-(1,1,6)]
    47      11.303074      11.303074      11.303074    1[6-(1,1,6)]
    48      12.657219      12.657219      12.657219    1[6-(1,1,6)]
    49       6.036072       6.036072       6.036072    1[7-(6,6)]
    50       4.341736       4.341736       4.341736    1[6-(6,7)]
    51        5.57013        5.57013        5.57013    1[6-(6,7)]
    52       4.679279       4.679279       4.679279    1[6-(1,1,6)]
    53       4.684574       4.684574       4.684574    1[6-(1,1,6)]
    54       6.038719       6.038719       6.038719    1[6-(1,1,6)]
    55       0.582428       0.582428       0.582428    1[7-(6,6)]
    56       2.276764       2.276764       2.276764    1[6-(6,7)]
    57        1.04837        1.04837        1.04837    1[6-(6,7)]
    58        1.93922        1.93922        1.93922    1[6-(1,1,6)]
    59       1.933926       1.933926       1.933926    1[6-(1,1,6)]
    60       0.579781       0.579781       0.579781    1[6-(1,1,6)]
    61       1.990845       1.990845       1.990845    6[7-(48),48-(6,6,7)]
    62       2.147041       2.147041       2.147041    6[7-(48),48-(6,6,7)]
    63       1.927307       1.927307       1.927307    6[7-(48),48-(6,6,7)]
    64       5.069771       5.069771       5.069771    6[6-(1,1,1),7-(1,6),7-(6,48)]
    65       4.651482       4.651482       4.651482    6[1-(0),6-(1,7),7-(6,48)]
    66       5.331864       5.331864       5.331864    6[1-(0),6-(1,7),7-(1,6)]
    67       5.122719       5.122719       5.122719    6[1-(0),1-(0),1-(0),6-(7,7)]
    68       4.627655       4.627655       4.627655    6[7-(48),48-(6,6,7)]
    69       4.471459       4.471459       4.471459    6[7-(48),48-(6,6,7)]
    70       4.691193       4.691193       4.691193    6[7-(48),48-(6,6,7)]
    71       1.548729       1.548729       1.548729    6[6-(1,1,1),7-(1,6),7-(6,48)]
    72       1.967018       1.967018       1.967018    6[1-(0),6-(1,7),7-(6,48)]
    73       1.286636       1.286636       1.286636    6[1-(0),6-(1,7),7-(1,6)]
    74       1.495781       1.495781       1.495781    6[1-(0),1-(0),1-(0),6-(7,7)]
    75      11.246155      11.246155      11.246155    6[7-(48),48-(6,6,7)]
    76      11.089959      11.089959      11.089959    6[7-(48),48-(6,6,7)]
    77      11.309693      11.309693      11.309693    6[7-(48),48-(6,6,7)]
    78       8.167229       8.167229       8.167229    6[6-(1,1,1),7-(1,6),7-(6,48)]
    79       8.585518       8.585518       8.585518    6[1-(0),6-(1,7),7-(6,48)]
    80       7.905136       7.905136       7.905136    6[1-(0),6-(1,7),7-(1,6)]
    81       8.114281       8.114281       8.114281    6[1-(0),1-(0),1-(0),6-(7,7)]
    82       8.609345       8.609345       8.609345    6[7-(48),48-(6,6,7)]
    83       8.765541       8.765541       8.765541    6[7-(48),48-(6,6,7)]
    84       8.545807       8.545807       8.545807    6[7-(48),48-(6,6,7)]
    85      11.688271      11.688271      11.688271    6[6-(1,1,1),7-(1,6),7-(6,48)]
    86      11.269982      11.269982      11.269982    6[1-(0),6-(1,7),7-(6,48)]
    87      11.950364      11.950364      11.950364    6[1-(0),6-(1,7),7-(1,6)]
    88      11.741219      11.741219      11.741219    6[1-(0),1-(0),1-(0),6-(7,7)]
    89      11.246155      11.246155      11.246155    6[7-(48),48-(6,6,7)]
    90      11.089959      11.089959      11.089959    6[7-(48),48-(6,6,7)]
    91      11.309693      11.309693      11.309693    6[7-(48),48-(6,6,7)]
    92       8.167229       8.167229       8.167229    6[6-(1,1,1),7-(1,6),7-(6,48)]
    93       8.585518       8.585518       8.585518    6[1-(0),6-(1,7),7-(6,48)]
    94       7.905136       7.905136       7.905136    6[1-(0),6-(1,7),7-(1,6)]
    95       8.114281       8.114281       8.114281    6[1-(0),1-(0),1-(0),6-(7,7)]
    96       8.609345       8.609345       8.609345    6[7-(48),48-(6,6,7)]
    97       8.765541       8.765541       8.765541    6[7-(48),48-(6,6,7)]
    98       8.545807       8.545807       8.545807    6[7-(48),48-(6,6,7)]
    99      11.688271      11.688271      11.688271    6[6-(1,1,1),7-(1,6),7-(6,48)]
   100      11.269982      11.269982      11.269982    6[1-(0),6-(1,7),7-(6,48)]
   101      11.950364      11.950364      11.950364    6[1-(0),6-(1,7),7-(1,6)]
   102      11.741219      11.741219      11.741219    6[1-(0),1-(0),1-(0),6-(7,7)]
   103       1.990845       1.990845       1.990845    6[7-(48),48-(6,6,7)]
   104       2.147041       2.147041       2.147041    6[7-(48),48-(6,6,7)]
   105       1.927307       1.927307       1.927307    6[7-(48),48-(6,6,7)]
   106       5.069771       5.069771       5.069771    6[6-(1,1,1),7-(1,6),7-(6,48)]
   107       4.651482       4.651482       4.651482    6[1-(0),6-(1,7),7-(6,48)]
   108       5.331864       5.331864       5.331864    6[1-(0),6-(1,7),7-(1,6)]
   109       5.122719       5.122719       5.122719    6[1-(0),1-(0),1-(0),6-(7,7)]
   110       4.627655       4.627655       4.627655    6[7-(48),48-(6,6,7)]
   111       4.471459       4.471459       4.471459    6[7-(48),48-(6,6,7)]
   112       4.691193       4.691193       4.691193    6[7-(48),48-(6,6,7)]
   113       1.548729       1.548729       1.548729    6[6-(1,1,1),7-(1,6),7-(6,48)]
   114       1.967018       1.967018       1.967018    6[1-(0),6-(1,7),7-(6,48)]
   115       1.286636       1.286636       1.286636    6[1-(0),6-(1,7),7-(1,6)]
   116       1.495781       1.495781       1.495781    6[1-(0),1-(0),1-(0),6-(7,7)]
   117       1.362087       1.362087       1.362087    7[6-(48),48-(7,7,7,7,7)]
   118       1.393856       1.393856       1.393856    7[6-(48),48-(7,7,7,7,7)]
   119       1.343555       1.343555       1.343555    7[6-(48),48-(7,7,7,7,7)]
   120       5.592632       5.592632       5.592632    7[1-(0),6-(1,6),6-(6,7)]
   121       4.495285       4.495285       4.495285    7[6-(1,6),6-(6,7),48-(6,6,6)]
   122       5.256413       5.256413       5.256413    7[6-(48),48-(7,7,7,7,7)]
   123       5.224644       5.224644       5.224644    7[6-(48),48-(7,7,7,7,7)]
   124       5.274944       5.274944       5.274944    7[6-(48),48-(7,7,7,7,7)]
   125       1.025867       1.025867       1.025867    7[1-(0),6-(1,6),6-(6,7)]
   126       2.123215       2.123215       2.123215    7[6-(1,6),6-(6,7),48-(6,6,6)]
   127      11.874913      11.874913      11.874913    7[6-(48),48-(7,7,7,7,7)]
   128      11.843144      11.843144      11.843144    7[6-(48),48-(7,7,7,7,7)]
   129      11.893444      11.893444      11.893444    7[6-(48),48-(7,7,7,7,7)]
   130       7.644367       7.644367       7.644367    7[1-(0),6-(1,6),6-(6,7)]
   131       8.741715       8.741715       8.741715    7[6-(1,6),6-(6,7),48-(6,6,6)]
   132       7.980587       7.980587       7.980587    7[6-(48),48-(7,7,7,7,7)]
   133       8.012356       8.012356       8.012356    7[6-(48),48-(7,7,7,7,7)]
   134       7.962055       7.962055       7.962055    7[6-(48),48-(7,7,7,7,7)]
   135      12.211132      12.211132      12.211132    7[1-(0),6-(1,6),6-(6,7)]
   136      11.113785      11.113785      11.113785    7[6-(1,6),6-(6,7),48-(6,6,6)]
   137      11.874913      11.874913      11.874913    7[6-(48),48-(7,7,7,7,7)]
   138      11.843144      11.843144      11.843144    7[6-(48),48-(7,7,7,7,7)]
   139      11.893444      11.893444      11.893444    7[6-(48),48-(7,7,7,7,7)]
   140       7.644367       7.644367       7.644367    7[1-(0),6-(1,6),6-(6,7)]
   141       8.741715       8.741715       8.741715    7[6-(1,6),6-(6,7),48-(6,6,6)]
   142       7.980587       7.980587       7.980587    7[6-(48),48-(7,7,7,7,7)]
   143       8.012356       8.012356       8.012356    7[6-(48),48-(7,7,7,7,7)]
   144       7.962055       7.962055       7.962055    7[6-(48),48-(7,7,7,7,7)]
   145      12.211132      12.211132      12.211132    7[1-(0),6-(1,6),6-(6,7)]
   146      11.113785      11.113785      11.113785    7[6-(1,6),6-(6,7),48-(6,6,6)]
   147       1.362087       1.362087       1.362087    7[6-(48),48-(7,7,7,7,7)]
   148       1.393856       1.393856       1.393856    7[6-(48),48-(7,7,7,7,7)]
   149       1.343555       1.343555       1.343555    7[6-(48),48-(7,7,7,7,7)]
   150       5.592632       5.592632       5.592632    7[1-(0),6-(1,6),6-(6,7)]
   151       4.495285       4.495285       4.495285    7[6-(1,6),6-(6,7),48-(6,6,6)]
   152       5.256413       5.256413       5.256413    7[6-(48),48-(7,7,7,7,7)]
   153       5.224644       5.224644       5.224644    7[6-(48),48-(7,7,7,7,7)]
   154       5.274944       5.274944       5.274944    7[6-(48),48-(7,7,7,7,7)]
   155       1.025867       1.025867       1.025867    7[1-(0),6-(1,6),6-(6,7)]
   156       2.123215       2.123215       2.123215    7[6-(1,6),6-(6,7),48-(6,6,6)]
