# Supplementary material for: A collection of forcefield precursors for metal–organic frameworks
Source: RSC Adv. 2019 Nov 13;9(63):36492–507. doi: 10.1039/c9ra07327b (PMC9075174; doi:10.1039/c9ra07327b)
Supplement: RA-009-C9RA07327B-s630 [file RA-009-C9RA07327B-s630.txt]

EVUQOC_clean

10.134000    0.000000    0.000000
4.337111    9.403172    0.000000
0.106880    2.377745    10.476633

     1       1.233175       1.233175       1.233175    57[8-(6),8-(6),8-(6),8-(6),8-(6),8-(6)]
     2      13.237936      13.237936      13.237936    57[8-(6),8-(6),8-(6),8-(6),8-(6),8-(6)]
     3        8.99381        8.99381        8.99381    1[6-(6,6)]
     4       8.682849       8.682849       8.682849    1[6-(6,6)]
     5       5.623045       5.623045       5.623045    1[6-(6,6)]
     6       7.425724       7.425724       7.425724    1[6-(6,6)]
     7       6.531787       6.531787       6.531787    1[6-(6,6)]
     8       3.336038       3.336038       3.336038    1[6-(6,6)]
     9       4.289363       4.289363       4.289363    1[7-(1,6)]
    10       3.115831       3.115831       3.115831    1[7-(1,6)]
    11       5.584181       5.584181       5.584181    1[6-(6,6)]
    12       5.895142       5.895142       5.895142    1[6-(6,6)]
    13       8.954946       8.954946       8.954946    1[6-(6,6)]
    14       7.152267       7.152267       7.152267    1[6-(6,6)]
    15       8.046204       8.046204       8.046204    1[6-(6,6)]
    16      11.241953      11.241953      11.241953    1[6-(6,6)]
    17      10.288628      10.288628      10.288628    1[7-(1,6)]
    18       11.46216       11.46216       11.46216    1[7-(1,6)]
    19       6.563812       6.563812       6.563812    6[6-(6,6),8-(57),8-(57)]
    20       7.212254       7.212254       7.212254    6[6-(1,6),6-(1,6),6-(8,8)]
    21        8.49215        8.49215        8.49215    6[1-(0),6-(6,6),6-(6,6)]
    22       9.026863       9.026863       9.026863    6[6-(1,6),6-(1,6),6-(8,8)]
    23      10.398071      10.398071      10.398071    6[6-(6,6),8-(57),8-(57)]
    24       8.320288       8.320288       8.320288    6[1-(0),6-(6,6),6-(6,8)]
    25       7.074971       7.074971       7.074971    6[6-(1,6),6-(1,6),8-(6)]
    26       6.497828       6.497828       6.497828    6[1-(0),6-(6,6),6-(6,8)]
    27       5.906763       5.906763       5.906763    6[6-(1,6),6-(6,7),8-(6)]
    28       6.595492       6.595492       6.595492    6[1-(0),6-(1,6),6-(6,8)]
    29       6.063491       6.063491       6.063491    6[1-(0),6-(1,6),6-(6,6)]
    30       4.847577       4.847577       4.847577    6[6-(1,6),6-(1,6),6-(8,8)]
    31       4.249377       4.249377       4.249377    6[6-(6,6),8-(57),8-(57)]
    32       4.169304       4.169304       4.169304    6[1-(0),6-(6,6),6-(6,7)]
    33       4.690797       4.690797       4.690797    6[6-(1,6),6-(6,8),7-(1,1)]
    34       8.014179       8.014179       8.014179    6[6-(6,6),8-(57),8-(57)]
    35       7.365737       7.365737       7.365737    6[6-(1,6),6-(1,6),6-(8,8)]
    36       6.085841       6.085841       6.085841    6[1-(0),6-(6,6),6-(6,6)]
    37       5.551128       5.551128       5.551128    6[6-(1,6),6-(1,6),6-(8,8)]
    38        4.17992        4.17992        4.17992    6[6-(6,6),8-(57),8-(57)]
    39       6.257703       6.257703       6.257703    6[1-(0),6-(6,6),6-(6,8)]
    40        7.50302        7.50302        7.50302    6[6-(1,6),6-(1,6),8-(6)]
    41       8.080163       8.080163       8.080163    6[1-(0),6-(6,6),6-(6,8)]
    42       8.671228       8.671228       8.671228    6[6-(1,6),6-(6,7),8-(6)]
    43       7.982499       7.982499       7.982499    6[1-(0),6-(1,6),6-(6,8)]
    44         8.5145         8.5145         8.5145    6[1-(0),6-(1,6),6-(6,6)]
    45       9.730414       9.730414       9.730414    6[6-(1,6),6-(1,6),6-(8,8)]
    46      10.328614      10.328614      10.328614    6[6-(6,6),8-(57),8-(57)]
    47      10.408687      10.408687      10.408687    6[1-(0),6-(6,6),6-(6,7)]
    48       9.887194       9.887194       9.887194    6[6-(1,6),6-(6,8),7-(1,1)]
    49       4.100276       4.100276       4.100276    7[1-(0),1-(0),6-(6,6)]
    50      10.477715      10.477715      10.477715    7[1-(0),1-(0),6-(6,6)]
    51       5.301456       5.301456       5.301456    8[6-(6,8),57-(8,8,8,8,8)]
    52       2.946339       2.946339       2.946339    8[6-(6,8),57-(8,8,8,8,8)]
    53      10.703919      10.703919      10.703919    8[6-(6,8),57-(8,8,8,8,8)]
    54      11.032888      11.032888      11.032888    8[6-(6,8),57-(8,8,8,8,8)]
    55       6.394699       6.394699       6.394699    8[6-(6,6),6-(6,6)]
    56       4.960262       4.960262       4.960262    8[6-(6,8),57-(8,8,8,8,8)]
    57       3.060049       3.060049       3.060049    8[6-(6,8),57-(8,8,8,8,8)]
    58       9.276535       9.276535       9.276535    8[6-(6,8),57-(8,8,8,8,8)]
    59      11.631652      11.631652      11.631652    8[6-(6,8),57-(8,8,8,8,8)]
    60       3.874072       3.874072       3.874072    8[6-(6,8),57-(8,8,8,8,8)]
    61       3.545103       3.545103       3.545103    8[6-(6,8),57-(8,8,8,8,8)]
    62       8.183292       8.183292       8.183292    8[6-(6,6),6-(6,6)]
    63       9.617729       9.617729       9.617729    8[6-(6,8),57-(8,8,8,8,8)]
    64      11.517942      11.517942      11.517942    8[6-(6,8),57-(8,8,8,8,8)]
