# Supplementary material for: A collection of forcefield precursors for metal–organic frameworks
Source: RSC Adv. 2019 Nov 13;9(63):36492–507. doi: 10.1039/c9ra07327b (PMC9075174; doi:10.1039/c9ra07327b)
Supplement: RA-009-C9RA07327B-s631 [file RA-009-C9RA07327B-s631.txt]

EVUQUI_clean

9.521100    0.000000    0.000000
-3.701564    9.271931    0.000000
-1.412117    -1.929695    11.232602

     1       3.247749       3.247749       3.247749    60[8-(6),8-(6),8-(6),8-(6),8-(6),8-(6)]
     2        1.15967        1.15967        1.15967    60[8-(6),8-(6),8-(6),8-(6),8-(6),8-(6)]
     3       1.161309       1.161309       1.161309    1[6-(6,6)]
     4      -1.387847      -1.387847      -1.387847    1[6-(6,6)]
     5        7.20067        7.20067        7.20067    1[6-(6,6)]
     6      -1.151106      -1.151106      -1.151106    1[6-(6,6)]
     7      -1.044201      -1.044201      -1.044201    1[6-(6,6)]
     8       4.873313       4.873313       4.873313    1[6-(6,6)]
     9       4.337365       4.337365       4.337365    1[7-(1,6)]
    10       4.003209       4.003209       4.003209    1[7-(1,6)]
    11        3.24611        3.24611        3.24611    1[6-(6,6)]
    12       5.795266       5.795266       5.795266    1[6-(6,6)]
    13      -2.793251      -2.793251      -2.793251    1[6-(6,6)]
    14       5.558525       5.558525       5.558525    1[6-(6,6)]
    15        5.45162        5.45162        5.45162    1[6-(6,6)]
    16      -0.465894      -0.465894      -0.465894    1[6-(6,6)]
    17       0.070054       0.070054       0.070054    1[7-(1,6)]
    18        0.40421        0.40421        0.40421    1[7-(1,6)]
    19      -0.231164      -0.231164      -0.231164    6[6-(6,6),8-(60),8-(60)]
    20       -0.55914       -0.55914       -0.55914    6[6-(1,6),6-(1,6),6-(8,8)]
    21       0.339968       0.339968       0.339968    6[1-(0),6-(6,6),6-(6,6)]
    22       0.027297       0.027297       0.027297    6[6-(1,6),6-(1,6),6-(8,8)]
    23       0.981592       0.981592       0.981592    6[6-(6,6),8-(60),8-(60)]
    24      -1.152539      -1.152539      -1.152539    6[1-(0),6-(6,6),6-(6,8)]
    25       -1.97207       -1.97207       -1.97207    6[6-(1,6),6-(1,6),8-(6)]
    26      -1.712533      -1.712533      -1.712533    6[1-(0),6-(6,6),6-(6,8)]
    27      -2.975802      -2.975802      -2.975802    6[6-(1,6),6-(6,7),8-(6)]
    28      -1.858669      -1.858669      -1.858669    6[1-(0),6-(1,6),6-(6,8)]
    29      -1.798939      -1.798939      -1.798939    6[1-(0),6-(1,6),6-(6,6)]
    30      -2.827533      -2.827533      -2.827533    6[6-(1,6),6-(1,6),6-(8,8)]
    31      -2.725676      -2.725676      -2.725676    6[6-(6,6),8-(60),8-(60)]
    32       5.579113       5.579113       5.579113    6[1-(0),6-(6,6),6-(6,7)]
    33       5.491631       5.491631       5.491631    6[6-(1,6),6-(6,8),7-(1,1)]
    34       4.638583       4.638583       4.638583    6[6-(6,6),8-(60),8-(60)]
    35       4.966559       4.966559       4.966559    6[6-(1,6),6-(1,6),6-(8,8)]
    36       4.067451       4.067451       4.067451    6[1-(0),6-(6,6),6-(6,6)]
    37       4.380122       4.380122       4.380122    6[6-(1,6),6-(1,6),6-(8,8)]
    38       3.425827       3.425827       3.425827    6[6-(6,6),8-(60),8-(60)]
    39       5.559958       5.559958       5.559958    6[1-(0),6-(6,6),6-(6,8)]
    40       6.379489       6.379489       6.379489    6[6-(1,6),6-(1,6),8-(6)]
    41       6.119952       6.119952       6.119952    6[1-(0),6-(6,6),6-(6,8)]
    42       7.383221       7.383221       7.383221    6[6-(1,6),6-(6,7),8-(6)]
    43       6.266088       6.266088       6.266088    6[1-(0),6-(1,6),6-(6,8)]
    44       6.206358       6.206358       6.206358    6[1-(0),6-(1,6),6-(6,6)]
    45       7.234952       7.234952       7.234952    6[6-(1,6),6-(1,6),6-(8,8)]
    46       7.133095       7.133095       7.133095    6[6-(6,6),8-(60),8-(60)]
    47      -1.171694      -1.171694      -1.171694    6[1-(0),6-(6,6),6-(6,7)]
    48      -1.084212      -1.084212      -1.084212    6[6-(1,6),6-(6,8),7-(1,1)]
    49       4.340864       4.340864       4.340864    7[1-(0),1-(0),6-(6,6)]
    50       0.066555       0.066555       0.066555    7[1-(0),1-(0),6-(6,6)]
    51       2.212773       2.212773       2.212773    8[6-(6,8),60-(8,8,8,8,8)]
    52      -3.624342      -3.624342      -3.624342    8[6-(6,8),60-(8,8,8,8,8)]
    53      -0.474286      -0.474286      -0.474286    8[6-(6,8),60-(8,8,8,8,8)]
    54       8.388796       8.388796       8.388796    8[6-(6,8),60-(8,8,8,8,8)]
    55       0.517166       0.517166       0.517166    8[6-(6,8),60-(8,8,8,8,8)]
    56       6.378476       6.378476       6.378476    8[6-(6,6),6-(6,6)]
    57      -1.736294      -1.736294      -1.736294    8[6-(6,8),60-(8,8,8,8,8)]
    58       2.194646       2.194646       2.194646    8[6-(6,8),60-(8,8,8,8,8)]
    59       8.031761       8.031761       8.031761    8[6-(6,8),60-(8,8,8,8,8)]
    60       4.881705       4.881705       4.881705    8[6-(6,8),60-(8,8,8,8,8)]
    61      -3.981377      -3.981377      -3.981377    8[6-(6,8),60-(8,8,8,8,8)]
    62       3.890253       3.890253       3.890253    8[6-(6,8),60-(8,8,8,8,8)]
    63      -1.971057      -1.971057      -1.971057    8[6-(6,6),6-(6,6)]
    64       6.143713       6.143713       6.143713    8[6-(6,8),60-(8,8,8,8,8)]
