# Supplementary material for: A collection of forcefield precursors for metal–organic frameworks
Source: RSC Adv. 2019 Nov 13;9(63):36492–507. doi: 10.1039/c9ra07327b (PMC9075174; doi:10.1039/c9ra07327b)
Supplement: RA-009-C9RA07327B-s632 [file RA-009-C9RA07327B-s632.txt]

EVURAP_clean

9.604700    0.000000    0.000000
-3.739136    9.320659    0.000000
-1.437471    -1.894234    11.209458

     1       3.268064       3.268064       3.268064    58[8-(6),8-(6),8-(6),8-(6),8-(6),8-(6)]
     2       1.160029       1.160029       1.160029    58[8-(6),8-(6),8-(6),8-(6),8-(6),8-(6)]
     3       3.264984       3.264984       3.264984    1[6-(6,6)]
     4       5.802594       5.802594       5.802594    1[6-(6,6)]
     5      -2.854867      -2.854867      -2.854867    1[6-(6,6)]
     6       5.595001       5.595001       5.595001    1[6-(6,6)]
     7       5.504008       5.504008       5.504008    1[6-(6,6)]
     8      -0.519974      -0.519974      -0.519974    1[6-(6,6)]
     9       0.061066       0.061066       0.061066    1[7-(1,6)]
    10        0.39735        0.39735        0.39735    1[7-(1,6)]
    11       1.163109       1.163109       1.163109    1[6-(6,6)]
    12      -1.374501      -1.374501      -1.374501    1[6-(6,6)]
    13        7.28296        7.28296        7.28296    1[6-(6,6)]
    14      -1.166908      -1.166908      -1.166908    1[6-(6,6)]
    15      -1.075915      -1.075915      -1.075915    1[6-(6,6)]
    16       4.948067       4.948067       4.948067    1[6-(6,6)]
    17       4.367027       4.367027       4.367027    1[7-(1,6)]
    18       4.030743       4.030743       4.030743    1[7-(1,6)]
    19       4.655494       4.655494       4.655494    6[6-(6,6),8-(58),8-(58)]
    20       4.977161       4.977161       4.977161    6[6-(1,6),6-(1,6),6-(8,8)]
    21       4.081811       4.081811       4.081811    6[1-(0),6-(6,6),6-(6,6)]
    22        4.38129        4.38129        4.38129    6[6-(1,6),6-(1,6),6-(8,8)]
    23       0.995298       0.995298       0.995298    6[6-(6,6),8-(58),8-(58)]
    24       5.568111       5.568111       5.568111    6[1-(0),6-(6,6),6-(6,8)]
    25       6.395142       6.395142       6.395142    6[6-(1,6),6-(1,6),8-(6)]
    26       6.140756       6.140756       6.140756    6[1-(0),6-(6,6),6-(6,8)]
    27       7.410683       7.410683       7.410683    6[6-(1,6),6-(6,7),8-(6)]
    28       6.306566       6.306566       6.306566    6[1-(0),6-(1,6),6-(6,8)]
    29       6.250708       6.250708       6.250708    6[1-(0),6-(1,6),6-(6,6)]
    30       7.282088       7.282088       7.282088    6[6-(1,6),6-(1,6),6-(8,8)]
    31       7.188762       7.188762       7.188762    6[6-(6,6),8-(58),8-(58)]
    32       -1.22258       -1.22258       -1.22258    6[1-(0),6-(6,6),6-(6,7)]
    33      -1.139082      -1.139082      -1.139082    6[6-(1,6),6-(6,8),7-(1,1)]
    34      -0.227401      -0.227401      -0.227401    6[6-(6,6),8-(58),8-(58)]
    35      -0.549068      -0.549068      -0.549068    6[6-(1,6),6-(1,6),6-(8,8)]
    36       0.346282       0.346282       0.346282    6[1-(0),6-(6,6),6-(6,6)]
    37       0.046803       0.046803       0.046803    6[6-(1,6),6-(1,6),6-(8,8)]
    38       3.432795       3.432795       3.432795    6[6-(6,6),8-(58),8-(58)]
    39      -1.140018      -1.140018      -1.140018    6[1-(0),6-(6,6),6-(6,8)]
    40      -1.967049      -1.967049      -1.967049    6[6-(1,6),6-(1,6),8-(6)]
    41      -1.712663      -1.712663      -1.712663    6[1-(0),6-(6,6),6-(6,8)]
    42       -2.98259       -2.98259       -2.98259    6[6-(1,6),6-(6,7),8-(6)]
    43      -1.878473      -1.878473      -1.878473    6[1-(0),6-(1,6),6-(6,8)]
    44      -1.822615      -1.822615      -1.822615    6[1-(0),6-(1,6),6-(6,6)]
    45      -2.853995      -2.853995      -2.853995    6[6-(1,6),6-(1,6),6-(8,8)]
    46      -2.760669      -2.760669      -2.760669    6[6-(6,6),8-(58),8-(58)]
    47       5.650673       5.650673       5.650673    6[1-(0),6-(6,6),6-(6,7)]
    48       5.567175       5.567175       5.567175    6[6-(1,6),6-(6,8),7-(1,1)]
    49      -0.013076      -0.013076      -0.013076    7[1-(0),1-(0),6-(6,6)]
    50       4.441169       4.441169       4.441169    7[1-(0),1-(0),6-(6,6)]
    51        2.23245        2.23245        2.23245    8[6-(6,8),58-(8,8,8,8,8)]
    52       8.090678       8.090678       8.090678    8[6-(6,8),58-(8,8,8,8,8)]
    53       4.930525       4.930525       4.930525    8[6-(6,8),58-(8,8,8,8,8)]
    54       8.467845       8.467845       8.467845    8[6-(6,8),58-(8,8,8,8,8)]
    55       0.550498       0.550498       0.550498    8[6-(6,8),58-(8,8,8,8,8)]
    56      -2.036458      -2.036458      -2.036458    8[6-(6,6),6-(6,6)]
    57       6.196541       6.196541       6.196541    8[6-(6,8),58-(8,8,8,8,8)]
    58       2.195643       2.195643       2.195643    8[6-(6,8),58-(8,8,8,8,8)]
    59      -3.662585      -3.662585      -3.662585    8[6-(6,8),58-(8,8,8,8,8)]
    60      -0.502432      -0.502432      -0.502432    8[6-(6,8),58-(8,8,8,8,8)]
    61      -4.039752      -4.039752      -4.039752    8[6-(6,8),58-(8,8,8,8,8)]
    62       3.877595       3.877595       3.877595    8[6-(6,8),58-(8,8,8,8,8)]
    63       6.464551       6.464551       6.464551    8[6-(6,6),6-(6,6)]
    64      -1.768448      -1.768448      -1.768448    8[6-(6,8),58-(8,8,8,8,8)]
