# Supplementary material for: A collection of forcefield precursors for metal–organic frameworks
Source: RSC Adv. 2019 Nov 13;9(63):36492–507. doi: 10.1039/c9ra07327b (PMC9075174; doi:10.1039/c9ra07327b)
Supplement: RA-009-C9RA07327B-s633 [file RA-009-C9RA07327B-s633.txt]

EWALUK_clean

22.652300    0.000000    0.000000
11.326150    19.617467    0.000000
11.326135    6.539147    21.983381

     1      11.228281      11.228281      11.228281    30[8-(30,30,30),8-(6),8-(6),8-(6)]
     2      12.978737      12.978737      12.978737    30[8-(30,30,30),8-(6),8-(6),8-(6)]
     3       9.771398       9.771398       9.771398    30[8-(30,30,30),8-(6),8-(6),8-(6)]
     4      20.999698      20.999698      20.999698    30[8-(30,30,30),8-(6),8-(6),8-(6)]
     5      24.207037      24.207037      24.207037    30[8-(30,30,30),8-(6),8-(6),8-(6)]
     6      22.750154      22.750154      22.750154    30[8-(30,30,30),8-(6),8-(6),8-(6)]
     7      22.652295      22.652295      22.652295    30[8-(30,30,30),8-(6),8-(6),8-(6)]
     8      11.326137      11.326137      11.326137    30[8-(30,30,30),8-(6),8-(6),8-(6)]
     9      24.304887      24.304887      24.304887    30[8-(30,30,30),8-(6),8-(6),8-(6)]
    10      21.097548      21.097548      21.097548    30[8-(30,30,30),8-(6),8-(6),8-(6)]
    11      22.554431      22.554431      22.554431    30[8-(30,30,30),8-(6),8-(6),8-(6)]
    12      34.076191      34.076191      34.076191    30[8-(30,30,30),8-(6),8-(6),8-(6)]
    13      32.325848      32.325848      32.325848    30[8-(30,30,30),8-(6),8-(6),8-(6)]
    14      35.533074      35.533074      35.533074    30[8-(30,30,30),8-(6),8-(6),8-(6)]
    15      33.978448      33.978448      33.978448    30[8-(30,30,30),8-(6),8-(6),8-(6)]
    16       22.65229       22.65229       22.65229    30[8-(30,30,30),8-(6),8-(6),8-(6)]
    17      29.501214      29.501214      29.501214    1[6-(6,6)]
    18      31.230717      31.230717      31.230717    1[6-(6,6)]
    19      27.292618      27.292618      27.292618    1[6-(6,6)]
    20      24.835974      24.835974      24.835974    1[6-(6,6)]
    21      29.957661      29.957661      29.957661    1[6-(1,1,6)]
    22      29.081017      29.081017      29.081017    1[6-(1,1,6)]
    23      29.462707      29.462707      29.462707    1[6-(1,1,6)]
    24      25.704688      25.704688      25.704688    1[6-(1,1,6)]
    25      25.533664      25.533664      25.533664    1[6-(1,1,6)]
    26       26.92678       26.92678       26.92678    1[6-(1,1,6)]
    27      26.725175      26.725175      26.725175    1[6-(1,1,6)]
    28      27.846464      27.846464      27.846464    1[6-(1,1,6)]
    29      27.368501      27.368501      27.368501    1[6-(1,1,6)]
    30        30.3133        30.3133        30.3133    1[6-(1,1,6)]
    31      30.038074      30.038074      30.038074    1[6-(1,1,6)]
    32        28.8409        28.8409        28.8409    1[6-(1,1,6)]
    33      13.643471      13.643471      13.643471    1[6-(6,6)]
    34      15.818092      15.818092      15.818092    1[6-(6,6)]
    35      17.778652      17.778652      17.778652    1[6-(6,6)]
    36      19.929486      19.929486      19.929486    1[6-(6,6)]
    37       15.98912       15.98912       15.98912    1[6-(1,1,6)]
    38      15.544003      15.544003      15.544003    1[6-(1,1,6)]
    39      15.093221      15.093221      15.093221    1[6-(1,1,6)]
    40      18.076526      18.076526      18.076526    1[6-(1,1,6)]
    41      19.505887      19.505887      19.505887    1[6-(1,1,6)]
    42      18.289458      18.289458      18.289458    1[6-(1,1,6)]
    43      15.437534      15.437534      15.437534    1[6-(1,1,6)]
    44      14.013837      14.013837      14.013837    1[6-(1,1,6)]
    45      15.238195      15.238195      15.238195    1[6-(1,1,6)]
    46      17.483037      17.483037      17.483037    1[6-(1,1,6)]
    47      18.091251      18.091251      18.091251    1[6-(1,1,6)]
    48      18.426505      18.426505      18.426505    1[6-(1,1,6)]
    49      24.812187      24.812187      24.812187    1[6-(6,6)]
    50      20.908064      20.908064      20.908064    1[6-(6,6)]
    51      22.885613      22.885613      22.885613    1[6-(6,6)]
    52      23.191417      23.191417      23.191417    1[6-(6,6)]
    53      22.010101      22.010101      22.010101    1[6-(1,1,6)]
    54      23.331863      23.331863      23.331863    1[6-(1,1,6)]
    55      23.400952      23.400952      23.400952    1[6-(1,1,6)]
    56      24.175658      24.175658      24.175658    1[6-(1,1,6)]
    57      22.917323      22.917323      22.917323    1[6-(1,1,6)]
    58      22.740635      22.740635      22.740635    1[6-(1,1,6)]
    59      25.794166      25.794166      25.794166    1[6-(1,1,6)]
    60      26.096574      26.096574      26.096574    1[6-(1,1,6)]
    61      25.350181      25.350181      25.350181    1[6-(1,1,6)]
    62      20.160539      20.160539      20.160539    1[6-(1,1,6)]
    63       19.82755       19.82755       19.82755    1[6-(1,1,6)]
    64       20.68947       20.68947       20.68947    1[6-(1,1,6)]
    65      20.334968      20.334968      20.334968    1[6-(6,6)]
    66      18.160347      18.160347      18.160347    1[6-(6,6)]
    67       27.52593       27.52593       27.52593    1[6-(6,6)]
    68      25.375092      25.375092      25.375092    1[6-(6,6)]
    69       29.31546       29.31546       29.31546    1[6-(1,1,6)]
    70      29.760579      29.760579      29.760579    1[6-(1,1,6)]
    71      30.211358      30.211358      30.211358    1[6-(1,1,6)]
    72      15.901913      15.901913      15.901913    1[6-(1,1,6)]
    73      14.472553      14.472553      14.472553    1[6-(1,1,6)]
    74      15.688981      15.688981      15.688981    1[6-(1,1,6)]
    75      18.540907      18.540907      18.540907    1[6-(1,1,6)]
    76      19.964604      19.964604      19.964604    1[6-(1,1,6)]
    77      18.740248      18.740248      18.740248    1[6-(1,1,6)]
    78      16.495405      16.495405      16.495405    1[6-(1,1,6)]
    79      15.887189      15.887189      15.887189    1[6-(1,1,6)]
    80      15.551936      15.551936      15.551936    1[6-(1,1,6)]
    81      20.492401      20.492401      20.492401    1[6-(6,6)]
    82      24.396525      24.396525      24.396525    1[6-(6,6)]
    83      33.745118      33.745118      33.745118    1[6-(6,6)]
    84       33.43931       33.43931       33.43931    1[6-(6,6)]
    85      34.620629      34.620629      34.620629    1[6-(1,1,6)]
    86      33.298868      33.298868      33.298868    1[6-(1,1,6)]
    87      33.229777      33.229777      33.229777    1[6-(1,1,6)]
    88      21.128931      21.128931      21.128931    1[6-(1,1,6)]
    89      22.387267      22.387267      22.387267    1[6-(1,1,6)]
    90      22.563954      22.563954      22.563954    1[6-(1,1,6)]
    91      19.510425      19.510425      19.510425    1[6-(1,1,6)]
    92      19.208017      19.208017      19.208017    1[6-(1,1,6)]
    93      19.954411      19.954411      19.954411    1[6-(1,1,6)]
    94      25.144053      25.144053      25.144053    1[6-(1,1,6)]
    95      25.477041      25.477041      25.477041    1[6-(1,1,6)]
    96      24.615121      24.615121      24.615121    1[6-(1,1,6)]
    97      27.129525      27.129525      27.129525    1[6-(6,6)]
    98      25.400022      25.400022      25.400022    1[6-(6,6)]
    99      40.664264      40.664264      40.664264    1[6-(6,6)]
   100      43.120903      43.120903      43.120903    1[6-(6,6)]
   101       37.99922       37.99922       37.99922    1[6-(1,1,6)]
   102      38.875864      38.875864      38.875864    1[6-(1,1,6)]
   103      38.494172      38.494172      38.494172    1[6-(1,1,6)]
   104      30.926051      30.926051      30.926051    1[6-(1,1,6)]
   105      31.097076      31.097076      31.097076    1[6-(1,1,6)]
   106      29.703959      29.703959      29.703959    1[6-(1,1,6)]
   107      29.905566      29.905566      29.905566    1[6-(1,1,6)]
   108      28.784277      28.784277      28.784277    1[6-(1,1,6)]
   109      29.262241      29.262241      29.262241    1[6-(1,1,6)]
   110      26.317442      26.317442      26.317442    1[6-(1,1,6)]
   111      26.592666      26.592666      26.592666    1[6-(1,1,6)]
   112      27.789841      27.789841      27.789841    1[6-(1,1,6)]
   113      24.969617      24.969617      24.969617    1[6-(6,6)]
   114      27.144238      27.144238      27.144238    1[6-(6,6)]
   115      17.778655      17.778655      17.778655    1[6-(6,6)]
   116      19.929493      19.929493      19.929493    1[6-(6,6)]
   117      15.989125      15.989125      15.989125    1[6-(1,1,6)]
   118      15.544006      15.544006      15.544006    1[6-(1,1,6)]
   119      15.093227      15.093227      15.093227    1[6-(1,1,6)]
   120      29.402672      29.402672      29.402672    1[6-(1,1,6)]
   121      30.832032      30.832032      30.832032    1[6-(1,1,6)]
   122      29.615604      29.615604      29.615604    1[6-(1,1,6)]
   123      26.763678      26.763678      26.763678    1[6-(1,1,6)]
   124      25.339981      25.339981      25.339981    1[6-(1,1,6)]
   125      15.238202      15.238202      15.238202    1[6-(1,1,6)]
   126       28.80918       28.80918       28.80918    1[6-(1,1,6)]
   127      29.417396      29.417396      29.417396    1[6-(1,1,6)]
   128      29.752649      29.752649      29.752649    1[6-(1,1,6)]
   129      24.812184      24.812184      24.812184    1[6-(6,6)]
   130       20.90806       20.90806       20.90806    1[6-(6,6)]
   131      11.559467      11.559467      11.559467    1[6-(6,6)]
   132      11.865275      11.865275      11.865275    1[6-(6,6)]
   133      10.683956      10.683956      10.683956    1[6-(1,1,6)]
   134      12.005717      12.005717      12.005717    1[6-(1,1,6)]
   135      12.074808      12.074808      12.074808    1[6-(1,1,6)]
   136      24.175654      24.175654      24.175654    1[6-(1,1,6)]
   137      22.917318      22.917318      22.917318    1[6-(1,1,6)]
   138      22.740631      22.740631      22.740631    1[6-(1,1,6)]
   139       25.79416       25.79416       25.79416    1[6-(1,1,6)]
   140      26.096568      26.096568      26.096568    1[6-(1,1,6)]
   141      14.024039      14.024039      14.024039    1[6-(1,1,6)]
   142      20.160532      20.160532      20.160532    1[6-(1,1,6)]
   143      19.827544      19.827544      19.827544    1[6-(1,1,6)]
   144      20.689464      20.689464      20.689464    1[6-(1,1,6)]
   145       18.17506       18.17506       18.17506    1[6-(6,6)]
   146      19.904563      19.904563      19.904563    1[6-(6,6)]
   147       4.640321       4.640321       4.640321    1[6-(6,6)]
   148       2.183682       2.183682       2.183682    1[6-(6,6)]
   149       7.305365       7.305365       7.305365    1[6-(1,1,6)]
   150       6.428721       6.428721       6.428721    1[6-(1,1,6)]
   151       6.810413       6.810413       6.810413    1[6-(1,1,6)]
   152      14.378534      14.378534      14.378534    1[6-(1,1,6)]
   153      14.207509      14.207509      14.207509    1[6-(1,1,6)]
   154      15.600626      15.600626      15.600626    1[6-(1,1,6)]
   155      15.399019      15.399019      15.399019    1[6-(1,1,6)]
   156      16.520308      16.520308      16.520308    1[6-(1,1,6)]
   157       4.716209       4.716209       4.716209    1[6-(1,1,6)]
   158      18.987143      18.987143      18.987143    1[6-(1,1,6)]
   159      18.711919      18.711919      18.711919    1[6-(1,1,6)]
   160      17.514744      17.514744      17.514744    1[6-(1,1,6)]
   161      15.803371      15.803371      15.803371    1[6-(6,6)]
   162      14.073868      14.073868      14.073868    1[6-(6,6)]
   163      18.011967      18.011967      18.011967    1[6-(6,6)]
   164      20.468611      20.468611      20.468611    1[6-(6,6)]
   165      15.346924      15.346924      15.346924    1[6-(1,1,6)]
   166      16.223568      16.223568      16.223568    1[6-(1,1,6)]
   167      15.841878      15.841878      15.841878    1[6-(1,1,6)]
   168      19.599897      19.599897      19.599897    1[6-(1,1,6)]
   169      19.770921      19.770921      19.770921    1[6-(1,1,6)]
   170      18.377805      18.377805      18.377805    1[6-(1,1,6)]
   171       18.57941       18.57941       18.57941    1[6-(1,1,6)]
   172      17.458121      17.458121      17.458121    1[6-(1,1,6)]
   173      17.936084      17.936084      17.936084    1[6-(1,1,6)]
   174      14.991285      14.991285      14.991285    1[6-(1,1,6)]
   175      15.266511      15.266511      15.266511    1[6-(1,1,6)]
   176      16.463685      16.463685      16.463685    1[6-(1,1,6)]
   177      31.661114      31.661114      31.661114    1[6-(6,6)]
   178      29.486493      29.486493      29.486493    1[6-(6,6)]
   179      27.525933      27.525933      27.525933    1[6-(6,6)]
   180      25.375099      25.375099      25.375099    1[6-(6,6)]
   181      29.315465      29.315465      29.315465    1[6-(1,1,6)]
   182      29.760582      29.760582      29.760582    1[6-(1,1,6)]
   183      30.211364      30.211364      30.211364    1[6-(1,1,6)]
   184      27.228059      27.228059      27.228059    1[6-(1,1,6)]
   185      25.798698      25.798698      25.798698    1[6-(1,1,6)]
   186      27.015127      27.015127      27.015127    1[6-(1,1,6)]
   187      29.867051      29.867051      29.867051    1[6-(1,1,6)]
   188      31.290748      31.290748      31.290748    1[6-(1,1,6)]
   189       30.06639       30.06639       30.06639    1[6-(1,1,6)]
   190      27.821548      27.821548      27.821548    1[6-(1,1,6)]
   191      27.213334      27.213334      27.213334    1[6-(1,1,6)]
   192       26.87808       26.87808       26.87808    1[6-(1,1,6)]
   193      20.492398      20.492398      20.492398    1[6-(6,6)]
   194      24.396521      24.396521      24.396521    1[6-(6,6)]
   195      22.418972      22.418972      22.418972    1[6-(6,6)]
   196      22.113168      22.113168      22.113168    1[6-(6,6)]
   197      23.294484      23.294484      23.294484    1[6-(1,1,6)]
   198      21.972722      21.972722      21.972722    1[6-(1,1,6)]
   199      21.903633      21.903633      21.903633    1[6-(1,1,6)]
   200      21.128927      21.128927      21.128927    1[6-(1,1,6)]
   201      22.387262      22.387262      22.387262    1[6-(1,1,6)]
   202       22.56395       22.56395       22.56395    1[6-(1,1,6)]
   203      19.510419      19.510419      19.510419    1[6-(1,1,6)]
   204      19.208011      19.208011      19.208011    1[6-(1,1,6)]
   205      19.954404      19.954404      19.954404    1[6-(1,1,6)]
   206      25.144046      25.144046      25.144046    1[6-(1,1,6)]
   207      25.477035      25.477035      25.477035    1[6-(1,1,6)]
   208      24.615115      24.615115      24.615115    1[6-(1,1,6)]
   209      28.682334      28.682334      28.682334    6[6-(6,6),6-(6,6),6-(6,6)]
   210      30.509241      30.509241      30.509241    6[6-(1,6),6-(1,6),6-(8,8)]
   211      27.708286      27.708286      27.708286    6[6-(6,6),6-(6,6),6-(6,6)]
   212      28.617775      28.617775      28.617775    6[6-(1,1,1),6-(1,6),6-(6,6)]
   213      29.541988      29.541988      29.541988    6[1-(0),6-(6,6),6-(6,6)]
   214      30.559076      30.559076      30.559076    6[1-(0),6-(6,6),6-(6,6)]
   215      29.657515      29.657515      29.657515    6[6-(1,1,1),6-(1,6),6-(6,6)]
   216      31.471963      31.471963      31.471963    6[6-(6,6),8-(30),8-(30)]
   217      25.935745      25.935745      25.935745    6[6-(1,6),6-(1,6),6-(8,8)]
   218      27.103471      27.103471      27.103471    6[1-(0),6-(6,6),6-(6,6)]
   219      28.009562      28.009562      28.009562    6[6-(1,1,1),6-(1,6),6-(6,6)]
   220      26.509979      26.509979      26.509979    6[6-(1,1,1),6-(1,6),6-(6,6)]
   221      25.636733      25.636733      25.636733    6[1-(0),6-(6,6),6-(6,6)]
   222      24.991144      24.991144      24.991144    6[6-(6,6),8-(30),8-(30)]
   223      29.236185      29.236185      29.236185    6[1-(0),1-(0),1-(0),6-(6,6)]
   224       26.13395       26.13395       26.13395    6[1-(0),1-(0),1-(0),6-(6,6)]
   225      27.536128      27.536128      27.536128    6[1-(0),1-(0),1-(0),6-(6,6)]
   226      29.717544      29.717544      29.717544    6[1-(0),1-(0),1-(0),6-(6,6)]
   227      16.317576      16.317576      16.317576    6[6-(6,6),6-(6,6),6-(6,6)]
   228      14.610724      14.610724      14.610724    6[6-(1,6),6-(1,6),6-(8,8)]
   229      17.222536      17.222536      17.222536    6[6-(6,6),6-(6,6),6-(6,6)]
   230      15.237061      15.237061      15.237061    6[6-(1,1,1),6-(1,6),6-(6,6)]
   231      14.387599      14.387599      14.387599    6[1-(0),6-(6,6),6-(6,6)]
   232      15.666322      15.666322      15.666322    6[1-(0),6-(6,6),6-(6,6)]
   233      16.541834      16.541834      16.541834    6[6-(1,1,1),6-(1,6),6-(6,6)]
   234      13.711427      13.711427      13.711427    6[6-(6,6),8-(30),8-(30)]
   235      19.017732      19.017732      19.017732    6[6-(1,6),6-(1,6),6-(8,8)]
   236      17.922494      17.922494      17.922494    6[1-(0),6-(6,6),6-(6,6)]
   237      17.020932      17.020932      17.020932    6[6-(1,1,1),6-(1,6),6-(6,6)]
   238      18.283796      18.283796      18.283796    6[6-(1,1,1),6-(1,6),6-(6,6)]
   239      19.194419      19.194419      19.194419    6[1-(0),6-(6,6),6-(6,6)]
   240      20.020097      20.020097      20.020097    6[6-(6,6),8-(30),8-(30)]
   241      15.804503      15.804503      15.804503    6[1-(0),1-(0),1-(0),6-(6,6)]
   242      18.566949      18.566949      18.566949    6[1-(0),1-(0),1-(0),6-(6,6)]
   243      14.953908      14.953908      14.953908    6[1-(0),1-(0),1-(0),6-(6,6)]
   244      17.746936      17.746936      17.746936    6[1-(0),1-(0),1-(0),6-(6,6)]
   245      22.956965      22.956965      22.956965    6[6-(6,6),6-(6,6),6-(6,6)]
   246      22.836907      22.836907      22.836907    6[6-(1,6),6-(1,6),6-(8,8)]
   247      23.026055      23.026055      23.026055    6[6-(6,6),6-(6,6),6-(6,6)]
   248      24.102039      24.102039      24.102039    6[6-(1,1,1),6-(1,6),6-(6,6)]
   249      24.027285      24.027285      24.027285    6[1-(0),6-(6,6),6-(6,6)]
   250      21.731475      21.731475      21.731475    6[1-(0),6-(6,6),6-(6,6)]
   251      21.757526      21.757526      21.757526    6[6-(1,1,1),6-(1,6),6-(6,6)]
   252       22.77348       22.77348       22.77348    6[6-(6,6),8-(30),8-(30)]
   253      23.003404      23.003404      23.003404    6[6-(1,6),6-(1,6),6-(8,8)]
   254      22.930917      22.930917      22.930917    6[1-(0),6-(6,6),6-(6,6)]
   255      22.926386      22.926386      22.926386    6[6-(1,1,1),6-(1,6),6-(6,6)]
   256      23.163102      23.163102      23.163102    6[6-(1,1,1),6-(1,6),6-(6,6)]
   257      23.125726      23.125726      23.125726    6[1-(0),6-(6,6),6-(6,6)]
   258      22.945642      22.945642      22.945642    6[6-(6,6),8-(30),8-(30)]
   259      22.916193      22.916193      22.916193    6[1-(0),1-(0),1-(0),6-(6,6)]
   260      23.255975      23.255975      23.255975    6[1-(0),1-(0),1-(0),6-(6,6)]
   261       25.46684       25.46684       25.46684    6[1-(0),1-(0),1-(0),6-(6,6)]
   262      20.492395      20.492395      20.492395    6[1-(0),1-(0),1-(0),6-(6,6)]
   263      17.660865      17.660865      17.660865    6[6-(6,6),6-(6,6),6-(6,6)]
   264      19.367715      19.367715      19.367715    6[6-(1,6),6-(1,6),6-(8,8)]
   265      16.755906      16.755906      16.755906    6[6-(6,6),6-(6,6),6-(6,6)]
   266      18.741379      18.741379      18.741379    6[6-(1,1,1),6-(1,6),6-(6,6)]
   267       19.59084       19.59084       19.59084    6[1-(0),6-(6,6),6-(6,6)]
   268      18.312118      18.312118      18.312118    6[1-(0),6-(6,6),6-(6,6)]
   269      17.436607      17.436607      17.436607    6[6-(1,1,1),6-(1,6),6-(6,6)]
   270       20.26701       20.26701       20.26701    6[6-(6,6),8-(30),8-(30)]
   271      26.286848      26.286848      26.286848    6[6-(1,6),6-(1,6),6-(8,8)]
   272      27.382087      27.382087      27.382087    6[1-(0),6-(6,6),6-(6,6)]
   273      28.283648      28.283648      28.283648    6[6-(1,1,1),6-(1,6),6-(6,6)]
   274      15.694646      15.694646      15.694646    6[6-(1,1,1),6-(1,6),6-(6,6)]
   275      26.110159      26.110159      26.110159    6[1-(0),6-(6,6),6-(6,6)]
   276      25.284484      25.284484      25.284484    6[6-(6,6),8-(30),8-(30)]
   277      29.500077      29.500077      29.500077    6[1-(0),1-(0),1-(0),6-(6,6)]
   278      15.411491      15.411491      15.411491    6[1-(0),1-(0),1-(0),6-(6,6)]
   279      19.024534      19.024534      19.024534    6[1-(0),1-(0),1-(0),6-(6,6)]
   280      16.231505      16.231505      16.231505    6[1-(0),1-(0),1-(0),6-(6,6)]
   281      22.347626      22.347626      22.347626    6[6-(6,6),6-(6,6),6-(6,6)]
   282      22.467682      22.467682      22.467682    6[6-(1,6),6-(1,6),6-(8,8)]
   283      22.278537      22.278537      22.278537    6[6-(6,6),6-(6,6),6-(6,6)]
   284      21.202552      21.202552      21.202552    6[6-(1,1,1),6-(1,6),6-(6,6)]
   285      21.277304      21.277304      21.277304    6[1-(0),6-(6,6),6-(6,6)]
   286      23.573114      23.573114      23.573114    6[1-(0),6-(6,6),6-(6,6)]
   287      23.547065      23.547065      23.547065    6[6-(1,1,1),6-(1,6),6-(6,6)]
   288      22.531107      22.531107      22.531107    6[6-(6,6),8-(30),8-(30)]
   289      33.627326      33.627326      33.627326    6[6-(1,6),6-(1,6),6-(8,8)]
   290      33.699813      33.699813      33.699813    6[1-(0),6-(6,6),6-(6,6)]
   291      33.704343      33.704343      33.704343    6[6-(1,1,1),6-(1,6),6-(6,6)]
   292       22.14149       22.14149       22.14149    6[6-(1,1,1),6-(1,6),6-(6,6)]
   293      33.505002      33.505002      33.505002    6[1-(0),6-(6,6),6-(6,6)]
   294       33.68509       33.68509       33.68509    6[6-(6,6),8-(30),8-(30)]
   295      33.714537      33.714537      33.714537    6[1-(0),1-(0),1-(0),6-(6,6)]
   296      22.048615      22.048615      22.048615    6[1-(0),1-(0),1-(0),6-(6,6)]
   297      19.837751      19.837751      19.837751    6[1-(0),1-(0),1-(0),6-(6,6)]
   298      24.812196      24.812196      24.812196    6[1-(0),1-(0),1-(0),6-(6,6)]
   299      27.948407      27.948407      27.948407    6[6-(6,6),6-(6,6),6-(6,6)]
   300      26.121498      26.121498      26.121498    6[6-(1,6),6-(1,6),6-(8,8)]
   301      28.922457      28.922457      28.922457    6[6-(6,6),6-(6,6),6-(6,6)]
   302      28.012966      28.012966      28.012966    6[6-(1,1,1),6-(1,6),6-(6,6)]
   303      27.088751      27.088751      27.088751    6[1-(0),6-(6,6),6-(6,6)]
   304      26.071663      26.071663      26.071663    6[1-(0),6-(6,6),6-(6,6)]
   305      26.973225      26.973225      26.973225    6[6-(1,1,1),6-(1,6),6-(6,6)]
   306      25.158774      25.158774      25.158774    6[6-(6,6),8-(30),8-(30)]
   307      42.021135      42.021135      42.021135    6[6-(1,6),6-(1,6),6-(8,8)]
   308       40.85341       40.85341       40.85341    6[1-(0),6-(6,6),6-(6,6)]
   309      39.947317      39.947317      39.947317    6[6-(1,1,1),6-(1,6),6-(6,6)]
   310      30.120763      30.120763      30.120763    6[6-(1,1,1),6-(1,6),6-(6,6)]
   311      42.320145      42.320145      42.320145    6[1-(0),6-(6,6),6-(6,6)]
   312      42.965737      42.965737      42.965737    6[6-(6,6),8-(30),8-(30)]
   313      38.720695      38.720695      38.720695    6[1-(0),1-(0),1-(0),6-(6,6)]
   314       30.49679       30.49679       30.49679    6[1-(0),1-(0),1-(0),6-(6,6)]
   315      29.094614      29.094614      29.094614    6[1-(0),1-(0),1-(0),6-(6,6)]
   316      26.913197      26.913197      26.913197    6[1-(0),1-(0),1-(0),6-(6,6)]
   317       27.64372       27.64372       27.64372    6[6-(6,6),6-(6,6),6-(6,6)]
   318       25.93687       25.93687       25.93687    6[6-(1,6),6-(1,6),6-(8,8)]
   319      17.222544      17.222544      17.222544    6[6-(6,6),6-(6,6),6-(6,6)]
   320      26.563206      26.563206      26.563206    6[6-(1,1,1),6-(1,6),6-(6,6)]
   321      25.713745      25.713745      25.713745    6[1-(0),6-(6,6),6-(6,6)]
   322      26.992467      26.992467      26.992467    6[1-(0),6-(6,6),6-(6,6)]
   323      27.867978      27.867978      27.867978    6[6-(1,1,1),6-(1,6),6-(6,6)]
   324      25.037575      25.037575      25.037575    6[6-(6,6),8-(30),8-(30)]
   325      19.017737      19.017737      19.017737    6[6-(1,6),6-(1,6),6-(8,8)]
   326      17.922498      17.922498      17.922498    6[1-(0),6-(6,6),6-(6,6)]
   327      17.020937      17.020937      17.020937    6[6-(1,1,1),6-(1,6),6-(6,6)]
   328      29.609939      29.609939      29.609939    6[6-(1,1,1),6-(1,6),6-(6,6)]
   329      19.194426      19.194426      19.194426    6[1-(0),6-(6,6),6-(6,6)]
   330      20.020101      20.020101      20.020101    6[6-(6,6),8-(30),8-(30)]
   331      15.804508      15.804508      15.804508    6[1-(0),1-(0),1-(0),6-(6,6)]
   332      29.893094      29.893094      29.893094    6[1-(0),1-(0),1-(0),6-(6,6)]
   333      26.280051      26.280051      26.280051    6[1-(0),1-(0),1-(0),6-(6,6)]
   334       29.07308       29.07308       29.07308    6[1-(0),1-(0),1-(0),6-(6,6)]
   335      22.956959      22.956959      22.956959    6[6-(6,6),6-(6,6),6-(6,6)]
   336      22.836903      22.836903      22.836903    6[6-(1,6),6-(1,6),6-(8,8)]
   337      11.699913      11.699913      11.699913    6[6-(6,6),6-(6,6),6-(6,6)]
   338      24.102033      24.102033      24.102033    6[6-(1,1,1),6-(1,6),6-(6,6)]
   339      24.027281      24.027281      24.027281    6[1-(0),6-(6,6),6-(6,6)]
   340      21.731471      21.731471      21.731471    6[1-(0),6-(6,6),6-(6,6)]
   341       21.75752       21.75752       21.75752    6[6-(1,1,1),6-(1,6),6-(6,6)]
   342      22.773478      22.773478      22.773478    6[6-(6,6),8-(30),8-(30)]
   343      11.677259      11.677259      11.677259    6[6-(1,6),6-(1,6),6-(8,8)]
   344      11.604772      11.604772      11.604772    6[1-(0),6-(6,6),6-(6,6)]
   345      11.600242      11.600242      11.600242    6[6-(1,1,1),6-(1,6),6-(6,6)]
   346      23.163095      23.163095      23.163095    6[6-(1,1,1),6-(1,6),6-(6,6)]
   347      11.799583      11.799583      11.799583    6[1-(0),6-(6,6),6-(6,6)]
   348      11.619495      11.619495      11.619495    6[6-(6,6),8-(30),8-(30)]
   349      11.590048      11.590048      11.590048    6[1-(0),1-(0),1-(0),6-(6,6)]
   350       23.25597       23.25597       23.25597    6[1-(0),1-(0),1-(0),6-(6,6)]
   351      25.466834      25.466834      25.466834    6[1-(0),1-(0),1-(0),6-(6,6)]
   352      20.492389      20.492389      20.492389    6[1-(0),1-(0),1-(0),6-(6,6)]
   353      17.356178      17.356178      17.356178    6[6-(6,6),6-(6,6),6-(6,6)]
   354      19.183087      19.183087      19.183087    6[6-(1,6),6-(1,6),6-(8,8)]
   355       5.055993       5.055993       5.055993    6[6-(6,6),6-(6,6),6-(6,6)]
   356      17.291619      17.291619      17.291619    6[6-(1,1,1),6-(1,6),6-(6,6)]
   357      18.215834      18.215834      18.215834    6[1-(0),6-(6,6),6-(6,6)]
   358      19.232922      19.232922      19.232922    6[1-(0),6-(6,6),6-(6,6)]
   359       18.33136       18.33136       18.33136    6[6-(1,1,1),6-(1,6),6-(6,6)]
   360      20.145811      20.145811      20.145811    6[6-(6,6),8-(30),8-(30)]
   361        3.28345        3.28345        3.28345    6[6-(1,6),6-(1,6),6-(8,8)]
   362       4.451175       4.451175       4.451175    6[1-(0),6-(6,6),6-(6,6)]
   363       5.357268       5.357268       5.357268    6[6-(1,1,1),6-(1,6),6-(6,6)]
   364      15.183822      15.183822      15.183822    6[6-(1,1,1),6-(1,6),6-(6,6)]
   365        2.98444        2.98444        2.98444    6[1-(0),6-(6,6),6-(6,6)]
   366       2.338848       2.338848       2.338848    6[6-(6,6),8-(30),8-(30)]
   367        6.58389        6.58389        6.58389    6[1-(0),1-(0),1-(0),6-(6,6)]
   368      14.807795      14.807795      14.807795    6[1-(0),1-(0),1-(0),6-(6,6)]
   369      16.209971      16.209971      16.209971    6[1-(0),1-(0),1-(0),6-(6,6)]
   370      18.391388      18.391388      18.391388    6[1-(0),1-(0),1-(0),6-(6,6)]
   371      16.622251      16.622251      16.622251    6[6-(6,6),6-(6,6),6-(6,6)]
   372      14.795344      14.795344      14.795344    6[6-(1,6),6-(1,6),6-(8,8)]
   373      17.596299      17.596299      17.596299    6[6-(6,6),6-(6,6),6-(6,6)]
   374       16.68681       16.68681       16.68681    6[6-(1,1,1),6-(1,6),6-(6,6)]
   375      15.762597      15.762597      15.762597    6[1-(0),6-(6,6),6-(6,6)]
   376      14.745509      14.745509      14.745509    6[1-(0),6-(6,6),6-(6,6)]
   377       15.64707       15.64707       15.64707    6[6-(1,1,1),6-(1,6),6-(6,6)]
   378      13.832622      13.832622      13.832622    6[6-(6,6),8-(30),8-(30)]
   379       19.36884       19.36884       19.36884    6[6-(1,6),6-(1,6),6-(8,8)]
   380      18.201114      18.201114      18.201114    6[1-(0),6-(6,6),6-(6,6)]
   381      17.295023      17.295023      17.295023    6[6-(1,1,1),6-(1,6),6-(6,6)]
   382      18.794606      18.794606      18.794606    6[6-(1,1,1),6-(1,6),6-(6,6)]
   383      19.667852      19.667852      19.667852    6[1-(0),6-(6,6),6-(6,6)]
   384      20.313441      20.313441      20.313441    6[6-(6,6),8-(30),8-(30)]
   385        16.0684        16.0684        16.0684    6[1-(0),1-(0),1-(0),6-(6,6)]
   386      19.170635      19.170635      19.170635    6[1-(0),1-(0),1-(0),6-(6,6)]
   387      17.768457      17.768457      17.768457    6[1-(0),1-(0),1-(0),6-(6,6)]
   388      15.587041      15.587041      15.587041    6[1-(0),1-(0),1-(0),6-(6,6)]
   389      28.987009      28.987009      28.987009    6[6-(6,6),6-(6,6),6-(6,6)]
   390      30.693861      30.693861      30.693861    6[6-(1,6),6-(1,6),6-(8,8)]
   391      28.082049      28.082049      28.082049    6[6-(6,6),6-(6,6),6-(6,6)]
   392      30.067524      30.067524      30.067524    6[6-(1,1,1),6-(1,6),6-(6,6)]
   393      30.916986      30.916986      30.916986    6[1-(0),6-(6,6),6-(6,6)]
   394      29.638263      29.638263      29.638263    6[1-(0),6-(6,6),6-(6,6)]
   395      28.762751      28.762751      28.762751    6[6-(1,1,1),6-(1,6),6-(6,6)]
   396      31.593158      31.593158      31.593158    6[6-(6,6),8-(30),8-(30)]
   397      26.286853      26.286853      26.286853    6[6-(1,6),6-(1,6),6-(8,8)]
   398      27.382091      27.382091      27.382091    6[1-(0),6-(6,6),6-(6,6)]
   399      28.283653      28.283653      28.283653    6[6-(1,1,1),6-(1,6),6-(6,6)]
   400      27.020789      27.020789      27.020789    6[6-(1,1,1),6-(1,6),6-(6,6)]
   401      26.110166      26.110166      26.110166    6[1-(0),6-(6,6),6-(6,6)]
   402      25.284488      25.284488      25.284488    6[6-(6,6),8-(30),8-(30)]
   403      29.500082      29.500082      29.500082    6[1-(0),1-(0),1-(0),6-(6,6)]
   404      26.737636      26.737636      26.737636    6[1-(0),1-(0),1-(0),6-(6,6)]
   405      30.350677      30.350677      30.350677    6[1-(0),1-(0),1-(0),6-(6,6)]
   406      27.557649      27.557649      27.557649    6[1-(0),1-(0),1-(0),6-(6,6)]
   407       22.34762       22.34762       22.34762    6[6-(6,6),6-(6,6),6-(6,6)]
   408      22.467678      22.467678      22.467678    6[6-(1,6),6-(1,6),6-(8,8)]
   409       22.27853       22.27853       22.27853    6[6-(6,6),6-(6,6),6-(6,6)]
   410      21.202546      21.202546      21.202546    6[6-(1,1,1),6-(1,6),6-(6,6)]
   411        21.2773        21.2773        21.2773    6[1-(0),6-(6,6),6-(6,6)]
   412       23.57311       23.57311       23.57311    6[1-(0),6-(6,6),6-(6,6)]
   413      23.547059      23.547059      23.547059    6[6-(1,1,1),6-(1,6),6-(6,6)]
   414      22.531105      22.531105      22.531105    6[6-(6,6),8-(30),8-(30)]
   415      22.301181      22.301181      22.301181    6[6-(1,6),6-(1,6),6-(8,8)]
   416      22.373668      22.373668      22.373668    6[1-(0),6-(6,6),6-(6,6)]
   417      22.378199      22.378199      22.378199    6[6-(1,1,1),6-(1,6),6-(6,6)]
   418      22.141483      22.141483      22.141483    6[6-(1,1,1),6-(1,6),6-(6,6)]
   419      22.178859      22.178859      22.178859    6[1-(0),6-(6,6),6-(6,6)]
   420      22.358943      22.358943      22.358943    6[6-(6,6),8-(30),8-(30)]
   421      22.388392      22.388392      22.388392    6[1-(0),1-(0),1-(0),6-(6,6)]
   422       22.04861       22.04861       22.04861    6[1-(0),1-(0),1-(0),6-(6,6)]
   423      19.837745      19.837745      19.837745    6[1-(0),1-(0),1-(0),6-(6,6)]
   424       24.81219       24.81219       24.81219    6[1-(0),1-(0),1-(0),6-(6,6)]
   425      32.334675      32.334675      32.334675    8[6-(6,8),30-(8,8,8)]
   426      25.259235      25.259235      25.259235    8[6-(6,8),30-(8,8,8)]
   427      23.938945      23.938945      23.938945    8[6-(6,8),30-(8,8,8)]
   428       31.30762       31.30762       31.30762    8[6-(6,8),30-(8,8,8)]
   429       13.95913       13.95913       13.95913    8[6-(6,8),30-(8,8,8)]
   430      19.871612      19.871612      19.871612    8[6-(6,8),30-(8,8,8)]
   431       20.96583       20.96583       20.96583    8[6-(6,8),30-(8,8,8)]
   432      12.740096      12.740096      12.740096    8[6-(6,8),30-(8,8,8)]
   433      21.663064      21.663064      21.663064    8[6-(6,8),30-(8,8,8)]
   434      22.826038      22.826038      22.826038    8[6-(6,8),30-(8,8,8)]
   435      23.052107      23.052107      23.052107    8[6-(6,8),30-(8,8,8)]
   436      23.909152      23.909152      23.909152    8[6-(6,8),30-(8,8,8)]
   437      20.019307      20.019307      20.019307    8[6-(6,8),30-(8,8,8)]
   438      25.432971      25.432971      25.432971    8[6-(6,8),30-(8,8,8)]
   439        13.0126        13.0126        13.0126    8[6-(6,8),30-(8,8,8)]
   440       21.23834       21.23834       21.23834    8[6-(6,8),30-(8,8,8)]
   441      23.641523      23.641523      23.641523    8[6-(6,8),30-(8,8,8)]
   442      33.804695      33.804695      33.804695    8[6-(6,8),30-(8,8,8)]
   443      33.578624      33.578624      33.578624    8[6-(6,8),30-(8,8,8)]
   444      21.395434      21.395434      21.395434    8[6-(6,8),30-(8,8,8)]
   445      24.296061      24.296061      24.296061    8[6-(6,8),30-(8,8,8)]
   446      42.697648      42.697648      42.697648    8[6-(6,8),30-(8,8,8)]
   447      21.365636      21.365636      21.365636    8[6-(6,8),30-(8,8,8)]
   448      25.323116      25.323116      25.323116    8[6-(6,8),30-(8,8,8)]
   449      22.652296      22.652296      22.652296    8[30-(8,8,8),30-(8,8,8),30-(8,8,8),30-(8,8,8)]
   450      11.326138      11.326138      11.326138    8[30-(8,8,8),30-(8,8,8),30-(8,8,8),30-(8,8,8)]
   451      25.285278      25.285278      25.285278    8[6-(6,8),30-(8,8,8)]
   452      19.871614      19.871614      19.871614    8[6-(6,8),30-(8,8,8)]
   453      32.291985      32.291985      32.291985    8[6-(6,8),30-(8,8,8)]
   454      24.066245      24.066245      24.066245    8[6-(6,8),30-(8,8,8)]
   455      21.663062      21.663062      21.663062    8[6-(6,8),30-(8,8,8)]
   456       11.49989       11.49989       11.49989    8[6-(6,8),30-(8,8,8)]
   457      11.725961      11.725961      11.725961    8[6-(6,8),30-(8,8,8)]
   458      23.909151      23.909151      23.909151    8[6-(6,8),30-(8,8,8)]
   459      21.008524      21.008524      21.008524    8[6-(6,8),30-(8,8,8)]
   460       2.606937       2.606937       2.606937    8[6-(6,8),30-(8,8,8)]
   461      23.938949      23.938949      23.938949    8[6-(6,8),30-(8,8,8)]
   462      19.981469      19.981469      19.981469    8[6-(6,8),30-(8,8,8)]
   463       12.96991       12.96991       12.96991    8[6-(6,8),30-(8,8,8)]
   464       20.04535       20.04535       20.04535    8[6-(6,8),30-(8,8,8)]
   465       21.36564       21.36564       21.36564    8[6-(6,8),30-(8,8,8)]
   466      13.996965      13.996965      13.996965    8[6-(6,8),30-(8,8,8)]
   467      31.345455      31.345455      31.345455    8[6-(6,8),30-(8,8,8)]
   468      25.432973      25.432973      25.432973    8[6-(6,8),30-(8,8,8)]
   469      24.338755      24.338755      24.338755    8[6-(6,8),30-(8,8,8)]
   470      32.564489      32.564489      32.564489    8[6-(6,8),30-(8,8,8)]
   471      23.641521      23.641521      23.641521    8[6-(6,8),30-(8,8,8)]
   472      22.478547      22.478547      22.478547    8[6-(6,8),30-(8,8,8)]
   473      22.252478      22.252478      22.252478    8[6-(6,8),30-(8,8,8)]
   474      21.395433      21.395433      21.395433    8[6-(6,8),30-(8,8,8)]
   475      33.978447      33.978447      33.978447    8[30-(8,8,8),30-(8,8,8),30-(8,8,8),30-(8,8,8)]
   476      22.652289      22.652289      22.652289    8[30-(8,8,8),30-(8,8,8),30-(8,8,8),30-(8,8,8)]
