# Supplementary material for: A collection of forcefield precursors for metal–organic frameworks
Source: RSC Adv. 2019 Nov 13;9(63):36492–507. doi: 10.1039/c9ra07327b (PMC9075174; doi:10.1039/c9ra07327b)
Supplement: RA-009-C9RA07327B-s634 [file RA-009-C9RA07327B-s634.txt]

EWESIJ_clean

13.905000    0.000000    0.000000
0.000000    20.695400    0.000000
0.000000    3.265048    20.436219

     1       9.155191       9.155191       9.155191    29[7-(6,6),16-(29,74),16-(29,74),53-(0)]
     2       9.144762       9.144762       9.144762    29[7-(6,6),7-(6,6),16-(29,74),16-(29,74)]
     3       9.155191       9.155191       9.155191    29[7-(6,6),16-(29,74),16-(29,74),53-(0)]
     4       9.144762       9.144762       9.144762    29[7-(6,6),7-(6,6),16-(29,74),16-(29,74)]
     5      11.702309      11.702309      11.702309    29[7-(6,6),16-(29,74),16-(29,74),53-(0)]
     6      11.712738      11.712738      11.712738    29[7-(6,6),7-(6,6),16-(29,74),16-(29,74)]
     7      11.702309      11.702309      11.702309    29[7-(6,6),16-(29,74),16-(29,74),53-(0)]
     8      11.712738      11.712738      11.712738    29[7-(6,6),7-(6,6),16-(29,74),16-(29,74)]
     9       4.749809       4.749809       4.749809    29[7-(6,6),16-(29,74),16-(29,74),53-(0)]
    10       4.760238       4.760238       4.760238    29[7-(6,6),7-(6,6),16-(29,74),16-(29,74)]
    11       4.749809       4.749809       4.749809    29[7-(6,6),16-(29,74),16-(29,74),53-(0)]
    12       4.760238       4.760238       4.760238    29[7-(6,6),7-(6,6),16-(29,74),16-(29,74)]
    13       2.202691       2.202691       2.202691    29[7-(6,6),16-(29,74),16-(29,74),53-(0)]
    14       2.192262       2.192262       2.192262    29[7-(6,6),7-(6,6),16-(29,74),16-(29,74)]
    15       2.202691       2.202691       2.202691    29[7-(6,6),16-(29,74),16-(29,74),53-(0)]
    16       2.192262       2.192262       2.192262    29[7-(6,6),7-(6,6),16-(29,74),16-(29,74)]
    17       9.317741       9.317741       9.317741    1[6-(6,7)]
    18      10.685992      10.685992      10.685992    1[6-(6,6)]
    19       13.37522       13.37522       13.37522    1[6-(6,6)]
    20      11.926318      11.926318      11.926318    1[6-(6,7)]
    21       0.447741       0.447741       0.447741    1[6-(6,6)]
    22       1.934185       1.934185       1.934185    1[6-(6,7)]
    23       4.666518       4.666518       4.666518    1[6-(6,7)]
    24       3.246818       3.246818       3.246818    1[6-(6,6)]
    25        8.06629        8.06629        8.06629    1[6-(6,7)]
    26       6.321213       6.321213       6.321213    1[6-(6,6)]
    27       5.268604       5.268604       5.268604    1[6-(6,6)]
    28       7.022025       7.022025       7.022025    1[6-(6,7)]
    29       9.317741       9.317741       9.317741    1[6-(6,7)]
    30      10.685992      10.685992      10.685992    1[6-(6,6)]
    31       13.37522       13.37522       13.37522    1[6-(6,6)]
    32      11.926318      11.926318      11.926318    1[6-(6,7)]
    33       0.447741       0.447741       0.447741    1[6-(6,6)]
    34       1.934185       1.934185       1.934185    1[6-(6,7)]
    35       4.666518       4.666518       4.666518    1[6-(6,7)]
    36       3.246818       3.246818       3.246818    1[6-(6,6)]
    37        8.06629        8.06629        8.06629    1[6-(6,7)]
    38       6.321213       6.321213       6.321213    1[6-(6,6)]
    39       5.268604       5.268604       5.268604    1[6-(6,6)]
    40       7.022025       7.022025       7.022025    1[6-(6,7)]
    41      11.539759      11.539759      11.539759    1[6-(6,7)]
    42      10.171508      10.171508      10.171508    1[6-(6,6)]
    43        7.48228        7.48228        7.48228    1[6-(6,6)]
    44       8.931182       8.931182       8.931182    1[6-(6,7)]
    45       6.504759       6.504759       6.504759    1[6-(6,6)]
    46       5.018314       5.018314       5.018314    1[6-(6,7)]
    47       2.285982       2.285982       2.285982    1[6-(6,7)]
    48       3.705682       3.705682       3.705682    1[6-(6,6)]
    49       12.79121       12.79121       12.79121    1[6-(6,7)]
    50       0.631287       0.631287       0.631287    1[6-(6,6)]
    51       1.683895       1.683895       1.683895    1[6-(6,6)]
    52      13.835475      13.835475      13.835475    1[6-(6,7)]
    53      11.539759      11.539759      11.539759    1[6-(6,7)]
    54      10.171508      10.171508      10.171508    1[6-(6,6)]
    55        7.48228        7.48228        7.48228    1[6-(6,6)]
    56       8.931182       8.931182       8.931182    1[6-(6,7)]
    57       6.504759       6.504759       6.504759    1[6-(6,6)]
    58       5.018314       5.018314       5.018314    1[6-(6,7)]
    59       2.285982       2.285982       2.285982    1[6-(6,7)]
    60       3.705682       3.705682       3.705682    1[6-(6,6)]
    61       12.79121       12.79121       12.79121    1[6-(6,7)]
    62       0.631287       0.631287       0.631287    1[6-(6,6)]
    63       1.683895       1.683895       1.683895    1[6-(6,6)]
    64      13.835475      13.835475      13.835475    1[6-(6,7)]
    65        4.58726        4.58726        4.58726    1[6-(6,7)]
    66       3.219008       3.219008       3.219008    1[6-(6,6)]
    67        0.52978        0.52978        0.52978    1[6-(6,6)]
    68       1.978681       1.978681       1.978681    1[6-(6,7)]
    69      13.457259      13.457259      13.457259    1[6-(6,6)]
    70      11.970814      11.970814      11.970814    1[6-(6,7)]
    71       9.238482       9.238482       9.238482    1[6-(6,7)]
    72      10.658182      10.658182      10.658182    1[6-(6,6)]
    73        5.83871        5.83871        5.83871    1[6-(6,7)]
    74       7.583787       7.583787       7.583787    1[6-(6,6)]
    75       8.636395       8.636395       8.636395    1[6-(6,6)]
    76       6.882975       6.882975       6.882975    1[6-(6,7)]
    77        4.58726        4.58726        4.58726    1[6-(6,7)]
    78       3.219008       3.219008       3.219008    1[6-(6,6)]
    79        0.52978        0.52978        0.52978    1[6-(6,6)]
    80       1.978681       1.978681       1.978681    1[6-(6,7)]
    81      13.457259      13.457259      13.457259    1[6-(6,6)]
    82      11.970814      11.970814      11.970814    1[6-(6,7)]
    83       9.238482       9.238482       9.238482    1[6-(6,7)]
    84      10.658182      10.658182      10.658182    1[6-(6,6)]
    85        5.83871        5.83871        5.83871    1[6-(6,7)]
    86       7.583787       7.583787       7.583787    1[6-(6,6)]
    87       8.636395       8.636395       8.636395    1[6-(6,6)]
    88       6.882975       6.882975       6.882975    1[6-(6,7)]
    89       2.365241       2.365241       2.365241    1[6-(6,7)]
    90       3.733492       3.733492       3.733492    1[6-(6,6)]
    91       6.422719       6.422719       6.422719    1[6-(6,6)]
    92       4.973819       4.973819       4.973819    1[6-(6,7)]
    93       7.400241       7.400241       7.400241    1[6-(6,6)]
    94       8.886686       8.886686       8.886686    1[6-(6,7)]
    95      11.619018      11.619018      11.619018    1[6-(6,7)]
    96      10.199318      10.199318      10.199318    1[6-(6,6)]
    97       1.113791       1.113791       1.113791    1[6-(6,7)]
    98      13.273713      13.273713      13.273713    1[6-(6,6)]
    99      12.221105      12.221105      12.221105    1[6-(6,6)]
   100       0.069525       0.069525       0.069525    1[6-(6,7)]
   101       2.365241       2.365241       2.365241    1[6-(6,7)]
   102       3.733492       3.733492       3.733492    1[6-(6,6)]
   103       6.422719       6.422719       6.422719    1[6-(6,6)]
   104       4.973819       4.973819       4.973819    1[6-(6,7)]
   105       7.400241       7.400241       7.400241    1[6-(6,6)]
   106       8.886686       8.886686       8.886686    1[6-(6,7)]
   107      11.619018      11.619018      11.619018    1[6-(6,7)]
   108      10.199318      10.199318      10.199318    1[6-(6,6)]
   109       1.113791       1.113791       1.113791    1[6-(6,7)]
   110      13.273713      13.273713      13.273713    1[6-(6,6)]
   111      12.221105      12.221105      12.221105    1[6-(6,6)]
   112       0.069525       0.069525       0.069525    1[6-(6,7)]
   113       9.140869       9.140869       9.140869    74[16-(29,29),16-(29,29),16-(29,29),16-(29,29)]
   114      11.716631      11.716631      11.716631    74[16-(29,29),16-(29,29),16-(29,29),16-(29,29)]
   115       4.764131       4.764131       4.764131    74[16-(29,29),16-(29,29),16-(29,29),16-(29,29)]
   116       2.188369       2.188369       2.188369    74[16-(29,29),16-(29,29),16-(29,29),16-(29,29)]
   117      10.146479      10.146479      10.146479    6[1-(0),6-(1,6),7-(6,29)]
   118      10.954359      10.954359      10.954359    6[1-(0),6-(1,7),6-(6,6)]
   119       12.18217       12.18217       12.18217    6[6-(1,6),6-(1,6),6-(7,7)]
   120      12.540919      12.540919      12.540919    6[1-(0),6-(1,7),6-(6,6)]
   121      11.673248      11.673248      11.673248    6[1-(0),6-(1,6),7-(6,29)]
   122      13.067919      13.067919      13.067919    6[6-(6,6),7-(7),7-(7)]
   123       0.732793       0.732793       0.732793    6[6-(6,6),7-(7),7-(7)]
   124       1.675552       1.675552       1.675552    6[6-(1,6),6-(1,6),6-(7,7)]
   125       1.308461       1.308461       1.308461    6[1-(0),6-(1,7),6-(6,6)]
   126        2.19838        2.19838        2.19838    6[1-(0),6-(1,6),7-(6,29)]
   127       3.800236       3.800236       3.800236    6[1-(0),6-(1,6),7-(6,29)]
   128       2.964546       2.964546       2.964546    6[1-(0),6-(1,7),6-(6,6)]
   129       7.487842       7.487842       7.487842    6[1-(0),6-(1,6),7-(6,29)]
   130       6.444967       6.444967       6.444967    6[1-(0),6-(1,7),6-(6,6)]
   131       5.598153       5.598153       5.598153    6[6-(1,6),6-(1,6),6-(7,7)]
   132       5.816461       5.816461       5.816461    6[1-(0),6-(1,7),6-(6,6)]
   133       6.871851       6.871851       6.871851    6[1-(0),6-(1,6),7-(6,29)]
   134       4.457943       4.457943       4.457943    6[6-(6,6),7-(7),7-(7)]
   135      10.146479      10.146479      10.146479    6[1-(0),6-(1,6),7-(6,29)]
   136      10.954359      10.954359      10.954359    6[1-(0),6-(1,7),6-(6,6)]
   137       12.18217       12.18217       12.18217    6[6-(1,6),6-(1,6),6-(7,7)]
   138      12.540919      12.540919      12.540919    6[1-(0),6-(1,7),6-(6,6)]
   139      11.673248      11.673248      11.673248    6[1-(0),6-(1,6),7-(6,29)]
   140      13.067919      13.067919      13.067919    6[6-(6,6),7-(7),7-(7)]
   141       0.732793       0.732793       0.732793    6[6-(6,6),7-(7),7-(7)]
   142       1.675552       1.675552       1.675552    6[6-(1,6),6-(1,6),6-(7,7)]
   143       1.308461       1.308461       1.308461    6[1-(0),6-(1,7),6-(6,6)]
   144        2.19838        2.19838        2.19838    6[1-(0),6-(1,6),7-(6,29)]
   145       3.800236       3.800236       3.800236    6[1-(0),6-(1,6),7-(6,29)]
   146       2.964546       2.964546       2.964546    6[1-(0),6-(1,7),6-(6,6)]
   147       7.487842       7.487842       7.487842    6[1-(0),6-(1,6),7-(6,29)]
   148       6.444967       6.444967       6.444967    6[1-(0),6-(1,7),6-(6,6)]
   149       5.598153       5.598153       5.598153    6[6-(1,6),6-(1,6),6-(7,7)]
   150       5.816461       5.816461       5.816461    6[1-(0),6-(1,7),6-(6,6)]
   151       6.871851       6.871851       6.871851    6[1-(0),6-(1,6),7-(6,29)]
   152       4.457943       4.457943       4.457943    6[6-(6,6),7-(7),7-(7)]
   153      10.711021      10.711021      10.711021    6[1-(0),6-(1,6),7-(6,29)]
   154       9.903141       9.903141       9.903141    6[1-(0),6-(1,7),6-(6,6)]
   155        8.67533        8.67533        8.67533    6[6-(1,6),6-(1,6),6-(7,7)]
   156       8.316581       8.316581       8.316581    6[1-(0),6-(1,7),6-(6,6)]
   157       9.184252       9.184252       9.184252    6[1-(0),6-(1,6),7-(6,29)]
   158       7.789581       7.789581       7.789581    6[6-(6,6),7-(7),7-(7)]
   159       6.219706       6.219706       6.219706    6[6-(6,6),7-(7),7-(7)]
   160       5.276948       5.276948       5.276948    6[6-(1,6),6-(1,6),6-(7,7)]
   161       5.644039       5.644039       5.644039    6[1-(0),6-(1,7),6-(6,6)]
   162       4.754119       4.754119       4.754119    6[1-(0),6-(1,6),7-(6,29)]
   163       3.152264       3.152264       3.152264    6[1-(0),6-(1,6),7-(6,29)]
   164       3.987954       3.987954       3.987954    6[1-(0),6-(1,7),6-(6,6)]
   165      13.369658      13.369658      13.369658    6[1-(0),6-(1,6),7-(6,29)]
   166       0.507532       0.507532       0.507532    6[1-(0),6-(1,7),6-(6,6)]
   167       1.354347       1.354347       1.354347    6[6-(1,6),6-(1,6),6-(7,7)]
   168       1.136038       1.136038       1.136038    6[1-(0),6-(1,7),6-(6,6)]
   169       0.080649       0.080649       0.080649    6[1-(0),6-(1,6),7-(6,29)]
   170       2.494557       2.494557       2.494557    6[6-(6,6),7-(7),7-(7)]
   171      10.711021      10.711021      10.711021    6[1-(0),6-(1,6),7-(6,29)]
   172       9.903141       9.903141       9.903141    6[1-(0),6-(1,7),6-(6,6)]
   173        8.67533        8.67533        8.67533    6[6-(1,6),6-(1,6),6-(7,7)]
   174       8.316581       8.316581       8.316581    6[1-(0),6-(1,7),6-(6,6)]
   175       9.184252       9.184252       9.184252    6[1-(0),6-(1,6),7-(6,29)]
   176       7.789581       7.789581       7.789581    6[6-(6,6),7-(7),7-(7)]
   177       6.219706       6.219706       6.219706    6[6-(6,6),7-(7),7-(7)]
   178       5.276948       5.276948       5.276948    6[6-(1,6),6-(1,6),6-(7,7)]
   179       5.644039       5.644039       5.644039    6[1-(0),6-(1,7),6-(6,6)]
   180       4.754119       4.754119       4.754119    6[1-(0),6-(1,6),7-(6,29)]
   181       3.152264       3.152264       3.152264    6[1-(0),6-(1,6),7-(6,29)]
   182       3.987954       3.987954       3.987954    6[1-(0),6-(1,7),6-(6,6)]
   183      13.369658      13.369658      13.369658    6[1-(0),6-(1,6),7-(6,29)]
   184       0.507532       0.507532       0.507532    6[1-(0),6-(1,7),6-(6,6)]
   185       1.354347       1.354347       1.354347    6[6-(1,6),6-(1,6),6-(7,7)]
   186       1.136038       1.136038       1.136038    6[1-(0),6-(1,7),6-(6,6)]
   187       0.080649       0.080649       0.080649    6[1-(0),6-(1,6),7-(6,29)]
   188       2.494557       2.494557       2.494557    6[6-(6,6),7-(7),7-(7)]
   189       3.758521       3.758521       3.758521    6[1-(0),6-(1,6),7-(6,29)]
   190       2.950641       2.950641       2.950641    6[1-(0),6-(1,7),6-(6,6)]
   191        1.72283        1.72283        1.72283    6[6-(1,6),6-(1,6),6-(7,7)]
   192        1.36408        1.36408        1.36408    6[1-(0),6-(1,7),6-(6,6)]
   193       2.231752       2.231752       2.231752    6[1-(0),6-(1,6),7-(6,29)]
   194       0.837081       0.837081       0.837081    6[6-(6,6),7-(7),7-(7)]
   195      13.172206      13.172206      13.172206    6[6-(6,6),7-(7),7-(7)]
   196      12.229447      12.229447      12.229447    6[6-(1,6),6-(1,6),6-(7,7)]
   197       12.59654       12.59654       12.59654    6[1-(0),6-(1,7),6-(6,6)]
   198       11.70662       11.70662       11.70662    6[1-(0),6-(1,6),7-(6,29)]
   199      10.104763      10.104763      10.104763    6[1-(0),6-(1,6),7-(6,29)]
   200      10.940454      10.940454      10.940454    6[1-(0),6-(1,7),6-(6,6)]
   201       6.417157       6.417157       6.417157    6[1-(0),6-(1,6),7-(6,29)]
   202       7.460032       7.460032       7.460032    6[1-(0),6-(1,7),6-(6,6)]
   203       8.306847       8.306847       8.306847    6[6-(1,6),6-(1,6),6-(7,7)]
   204       8.088539       8.088539       8.088539    6[1-(0),6-(1,7),6-(6,6)]
   205       7.033149       7.033149       7.033149    6[1-(0),6-(1,6),7-(6,29)]
   206       9.447057       9.447057       9.447057    6[6-(6,6),7-(7),7-(7)]
   207       3.758521       3.758521       3.758521    6[1-(0),6-(1,6),7-(6,29)]
   208       2.950641       2.950641       2.950641    6[1-(0),6-(1,7),6-(6,6)]
   209        1.72283        1.72283        1.72283    6[6-(1,6),6-(1,6),6-(7,7)]
   210        1.36408        1.36408        1.36408    6[1-(0),6-(1,7),6-(6,6)]
   211       2.231752       2.231752       2.231752    6[1-(0),6-(1,6),7-(6,29)]
   212       0.837081       0.837081       0.837081    6[6-(6,6),7-(7),7-(7)]
   213      13.172206      13.172206      13.172206    6[6-(6,6),7-(7),7-(7)]
   214      12.229447      12.229447      12.229447    6[6-(1,6),6-(1,6),6-(7,7)]
   215       12.59654       12.59654       12.59654    6[1-(0),6-(1,7),6-(6,6)]
   216       11.70662       11.70662       11.70662    6[1-(0),6-(1,6),7-(6,29)]
   217      10.104763      10.104763      10.104763    6[1-(0),6-(1,6),7-(6,29)]
   218      10.940454      10.940454      10.940454    6[1-(0),6-(1,7),6-(6,6)]
   219       6.417157       6.417157       6.417157    6[1-(0),6-(1,6),7-(6,29)]
   220       7.460032       7.460032       7.460032    6[1-(0),6-(1,7),6-(6,6)]
   221       8.306847       8.306847       8.306847    6[6-(1,6),6-(1,6),6-(7,7)]
   222       8.088539       8.088539       8.088539    6[1-(0),6-(1,7),6-(6,6)]
   223       7.033149       7.033149       7.033149    6[1-(0),6-(1,6),7-(6,29)]
   224       9.447057       9.447057       9.447057    6[6-(6,6),7-(7),7-(7)]
   225       3.193978       3.193978       3.193978    6[1-(0),6-(1,6),7-(6,29)]
   226       4.001859       4.001859       4.001859    6[1-(0),6-(1,7),6-(6,6)]
   227        5.22967        5.22967        5.22967    6[6-(1,6),6-(1,6),6-(7,7)]
   228       5.588419       5.588419       5.588419    6[1-(0),6-(1,7),6-(6,6)]
   229       4.720747       4.720747       4.720747    6[1-(0),6-(1,6),7-(6,29)]
   230       6.115419       6.115419       6.115419    6[6-(6,6),7-(7),7-(7)]
   231       7.685293       7.685293       7.685293    6[6-(6,6),7-(7),7-(7)]
   232       8.628052       8.628052       8.628052    6[6-(1,6),6-(1,6),6-(7,7)]
   233        8.26096        8.26096        8.26096    6[1-(0),6-(1,7),6-(6,6)]
   234        9.15088        9.15088        9.15088    6[1-(0),6-(1,6),7-(6,29)]
   235      10.752736      10.752736      10.752736    6[1-(0),6-(1,6),7-(6,29)]
   236       9.917046       9.917046       9.917046    6[1-(0),6-(1,7),6-(6,6)]
   237       0.535342       0.535342       0.535342    6[1-(0),6-(1,6),7-(6,29)]
   238      13.397467      13.397467      13.397467    6[1-(0),6-(1,7),6-(6,6)]
   239      12.550653      12.550653      12.550653    6[6-(1,6),6-(1,6),6-(7,7)]
   240      12.768961      12.768961      12.768961    6[1-(0),6-(1,7),6-(6,6)]
   241      13.824351      13.824351      13.824351    6[1-(0),6-(1,6),7-(6,29)]
   242      11.410443      11.410443      11.410443    6[6-(6,6),7-(7),7-(7)]
   243       3.193978       3.193978       3.193978    6[1-(0),6-(1,6),7-(6,29)]
   244       4.001859       4.001859       4.001859    6[1-(0),6-(1,7),6-(6,6)]
   245        5.22967        5.22967        5.22967    6[6-(1,6),6-(1,6),6-(7,7)]
   246       5.588419       5.588419       5.588419    6[1-(0),6-(1,7),6-(6,6)]
   247       4.720747       4.720747       4.720747    6[1-(0),6-(1,6),7-(6,29)]
   248       6.115419       6.115419       6.115419    6[6-(6,6),7-(7),7-(7)]
   249       7.685293       7.685293       7.685293    6[6-(6,6),7-(7),7-(7)]
   250       8.628052       8.628052       8.628052    6[6-(1,6),6-(1,6),6-(7,7)]
   251        8.26096        8.26096        8.26096    6[1-(0),6-(1,7),6-(6,6)]
   252        9.15088        9.15088        9.15088    6[1-(0),6-(1,6),7-(6,29)]
   253      10.752736      10.752736      10.752736    6[1-(0),6-(1,6),7-(6,29)]
   254       9.917046       9.917046       9.917046    6[1-(0),6-(1,7),6-(6,6)]
   255       0.535342       0.535342       0.535342    6[1-(0),6-(1,6),7-(6,29)]
   256      13.397467      13.397467      13.397467    6[1-(0),6-(1,7),6-(6,6)]
   257      12.550653      12.550653      12.550653    6[6-(1,6),6-(1,6),6-(7,7)]
   258      12.768961      12.768961      12.768961    6[1-(0),6-(1,7),6-(6,6)]
   259      13.824351      13.824351      13.824351    6[1-(0),6-(1,6),7-(6,29)]
   260      11.410443      11.410443      11.410443    6[6-(6,6),7-(7),7-(7)]
   261       7.859384       7.859384       7.859384    16[29-(7,16,53),29-(7,7,16),74-(16,16,16)]
   262      10.409978      10.409978      10.409978    16[29-(7,16,53),29-(7,7,16),74-(16,16,16)]
   263       7.859384       7.859384       7.859384    16[29-(7,16,53),29-(7,7,16),74-(16,16,16)]
   264      10.409978      10.409978      10.409978    16[29-(7,16,53),29-(7,7,16),74-(16,16,16)]
   265      12.998116      12.998116      12.998116    16[29-(7,16,53),29-(7,7,16),74-(16,16,16)]
   266      10.447522      10.447522      10.447522    16[29-(7,16,53),29-(7,7,16),74-(16,16,16)]
   267      12.998116      12.998116      12.998116    16[29-(7,16,53),29-(7,7,16),74-(16,16,16)]
   268      10.447522      10.447522      10.447522    16[29-(7,16,53),29-(7,7,16),74-(16,16,16)]
   269       6.045616       6.045616       6.045616    16[29-(7,16,53),29-(7,7,16),74-(16,16,16)]
   270       3.495022       3.495022       3.495022    16[29-(7,16,53),29-(7,7,16),74-(16,16,16)]
   271       6.045616       6.045616       6.045616    16[29-(7,16,53),29-(7,7,16),74-(16,16,16)]
   272       3.495022       3.495022       3.495022    16[29-(7,16,53),29-(7,7,16),74-(16,16,16)]
   273       0.906884       0.906884       0.906884    16[29-(7,16,53),29-(7,7,16),74-(16,16,16)]
   274       3.457478       3.457478       3.457478    16[29-(7,16,53),29-(7,7,16),74-(16,16,16)]
   275       0.906884       0.906884       0.906884    16[29-(7,16,53),29-(7,7,16),74-(16,16,16)]
   276       3.457478       3.457478       3.457478    16[29-(7,16,53),29-(7,7,16),74-(16,16,16)]
   277       7.826985       7.826985       7.826985    53[29-(7,16,16)]
   278       7.826985       7.826985       7.826985    53[29-(7,16,16)]
   279      13.030515      13.030515      13.030515    53[29-(7,16,16)]
   280      13.030515      13.030515      13.030515    53[29-(7,16,16)]
   281       6.078015       6.078015       6.078015    53[29-(7,16,16)]
   282       6.078015       6.078015       6.078015    53[29-(7,16,16)]
   283       0.874485       0.874485       0.874485    53[29-(7,16,16)]
   284       0.874485       0.874485       0.874485    53[29-(7,16,16)]
   285      10.476027      10.476027      10.476027    7[6-(1,6),6-(1,6),29-(16,16,53)]
   286      12.613226      12.613226      12.613226    7[6-(6,7),7-(6)]
   287      13.414154      13.414154      13.414154    7[6-(6,7),7-(6)]
   288       1.159677       1.159677       1.159677    7[6-(6,7),7-(6)]
   289       0.337891       0.337891       0.337891    7[6-(6,7),7-(6)]
   290       3.454002       3.454002       3.454002    7[6-(1,6),6-(1,6),29-(7,16,16)]
   291       7.707541       7.707541       7.707541    7[6-(1,6),6-(1,6),29-(7,16,16)]
   292       3.987954       3.987954       3.987954    7[6-(6,7),7-(6)]
   293       3.997687       3.997687       3.997687    7[6-(6,7),7-(6)]
   294      10.476027      10.476027      10.476027    7[6-(1,6),6-(1,6),29-(16,16,53)]
   295      12.613226      12.613226      12.613226    7[6-(6,7),7-(6)]
   296      13.414154      13.414154      13.414154    7[6-(6,7),7-(6)]
   297       1.159677       1.159677       1.159677    7[6-(6,7),7-(6)]
   298       0.337891       0.337891       0.337891    7[6-(6,7),7-(6)]
   299       3.454002       3.454002       3.454002    7[6-(1,6),6-(1,6),29-(7,16,16)]
   300       7.707541       7.707541       7.707541    7[6-(1,6),6-(1,6),29-(7,16,16)]
   301       3.987954       3.987954       3.987954    7[6-(6,7),7-(6)]
   302       3.997687       3.997687       3.997687    7[6-(6,7),7-(6)]
   303      10.381473      10.381473      10.381473    7[6-(1,6),6-(1,6),29-(16,16,53)]
   304       8.244274       8.244274       8.244274    7[6-(6,7),7-(6)]
   305       7.443346       7.443346       7.443346    7[6-(6,7),7-(6)]
   306       5.792823       5.792823       5.792823    7[6-(6,7),7-(6)]
   307       6.614609       6.614609       6.614609    7[6-(6,7),7-(6)]
   308       3.498498       3.498498       3.498498    7[6-(1,6),6-(1,6),29-(7,16,16)]
   309      13.149958      13.149958      13.149958    7[6-(1,6),6-(1,6),29-(7,16,16)]
   310       2.964546       2.964546       2.964546    7[6-(6,7),7-(6)]
   311       2.954812       2.954812       2.954812    7[6-(6,7),7-(6)]
   312      10.381473      10.381473      10.381473    7[6-(1,6),6-(1,6),29-(16,16,53)]
   313       8.244274       8.244274       8.244274    7[6-(6,7),7-(6)]
   314       7.443346       7.443346       7.443346    7[6-(6,7),7-(6)]
   315       5.792823       5.792823       5.792823    7[6-(6,7),7-(6)]
   316       6.614609       6.614609       6.614609    7[6-(6,7),7-(6)]
   317       3.498498       3.498498       3.498498    7[6-(1,6),6-(1,6),29-(7,16,16)]
   318      13.149958      13.149958      13.149958    7[6-(1,6),6-(1,6),29-(7,16,16)]
   319       2.964546       2.964546       2.964546    7[6-(6,7),7-(6)]
   320       2.954812       2.954812       2.954812    7[6-(6,7),7-(6)]
   321       3.428973       3.428973       3.428973    7[6-(1,6),6-(1,6),29-(16,16,53)]
   322       1.291774       1.291774       1.291774    7[6-(6,7),7-(6)]
   323       0.490846       0.490846       0.490846    7[6-(6,7),7-(6)]
   324      12.745323      12.745323      12.745323    7[6-(6,7),7-(6)]
   325      13.567108      13.567108      13.567108    7[6-(6,7),7-(6)]
   326      10.450998      10.450998      10.450998    7[6-(1,6),6-(1,6),29-(7,16,16)]
   327       6.197458       6.197458       6.197458    7[6-(1,6),6-(1,6),29-(7,16,16)]
   328       9.917046       9.917046       9.917046    7[6-(6,7),7-(6)]
   329       9.907313       9.907313       9.907313    7[6-(6,7),7-(6)]
   330       3.428973       3.428973       3.428973    7[6-(1,6),6-(1,6),29-(16,16,53)]
   331       1.291774       1.291774       1.291774    7[6-(6,7),7-(6)]
   332       0.490846       0.490846       0.490846    7[6-(6,7),7-(6)]
   333      12.745323      12.745323      12.745323    7[6-(6,7),7-(6)]
   334      13.567108      13.567108      13.567108    7[6-(6,7),7-(6)]
   335      10.450998      10.450998      10.450998    7[6-(1,6),6-(1,6),29-(7,16,16)]
   336       6.197458       6.197458       6.197458    7[6-(1,6),6-(1,6),29-(7,16,16)]
   337       9.917046       9.917046       9.917046    7[6-(6,7),7-(6)]
   338       9.907313       9.907313       9.907313    7[6-(6,7),7-(6)]
   339       3.523527       3.523527       3.523527    7[6-(1,6),6-(1,6),29-(16,16,53)]
   340       5.660726       5.660726       5.660726    7[6-(6,7),7-(6)]
   341       6.461653       6.461653       6.461653    7[6-(6,7),7-(6)]
   342       8.112177       8.112177       8.112177    7[6-(6,7),7-(6)]
   343       7.290391       7.290391       7.290391    7[6-(6,7),7-(6)]
   344      10.406502      10.406502      10.406502    7[6-(1,6),6-(1,6),29-(7,16,16)]
   345       0.755042       0.755042       0.755042    7[6-(1,6),6-(1,6),29-(7,16,16)]
   346      10.940454      10.940454      10.940454    7[6-(6,7),7-(6)]
   347      10.950187      10.950187      10.950187    7[6-(6,7),7-(6)]
   348       3.523527       3.523527       3.523527    7[6-(1,6),6-(1,6),29-(16,16,53)]
   349       5.660726       5.660726       5.660726    7[6-(6,7),7-(6)]
   350       6.461653       6.461653       6.461653    7[6-(6,7),7-(6)]
   351       8.112177       8.112177       8.112177    7[6-(6,7),7-(6)]
   352       7.290391       7.290391       7.290391    7[6-(6,7),7-(6)]
   353      10.406502      10.406502      10.406502    7[6-(1,6),6-(1,6),29-(7,16,16)]
   354       0.755042       0.755042       0.755042    7[6-(1,6),6-(1,6),29-(7,16,16)]
   355      10.940454      10.940454      10.940454    7[6-(6,7),7-(6)]
   356      10.950187      10.950187      10.950187    7[6-(6,7),7-(6)]
