# Supplementary material for: A collection of forcefield precursors for metal–organic frameworks
Source: RSC Adv. 2019 Nov 13;9(63):36492–507. doi: 10.1039/c9ra07327b (PMC9075174; doi:10.1039/c9ra07327b)
Supplement: RA-009-C9RA07327B-s635 [file RA-009-C9RA07327B-s635.txt]

EWIDUK_clean5b

14.753300    0.000000    0.000000
-4.917713    13.909564    0.000000
-4.917713    -6.954668    12.046101

     1        7.37669        7.37669        7.37669    30[7-(6,6),7-(6,6),7-(6,6),7-(6,6)]
     2      -2.458816      -2.458816      -2.458816    30[7-(6,6),7-(6,6),7-(6,6),7-(6,6)]
     3       2.458937       2.458937       2.458937    30[7-(6,6),7-(6,6),7-(6,6),7-(6,6)]
     4       2.458937       2.458937       2.458937    30[7-(6,6),7-(6,6),7-(6,6),7-(6,6)]
     5      -2.458816      -2.458816      -2.458816    30[7-(6,6),7-(6,6),7-(6,6),7-(6,6)]
     6        7.37669        7.37669        7.37669    30[7-(6,6),7-(6,6),7-(6,6),7-(6,6)]
     7       7.620105       7.620105       7.620105    6[1-(0),6-(1,7),7-(6,30)]
     8       8.321217       8.321217       8.321217    6[1-(0),6-(1,7),7-(6,30)]
     9      -5.322235      -5.322235      -5.322235    6[6-(1,7),7-(6,30)]
    10       -0.78334       -0.78334       -0.78334    6[1-(0),6-(1,7),7-(6,30)]
    11       2.702358       2.702358       2.702358    6[1-(0),6-(7),7-(6,30)]
    12       3.403439       3.403439       3.403439    6[1-(0),6-(1,7),7-(6,30)]
    13      -0.404488      -0.404488      -0.404488    6[1-(0),6-(1,7),7-(6,30)]
    14       4.134439       4.134439       4.134439    6[1-(0),6-(1,7),7-(6,30)]
    15      -2.215364      -2.215364      -2.215364    6[1-(0),6-(1,7),7-(6,30)]
    16      -1.514326      -1.514326      -1.514326    6[1-(0),6-(1,7),7-(6,30)]
    17       4.513277       4.513277       4.513277    6[1-(0),6-(1,7),7-(6,30)]
    18       9.052161       9.052161       9.052161    6[1-(0),6-(1,7),7-(6,30)]
    19      -2.215364      -2.215364      -2.215364    6[6-(1,7),7-(6,30)]
    20      -1.514326      -1.514326      -1.514326    6[1-(0),6-(1,7),7-(6,30)]
    21       4.513277       4.513277       4.513277    6[1-(0),6-(1,7),7-(6,30)]
    22       9.052161       9.052161       9.052161    6[1-(0),6-(1,7),7-(6,30)]
    23       7.620105       7.620105       7.620105    6[1-(0),6-(1,7),7-(6,30)]
    24       8.321217       8.321217       8.321217    6[1-(0),6-(7),7-(6,30)]
    25      -5.322235      -5.322235      -5.322235    6[1-(0),6-(1,7),7-(6,30)]
    26       -0.78334       -0.78334       -0.78334    6[1-(0),6-(1,7),7-(6,30)]
    27       2.702358       2.702358       2.702358    6[1-(0),6-(1,7),7-(6,30)]
    28       3.403439       3.403439       3.403439    6[1-(0),6-(1,7),7-(6,30)]
    29      -0.404488      -0.404488      -0.404488    6[1-(0),6-(1,7),7-(6,30)]
    30       4.134439       4.134439       4.134439    6[1-(0),6-(1,7),7-(6,30)]
    31       7.148814       7.148814       7.148814    6[1-(0),1-(0),1-(0),6-(7,7)]
    32       7.347677       7.347677       7.347677    6[6-(1,1,1),7-(6,30),7-(6,30)]
    33      -4.065867      -4.065867      -4.065867    6[1-(0),1-(0),1-(0),6-(7,7)]
    34      -4.830079      -4.830079      -4.830079    6[6-(1,1,1),7-(6,30),7-(6,30)]
    35      -4.065867      -4.065867      -4.065867    6[1-(0),1-(0),1-(0),6-(7,7)]
    36      -4.830079      -4.830079      -4.830079    6[6-(1,1,1),7-(6,30),7-(6,30)]
    37      -3.934632      -3.934632      -3.934632    6[1-(0),1-(0),1-(0),6-(7,7)]
    38       -2.60507       -2.60507       -2.60507    6[6-(1,1,1),7-(6,30),7-(6,30)]
    39       2.231021       2.231021       2.231021    6[1-(0),1-(0),1-(0),6-(7,7)]
    40       2.429901       2.429901       2.429901    6[6-(1,1,1),7-(6,30),7-(6,30)]
    41       5.769669       5.769669       5.769669    6[1-(0),1-(0),1-(0),6-(7,7)]
    42       5.005448       5.005448       5.005448    6[6-(1,1,1),7-(6,30),7-(6,30)]
    43       0.851926       0.851926       0.851926    6[1-(0),1-(0),1-(0),6-(7,7)]
    44       0.087696       0.087696       0.087696    6[6-(1,1,1),7-(6,30),7-(6,30)]
    45       5.900845       5.900845       5.900845    6[1-(0),1-(0),1-(0),6-(7,7)]
    46       7.230415       7.230415       7.230415    6[6-(1,1,1),7-(6,30),7-(6,30)]
    47       2.231021       2.231021       2.231021    6[1-(0),1-(0),1-(0),6-(7,7)]
    48       2.429901       2.429901       2.429901    6[6-(1,1,1),7-(6,30),7-(6,30)]
    49       0.851926       0.851926       0.851926    6[1-(0),1-(0),1-(0),6-(1,7,7)]
    50       0.087696       0.087696       0.087696    6[1-(0),6-(1,1,1),7-(6,30),7-(6,30)]
    51       5.769669       5.769669       5.769669    6[1-(0),1-(0),1-(0),6-(1,7,7)]
    52       5.005448       5.005448       5.005448    6[1-(0),6-(1,1,1),7-(6,30),7-(6,30)]
    53       5.900845       5.900845       5.900845    6[1-(0),1-(0),1-(0),6-(7,7)]
    54       7.230415       7.230415       7.230415    6[6-(1,1,1),7-(6,30),7-(6,30)]
    55       7.447207       7.447207       7.447207    7[6-(1,6),6-(6,7),30-(7,7,7)]
    56       8.631618       8.631618       8.631618    7[6-(1,6),6-(6,7),30-(7,7,7)]
    57      -4.303869      -4.303869      -4.303869    7[6-(6),6-(6,7),30-(7,7,7)]
    58      -1.939207      -1.939207      -1.939207    7[6-(1,6),6-(6,7),30-(7,7,7)]
    59       2.529447       2.529447       2.529447    7[6-(1,6),6-(6,7),30-(7,7,7)]
    60       3.713849       3.713849       3.713849    7[6-(1,6),6-(6,7),30-(7,7,7)]
    61        0.61389        0.61389        0.61389    7[6-(1,6),6-(6,7),30-(7,7,7)]
    62       2.978562       2.978562       2.978562    7[6-(1,6),6-(6,7),30-(7,7,7)]
    63      -2.388281      -2.388281      -2.388281    7[6-(1,6),6-(6,7),30-(7,7,7)]
    64      -1.203908      -1.203908      -1.203908    7[6-(1,6),6-(1,6,7),30-(7,7,7)]
    65       5.531647       5.531647       5.531647    7[6-(1,6),6-(1,6,7),30-(7,7,7)]
    66        7.89629        7.89629        7.89629    7[6-(1,6),6-(6,7),30-(7,7,7)]
    67      -2.388281      -2.388281      -2.388281    7[6-(6),6-(6,7),30-(7,7,7)]
    68      -1.203908      -1.203908      -1.203908    7[6-(1,6),6-(6,7),30-(7,7,7)]
    69       5.531647       5.531647       5.531647    7[6-(1,6),6-(6,7),30-(7,7,7)]
    70        7.89629        7.89629        7.89629    7[6-(1,6),6-(6,7),30-(7,7,7)]
    71       7.447207       7.447207       7.447207    7[6-(1,6),6-(6,7),30-(7,7,7)]
    72       8.631618       8.631618       8.631618    7[6-(1,6),6-(6,7),30-(7,7,7)]
    73      -4.303869      -4.303869      -4.303869    7[6-(1,6),6-(6,7),30-(7,7,7)]
    74      -1.939207      -1.939207      -1.939207    7[6-(1,6),6-(6,7),30-(7,7,7)]
    75       2.529447       2.529447       2.529447    7[6-(1,6),6-(6,7),30-(7,7,7)]
    76       3.713849       3.713849       3.713849    7[6-(1,6),6-(1,6,7),30-(7,7,7)]
    77        0.61389        0.61389        0.61389    7[6-(1,6),6-(1,6,7),30-(7,7,7)]
    78       2.978562       2.978562       2.978562    7[6-(1,6),6-(6,7),30-(7,7,7)]
    79         7.7515         7.7515         7.7515    1[6-(6,7)]
    80       7.350699       7.350699       7.350699    1[6-(6,7)]
    81       0.095413       0.095413       0.095413    1[6-(6,7)]
    82       2.833867       2.833867       2.833867    1[6-(6,7)]
    83       2.432919       2.432919       2.432919    1[6-(6,7)]
    84       -0.44423       -0.44423       -0.44423    1[6-(6,7)]
    85       5.013193       5.013193       5.013193    1[6-(6,7)]
    86      -2.083912      -2.083912      -2.083912    1[6-(6,7)]
    87      -2.484705      -2.484705      -2.484705    1[6-(6,7)]
    88        4.47359        4.47359        4.47359    1[6-(6,7)]
    89       9.930775       9.930775       9.930775    1[6-(6,7)]
    90      -2.484705      -2.484705      -2.484705    1[6-(6,7)]
    91        4.47359        4.47359        4.47359    1[6-(6,7)]
    92       9.930775       9.930775       9.930775    1[6-(6,7)]
    93         7.7515         7.7515         7.7515    1[6-(6,7)]
    94       7.350699       7.350699       7.350699    1[6-(6,7)]
    95      -5.361864      -5.361864      -5.361864    1[6-(6,7)]
    96       0.095413       0.095413       0.095413    1[6-(6,7)]
    97       2.833867       2.833867       2.833867    1[6-(6,7)]
    98       2.432919       2.432919       2.432919    1[6-(6,7)]
    99       -0.44423       -0.44423       -0.44423    1[6-(6,7)]
   100       5.013193       5.013193       5.013193    1[6-(6,7)]
   101       7.556057       7.556057       7.556057    1[6-(1,1,6)]
   102        7.70241        7.70241        7.70241    1[6-(1,1,6)]
   103       6.036318       6.036318       6.036318    1[6-(1,1,6)]
   104      -3.596168      -3.596168      -3.596168    1[6-(1,1,6)]
   105       9.980842       9.980842       9.980842    1[6-(1,1,6)]
   106      -3.245734      -3.245734      -3.245734    1[6-(1,1,6)]
   107      -3.363023      -3.363023      -3.363023    1[6-(1,1,6)]
   108       9.959893       9.959893       9.959893    1[6-(1,1,6)]
   109      -3.457978      -3.457978      -3.457978    1[6-(1,1,6)]
   110      -4.550782      -4.550782      -4.550782    1[6-(1,1,6)]
   111      -4.483457      -4.483457      -4.483457    1[6-(1,1,6)]
   112      -3.784386      -3.784386      -3.784386    1[6-(1,1,6)]
   113      -2.216315      -2.216315      -2.216315    1[6-(1,1,6)]
   114       2.724622       2.724622       2.724622    1[6-(1,1,6)]
   115       1.115327       1.115327       1.115327    1[6-(1,1,6)]
   116       6.843952       6.843952       6.843952    1[6-(1,1,6)]
   117       5.281329       5.281329       5.281329    1[6-(1,1,6)]
   118       5.767021       5.767021       5.767021    1[6-(1,1,6)]
   119       1.578381       1.578381       1.578381    1[6-(1,1,6)]
   120       1.434088       1.434088       1.434088    1[6-(1,1,6)]
   121       0.126561       0.126561       0.126561    1[6-(1,1,6)]
   122       0.502758       0.502758       0.502758    1[6-(1,1,6)]
   123       6.039868       6.039868       6.039868    1[6-(1,1,6)]
   124       5.227659       5.227659       5.227659    1[6-(1,1,6)]
   125       3.107221       3.107221       3.107221    1[6-(1,1,6)]
   126      -2.746058      -2.746058      -2.746058    1[6-(1,1,6)]
   127       1.262322       1.262322       1.262322    1[6-(1,1,6)]
   128       1.127171       1.127171       1.127171    1[6-(1,1,6)]
   129        1.80258        1.80258        1.80258    1[6-(1,1,6)]
   130        0.20923        0.20923        0.20923    1[6-(1,1,6)]
   131      -0.217397      -0.217397      -0.217397    1[6-(6,7,7)]
   132       5.062688       5.062688       5.062688    1[6-(1,1,6)]
   133       6.588815       6.588815       6.588815    1[6-(1,1,6)]
   134       6.240651       6.240651       6.240651    1[6-(1,1,6)]
   135       4.700342       4.700342       4.700342    1[6-(6,7,7)]
   136       1.131496       1.131496       1.131496    1[6-(1,1,6)]
   137       0.352277       0.352277       0.352277    1[6-(1,1,6)]
   138       5.368701       5.368701       5.368701    1[6-(1,1,6)]
