# Supplementary material for: A collection of forcefield precursors for metal–organic frameworks
Source: RSC Adv. 2019 Nov 13;9(63):36492–507. doi: 10.1039/c9ra07327b (PMC9075174; doi:10.1039/c9ra07327b)
Supplement: RA-009-C9RA07327B-s636 [file RA-009-C9RA07327B-s636.txt]

EWUCOP_clean

10.922000    0.000000    0.000000
0.000000    11.402000    0.000000
-4.843358    0.000000    13.830459

     1      -0.286311      -0.286311      -0.286311    29[7-(6,7),8-(6),8-(6),8-(6),8-(6)]
     2       3.943274       3.943274       3.943274    29[7-(6,7),8-(6),8-(6),8-(6),8-(6)]
     3       6.364953       6.364953       6.364953    29[7-(6,7),8-(6),8-(6),8-(6),8-(6)]
     4       2.135368       2.135368       2.135368    29[7-(6,7),8-(6),8-(6),8-(6),8-(6)]
     5       5.033379       5.033379       5.033379    1[6-(6,6)]
     6       6.044721       6.044721       6.044721    1[6-(6,6)]
     7       2.238639       2.238639       2.238639    1[6-(6,6)]
     8      -3.374027      -3.374027      -3.374027    1[6-(7,7)]
     9      -1.376416      -1.376416      -1.376416    1[6-(6,6)]
    10      -2.387758      -2.387758      -2.387758    1[6-(6,6)]
    11       1.418324       1.418324       1.418324    1[6-(6,6)]
    12        7.03099        7.03099        7.03099    1[6-(7,7)]
    13       1.045263       1.045263       1.045263    1[6-(6,6)]
    14       0.033921       0.033921       0.033921    1[6-(6,6)]
    15       3.840003       3.840003       3.840003    1[6-(6,6)]
    16       9.452669       9.452669       9.452669    1[6-(7,7)]
    17       7.455058       7.455058       7.455058    1[6-(6,6)]
    18         8.4664         8.4664         8.4664    1[6-(6,6)]
    19       4.660318       4.660318       4.660318    1[6-(6,6)]
    20      -0.952348      -0.952348      -0.952348    1[6-(7,7)]
    21       2.426553       2.426553       2.426553    6[6-(6,6),8-(29),8-(29)]
    22       3.479494       3.479494       3.479494    6[6-(1,6),6-(1,6),6-(8,8)]
    23       4.774341       4.774341       4.774341    6[1-(0),6-(6,6),6-(6,7)]
    24       5.698471       5.698471       5.698471    6[6-(1,6),6-(1,6),7-(6,7)]
    25         5.3998         5.3998         5.3998    6[1-(0),6-(6,6),6-(6,7)]
    26       4.074012       4.074012       4.074012    6[6-(1,6),6-(1,6),6-(8,8)]
    27       3.117249       3.117249       3.117249    6[1-(0),6-(6,6),6-(6,6)]
    28       3.703178       3.703178       3.703178    6[6-(6,6),8-(29),8-(29)]
    29      -3.110436      -3.110436      -3.110436    6[1-(0),7-(6,7),7-(7,29)]
    30        1.23041        1.23041        1.23041    6[6-(6,6),8-(29),8-(29)]
    31       0.177469       0.177469       0.177469    6[6-(1,6),6-(1,6),6-(8,8)]
    32      -1.117378      -1.117378      -1.117378    6[1-(0),6-(6,6),6-(6,7)]
    33      -2.041508      -2.041508      -2.041508    6[6-(1,6),6-(1,6),7-(6,7)]
    34      -1.742837      -1.742837      -1.742837    6[1-(0),6-(6,6),6-(6,7)]
    35      -0.417049      -0.417049      -0.417049    6[6-(1,6),6-(1,6),6-(8,8)]
    36       0.539714       0.539714       0.539714    6[1-(0),6-(6,6),6-(6,6)]
    37      -0.046215      -0.046215      -0.046215    6[6-(6,6),8-(29),8-(29)]
    38       6.767399       6.767399       6.767399    6[1-(0),7-(6,7),7-(7,29)]
    39       3.652089       3.652089       3.652089    6[6-(6,6),8-(29),8-(29)]
    40       2.599148       2.599148       2.599148    6[6-(1,6),6-(1,6),6-(8,8)]
    41       1.304301       1.304301       1.304301    6[1-(0),6-(6,6),6-(6,7)]
    42       0.380171       0.380171       0.380171    6[6-(1,6),6-(1,6),7-(6,7)]
    43       0.678842       0.678842       0.678842    6[1-(0),6-(6,6),6-(6,7)]
    44        2.00463        2.00463        2.00463    6[6-(1,6),6-(1,6),6-(8,8)]
    45       2.961393       2.961393       2.961393    6[1-(0),6-(6,6),6-(6,6)]
    46       2.375464       2.375464       2.375464    6[6-(6,6),8-(29),8-(29)]
    47       9.189078       9.189078       9.189078    6[1-(0),7-(6,7),7-(7,29)]
    48       4.848232       4.848232       4.848232    6[6-(6,6),8-(29),8-(29)]
    49       5.901173       5.901173       5.901173    6[6-(1,6),6-(1,6),6-(8,8)]
    50        7.19602        7.19602        7.19602    6[1-(0),6-(6,6),6-(6,7)]
    51        8.12015        8.12015        8.12015    6[6-(1,6),6-(1,6),7-(6,7)]
    52       7.821479       7.821479       7.821479    6[1-(0),6-(6,6),6-(6,7)]
    53       6.495691       6.495691       6.495691    6[6-(1,6),6-(1,6),6-(8,8)]
    54       5.538928       5.538928       5.538928    6[1-(0),6-(6,6),6-(6,6)]
    55       6.124857       6.124857       6.124857    6[6-(6,6),8-(29),8-(29)]
    56      -0.688757      -0.688757      -0.688757    6[1-(0),7-(6,7),7-(7,29)]
    57        -3.8573        -3.8573        -3.8573    7[6-(1,7),6-(6,6),7-(7)]
    58      -3.127954      -3.127954      -3.127954    7[7-(6,6),7-(7)]
    59      -1.965511      -1.965511      -1.965511    7[7-(6,29),7-(7)]
    60      -1.913452      -1.913452      -1.913452    7[6-(1,7),7-(7),29-(8,8,8,8)]
    61       7.514263       7.514263       7.514263    7[6-(1,7),6-(6,6),7-(7)]
    62       6.784917       6.784917       6.784917    7[7-(6,6),7-(7)]
    63       5.622474       5.622474       5.622474    7[7-(6,29),7-(7)]
    64       5.570415       5.570415       5.570415    7[6-(1,7),7-(7),29-(8,8,8,8)]
    65       9.935942       9.935942       9.935942    7[6-(1,7),6-(6,6),7-(7)]
    66       9.206596       9.206596       9.206596    7[7-(6,6),7-(7)]
    67       8.044153       8.044153       8.044153    7[7-(6,29),7-(7)]
    68       7.992094       7.992094       7.992094    7[6-(1,7),7-(7),29-(8,8,8,8)]
    69      -1.435621      -1.435621      -1.435621    7[6-(1,7),6-(6,6),7-(7)]
    70      -0.706275      -0.706275      -0.706275    7[7-(6,6),7-(7)]
    71       0.456168       0.456168       0.456168    7[7-(6,29),7-(7)]
    72       0.508227       0.508227       0.508227    7[6-(1,7),7-(7),29-(8,8,8,8)]
    73       1.257272       1.257272       1.257272    8[6-(6,8),29-(7,8,8,8)]
    74       2.801979       2.801979       2.801979    8[6-(6,8),29-(7,8,8,8)]
    75       2.742453       2.742453       2.742453    8[6-(6,8),29-(7,8,8,8)]
    76       4.331046       4.331046       4.331046    8[6-(6,8),29-(7,8,8,8)]
    77       2.399691       2.399691       2.399691    8[6-(6,8),29-(7,8,8,8)]
    78       0.854984       0.854984       0.854984    8[6-(6,8),29-(7,8,8,8)]
    79        0.91451        0.91451        0.91451    8[6-(6,8),29-(7,8,8,8)]
    80      -0.674083      -0.674083      -0.674083    8[6-(6,8),29-(7,8,8,8)]
    81        4.82137        4.82137        4.82137    8[6-(6,8),29-(7,8,8,8)]
    82       3.276663       3.276663       3.276663    8[6-(6,8),29-(7,8,8,8)]
    83       3.336189       3.336189       3.336189    8[6-(6,8),29-(7,8,8,8)]
    84       1.747596       1.747596       1.747596    8[6-(6,8),29-(7,8,8,8)]
    85       3.678951       3.678951       3.678951    8[6-(6,8),29-(7,8,8,8)]
    86       5.223658       5.223658       5.223658    8[6-(6,8),29-(7,8,8,8)]
    87       5.164132       5.164132       5.164132    8[6-(6,8),29-(7,8,8,8)]
    88       6.752725       6.752725       6.752725    8[6-(6,8),29-(7,8,8,8)]
