# Supplementary material for: A collection of forcefield precursors for metal–organic frameworks
Source: RSC Adv. 2019 Nov 13;9(63):36492–507. doi: 10.1039/c9ra07327b (PMC9075174; doi:10.1039/c9ra07327b)
Supplement: RA-009-C9RA07327B-s637 [file RA-009-C9RA07327B-s637.txt]

EWUSOF_clean

19.570000    0.000000    0.000000
-2.845463    19.362031    0.000000
-8.362103    -9.680824    29.206555

     1      -6.956034      -6.956034      -6.956034    29[7-(6,6),7-(6,6),16-(29,42),16-(29,42),42-(16,16,16,29,29)]
     2      -4.914915      -4.914915      -4.914915    29[7-(6,6),7-(6,6),16-(29,42),16-(29,42),42-(16,16,16,29,29)]
     3       1.890384       1.890384       1.890384    29[16-(29,42),16-(29,42),17-(0),42-(16,16,16,29,29)]
     4       8.658029       8.658029       8.658029    29[7-(6,6),7-(6,6),16-(29,42),16-(29,42),42-(16,16,16,29,29)]
     5       6.159995       6.159995       6.159995    29[7-(6,6),7-(6,6),16-(29,42),16-(29,42),42-(16,16,16,29,29)]
     6       9.375874       9.375874       9.375874    29[16-(29,42),16-(29,42),17-(0),42-(16,16,16,29,29)]
     7      15.318468      15.318468      15.318468    29[7-(6,6),7-(6,6),16-(29,42),16-(29,42),42-(16,16,16,29,29)]
     8      13.277349      13.277349      13.277349    29[7-(6,6),7-(6,6),16-(29,42),16-(29,42),42-(16,16,16,29,29)]
     9        6.47205        6.47205        6.47205    29[16-(29,42),16-(29,42),17-(0),42-(16,16,16,29,29)]
    10      -0.295595      -0.295595      -0.295595    29[7-(6,6),7-(6,6),16-(29,42),16-(29,42),42-(16,16,16,29,29)]
    11       2.202439       2.202439       2.202439    29[7-(6,6),7-(6,6),16-(29,42),16-(29,42),42-(16,16,16,29,29)]
    12       -1.01344       -1.01344       -1.01344    29[16-(29,42),16-(29,42),17-(0),42-(16,16,16,29,29)]
    13       5.533607       5.533607       5.533607    29[7-(6,6),7-(6,6),16-(29,42),16-(29,42),42-(16,16,16,29,29)]
    14       3.492509       3.492509       3.492509    29[7-(6,6),7-(6,6),16-(29,42),16-(29,42),42-(16,16,16,29,29)]
    15      13.411434      13.411434      13.411434    29[16-(29,42),16-(29,42),17-(0),42-(16,16,16,29,29)]
    16       9.489432       9.489432       9.489432    29[7-(6,6),7-(6,6),16-(29,42),16-(29,42),42-(16,16,16,29,29)]
    17      11.987444      11.987444      11.987444    29[7-(6,6),7-(6,6),16-(29,42),16-(29,42),42-(16,16,16,29,29)]
    18       8.771548       8.771548       8.771548    29[16-(29,42),16-(29,42),17-(0),42-(16,16,16,29,29)]
    19       2.828827       2.828827       2.828827    29[7-(6,6),7-(6,6),16-(29,42),16-(29,42),42-(16,16,16,29,29)]
    20       4.869925       4.869925       4.869925    29[7-(6,6),7-(6,6),16-(29,42),16-(29,42),42-(16,16,16,29,29)]
    21         -5.049         -5.049         -5.049    29[16-(29,42),16-(29,42),17-(0),42-(16,16,16,29,29)]
    22      -1.126998      -1.126998      -1.126998    29[7-(6,6),7-(6,6),16-(29,42),16-(29,42),42-(16,16,16,29,29)]
    23       -3.62501       -3.62501       -3.62501    29[7-(6,6),7-(6,6),16-(29,42),16-(29,42),42-(16,16,16,29,29)]
    24      -0.409114      -0.409114      -0.409114    29[16-(29,42),16-(29,42),17-(0),42-(16,16,16,29,29)]
    25      -4.774536      -4.774536      -4.774536    42[16-(29,29),16-(29,29),16-(29,29),29-(16,16,17),29-(7,7,16,16),29-(7,7,16,16)]
    26       8.730664       8.730664       8.730664    42[16-(29,29),16-(29,29),16-(29,29),29-(16,16,17),29-(7,7,16,16),29-(7,7,16,16)]
    27       13.13697       13.13697       13.13697    42[16-(29,29),16-(29,29),16-(29,29),29-(16,16,17),29-(7,7,16,16),29-(7,7,16,16)]
    28       -0.36823       -0.36823       -0.36823    42[16-(29,29),16-(29,29),16-(29,29),29-(16,16,17),29-(7,7,16,16),29-(7,7,16,16)]
    29       3.352125       3.352125       3.352125    42[16-(29,29),16-(29,29),16-(29,29),29-(16,16,17),29-(7,7,16,16),29-(7,7,16,16)]
    30        9.41678        9.41678        9.41678    42[16-(29,29),16-(29,29),16-(29,29),29-(16,16,17),29-(7,7,16,16),29-(7,7,16,16)]
    31       5.010309       5.010309       5.010309    42[16-(29,29),16-(29,29),16-(29,29),29-(16,16,17),29-(7,7,16,16),29-(7,7,16,16)]
    32      -1.054346      -1.054346      -1.054346    42[16-(29,29),16-(29,29),16-(29,29),29-(16,16,17),29-(7,7,16,16),29-(7,7,16,16)]
    33       6.514375       6.514375       6.514375    1[6-(6,6)]
    34       4.587607       4.587607       4.587607    1[6-(6,7)]
    35      -0.021857      -0.021857      -0.021857    1[6-(6,6)]
    36      -2.070492      -2.070492      -2.070492    1[6-(6,7)]
    37      -7.717716      -7.717716      -7.717716    1[6-(6,6)]
    38      -6.285995      -6.285995      -6.285995    1[6-(6,7)]
    39      -0.590124      -0.590124      -0.590124    1[6-(6,7)]
    40      -1.240268      -1.240268      -1.240268    1[6-(6,6)]
    41      -8.989742      -8.989742      -8.989742    1[6-(6,6)]
    42      -8.503765      -8.503765      -8.503765    1[6-(6,7)]
    43       1.620631       1.620631       1.620631    1[6-(6,7)]
    44       -6.44351       -6.44351       -6.44351    1[6-(6,7)]
    45      -9.212658      -9.212658      -9.212658    1[6-(6,7)]
    46       0.174358       0.174358       0.174358    1[6-(6,6)]
    47       9.560478       9.560478       9.560478    1[6-(6,6)]
    48      -7.217389      -7.217389      -7.217389    1[6-(6,6)]
    49       1.923764       1.923764       1.923764    1[6-(6,6)]
    50       3.265172       3.265172       3.265172    1[6-(6,7)]
    51       7.626225       7.626225       7.626225    1[6-(6,6)]
    52       6.130312       6.130312       6.130312    1[6-(6,7)]
    53        2.59911        2.59911        2.59911    1[6-(6,6)]
    54        3.99049        3.99049        3.99049    1[6-(6,7)]
    55       8.349246       8.349246       8.349246    1[6-(6,7)]
    56       3.229425       3.229425       3.229425    1[6-(6,6)]
    57       1.268798       1.268798       1.268798    1[6-(6,6)]
    58       6.542751       6.542751       6.542751    1[6-(6,7)]
    59       5.700308       5.700308       5.700308    1[6-(6,7)]
    60       8.248862       8.248862       8.248862    1[6-(6,7)]
    61      10.482826      10.482826      10.482826    1[6-(6,7)]
    62        4.31679        4.31679        4.31679    1[6-(6,6)]
    63      11.272999      11.272999      11.272999    1[6-(6,6)]
    64       9.012707       9.012707       9.012707    1[6-(6,6)]
    65       1.848059       1.848059       1.848059    1[6-(6,6)]
    66       3.774827       3.774827       3.774827    1[6-(6,7)]
    67       8.384291       8.384291       8.384291    1[6-(6,6)]
    68      10.432926      10.432926      10.432926    1[6-(6,7)]
    69       16.08015       16.08015       16.08015    1[6-(6,6)]
    70      14.648429      14.648429      14.648429    1[6-(6,7)]
    71      17.314661      17.314661      17.314661    1[6-(6,7)]
    72       9.602702       9.602702       9.602702    1[6-(6,6)]
    73      17.352176      17.352176      17.352176    1[6-(6,6)]
    74      16.866199      16.866199      16.866199    1[6-(6,7)]
    75       6.741803       6.741803       6.741803    1[6-(6,7)]
    76      14.805944      14.805944      14.805944    1[6-(6,7)]
    77      17.575092      17.575092      17.575092    1[6-(6,7)]
    78       8.188076       8.188076       8.188076    1[6-(6,6)]
    79      -1.198044      -1.198044      -1.198044    1[6-(6,6)]
    80      15.579823      15.579823      15.579823    1[6-(6,6)]
    81        6.43867        6.43867        6.43867    1[6-(6,6)]
    82       5.097262       5.097262       5.097262    1[6-(6,7)]
    83       0.736209       0.736209       0.736209    1[6-(6,6)]
    84       2.232122       2.232122       2.232122    1[6-(6,7)]
    85       5.763324       5.763324       5.763324    1[6-(6,6)]
    86       4.371944       4.371944       4.371944    1[6-(6,7)]
    87       0.013188       0.013188       0.013188    1[6-(6,7)]
    88       5.133009       5.133009       5.133009    1[6-(6,6)]
    89       7.093636       7.093636       7.093636    1[6-(6,6)]
    90       1.819683       1.819683       1.819683    1[6-(6,7)]
    91       2.662126       2.662126       2.662126    1[6-(6,7)]
    92       0.113572       0.113572       0.113572    1[6-(6,7)]
    93      -2.120392      -2.120392      -2.120392    1[6-(6,7)]
    94       4.045644       4.045644       4.045644    1[6-(6,6)]
    95      -2.910565      -2.910565      -2.910565    1[6-(6,6)]
    96      -0.650273      -0.650273      -0.650273    1[6-(6,6)]
    97      11.632901      11.632901      11.632901    1[6-(6,6)]
    98      13.559667      13.559667      13.559667    1[6-(6,7)]
    99      -1.400553      -1.400553      -1.400553    1[6-(6,6)]
   100       0.648082       0.648082       0.648082    1[6-(6,7)]
   101       9.140766       9.140766       9.140766    1[6-(6,6)]
   102       4.863575       4.863575       4.863575    1[6-(6,7)]
   103      15.891929      15.891929      15.891929    1[6-(6,7)]
   104      -0.182431      -0.182431      -0.182431    1[6-(6,6)]
   105      10.412798      10.412798      10.412798    1[6-(6,6)]
   106       7.081325       7.081325       7.081325    1[6-(6,7)]
   107      13.681195      13.681195      13.681195    1[6-(6,7)]
   108        5.02105        5.02105        5.02105    1[6-(6,7)]
   109       7.790218       7.790218       7.790218    1[6-(6,7)]
   110      17.972939      17.972939      17.972939    1[6-(6,6)]
   111       8.587059       8.587059       8.587059    1[6-(6,6)]
   112       5.794906       5.794906       5.794906    1[6-(6,6)]
   113      -3.346337      -3.346337      -3.346337    1[6-(6,6)]
   114      14.882256      14.882256      14.882256    1[6-(6,7)]
   115       13.36668       13.36668       13.36668    1[6-(6,6)]
   116      12.017132      12.017132      12.017132    1[6-(6,7)]
   117      -4.021664      -4.021664      -4.021664    1[6-(6,6)]
   118      -5.413038      -5.413038      -5.413038    1[6-(6,7)]
   119       9.798188       9.798188       9.798188    1[6-(6,7)]
   120      -4.652024      -4.652024      -4.652024    1[6-(6,6)]
   121      -2.691358      -2.691358      -2.691358    1[6-(6,6)]
   122      11.604722      11.604722      11.604722    1[6-(6,7)]
   123      12.447106      12.447106      12.447106    1[6-(6,7)]
   124       9.898631       9.898631       9.898631    1[6-(6,7)]
   125       7.664648       7.664648       7.664648    1[6-(6,7)]
   126      13.830616      13.830616      13.830616    1[6-(6,6)]
   127       6.874497       6.874497       6.874497    1[6-(6,6)]
   128        9.13481        9.13481        9.13481    1[6-(6,6)]
   129      -3.270467      -3.270467      -3.270467    1[6-(6,6)]
   130      -5.197233      -5.197233      -5.197233    1[6-(6,7)]
   131       9.762987       9.762987       9.762987    1[6-(6,6)]
   132       7.714352       7.714352       7.714352    1[6-(6,7)]
   133      -0.778332      -0.778332      -0.778332    1[6-(6,6)]
   134       3.498859       3.498859       3.498859    1[6-(6,7)]
   135       0.832608       0.832608       0.832608    1[6-(6,7)]
   136       8.544865       8.544865       8.544865    1[6-(6,6)]
   137      -2.050364      -2.050364      -2.050364    1[6-(6,6)]
   138       1.281109       1.281109       1.281109    1[6-(6,7)]
   139      -5.318761      -5.318761      -5.318761    1[6-(6,7)]
   140       3.341384       3.341384       3.341384    1[6-(6,7)]
   141       0.572216       0.572216       0.572216    1[6-(6,7)]
   142      -9.610505      -9.610505      -9.610505    1[6-(6,6)]
   143      -0.224625      -0.224625      -0.224625    1[6-(6,6)]
   144       2.567528       2.567528       2.567528    1[6-(6,6)]
   145      11.708771      11.708771      11.708771    1[6-(6,6)]
   146      -6.519822      -6.519822      -6.519822    1[6-(6,7)]
   147      -2.158783      -2.158783      -2.158783    1[6-(6,6)]
   148      -3.654698      -3.654698      -3.654698    1[6-(6,7)]
   149      12.384098      12.384098      12.384098    1[6-(6,6)]
   150      13.775472      13.775472      13.775472    1[6-(6,7)]
   151      -1.435754      -1.435754      -1.435754    1[6-(6,7)]
   152      -6.555542      -6.555542      -6.555542    1[6-(6,6)]
   153      11.053792      11.053792      11.053792    1[6-(6,6)]
   154      -3.242288      -3.242288      -3.242288    1[6-(6,7)]
   155      -4.084672      -4.084672      -4.084672    1[6-(6,7)]
   156      -1.536197      -1.536197      -1.536197    1[6-(6,7)]
   157       0.697786       0.697786       0.697786    1[6-(6,7)]
   158      -5.468182      -5.468182      -5.468182    1[6-(6,6)]
   159       1.487937       1.487937       1.487937    1[6-(6,6)]
   160      -0.772376      -0.772376      -0.772376    1[6-(6,6)]
   161       6.510472       6.510472       6.510472    6[1-(0),6-(1,7),6-(6,6)]
   162      -0.681138      -0.681138      -0.681138    6[6-(1,6),6-(1,6),6-(6,6)]
   163       5.358653       5.358653       5.358653    6[1-(0),6-(1,6),7-(6,29)]
   164      -0.789488      -0.789488      -0.789488    6[1-(0),6-(1,7),6-(6,6)]
   165       -2.04026       -2.04026       -2.04026    6[1-(0),6-(1,6),7-(6,29)]
   166      -0.785338      -0.785338      -0.785338    6[6-(1,6),6-(1,6),6-(6,6)]
   167        0.19272        0.19272        0.19272    6[6-(1,6),6-(1,6),6-(6,6)]
   168      -7.537134      -7.537134      -7.537134    6[1-(0),6-(1,7),6-(6,6)]
   169      10.844542      10.844542      10.844542    6[6-(1,6),6-(1,6),6-(6,6)]
   170       -6.67408       -6.67408       -6.67408    6[1-(0),6-(1,6),7-(6,29)]
   171      -9.170277      -9.170277      -9.170277    6[1-(0),6-(1,6),7-(6,29)]
   172      -1.410677      -1.410677      -1.410677    6[1-(0),6-(1,7),6-(6,6)]
   173      -1.071229      -1.071229      -1.071229    6[1-(0),6-(1,7),6-(6,6)]
   174      -8.899748      -8.899748      -8.899748    6[1-(0),6-(1,6),7-(6,29)]
   175       1.424462       1.424462       1.424462    6[1-(0),6-(1,6),7-(6,29)]
   176      -7.178563      -7.178563      -7.178563    6[1-(0),6-(1,6),7-(6,29)]
   177      -8.745736      -8.745736      -8.745736    6[1-(0),6-(1,6),7-(6,29)]
   178       0.538993       0.538993       0.538993    6[1-(0),6-(1,7),6-(6,6)]
   179      10.337877      10.337877      10.337877    6[1-(0),6-(1,7),6-(6,6)]
   180      -7.644777      -7.644777      -7.644777    6[1-(0),6-(1,7),6-(6,6)]
   181       2.780618       2.780618       2.780618    6[1-(0),6-(1,7),6-(6,6)]
   182       3.175541       3.175541       3.175541    6[6-(1,6),6-(1,6),6-(6,6)]
   183       3.587912       3.587912       3.587912    6[1-(0),6-(1,6),7-(6,29)]
   184       4.434539       4.434539       4.434539    6[1-(0),6-(1,7),6-(6,6)]
   185       5.250474       5.250474       5.250474    6[1-(0),6-(1,6),7-(6,29)]
   186       2.379796       2.379796       2.379796    6[6-(1,6),6-(1,6),6-(6,6)]
   187       3.268196       3.268196       3.268196    6[6-(1,6),6-(1,6),6-(6,6)]
   188       3.227995       3.227995       3.227995    6[1-(0),6-(1,7),6-(6,6)]
   189      10.333461      10.333461      10.333461    6[6-(1,6),6-(1,6),6-(6,6)]
   190       4.064154       4.064154       4.064154    6[1-(0),6-(1,6),7-(6,29)]
   191       7.727724       7.727724       7.727724    6[1-(0),6-(1,6),7-(6,29)]
   192       2.556917       2.556917       2.556917    6[1-(0),6-(1,7),6-(6,6)]
   193       1.408001       1.408001       1.408001    6[1-(0),6-(1,7),6-(6,6)]
   194       6.644382       6.644382       6.644382    6[1-(0),6-(1,6),7-(6,29)]
   195        5.04687        5.04687        5.04687    6[1-(0),6-(1,6),7-(6,29)]
   196       8.917017       8.917017       8.917017    6[1-(0),6-(1,6),7-(6,29)]
   197      10.183148      10.183148      10.183148    6[1-(0),6-(1,6),7-(6,29)]
   198       4.233126       4.233126       4.233126    6[1-(0),6-(1,7),6-(6,6)]
   199      10.656156      10.656156      10.656156    6[1-(0),6-(1,7),6-(6,6)]
   200       9.369851       9.369851       9.369851    6[1-(0),6-(1,7),6-(6,6)]
   201       1.851962       1.851962       1.851962    6[1-(0),6-(1,7),6-(6,6)]
   202       9.043572       9.043572       9.043572    6[6-(1,6),6-(1,6),6-(6,6)]
   203       3.003781       3.003781       3.003781    6[1-(0),6-(1,6),7-(6,29)]
   204       9.151922       9.151922       9.151922    6[1-(0),6-(1,7),6-(6,6)]
   205      10.402694      10.402694      10.402694    6[1-(0),6-(1,6),7-(6,29)]
   206       9.147772       9.147772       9.147772    6[6-(1,6),6-(1,6),6-(6,6)]
   207       8.169714       8.169714       8.169714    6[6-(1,6),6-(1,6),6-(6,6)]
   208      15.899568      15.899568      15.899568    6[1-(0),6-(1,7),6-(6,6)]
   209      -2.482108      -2.482108      -2.482108    6[6-(1,6),6-(1,6),6-(6,6)]
   210      15.036514      15.036514      15.036514    6[1-(0),6-(1,6),7-(6,29)]
   211      17.532711      17.532711      17.532711    6[1-(0),6-(1,6),7-(6,29)]
   212       9.773111       9.773111       9.773111    6[1-(0),6-(1,7),6-(6,6)]
   213     -10.136337     -10.136337     -10.136337    6[1-(0),6-(1,7),6-(6,6)]
   214      17.262182      17.262182      17.262182    6[1-(0),6-(1,6),7-(6,29)]
   215       6.937972       6.937972       6.937972    6[1-(0),6-(1,6),7-(6,29)]
   216      15.540997      15.540997      15.540997    6[1-(0),6-(1,6),7-(6,29)]
   217       17.10817       17.10817       17.10817    6[1-(0),6-(1,6),7-(6,29)]
   218       7.823441       7.823441       7.823441    6[1-(0),6-(1,7),6-(6,6)]
   219      -1.975443      -1.975443      -1.975443    6[1-(0),6-(1,7),6-(6,6)]
   220      16.007211      16.007211      16.007211    6[1-(0),6-(1,7),6-(6,6)]
   221       5.581816       5.581816       5.581816    6[1-(0),6-(1,7),6-(6,6)]
   222       5.186893       5.186893       5.186893    6[6-(1,6),6-(1,6),6-(6,6)]
   223       4.774522       4.774522       4.774522    6[1-(0),6-(1,6),7-(6,29)]
   224       3.927895       3.927895       3.927895    6[1-(0),6-(1,7),6-(6,6)]
   225        3.11196        3.11196        3.11196    6[1-(0),6-(1,6),7-(6,29)]
   226       5.982638       5.982638       5.982638    6[6-(1,6),6-(1,6),6-(6,6)]
   227       5.094238       5.094238       5.094238    6[6-(1,6),6-(1,6),6-(6,6)]
   228       5.134439       5.134439       5.134439    6[1-(0),6-(1,7),6-(6,6)]
   229      -1.971027      -1.971027      -1.971027    6[6-(1,6),6-(1,6),6-(6,6)]
   230        4.29828        4.29828        4.29828    6[1-(0),6-(1,6),7-(6,29)]
   231        0.63471        0.63471        0.63471    6[1-(0),6-(1,6),7-(6,29)]
   232       5.805517       5.805517       5.805517    6[1-(0),6-(1,7),6-(6,6)]
   233       6.954433       6.954433       6.954433    6[1-(0),6-(1,7),6-(6,6)]
   234       1.718052       1.718052       1.718052    6[1-(0),6-(1,6),7-(6,29)]
   235       3.315564       3.315564       3.315564    6[1-(0),6-(1,6),7-(6,29)]
   236      -0.554583      -0.554583      -0.554583    6[1-(0),6-(1,6),7-(6,29)]
   237      -1.820714      -1.820714      -1.820714    6[1-(0),6-(1,6),7-(6,29)]
   238       4.129308       4.129308       4.129308    6[1-(0),6-(1,7),6-(6,6)]
   239      -2.293722      -2.293722      -2.293722    6[1-(0),6-(1,7),6-(6,6)]
   240      -1.007417      -1.007417      -1.007417    6[1-(0),6-(1,7),6-(6,6)]
   241        11.6368        11.6368        11.6368    6[1-(0),6-(1,7),6-(6,6)]
   242      -0.741264      -0.741264      -0.741264    6[6-(1,6),6-(1,6),6-(6,6)]
   243       9.943155       9.943155       9.943155    6[1-(0),6-(1,6),7-(6,29)]
   244      -0.632919      -0.632919      -0.632919    6[1-(0),6-(1,7),6-(6,6)]
   245       0.617853       0.617853       0.617853    6[1-(0),6-(1,6),7-(6,29)]
   246      -0.637381      -0.637381      -0.637381    6[6-(1,6),6-(1,6),6-(6,6)]
   247      17.954557      17.954557      17.954557    6[6-(1,6),6-(1,6),6-(6,6)]
   248       8.960191       8.960191       8.960191    6[1-(0),6-(1,7),6-(6,6)]
   249       7.302983       7.302983       7.302983    6[6-(1,6),6-(1,6),6-(6,6)]
   250        5.25167        5.25167        5.25167    6[1-(0),6-(1,6),7-(6,29)]
   251       7.747869       7.747869       7.747869    6[1-(0),6-(1,6),7-(6,29)]
   252      -0.012029      -0.012029      -0.012029    6[1-(0),6-(1,7),6-(6,6)]
   253        -0.3515        -0.3515        -0.3515    6[1-(0),6-(1,7),6-(6,6)]
   254       7.477317       7.477317       7.477317    6[1-(0),6-(1,6),7-(6,29)]
   255      13.877357      13.877357      13.877357    6[1-(0),6-(1,6),7-(6,29)]
   256       5.756103       5.756103       5.756103    6[1-(0),6-(1,6),7-(6,29)]
   257       7.323286       7.323286       7.323286    6[1-(0),6-(1,6),7-(6,29)]
   258      17.608293      17.608293      17.608293    6[1-(0),6-(1,7),6-(6,6)]
   259        7.80966        7.80966        7.80966    6[1-(0),6-(1,7),6-(6,6)]
   260       6.222303       6.222303       6.222303    6[1-(0),6-(1,7),6-(6,6)]
   261      -4.203187      -4.203187      -4.203187    6[1-(0),6-(1,7),6-(6,6)]
   262      14.971894      14.971894      14.971894    6[6-(1,6),6-(1,6),6-(6,6)]
   263       14.55952       14.55952       14.55952    6[1-(0),6-(1,6),7-(6,29)]
   264      13.712901      13.712901      13.712901    6[1-(0),6-(1,7),6-(6,6)]
   265      12.896967      12.896967      12.896967    6[1-(0),6-(1,6),7-(6,29)]
   266      -3.802374      -3.802374      -3.802374    6[6-(1,6),6-(1,6),6-(6,6)]
   267       -4.69077       -4.69077       -4.69077    6[6-(1,6),6-(1,6),6-(6,6)]
   268      -4.650556      -4.650556      -4.650556    6[1-(0),6-(1,7),6-(6,6)]
   269       7.814048       7.814048       7.814048    6[6-(1,6),6-(1,6),6-(6,6)]
   270      14.083289      14.083289      14.083289    6[1-(0),6-(1,6),7-(6,29)]
   271      10.419717      10.419717      10.419717    6[1-(0),6-(1,6),7-(6,29)]
   272      -3.979509      -3.979509      -3.979509    6[1-(0),6-(1,7),6-(6,6)]
   273       -2.83057       -2.83057       -2.83057    6[1-(0),6-(1,7),6-(6,6)]
   274      11.503081      11.503081      11.503081    6[1-(0),6-(1,6),7-(6,29)]
   275       13.10055       13.10055       13.10055    6[1-(0),6-(1,6),7-(6,29)]
   276       9.230477       9.230477       9.230477    6[1-(0),6-(1,6),7-(6,29)]
   277       7.964335       7.964335       7.964335    6[1-(0),6-(1,6),7-(6,29)]
   278      13.914289      13.914289      13.914289    6[1-(0),6-(1,7),6-(6,6)]
   279        7.49134        7.49134        7.49134    6[1-(0),6-(1,7),6-(6,6)]
   280       8.777656       8.777656       8.777656    6[1-(0),6-(1,7),6-(6,6)]
   281      -3.274366      -3.274366      -3.274366    6[1-(0),6-(1,7),6-(6,6)]
   282       9.103698       9.103698       9.103698    6[6-(1,6),6-(1,6),6-(6,6)]
   283      -1.580721      -1.580721      -1.580721    6[1-(0),6-(1,6),7-(6,29)]
   284       8.995353       8.995353       8.995353    6[1-(0),6-(1,7),6-(6,6)]
   285       7.744581       7.744581       7.744581    6[1-(0),6-(1,6),7-(6,29)]
   286     -10.570185     -10.570185     -10.570185    6[6-(1,6),6-(1,6),6-(6,6)]
   287      -9.592123      -9.592123      -9.592123    6[6-(1,6),6-(1,6),6-(6,6)]
   288      -0.597757      -0.597757      -0.597757    6[1-(0),6-(1,7),6-(6,6)]
   289       1.059451       1.059451       1.059451    6[6-(1,6),6-(1,6),6-(6,6)]
   290       3.110764       3.110764       3.110764    6[1-(0),6-(1,6),7-(6,29)]
   291       0.614565       0.614565       0.614565    6[1-(0),6-(1,6),7-(6,29)]
   292       8.374463       8.374463       8.374463    6[1-(0),6-(1,7),6-(6,6)]
   293       8.713934       8.713934       8.713934    6[1-(0),6-(1,7),6-(6,6)]
   294       0.885117       0.885117       0.885117    6[1-(0),6-(1,6),7-(6,29)]
   295      -5.514923      -5.514923      -5.514923    6[1-(0),6-(1,6),7-(6,29)]
   296       2.606331       2.606331       2.606331    6[1-(0),6-(1,6),7-(6,29)]
   297       1.039148       1.039148       1.039148    6[1-(0),6-(1,6),7-(6,29)]
   298      -9.245859      -9.245859      -9.245859    6[1-(0),6-(1,7),6-(6,6)]
   299       0.552774       0.552774       0.552774    6[1-(0),6-(1,7),6-(6,6)]
   300       2.140131       2.140131       2.140131    6[1-(0),6-(1,7),6-(6,6)]
   301      12.565621      12.565621      12.565621    6[1-(0),6-(1,7),6-(6,6)]
   302       -6.60946       -6.60946       -6.60946    6[6-(1,6),6-(1,6),6-(6,6)]
   303      -6.197086      -6.197086      -6.197086    6[1-(0),6-(1,6),7-(6,29)]
   304      -5.350467      -5.350467      -5.350467    6[1-(0),6-(1,7),6-(6,6)]
   305      -4.534533      -4.534533      -4.534533    6[1-(0),6-(1,6),7-(6,29)]
   306      12.164808      12.164808      12.164808    6[6-(1,6),6-(1,6),6-(6,6)]
   307      13.053204      13.053204      13.053204    6[6-(1,6),6-(1,6),6-(6,6)]
   308       13.01299       13.01299       13.01299    6[1-(0),6-(1,7),6-(6,6)]
   309       0.548386       0.548386       0.548386    6[6-(1,6),6-(1,6),6-(6,6)]
   310      -5.720855      -5.720855      -5.720855    6[1-(0),6-(1,6),7-(6,29)]
   311      -2.057283      -2.057283      -2.057283    6[1-(0),6-(1,6),7-(6,29)]
   312      12.341943      12.341943      12.341943    6[1-(0),6-(1,7),6-(6,6)]
   313      11.193004      11.193004      11.193004    6[1-(0),6-(1,7),6-(6,6)]
   314      -3.140647      -3.140647      -3.140647    6[1-(0),6-(1,6),7-(6,29)]
   315      -4.738116      -4.738116      -4.738116    6[1-(0),6-(1,6),7-(6,29)]
   316      -0.868043      -0.868043      -0.868043    6[1-(0),6-(1,6),7-(6,29)]
   317       0.398099       0.398099       0.398099    6[1-(0),6-(1,6),7-(6,29)]
   318      -5.551855      -5.551855      -5.551855    6[1-(0),6-(1,7),6-(6,6)]
   319       0.871094       0.871094       0.871094    6[1-(0),6-(1,7),6-(6,6)]
   320      -0.415222      -0.415222      -0.415222    6[1-(0),6-(1,7),6-(6,6)]
   321      -6.600595      -6.600595      -6.600595    16[29-(16,17,42),29-(7,7,16,42),42-(16,16,29,29,29)]
   322      -5.044584      -5.044584      -5.044584    16[29-(7,7,16,42),29-(7,7,16,42),42-(16,16,29,29,29)]
   323        3.65741        3.65741        3.65741    16[29-(16,17,42),29-(7,7,16,42),42-(16,16,29,29,29)]
   324      10.313549      10.313549      10.313549    16[29-(16,17,42),29-(7,7,16,42),42-(16,16,29,29,29)]
   325       7.166365       7.166365       7.166365    16[29-(7,7,16,42),29-(7,7,16,42),42-(16,16,29,29,29)]
   326       7.753682       7.753682       7.753682    16[29-(16,17,42),29-(7,7,16,42),42-(16,16,29,29,29)]
   327      14.963029      14.963029      14.963029    16[29-(16,17,42),29-(7,7,16,42),42-(16,16,29,29,29)]
   328      13.407018      13.407018      13.407018    16[29-(7,7,16,42),29-(7,7,16,42),42-(16,16,29,29,29)]
   329       4.705024       4.705024       4.705024    16[29-(16,17,42),29-(7,7,16,42),42-(16,16,29,29,29)]
   330      -1.951115      -1.951115      -1.951115    16[29-(16,17,42),29-(7,7,16,42),42-(16,16,29,29,29)]
   331       1.196069       1.196069       1.196069    16[29-(7,7,16,42),29-(7,7,16,42),42-(16,16,29,29,29)]
   332       0.608752       0.608752       0.608752    16[29-(16,17,42),29-(7,7,16,42),42-(16,16,29,29,29)]
   333       5.178184       5.178184       5.178184    16[29-(16,17,42),29-(7,7,16,42),42-(16,16,29,29,29)]
   334       3.622156       3.622156       3.622156    16[29-(7,7,16,42),29-(7,7,16,42),42-(16,16,29,29,29)]
   335      11.644408      11.644408      11.644408    16[29-(16,17,42),29-(7,7,16,42),42-(16,16,29,29,29)]
   336       7.833896       7.833896       7.833896    16[29-(16,17,42),29-(7,7,16,42),42-(16,16,29,29,29)]
   337      10.981097      10.981097      10.981097    16[29-(7,7,16,42),29-(7,7,16,42),42-(16,16,29,29,29)]
   338      10.393739      10.393739      10.393739    16[29-(16,17,42),29-(7,7,16,42),42-(16,16,29,29,29)]
   339        3.18425        3.18425        3.18425    16[29-(16,17,42),29-(7,7,16,42),42-(16,16,29,29,29)]
   340       4.740278       4.740278       4.740278    16[29-(7,7,16,42),29-(7,7,16,42),42-(16,16,29,29,29)]
   341      -3.281974      -3.281974      -3.281974    16[29-(16,17,42),29-(7,7,16,42),42-(16,16,29,29,29)]
   342       0.528538       0.528538       0.528538    16[29-(16,17,42),29-(7,7,16,42),42-(16,16,29,29,29)]
   343      -2.618663      -2.618663      -2.618663    16[29-(7,7,16,42),29-(7,7,16,42),42-(16,16,29,29,29)]
   344      -2.031305      -2.031305      -2.031305    16[29-(16,17,42),29-(7,7,16,42),42-(16,16,29,29,29)]
   345       2.027711       2.027711       2.027711    7[6-(1,6),6-(1,6),29-(7,16,16,42)]
   346      -3.127956      -3.127956      -3.127956    7[6-(1,6),6-(1,6),29-(7,16,16,42)]
   347      -8.525077      -8.525077      -8.525077    7[6-(1,6),6-(1,6),29-(7,16,16,42)]
   348      -7.662557      -7.662557      -7.662557    7[6-(1,6),6-(1,6),29-(7,16,16,42)]
   349       4.982152       4.982152       4.982152    7[6-(1,6),6-(1,6),29-(7,16,16,42)]
   350       4.826272       4.826272       4.826272    7[6-(1,6),6-(1,6),29-(7,16,16,42)]
   351       7.651159       7.651159       7.651159    7[6-(1,6),6-(1,6),29-(7,16,16,42)]
   352       9.334113       9.334113       9.334113    7[6-(1,6),6-(1,6),29-(7,16,16,42)]
   353      14.696826      14.696826      14.696826    7[6-(1,6),6-(1,6),29-(7,16,16,42)]
   354       11.49039       11.49039       11.49039    7[6-(1,6),6-(1,6),29-(7,16,16,42)]
   355      16.887511      16.887511      16.887511    7[6-(1,6),6-(1,6),29-(7,16,16,42)]
   356      16.024991      16.024991      16.024991    7[6-(1,6),6-(1,6),29-(7,16,16,42)]
   357       3.380282       3.380282       3.380282    7[6-(1,6),6-(1,6),29-(7,16,16,42)]
   358       3.536162       3.536162       3.536162    7[6-(1,6),6-(1,6),29-(7,16,16,42)]
   359       0.711275       0.711275       0.711275    7[6-(1,6),6-(1,6),29-(7,16,16,42)]
   360      -0.971679      -0.971679      -0.971679    7[6-(1,6),6-(1,6),29-(7,16,16,42)]
   361      13.274095      13.274095      13.274095    7[6-(1,6),6-(1,6),29-(7,16,16,42)]
   362       1.705552       1.705552       1.705552    7[6-(1,6),6-(1,6),29-(7,16,16,42)]
   363       7.102657       7.102657       7.102657    7[6-(1,6),6-(1,6),29-(7,16,16,42)]
   364       6.240109       6.240109       6.240109    7[6-(1,6),6-(1,6),29-(7,16,16,42)]
   365      13.165282      13.165282      13.165282    7[6-(1,6),6-(1,6),29-(7,16,16,42)]
   366      13.321166      13.321166      13.321166    7[6-(1,6),6-(1,6),29-(7,16,16,42)]
   367      10.496295      10.496295      10.496295    7[6-(1,6),6-(1,6),29-(7,16,16,42)]
   368       8.813369       8.813369       8.813369    7[6-(1,6),6-(1,6),29-(7,16,16,42)]
   369       3.450442       3.450442       3.450442    7[6-(1,6),6-(1,6),29-(7,16,16,42)]
   370       6.656882       6.656882       6.656882    7[6-(1,6),6-(1,6),29-(7,16,16,42)]
   371       1.259777       1.259777       1.259777    7[6-(1,6),6-(1,6),29-(7,16,16,42)]
   372       2.122325       2.122325       2.122325    7[6-(1,6),6-(1,6),29-(7,16,16,42)]
   373      -4.802848      -4.802848      -4.802848    7[6-(1,6),6-(1,6),29-(7,16,16,42)]
   374      -4.958732      -4.958732      -4.958732    7[6-(1,6),6-(1,6),29-(7,16,16,42)]
   375      -2.133861      -2.133861      -2.133861    7[6-(1,6),6-(1,6),29-(7,16,16,42)]
   376      -0.450935      -0.450935      -0.450935    7[6-(1,6),6-(1,6),29-(7,16,16,42)]
   377       0.146467       0.146467       0.146467    17[29-(16,16,42)]
   378       9.505873       9.505873       9.505873    17[29-(16,16,42)]
   379       8.215967       8.215967       8.215967    17[29-(16,16,42)]
   380      -1.143439      -1.143439      -1.143439    17[29-(16,16,42)]
   381      15.155368      15.155368      15.155368    17[29-(16,16,42)]
   382       8.641532       8.641532       8.641532    17[29-(16,16,42)]
   383      -6.792934      -6.792934      -6.792934    17[29-(16,16,42)]
   384      -0.279098      -0.279098      -0.279098    17[29-(16,16,42)]
