# Supplementary material for: A collection of forcefield precursors for metal–organic frameworks
Source: RSC Adv. 2019 Nov 13;9(63):36492–507. doi: 10.1039/c9ra07327b (PMC9075174; doi:10.1039/c9ra07327b)
Supplement: RA-009-C9RA07327B-s638 [file RA-009-C9RA07327B-s638.txt]

EWUSUL_clean

19.571500    0.000000    0.000000
-2.869452    19.360108    0.000000
8.351021    9.680047    29.296962

     1      14.663128      14.663128      14.663128    29[7-(6,6),7-(6,6),16-(29,74),16-(29,74)]
     2      21.436916      21.436916      21.436916    29[16-(29,74),16-(29,74),17-(0)]
     3      12.585631      12.585631      12.585631    29[7-(6,6),7-(6,6),16-(29,74),16-(29,74)]
     4       6.127934       6.127934       6.127934    29[7-(6,6),7-(6,6),16-(29,74),16-(29,74)]
     5       9.372365       9.372365       9.372365    29[16-(29,74),16-(29,74),17-(0)]
     6       8.649038       8.649038       8.649038    29[7-(6,6),7-(6,6),16-(29,74),16-(29,74)]
     7      10.389941      10.389941      10.389941    29[7-(6,6),7-(6,6),16-(29,74),16-(29,74)]
     8       3.616153       3.616153       3.616153    29[16-(29,74),16-(29,74),17-(0)]
     9      12.467438      12.467438      12.467438    29[7-(6,6),7-(6,6),16-(29,74),16-(29,74)]
    10      18.925135      18.925135      18.925135    29[7-(6,6),7-(6,6),16-(29,74),16-(29,74)]
    11      15.680704      15.680704      15.680704    29[16-(29,74),16-(29,74),17-(0)]
    12      16.404031      16.404031      16.404031    29[7-(6,6),7-(6,6),16-(29,74),16-(29,74)]
    13       3.473646       3.473646       3.473646    29[7-(6,6),7-(6,6),16-(29,74),16-(29,74)]
    14        13.4019        13.4019        13.4019    29[16-(29,74),16-(29,74),17-(0)]
    15       5.551143       5.551143       5.551143    29[7-(6,6),7-(6,6),16-(29,74),16-(29,74)]
    16       9.139385       9.139385       9.139385    29[7-(6,6),7-(6,6),16-(29,74),16-(29,74)]
    17       5.894954       5.894954       5.894954    29[16-(29,74),16-(29,74),17-(0)]
    18       6.618282       6.618282       6.618282    29[7-(6,6),7-(6,6),16-(29,74),16-(29,74)]
    19      21.579423      21.579423      21.579423    29[7-(6,6),7-(6,6),16-(29,74),16-(29,74)]
    20      11.651169      11.651169      11.651169    29[16-(29,74),16-(29,74),17-(0)]
    21      19.501926      19.501926      19.501926    29[7-(6,6),7-(6,6),16-(29,74),16-(29,74)]
    22      15.913684      15.913684      15.913684    29[7-(6,6),7-(6,6),16-(29,74),16-(29,74)]
    23      19.158115      19.158115      19.158115    29[16-(29,74),16-(29,74),17-(0)]
    24      18.434787      18.434787      18.434787    29[7-(6,6),7-(6,6),16-(29,74),16-(29,74)]
    25      13.852138      13.852138      13.852138    1[6-(6,7)]
    26       18.25394       18.25394       18.25394    1[6-(6,6)]
    27        7.63789        7.63789        7.63789    1[6-(6,6)]
    28      14.530984      14.530984      14.530984    1[6-(6,7)]
    29      19.817743      19.817743      19.817743    1[6-(6,6)]
    30        21.2202        21.2202        21.2202    1[6-(6,7)]
    31      10.463765      10.463765      10.463765    1[6-(6,7)]
    32       9.002079       9.002079       9.002079    1[6-(6,6)]
    33      10.409929      10.409929      10.409929    1[6-(6,7)]
    34       9.484891       9.484891       9.484891    1[6-(6,6)]
    35      12.224689      12.224689      12.224689    1[6-(6,6)]
    36      13.282204      13.282204      13.282204    1[6-(6,7)]
    37      17.500005      17.500005      17.500005    1[6-(6,7)]
    38      -0.025621      -0.025621      -0.025621    1[6-(6,6)]
    39      23.225397      23.225397      23.225397    1[6-(6,6)]
    40      24.137496      24.137496      24.137496    1[6-(6,7)]
    41      18.578204      18.578204      18.578204    1[6-(6,7)]
    42      19.908585      19.908585      19.908585    1[6-(6,6)]
    43      20.810727      20.810727      20.810727    1[6-(6,6)]
    44      16.586577      16.586577      16.586577    1[6-(6,7)]
    45      23.776328      23.776328      23.776328    1[6-(6,6)]
    46       5.741931       5.741931       5.741931    1[6-(6,7)]
    47        3.94841        3.94841        3.94841    1[6-(6,7)]
    48      22.125546      22.125546      22.125546    1[6-(6,6)]
    49      10.459298      10.459298      10.459298    1[6-(6,7)]
    50      11.360954      11.360954      11.360954    1[6-(6,6)]
    51       8.975239       8.975239       8.975239    1[6-(6,6)]
    52       8.358658       8.358658       8.358658    1[6-(6,7)]
    53       6.028189       6.028189       6.028189    1[6-(6,7)]
    54        4.75729        4.75729        4.75729    1[6-(6,6)]
    55      21.480991      21.480991      21.480991    1[6-(6,6)]
    56       22.84041       22.84041       22.84041    1[6-(6,7)]
    57      11.200931      11.200931      11.200931    1[6-(6,7)]
    58       9.668581       9.668581       9.668581    1[6-(6,6)]
    59      17.415179      17.415179      17.415179    1[6-(6,6)]
    60      10.522085      10.522085      10.522085    1[6-(6,7)]
    61       5.235326       5.235326       5.235326    1[6-(6,6)]
    62       3.832869       3.832869       3.832869    1[6-(6,7)]
    63      14.589304      14.589304      14.589304    1[6-(6,7)]
    64       16.05099       16.05099       16.05099    1[6-(6,6)]
    65       14.64314       14.64314       14.64314    1[6-(6,7)]
    66      15.568178      15.568178      15.568178    1[6-(6,6)]
    67       12.82838       12.82838       12.82838    1[6-(6,6)]
    68      11.770865      11.770865      11.770865    1[6-(6,7)]
    69       7.553064       7.553064       7.553064    1[6-(6,7)]
    70        5.50719        5.50719        5.50719    1[6-(6,6)]
    71       1.827672       1.827672       1.827672    1[6-(6,6)]
    72       0.915573       0.915573       0.915573    1[6-(6,7)]
    73       6.474865       6.474865       6.474865    1[6-(6,7)]
    74       5.144484       5.144484       5.144484    1[6-(6,6)]
    75       4.242342       4.242342       4.242342    1[6-(6,6)]
    76       8.466492       8.466492       8.466492    1[6-(6,7)]
    77       1.276741       1.276741       1.276741    1[6-(6,6)]
    78      19.311138      19.311138      19.311138    1[6-(6,7)]
    79      21.104659      21.104659      21.104659    1[6-(6,7)]
    80       2.927523       2.927523       2.927523    1[6-(6,6)]
    81      14.593771      14.593771      14.593771    1[6-(6,7)]
    82      13.692115      13.692115      13.692115    1[6-(6,6)]
    83       16.07783       16.07783       16.07783    1[6-(6,6)]
    84      16.694411      16.694411      16.694411    1[6-(6,7)]
    85       19.02488       19.02488       19.02488    1[6-(6,7)]
    86      20.295779      20.295779      20.295779    1[6-(6,6)]
    87       3.572078       3.572078       3.572078    1[6-(6,6)]
    88       2.212659       2.212659       2.212659    1[6-(6,7)]
    89      18.117226      18.117226      18.117226    1[6-(6,7)]
    90      16.584876      16.584876      16.584876    1[6-(6,6)]
    91       7.629432       7.629432       7.629432    1[6-(6,6)]
    92       17.43838       17.43838       17.43838    1[6-(6,7)]
    93      15.021073      15.021073      15.021073    1[6-(6,6)]
    94      13.618616      13.618616      13.618616    1[6-(6,7)]
    95       4.803556       4.803556       4.803556    1[6-(6,7)]
    96       6.265243       6.265243       6.265243    1[6-(6,6)]
    97       7.726844       7.726844       7.726844    1[6-(6,7)]
    98       8.651882       8.651882       8.651882    1[6-(6,6)]
    99       5.912084       5.912084       5.912084    1[6-(6,6)]
   100       4.854569       4.854569       4.854569    1[6-(6,7)]
   101       0.636769       0.636769       0.636769    1[6-(6,7)]
   102      18.162395      18.162395      18.162395    1[6-(6,6)]
   103       8.743967       8.743967       8.743967    1[6-(6,6)]
   104       10.70132       10.70132       10.70132    1[6-(6,7)]
   105      16.260615      16.260615      16.260615    1[6-(6,7)]
   106      12.060781      12.060781      12.060781    1[6-(6,6)]
   107      14.028092      14.028092      14.028092    1[6-(6,6)]
   108      18.252242      18.252242      18.252242    1[6-(6,7)]
   109       11.06249       11.06249       11.06249    1[6-(6,6)]
   110       9.525387       9.525387       9.525387    1[6-(6,7)]
   111      11.318909      11.318909      11.318909    1[6-(6,7)]
   112      12.713273      12.713273      12.713273    1[6-(6,6)]
   113       4.808021       4.808021       4.808021    1[6-(6,7)]
   114       6.775818       6.775818       6.775818    1[6-(6,6)]
   115       6.292081       6.292081       6.292081    1[6-(6,6)]
   116       6.908662       6.908662       6.908662    1[6-(6,7)]
   117        9.23913        9.23913        9.23913    1[6-(6,7)]
   118      10.510029      10.510029      10.510029    1[6-(6,6)]
   119      13.357828      13.357828      13.357828    1[6-(6,6)]
   120      11.998409      11.998409      11.998409    1[6-(6,7)]
   121       6.935843       6.935843       6.935843    1[6-(6,7)]
   122       8.468193       8.468193       8.468193    1[6-(6,6)]
   123      17.423637      17.423637      17.423637    1[6-(6,6)]
   124       7.614689       7.614689       7.614689    1[6-(6,7)]
   125      10.031996      10.031996      10.031996    1[6-(6,6)]
   126      11.434453      11.434453      11.434453    1[6-(6,7)]
   127      20.249513      20.249513      20.249513    1[6-(6,7)]
   128      18.787826      18.787826      18.787826    1[6-(6,6)]
   129      17.326225      17.326225      17.326225    1[6-(6,7)]
   130      16.401187      16.401187      16.401187    1[6-(6,6)]
   131      19.140985      19.140985      19.140985    1[6-(6,6)]
   132        20.1985        20.1985        20.1985    1[6-(6,7)]
   133        24.4163        24.4163        24.4163    1[6-(6,7)]
   134       6.890674       6.890674       6.890674    1[6-(6,6)]
   135      16.309102      16.309102      16.309102    1[6-(6,6)]
   136      14.351749      14.351749      14.351749    1[6-(6,7)]
   137       8.792454       8.792454       8.792454    1[6-(6,7)]
   138      12.992288      12.992288      12.992288    1[6-(6,6)]
   139      11.024977      11.024977      11.024977    1[6-(6,6)]
   140       6.800827       6.800827       6.800827    1[6-(6,7)]
   141      13.990579      13.990579      13.990579    1[6-(6,6)]
   142      15.527682      15.527682      15.527682    1[6-(6,7)]
   143       13.73416       13.73416       13.73416    1[6-(6,7)]
   144      12.339796      12.339796      12.339796    1[6-(6,6)]
   145      20.245048      20.245048      20.245048    1[6-(6,7)]
   146      18.277251      18.277251      18.277251    1[6-(6,6)]
   147      18.760988      18.760988      18.760988    1[6-(6,6)]
   148      18.144407      18.144407      18.144407    1[6-(6,7)]
   149      15.813939      15.813939      15.813939    1[6-(6,7)]
   150       14.54304       14.54304       14.54304    1[6-(6,6)]
   151      11.695241      11.695241      11.695241    1[6-(6,6)]
   152       13.05466       13.05466       13.05466    1[6-(6,7)]
   153      14.778427      14.778427      14.778427    74[16-(29,29),16-(29,29),16-(29,29)]
   154       8.719369       8.719369       8.719369    74[16-(29,29),16-(29,29),16-(29,29)]
   155      10.274642      10.274642      10.274642    74[16-(29,29),16-(29,29),16-(29,29)]
   156        16.3337        16.3337        16.3337    74[16-(29,29),16-(29,29),16-(29,29)]
   157       3.358347       3.358347       3.358347    74[16-(29,29),16-(29,29),16-(29,29)]
   158        6.54795        6.54795        6.54795    74[16-(29,29),16-(29,29),16-(29,29)]
   159      21.694722      21.694722      21.694722    74[16-(29,29),16-(29,29),16-(29,29)]
   160      18.505119      18.505119      18.505119    74[16-(29,29),16-(29,29),16-(29,29)]
   161      14.321067      14.321067      14.321067    6[1-(0),6-(1,6),7-(6,29)]
   162      15.231637      15.231637      15.231637    6[1-(0),6-(1,7),6-(6,6)]
   163      15.948734      15.948734      15.948734    6[6-(1,6),6-(1,6),6-(6,6)]
   164      15.595502      15.595502      15.595502    6[1-(0),6-(1,7),6-(6,6)]
   165      14.690413      14.690413      14.690413    6[1-(0),6-(1,6),7-(6,29)]
   166       16.88989       16.88989       16.88989    6[6-(1,6),6-(1,6),6-(6,6)]
   167      20.133654      20.133654      20.133654    6[1-(0),6-(1,7),6-(6,6)]
   168      21.043967      21.043967      21.043967    6[1-(0),6-(1,6),7-(6,29)]
   169      12.923209      12.923209      12.923209    6[1-(0),6-(1,6),7-(6,29)]
   170       9.169542       9.169542       9.169542    6[1-(0),6-(1,7),6-(6,6)]
   171      10.828538      10.828538      10.828538    6[1-(0),6-(1,6),7-(6,29)]
   172       10.24575       10.24575       10.24575    6[1-(0),6-(1,7),6-(6,6)]
   173      10.773171      10.773171      10.773171    6[6-(1,6),6-(1,6),6-(6,6)]
   174      11.848152      11.848152      11.848152    6[1-(0),6-(1,7),6-(6,6)]
   175      12.470245      12.470245      12.470245    6[1-(0),6-(1,6),7-(6,29)]
   176      17.544009      17.544009      17.544009    6[1-(0),6-(1,6),7-(6,29)]
   177      18.784914      18.784914      18.784914    6[1-(0),6-(1,7),6-(6,6)]
   178      18.922735      18.922735      18.922735    6[6-(1,6),6-(1,6),6-(6,6)]
   179      23.214274      23.214274      23.214274    6[1-(0),6-(1,7),6-(6,6)]
   180      24.903103      24.903103      24.903103    6[1-(0),6-(1,6),7-(6,29)]
   181      18.423274      18.423274      18.423274    6[1-(0),6-(1,6),7-(6,29)]
   182      19.253057      19.253057      19.253057    6[1-(0),6-(1,7),6-(6,6)]
   183       21.95992       21.95992       21.95992    6[6-(1,6),6-(1,6),6-(6,6)]
   184      18.077473      18.077473      18.077473    6[1-(0),6-(1,7),6-(6,6)]
   185      17.275612      17.275612      17.275612    6[1-(0),6-(1,6),7-(6,29)]
   186      22.829266      22.829266      22.829266    6[6-(1,6),6-(1,6),6-(6,6)]
   187      23.737672      23.737672      23.737672    6[1-(0),6-(1,7),6-(6,6)]
   188        5.06302        5.06302        5.06302    6[1-(0),6-(1,6),7-(6,29)]
   189       4.041079       4.041079       4.041079    6[1-(0),6-(1,6),7-(6,29)]
   190      22.759781      22.759781      22.759781    6[1-(0),6-(1,7),6-(6,6)]
   191      10.164285      10.164285      10.164285    6[1-(0),6-(1,6),7-(6,29)]
   192      10.717009      10.717009      10.717009    6[1-(0),6-(1,7),6-(6,6)]
   193      10.319864      10.319864      10.319864    6[6-(1,6),6-(1,6),6-(6,6)]
   194       9.375159       9.375159       9.375159    6[1-(0),6-(1,7),6-(6,6)]
   195       8.920086       8.920086       8.920086    6[1-(0),6-(1,6),7-(6,29)]
   196       5.192508       5.192508       5.192508    6[1-(0),6-(1,6),7-(6,29)]
   197       4.409239       4.409239       4.409239    6[1-(0),6-(1,7),6-(6,6)]
   198       3.155721       3.155721       3.155721    6[6-(1,6),6-(1,6),6-(6,6)]
   199      22.340577      22.340577      22.340577    6[1-(0),6-(1,7),6-(6,6)]
   200       3.572234       3.572234       3.572234    6[1-(0),6-(1,6),7-(6,29)]
   201      10.732002      10.732002      10.732002    6[1-(0),6-(1,6),7-(6,29)]
   202       9.821432       9.821432       9.821432    6[1-(0),6-(1,7),6-(6,6)]
   203       9.104335       9.104335       9.104335    6[6-(1,6),6-(1,6),6-(6,6)]
   204       9.457567       9.457567       9.457567    6[1-(0),6-(1,7),6-(6,6)]
   205      10.362656      10.362656      10.362656    6[1-(0),6-(1,6),7-(6,29)]
   206       8.163179       8.163179       8.163179    6[6-(1,6),6-(1,6),6-(6,6)]
   207       4.919415       4.919415       4.919415    6[1-(0),6-(1,7),6-(6,6)]
   208       4.009102       4.009102       4.009102    6[1-(0),6-(1,6),7-(6,29)]
   209       12.12986       12.12986       12.12986    6[1-(0),6-(1,6),7-(6,29)]
   210      15.883527      15.883527      15.883527    6[1-(0),6-(1,7),6-(6,6)]
   211      14.224531      14.224531      14.224531    6[1-(0),6-(1,6),7-(6,29)]
   212      14.807319      14.807319      14.807319    6[1-(0),6-(1,7),6-(6,6)]
   213      14.279898      14.279898      14.279898    6[6-(1,6),6-(1,6),6-(6,6)]
   214      13.204917      13.204917      13.204917    6[1-(0),6-(1,7),6-(6,6)]
   215      12.582824      12.582824      12.582824    6[1-(0),6-(1,6),7-(6,29)]
   216        7.50906        7.50906        7.50906    6[1-(0),6-(1,6),7-(6,29)]
   217       6.268155       6.268155       6.268155    6[1-(0),6-(1,7),6-(6,6)]
   218       6.130334       6.130334       6.130334    6[6-(1,6),6-(1,6),6-(6,6)]
   219       1.838795       1.838795       1.838795    6[1-(0),6-(1,7),6-(6,6)]
   220       0.149966       0.149966       0.149966    6[1-(0),6-(1,6),7-(6,29)]
   221       6.629795       6.629795       6.629795    6[1-(0),6-(1,6),7-(6,29)]
   222       5.800012       5.800012       5.800012    6[1-(0),6-(1,7),6-(6,6)]
   223       3.093149       3.093149       3.093149    6[6-(1,6),6-(1,6),6-(6,6)]
   224       6.975596       6.975596       6.975596    6[1-(0),6-(1,7),6-(6,6)]
   225       7.777457       7.777457       7.777457    6[1-(0),6-(1,6),7-(6,29)]
   226       2.223803       2.223803       2.223803    6[6-(1,6),6-(1,6),6-(6,6)]
   227       1.315397       1.315397       1.315397    6[1-(0),6-(1,7),6-(6,6)]
   228      19.990049      19.990049      19.990049    6[1-(0),6-(1,6),7-(6,29)]
   229       21.01199       21.01199       21.01199    6[1-(0),6-(1,6),7-(6,29)]
   230       2.293288       2.293288       2.293288    6[1-(0),6-(1,7),6-(6,6)]
   231      14.888784      14.888784      14.888784    6[1-(0),6-(1,6),7-(6,29)]
   232       14.33606       14.33606       14.33606    6[1-(0),6-(1,7),6-(6,6)]
   233      14.733205      14.733205      14.733205    6[6-(1,6),6-(1,6),6-(6,6)]
   234       15.67791       15.67791       15.67791    6[1-(0),6-(1,7),6-(6,6)]
   235      16.132983      16.132983      16.132983    6[1-(0),6-(1,6),7-(6,29)]
   236      19.860561      19.860561      19.860561    6[1-(0),6-(1,6),7-(6,29)]
   237       20.64383       20.64383       20.64383    6[1-(0),6-(1,7),6-(6,6)]
   238      21.897348      21.897348      21.897348    6[6-(1,6),6-(1,6),6-(6,6)]
   239       2.712492       2.712492       2.712492    6[1-(0),6-(1,7),6-(6,6)]
   240      21.480835      21.480835      21.480835    6[1-(0),6-(1,6),7-(6,29)]
   241      17.648298      17.648298      17.648298    6[1-(0),6-(1,6),7-(6,29)]
   242      16.737727      16.737727      16.737727    6[1-(0),6-(1,7),6-(6,6)]
   243      16.020631      16.020631      16.020631    6[6-(1,6),6-(1,6),6-(6,6)]
   244      16.373862      16.373862      16.373862    6[1-(0),6-(1,7),6-(6,6)]
   245      17.278951      17.278951      17.278951    6[1-(0),6-(1,6),7-(6,29)]
   246      15.079474      15.079474      15.079474    6[6-(1,6),6-(1,6),6-(6,6)]
   247      14.705163      14.705163      14.705163    6[1-(0),6-(1,7),6-(6,6)]
   248       13.79485       13.79485       13.79485    6[1-(0),6-(1,6),7-(6,29)]
   249       5.213564       5.213564       5.213564    6[1-(0),6-(1,6),7-(6,29)]
   250        6.09778        6.09778        6.09778    6[1-(0),6-(1,7),6-(6,6)]
   251       7.308235       7.308235       7.308235    6[1-(0),6-(1,6),7-(6,29)]
   252       7.891023       7.891023       7.891023    6[1-(0),6-(1,7),6-(6,6)]
   253       7.363601       7.363601       7.363601    6[6-(1,6),6-(1,6),6-(6,6)]
   254       6.288621       6.288621       6.288621    6[1-(0),6-(1,7),6-(6,6)]
   255       5.666528       5.666528       5.666528    6[1-(0),6-(1,6),7-(6,29)]
   256       0.592765       0.592765       0.592765    6[1-(0),6-(1,6),7-(6,29)]
   257       -0.64814       -0.64814       -0.64814    6[1-(0),6-(1,7),6-(6,6)]
   258      -0.785961      -0.785961      -0.785961    6[6-(1,6),6-(1,6),6-(6,6)]
   259        8.75509        8.75509        8.75509    6[1-(0),6-(1,7),6-(6,6)]
   260       9.935713       9.935713       9.935713    6[1-(0),6-(1,6),7-(6,29)]
   261      16.415545      16.415545      16.415545    6[1-(0),6-(1,6),7-(6,29)]
   262       12.71631       12.71631       12.71631    6[1-(0),6-(1,7),6-(6,6)]
   263      12.878899      12.878899      12.878899    6[6-(1,6),6-(1,6),6-(6,6)]
   264      16.761346      16.761346      16.761346    6[1-(0),6-(1,7),6-(6,6)]
   265      17.563207      17.563207      17.563207    6[1-(0),6-(1,6),7-(6,29)]
   266      12.009553      12.009553      12.009553    6[6-(1,6),6-(1,6),6-(6,6)]
   267      11.101147      11.101147      11.101147    6[1-(0),6-(1,7),6-(6,6)]
   268      10.204299      10.204299      10.204299    6[1-(0),6-(1,6),7-(6,29)]
   269       11.22624       11.22624       11.22624    6[1-(0),6-(1,6),7-(6,29)]
   270      12.079038      12.079038      12.079038    6[1-(0),6-(1,7),6-(6,6)]
   271       5.103035       5.103035       5.103035    6[1-(0),6-(1,6),7-(6,29)]
   272       7.419763       7.419763       7.419763    6[1-(0),6-(1,7),6-(6,6)]
   273       7.816909       7.816909       7.816909    6[6-(1,6),6-(1,6),6-(6,6)]
   274       5.892161       5.892161       5.892161    6[1-(0),6-(1,7),6-(6,6)]
   275       6.347234       6.347234       6.347234    6[1-(0),6-(1,6),7-(6,29)]
   276      10.074812      10.074812      10.074812    6[1-(0),6-(1,6),7-(6,29)]
   277       10.85808       10.85808       10.85808    6[1-(0),6-(1,7),6-(6,6)]
   278      12.111598      12.111598      12.111598    6[6-(1,6),6-(1,6),6-(6,6)]
   279      12.498242      12.498242      12.498242    6[1-(0),6-(1,7),6-(6,6)]
   280      11.695085      11.695085      11.695085    6[1-(0),6-(1,6),7-(6,29)]
   281       7.404771       7.404771       7.404771    6[1-(0),6-(1,6),7-(6,29)]
   282       8.315342       8.315342       8.315342    6[1-(0),6-(1,7),6-(6,6)]
   283       9.032438       9.032438       9.032438    6[6-(1,6),6-(1,6),6-(6,6)]
   284       8.679207       8.679207       8.679207    6[1-(0),6-(1,7),6-(6,6)]
   285       7.774118       7.774118       7.774118    6[1-(0),6-(1,6),7-(6,29)]
   286       9.973595       9.973595       9.973595    6[6-(1,6),6-(1,6),6-(6,6)]
   287      10.347906      10.347906      10.347906    6[1-(0),6-(1,7),6-(6,6)]
   288      11.258219      11.258219      11.258219    6[1-(0),6-(1,6),7-(6,29)]
   289      19.839505      19.839505      19.839505    6[1-(0),6-(1,6),7-(6,29)]
   290      18.955289      18.955289      18.955289    6[1-(0),6-(1,7),6-(6,6)]
   291      17.744834      17.744834      17.744834    6[1-(0),6-(1,6),7-(6,29)]
   292      17.162046      17.162046      17.162046    6[1-(0),6-(1,7),6-(6,6)]
   293      17.689468      17.689468      17.689468    6[6-(1,6),6-(1,6),6-(6,6)]
   294      18.764448      18.764448      18.764448    6[1-(0),6-(1,7),6-(6,6)]
   295      19.386541      19.386541      19.386541    6[1-(0),6-(1,6),7-(6,29)]
   296      24.460304      24.460304      24.460304    6[1-(0),6-(1,6),7-(6,29)]
   297      25.701209      25.701209      25.701209    6[1-(0),6-(1,7),6-(6,6)]
   298       25.83903       25.83903       25.83903    6[6-(1,6),6-(1,6),6-(6,6)]
   299      16.297979      16.297979      16.297979    6[1-(0),6-(1,7),6-(6,6)]
   300      15.117356      15.117356      15.117356    6[1-(0),6-(1,6),7-(6,29)]
   301       8.637524       8.637524       8.637524    6[1-(0),6-(1,6),7-(6,29)]
   302      12.336759      12.336759      12.336759    6[1-(0),6-(1,7),6-(6,6)]
   303       12.17417       12.17417       12.17417    6[6-(1,6),6-(1,6),6-(6,6)]
   304      11.161175      11.161175      11.161175    6[1-(0),6-(1,7),6-(6,6)]
   305       7.489862       7.489862       7.489862    6[1-(0),6-(1,6),7-(6,29)]
   306      13.043516      13.043516      13.043516    6[6-(1,6),6-(1,6),6-(6,6)]
   307      13.951922      13.951922      13.951922    6[1-(0),6-(1,7),6-(6,6)]
   308       14.84877       14.84877       14.84877    6[1-(0),6-(1,6),7-(6,29)]
   309      13.826829      13.826829      13.826829    6[1-(0),6-(1,6),7-(6,29)]
   310      12.974031      12.974031      12.974031    6[1-(0),6-(1,7),6-(6,6)]
   311      19.950034      19.950034      19.950034    6[1-(0),6-(1,6),7-(6,29)]
   312      17.633306      17.633306      17.633306    6[1-(0),6-(1,7),6-(6,6)]
   313       17.23616       17.23616       17.23616    6[6-(1,6),6-(1,6),6-(6,6)]
   314      19.160908      19.160908      19.160908    6[1-(0),6-(1,7),6-(6,6)]
   315      18.705835      18.705835      18.705835    6[1-(0),6-(1,6),7-(6,29)]
   316      14.978257      14.978257      14.978257    6[1-(0),6-(1,6),7-(6,29)]
   317      14.194989      14.194989      14.194989    6[1-(0),6-(1,7),6-(6,6)]
   318      12.941471      12.941471      12.941471    6[6-(1,6),6-(1,6),6-(6,6)]
   319      12.554827      12.554827      12.554827    6[1-(0),6-(1,7),6-(6,6)]
   320      13.357984      13.357984      13.357984    6[1-(0),6-(1,6),7-(6,29)]
   321      23.232222      23.232222      23.232222    16[29-(16,17),29-(7,7,16),74-(16,16)]
   322      14.528035      14.528035      14.528035    16[29-(7,7,16),29-(7,7,16),74-(16,16)]
   323      12.963213      12.963213      12.963213    16[29-(16,17),29-(7,7,16),74-(16,16)]
   324       7.744079       7.744079       7.744079    16[29-(16,17),29-(7,7,16),74-(16,16)]
   325       7.165606       7.165606       7.165606    16[29-(7,7,16),29-(7,7,16),74-(16,16)]
   326      10.307101      10.307101      10.307101    16[29-(16,17),29-(7,7,16),74-(16,16)]
   327       1.820847       1.820847       1.820847    16[29-(16,17),29-(7,7,16),74-(16,16)]
   328      10.525034      10.525034      10.525034    16[29-(7,7,16),29-(7,7,16),74-(16,16)]
   329      12.089856      12.089856      12.089856    16[29-(16,17),29-(7,7,16),74-(16,16)]
   330       17.30899       17.30899       17.30899    16[29-(16,17),29-(7,7,16),74-(16,16)]
   331      17.887463      17.887463      17.887463    16[29-(7,7,16),29-(7,7,16),74-(16,16)]
   332      14.745968      14.745968      14.745968    16[29-(16,17),29-(7,7,16),74-(16,16)]
   333      11.606594      11.606594      11.606594    16[29-(16,17),29-(7,7,16),74-(16,16)]
   334       3.608739       3.608739       3.608739    16[29-(7,7,16),29-(7,7,16),74-(16,16)]
   335       5.173561       5.173561       5.173561    16[29-(16,17),29-(7,7,16),74-(16,16)]
   336       7.523239       7.523239       7.523239    16[29-(16,17),29-(7,7,16),74-(16,16)]
   337       8.101713       8.101713       8.101713    16[29-(7,7,16),29-(7,7,16),74-(16,16)]
   338       4.960218       4.960218       4.960218    16[29-(16,17),29-(7,7,16),74-(16,16)]
   339      13.446475      13.446475      13.446475    16[29-(16,17),29-(7,7,16),74-(16,16)]
   340       21.44433       21.44433       21.44433    16[29-(7,7,16),29-(7,7,16),74-(16,16)]
   341      19.879508      19.879508      19.879508    16[29-(16,17),29-(7,7,16),74-(16,16)]
   342       17.52983       17.52983       17.52983    16[29-(16,17),29-(7,7,16),74-(16,16)]
   343      16.951356      16.951356      16.951356    16[29-(7,7,16),29-(7,7,16),74-(16,16)]
   344      20.092851      20.092851      20.092851    16[29-(16,17),29-(7,7,16),74-(16,16)]
   345      14.016374      14.016374      14.016374    7[6-(1,6),6-(1,6),29-(7,16,16)]
   346       13.25102       13.25102       13.25102    7[6-(1,6),6-(1,6),29-(7,16,16)]
   347      11.888126      11.888126      11.888126    7[6-(1,6),6-(1,6),29-(7,16,16)]
   348      16.447922      16.447922      16.447922    7[6-(1,6),6-(1,6),29-(7,16,16)]
   349      17.431888      17.431888      17.431888    7[6-(1,6),6-(1,6),29-(7,16,16)]
   350       4.979284       4.979284       4.979284    7[6-(1,6),6-(1,6),29-(7,16,16)]
   351        9.29844        9.29844        9.29844    7[6-(1,6),6-(1,6),29-(7,16,16)]
   352       4.792091       4.792091       4.792091    7[6-(1,6),6-(1,6),29-(7,16,16)]
   353      11.036695      11.036695      11.036695    7[6-(1,6),6-(1,6),29-(7,16,16)]
   354       3.451028       3.451028       3.451028    7[6-(1,6),6-(1,6),29-(7,16,16)]
   355      13.164943      13.164943      13.164943    7[6-(1,6),6-(1,6),29-(7,16,16)]
   356       8.605147       8.605147       8.605147    7[6-(1,6),6-(1,6),29-(7,16,16)]
   357       7.621181       7.621181       7.621181    7[6-(1,6),6-(1,6),29-(7,16,16)]
   358      20.073785      20.073785      20.073785    7[6-(1,6),6-(1,6),29-(7,16,16)]
   359      15.754629      15.754629      15.754629    7[6-(1,6),6-(1,6),29-(7,16,16)]
   360      20.260978      20.260978      20.260978    7[6-(1,6),6-(1,6),29-(7,16,16)]
   361      17.952991      17.952991      17.952991    7[6-(1,6),6-(1,6),29-(7,16,16)]
   362       4.885754       4.885754       4.885754    7[6-(1,6),6-(1,6),29-(7,16,16)]
   363       6.248647       6.248647       6.248647    7[6-(1,6),6-(1,6),29-(7,16,16)]
   364       1.688851       1.688851       1.688851    7[6-(1,6),6-(1,6),29-(7,16,16)]
   365      17.406931      17.406931      17.406931    7[6-(1,6),6-(1,6),29-(7,16,16)]
   366      10.288035      10.288035      10.288035    7[6-(1,6),6-(1,6),29-(7,16,16)]
   367        5.96888        5.96888        5.96888    7[6-(1,6),6-(1,6),29-(7,16,16)]
   368      10.475229      10.475229      10.475229    7[6-(1,6),6-(1,6),29-(7,16,16)]
   369       7.100078       7.100078       7.100078    7[6-(1,6),6-(1,6),29-(7,16,16)]
   370      11.816294      11.816294      11.816294    7[6-(1,6),6-(1,6),29-(7,16,16)]
   371      18.804422      18.804422      18.804422    7[6-(1,6),6-(1,6),29-(7,16,16)]
   372      23.364218      23.364218      23.364218    7[6-(1,6),6-(1,6),29-(7,16,16)]
   373       7.646138       7.646138       7.646138    7[6-(1,6),6-(1,6),29-(7,16,16)]
   374      14.765034      14.765034      14.765034    7[6-(1,6),6-(1,6),29-(7,16,16)]
   375      19.084189      19.084189      19.084189    7[6-(1,6),6-(1,6),29-(7,16,16)]
   376       14.57784       14.57784       14.57784    7[6-(1,6),6-(1,6),29-(7,16,16)]
   377      19.672936      19.672936      19.672936    17[29-(16,16)]
   378       9.463802       9.463802       9.463802    17[29-(16,16)]
   379       5.380133       5.380133       5.380133    17[29-(16,16)]
   380      15.589267      15.589267      15.589267    17[29-(16,16)]
   381       15.16588       15.16588       15.16588    17[29-(16,16)]
   382       5.803516       5.803516       5.803516    17[29-(16,16)]
   383       9.887189       9.887189       9.887189    17[29-(16,16)]
   384      19.249553      19.249553      19.249553    17[29-(16,16)]
