# Supplementary material for: A collection of forcefield precursors for metal–organic frameworks
Source: RSC Adv. 2019 Nov 13;9(63):36492–507. doi: 10.1039/c9ra07327b (PMC9075174; doi:10.1039/c9ra07327b)
Supplement: RA-009-C9RA07327B-s639 [file RA-009-C9RA07327B-s639.txt]

EXEQAA_clean

12.385000    0.000000    0.000000
-0.000027    15.352000    0.000000
-6.192357    -7.675997    23.013587

     1       4.645271       4.645271       4.645271    21[8-(1,21),8-(1,21),8-(6),8-(6),8-(6),8-(6)]
     2       7.740891       7.740891       7.740891    21[8-(1,21),8-(1,21),8-(6),8-(6),8-(6),8-(6)]
     3       4.644791       4.644791       4.644791    21[8-(1,21),8-(1,21),8-(6),8-(6),8-(6),8-(6)]
     4       1.547283       1.547283       1.547283    21[8-(1,21),8-(1,21),8-(6),8-(6),8-(6),8-(6)]
     5      10.836642      10.836642      10.836642    21[8-(1,21),8-(1,21),8-(6),8-(6),8-(6),8-(6)]
     6       1.547801       1.547801       1.547801    21[8-(1,21),8-(1,21),8-(6),8-(6),8-(6),8-(6)]
     7      -1.547157      -1.547157      -1.547157    21[8-(1,21),8-(1,21),8-(6),8-(6),8-(6),8-(6)]
     8       1.548484       1.548484       1.548484    21[8-(1,21),8-(1,21),8-(6),8-(6),8-(6),8-(6)]
     9      -1.547695      -1.547695      -1.547695    21[8-(1,21),8-(1,21),8-(6),8-(6),8-(6),8-(6)]
    10      -4.645138      -4.645138      -4.645138    21[8-(1,21),8-(1,21),8-(6),8-(6),8-(6),8-(6)]
    11       4.644242       4.644242       4.644242    21[8-(1,21),8-(1,21),8-(6),8-(6),8-(6),8-(6)]
    12       7.740308       7.740308       7.740308    21[8-(1,21),8-(1,21),8-(6),8-(6),8-(6),8-(6)]
    13       6.068669       6.068669       6.068669    1[8-(21,21)]
    14       9.864664       9.864664       9.864664    1[6-(6,6)]
    15      -0.563476      -0.563476      -0.563476    1[6-(6,6)]
    16        2.95013        2.95013        2.95013    1[6-(6,6)]
    17      -0.559771      -0.559771      -0.559771    1[6-(6,6)]
    18      -2.530221      -2.530221      -2.530221    1[6-(6,6)]
    19       6.337427       6.337427       6.337427    1[6-(6,6)]
    20       2.522813       2.522813       2.522813    1[6-(6,6)]
    21       0.575884       0.575884       0.575884    1[6-(6,6)]
    22       0.123872       0.123872       0.123872    1[8-(21,21)]
    23       8.712876       8.712876       8.712876    1[6-(6,6)]
    24       6.756052       6.756052       6.756052    1[6-(6,6)]
    25       3.242429       3.242429       3.242429    1[6-(6,6)]
    26       6.752341       6.752341       6.752341    1[6-(6,6)]
    27         8.7228         8.7228         8.7228    1[6-(6,6)]
    28      -0.144868      -0.144868      -0.144868    1[6-(6,6)]
    29        3.66968        3.66968        3.66968    1[6-(6,6)]
    30       5.616599       5.616599       5.616599    1[6-(6,6)]
    31       -0.12374       -0.12374       -0.12374    1[8-(21,21)]
    32       3.672244       3.672244       3.672244    1[6-(6,6)]
    33        5.62907        5.62907        5.62907    1[6-(6,6)]
    34      -3.242313      -3.242313      -3.242313    1[6-(6,6)]
    35       5.632769       5.632769       5.632769    1[6-(6,6)]
    36       3.662312       3.662312       3.662312    1[6-(6,6)]
    37       0.144984       0.144984       0.144984    1[6-(6,6)]
    38      -3.669561      -3.669561      -3.669561    1[6-(6,6)]
    39      -5.616477      -5.616477      -5.616477    1[6-(6,6)]
    40       6.316458       6.316458       6.316458    1[8-(21,21)]
    41       2.520449       2.520449       2.520449    1[6-(6,6)]
    42       0.563613       0.563613       0.563613    1[6-(6,6)]
    43      -2.950014      -2.950014      -2.950014    1[6-(6,6)]
    44       0.559866       0.559866       0.559866    1[6-(6,6)]
    45       2.530313       2.530313       2.530313    1[6-(6,6)]
    46       6.047689       6.047689       6.047689    1[6-(6,6)]
    47        -2.5227        -2.5227        -2.5227    1[6-(6,6)]
    48      -0.575774      -0.575774      -0.575774    1[6-(6,6)]
    49       9.288776       9.288776       9.288776    1[8-(21,21)]
    50       3.096353       3.096353       3.096353    1[8-(21,21)]
    51       3.096267       3.096267       3.096267    1[8-(21,21)]
    52      -3.096138      -3.096138      -3.096138    1[8-(21,21)]
    53       3.096306       3.096306       3.096306    1[8-(21,21)]
    54       9.288797       9.288797       9.288797    1[8-(21,21)]
    55       6.192553       6.192553       6.192553    1[8-(21,21)]
    56          5e-05          5e-05          5e-05    1[8-(21,21)]
    57       6.038906       6.038906       6.038906    1[6-(6,6)]
    58       9.429919       9.429919       9.429919    1[6-(6,6)]
    59       0.153567       0.153567       0.153567    1[6-(6,6)]
    60       9.147554       9.147554       9.147554    1[6-(6,6)]
    61       7.236564       7.236564       7.236564    6[6-(6,6),8-(21),8-(21)]
    62       7.994533       7.994533       7.994533    6[6-(1,6),6-(1,6),6-(8,8)]
    63       9.390323       9.390323       9.390323    6[1-(0),6-(6,6),6-(6,6)]
    64       10.08389       10.08389       10.08389    6[6-(1,6),6-(1,6),6-(6,6)]
    65       -0.79881       -0.79881       -0.79881    6[6-(1,6),6-(1,6),6-(6,6)]
    66      -0.091631      -0.091631      -0.091631    6[1-(0),6-(6,6),6-(6,6)]
    67       1.309112       1.309112       1.309112    6[6-(1,6),6-(1,6),6-(8,8)]
    68       2.041087       2.041087       2.041087    6[6-(6,6),8-(21),8-(21)]
    69         2.0002         2.0002         2.0002    6[1-(0),6-(6,6),6-(6,6)]
    70        1.30293        1.30293        1.30293    6[6-(1,6),6-(1,6),6-(8,8)]
    71       2.038605       2.038605       2.038605    6[6-(6,6),8-(21),8-(21)]
    72      -0.091621      -0.091621      -0.091621    6[1-(0),6-(6,6),6-(6,6)]
    73       9.382906       9.382906       9.382906    6[1-(0),6-(6,6),6-(6,6)]
    74       7.984639       7.984639       7.984639    6[6-(1,6),6-(1,6),6-(8,8)]
    75       7.287357       7.287357       7.287357    6[1-(0),6-(6,6),6-(6,6)]
    76         7.2304         7.2304         7.2304    6[6-(6,6),8-(21),8-(21)]
    77       5.133572       5.133572       5.133572    6[6-(6,6),8-(21),8-(21)]
    78       4.410283       4.410283       4.410283    6[6-(1,6),6-(1,6),6-(8,8)]
    79       2.999632       2.999632       2.999632    6[1-(0),6-(6,6),6-(6,6)]
    80       0.097822       0.097822       0.097822    6[1-(0),6-(6,6),6-(6,6)]
    81      11.077125      11.077125      11.077125    6[6-(1,6),6-(1,6),6-(8,8)]
    82      10.338981      10.338981      10.338981    6[6-(6,6),8-(21),8-(21)]
    83      -1.044029      -1.044029      -1.044029    6[6-(6,6),8-(21),8-(21)]
    84      -1.801986      -1.801986      -1.801986    6[6-(1,6),6-(1,6),6-(8,8)]
    85       9.187224       9.187224       9.187224    6[1-(0),6-(6,6),6-(6,6)]
    86       8.493669       8.493669       8.493669    6[6-(1,6),6-(1,6),6-(6,6)]
    87       6.991369       6.991369       6.991369    6[6-(1,6),6-(1,6),6-(6,6)]
    88       6.284184       6.284184       6.284184    6[1-(0),6-(6,6),6-(6,6)]
    89       4.883441       4.883441       4.883441    6[6-(1,6),6-(1,6),6-(8,8)]
    90       4.151485       4.151485       4.151485    6[6-(6,6),8-(21),8-(21)]
    91       4.192359       4.192359       4.192359    6[1-(0),6-(6,6),6-(6,6)]
    92       4.889636       4.889636       4.889636    6[6-(1,6),6-(1,6),6-(8,8)]
    93       4.153969       4.153969       4.153969    6[6-(6,6),8-(21),8-(21)]
    94       6.284187       6.284187       6.284187    6[1-(0),6-(6,6),6-(6,6)]
    95       9.194665       9.194665       9.194665    6[1-(0),6-(6,6),6-(6,6)]
    96      -1.792068      -1.792068      -1.792068    6[6-(1,6),6-(1,6),6-(8,8)]
    97      -1.094798      -1.094798      -1.094798    6[1-(0),6-(6,6),6-(6,6)]
    98      -1.037817      -1.037817      -1.037817    6[6-(6,6),8-(21),8-(21)]
    99       1.058925       1.058925       1.058925    6[6-(6,6),8-(21),8-(21)]
   100       1.782202       1.782202       1.782202    6[6-(1,6),6-(1,6),6-(8,8)]
   101       3.192853       3.192853       3.192853    6[1-(0),6-(6,6),6-(6,6)]
   102       6.094657       6.094657       6.094657    6[1-(0),6-(6,6),6-(6,6)]
   103       7.500354       7.500354       7.500354    6[6-(1,6),6-(1,6),6-(8,8)]
   104       8.238506       8.238506       8.238506    6[6-(6,6),8-(21),8-(21)]
   105       1.044149       1.044149       1.044149    6[6-(6,6),8-(21),8-(21)]
   106       1.802104       1.802104       1.802104    6[6-(1,6),6-(1,6),6-(8,8)]
   107       3.197894       3.197894       3.197894    6[1-(0),6-(6,6),6-(6,6)]
   108       3.891447       3.891447       3.891447    6[6-(1,6),6-(1,6),6-(6,6)]
   109       5.393747       5.393747       5.393747    6[6-(1,6),6-(1,6),6-(6,6)]
   110       6.100936       6.100936       6.100936    6[1-(0),6-(6,6),6-(6,6)]
   111       7.501679       7.501679       7.501679    6[6-(1,6),6-(1,6),6-(8,8)]
   112      -4.151362      -4.151362      -4.151362    6[6-(6,6),8-(21),8-(21)]
   113       8.192757       8.192757       8.192757    6[1-(0),6-(6,6),6-(6,6)]
   114       7.495476       7.495476       7.495476    6[6-(1,6),6-(1,6),6-(8,8)]
   115        8.23114        8.23114        8.23114    6[6-(6,6),8-(21),8-(21)]
   116       6.100926       6.100926       6.100926    6[1-(0),6-(6,6),6-(6,6)]
   117       3.190449       3.190449       3.190449    6[1-(0),6-(6,6),6-(6,6)]
   118       1.792182       1.792182       1.792182    6[6-(1,6),6-(1,6),6-(8,8)]
   119       1.094914       1.094914       1.094914    6[1-(0),6-(6,6),6-(6,6)]
   120       1.037928       1.037928       1.037928    6[6-(6,6),8-(21),8-(21)]
   121      -1.058805      -1.058805      -1.058805    6[6-(6,6),8-(21),8-(21)]
   122      -1.782084      -1.782084      -1.782084    6[6-(1,6),6-(1,6),6-(8,8)]
   123      -3.192735      -3.192735      -3.192735    6[1-(0),6-(6,6),6-(6,6)]
   124       6.290463       6.290463       6.290463    6[1-(0),6-(6,6),6-(6,6)]
   125       4.884765       4.884765       4.884765    6[6-(1,6),6-(1,6),6-(8,8)]
   126       4.146617       4.146617       4.146617    6[6-(6,6),8-(21),8-(21)]
   127       5.148547       5.148547       5.148547    6[6-(6,6),8-(21),8-(21)]
   128        4.39058        4.39058        4.39058    6[6-(1,6),6-(1,6),6-(8,8)]
   129       2.994791       2.994791       2.994791    6[1-(0),6-(6,6),6-(6,6)]
   130       2.301226       2.301226       2.301226    6[6-(1,6),6-(1,6),6-(6,6)]
   131       0.798926       0.798926       0.798926    6[6-(1,6),6-(1,6),6-(6,6)]
   132       0.091743       0.091743       0.091743    6[1-(0),6-(6,6),6-(6,6)]
   133         -1.309         -1.309         -1.309    6[6-(1,6),6-(1,6),6-(8,8)]
   134      -2.040952      -2.040952      -2.040952    6[6-(6,6),8-(21),8-(21)]
   135      -2.000084      -2.000084      -2.000084    6[1-(0),6-(6,6),6-(6,6)]
   136       -1.30281       -1.30281       -1.30281    6[6-(1,6),6-(1,6),6-(8,8)]
   137      -2.038508      -2.038508      -2.038508    6[6-(6,6),8-(21),8-(21)]
   138       0.091741       0.091741       0.091741    6[1-(0),6-(6,6),6-(6,6)]
   139       3.002212       3.002212       3.002212    6[1-(0),6-(6,6),6-(6,6)]
   140       4.400479       4.400479       4.400479    6[6-(1,6),6-(1,6),6-(8,8)]
   141       5.097759       5.097759       5.097759    6[1-(0),6-(6,6),6-(6,6)]
   142       5.154693       5.154693       5.154693    6[6-(6,6),8-(21),8-(21)]
   143      -5.133461      -5.133461      -5.133461    6[6-(6,6),8-(21),8-(21)]
   144      -4.410169      -4.410169      -4.410169    6[6-(1,6),6-(1,6),6-(8,8)]
   145      -2.999518      -2.999518      -2.999518    6[1-(0),6-(6,6),6-(6,6)]
   146       -0.09771       -0.09771       -0.09771    6[1-(0),6-(6,6),6-(6,6)]
   147       1.307987       1.307987       1.307987    6[6-(1,6),6-(1,6),6-(8,8)]
   148       2.046127       2.046127       2.046127    6[6-(6,6),8-(21),8-(21)]
   149       5.088976       5.088976       5.088976    6[1-(0),6-(6,6),6-(6,6)]
   150       2.302351       2.302351       2.302351    6[6-(1,6),6-(1,6),6-(6,6)]
   151       0.788904       0.788904       0.788904    6[6-(1,6),6-(1,6),6-(6,6)]
   152      10.379848      10.379848      10.379848    6[1-(0),6-(6,6),6-(6,6)]
   153       1.103497       1.103497       1.103497    6[1-(0),6-(6,6),6-(6,6)]
   154       3.890122       3.890122       3.890122    6[6-(1,6),6-(1,6),6-(6,6)]
   155       5.403569       5.403569       5.403569    6[6-(1,6),6-(1,6),6-(6,6)]
   156       8.197625       8.197625       8.197625    6[1-(0),6-(6,6),6-(6,6)]
   157        7.83723        7.83723        7.83723    8[6-(6,8),21-(8,8,8,8,8)]
   158        6.05999        6.05999        6.05999    8[6-(6,8),21-(8,8,8,8,8)]
   159       6.052586       6.052586       6.052586    8[6-(6,8),21-(8,8,8,8,8)]
   160        7.83851        7.83851        7.83851    8[6-(6,8),21-(8,8,8,8,8)]
   161       1.454036       1.454036       1.454036    8[6-(6,8),21-(8,8,8,8,8)]
   162       3.233759       3.233759       3.233759    8[6-(6,8),21-(8,8,8,8,8)]
   163       3.234999       3.234999       3.234999    8[6-(6,8),21-(8,8,8,8,8)]
   164       1.460228       1.460228       1.460228    8[6-(6,8),21-(8,8,8,8,8)]
   165       6.329961       6.329961       6.329961    8[6-(6,8),21-(8,8,8,8,8)]
   166       4.550244       4.550244       4.550244    8[6-(6,8),21-(8,8,8,8,8)]
   167      10.926029      10.926029      10.926029    8[6-(6,8),21-(8,8,8,8,8)]
   168        9.14507        9.14507        9.14507    8[6-(6,8),21-(8,8,8,8,8)]
   169        6.19376        6.19376        6.19376    8[1-(0),21-(8,8,8,8,8),21-(8,8,8,8,8)]
   170      10.740293      10.740293      10.740293    8[6-(6,8),21-(8,8,8,8,8)]
   171       0.132548       0.132548       0.132548    8[6-(6,8),21-(8,8,8,8,8)]
   172       0.139995       0.139995       0.139995    8[6-(6,8),21-(8,8,8,8,8)]
   173      -1.645914      -1.645914      -1.645914    8[6-(6,8),21-(8,8,8,8,8)]
   174        4.73854        4.73854        4.73854    8[6-(6,8),21-(8,8,8,8,8)]
   175       2.958819       2.958819       2.958819    8[6-(6,8),21-(8,8,8,8,8)]
   176       2.957569       2.957569       2.957569    8[6-(6,8),21-(8,8,8,8,8)]
   177       4.732342       4.732342       4.732342    8[6-(6,8),21-(8,8,8,8,8)]
   178      -0.137467      -0.137467      -0.137467    8[6-(6,8),21-(8,8,8,8,8)]
   179       1.642265       1.642265       1.642265    8[6-(6,8),21-(8,8,8,8,8)]
   180        7.65146        7.65146        7.65146    8[6-(6,8),21-(8,8,8,8,8)]
   181       9.432422       9.432422       9.432422    8[6-(6,8),21-(8,8,8,8,8)]
   182      -0.001217      -0.001217      -0.001217    8[1-(0),21-(8,8,8,8,8),21-(8,8,8,8,8)]
   183       1.644828       1.644828       1.644828    8[6-(6,8),21-(8,8,8,8,8)]
   184      -0.132426      -0.132426      -0.132426    8[6-(6,8),21-(8,8,8,8,8)]
   185      -0.139884      -0.139884      -0.139884    8[6-(6,8),21-(8,8,8,8,8)]
   186       1.646025       1.646025       1.646025    8[6-(6,8),21-(8,8,8,8,8)]
   187       7.646565       7.646565       7.646565    8[6-(6,8),21-(8,8,8,8,8)]
   188      -2.958709      -2.958709      -2.958709    8[6-(6,8),21-(8,8,8,8,8)]
   189      -2.957446      -2.957446      -2.957446    8[6-(6,8),21-(8,8,8,8,8)]
   190       7.652785       7.652785       7.652785    8[6-(6,8),21-(8,8,8,8,8)]
   191       0.137589       0.137589       0.137589    8[6-(6,8),21-(8,8,8,8,8)]
   192      -1.642144      -1.642144      -1.642144    8[6-(6,8),21-(8,8,8,8,8)]
   193       4.733667       4.733667       4.733667    8[6-(6,8),21-(8,8,8,8,8)]
   194       2.952701       2.952701       2.952701    8[6-(6,8),21-(8,8,8,8,8)]
   195       0.001346       0.001346       0.001346    8[1-(0),21-(8,8,8,8,8),21-(8,8,8,8,8)]
   196       4.547881       4.547881       4.547881    8[6-(6,8),21-(8,8,8,8,8)]
   197        6.32512        6.32512        6.32512    8[6-(6,8),21-(8,8,8,8,8)]
   198       6.332509       6.332509       6.332509    8[6-(6,8),21-(8,8,8,8,8)]
   199       4.546584       4.546584       4.546584    8[6-(6,8),21-(8,8,8,8,8)]
   200      -1.453935      -1.453935      -1.453935    8[6-(6,8),21-(8,8,8,8,8)]
   201      -3.233663      -3.233663      -3.233663    8[6-(6,8),21-(8,8,8,8,8)]
   202      -3.234863      -3.234863      -3.234863    8[6-(6,8),21-(8,8,8,8,8)]
   203      -1.460096      -1.460096      -1.460096    8[6-(6,8),21-(8,8,8,8,8)]
   204       6.055149       6.055149       6.055149    8[6-(6,8),21-(8,8,8,8,8)]
   205      -4.550134      -4.550134      -4.550134    8[6-(6,8),21-(8,8,8,8,8)]
   206       1.459075       1.459075       1.459075    8[6-(6,8),21-(8,8,8,8,8)]
   207        3.24004        3.24004        3.24004    8[6-(6,8),21-(8,8,8,8,8)]
   208       6.191369       6.191369       6.191369    8[1-(0),21-(8,8,8,8,8),21-(8,8,8,8,8)]
   209       9.288771       9.288771       9.288771    8[1-(0),21-(8,8,8,8,8),21-(8,8,8,8,8)]
   210       3.096358       3.096358       3.096358    8[1-(0),21-(8,8,8,8,8),21-(8,8,8,8,8)]
   211       3.096272       3.096272       3.096272    8[1-(0),21-(8,8,8,8,8),21-(8,8,8,8,8)]
   212      -3.096142      -3.096142      -3.096142    8[1-(0),21-(8,8,8,8,8),21-(8,8,8,8,8)]
   213       3.096301       3.096301       3.096301    8[1-(0),21-(8,8,8,8,8),21-(8,8,8,8,8)]
   214      -3.096199      -3.096199      -3.096199    8[1-(0),21-(8,8,8,8,8),21-(8,8,8,8,8)]
   215       6.192551       6.192551       6.192551    8[1-(0),21-(8,8,8,8,8),21-(8,8,8,8,8)]
   216        5.1e-05        5.1e-05        5.1e-05    8[1-(0),21-(8,8,8,8,8),21-(8,8,8,8,8)]
