# Supplementary material for: A collection of forcefield precursors for metal–organic frameworks
Source: RSC Adv. 2019 Nov 13;9(63):36492–507. doi: 10.1039/c9ra07327b (PMC9075174; doi:10.1039/c9ra07327b)
Supplement: RA-009-C9RA07327B-s640 [file RA-009-C9RA07327B-s640.txt]

EXEWAG_clean

13.899000    0.000000    0.000000
-2.118726    14.715860    0.000000
-2.118726    -7.308739    12.772582

     1      -0.075703      -0.075703      -0.075703    30[7-(6,6),8-(6),8-(6),8-(6),8-(6)]
     2       2.787751       2.787751       2.787751    30[7-(6,6),8-(6),8-(6),8-(6),8-(6)]
     3       9.737251       9.737251       9.737251    30[7-(6,6),8-(6),8-(6),8-(6),8-(6)]
     4       6.873797       6.873797       6.873797    30[7-(6,6),8-(6),8-(6),8-(6),8-(6)]
     5       3.785953       3.785953       3.785953    1[6-(6,6)]
     6      11.618521      11.618521      11.618521    1[6-(6,7)]
     7       11.54709       11.54709       11.54709    1[6-(6,7)]
     8       9.367748       9.367748       9.367748    1[6-(6,6)]
     9       2.230963       2.230963       2.230963    1[6-(6,6)]
    10      -2.338201      -2.338201      -2.338201    1[6-(6,6)]
    11       9.271519       9.271519       9.271519    1[6-(6,6)]
    12       2.511126       2.511126       2.511126    1[6-(6,6)]
    13      -1.073905      -1.073905      -1.073905    1[6-(6,6)]
    14       4.992527       4.992527       4.992527    1[6-(6,7)]
    15       5.063958       5.063958       5.063958    1[6-(6,7)]
    16         7.2433         7.2433         7.2433    1[6-(6,6)]
    17       0.481085       0.481085       0.481085    1[6-(6,6)]
    18       5.050249       5.050249       5.050249    1[6-(6,6)]
    19       7.339529       7.339529       7.339529    1[6-(6,6)]
    20       0.200922       0.200922       0.200922    1[6-(6,6)]
    21       5.875595       5.875595       5.875595    1[6-(6,6)]
    22      -1.956973      -1.956973      -1.956973    1[6-(6,7)]
    23      -1.885542      -1.885542      -1.885542    1[6-(6,7)]
    24         0.2938         0.2938         0.2938    1[6-(6,6)]
    25       7.430585       7.430585       7.430585    1[6-(6,6)]
    26      11.999749      11.999749      11.999749    1[6-(6,6)]
    27       0.390029       0.390029       0.390029    1[6-(6,6)]
    28       7.150422       7.150422       7.150422    1[6-(6,6)]
    29      10.735453      10.735453      10.735453    1[6-(6,6)]
    30       4.669021       4.669021       4.669021    1[6-(6,7)]
    31        4.59759        4.59759        4.59759    1[6-(6,7)]
    32       2.418248       2.418248       2.418248    1[6-(6,6)]
    33       9.180463       9.180463       9.180463    1[6-(6,6)]
    34       4.611299       4.611299       4.611299    1[6-(6,6)]
    35       2.322019       2.322019       2.322019    1[6-(6,6)]
    36       9.460626       9.460626       9.460626    1[6-(6,6)]
    37       1.685677       1.685677       1.685677    6[6-(1,6),6-(8,8),16-(6)]
    38       2.957741       2.957741       2.957741    6[1-(0),6-(6,16),6-(6,6)]
    39      11.135547      11.135547      11.135547    6[1-(0),6-(1,6),7-(6,30)]
    40       9.044561       9.044561       9.044561    6[6-(1,6),6-(1,6),6-(6,6)]
    41      11.093661      11.093661      11.093661    6[1-(0),6-(1,6),7-(6,30)]
    42       0.393532       0.393532       0.393532    6[6-(1,6),6-(1,6),6-(6,16)]
    43      -0.509534      -0.509534      -0.509534    6[6-(1,6),6-(6,6),16-(6)]
    44       0.828887       0.828887       0.828887    6[6-(1,6),6-(8,8),16-(6)]
    45       1.534146       1.534146       1.534146    6[6-(6,16),8-(30),8-(30)]
    46      -0.930332      -0.930332      -0.930332    6[6-(1,6),6-(6,6),16-(6)]
    47       9.788972       9.788972       9.788972    6[1-(0),6-(1,7),6-(6,6)]
    48       1.329324       1.329324       1.329324    6[1-(0),6-(6,6),6-(6,6)]
    49       1.662151       1.662151       1.662151    6[1-(0),6-(6,16),6-(6,6)]
    50      -1.436376      -1.436376      -1.436376    6[1-(0),6-(6,16),6-(6,16)]
    51       9.731034       9.731034       9.731034    6[1-(0),6-(1,7),6-(6,6)]
    52       0.833924       0.833924       0.833924    6[6-(1,6),6-(1,6),6-(6,16)]
    53       1.182733       1.182733       1.182733    6[6-(6,16),8-(30),8-(30)]
    54       1.026371       1.026371       1.026371    6[6-(1,6),6-(8,8),16-(6)]
    55      -0.245693      -0.245693      -0.245693    6[1-(0),6-(6,16),6-(6,6)]
    56       5.475501       5.475501       5.475501    6[1-(0),6-(1,6),7-(6,30)]
    57       7.566487       7.566487       7.566487    6[6-(1,6),6-(1,6),6-(6,6)]
    58       5.517387       5.517387       5.517387    6[1-(0),6-(1,6),7-(6,30)]
    59       2.318516       2.318516       2.318516    6[6-(1,6),6-(1,6),6-(6,16)]
    60       3.221582       3.221582       3.221582    6[6-(1,6),6-(6,6),16-(6)]
    61       1.883161       1.883161       1.883161    6[6-(1,6),6-(8,8),16-(6)]
    62       1.177902       1.177902       1.177902    6[6-(6,16),8-(30),8-(30)]
    63        3.64238        3.64238        3.64238    6[6-(1,6),6-(6,6),16-(6)]
    64       6.822076       6.822076       6.822076    6[1-(0),6-(1,7),6-(6,6)]
    65       1.382724       1.382724       1.382724    6[1-(0),6-(6,6),6-(6,6)]
    66       1.049897       1.049897       1.049897    6[1-(0),6-(6,16),6-(6,6)]
    67       4.148424       4.148424       4.148424    6[1-(0),6-(6,16),6-(6,16)]
    68       6.880014       6.880014       6.880014    6[1-(0),6-(1,7),6-(6,6)]
    69       1.878124       1.878124       1.878124    6[6-(1,6),6-(1,6),6-(6,16)]
    70       1.529315       1.529315       1.529315    6[6-(6,16),8-(30),8-(30)]
    71       7.975871       7.975871       7.975871    6[6-(1,6),6-(8,8),16-(6)]
    72       6.703807       6.703807       6.703807    6[1-(0),6-(6,16),6-(6,6)]
    73      -1.473999      -1.473999      -1.473999    6[1-(0),6-(1,6),7-(6,30)]
    74       0.616987       0.616987       0.616987    6[6-(1,6),6-(1,6),6-(6,6)]
    75      -1.432113      -1.432113      -1.432113    6[1-(0),6-(1,6),7-(6,30)]
    76       9.268016       9.268016       9.268016    6[6-(1,6),6-(1,6),6-(6,16)]
    77      10.171082      10.171082      10.171082    6[6-(1,6),6-(6,6),16-(6)]
    78       8.832661       8.832661       8.832661    6[6-(1,6),6-(8,8),16-(6)]
    79       8.127402       8.127402       8.127402    6[6-(6,16),8-(30),8-(30)]
    80       10.59188       10.59188       10.59188    6[6-(1,6),6-(6,6),16-(6)]
    81      -0.127424      -0.127424      -0.127424    6[1-(0),6-(1,7),6-(6,6)]
    82       8.332224       8.332224       8.332224    6[1-(0),6-(6,6),6-(6,6)]
    83       7.999397       7.999397       7.999397    6[1-(0),6-(6,16),6-(6,6)]
    84      11.097924      11.097924      11.097924    6[1-(0),6-(6,16),6-(6,16)]
    85      -0.069486      -0.069486      -0.069486    6[1-(0),6-(1,7),6-(6,6)]
    86       8.827624       8.827624       8.827624    6[6-(1,6),6-(1,6),6-(6,16)]
    87       8.478815       8.478815       8.478815    6[6-(6,16),8-(30),8-(30)]
    88       8.635177       8.635177       8.635177    6[6-(1,6),6-(8,8),16-(6)]
    89       9.907241       9.907241       9.907241    6[1-(0),6-(6,16),6-(6,6)]
    90       4.186047       4.186047       4.186047    6[1-(0),6-(1,6),7-(6,30)]
    91       2.095061       2.095061       2.095061    6[6-(1,6),6-(1,6),6-(6,6)]
    92       4.144161       4.144161       4.144161    6[1-(0),6-(1,6),7-(6,30)]
    93       7.343032       7.343032       7.343032    6[6-(1,6),6-(1,6),6-(6,16)]
    94       6.439966       6.439966       6.439966    6[6-(1,6),6-(6,6),16-(6)]
    95       7.778387       7.778387       7.778387    6[6-(1,6),6-(8,8),16-(6)]
    96       8.483646       8.483646       8.483646    6[6-(6,16),8-(30),8-(30)]
    97       6.019168       6.019168       6.019168    6[6-(1,6),6-(6,6),16-(6)]
    98       2.839472       2.839472       2.839472    6[1-(0),6-(1,7),6-(6,6)]
    99       8.278824       8.278824       8.278824    6[1-(0),6-(6,6),6-(6,6)]
   100       8.611651       8.611651       8.611651    6[1-(0),6-(6,16),6-(6,6)]
   101       5.513124       5.513124       5.513124    6[1-(0),6-(6,16),6-(6,16)]
   102       2.781534       2.781534       2.781534    6[1-(0),6-(1,7),6-(6,6)]
   103       7.783424       7.783424       7.783424    6[6-(1,6),6-(1,6),6-(6,16)]
   104       8.132233       8.132233       8.132233    6[6-(6,16),8-(30),8-(30)]
   105      -0.886276      -0.886276      -0.886276    16[6-(6,6),6-(6,6)]
   106      -1.882788      -1.882788      -1.882788    16[6-(6,6),6-(6,6)]
   107       3.598324       3.598324       3.598324    16[6-(6,6),6-(6,6)]
   108       4.594836       4.594836       4.594836    16[6-(6,6),6-(6,6)]
   109      10.547824      10.547824      10.547824    16[6-(6,6),6-(6,6)]
   110      11.544336      11.544336      11.544336    16[6-(6,6),6-(6,6)]
   111       6.063224       6.063224       6.063224    16[6-(6,6),6-(6,6)]
   112       5.066712       5.066712       5.066712    16[6-(6,6),6-(6,6)]
   113      11.814631      11.814631      11.814631    7[6-(1,6),6-(1,6),30-(8,8,8,8)]
   114       4.796417       4.796417       4.796417    7[6-(1,6),6-(1,6),30-(8,8,8,8)]
   115      -2.153083      -2.153083      -2.153083    7[6-(1,6),6-(1,6),30-(8,8,8,8)]
   116       4.865131       4.865131       4.865131    7[6-(1,6),6-(1,6),30-(8,8,8,8)]
   117       2.376894       2.376894       2.376894    8[6-(6,8),30-(7,8,8,8)]
   118       0.398564       0.398564       0.398564    8[6-(6,8),30-(7,8,8,8)]
   119       0.223734       0.223734       0.223734    8[6-(6,8),30-(7,8,8,8)]
   120        2.53469        2.53469        2.53469    8[6-(6,8),30-(7,8,8,8)]
   121       0.335154       0.335154       0.335154    8[6-(6,8),30-(7,8,8,8)]
   122       2.313484       2.313484       2.313484    8[6-(6,8),30-(7,8,8,8)]
   123       2.488314       2.488314       2.488314    8[6-(6,8),30-(7,8,8,8)]
   124       0.177358       0.177358       0.177358    8[6-(6,8),30-(7,8,8,8)]
   125       7.284654       7.284654       7.284654    8[6-(6,8),30-(7,8,8,8)]
   126       9.262984       9.262984       9.262984    8[6-(6,8),30-(7,8,8,8)]
   127       9.437814       9.437814       9.437814    8[6-(6,8),30-(7,8,8,8)]
   128       7.126858       7.126858       7.126858    8[6-(6,8),30-(7,8,8,8)]
   129       9.326394       9.326394       9.326394    8[6-(6,8),30-(7,8,8,8)]
   130       7.348064       7.348064       7.348064    8[6-(6,8),30-(7,8,8,8)]
   131       7.173234       7.173234       7.173234    8[6-(6,8),30-(7,8,8,8)]
   132        9.48419        9.48419        9.48419    8[6-(6,8),30-(7,8,8,8)]
