# Supplementary material for: A collection of forcefield precursors for metal–organic frameworks
Source: RSC Adv. 2019 Nov 13;9(63):36492–507. doi: 10.1039/c9ra07327b (PMC9075174; doi:10.1039/c9ra07327b)
Supplement: RA-009-C9RA07327B-s641 [file RA-009-C9RA07327B-s641.txt]

EXEXAH_clean

7.163500    0.000000    0.000000
0.000000    18.607000    0.000000
0.000000    0.000000    18.607000

     1       5.372625       5.372625       5.372625    27[7-(6,7),7-(6,7),7-(6,7),7-(6,7)]
     2       1.790875       1.790875       1.790875    27[7-(6,7),7-(6,7),7-(6,7),7-(6,7)]
     3       5.372625       5.372625       5.372625    27[7-(6,7),7-(6,7),7-(6,7),7-(6,7)]
     4       1.790875       1.790875       1.790875    27[7-(6,7),7-(6,7),7-(6,7),7-(6,7)]
     5       6.563915       6.563915       6.563915    1[6-(1,1,6)]
     6       5.848281       5.848281       5.848281    1[6-(1,1,6)]
     7       5.679939       5.679939       5.679939    1[6-(1,1,6)]
     8       1.642591       1.642591       1.642591    1[6-(6,6)]
     9       6.563915       6.563915       6.563915    1[6-(1,1,6)]
    10       5.848281       5.848281       5.848281    1[6-(1,1,6)]
    11       5.679939       5.679939       5.679939    1[6-(1,1,6)]
    12       1.642591       1.642591       1.642591    1[6-(6,6)]
    13       2.982165       2.982165       2.982165    1[6-(1,1,6)]
    14       2.266531       2.266531       2.266531    1[6-(1,1,6)]
    15       2.098189       2.098189       2.098189    1[6-(1,1,6)]
    16       5.224341       5.224341       5.224341    1[6-(6,6)]
    17       2.982165       2.982165       2.982165    1[6-(1,1,6)]
    18       2.266531       2.266531       2.266531    1[6-(1,1,6)]
    19       2.098189       2.098189       2.098189    1[6-(1,1,6)]
    20       5.224341       5.224341       5.224341    1[6-(6,6)]
    21       4.181335       4.181335       4.181335    1[6-(1,1,6)]
    22       4.896969       4.896969       4.896969    1[6-(1,1,6)]
    23       5.065311       5.065311       5.065311    1[6-(1,1,6)]
    24       1.939159       1.939159       1.939159    1[6-(6,6)]
    25       4.181335       4.181335       4.181335    1[6-(1,1,6)]
    26       4.896969       4.896969       4.896969    1[6-(1,1,6)]
    27       5.065311       5.065311       5.065311    1[6-(1,1,6)]
    28       1.939159       1.939159       1.939159    1[6-(6,6)]
    29       0.599585       0.599585       0.599585    1[6-(1,1,6)]
    30       1.315219       1.315219       1.315219    1[6-(1,1,6)]
    31       1.483561       1.483561       1.483561    1[6-(1,1,6)]
    32       5.520909       5.520909       5.520909    1[6-(6,6)]
    33       0.599585       0.599585       0.599585    1[6-(1,1,6)]
    34       1.315219       1.315219       1.315219    1[6-(1,1,6)]
    35       1.483561       1.483561       1.483561    1[6-(1,1,6)]
    36       5.520909       5.520909       5.520909    1[6-(6,6)]
    37       0.599585       0.599585       0.599585    1[6-(1,1,6)]
    38       1.315219       1.315219       1.315219    1[6-(1,1,6)]
    39       1.483561       1.483561       1.483561    1[6-(1,1,6)]
    40       5.520909       5.520909       5.520909    1[6-(6,6)]
    41       0.599585       0.599585       0.599585    1[6-(1,1,6)]
    42       1.315219       1.315219       1.315219    1[6-(1,1,6)]
    43       1.483561       1.483561       1.483561    1[6-(1,1,6)]
    44       5.520909       5.520909       5.520909    1[6-(6,6)]
    45       4.181335       4.181335       4.181335    1[6-(1,1,6)]
    46       4.896969       4.896969       4.896969    1[6-(1,1,6)]
    47       5.065311       5.065311       5.065311    1[6-(1,1,6)]
    48       1.939159       1.939159       1.939159    1[6-(6,6)]
    49       4.181335       4.181335       4.181335    1[6-(1,1,6)]
    50       4.896969       4.896969       4.896969    1[6-(1,1,6)]
    51       5.065311       5.065311       5.065311    1[6-(1,1,6)]
    52       1.939159       1.939159       1.939159    1[6-(6,6)]
    53       2.982165       2.982165       2.982165    1[6-(1,1,6)]
    54       2.266531       2.266531       2.266531    1[6-(1,1,6)]
    55       2.098189       2.098189       2.098189    1[6-(1,1,6)]
    56       5.224341       5.224341       5.224341    1[6-(6,6)]
    57       2.982165       2.982165       2.982165    1[6-(1,1,6)]
    58       2.266531       2.266531       2.266531    1[6-(1,1,6)]
    59       2.098189       2.098189       2.098189    1[6-(1,1,6)]
    60       5.224341       5.224341       5.224341    1[6-(6,6)]
    61       6.563915       6.563915       6.563915    1[6-(1,1,6)]
    62       5.848281       5.848281       5.848281    1[6-(1,1,6)]
    63       5.679939       5.679939       5.679939    1[6-(1,1,6)]
    64       1.642591       1.642591       1.642591    1[6-(6,6)]
    65       6.563915       6.563915       6.563915    1[6-(1,1,6)]
    66       5.848281       5.848281       5.848281    1[6-(1,1,6)]
    67       5.679939       5.679939       5.679939    1[6-(1,1,6)]
    68       1.642591       1.642591       1.642591    1[6-(6,6)]
    69       5.765901       5.765901       5.765901    6[1-(0),1-(0),1-(0),6-(6,7)]
    70       4.524467       4.524467       4.524467    6[6-(1,1,1),6-(6,6),7-(7,27)]
    71       2.447052       2.447052       2.447052    6[1-(0),6-(1,6),6-(6,6)]
    72       5.765901       5.765901       5.765901    6[1-(0),1-(0),1-(0),6-(6,7)]
    73       4.524467       4.524467       4.524467    6[6-(1,1,1),6-(6,6),7-(7,27)]
    74       2.447052       2.447052       2.447052    6[1-(0),6-(1,6),6-(6,6)]
    75       2.184151       2.184151       2.184151    6[1-(0),1-(0),1-(0),6-(6,7)]
    76       0.942717       0.942717       0.942717    6[6-(1,1,1),6-(6,6),7-(7,27)]
    77       6.028802       6.028802       6.028802    6[1-(0),6-(1,6),6-(6,6)]
    78       2.184151       2.184151       2.184151    6[1-(0),1-(0),1-(0),6-(6,7)]
    79       0.942717       0.942717       0.942717    6[6-(1,1,1),6-(6,6),7-(7,27)]
    80       6.028802       6.028802       6.028802    6[1-(0),6-(1,6),6-(6,6)]
    81       4.979349       4.979349       4.979349    6[1-(0),1-(0),1-(0),6-(6,7)]
    82       6.220783       6.220783       6.220783    6[6-(1,1,1),6-(6,6),7-(7,27)]
    83       1.134698       1.134698       1.134698    6[1-(0),6-(1,6),6-(6,6)]
    84       4.979349       4.979349       4.979349    6[1-(0),1-(0),1-(0),6-(6,7)]
    85       6.220783       6.220783       6.220783    6[6-(1,1,1),6-(6,6),7-(7,27)]
    86       1.134698       1.134698       1.134698    6[1-(0),6-(1,6),6-(6,6)]
    87       1.397599       1.397599       1.397599    6[1-(0),1-(0),1-(0),6-(6,7)]
    88       2.639033       2.639033       2.639033    6[6-(1,1,1),6-(6,6),7-(7,27)]
    89       4.716448       4.716448       4.716448    6[1-(0),6-(1,6),6-(6,6)]
    90       1.397599       1.397599       1.397599    6[1-(0),1-(0),1-(0),6-(6,7)]
    91       2.639033       2.639033       2.639033    6[6-(1,1,1),6-(6,6),7-(7,27)]
    92       4.716448       4.716448       4.716448    6[1-(0),6-(1,6),6-(6,6)]
    93       1.397599       1.397599       1.397599    6[1-(0),1-(0),1-(0),6-(6,7)]
    94       2.639033       2.639033       2.639033    6[6-(1,1,1),6-(6,6),7-(7,27)]
    95       4.716448       4.716448       4.716448    6[1-(0),6-(1,6),6-(6,6)]
    96       1.397599       1.397599       1.397599    6[1-(0),1-(0),1-(0),6-(6,7)]
    97       2.639033       2.639033       2.639033    6[6-(1,1,1),6-(6,6),7-(7,27)]
    98       4.716448       4.716448       4.716448    6[1-(0),6-(1,6),6-(6,6)]
    99       4.979349       4.979349       4.979349    6[1-(0),1-(0),1-(0),6-(6,7)]
   100       6.220783       6.220783       6.220783    6[6-(1,1,1),6-(6,6),7-(7,27)]
   101       1.134698       1.134698       1.134698    6[1-(0),6-(1,6),6-(6,6)]
   102       4.979349       4.979349       4.979349    6[1-(0),1-(0),1-(0),6-(6,7)]
   103       6.220783       6.220783       6.220783    6[6-(1,1,1),6-(6,6),7-(7,27)]
   104       1.134698       1.134698       1.134698    6[1-(0),6-(1,6),6-(6,6)]
   105       2.184151       2.184151       2.184151    6[1-(0),1-(0),1-(0),6-(6,7)]
   106       0.942717       0.942717       0.942717    6[6-(1,1,1),6-(6,6),7-(7,27)]
   107       6.028802       6.028802       6.028802    6[1-(0),6-(1,6),6-(6,6)]
   108       2.184151       2.184151       2.184151    6[1-(0),1-(0),1-(0),6-(6,7)]
   109       0.942717       0.942717       0.942717    6[6-(1,1,1),6-(6,6),7-(7,27)]
   110       6.028802       6.028802       6.028802    6[1-(0),6-(1,6),6-(6,6)]
   111       5.765901       5.765901       5.765901    6[1-(0),1-(0),1-(0),6-(6,7)]
   112       4.524467       4.524467       4.524467    6[6-(1,1,1),6-(6,6),7-(7,27)]
   113       2.447052       2.447052       2.447052    6[1-(0),6-(1,6),6-(6,6)]
   114       5.765901       5.765901       5.765901    6[1-(0),1-(0),1-(0),6-(6,7)]
   115       4.524467       4.524467       4.524467    6[6-(1,1,1),6-(6,6),7-(7,27)]
   116       2.447052       2.447052       2.447052    6[1-(0),6-(1,6),6-(6,6)]
   117        3.58175        3.58175        3.58175    6[6-(6,6),6-(6,7),6-(6,7)]
   118        3.58175        3.58175        3.58175    6[6-(1,6),6-(1,6),6-(6,6)]
   119        3.58175        3.58175        3.58175    6[6-(6,6),6-(6,7),6-(6,7)]
   120        3.58175        3.58175        3.58175    6[6-(1,6),6-(1,6),6-(6,6)]
   121            0.0            0.0            0.0    6[6-(6,6),6-(6,7),6-(6,7)]
   122            0.0            0.0            0.0    6[6-(1,6),6-(1,6),6-(6,6)]
   123            0.0            0.0            0.0    6[6-(6,6),6-(6,7),6-(6,7)]
   124            0.0            0.0            0.0    6[6-(1,6),6-(1,6),6-(6,6)]
   125        3.58175        3.58175        3.58175    6[6-(6,6),6-(6,7),6-(6,7)]
   126        3.58175        3.58175        3.58175    6[6-(1,6),6-(1,6),6-(6,6)]
   127        3.58175        3.58175        3.58175    6[6-(6,6),6-(6,7),6-(6,7)]
   128        3.58175        3.58175        3.58175    6[6-(1,6),6-(1,6),6-(6,6)]
   129            0.0            0.0            0.0    6[6-(6,6),6-(6,7),6-(6,7)]
   130            0.0            0.0            0.0    6[6-(1,6),6-(1,6),6-(6,6)]
   131            0.0            0.0            0.0    6[6-(6,6),6-(6,7),6-(6,7)]
   132            0.0            0.0            0.0    6[6-(1,6),6-(1,6),6-(6,6)]
   133       4.182051       4.182051       4.182051    7[6-(6,6),7-(6,27),27-(7,7,7)]
   134       4.182051       4.182051       4.182051    7[6-(6,6),7-(6,27),27-(7,7,7)]
   135       0.600301       0.600301       0.600301    7[6-(6,6),7-(6,27),27-(7,7,7)]
   136       0.600301       0.600301       0.600301    7[6-(6,6),7-(6,27),27-(7,7,7)]
   137       6.563199       6.563199       6.563199    7[6-(6,6),7-(6,27),27-(7,7,7)]
   138       6.563199       6.563199       6.563199    7[6-(6,6),7-(6,27),27-(7,7,7)]
   139       2.981449       2.981449       2.981449    7[6-(6,6),7-(6,27),27-(7,7,7)]
   140       2.981449       2.981449       2.981449    7[6-(6,6),7-(6,27),27-(7,7,7)]
   141       2.981449       2.981449       2.981449    7[6-(6,6),7-(6,27),27-(7,7,7)]
   142       2.981449       2.981449       2.981449    7[6-(6,6),7-(6,27),27-(7,7,7)]
   143       6.563199       6.563199       6.563199    7[6-(6,6),7-(6,27),27-(7,7,7)]
   144       6.563199       6.563199       6.563199    7[6-(6,6),7-(6,27),27-(7,7,7)]
   145       0.600301       0.600301       0.600301    7[6-(6,6),7-(6,27),27-(7,7,7)]
   146       0.600301       0.600301       0.600301    7[6-(6,6),7-(6,27),27-(7,7,7)]
   147       4.182051       4.182051       4.182051    7[6-(6,6),7-(6,27),27-(7,7,7)]
   148       4.182051       4.182051       4.182051    7[6-(6,6),7-(6,27),27-(7,7,7)]
