# Supplementary material for: A collection of forcefield precursors for metal–organic frameworks
Source: RSC Adv. 2019 Nov 13;9(63):36492–507. doi: 10.1039/c9ra07327b (PMC9075174; doi:10.1039/c9ra07327b)
Supplement: RA-009-C9RA07327B-s642 [file RA-009-C9RA07327B-s642.txt]

EXIDEV_clean

9.392500    0.000000    0.000000
0.000000    10.197700    0.000000
0.000000    -0.822123    24.447781

     1       6.174723       6.174723       6.174723    27[7-(6,6),7-(6,6),8-(6),8-(6)]
     2        0.01221        0.01221        0.01221    27[7-(6,6),8-(6),8-(6)]
     3       3.217777       3.217777       3.217777    27[7-(6,6),7-(6,6),8-(6),8-(6)]
     4       -0.01221       -0.01221       -0.01221    27[7-(6,6),8-(6),8-(6)]
     5       8.441979       8.441979       8.441979    1[6-(6,7)]
     6       1.011572       1.011572       1.011572    1[6-(6,6)]
     7       8.673034       8.673034       8.673034    1[6-(6,6)]
     8       6.965478       6.965478       6.965478    1[6-(6,7)]
     9       3.160576       3.160576       3.160576    1[6-(1,6,8)]
    10       2.195027       2.195027       2.195027    1[6-(1,6,8)]
    11       2.115191       2.115191       2.115191    1[6-(1,6,8)]
    12       3.061016       3.061016       3.061016    1[6-(1,6,8)]
    13       9.064702       9.064702       9.064702    1[6-(6,6)]
    14        7.16272        7.16272        7.16272    1[6-(6,7)]
    15       8.676791       8.676791       8.676791    1[6-(6,7)]
    16       1.107376       1.107376       1.107376    1[6-(6,6)]
    17       4.726306       4.726306       4.726306    1[6-(1,6,8)]
    18       3.613295       3.613295       3.613295    1[6-(1,6,8)]
    19         5.6355         5.6355         5.6355    1[6-(6,6)]
    20       7.187141       7.187141       7.187141    1[6-(6,7)]
    21       8.487063       8.487063       8.487063    1[6-(6,7)]
    22       6.724091       6.724091       6.724091    1[6-(6,6)]
    23       4.998689       4.998689       4.998689    1[6-(1,6,8)]
    24        3.83214        3.83214        3.83214    1[6-(1,6,8)]
    25       6.388778       6.388778       6.388778    1[6-(6,6)]
    26       7.993957       7.993957       7.993957    1[6-(6,7)]
    27       7.253828       7.253828       7.253828    1[6-(6,7)]
    28       5.547211       5.547211       5.547211    1[6-(6,6)]
    29       3.779542       3.779542       3.779542    1[6-(6,6)]
    30       0.392606       0.392606       0.392606    1[6-(6,6)]
    31       2.390391       2.390391       2.390391    1[6-(6,6)]
    32       0.252658       0.252658       0.252658    1[6-(6,6)]
    33       2.407298       2.407298       2.407298    1[6-(6,6)]
    34       3.810537       3.810537       3.810537    1[6-(6,6)]
    35       9.055309       9.055309       9.055309    1[8-(6)]
    36       0.950521       0.950521       0.950521    1[6-(6,7)]
    37       8.380928       8.380928       8.380928    1[6-(6,6)]
    38       0.719466       0.719466       0.719466    1[6-(6,6)]
    39       2.427022       2.427022       2.427022    1[6-(6,7)]
    40       6.231924       6.231924       6.231924    1[6-(1,6,8)]
    41       7.197473       7.197473       7.197473    1[6-(1,6,8)]
    42       7.277309       7.277309       7.277309    1[6-(1,6,8)]
    43       6.331484       6.331484       6.331484    1[6-(1,6,8)]
    44       0.327798       0.327798       0.327798    1[6-(6,6)]
    45       2.229779       2.229779       2.229779    1[6-(6,7)]
    46       0.715709       0.715709       0.715709    1[6-(6,7)]
    47       8.285124       8.285124       8.285124    1[6-(6,6)]
    48       4.666194       4.666194       4.666194    1[6-(1,6,8)]
    49       5.779205       5.779205       5.779205    1[6-(1,6,8)]
    50          3.757          3.757          3.757    1[6-(6,6)]
    51       2.205359       2.205359       2.205359    1[6-(6,7)]
    52       0.905437       0.905437       0.905437    1[6-(6,7)]
    53       2.668409       2.668409       2.668409    1[6-(6,6)]
    54       4.393811       4.393811       4.393811    1[6-(1,6,8)]
    55        5.56036        5.56036        5.56036    1[6-(1,6,8)]
    56       3.003721       3.003721       3.003721    1[6-(6,6)]
    57       1.398543       1.398543       1.398543    1[6-(6,7)]
    58       2.138672       2.138672       2.138672    1[6-(6,7)]
    59       3.845289       3.845289       3.845289    1[6-(6,6)]
    60       5.612958       5.612958       5.612958    1[6-(6,6)]
    61       8.999893       8.999893       8.999893    1[6-(6,6)]
    62       7.002109       7.002109       7.002109    1[6-(6,6)]
    63       9.139842       9.139842       9.139842    1[6-(6,6)]
    64       6.985202       6.985202       6.985202    1[6-(6,6)]
    65       5.581963       5.581963       5.581963    1[6-(6,6)]
    66       0.337191       0.337191       0.337191    1[8-(6)]
    67       8.537783       8.537783       8.537783    6[1-(0),6-(1,6),7-(6,27)]
    68       0.366308       0.366308       0.366308    6[1-(0),6-(1,7),6-(6,8)]
    69       0.507195       0.507195       0.507195    6[6-(1,6),6-(1,6),8-(6)]
    70       8.724693       8.724693       8.724693    6[1-(0),6-(1,7),6-(6,8)]
    71        7.66428        7.66428        7.66428    6[1-(0),6-(1,6),7-(6,27)]
    72       2.582938       2.582938       2.582938    6[1-(0),1-(0),6-(6,6,6),8-(6)]
    73       3.397267       3.397267       3.397267    6[6-(1,1,8),6-(1,1,8),6-(1,1,8),6-(1,1,8)]
    74        2.55476        2.55476        2.55476    6[1-(0),1-(0),6-(6,6,6),8-(6)]
    75       0.516587       0.516587       0.516587    6[6-(1,6),6-(1,6),8-(6)]
    76       8.951052       8.951052       8.951052    6[1-(0),6-(1,7),6-(6,8)]
    77        7.85213        7.85213        7.85213    6[1-(0),6-(1,6),7-(6,27)]
    78        8.71624        8.71624        8.71624    6[1-(0),6-(1,6),7-(6,27)]
    79       0.403877       0.403877       0.403877    6[1-(0),6-(1,7),6-(6,8)]
    80       4.189055       4.189055       4.189055    6[1-(0),1-(0),6-(6,6,6),8-(6)]
    81       5.926667       5.926667       5.926667    6[6-(1,6),6-(1,6),8-(6)]
    82       6.095732       6.095732       6.095732    6[1-(0),6-(1,7),6-(6,8)]
    83       7.147692       7.147692       7.147692    6[1-(0),6-(1,6),7-(6,27)]
    84       7.795775       7.795775       7.795775    6[1-(0),6-(1,6),7-(6,27)]
    85       6.818955       6.818955       6.818955    6[1-(0),6-(1,7),6-(6,8)]
    86       4.367512       4.367512       4.367512    6[1-(0),1-(0),6-(6,6,6),8-(6)]
    87       5.983022       5.983022       5.983022    6[6-(1,6),6-(1,6),8-(6)]
    88       6.602927       6.602927       6.602927    6[1-(0),6-(1,7),6-(6,8)]
    89       7.569416       7.569416       7.569416    6[1-(0),6-(1,6),7-(6)]
    90       7.081945       7.081945       7.081945    6[1-(0),6-(1,6),7-(6)]
    91       6.142695       6.142695       6.142695    6[1-(0),6-(1,7),6-(6,8)]
    92       4.639895       4.639895       4.639895    6[6-(6,6),8-(0),8-(27)]
    93       3.262954       3.262954       3.262954    6[6-(1,6),6-(1,6),6-(8,8)]
    94       3.141791       3.141791       3.141791    6[1-(0),6-(6,6),6-(6,6)]
    95        2.06635        2.06635        2.06635    6[6-(1,6),6-(1,6),6-(8,8)]
    96       1.112072       1.112072       1.112072    6[1-(0),6-(6,6),6-(6,8)]
    97       1.233235       1.233235       1.233235    6[6-(1,6),6-(1,6),8-(1)]
    98       2.308676       2.308676       2.308676    6[1-(0),6-(6,6),6-(6,8)]
    99       1.662473       1.662473       1.662473    6[6-(6,6),8-(0),8-(27)]
   100         1.8785         1.8785         1.8785    6[6-(6,6),8-(0),8-(27)]
   101       2.006238       2.006238       2.006238    6[6-(1,6),6-(1,6),6-(8,8)]
   102       1.015329       1.015329       1.015329    6[1-(0),6-(6,6),6-(6,8)]
   103       1.165609       1.165609       1.165609    6[6-(1,6),6-(1,6),8-(0)]
   104       2.306798       2.306798       2.306798    6[1-(0),6-(6,6),6-(6,8)]
   105       3.297707       3.297707       3.297707    6[6-(1,6),6-(1,6),6-(8,8)]
   106       3.147427       3.147427       3.147427    6[1-(0),6-(6,6),6-(6,6)]
   107       4.360938       4.360938       4.360938    6[6-(6,6),8-(0),8-(27)]
   108       0.854717       0.854717       0.854717    6[1-(0),6-(1,6),7-(6,27)]
   109       9.026193       9.026193       9.026193    6[1-(0),6-(1,7),6-(6,8)]
   110       8.885305       8.885305       8.885305    6[6-(1,6),6-(1,6),8-(6)]
   111       0.667807       0.667807       0.667807    6[1-(0),6-(1,7),6-(6,8)]
   112        1.72822        1.72822        1.72822    6[1-(0),6-(1,6),7-(6,27)]
   113       6.809563       6.809563       6.809563    6[1-(0),1-(0),6-(6,6,6),8-(6)]
   114       5.995233       5.995233       5.995233    6[6-(1,1,8),6-(1,1,8),6-(1,1,8),6-(1,1,8)]
   115        6.83774        6.83774        6.83774    6[1-(0),1-(0),6-(6,6,6),8-(6)]
   116       8.875912       8.875912       8.875912    6[6-(1,6),6-(1,6),8-(6)]
   117       0.441447       0.441447       0.441447    6[1-(0),6-(1,7),6-(6,8)]
   118        1.54037        1.54037        1.54037    6[1-(0),6-(1,6),7-(6,27)]
   119        0.67626        0.67626        0.67626    6[1-(0),6-(1,6),7-(6,27)]
   120       8.988622       8.988622       8.988622    6[1-(0),6-(1,7),6-(6,8)]
   121       5.203445       5.203445       5.203445    6[1-(0),1-(0),6-(6,6,6),8-(6)]
   122       3.465832       3.465832       3.465832    6[6-(1,6),6-(1,6),8-(6)]
   123       3.296767       3.296767       3.296767    6[1-(0),6-(1,7),6-(6,8)]
   124       2.244808       2.244808       2.244808    6[1-(0),6-(1,6),7-(6,27)]
   125       1.596725       1.596725       1.596725    6[1-(0),6-(1,6),7-(6,27)]
   126       2.573545       2.573545       2.573545    6[1-(0),6-(1,7),6-(6,8)]
   127       5.024987       5.024987       5.024987    6[1-(0),1-(0),6-(6,6,6),8-(6)]
   128       3.409477       3.409477       3.409477    6[6-(1,6),6-(1,6),8-(6)]
   129       2.789572       2.789572       2.789572    6[1-(0),6-(1,7),6-(6,8)]
   130       1.823084       1.823084       1.823084    6[1-(0),6-(1,6),7-(6)]
   131       2.310555       2.310555       2.310555    6[1-(0),6-(1,6),7-(6)]
   132       3.249805       3.249805       3.249805    6[1-(0),6-(1,7),6-(6,8)]
   133       4.752605       4.752605       4.752605    6[6-(6,6),8-(0),8-(27)]
   134       6.129545       6.129545       6.129545    6[6-(1,6),6-(1,6),6-(8,8)]
   135       6.250709       6.250709       6.250709    6[1-(0),6-(6,6),6-(6,6)]
   136        7.32615        7.32615        7.32615    6[6-(1,6),6-(1,6),6-(8,8)]
   137       8.280428       8.280428       8.280428    6[1-(0),6-(6,6),6-(6,8)]
   138       8.159265       8.159265       8.159265    6[6-(1,6),6-(1,6),8-(1)]
   139       7.083823       7.083823       7.083823    6[1-(0),6-(6,6),6-(6,8)]
   140       7.730027       7.730027       7.730027    6[6-(6,6),8-(0),8-(27)]
   141          7.514          7.514          7.514    6[6-(6,6),8-(0),8-(27)]
   142       7.386262       7.386262       7.386262    6[6-(1,6),6-(1,6),6-(8,8)]
   143       8.377171       8.377171       8.377171    6[1-(0),6-(6,6),6-(6,8)]
   144       8.226891       8.226891       8.226891    6[6-(1,6),6-(1,6),8-(0)]
   145       7.085702       7.085702       7.085702    6[1-(0),6-(6,6),6-(6,8)]
   146       6.094793       6.094793       6.094793    6[6-(1,6),6-(1,6),6-(8,8)]
   147       6.245073       6.245073       6.245073    6[1-(0),6-(6,6),6-(6,6)]
   148       5.031562       5.031562       5.031562    6[6-(6,6),8-(0),8-(27)]
   149       7.580687       7.580687       7.580687    7[6-(1,6),6-(1,6),27-(7,8,8)]
   150       7.637042       7.637042       7.637042    7[6-(1,6),6-(1,6),27-(7,8,8)]
   151       7.917877       7.917877       7.917877    7[6-(1,6),6-(1,6),27-(8,8)]
   152       7.870915       7.870915       7.870915    7[6-(1,6),6-(1,6)]
   153       1.811813       1.811813       1.811813    7[6-(1,6),6-(1,6),27-(7,8,8)]
   154       1.755458       1.755458       1.755458    7[6-(1,6),6-(1,6),27-(7,8,8)]
   155       1.474622       1.474622       1.474622    7[6-(1,6),6-(1,6),27-(8,8)]
   156       1.521585       1.521585       1.521585    7[6-(1,6),6-(1,6)]
   157        1.52722        1.52722        1.52722    8[6-(1,1,6),6-(6,6)]
   158       1.613631       1.613631       1.613631    8[6-(1,1,6),6-(6,6)]
   159       5.039076       5.039076       5.039076    8[6-(1,1,6),6-(6,6)]
   160       5.069132       5.069132       5.069132    8[6-(1,1,6),6-(6,6)]
   161        5.44765        5.44765        5.44765    8[6-(6,8),27-(7,7,8)]
   162       4.396629       4.396629       4.396629    8[6-(6,8)]
   163       0.244205       0.244205       0.244205    8[1-(0),6-(6,6)]
   164       0.871624       0.871624       0.871624    8[6-(6,8),27-(7,8)]
   165       2.826203       2.826203       2.826203    8[6-(6,8)]
   166       0.922343       0.922343       0.922343    8[6-(6,8),27-(7,8)]
   167       2.287074       2.287074       2.287074    8[6-(6,8)]
   168       0.234813       0.234813       0.234813    8[6-(6,6)]
   169       4.480222       4.480222       4.480222    8[6-(6,8)]
   170       5.588537       5.588537       5.588537    8[6-(6,8),27-(7,7,8)]
   171       7.865279       7.865279       7.865279    8[6-(1,1,6),6-(6,6)]
   172       7.778868       7.778868       7.778868    8[6-(1,1,6),6-(6,6)]
   173       4.353424       4.353424       4.353424    8[6-(1,1,6),6-(6,6)]
   174       4.323368       4.323368       4.323368    8[6-(1,1,6),6-(6,6)]
   175        3.94485        3.94485        3.94485    8[6-(6,8),27-(7,7,8)]
   176       4.995871       4.995871       4.995871    8[6-(6,8)]
   177       9.148295       9.148295       9.148295    8[1-(0),6-(6,6)]
   178       8.520876       8.520876       8.520876    8[6-(6,8),27-(7,8)]
   179       6.566297       6.566297       6.566297    8[6-(6,8)]
   180       8.470156       8.470156       8.470156    8[6-(6,8),27-(7,8)]
   181       7.105426       7.105426       7.105426    8[6-(6,8)]
   182       9.157687       9.157687       9.157687    8[6-(6,6)]
   183       4.912278       4.912278       4.912278    8[6-(6,8)]
   184       3.803962       3.803962       3.803962    8[6-(6,8),27-(7,7,8)]
