# Supplementary material for: A collection of forcefield precursors for metal–organic frameworks
Source: RSC Adv. 2019 Nov 13;9(63):36492–507. doi: 10.1039/c9ra07327b (PMC9075174; doi:10.1039/c9ra07327b)
Supplement: RA-009-C9RA07327B-s643 [file RA-009-C9RA07327B-s643.txt]

EXOTOB_clean

30.238000    0.000000    0.000000
15.119000    26.186876    0.000000
15.119000    8.728959    24.689224

     1      35.253879      35.253879      35.253879    28[7-(6,6),7-(6,6),8-(6)]
     2      26.626676      26.626676      26.626676    28[7-(6,6),7-(6,6),8-(6)]
     3      33.849324      33.849324      33.849324    28[7-(6,6),7-(6,6),8-(6)]
     4      25.222121      25.222121      25.222121    28[7-(6,6),7-(6,6),8-(6)]
     5      41.361804      41.361804      41.361804    28[7-(6,6),7-(6,6),8-(6)]
     6      19.114196      19.114196      19.114196    28[7-(6,6),7-(6,6),8-(6)]
     7        27.7414        27.7414        27.7414    28[7-(6,6),7-(6,6),8-(6)]
     8        32.7346        32.7346        32.7346    28[7-(6,6),7-(6,6),8-(6)]
     9       37.75048       37.75048       37.75048    28[7-(6,6),7-(6,6),8-(6)]
    10      24.130075      24.130075      24.130075    28[7-(6,6),7-(6,6),8-(6)]
    11       22.72552       22.72552       22.72552    28[7-(6,6),7-(6,6),8-(6)]
    12      36.345925      36.345925      36.345925    28[7-(6,6),7-(6,6),8-(6)]
    13       22.63148       22.63148       22.63148    28[7-(6,6),7-(6,6),8-(6)]
    14      39.249075      39.249075      39.249075    28[7-(6,6),7-(6,6),8-(6)]
    15       37.84452       37.84452       37.84452    28[7-(6,6),7-(6,6),8-(6)]
    16      21.226925      21.226925      21.226925    28[7-(6,6),7-(6,6),8-(6)]
    17      35.253879      35.253879      35.253879    28[7-(6,6),7-(6,6),8-(6)]
    18      26.626676      26.626676      26.626676    28[7-(6,6),7-(6,6),8-(6)]
    19      33.849324      33.849324      33.849324    28[7-(6,6),7-(6,6),8-(6)]
    20      25.222121      25.222121      25.222121    28[7-(6,6),7-(6,6),8-(6)]
    21      26.242804      26.242804      26.242804    28[7-(6,6),7-(6,6),8-(6)]
    22      34.233196      34.233196      34.233196    28[7-(6,6),7-(6,6),8-(6)]
    23        42.8604        42.8604        42.8604    28[7-(6,6),7-(6,6),8-(6)]
    24        17.6156        17.6156        17.6156    28[7-(6,6),7-(6,6),8-(6)]
    25      49.170012      49.170012      49.170012    1[6-(6,6)]
    26       7.260144       7.260144       7.260144    1[6-(6,7)]
    27       8.620854       8.620854       8.620854    1[6-(6,6)]
    28       7.142216       7.142216       7.142216    1[6-(6,6)]
    29      35.898554      35.898554      35.898554    1[6-(6,7)]
    30      32.318374      32.318374      32.318374    1[6-(6,7)]
    31      30.764141      30.764141      30.764141    1[6-(6,6)]
    32      33.772822      33.772822      33.772822    1[6-(6,6)]
    33       35.20308       35.20308       35.20308    1[6-(6,7)]
    34      51.939813      51.939813      51.939813    1[6-(6,6)]
    35      10.894751      10.894751      10.894751    1[6-(6,7)]
    36      11.959129      11.959129      11.959129    1[6-(6,6)]
    37      15.415332      15.415332      15.415332    1[6-(6,6)]
    38      29.415526      29.415526      29.415526    1[6-(6,7)]
    39      26.470345      26.470345      26.470345    1[6-(6,7)]
    40      25.520872      25.520872      25.520872    1[6-(6,6)]
    41      23.909187      23.909187      23.909187    1[6-(6,6)]
    42      24.831446      24.831446      24.831446    1[6-(6,7)]
    43      38.774187      38.774187      38.774187    1[6-(6,6)]
    44      19.343249      19.343249      19.343249    1[6-(6,7)]
    45      18.278871      18.278871      18.278871    1[6-(6,6)]
    46      14.822668      14.822668      14.822668    1[6-(6,6)]
    47      31.060474      31.060474      31.060474    1[6-(6,7)]
    48      34.005655      34.005655      34.005655    1[6-(6,7)]
    49      34.955128      34.955128      34.955128    1[6-(6,6)]
    50      36.566813      36.566813      36.566813    1[6-(6,6)]
    51      35.644554      35.644554      35.644554    1[6-(6,7)]
    52      41.543988      41.543988      41.543988    1[6-(6,6)]
    53      22.977856      22.977856      22.977856    1[6-(6,7)]
    54      21.617146      21.617146      21.617146    1[6-(6,6)]
    55      23.095784      23.095784      23.095784    1[6-(6,6)]
    56      24.577446      24.577446      24.577446    1[6-(6,7)]
    57      28.157626      28.157626      28.157626    1[6-(6,7)]
    58      29.711859      29.711859      29.711859    1[6-(6,6)]
    59      26.703178      26.703178      26.703178    1[6-(6,6)]
    60       25.27292       25.27292       25.27292    1[6-(6,7)]
    61      44.186789      44.186789      44.186789    1[6-(6,6)]
    62      13.912504      13.912504      13.912504    1[6-(6,7)]
    63      15.167381      15.167381      15.167381    1[6-(6,6)]
    64       11.85632       11.85632       11.85632    1[6-(6,6)]
    65      40.993657      40.993657      40.993657    1[6-(6,7)]
    66      39.626899      39.626899      39.626899    1[6-(6,7)]
    67      38.311546      38.311546      38.311546    1[6-(6,6)]
    68      39.185424      39.185424      39.185424    1[6-(6,6)]
    69      40.488682      40.488682      40.488682    1[6-(6,7)]
    70      46.527211      46.527211      46.527211    1[6-(6,6)]
    71      16.325496      16.325496      16.325496    1[6-(6,7)]
    72      15.070619      15.070619      15.070619    1[6-(6,6)]
    73       18.38168       18.38168       18.38168    1[6-(6,6)]
    74      19.482343      19.482343      19.482343    1[6-(6,7)]
    75      20.849101      20.849101      20.849101    1[6-(6,7)]
    76      22.164454      22.164454      22.164454    1[6-(6,6)]
    77      21.290576      21.290576      21.290576    1[6-(6,6)]
    78      19.987318      19.987318      19.987318    1[6-(6,7)]
    79       43.75741       43.75741       43.75741    1[6-(6,6)]
    80      12.690889      12.690889      12.690889    1[6-(6,7)]
    81      11.732344      11.732344      11.732344    1[6-(6,6)]
    82      10.108563      10.108563      10.108563    1[6-(6,6)]
    83      25.965371      25.965371      25.965371    1[6-(6,7)]
    84       26.69713       26.69713       26.69713    1[6-(6,7)]
    85      27.407723      27.407723      27.407723    1[6-(6,6)]
    86      31.154211      31.154211      31.154211    1[6-(6,6)]
    87      30.358952      30.358952      30.358952    1[6-(6,7)]
    88       46.95659       46.95659       46.95659    1[6-(6,6)]
    89      17.547111      17.547111      17.547111    1[6-(6,7)]
    90      18.505656      18.505656      18.505656    1[6-(6,6)]
    91      20.129437      20.129437      20.129437    1[6-(6,6)]
    92      34.510629      34.510629      34.510629    1[6-(6,7)]
    93       33.77887       33.77887       33.77887    1[6-(6,7)]
    94      33.068277      33.068277      33.068277    1[6-(6,6)]
    95      29.321789      29.321789      29.321789    1[6-(6,6)]
    96      30.117048      30.117048      30.117048    1[6-(6,7)]
    97      50.769602      50.769602      50.769602    1[6-(6,6)]
    98       9.688255       9.688255       9.688255    1[6-(6,7)]
    99       12.00751       12.00751       12.00751    1[6-(6,6)]
   100      12.152652      12.152652      12.152652    1[6-(6,6)]
   101      40.171183      40.171183      40.171183    1[6-(6,7)]
   102      35.859244      35.859244      35.859244    1[6-(6,7)]
   103      33.594418      33.594418      33.594418    1[6-(6,6)]
   104      32.856611      32.856611      32.856611    1[6-(6,6)]
   105      35.082128      35.082128      35.082128    1[6-(6,7)]
   106      50.340222      50.340222      50.340222    1[6-(6,6)]
   107        8.46664        8.46664        8.46664    1[6-(6,7)]
   108       8.572473       8.572473       8.572473    1[6-(6,6)]
   109      10.404896      10.404896      10.404896    1[6-(6,6)]
   110      25.142897      25.142897      25.142897    1[6-(6,7)]
   111      22.929475      22.929475      22.929475    1[6-(6,7)]
   112      22.690595      22.690595      22.690595    1[6-(6,6)]
   113      24.825398      24.825398      24.825398    1[6-(6,6)]
   114      24.952398      24.952398      24.952398    1[6-(6,7)]
   115      39.944398      39.944398      39.944398    1[6-(6,6)]
   116      20.549745      20.549745      20.549745    1[6-(6,7)]
   117       18.23049       18.23049       18.23049    1[6-(6,6)]
   118      18.085348      18.085348      18.085348    1[6-(6,6)]
   119      20.304817      20.304817      20.304817    1[6-(6,7)]
   120      24.616756      24.616756      24.616756    1[6-(6,7)]
   121      26.881582      26.881582      26.881582    1[6-(6,6)]
   122      27.619389      27.619389      27.619389    1[6-(6,6)]
   123      25.393872      25.393872      25.393872    1[6-(6,7)]
   124      40.373778      40.373778      40.373778    1[6-(6,6)]
   125       21.77136       21.77136       21.77136    1[6-(6,7)]
   126      21.665527      21.665527      21.665527    1[6-(6,6)]
   127      19.833104      19.833104      19.833104    1[6-(6,6)]
   128      35.333103      35.333103      35.333103    1[6-(6,7)]
   129      37.546525      37.546525      37.546525    1[6-(6,7)]
   130      37.785405      37.785405      37.785405    1[6-(6,6)]
   131      35.650602      35.650602      35.650602    1[6-(6,6)]
   132      35.523602      35.523602      35.523602    1[6-(6,7)]
   133      20.531602      20.531602      20.531602    1[6-(6,6)]
   134      24.807255      24.807255      24.807255    1[6-(6,7)]
   135       27.12651       27.12651       27.12651    1[6-(6,6)]
   136      27.271652      27.271652      27.271652    1[6-(6,6)]
   137      25.052183      25.052183      25.052183    1[6-(6,7)]
   138      20.740244      20.740244      20.740244    1[6-(6,7)]
   139      18.475418      18.475418      18.475418    1[6-(6,6)]
   140      17.737611      17.737611      17.737611    1[6-(6,6)]
   141      19.963128      19.963128      19.963128    1[6-(6,7)]
   142      20.102222      20.102222      20.102222    1[6-(6,6)]
   143       38.70464       38.70464       38.70464    1[6-(6,7)]
   144      38.810473      38.810473      38.810473    1[6-(6,6)]
   145      40.642896      40.642896      40.642896    1[6-(6,6)]
   146      40.261897      40.261897      40.261897    1[6-(6,7)]
   147      38.048475      38.048475      38.048475    1[6-(6,7)]
   148      37.809595      37.809595      37.809595    1[6-(6,6)]
   149      24.825398      24.825398      24.825398    1[6-(6,6)]
   150      24.952398      24.952398      24.952398    1[6-(6,7)]
   151       9.706398       9.706398       9.706398    1[6-(6,6)]
   152      35.668745      35.668745      35.668745    1[6-(6,7)]
   153       33.34949       33.34949       33.34949    1[6-(6,6)]
   154      33.204348      33.204348      33.204348    1[6-(6,6)]
   155      35.423817      35.423817      35.423817    1[6-(6,7)]
   156      39.735756      39.735756      39.735756    1[6-(6,7)]
   157      42.000582      42.000582      42.000582    1[6-(6,6)]
   158      12.500389      12.500389      12.500389    1[6-(6,6)]
   159      10.274872      10.274872      10.274872    1[6-(6,7)]
   160      10.135778      10.135778      10.135778    1[6-(6,6)]
   161       21.77136       21.77136       21.77136    1[6-(6,7)]
   162      21.665527      21.665527      21.665527    1[6-(6,6)]
   163      19.833104      19.833104      19.833104    1[6-(6,6)]
   164      20.214103      20.214103      20.214103    1[6-(6,7)]
   165      22.427525      22.427525      22.427525    1[6-(6,7)]
   166      22.666405      22.666405      22.666405    1[6-(6,6)]
   167       5.412602       5.412602       5.412602    1[6-(6,6)]
   168       5.285602       5.285602       5.285602    1[6-(6,7)]
   169      18.932012      18.932012      18.932012    1[6-(6,6)]
   170      37.498144      37.498144      37.498144    1[6-(6,7)]
   171      38.858854      38.858854      38.858854    1[6-(6,6)]
   172      37.380216      37.380216      37.380216    1[6-(6,6)]
   173      35.898554      35.898554      35.898554    1[6-(6,7)]
   174      32.318374      32.318374      32.318374    1[6-(6,7)]
   175      30.764141      30.764141      30.764141    1[6-(6,6)]
   176      18.653822      18.653822      18.653822    1[6-(6,6)]
   177       20.08408       20.08408       20.08408    1[6-(6,7)]
   178      21.701813      21.701813      21.701813    1[6-(6,6)]
   179      26.013751      26.013751      26.013751    1[6-(6,7)]
   180      27.078129      27.078129      27.078129    1[6-(6,6)]
   181      30.534332      30.534332      30.534332    1[6-(6,6)]
   182      29.415526      29.415526      29.415526    1[6-(6,7)]
   183      26.470345      26.470345      26.470345    1[6-(6,7)]
   184      25.520872      25.520872      25.520872    1[6-(6,6)]
   185      23.909187      23.909187      23.909187    1[6-(6,6)]
   186      24.831446      24.831446      24.831446    1[6-(6,7)]
   187       8.536187       8.536187       8.536187    1[6-(6,6)]
   188      34.462249      34.462249      34.462249    1[6-(6,7)]
   189      33.397871      33.397871      33.397871    1[6-(6,6)]
   190      29.941668      29.941668      29.941668    1[6-(6,6)]
   191      31.060474      31.060474      31.060474    1[6-(6,7)]
   192      34.005655      34.005655      34.005655    1[6-(6,7)]
   193      34.955128      34.955128      34.955128    1[6-(6,6)]
   194       6.328813       6.328813       6.328813    1[6-(6,6)]
   195       5.406554       5.406554       5.406554    1[6-(6,7)]
   196      11.305988      11.305988      11.305988    1[6-(6,6)]
   197      22.977856      22.977856      22.977856    1[6-(6,7)]
   198      21.617146      21.617146      21.617146    1[6-(6,6)]
   199      23.095784      23.095784      23.095784    1[6-(6,6)]
   200      24.577446      24.577446      24.577446    1[6-(6,7)]
   201      28.157626      28.157626      28.157626    1[6-(6,7)]
   202      29.711859      29.711859      29.711859    1[6-(6,6)]
   203      11.584178      11.584178      11.584178    1[6-(6,6)]
   204       10.15392       10.15392       10.15392    1[6-(6,7)]
   205      13.948789      13.948789      13.948789    1[6-(6,6)]
   206      29.031504      29.031504      29.031504    1[6-(6,7)]
   207      30.286381      30.286381      30.286381    1[6-(6,6)]
   208       26.97532       26.97532       26.97532    1[6-(6,6)]
   209      25.874657      25.874657      25.874657    1[6-(6,7)]
   210      24.507899      24.507899      24.507899    1[6-(6,7)]
   211      23.192546      23.192546      23.192546    1[6-(6,6)]
   212       8.947424       8.947424       8.947424    1[6-(6,6)]
   213      10.250682      10.250682      10.250682    1[6-(6,7)]
   214      16.289211      16.289211      16.289211    1[6-(6,6)]
   215      31.444496      31.444496      31.444496    1[6-(6,7)]
   216      30.189619      30.189619      30.189619    1[6-(6,6)]
   217       33.50068       33.50068       33.50068    1[6-(6,6)]
   218      34.601343      34.601343      34.601343    1[6-(6,7)]
   219      35.968101      35.968101      35.968101    1[6-(6,7)]
   220      37.283454      37.283454      37.283454    1[6-(6,6)]
   221      21.290576      21.290576      21.290576    1[6-(6,6)]
   222      19.987318      19.987318      19.987318    1[6-(6,7)]
   223       13.51941       13.51941       13.51941    1[6-(6,6)]
   224      42.928889      42.928889      42.928889    1[6-(6,7)]
   225      41.970344      41.970344      41.970344    1[6-(6,6)]
   226      40.346563      40.346563      40.346563    1[6-(6,6)]
   227      41.084371      41.084371      41.084371    1[6-(6,7)]
   228       41.81613       41.81613       41.81613    1[6-(6,7)]
   229      42.526723      42.526723      42.526723    1[6-(6,6)]
   230      16.035211      16.035211      16.035211    1[6-(6,6)]
   231      15.239952      15.239952      15.239952    1[6-(6,7)]
   232       16.71859       16.71859       16.71859    1[6-(6,6)]
   233      17.547111      17.547111      17.547111    1[6-(6,7)]
   234      18.505656      18.505656      18.505656    1[6-(6,6)]
   235      20.129437      20.129437      20.129437    1[6-(6,6)]
   236      19.391629      19.391629      19.391629    1[6-(6,7)]
   237       18.65987       18.65987       18.65987    1[6-(6,7)]
   238      17.949277      17.949277      17.949277    1[6-(6,6)]
   239      14.202789      14.202789      14.202789    1[6-(6,6)]
   240      14.998048      14.998048      14.998048    1[6-(6,7)]
   241        49.7657        49.7657        49.7657    1[6-(6,6)]
   242        40.9483        40.9483        40.9483    1[6-(6,6)]
   243         45.357         45.357         45.357    1[6-(6,6)]
   244         45.357         45.357         45.357    1[6-(6,6)]
   245        49.7657        49.7657        49.7657    1[6-(6,6)]
   246        40.9483        40.9483        40.9483    1[6-(6,6)]
   247        19.5277        19.5277        19.5277    1[6-(6,6)]
   248        10.7103        10.7103        10.7103    1[6-(6,6)]
   249        19.5277        19.5277        19.5277    1[6-(6,6)]
   250        10.7103        10.7103        10.7103    1[6-(6,6)]
   251         15.119         15.119         15.119    1[6-(6,6)]
   252         15.119         15.119         15.119    1[6-(6,6)]
   253      35.461614      35.461614      35.461614    6[6-(6,6),8-(0),8-(28)]
   254      51.042046      51.042046      51.042046    6[6-(1,6),6-(6,6),6-(8,8)]
   255      50.066266      50.066266      50.066266    6[1-(0),6-(1,6),6-(6,6)]
   256       7.203901       7.203901       7.203901    6[1-(0),6-(1,6),7-(6,28)]
   257       8.048146       8.048146       8.048146    6[1-(0),6-(1,7),6-(6,6)]
   258       8.031818       8.031818       8.031818    6[6-(1,6),6-(1,6),6-(7,7)]
   259       7.151589       7.151589       7.151589    6[1-(0),6-(1,7),6-(6,6)]
   260       36.53839       36.53839       36.53839    6[1-(0),6-(1,6),7-(6,28)]
   261       8.839777       8.839777       8.839777    6[6-(6,6),7-(6),7-(6)]
   262      32.611078      32.611078      32.611078    6[1-(0),6-(1,6),7-(6,28)]
   263      31.671584      31.671584      31.671584    6[1-(0),6-(1,7),6-(6,6)]
   264      32.080704      32.080704      32.080704    6[6-(1,6),6-(1,6),6-(7,7)]
   265      33.440809      33.440809      33.440809    6[1-(0),6-(1,7),6-(6,6)]
   266      34.291102      34.291102      34.291102    6[1-(0),6-(1,6),7-(6,28)]
   267       31.09434       31.09434       31.09434    6[6-(6,6),7-(6),7-(6)]
   268      23.901022      23.901022      23.901022    6[6-(6,6),8-(0),8-(28)]
   269      52.731141      52.731141      52.731141    6[6-(1,6),6-(6,6),6-(8,8)]
   270      51.719075      51.719075      51.719075    6[1-(0),6-(1,6),6-(6,6)]
   271      11.820034      11.820034      11.820034    6[1-(0),6-(1,6),7-(6,28)]
   272      12.465918      12.465918      12.465918    6[1-(0),6-(1,7),6-(6,6)]
   273      13.785504      13.785504      13.785504    6[6-(1,6),6-(1,6),6-(7,7)]
   274      14.487328      14.487328      14.487328    6[1-(0),6-(1,7),6-(6,6)]
   275      28.929904      28.929904      28.929904    6[1-(0),6-(1,6),7-(6,28)]
   276      14.507588      14.507588      14.507588    6[6-(6,6),7-(6),7-(6)]
   277       25.92969       25.92969       25.92969    6[1-(0),6-(1,6),7-(6,28)]
   278      25.382684      25.382684      25.382684    6[1-(0),6-(1,7),6-(6,6)]
   279      24.646994      24.646994      24.646994    6[6-(1,6),6-(1,6),6-(7,7)]
   280       24.43049       24.43049       24.43049    6[1-(0),6-(1,7),6-(6,6)]
   281      24.976588      24.976588      24.976588    6[1-(0),6-(1,6),7-(6,28)]
   282      24.073681      24.073681      24.073681    6[6-(6,6),7-(6),7-(6)]
   283      36.574978      36.574978      36.574978    6[6-(6,6),8-(0),8-(28)]
   284      37.982859      37.982859      37.982859    6[6-(1,6),6-(6,6),6-(8,8)]
   285      38.994925      38.994925      38.994925    6[1-(0),6-(1,6),6-(6,6)]
   286      18.417966      18.417966      18.417966    6[1-(0),6-(1,6),7-(6,28)]
   287      17.772082      17.772082      17.772082    6[1-(0),6-(1,7),6-(6,6)]
   288      16.452496      16.452496      16.452496    6[6-(1,6),6-(1,6),6-(7,7)]
   289      15.750672      15.750672      15.750672    6[1-(0),6-(1,7),6-(6,6)]
   290      31.546096      31.546096      31.546096    6[1-(0),6-(1,6),7-(6,28)]
   291      15.730412      15.730412      15.730412    6[6-(6,6),7-(6),7-(6)]
   292       34.54631       34.54631       34.54631    6[1-(0),6-(1,6),7-(6,28)]
   293      35.093316      35.093316      35.093316    6[1-(0),6-(1,7),6-(6,6)]
   294      35.829006      35.829006      35.829006    6[6-(1,6),6-(1,6),6-(7,7)]
   295       36.04551       36.04551       36.04551    6[1-(0),6-(1,7),6-(6,6)]
   296      35.499412      35.499412      35.499412    6[1-(0),6-(1,6),7-(6,28)]
   297      36.402319      36.402319      36.402319    6[6-(6,6),7-(6),7-(6)]
   298      25.014386      25.014386      25.014386    6[6-(6,6),8-(0),8-(28)]
   299      39.671954      39.671954      39.671954    6[6-(1,6),6-(6,6),6-(8,8)]
   300      40.647734      40.647734      40.647734    6[1-(0),6-(1,6),6-(6,6)]
   301      23.034099      23.034099      23.034099    6[1-(0),6-(1,6),7-(6,28)]
   302      22.189854      22.189854      22.189854    6[1-(0),6-(1,7),6-(6,6)]
   303      22.206182      22.206182      22.206182    6[6-(1,6),6-(1,6),6-(7,7)]
   304      23.086411      23.086411      23.086411    6[1-(0),6-(1,7),6-(6,6)]
   305       23.93761       23.93761       23.93761    6[1-(0),6-(1,6),7-(6,28)]
   306      21.398223      21.398223      21.398223    6[6-(6,6),7-(6),7-(6)]
   307      27.864922      27.864922      27.864922    6[1-(0),6-(1,6),7-(6,28)]
   308      28.804416      28.804416      28.804416    6[1-(0),6-(1,7),6-(6,6)]
   309      28.395296      28.395296      28.395296    6[6-(1,6),6-(1,6),6-(7,7)]
   310      27.035191      27.035191      27.035191    6[1-(0),6-(1,7),6-(6,6)]
   311      26.184898      26.184898      26.184898    6[1-(0),6-(1,6),7-(6,28)]
   312       29.38166       29.38166       29.38166    6[6-(6,6),7-(6),7-(6)]
   313      43.765876      43.765876      43.765876    6[6-(6,6),8-(0),8-(28)]
   314      44.623729      44.623729      44.623729    6[6-(1,6),6-(6,6),6-(8,8)]
   315      44.653362      44.653362      44.653362    6[1-(0),6-(1,6),6-(6,6)]
   316        13.4928        13.4928        13.4928    6[1-(0),6-(1,6),7-(6,28)]
   317      14.254193      14.254193      14.254193    6[1-(0),6-(1,7),6-(6,6)]
   318      13.679369      13.679369      13.679369    6[6-(1,6),6-(1,6),6-(7,7)]
   319      12.313518      12.313518      12.313518    6[1-(0),6-(1,7),6-(6,6)]
   320      41.884166      41.884166      41.884166    6[1-(0),6-(1,6),7-(6,28)]
   321      14.425643      14.425643      14.425643    6[6-(6,6),7-(6),7-(6)]
   322      39.549187      39.549187      39.549187    6[1-(0),6-(1,6),7-(6,28)]
   323       38.73004       38.73004       38.73004    6[1-(0),6-(1,7),6-(6,6)]
   324      38.544681      38.544681      38.544681    6[6-(1,6),6-(1,6),6-(7,7)]
   325      39.251041      39.251041      39.251041    6[1-(0),6-(1,7),6-(6,6)]
   326      40.040252      40.040252      40.040252    6[1-(0),6-(1,6),7-(6,28)]
   327      37.675036      37.675036      37.675036    6[6-(6,6),7-(6),7-(6)]
   328      16.710124      16.710124      16.710124    6[6-(6,6),8-(0),8-(28)]
   329      46.090272      46.090272      46.090272    6[6-(1,6),6-(6,6),6-(8,8)]
   330      46.060638      46.060638      46.060638    6[1-(0),6-(1,6),6-(6,6)]
   331        16.7452        16.7452        16.7452    6[1-(0),6-(1,6),7-(6,28)]
   332      15.983807      15.983807      15.983807    6[1-(0),6-(1,7),6-(6,6)]
   333      16.558631      16.558631      16.558631    6[6-(1,6),6-(1,6),6-(7,7)]
   334      17.924482      17.924482      17.924482    6[1-(0),6-(1,7),6-(6,6)]
   335      18.591834      18.591834      18.591834    6[1-(0),6-(1,6),7-(6,28)]
   336      15.812357      15.812357      15.812357    6[6-(6,6),7-(6),7-(6)]
   337      20.926813      20.926813      20.926813    6[1-(0),6-(1,6),7-(6,28)]
   338       21.74596       21.74596       21.74596    6[1-(0),6-(1,7),6-(6,6)]
   339      21.931319      21.931319      21.931319    6[6-(1,6),6-(1,6),6-(7,7)]
   340      21.224959      21.224959      21.224959    6[1-(0),6-(1,7),6-(6,6)]
   341      20.435748      20.435748      20.435748    6[1-(0),6-(1,6),7-(6,28)]
   342      22.800964      22.800964      22.800964    6[6-(6,6),7-(6),7-(6)]
   343      28.270716      28.270716      28.270716    6[6-(6,6),8-(0),8-(28)]
   344      44.401177      44.401177      44.401177    6[6-(1,6),6-(6,6),6-(8,8)]
   345      44.407829      44.407829      44.407829    6[1-(0),6-(1,6),6-(6,6)]
   346      12.129067      12.129067      12.129067    6[1-(0),6-(1,6),7-(6,28)]
   347      11.566035      11.566035      11.566035    6[1-(0),6-(1,7),6-(6,6)]
   348      10.804945      10.804945      10.804945    6[6-(1,6),6-(1,6),6-(7,7)]
   349      10.588743      10.588743      10.588743    6[1-(0),6-(1,7),6-(6,6)]
   350       26.20032       26.20032       26.20032    6[1-(0),6-(1,6),7-(6,28)]
   351      10.144547      10.144547      10.144547    6[6-(6,6),7-(6),7-(6)]
   352      27.608201      27.608201      27.608201    6[1-(0),6-(1,6),7-(6,28)]
   353      28.034859      28.034859      28.034859    6[1-(0),6-(1,7),6-(6,6)]
   354      29.365029      29.365029      29.365029    6[6-(1,6),6-(1,6),6-(7,7)]
   355      30.235279      30.235279      30.235279    6[1-(0),6-(1,7),6-(6,6)]
   356      29.750261      29.750261      29.750261    6[1-(0),6-(1,6),7-(6,28)]
   357      29.821623      29.821623      29.821623    6[6-(6,6),7-(6),7-(6)]
   358      32.205284      32.205284      32.205284    6[6-(6,6),8-(0),8-(28)]
   359      46.312823      46.312823      46.312823    6[6-(1,6),6-(6,6),6-(8,8)]
   360      46.306171      46.306171      46.306171    6[1-(0),6-(1,6),6-(6,6)]
   361      18.108933      18.108933      18.108933    6[1-(0),6-(1,6),7-(6,28)]
   362      18.671965      18.671965      18.671965    6[1-(0),6-(1,7),6-(6,6)]
   363      19.433055      19.433055      19.433055    6[6-(1,6),6-(1,6),6-(7,7)]
   364      19.649257      19.649257      19.649257    6[1-(0),6-(1,7),6-(6,6)]
   365       34.27568       34.27568       34.27568    6[1-(0),6-(1,6),7-(6,28)]
   366      20.093453      20.093453      20.093453    6[6-(6,6),7-(6),7-(6)]
   367      32.867799      32.867799      32.867799    6[1-(0),6-(1,6),7-(6,28)]
   368      32.441141      32.441141      32.441141    6[1-(0),6-(1,7),6-(6,6)]
   369      31.110971      31.110971      31.110971    6[6-(1,6),6-(1,6),6-(7,7)]
   370      30.240721      30.240721      30.240721    6[1-(0),6-(1,7),6-(6,6)]
   371      30.725739      30.725739      30.725739    6[1-(0),6-(1,6),7-(6,28)]
   372      30.654377      30.654377      30.654377    6[6-(6,6),7-(6),7-(6)]
   373      37.428899      37.428899      37.428899    6[6-(6,6),8-(0),8-(28)]
   374       51.99787       51.99787       51.99787    6[6-(1,6),6-(6,6),6-(8,8)]
   375      51.015437      51.015437      51.015437    6[1-(0),6-(1,6),6-(6,6)]
   376      10.193835      10.193835      10.193835    6[1-(0),6-(1,6),7-(6,28)]
   377      11.601111      11.601111      11.601111    6[1-(0),6-(1,7),6-(6,6)]
   378      12.345873      12.345873      12.345873    6[6-(1,6),6-(1,6),6-(7,7)]
   379      11.681847      11.681847      11.681847    6[1-(0),6-(1,7),6-(6,6)]
   380       40.57607       40.57607       40.57607    6[1-(0),6-(1,6),7-(6,28)]
   381       13.81423       13.81423       13.81423    6[6-(6,6),7-(6),7-(6)]
   382      35.240877      35.240877      35.240877    6[1-(0),6-(1,6),7-(6,28)]
   383      33.874724      33.874724      33.874724    6[1-(0),6-(1,7),6-(6,6)]
   384      32.953675      32.953675      32.953675    6[6-(1,6),6-(1,6),6-(7,7)]
   385       33.44353       33.44353       33.44353    6[1-(0),6-(1,7),6-(6,6)]
   386       34.77884       34.77884       34.77884    6[1-(0),6-(1,6),7-(6,28)]
   387      31.510717      31.510717      31.510717    6[6-(6,6),7-(6),7-(6)]
   388      21.933738      21.933738      21.933738    6[6-(6,6),8-(0),8-(28)]
   389      51.775318      51.775318      51.775318    6[6-(1,6),6-(6,6),6-(8,8)]
   390      50.769904      50.769904      50.769904    6[1-(0),6-(1,6),6-(6,6)]
   391       8.830101       8.830101       8.830101    6[1-(0),6-(1,6),7-(6,28)]
   392       8.912953       8.912953       8.912953    6[1-(0),6-(1,7),6-(6,6)]
   393       9.471449       9.471449       9.471449    6[6-(1,6),6-(1,6),6-(7,7)]
   394       9.957071       9.957071       9.957071    6[1-(0),6-(1,7),6-(6,6)]
   395      24.892224      24.892224      24.892224    6[1-(0),6-(1,6),7-(6,28)]
   396       9.533134       9.533134       9.533134    6[6-(6,6),7-(6),7-(6)]
   397      23.299891      23.299891      23.299891    6[1-(0),6-(1,6),7-(6,28)]
   398      23.179544      23.179544      23.179544    6[1-(0),6-(1,7),6-(6,6)]
   399      23.774023      23.774023      23.774023    6[6-(1,6),6-(1,6),6-(7,7)]
   400      24.427768      24.427768      24.427768    6[1-(0),6-(1,7),6-(6,6)]
   401      24.488849      24.488849      24.488849    6[1-(0),6-(1,6),7-(6,28)]
   402      23.657304      23.657304      23.657304    6[6-(6,6),7-(6),7-(6)]
   403      23.047101      23.047101      23.047101    6[6-(6,6),8-(0),8-(28)]
   404       38.71613       38.71613       38.71613    6[6-(1,6),6-(6,6),6-(8,8)]
   405      39.698563      39.698563      39.698563    6[1-(0),6-(1,6),6-(6,6)]
   406      20.044165      20.044165      20.044165    6[1-(0),6-(1,6),7-(6,28)]
   407      18.636889      18.636889      18.636889    6[1-(0),6-(1,7),6-(6,6)]
   408      17.892127      17.892127      17.892127    6[6-(1,6),6-(1,6),6-(7,7)]
   409      18.556153      18.556153      18.556153    6[1-(0),6-(1,7),6-(6,6)]
   410       19.89993       19.89993       19.89993    6[1-(0),6-(1,6),7-(6,28)]
   411       16.42377       16.42377       16.42377    6[6-(6,6),7-(6),7-(6)]
   412      25.235123      25.235123      25.235123    6[1-(0),6-(1,6),7-(6,28)]
   413      26.601276      26.601276      26.601276    6[1-(0),6-(1,7),6-(6,6)]
   414      27.522325      27.522325      27.522325    6[6-(1,6),6-(1,6),6-(7,7)]
   415       27.03247       27.03247       27.03247    6[1-(0),6-(1,7),6-(6,6)]
   416       25.69716       25.69716       25.69716    6[1-(0),6-(1,6),7-(6,28)]
   417      28.965283      28.965283      28.965283    6[6-(6,6),7-(6),7-(6)]
   418      38.542262      38.542262      38.542262    6[6-(6,6),8-(0),8-(28)]
   419      38.938682      38.938682      38.938682    6[6-(1,6),6-(6,6),6-(8,8)]
   420      39.944096      39.944096      39.944096    6[1-(0),6-(1,6),6-(6,6)]
   421      21.407899      21.407899      21.407899    6[1-(0),6-(1,6),7-(6,28)]
   422      21.325047      21.325047      21.325047    6[1-(0),6-(1,7),6-(6,6)]
   423      20.766551      20.766551      20.766551    6[6-(1,6),6-(1,6),6-(7,7)]
   424      20.280929      20.280929      20.280929    6[1-(0),6-(1,7),6-(6,6)]
   425      35.583776      35.583776      35.583776    6[1-(0),6-(1,6),7-(6,28)]
   426      20.704866      20.704866      20.704866    6[6-(6,6),7-(6),7-(6)]
   427      37.176109      37.176109      37.176109    6[1-(0),6-(1,6),7-(6,28)]
   428      37.296456      37.296456      37.296456    6[1-(0),6-(1,7),6-(6,6)]
   429      36.701977      36.701977      36.701977    6[6-(1,6),6-(1,6),6-(7,7)]
   430      36.048232      36.048232      36.048232    6[1-(0),6-(1,7),6-(6,6)]
   431      35.987151      35.987151      35.987151    6[1-(0),6-(1,6),7-(6,28)]
   432      36.818696      36.818696      36.818696    6[6-(6,6),7-(6),7-(6)]
   433      22.309899      22.309899      22.309899    6[6-(6,6),8-(0),8-(28)]
   434       21.75987       21.75987       21.75987    6[6-(1,6),6-(6,6),6-(8,8)]
   435      20.777437      20.777437      20.777437    6[1-(0),6-(1,6),6-(6,6)]
   436      25.312835      25.312835      25.312835    6[1-(0),6-(1,6),7-(6,28)]
   437      26.720111      26.720111      26.720111    6[1-(0),6-(1,7),6-(6,6)]
   438      27.464873      27.464873      27.464873    6[6-(1,6),6-(1,6),6-(7,7)]
   439      26.800847      26.800847      26.800847    6[1-(0),6-(1,7),6-(6,6)]
   440       25.45707       25.45707       25.45707    6[1-(0),6-(1,6),7-(6,28)]
   441       28.93323       28.93323       28.93323    6[6-(6,6),7-(6),7-(6)]
   442      20.121877      20.121877      20.121877    6[1-(0),6-(1,6),7-(6,28)]
   443      18.755724      18.755724      18.755724    6[1-(0),6-(1,7),6-(6,6)]
   444      17.834675      17.834675      17.834675    6[6-(1,6),6-(1,6),6-(7,7)]
   445       18.32453       18.32453       18.32453    6[1-(0),6-(1,7),6-(6,6)]
   446       19.65984       19.65984       19.65984    6[1-(0),6-(1,6),7-(6,28)]
   447      16.391717      16.391717      16.391717    6[6-(6,6),7-(6),7-(6)]
   448      37.052738      37.052738      37.052738    6[6-(6,6),8-(0),8-(28)]
   449      21.537318      21.537318      21.537318    6[6-(1,6),6-(6,6),6-(8,8)]
   450      20.531904      20.531904      20.531904    6[1-(0),6-(1,6),6-(6,6)]
   451      39.068101      39.068101      39.068101    6[1-(0),6-(1,6),7-(6,28)]
   452      39.150953      39.150953      39.150953    6[1-(0),6-(1,7),6-(6,6)]
   453      39.709449      39.709449      39.709449    6[6-(1,6),6-(1,6),6-(7,7)]
   454      40.195071      40.195071      40.195071    6[1-(0),6-(1,7),6-(6,6)]
   455      40.011224      40.011224      40.011224    6[1-(0),6-(1,6),7-(6,28)]
   456      39.771134      39.771134      39.771134    6[6-(6,6),7-(6),7-(6)]
   457      38.418891      38.418891      38.418891    6[1-(0),6-(1,6),7-(6,28)]
   458      38.298544      38.298544      38.298544    6[1-(0),6-(1,7),6-(6,6)]
   459      23.774023      23.774023      23.774023    6[6-(1,6),6-(1,6),6-(7,7)]
   460      24.427768      24.427768      24.427768    6[1-(0),6-(1,7),6-(6,6)]
   461      24.488849      24.488849      24.488849    6[1-(0),6-(1,6),7-(6,28)]
   462      23.657304      23.657304      23.657304    6[6-(6,6),7-(6),7-(6)]
   463      38.166101      38.166101      38.166101    6[6-(6,6),8-(0),8-(28)]
   464        8.47813        8.47813        8.47813    6[6-(1,6),6-(6,6),6-(8,8)]
   465       9.460563       9.460563       9.460563    6[1-(0),6-(1,6),6-(6,6)]
   466      35.163165      35.163165      35.163165    6[1-(0),6-(1,6),7-(6,28)]
   467      33.755889      33.755889      33.755889    6[1-(0),6-(1,7),6-(6,6)]
   468      33.011127      33.011127      33.011127    6[6-(1,6),6-(1,6),6-(7,7)]
   469      33.675153      33.675153      33.675153    6[1-(0),6-(1,7),6-(6,6)]
   470       35.01893       35.01893       35.01893    6[1-(0),6-(1,6),7-(6,28)]
   471       31.54277       31.54277       31.54277    6[6-(6,6),7-(6),7-(6)]
   472      40.354123      40.354123      40.354123    6[1-(0),6-(1,6),7-(6,28)]
   473      41.720276      41.720276      41.720276    6[1-(0),6-(1,7),6-(6,6)]
   474      12.403325      12.403325      12.403325    6[6-(1,6),6-(1,6),6-(7,7)]
   475       11.91347       11.91347       11.91347    6[1-(0),6-(1,7),6-(6,6)]
   476       10.57816       10.57816       10.57816    6[1-(0),6-(1,6),7-(6,28)]
   477      13.846283      13.846283      13.846283    6[6-(6,6),7-(6),7-(6)]
   478      23.423262      23.423262      23.423262    6[6-(6,6),8-(0),8-(28)]
   479       8.700682       8.700682       8.700682    6[6-(1,6),6-(6,6),6-(8,8)]
   480       9.706096       9.706096       9.706096    6[1-(0),6-(1,6),6-(6,6)]
   481      21.407899      21.407899      21.407899    6[1-(0),6-(1,6),7-(6,28)]
   482      21.325047      21.325047      21.325047    6[1-(0),6-(1,7),6-(6,6)]
   483      20.766551      20.766551      20.766551    6[6-(1,6),6-(1,6),6-(7,7)]
   484      20.280929      20.280929      20.280929    6[1-(0),6-(1,7),6-(6,6)]
   485      20.464776      20.464776      20.464776    6[1-(0),6-(1,6),7-(6,28)]
   486      20.704866      20.704866      20.704866    6[6-(6,6),7-(6),7-(6)]
   487      22.057109      22.057109      22.057109    6[1-(0),6-(1,6),7-(6,28)]
   488      22.177456      22.177456      22.177456    6[1-(0),6-(1,7),6-(6,6)]
   489       6.463977       6.463977       6.463977    6[6-(1,6),6-(1,6),6-(7,7)]
   490       5.810232       5.810232       5.810232    6[1-(0),6-(1,7),6-(6,6)]
   491       5.749151       5.749151       5.749151    6[1-(0),6-(1,6),7-(6,28)]
   492       6.580696       6.580696       6.580696    6[6-(6,6),7-(6),7-(6)]
   493      35.461615      35.461615      35.461615    6[6-(6,6),8-(0),8-(28)]
   494      20.804046      20.804046      20.804046    6[6-(1,6),6-(6,6),6-(8,8)]
   495      19.828266      19.828266      19.828266    6[1-(0),6-(1,6),6-(6,6)]
   496      37.441901      37.441901      37.441901    6[1-(0),6-(1,6),7-(6,28)]
   497      38.286146      38.286146      38.286146    6[1-(0),6-(1,7),6-(6,6)]
   498      38.269818      38.269818      38.269818    6[6-(1,6),6-(1,6),6-(7,7)]
   499      37.389589      37.389589      37.389589    6[1-(0),6-(1,7),6-(6,6)]
   500       36.53839       36.53839       36.53839    6[1-(0),6-(1,6),7-(6,28)]
   501      39.077777      39.077777      39.077777    6[6-(6,6),7-(6),7-(6)]
   502      32.611078      32.611078      32.611078    6[1-(0),6-(1,6),7-(6,28)]
   503      31.671584      31.671584      31.671584    6[1-(0),6-(1,7),6-(6,6)]
   504      16.961704      16.961704      16.961704    6[6-(1,6),6-(1,6),6-(7,7)]
   505      18.321809      18.321809      18.321809    6[1-(0),6-(1,7),6-(6,6)]
   506      19.172102      19.172102      19.172102    6[1-(0),6-(1,6),7-(6,28)]
   507       15.97534       15.97534       15.97534    6[6-(6,6),7-(6),7-(6)]
   508      23.901022      23.901022      23.901022    6[6-(6,6),8-(0),8-(28)]
   509      22.493141      22.493141      22.493141    6[6-(1,6),6-(6,6),6-(8,8)]
   510      21.481075      21.481075      21.481075    6[1-(0),6-(1,6),6-(6,6)]
   511      26.939034      26.939034      26.939034    6[1-(0),6-(1,6),7-(6,28)]
   512      27.584918      27.584918      27.584918    6[1-(0),6-(1,7),6-(6,6)]
   513      28.904504      28.904504      28.904504    6[6-(1,6),6-(1,6),6-(7,7)]
   514      29.606328      29.606328      29.606328    6[1-(0),6-(1,7),6-(6,6)]
   515      28.929904      28.929904      28.929904    6[1-(0),6-(1,6),7-(6,28)]
   516      29.626588      29.626588      29.626588    6[6-(6,6),7-(6),7-(6)]
   517       25.92969       25.92969       25.92969    6[1-(0),6-(1,6),7-(6,28)]
   518      25.382684      25.382684      25.382684    6[1-(0),6-(1,7),6-(6,6)]
   519      24.646994      24.646994      24.646994    6[6-(1,6),6-(1,6),6-(7,7)]
   520       24.43049       24.43049       24.43049    6[1-(0),6-(1,7),6-(6,6)]
   521      24.976588      24.976588      24.976588    6[1-(0),6-(1,6),7-(6,28)]
   522      24.073681      24.073681      24.073681    6[6-(6,6),7-(6),7-(6)]
   523      36.574978      36.574978      36.574978    6[6-(6,6),8-(0),8-(28)]
   524       7.744859       7.744859       7.744859    6[6-(1,6),6-(6,6),6-(8,8)]
   525       8.756925       8.756925       8.756925    6[1-(0),6-(1,6),6-(6,6)]
   526      33.536966      33.536966      33.536966    6[1-(0),6-(1,6),7-(6,28)]
   527      32.891082      32.891082      32.891082    6[1-(0),6-(1,7),6-(6,6)]
   528      31.571496      31.571496      31.571496    6[6-(1,6),6-(1,6),6-(7,7)]
   529      30.869672      30.869672      30.869672    6[1-(0),6-(1,7),6-(6,6)]
   530      31.546096      31.546096      31.546096    6[1-(0),6-(1,6),7-(6,28)]
   531      30.849412      30.849412      30.849412    6[6-(6,6),7-(6),7-(6)]
   532       34.54631       34.54631       34.54631    6[1-(0),6-(1,6),7-(6,28)]
   533      35.093316      35.093316      35.093316    6[1-(0),6-(1,7),6-(6,6)]
   534       5.591006       5.591006       5.591006    6[6-(1,6),6-(1,6),6-(7,7)]
   535        5.80751        5.80751        5.80751    6[1-(0),6-(1,7),6-(6,6)]
   536       5.261412       5.261412       5.261412    6[1-(0),6-(1,6),7-(6,28)]
   537       6.164319       6.164319       6.164319    6[6-(6,6),7-(6),7-(6)]
   538      25.014385      25.014385      25.014385    6[6-(6,6),8-(0),8-(28)]
   539       9.433954       9.433954       9.433954    6[6-(1,6),6-(6,6),6-(8,8)]
   540      10.409734      10.409734      10.409734    6[1-(0),6-(1,6),6-(6,6)]
   541      23.034099      23.034099      23.034099    6[1-(0),6-(1,6),7-(6,28)]
   542      22.189854      22.189854      22.189854    6[1-(0),6-(1,7),6-(6,6)]
   543      22.206182      22.206182      22.206182    6[6-(1,6),6-(1,6),6-(7,7)]
   544      23.086411      23.086411      23.086411    6[1-(0),6-(1,7),6-(6,6)]
   545       23.93761       23.93761       23.93761    6[1-(0),6-(1,6),7-(6,28)]
   546      21.398223      21.398223      21.398223    6[6-(6,6),7-(6),7-(6)]
   547      27.864922      27.864922      27.864922    6[1-(0),6-(1,6),7-(6,28)]
   548      28.804416      28.804416      28.804416    6[1-(0),6-(1,7),6-(6,6)]
   549      13.276296      13.276296      13.276296    6[6-(1,6),6-(1,6),6-(7,7)]
   550      11.916191      11.916191      11.916191    6[1-(0),6-(1,7),6-(6,6)]
   551      11.065898      11.065898      11.065898    6[1-(0),6-(1,6),7-(6,28)]
   552       14.26266       14.26266       14.26266    6[6-(6,6),7-(6),7-(6)]
   553      28.646876      28.646876      28.646876    6[6-(6,6),8-(0),8-(28)]
   554      14.385729      14.385729      14.385729    6[6-(1,6),6-(6,6),6-(8,8)]
   555      14.415362      14.415362      14.415362    6[1-(0),6-(1,6),6-(6,6)]
   556        28.6118        28.6118        28.6118    6[1-(0),6-(1,6),7-(6,28)]
   557      29.373193      29.373193      29.373193    6[1-(0),6-(1,7),6-(6,6)]
   558      28.798369      28.798369      28.798369    6[6-(1,6),6-(1,6),6-(7,7)]
   559      27.432518      27.432518      27.432518    6[1-(0),6-(1,7),6-(6,6)]
   560      26.765166      26.765166      26.765166    6[1-(0),6-(1,6),7-(6,28)]
   561      29.544643      29.544643      29.544643    6[6-(6,6),7-(6),7-(6)]
   562      24.430187      24.430187      24.430187    6[1-(0),6-(1,6),7-(6,28)]
   563       23.61104       23.61104       23.61104    6[1-(0),6-(1,7),6-(6,6)]
   564       8.306681       8.306681       8.306681    6[6-(1,6),6-(1,6),6-(7,7)]
   565       9.013041       9.013041       9.013041    6[1-(0),6-(1,7),6-(6,6)]
   566       9.802252       9.802252       9.802252    6[1-(0),6-(1,6),7-(6,28)]
   567       7.437036       7.437036       7.437036    6[6-(6,6),7-(6),7-(6)]
   568      31.829124      31.829124      31.829124    6[6-(6,6),8-(0),8-(28)]
   569      15.852272      15.852272      15.852272    6[6-(1,6),6-(6,6),6-(8,8)]
   570      15.822638      15.822638      15.822638    6[1-(0),6-(1,6),6-(6,6)]
   571        31.8642        31.8642        31.8642    6[1-(0),6-(1,6),7-(6,28)]
   572      31.102807      31.102807      31.102807    6[1-(0),6-(1,7),6-(6,6)]
   573      31.677631      31.677631      31.677631    6[6-(1,6),6-(1,6),6-(7,7)]
   574      33.043482      33.043482      33.043482    6[1-(0),6-(1,7),6-(6,6)]
   575      33.710834      33.710834      33.710834    6[1-(0),6-(1,6),7-(6,28)]
   576      30.931357      30.931357      30.931357    6[6-(6,6),7-(6),7-(6)]
   577      36.045813      36.045813      36.045813    6[1-(0),6-(1,6),7-(6,28)]
   578       36.86496       36.86496       36.86496    6[1-(0),6-(1,7),6-(6,6)]
   579      21.931319      21.931319      21.931319    6[6-(1,6),6-(1,6),6-(7,7)]
   580      21.224959      21.224959      21.224959    6[1-(0),6-(1,7),6-(6,6)]
   581      20.435748      20.435748      20.435748    6[1-(0),6-(1,6),7-(6,28)]
   582      22.800964      22.800964      22.800964    6[6-(6,6),7-(6),7-(6)]
   583      43.389716      43.389716      43.389716    6[6-(6,6),8-(0),8-(28)]
   584      14.163177      14.163177      14.163177    6[6-(1,6),6-(6,6),6-(8,8)]
   585      14.169829      14.169829      14.169829    6[1-(0),6-(1,6),6-(6,6)]
   586      42.367067      42.367067      42.367067    6[1-(0),6-(1,6),7-(6,28)]
   587      41.804035      41.804035      41.804035    6[1-(0),6-(1,7),6-(6,6)]
   588      41.042945      41.042945      41.042945    6[6-(1,6),6-(1,6),6-(7,7)]
   589      40.826743      40.826743      40.826743    6[1-(0),6-(1,7),6-(6,6)]
   590       41.31932       41.31932       41.31932    6[1-(0),6-(1,6),7-(6,28)]
   591      40.382547      40.382547      40.382547    6[6-(6,6),7-(6),7-(6)]
   592      42.727201      42.727201      42.727201    6[1-(0),6-(1,6),7-(6,28)]
   593      43.153859      43.153859      43.153859    6[1-(0),6-(1,7),6-(6,6)]
   594      14.246029      14.246029      14.246029    6[6-(1,6),6-(1,6),6-(7,7)]
   595      15.116279      15.116279      15.116279    6[1-(0),6-(1,7),6-(6,6)]
   596      14.631261      14.631261      14.631261    6[1-(0),6-(1,6),7-(6,28)]
   597      14.702623      14.702623      14.702623    6[6-(6,6),7-(6),7-(6)]
   598      17.086284      17.086284      17.086284    6[6-(6,6),8-(0),8-(28)]
   599      16.074823      16.074823      16.074823    6[6-(1,6),6-(6,6),6-(8,8)]
   600      16.068171      16.068171      16.068171    6[1-(0),6-(1,6),6-(6,6)]
   601      18.108933      18.108933      18.108933    6[1-(0),6-(1,6),7-(6,28)]
   602      18.671965      18.671965      18.671965    6[1-(0),6-(1,7),6-(6,6)]
   603      19.433055      19.433055      19.433055    6[6-(1,6),6-(1,6),6-(7,7)]
   604      19.649257      19.649257      19.649257    6[1-(0),6-(1,7),6-(6,6)]
   605       19.15668       19.15668       19.15668    6[1-(0),6-(1,6),7-(6,28)]
   606      20.093453      20.093453      20.093453    6[6-(6,6),7-(6),7-(6)]
   607      17.748799      17.748799      17.748799    6[1-(0),6-(1,6),7-(6,28)]
   608      17.322141      17.322141      17.322141    6[1-(0),6-(1,7),6-(6,6)]
   609      15.991971      15.991971      15.991971    6[6-(1,6),6-(1,6),6-(7,7)]
   610      15.121721      15.121721      15.121721    6[1-(0),6-(1,7),6-(6,6)]
   611      15.606739      15.606739      15.606739    6[1-(0),6-(1,6),7-(6,28)]
   612      15.535377      15.535377      15.535377    6[6-(6,6),7-(6),7-(6)]
   613      52.387033      52.387033      52.387033    6[6-(6,6),6-(6,6),6-(6,6)]
   614       50.42247       50.42247       50.42247    6[1-(0),6-(1,6),6-(1,6)]
   615      38.326967      38.326967      38.326967    6[6-(6,6),6-(6,6),6-(6,6)]
   616       40.29153       40.29153       40.29153    6[1-(0),6-(1,6),6-(1,6)]
   617         45.357         45.357         45.357    6[6-(6,6),6-(6,6),6-(6,6)]
   618         45.357         45.357         45.357    6[1-(0),6-(1,6),6-(1,6)]
   619         45.357         45.357         45.357    6[6-(6,6),6-(6,6),6-(6,6)]
   620         45.357         45.357         45.357    6[1-(0),6-(1,6),6-(1,6)]
   621      52.387033      52.387033      52.387033    6[6-(6,6),6-(6,6),6-(6,6)]
   622       50.42247       50.42247       50.42247    6[1-(0),6-(1,6),6-(1,6)]
   623      38.326967      38.326967      38.326967    6[6-(6,6),6-(6,6),6-(6,6)]
   624       40.29153       40.29153       40.29153    6[1-(0),6-(1,6),6-(1,6)]
   625      22.149033      22.149033      22.149033    6[6-(6,6),6-(6,6),6-(6,6)]
   626       20.18447       20.18447       20.18447    6[1-(0),6-(1,6),6-(1,6)]
   627       8.088967       8.088967       8.088967    6[6-(6,6),6-(6,6),6-(6,6)]
   628       10.05353       10.05353       10.05353    6[1-(0),6-(1,6),6-(1,6)]
   629      22.149033      22.149033      22.149033    6[6-(6,6),6-(6,6),6-(6,6)]
   630       20.18447       20.18447       20.18447    6[1-(0),6-(1,6),6-(1,6)]
   631       8.088967       8.088967       8.088967    6[6-(6,6),6-(6,6),6-(6,6)]
   632       10.05353       10.05353       10.05353    6[1-(0),6-(1,6),6-(1,6)]
   633         15.119         15.119         15.119    6[6-(6,6),6-(6,6),6-(6,6)]
   634         15.119         15.119         15.119    6[1-(0),6-(1,6),6-(1,6)]
   635         15.119         15.119         15.119    6[6-(6,6),6-(6,6),6-(6,6)]
   636         15.119         15.119         15.119    6[1-(0),6-(1,6),6-(1,6)]
   637      36.574978      36.574978      36.574978    7[6-(1,6),6-(1,6),28-(7,8)]
   638       8.834636       8.834636       8.834636    7[6-(6,7),6-(6,7)]
   639      33.904357      33.904357      33.904357    7[6-(1,6),6-(1,6),28-(7,8)]
   640      29.811947      29.811947      29.811947    7[6-(6,7),6-(6,7)]
   641      27.615458      27.615458      27.615458    7[6-(1,6),6-(1,6),28-(7,8)]
   642        15.8305        15.8305        15.8305    7[6-(6,7),6-(6,7)]
   643      25.699579      25.699579      25.699579    7[6-(1,6),6-(1,6),28-(7,8)]
   644      24.243317      24.243317      24.243317    7[6-(6,7),6-(6,7)]
   645      32.860542      32.860542      32.860542    7[6-(1,6),6-(1,6),28-(7,8)]
   646        14.4075        14.4075        14.4075    7[6-(6,7),6-(6,7)]
   647      34.776421      34.776421      34.776421    7[6-(1,6),6-(1,6),28-(7,8)]
   648      36.232684      36.232684      36.232684    7[6-(6,7),6-(6,7)]
   649      23.901022      23.901022      23.901022    7[6-(1,6),6-(1,6),28-(7,8)]
   650      21.403364      21.403364      21.403364    7[6-(6,7),6-(6,7)]
   651      26.571643      26.571643      26.571643    7[6-(1,6),6-(1,6),28-(7,8)]
   652      30.664053      30.664053      30.664053    7[6-(6,7),6-(6,7)]
   653      42.438126      42.438126      42.438126    7[6-(1,6),6-(1,6),28-(7,8)]
   654      13.749219      13.749219      13.749219    7[6-(6,7),6-(6,7)]
   655      40.212004      40.212004      40.212004    7[6-(1,6),6-(1,6),28-(7,8)]
   656      37.147383      37.147383      37.147383    7[6-(6,7),6-(6,7)]
   657      18.037874      18.037874      18.037874    7[6-(1,6),6-(1,6),28-(7,8)]
   658      16.488781      16.488781      16.488781    7[6-(6,7),6-(6,7)]
   659      20.263996      20.263996      20.263996    7[6-(1,6),6-(1,6),28-(7,8)]
   660      23.328617      23.328617      23.328617    7[6-(6,7),6-(6,7)]
   661      26.997394      26.997394      26.997394    7[6-(1,6),6-(1,6),28-(7,8)]
   662       9.492918       9.492918       9.492918    7[6-(6,7),6-(6,7)]
   663      28.468775      28.468775      28.468775    7[6-(1,6),6-(1,6),28-(7,8)]
   664      28.897247      28.897247      28.897247    7[6-(6,7),6-(6,7)]
   665      33.478606      33.478606      33.478606    7[6-(1,6),6-(1,6),28-(7,8)]
   666      20.745082      20.745082      20.745082    7[6-(6,7),6-(6,7)]
   667      32.007225      32.007225      32.007225    7[6-(1,6),6-(1,6),28-(7,8)]
   668      31.578753      31.578753      31.578753    7[6-(6,7),6-(6,7)]
   669      39.815584      39.815584      39.815584    7[6-(1,6),6-(1,6),28-(7,8)]
   670      14.460719      14.460719      14.460719    7[6-(6,7),6-(6,7)]
   671      35.673583      35.673583      35.673583    7[6-(1,6),6-(1,6),28-(7,8)]
   672        31.1527        31.1527        31.1527    7[6-(6,7),6-(6,7)]
   673      24.374852      24.374852      24.374852    7[6-(1,6),6-(1,6),28-(7,8)]
   674      10.204418      10.204418      10.204418    7[6-(6,7),6-(6,7)]
   675      23.930353      23.930353      23.930353    7[6-(1,6),6-(1,6),28-(7,8)]
   676      22.902564      22.902564      22.902564    7[6-(6,7),6-(6,7)]
   677      20.660416      20.660416      20.660416    7[6-(1,6),6-(1,6),28-(7,8)]
   678      15.777281      15.777281      15.777281    7[6-(6,7),6-(6,7)]
   679      24.802417      24.802417      24.802417    7[6-(1,6),6-(1,6),28-(7,8)]
   680      29.323301      29.323301      29.323301    7[6-(6,7),6-(6,7)]
   681      36.101148      36.101148      36.101148    7[6-(1,6),6-(1,6),28-(7,8)]
   682      20.033582      20.033582      20.033582    7[6-(6,7),6-(6,7)]
   683      36.545647      36.545647      36.545647    7[6-(1,6),6-(1,6),28-(7,8)]
   684      37.573436      37.573436      37.573436    7[6-(6,7),6-(6,7)]
   685      24.696584      24.696584      24.696584    7[6-(1,6),6-(1,6),28-(7,8)]
   686      29.579719      29.579719      29.579719    7[6-(6,7),6-(6,7)]
   687      20.554583      20.554583      20.554583    7[6-(1,6),6-(1,6),28-(7,8)]
   688        16.0337        16.0337        16.0337    7[6-(6,7),6-(6,7)]
   689      39.493852      39.493852      39.493852    7[6-(1,6),6-(1,6),28-(7,8)]
   690      40.442418      40.442418      40.442418    7[6-(6,7),6-(6,7)]
   691      39.049353      39.049353      39.049353    7[6-(1,6),6-(1,6),28-(7,8)]
   692      22.902564      22.902564      22.902564    7[6-(6,7),6-(6,7)]
   693      35.779416      35.779416      35.779416    7[6-(1,6),6-(1,6),28-(7,8)]
   694      30.896281      30.896281      30.896281    7[6-(6,7),6-(6,7)]
   695      39.921417      39.921417      39.921417    7[6-(1,6),6-(1,6),28-(7,8)]
   696      14.204301      14.204301      14.204301    7[6-(6,7),6-(6,7)]
   697      20.982148      20.982148      20.982148    7[6-(1,6),6-(1,6),28-(7,8)]
   698      20.033582      20.033582      20.033582    7[6-(6,7),6-(6,7)]
   699      21.426647      21.426647      21.426647    7[6-(1,6),6-(1,6),28-(7,8)]
   700       7.335436       7.335436       7.335436    7[6-(6,7),6-(6,7)]
   701      36.574978      36.574978      36.574978    7[6-(1,6),6-(1,6),28-(7,8)]
   702      39.072636      39.072636      39.072636    7[6-(6,7),6-(6,7)]
   703      33.904358      33.904358      33.904358    7[6-(1,6),6-(1,6),28-(7,8)]
   704      14.692947      14.692947      14.692947    7[6-(6,7),6-(6,7)]
   705      27.615458      27.615458      27.615458    7[6-(1,6),6-(1,6),28-(7,8)]
   706        30.9495        30.9495        30.9495    7[6-(6,7),6-(6,7)]
   707      25.699579      25.699579      25.699579    7[6-(1,6),6-(1,6),28-(7,8)]
   708      24.243316      24.243316      24.243316    7[6-(6,7),6-(6,7)]
   709      32.860542      32.860542      32.860542    7[6-(1,6),6-(1,6),28-(7,8)]
   710        29.5265        29.5265        29.5265    7[6-(6,7),6-(6,7)]
   711      34.776421      34.776421      34.776421    7[6-(1,6),6-(1,6),28-(7,8)]
   712       5.994684       5.994684       5.994684    7[6-(6,7),6-(6,7)]
   713      23.901022      23.901022      23.901022    7[6-(1,6),6-(1,6),28-(7,8)]
   714      21.403364      21.403364      21.403364    7[6-(6,7),6-(6,7)]
   715      26.571642      26.571642      26.571642    7[6-(1,6),6-(1,6),28-(7,8)]
   716      15.545053      15.545053      15.545053    7[6-(6,7),6-(6,7)]
   717      27.319126      27.319126      27.319126    7[6-(1,6),6-(1,6),28-(7,8)]
   718      28.868219      28.868219      28.868219    7[6-(6,7),6-(6,7)]
   719      25.093004      25.093004      25.093004    7[6-(1,6),6-(1,6),28-(7,8)]
   720       6.909383       6.909383       6.909383    7[6-(6,7),6-(6,7)]
   721      33.156874      33.156874      33.156874    7[6-(1,6),6-(1,6),28-(7,8)]
   722      31.607781      31.607781      31.607781    7[6-(6,7),6-(6,7)]
   723      35.382996      35.382996      35.382996    7[6-(1,6),6-(1,6),28-(7,8)]
   724      23.328617      23.328617      23.328617    7[6-(6,7),6-(6,7)]
   725      42.116394      42.116394      42.116394    7[6-(1,6),6-(1,6),28-(7,8)]
   726      39.730918      39.730918      39.730918    7[6-(6,7),6-(6,7)]
   727      43.587775      43.587775      43.587775    7[6-(1,6),6-(1,6),28-(7,8)]
   728      13.778247      13.778247      13.778247    7[6-(6,7),6-(6,7)]
   729      18.359606      18.359606      18.359606    7[6-(1,6),6-(1,6),28-(7,8)]
   730      20.745082      20.745082      20.745082    7[6-(6,7),6-(6,7)]
   731      16.888225      16.888225      16.888225    7[6-(1,6),6-(1,6),28-(7,8)]
   732      16.459753      16.459753      16.459753    7[6-(6,7),6-(6,7)]
   733      35.918208      35.918208      35.918208    8[6-(6,8),28-(7,7)]
   734       34.62251       34.62251       34.62251    8[6-(6,8)]
   735      24.737405      24.737405      24.737405    8[6-(6,8),28-(7,7)]
   736      24.197052      24.197052      24.197052    8[6-(6,8)]
   737      35.738595      35.738595      35.738595    8[6-(6,8),28-(7,7)]
   738      36.278948      36.278948      36.278948    8[6-(6,8)]
   739      24.557792      24.557792      24.557792    8[6-(6,8),28-(7,7)]
   740       25.85349       25.85349       25.85349    8[6-(6,8)]
   741       42.99511       42.99511       42.99511    8[6-(6,8),28-(7,7)]
   742      43.826352      43.826352      43.826352    8[6-(6,8)]
   743       17.48089       17.48089       17.48089    8[6-(6,8),28-(7,7)]
   744      16.649648      16.649648      16.649648    8[6-(6,8)]
   745      28.661693      28.661693      28.661693    8[6-(6,8),28-(7,7)]
   746      27.075105      27.075105      27.075105    8[6-(6,8)]
   747      31.814307      31.814307      31.814307    8[6-(6,8),28-(7,7)]
   748      33.400895      33.400895      33.400895    8[6-(6,8)]
   749      37.494515      37.494515      37.494515    8[6-(6,8),28-(7,7)]
   750      37.785405      37.785405      37.785405    8[6-(6,8)]
   751      23.161098      23.161098      23.161098    8[6-(6,8),28-(7,7)]
   752      21.034158      21.034158      21.034158    8[6-(6,8)]
   753      22.981485      22.981485      22.981485    8[6-(6,8),28-(7,7)]
   754      22.690595      22.690595      22.690595    8[6-(6,8)]
   755      37.314902      37.314902      37.314902    8[6-(6,8),28-(7,7)]
   756      39.441842      39.441842      39.441842    8[6-(6,8)]
   757      22.375515      22.375515      22.375515    8[6-(6,8),28-(7,7)]
   758      22.666405      22.666405      22.666405    8[6-(6,8)]
   759      38.280098      38.280098      38.280098    8[6-(6,8),28-(7,7)]
   760      36.153158      36.153158      36.153158    8[6-(6,8)]
   761      38.100485      38.100485      38.100485    8[6-(6,8),28-(7,7)]
   762      37.809595      37.809595      37.809595    8[6-(6,8)]
   763      22.195902      22.195902      22.195902    8[6-(6,8),28-(7,7)]
   764      24.322842      24.322842      24.322842    8[6-(6,8)]
   765      35.918208      35.918208      35.918208    8[6-(6,8),28-(7,7)]
   766       34.62251       34.62251       34.62251    8[6-(6,8)]
   767      24.737405      24.737405      24.737405    8[6-(6,8),28-(7,7)]
   768      24.197052      24.197052      24.197052    8[6-(6,8)]
   769      35.738595      35.738595      35.738595    8[6-(6,8),28-(7,7)]
   770      36.278948      36.278948      36.278948    8[6-(6,8)]
   771      24.557792      24.557792      24.557792    8[6-(6,8),28-(7,7)]
   772       25.85349       25.85349       25.85349    8[6-(6,8)]
   773       27.87611       27.87611       27.87611    8[6-(6,8),28-(7,7)]
   774      28.707352      28.707352      28.707352    8[6-(6,8)]
   775       32.59989       32.59989       32.59989    8[6-(6,8),28-(7,7)]
   776      31.768648      31.768648      31.768648    8[6-(6,8)]
   777      43.780693      43.780693      43.780693    8[6-(6,8),28-(7,7)]
   778      42.194105      42.194105      42.194105    8[6-(6,8)]
   779      16.695307      16.695307      16.695307    8[6-(6,8),28-(7,7)]
   780      18.281895      18.281895      18.281895    8[6-(6,8)]
