# Supplementary material for: A collection of forcefield precursors for metal–organic frameworks
Source: RSC Adv. 2019 Nov 13;9(63):36492–507. doi: 10.1039/c9ra07327b (PMC9075174; doi:10.1039/c9ra07327b)
Supplement: RA-009-C9RA07327B-s644 [file RA-009-C9RA07327B-s644.txt]

EXOZEX_clean

8.911400    0.000000    0.000000
0.000000    11.390000    0.000000
-0.690515    -5.694888    11.903500

     1            0.0            0.0            0.0    29[8-(6,29),8-(6,29)]
     2       5.552437       5.552437       5.552437    29[8-(6),8-(6),8-(6),8-(6),8-(6,29)]
     3       2.668448       2.668448       2.668448    29[8-(6),8-(6),8-(6),8-(6),8-(6,29)]
     4       8.163408       8.163408       8.163408    1[6-(1,6,7)]
     5       6.205887       6.205887       6.205887    1[6-(1,6,6)]
     6        5.49866        5.49866        5.49866    1[6-(1,6,6)]
     7       3.573747       3.573747       3.573747    1[6-(1,6,7)]
     8       4.552673       4.552673       4.552673    1[6-(1,6,7)]
     9        6.47121        6.47121        6.47121    1[6-(1,6,6)]
    10       0.057477       0.057477       0.057477    1[6-(1,6,7)]
    11       2.014998       2.014998       2.014998    1[6-(1,6,6)]
    12       2.722225       2.722225       2.722225    1[6-(1,6,6)]
    13       4.647138       4.647138       4.647138    1[6-(1,6,7)]
    14       3.668212       3.668212       3.668212    1[6-(1,6,7)]
    15       1.749675       1.749675       1.749675    1[6-(1,6,6)]
    16       0.057477       0.057477       0.057477    1[6-(1,6,7)]
    17       2.014998       2.014998       2.014998    1[6-(1,6,6)]
    18       2.722225       2.722225       2.722225    1[6-(1,6,6)]
    19       4.647138       4.647138       4.647138    1[6-(1,6,7)]
    20       3.668212       3.668212       3.668212    1[6-(1,6,7)]
    21       1.749675       1.749675       1.749675    1[6-(1,6,6)]
    22       8.163408       8.163408       8.163408    1[6-(1,6,7)]
    23       6.205887       6.205887       6.205887    1[6-(1,6,6)]
    24        5.49866        5.49866        5.49866    1[6-(1,6,6)]
    25       3.573747       3.573747       3.573747    1[6-(1,6,7)]
    26       4.552673       4.552673       4.552673    1[6-(1,6,7)]
    27        6.47121        6.47121        6.47121    1[6-(1,6,6)]
    28       4.691407       4.691407       4.691407    6[6-(1,1,6),8-(29),8-(29)]
    29       5.342933       5.342933       5.342933    6[1-(0),1-(0),6-(1,1,7),6-(8,8)]
    30        4.50311        4.50311        4.50311    6[1-(0),1-(0),6-(1,1,6),7-(6,6)]
    31       6.015337       6.015337       6.015337    6[7-(6,6),7-(6,6),8-(0)]
    32       3.529478       3.529478       3.529478    6[6-(1,1,6),8-(29),8-(29)]
    33       2.877952       2.877952       2.877952    6[1-(0),1-(0),6-(1,1,7),6-(8,8)]
    34       3.717775       3.717775       3.717775    6[1-(0),1-(0),6-(1,1,6),7-(6,6)]
    35       2.205548       2.205548       2.205548    6[7-(6,6),7-(6,6),8-(0)]
    36       3.529478       3.529478       3.529478    6[6-(1,1,6),8-(29),8-(29)]
    37       2.877952       2.877952       2.877952    6[1-(0),1-(0),6-(1,1,7),6-(8,8)]
    38       3.717775       3.717775       3.717775    6[1-(0),1-(0),6-(1,1,6),7-(6,6)]
    39       2.205548       2.205548       2.205548    6[7-(6,6),7-(6,6),8-(0)]
    40       4.691407       4.691407       4.691407    6[6-(1,1,6),8-(29),8-(29)]
    41       5.342933       5.342933       5.342933    6[1-(0),1-(0),6-(1,1,7),6-(8,8)]
    42        4.50311        4.50311        4.50311    6[1-(0),1-(0),6-(1,1,6),7-(6,6)]
    43       6.015337       6.015337       6.015337    6[7-(6,6),7-(6,6),8-(0)]
    44       8.093779       8.093779       8.093779    6[6-(1,1,6),8-(0),8-(29,29)]
    45       7.018055       7.018055       7.018055    6[1-(0),1-(0),6-(1,1,7),6-(8,8)]
    46       7.607665       7.607665       7.607665    6[1-(0),1-(0),6-(1,1,6),7-(6,6)]
    47       4.511081       4.511081       4.511081    6[7-(6,6),7-(6,6),8-(0)]
    48       0.127106       0.127106       0.127106    6[6-(1,1,6),8-(0),8-(29,29)]
    49        1.20283        1.20283        1.20283    6[1-(0),1-(0),6-(1,1,7),6-(8,8)]
    50        0.61322        0.61322        0.61322    6[1-(0),1-(0),6-(1,1,6),7-(6,6)]
    51       3.709804       3.709804       3.709804    6[7-(6,6),7-(6,6),8-(0)]
    52       5.005898       5.005898       5.005898    7[6-(1,1,6),6-(7,8),6-(7,8)]
    53       3.214987       3.214987       3.214987    7[6-(1,1,6),6-(7,8),6-(7,8)]
    54       3.214987       3.214987       3.214987    7[6-(1,1,6),6-(7,8),6-(7,8)]
    55       5.005898       5.005898       5.005898    7[6-(1,1,6),6-(7,8),6-(7,8)]
    56       6.497903       6.497903       6.497903    7[6-(1,1,6),6-(7,8),6-(7,8)]
    57       1.722982       1.722982       1.722982    7[6-(1,1,6),6-(7,8),6-(7,8)]
    58       5.380455       5.380455       5.380455    8[6-(6,8),29-(8,8,8,8)]
    59       3.524574       3.524574       3.524574    8[6-(6,8),29-(8,8,8,8)]
    60       6.445049       6.445049       6.445049    8[6-(7,7)]
    61        2.84043        2.84043        2.84043    8[6-(6,8),29-(8,8,8,8)]
    62       4.696311       4.696311       4.696311    8[6-(6,8),29-(8,8,8,8)]
    63       1.775836       1.775836       1.775836    8[6-(7,7)]
    64        2.84043        2.84043        2.84043    8[6-(6,8),29-(8,8,8,8)]
    65       4.696311       4.696311       4.696311    8[6-(6,8),29-(8,8,8,8)]
    66       1.775836       1.775836       1.775836    8[6-(7,7)]
    67       5.380455       5.380455       5.380455    8[6-(6,8),29-(8,8,8,8)]
    68       3.524574       3.524574       3.524574    8[6-(6,8),29-(8,8,8,8)]
    69       6.445049       6.445049       6.445049    8[6-(7,7)]
    70       7.604714       7.604714       7.604714    8[6-(6,8),29-(8),29-(8,8,8,8)]
    71        0.39553        0.39553        0.39553    8[6-(6,8)]
    72        3.67844        3.67844        3.67844    8[6-(7,7)]
    73       0.616171       0.616171       0.616171    8[6-(6,8),29-(8),29-(8,8,8,8)]
    74       7.825355       7.825355       7.825355    8[6-(6,8)]
    75       4.542445       4.542445       4.542445    8[6-(7,7)]
