# Supplementary material for: A collection of forcefield precursors for metal–organic frameworks
Source: RSC Adv. 2019 Nov 13;9(63):36492–507. doi: 10.1039/c9ra07327b (PMC9075174; doi:10.1039/c9ra07327b)
Supplement: RA-009-C9RA07327B-s645 [file RA-009-C9RA07327B-s645.txt]

EXOZIB_clean

11.709000    0.000000    0.000000
0.000000    12.626000    0.000000
-5.854537    -3.076257    11.417812

     1       5.854464       5.854464       5.854464    29[8-(6),8-(6),8-(6),8-(6),8-(6)]
     2         -1e-06         -1e-06         -1e-06    29[8-(6),8-(6),8-(6),8-(6),8-(6)]
     3            0.0            0.0            0.0    29[8-(6),8-(6)]
     4       6.638976       6.638976       6.638976    1[6-(1,6,6)]
     5       5.069973       5.069973       5.069973    1[6-(1,6,7)]
     6       8.186924       8.186924       8.186924    1[6-(1,6,7)]
     7       8.977277       8.977277       8.977277    1[6-(1,6,7)]
     8        8.99133        8.99133        8.99133    1[6-(1,6,6)]
     9       7.985531       7.985531       7.985531    1[6-(1,6,6)]
    10       0.784493       0.784493       0.784493    1[6-(1,6,6)]
    11      -0.784516      -0.784516      -0.784516    1[6-(1,6,7)]
    12       2.332405       2.332405       2.332405    1[6-(1,6,7)]
    13       3.122767       3.122767       3.122767    1[6-(1,6,7)]
    14       3.136815       3.136815       3.136815    1[6-(1,6,6)]
    15       2.131008       2.131008       2.131008    1[6-(1,6,6)]
    16      -0.784513      -0.784513      -0.784513    1[6-(1,6,6)]
    17        0.78449        0.78449        0.78449    1[6-(1,6,7)]
    18      -2.332461      -2.332461      -2.332461    1[6-(1,6,7)]
    19      -3.122814      -3.122814      -3.122814    1[6-(1,6,7)]
    20      -3.136867      -3.136867      -3.136867    1[6-(1,6,6)]
    21      -2.131068      -2.131068      -2.131068    1[6-(1,6,6)]
    22        5.06997        5.06997        5.06997    1[6-(1,6,6)]
    23       6.638979       6.638979       6.638979    1[6-(1,6,7)]
    24       3.522058       3.522058       3.522058    1[6-(1,6,7)]
    25       2.731696       2.731696       2.731696    1[6-(1,6,7)]
    26       2.717648       2.717648       2.717648    1[6-(1,6,6)]
    27       3.723455       3.723455       3.723455    1[6-(1,6,6)]
    28       7.079244       7.079244       7.079244    6[7-(6,6),7-(6,6),8-(0)]
    29       8.296986       8.296986       8.296986    6[1-(0),1-(0),6-(1,1,6),7-(6,6)]
    30        8.74076        8.74076        8.74076    6[1-(0),1-(0),6-(1,1,7),6-(8,8)]
    31        9.89527        9.89527        9.89527    6[6-(1,1,6),8-(29),8-(29)]
    32       1.224742       1.224742       1.224742    6[7-(6,6),7-(6,6),8-(0)]
    33       2.442472       2.442472       2.442472    6[1-(0),1-(0),6-(1,1,6),7-(6,6)]
    34        2.88624        2.88624        2.88624    6[1-(0),1-(0),6-(1,1,7),6-(8,8)]
    35       4.040744       4.040744       4.040744    6[6-(1,1,6),8-(29),8-(29)]
    36      -1.224781      -1.224781      -1.224781    6[7-(6,6),7-(6,6),8-(0)]
    37      -2.442523      -2.442523      -2.442523    6[1-(0),1-(0),6-(1,1,6),7-(6,6)]
    38      -2.886297      -2.886297      -2.886297    6[1-(0),1-(0),6-(1,1,7),6-(8,8)]
    39      -4.040807      -4.040807      -4.040807    6[6-(1,1,6),8-(29),8-(29)]
    40       4.629721       4.629721       4.629721    6[7-(6,6),7-(6,6),8-(0)]
    41       3.411991       3.411991       3.411991    6[1-(0),1-(0),6-(1,1,6),7-(6,6)]
    42       2.968223       2.968223       2.968223    6[1-(0),1-(0),6-(1,1,7),6-(8,8)]
    43       1.813719       1.813719       1.813719    6[6-(1,1,6),8-(29),8-(29)]
    44       5.854468       5.854468       5.854468    6[6-(1,1,6),8-(29),8-(29)]
    45       5.854473       5.854473       5.854473    6[1-(0),1-(0),6-(1,1,7),6-(8,8)]
    46       5.854476       5.854476       5.854476    6[1-(0),1-(0),6-(1,1,6),7-(6,6)]
    47       5.854489       5.854489       5.854489    6[7-(6,6),7-(6,6),8-(0)]
    48         -5e-06         -5e-06         -5e-06    6[6-(1,1,6),8-(29),8-(29)]
    49         -1e-05         -1e-05         -1e-05    6[1-(0),1-(0),6-(1,1,7),6-(8,8)]
    50       -1.3e-05       -1.3e-05       -1.3e-05    6[1-(0),1-(0),6-(1,1,6),7-(6,6)]
    51       -2.6e-05       -2.6e-05       -2.6e-05    6[7-(6,6),7-(6,6),8-(0)]
    52       7.025387       7.025387       7.025387    7[6-(1,1,6),6-(7,8),6-(7,8)]
    53       1.170876       1.170876       1.170876    7[6-(1,1,6),6-(7,8),6-(7,8)]
    54      -1.170924      -1.170924      -1.170924    7[6-(1,1,6),6-(7,8),6-(7,8)]
    55       4.683587       4.683587       4.683587    7[6-(1,1,6),6-(7,8),6-(7,8)]
    56       5.854481       5.854481       5.854481    7[6-(1,1,6),6-(7,8),6-(7,8)]
    57       -1.8e-05       -1.8e-05       -1.8e-05    7[6-(1,1,6),6-(7,8),6-(7,8)]
    58       10.31094       10.31094       10.31094    8[6-(6,8),29-(8,8,8,8)]
    59      10.326164      10.326164      10.326164    8[6-(6,8),29-(8,8,8,8)]
    60       8.120172       8.120172       8.120172    8[6-(7,7)]
    61       4.456414       4.456414       4.456414    8[6-(6,8),29-(8,8,8,8)]
    62       4.471634       4.471634       4.471634    8[6-(6,8),29-(8,8,8,8)]
    63       2.265674       2.265674       2.265674    8[6-(7,7)]
    64      -4.456477      -4.456477      -4.456477    8[6-(6,8),29-(8,8,8,8)]
    65      -4.471701      -4.471701      -4.471701    8[6-(6,8),29-(8,8,8,8)]
    66      -2.265709      -2.265709      -2.265709    8[6-(7,7)]
    67       1.398049       1.398049       1.398049    8[6-(6,8),29-(8,8,8,8)]
    68       1.382829       1.382829       1.382829    8[6-(6,8),29-(8,8,8,8)]
    69       3.588789       3.588789       3.588789    8[6-(7,7)]
    70       5.854465       5.854465       5.854465    8[6-(6,8),29-(8,8,8,8)]
    71       5.854468       5.854468       5.854468    8[6-(6,8),29-(8)]
    72       5.854492       5.854492       5.854492    8[6-(7,7)]
    73         -2e-06         -2e-06         -2e-06    8[6-(6,8),29-(8,8,8,8)]
    74         -5e-06         -5e-06         -5e-06    8[6-(6,8),29-(8)]
    75       -2.9e-05       -2.9e-05       -2.9e-05    8[6-(7,7)]
