# Supplementary material for: A collection of forcefield precursors for metal–organic frameworks
Source: RSC Adv. 2019 Nov 13;9(63):36492–507. doi: 10.1039/c9ra07327b (PMC9075174; doi:10.1039/c9ra07327b)
Supplement: RA-009-C9RA07327B-s646 [file RA-009-C9RA07327B-s646.txt]

EXUMOZ_clean

9.007800    0.000000    0.000000
-0.987574    9.158206    0.000000
-4.010053    -4.579161    7.316143

     1       6.755854       6.755854       6.755854    25[7-(6,6),7-(6,6),8-(6),8-(6),8-(6),8-(6)]
     2      -2.745681      -2.745681      -2.745681    25[7-(6,6),7-(6,6),8-(6),8-(6),8-(6),8-(6)]
     3       -1.87002       -1.87002       -1.87002    1[6-(6,6)]
     4       0.840684       0.840684       0.840684    1[6-(6,6)]
     5       0.121646       0.121646       0.121646    1[6-(6,7)]
     6       -2.63379       -2.63379       -2.63379    1[6-(6,6)]
     7       2.675699       2.675699       2.675699    1[6-(6,6)]
     8       3.394706       3.394706       3.394706    1[6-(6,7)]
     9       5.880193       5.880193       5.880193    1[6-(6,6)]
    10       3.169489       3.169489       3.169489    1[6-(6,6)]
    11       3.888527       3.888527       3.888527    1[6-(6,7)]
    12       6.643963       6.643963       6.643963    1[6-(6,6)]
    13       1.334474       1.334474       1.334474    1[6-(6,6)]
    14       0.615467       0.615467       0.615467    1[6-(6,7)]
    15      -1.761391      -1.761391      -1.761391    6[6-(1,6),6-(6,7),7-(6,25)]
    16      -1.436835      -1.436835      -1.436835    6[1-(0),6-(6,6),6-(6,7)]
    17      -0.468665      -0.468665      -0.468665    6[6-(1,6),6-(1,6),6-(8,8)]
    18       0.151086       0.151086       0.151086    6[1-(0),6-(1,7),6-(6,6)]
    19      -0.271027      -0.271027      -0.271027    6[1-(0),6-(1,6),7-(6,25)]
    20      -0.169099      -0.169099      -0.169099    6[6-(6,6),8-(25),8-(25)]
    21        6.26535        6.26535        6.26535    6[6-(1,6),6-(6,7),7-(6,25)]
    22       5.940813       5.940813       5.940813    6[1-(0),6-(6,6),6-(6,7)]
    23       4.972643       4.972643       4.972643    6[6-(1,6),6-(1,6),6-(8,8)]
    24       3.365298       3.365298       3.365298    6[1-(0),6-(1,7),6-(6,6)]
    25       3.787392       3.787392       3.787392    6[1-(0),6-(1,6),7-(6,25)]
    26       4.673098       4.673098       4.673098    6[6-(6,6),8-(25),8-(25)]
    27       5.771564       5.771564       5.771564    6[6-(1,6),6-(6,7),7-(6,25)]
    28       5.447008       5.447008       5.447008    6[1-(0),6-(6,6),6-(6,7)]
    29       4.478838       4.478838       4.478838    6[6-(1,6),6-(1,6),6-(8,8)]
    30       3.859087       3.859087       3.859087    6[1-(0),6-(1,7),6-(6,6)]
    31         4.2812         4.2812         4.2812    6[1-(0),6-(1,6),7-(6,25)]
    32       4.179272       4.179272       4.179272    6[6-(6,6),8-(25),8-(25)]
    33      -2.255177      -2.255177      -2.255177    6[6-(1,6),6-(6,7),7-(6,25)]
    34       -1.93064       -1.93064       -1.93064    6[1-(0),6-(6,6),6-(6,7)]
    35       -0.96247       -0.96247       -0.96247    6[6-(1,6),6-(1,6),6-(8,8)]
    36       0.644875       0.644875       0.644875    6[1-(0),6-(1,7),6-(6,6)]
    37       0.222781       0.222781       0.222781    6[1-(0),6-(1,6),7-(6,25)]
    38      -0.662925      -0.662925      -0.662925    6[6-(6,6),8-(25),8-(25)]
    39      -1.222935      -1.222935      -1.222935    7[6-(1,6),6-(6,6),25-(7,8,8,8,8)]
    40       5.726874       5.726874       5.726874    7[6-(1,6),6-(6,6),25-(7,8,8,8,8)]
    41       5.233108       5.233108       5.233108    7[6-(1,6),6-(6,6),25-(7,8,8,8,8)]
    42      -1.716701      -1.716701      -1.716701    7[6-(1,6),6-(6,6),25-(7,8,8,8,8)]
    43       1.002838       1.002838       1.002838    8[6-(6,8),25-(7,7,8,8,8)]
    44      -1.140365      -1.140365      -1.140365    8[6-(6,8),25-(7,7,8,8,8)]
    45       3.501164       3.501164       3.501164    8[6-(6,8),25-(7,7,8,8,8)]
    46      -3.363424      -3.363424      -3.363424    8[6-(6,8),25-(7,7,8,8,8)]
    47       3.007335       3.007335       3.007335    8[6-(6,8),25-(7,7,8,8,8)]
    48       5.150538       5.150538       5.150538    8[6-(6,8),25-(7,7,8,8,8)]
    49       0.509009       0.509009       0.509009    8[6-(6,8),25-(7,7,8,8,8)]
    50       7.373597       7.373597       7.373597    8[6-(6,8),25-(7,7,8,8,8)]
