# Supplementary material for: A collection of forcefield precursors for metal–organic frameworks
Source: RSC Adv. 2019 Nov 13;9(63):36492–507. doi: 10.1039/c9ra07327b (PMC9075174; doi:10.1039/c9ra07327b)
Supplement: RA-009-C9RA07327B-s647 [file RA-009-C9RA07327B-s647.txt]

EYACOX_clean

18.479700    0.000000    0.000000
6.210133    17.404987    0.000000
1.177313    0.829941    18.576236

     1      20.664822      20.664822      20.664822    63[8-(6),8-(6),8-(6),8-(6),8-(6),8-(6)]
     2       7.180148       7.180148       7.180148    63[8-(6),8-(6),8-(6),8-(6),8-(6),8-(6)]
     3      10.125941      10.125941      10.125941    63[8-(6),8-(6),8-(6),8-(6),8-(6),8-(6)]
     4      23.492213      23.492213      23.492213    63[8-(6),8-(6),8-(6),8-(6),8-(6),8-(6)]
     5       5.202324       5.202324       5.202324    63[8-(6),8-(6),8-(6),8-(6),8-(6),8-(6)]
     6      18.686998      18.686998      18.686998    63[8-(6),8-(6),8-(6),8-(6),8-(6),8-(6)]
     7      15.741205      15.741205      15.741205    63[8-(6),8-(6),8-(6),8-(6),8-(6),8-(6)]
     8       2.374933       2.374933       2.374933    63[8-(6),8-(6),8-(6),8-(6),8-(6),8-(6)]
     9      17.810442      17.810442      17.810442    1[6-(6,6)]
    10      13.903305      13.903305      13.903305    1[6-(6,6)]
    11      15.779128      15.779128      15.779128    1[6-(6,6)]
    12       5.015098       5.015098       5.015098    1[6-(6,6)]
    13       8.120286       8.120286       8.120286    1[6-(6,6)]
    14       8.671597       8.671597       8.671597    1[6-(6,6)]
    15       4.741079       4.741079       4.741079    1[6-(6,6)]
    16      19.779199      19.779199      19.779199    1[6-(6,6)]
    17       3.190752       3.190752       3.190752    1[6-(6,6)]
    18       7.487114       7.487114       7.487114    1[6-(6,6)]
    19       8.383299       8.383299       8.383299    1[6-(6,6)]
    20      10.961329      10.961329      10.961329    1[6-(6,6)]
    21      14.989367      14.989367      14.989367    1[6-(6,6)]
    22      14.311098      14.311098      14.311098    1[6-(6,6)]
    23      12.687428      12.687428      12.687428    1[6-(6,6)]
    24      20.122134      20.122134      20.122134    1[6-(6,6)]
    25       14.61256       14.61256       14.61256    1[6-(6,6)]
    26      23.525165      23.525165      23.525165    1[6-(6,6)]
    27       8.056704       8.056704       8.056704    1[6-(6,6)]
    28      11.963841      11.963841      11.963841    1[6-(6,6)]
    29      10.088018      10.088018      10.088018    1[6-(6,6)]
    30      20.852048      20.852048      20.852048    1[6-(6,6)]
    31       17.74686       17.74686       17.74686    1[6-(6,6)]
    32      17.195549      17.195549      17.195549    1[6-(6,6)]
    33      21.126067      21.126067      21.126067    1[6-(6,6)]
    34       6.087947       6.087947       6.087947    1[6-(6,6)]
    35      22.676394      22.676394      22.676394    1[6-(6,6)]
    36      18.380032      18.380032      18.380032    1[6-(6,6)]
    37      17.483847      17.483847      17.483847    1[6-(6,6)]
    38      14.905817      14.905817      14.905817    1[6-(6,6)]
    39      10.877779      10.877779      10.877779    1[6-(6,6)]
    40      11.556048      11.556048      11.556048    1[6-(6,6)]
    41      13.179718      13.179718      13.179718    1[6-(6,6)]
    42       5.745012       5.745012       5.745012    1[6-(6,6)]
    43      11.254586      11.254586      11.254586    1[6-(6,6)]
    44       2.341981       2.341981       2.341981    1[6-(6,6)]
    45      15.943278      15.943278      15.943278    6[6-(6,6),8-(63),8-(63)]
    46       15.86593       15.86593       15.86593    6[6-(1,6),6-(1,6),6-(8,8)]
    47      17.005708      17.005708      17.005708    6[1-(0),6-(6,6),6-(6,6)]
    48      16.966509      16.966509      16.966509    6[6-(1,6),6-(1,6),6-(8,8)]
    49      18.200073      18.200073      18.200073    6[6-(6,6),8-(63),8-(63)]
    50       14.67608       14.67608       14.67608    6[1-(0),6-(6,6),6-(6,6)]
    51      14.621868      14.621868      14.621868    6[6-(1,6),6-(1,6),6-(6)]
    52      15.795681      15.795681      15.795681    6[1-(0),6-(6,6),6-(6,6)]
    53      13.403687      13.403687      13.403687    6[6-(6),6-(6,6)]
    54      12.320931      12.320931      12.320931    6[6-(6),6-(6)]
    55       5.503344       5.503344       5.503344    6[6-(6,6),8-(63),8-(63)]
    56       6.390475       6.390475       6.390475    6[6-(1,6),6-(1,6),6-(8,8)]
    57       5.917917       5.917917       5.917917    6[1-(0),6-(6,6),6-(6,6)]
    58       6.753371       6.753371       6.753371    6[6-(1,6),6-(1,6),6-(8,8)]
    59       6.219467       6.219467       6.219467    6[6-(6,6),8-(63),8-(63)]
    60       7.762384       7.762384       7.762384    6[1-(0),6-(6,6),6-(6,6)]
    61       8.596157       8.596157       8.596157    6[6-(1,6),6-(1,6),6-(6)]
    62       8.104443       8.104443       8.104443    6[1-(0),6-(6,6),6-(6,6)]
    63       9.950031       9.950031       9.950031    6[6-(6),6-(6,6)]
    64       11.09044       11.09044       11.09044    6[6-(6),6-(6)]
    65      21.361193      21.361193      21.361193    6[6-(6,6),8-(63),8-(63)]
    66       2.982247       2.982247       2.982247    6[6-(1,6),6-(1,6),6-(8,8)]
    67       4.055696       4.055696       4.055696    6[1-(0),6-(6,6),6-(6,6)]
    68       4.083217       4.083217       4.083217    6[6-(1,6),6-(1,6),6-(8,8)]
    69       5.185806       5.185806       5.185806    6[6-(6,6),8-(63),8-(63)]
    70       20.48207       20.48207       20.48207    6[1-(0),6-(6,6),6-(6,6)]
    71        2.05982        2.05982        2.05982    6[6-(1,6),6-(1,6),6-(6)]
    72       3.117895       3.117895       3.117895    6[1-(0),6-(6,6),6-(6,6)]
    73      19.486066      19.486066      19.486066    6[6-(6),6-(6,6)]
    74      18.675039      18.675039      18.675039    6[6-(6),6-(6)]
    75       5.193006       5.193006       5.193006    6[6-(6,6),8-(63),8-(63)]
    76       7.701617       7.701617       7.701617    6[6-(1,6),6-(1,6),6-(8,8)]
    77       8.078357       8.078357       8.078357    6[1-(0),6-(6,6),6-(6,6)]
    78       9.295434       9.295434       9.295434    6[6-(1,6),6-(1,6),6-(8,8)]
    79        9.66673        9.66673        9.66673    6[6-(6,6),8-(63),8-(63)]
    80       8.611721       8.611721       8.611721    6[1-(0),6-(6,6),6-(6,6)]
    81       9.794732       9.794732       9.794732    6[6-(1,6),6-(1,6),6-(6)]
    82      10.157069      10.157069      10.157069    6[1-(0),6-(6,6),6-(6,6)]
    83      10.637465      10.637465      10.637465    6[6-(6),6-(6,6)]
    84      11.288332      11.288332      11.288332    6[6-(6),6-(6)]
    85      15.664275      15.664275      15.664275    6[6-(6,6),8-(63),8-(63)]
    86        14.8434        14.8434        14.8434    6[6-(1,6),6-(1,6),6-(8,8)]
    87      14.599415      14.599415      14.599415    6[1-(0),6-(6,6),6-(6,6)]
    88      13.810586      13.810586      13.810586    6[6-(1,6),6-(1,6),6-(8,8)]
    89      13.583777      13.583777      13.583777    6[6-(6,6),8-(63),8-(63)]
    90      14.180672      14.180672      14.180672    6[1-(0),6-(6,6),6-(6,6)]
    91      13.346899      13.346899      13.346899    6[6-(1,6),6-(1,6),6-(6)]
    92      13.195688      13.195688      13.195688    6[1-(0),6-(6,6),6-(6,6)]
    93      12.638404      12.638404      12.638404    6[6-(6),6-(6,6)]
    94      11.993685      11.993685      11.993685    6[6-(6),6-(6)]
    95      12.770451      12.770451      12.770451    6[6-(6,6),8-(63),8-(63)]
    96       20.29083       20.29083       20.29083    6[6-(1,6),6-(1,6),6-(8,8)]
    97      20.689729      20.689729      20.689729    6[1-(0),6-(6,6),6-(6,6)]
    98      21.933335      21.933335      21.933335    6[6-(1,6),6-(1,6),6-(8,8)]
    99      22.403704      22.403704      22.403704    6[6-(6,6),8-(63),8-(63)]
   100      14.886346      14.886346      14.886346    6[1-(0),6-(6,6),6-(6,6)]
   101      22.346965      22.346965      22.346965    6[6-(1,6),6-(1,6),6-(6)]
   102      22.734245      22.734245      22.734245    6[1-(0),6-(6,6),6-(6,6)]
   103       17.01115       17.01115       17.01115    6[6-(6),6-(6,6)]
   104      17.790276      17.790276      17.790276    6[6-(6),6-(6)]
   105       9.923868       9.923868       9.923868    6[6-(6,6),8-(63),8-(63)]
   106      10.001216      10.001216      10.001216    6[6-(1,6),6-(1,6),6-(8,8)]
   107       8.861438       8.861438       8.861438    6[1-(0),6-(6,6),6-(6,6)]
   108       8.900637       8.900637       8.900637    6[6-(1,6),6-(1,6),6-(8,8)]
   109       7.667073       7.667073       7.667073    6[6-(6,6),8-(63),8-(63)]
   110      11.191066      11.191066      11.191066    6[1-(0),6-(6,6),6-(6,6)]
   111      11.245278      11.245278      11.245278    6[6-(1,6),6-(1,6),6-(6)]
   112      10.071465      10.071465      10.071465    6[1-(0),6-(6,6),6-(6,6)]
   113      12.463459      12.463459      12.463459    6[6-(6),6-(6,6)]
   114      13.546215      13.546215      13.546215    6[6-(6),6-(6)]
   115      20.363802      20.363802      20.363802    6[6-(6,6),8-(63),8-(63)]
   116      19.476671      19.476671      19.476671    6[6-(1,6),6-(1,6),6-(8,8)]
   117      19.949229      19.949229      19.949229    6[1-(0),6-(6,6),6-(6,6)]
   118      19.113775      19.113775      19.113775    6[6-(1,6),6-(1,6),6-(8,8)]
   119      19.647679      19.647679      19.647679    6[6-(6,6),8-(63),8-(63)]
   120      18.104762      18.104762      18.104762    6[1-(0),6-(6,6),6-(6,6)]
   121      17.270989      17.270989      17.270989    6[6-(1,6),6-(1,6),6-(6)]
   122      17.762703      17.762703      17.762703    6[1-(0),6-(6,6),6-(6,6)]
   123      15.917115      15.917115      15.917115    6[6-(6),6-(6,6)]
   124      14.776706      14.776706      14.776706    6[6-(6),6-(6)]
   125       4.505953       4.505953       4.505953    6[6-(6,6),8-(63),8-(63)]
   126      22.884899      22.884899      22.884899    6[6-(1,6),6-(1,6),6-(8,8)]
   127       21.81145       21.81145       21.81145    6[1-(0),6-(6,6),6-(6,6)]
   128      21.783929      21.783929      21.783929    6[6-(1,6),6-(1,6),6-(8,8)]
   129       20.68134       20.68134       20.68134    6[6-(6,6),8-(63),8-(63)]
   130       5.385076       5.385076       5.385076    6[1-(0),6-(6,6),6-(6,6)]
   131      23.807326      23.807326      23.807326    6[6-(1,6),6-(1,6),6-(6)]
   132      22.749251      22.749251      22.749251    6[1-(0),6-(6,6),6-(6,6)]
   133        6.38108        6.38108        6.38108    6[6-(6),6-(6,6)]
   134       7.192107       7.192107       7.192107    6[6-(6),6-(6)]
   135       20.67414       20.67414       20.67414    6[6-(6,6),8-(63),8-(63)]
   136      18.165529      18.165529      18.165529    6[6-(1,6),6-(1,6),6-(8,8)]
   137      17.788789      17.788789      17.788789    6[1-(0),6-(6,6),6-(6,6)]
   138      16.571712      16.571712      16.571712    6[6-(1,6),6-(1,6),6-(8,8)]
   139      16.200416      16.200416      16.200416    6[6-(6,6),8-(63),8-(63)]
   140      17.255425      17.255425      17.255425    6[1-(0),6-(6,6),6-(6,6)]
   141      16.072414      16.072414      16.072414    6[6-(1,6),6-(1,6),6-(6)]
   142      15.710077      15.710077      15.710077    6[1-(0),6-(6,6),6-(6,6)]
   143      15.229681      15.229681      15.229681    6[6-(6),6-(6,6)]
   144      14.578814      14.578814      14.578814    6[6-(6),6-(6)]
   145      10.202871      10.202871      10.202871    6[6-(6,6),8-(63),8-(63)]
   146      11.023746      11.023746      11.023746    6[6-(1,6),6-(1,6),6-(8,8)]
   147      11.267731      11.267731      11.267731    6[1-(0),6-(6,6),6-(6,6)]
   148       12.05656       12.05656       12.05656    6[6-(1,6),6-(1,6),6-(8,8)]
   149      12.283369      12.283369      12.283369    6[6-(6,6),8-(63),8-(63)]
   150      11.686474      11.686474      11.686474    6[1-(0),6-(6,6),6-(6,6)]
   151      12.520247      12.520247      12.520247    6[6-(1,6),6-(1,6),6-(6)]
   152      12.671458      12.671458      12.671458    6[1-(0),6-(6,6),6-(6,6)]
   153      13.228742      13.228742      13.228742    6[6-(6),6-(6,6)]
   154      13.873461      13.873461      13.873461    6[6-(6),6-(6)]
   155      13.096695      13.096695      13.096695    6[6-(6,6),8-(63),8-(63)]
   156       5.576316       5.576316       5.576316    6[6-(1,6),6-(1,6),6-(8,8)]
   157       5.177417       5.177417       5.177417    6[1-(0),6-(6,6),6-(6,6)]
   158       3.933811       3.933811       3.933811    6[6-(1,6),6-(1,6),6-(8,8)]
   159       3.463442       3.463442       3.463442    6[6-(6,6),8-(63),8-(63)]
   160        10.9808        10.9808        10.9808    6[1-(0),6-(6,6),6-(6,6)]
   161       3.520181       3.520181       3.520181    6[6-(1,6),6-(1,6),6-(6)]
   162       3.132901       3.132901       3.132901    6[1-(0),6-(6,6),6-(6,6)]
   163       8.855996       8.855996       8.855996    6[6-(6),6-(6,6)]
   164        8.07687        8.07687        8.07687    6[6-(6),6-(6)]
   165      14.841501      14.841501      14.841501    8[6-(6,8),63-(8,8,8,8,8)]
   166      17.018551      17.018551      17.018551    8[6-(6,8),63-(8,8,8,8,8)]
   167      19.241604      19.241604      19.241604    8[6-(6,8),63-(8,8,8,8,8)]
   168      18.175529      18.175529      18.175529    8[6-(6,8),63-(8,8,8,8,8)]
   169       5.994184       5.994184       5.994184    8[6-(6,8),63-(8,8,8,8,8)]
   170       4.262304       4.262304       4.262304    8[6-(6,8),63-(8,8,8,8,8)]
   171       6.900393       6.900393       6.900393    8[6-(6,8),63-(8,8,8,8,8)]
   172       5.020806       5.020806       5.020806    8[6-(6,8),63-(8,8,8,8,8)]
   173      20.476583      20.476583      20.476583    8[6-(6,8),63-(8,8,8,8,8)]
   174       3.680594       3.680594       3.680594    8[6-(6,8),63-(8,8,8,8,8)]
   175       5.924964       5.924964       5.924964    8[6-(6,8),63-(8,8,8,8,8)]
   176        5.42356        5.42356        5.42356    8[6-(6,8),63-(8,8,8,8,8)]
   177       4.959854       4.959854       4.959854    8[6-(6,8),63-(8,8,8,8,8)]
   178       4.422018       4.422018       4.422018    8[6-(6,8),63-(8,8,8,8,8)]
   179       8.868136       8.868136       8.868136    8[6-(6,8),63-(8,8,8,8,8)]
   180       10.74891       10.74891       10.74891    8[6-(6,8),63-(8,8,8,8,8)]
   181      15.858077      15.858077      15.858077    8[6-(6,8),63-(8,8,8,8,8)]
   182      16.117609      16.117609      16.117609    8[6-(6,8),63-(8,8,8,8,8)]
   183      12.785062      12.785062      12.785062    8[6-(6,8),63-(8,8,8,8,8)]
   184      14.301471      14.301471      14.301471    8[6-(6,8),63-(8,8,8,8,8)]
   185      12.408472      12.408472      12.408472    8[6-(6,8),63-(8,8,8,8,8)]
   186      18.318902      18.318902      18.318902    8[6-(6,8),63-(8,8,8,8,8)]
   187      21.909938      21.909938      21.909938    8[6-(6,8),63-(8,8,8,8,8)]
   188      23.267758      23.267758      23.267758    8[6-(6,8),63-(8,8,8,8,8)]
   189      11.025645      11.025645      11.025645    8[6-(6,8),63-(8,8,8,8,8)]
   190       8.848595       8.848595       8.848595    8[6-(6,8),63-(8,8,8,8,8)]
   191       6.625542       6.625542       6.625542    8[6-(6,8),63-(8,8,8,8,8)]
   192       7.691617       7.691617       7.691617    8[6-(6,8),63-(8,8,8,8,8)]
   193      19.872962      19.872962      19.872962    8[6-(6,8),63-(8,8,8,8,8)]
   194      21.604842      21.604842      21.604842    8[6-(6,8),63-(8,8,8,8,8)]
   195      18.966753      18.966753      18.966753    8[6-(6,8),63-(8,8,8,8,8)]
   196       20.84634       20.84634       20.84634    8[6-(6,8),63-(8,8,8,8,8)]
   197       5.390563       5.390563       5.390563    8[6-(6,8),63-(8,8,8,8,8)]
   198      22.186552      22.186552      22.186552    8[6-(6,8),63-(8,8,8,8,8)]
   199      19.942182      19.942182      19.942182    8[6-(6,8),63-(8,8,8,8,8)]
   200      20.443586      20.443586      20.443586    8[6-(6,8),63-(8,8,8,8,8)]
   201      20.907292      20.907292      20.907292    8[6-(6,8),63-(8,8,8,8,8)]
   202      21.445128      21.445128      21.445128    8[6-(6,8),63-(8,8,8,8,8)]
   203       16.99901       16.99901       16.99901    8[6-(6,8),63-(8,8,8,8,8)]
   204      15.118236      15.118236      15.118236    8[6-(6,8),63-(8,8,8,8,8)]
   205      10.009069      10.009069      10.009069    8[6-(6,8),63-(8,8,8,8,8)]
   206       9.749537       9.749537       9.749537    8[6-(6,8),63-(8,8,8,8,8)]
   207      13.082084      13.082084      13.082084    8[6-(6,8),63-(8,8,8,8,8)]
   208      11.565675      11.565675      11.565675    8[6-(6,8),63-(8,8,8,8,8)]
   209      13.458674      13.458674      13.458674    8[6-(6,8),63-(8,8,8,8,8)]
   210       7.548244       7.548244       7.548244    8[6-(6,8),63-(8,8,8,8,8)]
   211       3.957208       3.957208       3.957208    8[6-(6,8),63-(8,8,8,8,8)]
   212       2.599388       2.599388       2.599388    8[6-(6,8),63-(8,8,8,8,8)]
