# Supplementary material for: A collection of forcefield precursors for metal–organic frameworks
Source: RSC Adv. 2019 Nov 13;9(63):36492–507. doi: 10.1039/c9ra07327b (PMC9075174; doi:10.1039/c9ra07327b)
Supplement: RA-009-C9RA07327B-s648 [file RA-009-C9RA07327B-s648.txt]

EZABEN_clean

8.441300    0.000000    0.000000
-0.115251    8.440513    0.000000
0.000000    0.000000    16.688000

     1         7.9155         7.9155         7.9155    48[7-(6,7),7-(6,7),7-(6,7),17-(0)]
     2       2.513236       2.513236       2.513236    48[7-(6,6),7-(6,6),7-(6,6),17-(48)]
     3       5.195201       5.195201       5.195201    48[7-(6,7),7-(6,7),7-(6,7),17-(0),17-(48)]
     4       0.410549       0.410549       0.410549    48[7-(6,7),7-(6,7),7-(6,7),17-(0)]
     5       5.812813       5.812813       5.812813    48[7-(6,6),7-(6,6),7-(6,6),17-(48)]
     6       3.130848       3.130848       3.130848    48[7-(6,7),7-(6,7),7-(6,7),17-(0),17-(48)]
     7       5.564548       5.564548       5.564548    1[6-(7,7)]
     8       3.051693       3.051693       3.051693    1[6-(7,7)]
     9       2.761501       2.761501       2.761501    1[6-(7,7)]
    10       5.274356       5.274356       5.274356    1[6-(7,7)]
    11       6.473254       6.473254       6.473254    1[6-(7,7)]
    12       0.749981       0.749981       0.749981    1[6-(7,7)]
    13       1.852795       1.852795       1.852795    1[6-(7,7)]
    14       7.576068       7.576068       7.576068    1[6-(7,7)]
    15       4.811611       4.811611       4.811611    1[6-(7,7)]
    16       7.542006       7.542006       7.542006    1[6-(7,7)]
    17       3.514438       3.514438       3.514438    1[6-(7,7)]
    18       0.784043       0.784043       0.784043    1[6-(7,7)]
    19       5.145642       5.145642       5.145642    6[1-(0),7-(6,48),7-(7,48)]
    20       3.832113       3.832113       3.832113    6[1-(0),7-(6,48),7-(7,48)]
    21       3.180407       3.180407       3.180407    6[1-(0),7-(6,48),7-(7,48)]
    22       4.493936       4.493936       4.493936    6[1-(0),7-(6,48),7-(7,48)]
    23       7.298471       7.298471       7.298471    6[1-(0),7-(6,48),7-(7,48)]
    24       0.335907       0.335907       0.335907    6[1-(0),7-(6,48),7-(7,48)]
    25       1.027578       1.027578       1.027578    6[1-(0),7-(6,48),7-(7,48)]
    26       7.990142       7.990142       7.990142    6[1-(0),7-(6,48),7-(7,48)]
    27       5.468754       5.468754       5.468754    6[1-(0),7-(6,48),7-(7,48)]
    28       6.949038       6.949038       6.949038    6[1-(0),7-(6,48),7-(7,48)]
    29       2.857295       2.857295       2.857295    6[1-(0),7-(6,48),7-(7,48)]
    30       1.377011       1.377011       1.377011    6[1-(0),7-(6,48),7-(7,48)]
    31       5.807989       5.807989       5.807989    7[6-(1,7),7-(6,48),48-(7,7,17)]
    32       4.869615       4.869615       4.869615    7[6-(1,7),7-(6,48),48-(7,7,17,17)]
    33       3.919046       3.919046       3.919046    7[6-(1,7),6-(1,7),48-(7,7,17)]
    34        2.51806        2.51806        2.51806    7[6-(1,7),7-(6,48),48-(7,7,17)]
    35       3.456434       3.456434       3.456434    7[6-(1,7),7-(6,48),48-(7,7,17,17)]
    36       4.407003       4.407003       4.407003    7[6-(1,7),6-(1,7),48-(7,7,17)]
    37       0.016915       0.016915       0.016915    7[6-(1,7),7-(6,48),48-(7,7,17)]
    38        0.99692        0.99692        0.99692    7[6-(1,7),7-(6,48),48-(7,7,17,17)]
    39       7.444345       7.444345       7.444345    7[6-(1,7),6-(1,7),48-(7,7,17)]
    40       8.309134       8.309134       8.309134    7[6-(1,7),7-(6,48),48-(7,7,17)]
    41       7.329129       7.329129       7.329129    7[6-(1,7),7-(6,48),48-(7,7,17,17)]
    42       0.881704       0.881704       0.881704    7[6-(1,7),6-(1,7),48-(7,7,17)]
    43       5.889736       5.889736       5.889736    7[6-(1,7),7-(6,48),48-(7,7,17,17)]
    44       6.839514       6.839514       6.839514    7[6-(1,7),7-(6,48),48-(7,7,17)]
    45       6.113918       6.113918       6.113918    7[6-(1,7),6-(1,7),48-(7,7,17)]
    46       2.436313       2.436313       2.436313    7[6-(1,7),7-(6,48),48-(7,7,17,17)]
    47       1.486535       1.486535       1.486535    7[6-(1,7),7-(6,48),48-(7,7,17)]
    48       2.212131       2.212131       2.212131    7[6-(1,7),6-(1,7),48-(7,7,17)]
    49       0.535903       0.535903       0.535903    17[48-(7,7,7)]
    50       3.574334       3.574334       3.574334    17[48-(7,7,7,17)]
    51       4.334156       4.334156       4.334156    17[48-(7,7,7),48-(7,7,7,17)]
    52       7.790146       7.790146       7.790146    17[48-(7,7,7)]
    53       4.751715       4.751715       4.751715    17[48-(7,7,7,17)]
    54       3.991893       3.991893       3.991893    17[48-(7,7,7),48-(7,7,7,17)]
