# Supplementary material for: A collection of forcefield precursors for metal–organic frameworks
Source: RSC Adv. 2019 Nov 13;9(63):36492–507. doi: 10.1039/c9ra07327b (PMC9075174; doi:10.1039/c9ra07327b)
Supplement: RA-009-C9RA07327B-s649 [file RA-009-C9RA07327B-s649.txt]

EZOFEF_clean

18.804900    0.000000    0.000000
9.402450    16.285521    0.000000
9.402450    5.428507    15.354137

     1      22.827832      22.827832      22.827832    28[7-(1,6,6),8-(6),8-(6),8-(6),8-(6)]
     2      22.827832      22.827832      22.827832    28[7-(1,6,6),8-(6),8-(6),8-(6),8-(6)]
     3      14.781968      14.781968      14.781968    28[7-(1,6,6),8-(6),8-(6),8-(6),8-(6)]
     4      14.781968      14.781968      14.781968    28[7-(1,6,6),8-(6),8-(6),8-(6),8-(6)]
     5      22.827832      22.827832      22.827832    28[7-(1,6,6),8-(6),8-(6),8-(6),8-(6)]
     6      14.781968      14.781968      14.781968    28[7-(1,6,6),8-(6),8-(6),8-(6),8-(6)]
     7      14.781968      14.781968      14.781968    28[7-(1,6,6),8-(6),8-(6),8-(6),8-(6)]
     8      22.827832      22.827832      22.827832    28[7-(1,6,6),8-(6),8-(6),8-(6),8-(6)]
     9      26.850765      26.850765      26.850765    28[7-(1,6,6),8-(6),8-(6),8-(6),8-(6)]
    10        18.8049        18.8049        18.8049    28[7-(1,6,6),8-(6),8-(6),8-(6),8-(6)]
    11      10.759035      10.759035      10.759035    28[7-(1,6,6),8-(6),8-(6),8-(6),8-(6)]
    12        18.8049        18.8049        18.8049    28[7-(1,6,6),8-(6),8-(6),8-(6),8-(6)]
    13      20.042262      20.042262      20.042262    1[6-(1,1,7)]
    14      22.513226      22.513226      22.513226    1[6-(1,1,7)]
    15      15.096574      15.096574      15.096574    1[6-(1,1,7)]
    16      17.567538      17.567538      17.567538    1[6-(1,1,7)]
    17      20.822666      20.822666      20.822666    1[6-(1,1,7)]
    18      16.787134      16.787134      16.787134    1[6-(1,1,7)]
    19       14.31617       14.31617       14.31617    1[6-(1,1,7)]
    20       23.29363       23.29363       23.29363    1[6-(1,1,7)]
    21      24.530992      24.530992      24.530992    1[6-(1,1,7)]
    22      18.024497      18.024497      18.024497    1[6-(1,1,7)]
    23      13.078808      13.078808      13.078808    1[6-(1,1,7)]
    24      19.585303      19.585303      19.585303    1[6-(1,1,7)]
    25      19.585303      19.585303      19.585303    1[6-(1,1,7)]
    26      13.078808      13.078808      13.078808    1[6-(1,1,7)]
    27      18.024497      18.024497      18.024497    1[6-(1,1,7)]
    28      24.530992      24.530992      24.530992    1[6-(1,1,7)]
    29      22.513226      22.513226      22.513226    1[6-(1,1,7)]
    30      20.042262      20.042262      20.042262    1[6-(1,1,7)]
    31      17.567538      17.567538      17.567538    1[6-(1,1,7)]
    32      15.096574      15.096574      15.096574    1[6-(1,1,7)]
    33       14.31617       14.31617       14.31617    1[6-(1,1,7)]
    34       23.29363       23.29363       23.29363    1[6-(1,1,7)]
    35      20.822666      20.822666      20.822666    1[6-(1,1,7)]
    36      16.787134      16.787134      16.787134    1[6-(1,1,7)]
    37      17.567538      17.567538      17.567538    1[6-(1,1,7)]
    38      15.096574      15.096574      15.096574    1[6-(1,1,7)]
    39      22.513226      22.513226      22.513226    1[6-(1,1,7)]
    40      20.042262      20.042262      20.042262    1[6-(1,1,7)]
    41      16.787134      16.787134      16.787134    1[6-(1,1,7)]
    42      20.822666      20.822666      20.822666    1[6-(1,1,7)]
    43       23.29363       23.29363       23.29363    1[6-(1,1,7)]
    44       14.31617       14.31617       14.31617    1[6-(1,1,7)]
    45      13.078808      13.078808      13.078808    1[6-(1,1,7)]
    46      19.585303      19.585303      19.585303    1[6-(1,1,7)]
    47      24.530992      24.530992      24.530992    1[6-(1,1,7)]
    48      18.024497      18.024497      18.024497    1[6-(1,1,7)]
    49      18.024497      18.024497      18.024497    1[6-(1,1,7)]
    50      24.530992      24.530992      24.530992    1[6-(1,1,7)]
    51      19.585303      19.585303      19.585303    1[6-(1,1,7)]
    52      13.078808      13.078808      13.078808    1[6-(1,1,7)]
    53      15.096574      15.096574      15.096574    1[6-(1,1,7)]
    54      17.567538      17.567538      17.567538    1[6-(1,1,7)]
    55      20.042262      20.042262      20.042262    1[6-(1,1,7)]
    56      22.513226      22.513226      22.513226    1[6-(1,1,7)]
    57       23.29363       23.29363       23.29363    1[6-(1,1,7)]
    58       14.31617       14.31617       14.31617    1[6-(1,1,7)]
    59      16.787134      16.787134      16.787134    1[6-(1,1,7)]
    60      20.822666      20.822666      20.822666    1[6-(1,1,7)]
    61      21.399976      21.399976      21.399976    1[7-(6,6,28)]
    62      21.399976      21.399976      21.399976    1[7-(6,6,28)]
    63      16.209824      16.209824      16.209824    1[7-(6,6,28)]
    64      16.209824      16.209824      16.209824    1[7-(6,6,28)]
    65      21.399976      21.399976      21.399976    1[7-(6,6,28)]
    66      16.209824      16.209824      16.209824    1[7-(6,6,28)]
    67      16.209824      16.209824      16.209824    1[7-(6,6,28)]
    68      21.399976      21.399976      21.399976    1[7-(6,6,28)]
    69      23.995052      23.995052      23.995052    1[7-(6,6,28)]
    70        18.8049        18.8049        18.8049    1[7-(6,6,28)]
    71      13.614748      13.614748      13.614748    1[7-(6,6,28)]
    72        18.8049        18.8049        18.8049    1[7-(6,6,28)]
    73       4.531981       4.531981       4.531981    1[6-(6,6)]
    74        9.40245        9.40245        9.40245    1[6-(6,6)]
    75        9.40245        9.40245        9.40245    1[6-(6,6)]
    76      14.272919      14.272919      14.272919    1[6-(6,6)]
    77       7.403489       7.403489       7.403489    1[6-(6,6)]
    78      11.401411      11.401411      11.401411    1[6-(6,6)]
    79       6.530942       6.530942       6.530942    1[6-(6,6)]
    80      12.273958      12.273958      12.273958    1[6-(6,6)]
    81       7.403489       7.403489       7.403489    1[6-(6,6)]
    82       6.530942       6.530942       6.530942    1[6-(6,6)]
    83      11.401411      11.401411      11.401411    1[6-(6,6)]
    84      12.273958      12.273958      12.273958    1[6-(6,6)]
    85      31.078858      31.078858      31.078858    1[6-(6,6)]
    86      30.206311      30.206311      30.206311    1[6-(6,6)]
    87      25.335842      25.335842      25.335842    1[6-(6,6)]
    88      26.208389      26.208389      26.208389    1[6-(6,6)]
    89       28.20735       28.20735       28.20735    1[6-(6,6)]
    90      23.336881      23.336881      23.336881    1[6-(6,6)]
    91      33.077819      33.077819      33.077819    1[6-(6,6)]
    92       28.20735       28.20735       28.20735    1[6-(6,6)]
    93      25.335842      25.335842      25.335842    1[6-(6,6)]
    94      31.078858      31.078858      31.078858    1[6-(6,6)]
    95      26.208389      26.208389      26.208389    1[6-(6,6)]
    96      30.206311      30.206311      30.206311    1[6-(6,6)]
    97      20.246296      20.246296      20.246296    1[6-(1,1,7)]
    98      21.863517      21.863517      21.863517    1[6-(1,1,7)]
    99      15.746283      15.746283      15.746283    1[6-(1,1,7)]
   100      17.363504      17.363504      17.363504    1[6-(1,1,7)]
   101      20.246296      20.246296      20.246296    1[6-(1,1,7)]
   102      17.363504      17.363504      17.363504    1[6-(1,1,7)]
   103      15.746283      15.746283      15.746283    1[6-(1,1,7)]
   104      21.863517      21.863517      21.863517    1[6-(1,1,7)]
   105      23.304913      23.304913      23.304913    1[6-(1,1,7)]
   106        18.8049        18.8049        18.8049    1[6-(1,1,7)]
   107      14.304887      14.304887      14.304887    1[6-(1,1,7)]
   108        18.8049        18.8049        18.8049    1[6-(1,1,7)]
   109        18.8049        18.8049        18.8049    1[6-(1,1,7)]
   110      14.304887      14.304887      14.304887    1[6-(1,1,7)]
   111        18.8049        18.8049        18.8049    1[6-(1,1,7)]
   112      23.304913      23.304913      23.304913    1[6-(1,1,7)]
   113      21.863517      21.863517      21.863517    1[6-(1,1,7)]
   114      20.246296      20.246296      20.246296    1[6-(1,1,7)]
   115      17.363504      17.363504      17.363504    1[6-(1,1,7)]
   116      15.746283      15.746283      15.746283    1[6-(1,1,7)]
   117      15.746283      15.746283      15.746283    1[6-(1,1,7)]
   118      21.863517      21.863517      21.863517    1[6-(1,1,7)]
   119      20.246296      20.246296      20.246296    1[6-(1,1,7)]
   120      17.363504      17.363504      17.363504    1[6-(1,1,7)]
   121       5.105154       5.105154       5.105154    6[6-(6,6),8-(28),8-(28)]
   122       5.479184       5.479184       5.479184    6[6-(1,6),6-(1,6),6-(8,8)]
   123      11.897484      11.897484      11.897484    6[6-(6,6),8-(28),8-(28)]
   124       10.60916       10.60916       10.60916    6[6-(1,6),6-(1,6),6-(8,8)]
   125       6.907416       6.907416       6.907416    6[6-(6,6),8-(28),8-(28)]
   126        8.19574        8.19574        8.19574    6[6-(1,6),6-(1,6),6-(8,8)]
   127      13.699746      13.699746      13.699746    6[6-(6,6),8-(28),8-(28)]
   128      13.325716      13.325716      13.325716    6[6-(1,6),6-(1,6),6-(8,8)]
   129       6.907416       6.907416       6.907416    6[6-(6,6),8-(28),8-(28)]
   130        8.19574        8.19574        8.19574    6[6-(1,6),6-(1,6),6-(8,8)]
   131      11.897484      11.897484      11.897484    6[6-(6,6),8-(28),8-(28)]
   132       10.60916       10.60916       10.60916    6[6-(1,6),6-(1,6),6-(8,8)]
   133       5.105154       5.105154       5.105154    6[6-(6,6),8-(28),8-(28)]
   134       5.479184       5.479184       5.479184    6[6-(1,6),6-(1,6),6-(8,8)]
   135      13.699746      13.699746      13.699746    6[6-(6,6),8-(28),8-(28)]
   136      13.325716      13.325716      13.325716    6[6-(1,6),6-(1,6),6-(8,8)]
   137        9.40245        9.40245        9.40245    6[6-(6,6),8-(28),8-(28)]
   138        9.40245        9.40245        9.40245    6[6-(1,6),6-(1,6),6-(8,8)]
   139       7.600188       7.600188       7.600188    6[6-(6,6),8-(28),8-(28)]
   140       6.685894       6.685894       6.685894    6[6-(1,6),6-(1,6),6-(8,8)]
   141        9.40245        9.40245        9.40245    6[6-(6,6),8-(28),8-(28)]
   142        9.40245        9.40245        9.40245    6[6-(1,6),6-(1,6),6-(8,8)]
   143      11.204712      11.204712      11.204712    6[6-(6,6),8-(28),8-(28)]
   144      12.119006      12.119006      12.119006    6[6-(1,6),6-(1,6),6-(8,8)]
   145      30.009612      30.009612      30.009612    6[6-(6,6),8-(28),8-(28)]
   146      30.923906      30.923906      30.923906    6[6-(1,6),6-(1,6),6-(8,8)]
   147       28.20735       28.20735       28.20735    6[6-(6,6),8-(28),8-(28)]
   148       28.20735       28.20735       28.20735    6[6-(1,6),6-(1,6),6-(8,8)]
   149      26.405088      26.405088      26.405088    6[6-(6,6),8-(28),8-(28)]
   150      25.490794      25.490794      25.490794    6[6-(1,6),6-(1,6),6-(8,8)]
   151       28.20735       28.20735       28.20735    6[6-(6,6),8-(28),8-(28)]
   152       28.20735       28.20735       28.20735    6[6-(1,6),6-(1,6),6-(8,8)]
   153      30.702384      30.702384      30.702384    6[6-(6,6),8-(28),8-(28)]
   154       29.41406       29.41406       29.41406    6[6-(1,6),6-(1,6),6-(8,8)]
   155      23.910054      23.910054      23.910054    6[6-(6,6),8-(28),8-(28)]
   156      24.284084      24.284084      24.284084    6[6-(1,6),6-(1,6),6-(8,8)]
   157      32.504646      32.504646      32.504646    6[6-(6,6),8-(28),8-(28)]
   158      32.130616      32.130616      32.130616    6[6-(1,6),6-(1,6),6-(8,8)]
   159      25.712316      25.712316      25.712316    6[6-(6,6),8-(28),8-(28)]
   160       27.00064       27.00064       27.00064    6[6-(1,6),6-(1,6),6-(8,8)]
   161      23.910054      23.910054      23.910054    6[6-(6,6),8-(28),8-(28)]
   162      24.284084      24.284084      24.284084    6[6-(1,6),6-(1,6),6-(8,8)]
   163      32.504646      32.504646      32.504646    6[6-(6,6),8-(28),8-(28)]
   164      32.130616      32.130616      32.130616    6[6-(1,6),6-(1,6),6-(8,8)]
   165      25.712316      25.712316      25.712316    6[6-(6,6),8-(28),8-(28)]
   166       27.00064       27.00064       27.00064    6[6-(1,6),6-(1,6),6-(8,8)]
   167      30.702384      30.702384      30.702384    6[6-(6,6),8-(28),8-(28)]
   168       29.41406       29.41406       29.41406    6[6-(1,6),6-(1,6),6-(8,8)]
   169       5.078075       5.078075       5.078075    6[1-(0),6-(6,6),6-(6,6)]
   170        9.40245        9.40245        9.40245    6[1-(0),6-(6,6),6-(6,6)]
   171        9.40245        9.40245        9.40245    6[1-(0),6-(6,6),6-(6,6)]
   172      13.726825      13.726825      13.726825    6[1-(0),6-(6,6),6-(6,6)]
   173       8.208715       8.208715       8.208715    6[1-(0),6-(6,6),6-(6,6)]
   174      10.596185      10.596185      10.596185    6[1-(0),6-(6,6),6-(6,6)]
   175        6.27181        6.27181        6.27181    6[1-(0),6-(6,6),6-(6,6)]
   176       12.53309       12.53309       12.53309    6[1-(0),6-(6,6),6-(6,6)]
   177       8.208715       8.208715       8.208715    6[1-(0),6-(6,6),6-(6,6)]
   178        6.27181        6.27181        6.27181    6[1-(0),6-(6,6),6-(6,6)]
   179      10.596185      10.596185      10.596185    6[1-(0),6-(6,6),6-(6,6)]
   180       12.53309       12.53309       12.53309    6[1-(0),6-(6,6),6-(6,6)]
   181       31.33799       31.33799       31.33799    6[1-(0),6-(6,6),6-(6,6)]
   182      29.401085      29.401085      29.401085    6[1-(0),6-(6,6),6-(6,6)]
   183       25.07671       25.07671       25.07671    6[1-(0),6-(6,6),6-(6,6)]
   184      27.013615      27.013615      27.013615    6[1-(0),6-(6,6),6-(6,6)]
   185       28.20735       28.20735       28.20735    6[1-(0),6-(6,6),6-(6,6)]
   186      23.882975      23.882975      23.882975    6[1-(0),6-(6,6),6-(6,6)]
   187      32.531725      32.531725      32.531725    6[1-(0),6-(6,6),6-(6,6)]
   188       28.20735       28.20735       28.20735    6[1-(0),6-(6,6),6-(6,6)]
   189       25.07671       25.07671       25.07671    6[1-(0),6-(6,6),6-(6,6)]
   190       31.33799       31.33799       31.33799    6[1-(0),6-(6,6),6-(6,6)]
   191      27.013615      27.013615      27.013615    6[1-(0),6-(6,6),6-(6,6)]
   192      29.401085      29.401085      29.401085    6[1-(0),6-(6,6),6-(6,6)]
   193       20.64778       20.64778       20.64778    6[1-(0),1-(0),1-(0),7-(1,6,28)]
   194      22.415441      22.415441      22.415441    6[1-(0),1-(0),1-(0),7-(1,6,28)]
   195      15.194359      15.194359      15.194359    6[1-(0),1-(0),1-(0),7-(1,6,28)]
   196       16.96202       16.96202       16.96202    6[1-(0),1-(0),1-(0),7-(1,6,28)]
   197       20.64778       20.64778       20.64778    6[1-(0),1-(0),1-(0),7-(1,6,28)]
   198       16.96202       16.96202       16.96202    6[1-(0),1-(0),1-(0),7-(1,6,28)]
   199      15.194359      15.194359      15.194359    6[1-(0),1-(0),1-(0),7-(1,6,28)]
   200      22.415441      22.415441      22.415441    6[1-(0),1-(0),1-(0),7-(1,6,28)]
   201      24.258321      24.258321      24.258321    6[1-(0),1-(0),1-(0),7-(1,6,28)]
   202        18.8049        18.8049        18.8049    6[1-(0),1-(0),1-(0),7-(1,6,28)]
   203      13.351479      13.351479      13.351479    6[1-(0),1-(0),1-(0),7-(1,6,28)]
   204        18.8049        18.8049        18.8049    6[1-(0),1-(0),1-(0),7-(1,6,28)]
   205        18.8049        18.8049        18.8049    6[1-(0),1-(0),1-(0),7-(1,6,28)]
   206      13.351479      13.351479      13.351479    6[1-(0),1-(0),1-(0),7-(1,6,28)]
   207        18.8049        18.8049        18.8049    6[1-(0),1-(0),1-(0),7-(1,6,28)]
   208      24.258321      24.258321      24.258321    6[1-(0),1-(0),1-(0),7-(1,6,28)]
   209      22.415441      22.415441      22.415441    6[1-(0),1-(0),1-(0),7-(1,6,28)]
   210       20.64778       20.64778       20.64778    6[1-(0),1-(0),1-(0),7-(1,6,28)]
   211       16.96202       16.96202       16.96202    6[1-(0),1-(0),1-(0),7-(1,6,28)]
   212      15.194359      15.194359      15.194359    6[1-(0),1-(0),1-(0),7-(1,6,28)]
   213      15.194359      15.194359      15.194359    6[1-(0),1-(0),1-(0),7-(1,6,28)]
   214      22.415441      22.415441      22.415441    6[1-(0),1-(0),1-(0),7-(1,6,28)]
   215       20.64778       20.64778       20.64778    6[1-(0),1-(0),1-(0),7-(1,6,28)]
   216       16.96202       16.96202       16.96202    6[1-(0),1-(0),1-(0),7-(1,6,28)]
   217      21.841891      21.841891      21.841891    7[1-(0),6-(1,1,1),6-(1,1,1),28-(8,8,8,8)]
   218      21.841891      21.841891      21.841891    7[1-(0),6-(1,1,1),6-(1,1,1),28-(8,8,8,8)]
   219      15.767909      15.767909      15.767909    7[1-(0),6-(1,1,1),6-(1,1,1),28-(8,8,8,8)]
   220      15.767909      15.767909      15.767909    7[1-(0),6-(1,1,1),6-(1,1,1),28-(8,8,8,8)]
   221      21.841891      21.841891      21.841891    7[1-(0),6-(1,1,1),6-(1,1,1),28-(8,8,8,8)]
   222      15.767909      15.767909      15.767909    7[1-(0),6-(1,1,1),6-(1,1,1),28-(8,8,8,8)]
   223      15.767909      15.767909      15.767909    7[1-(0),6-(1,1,1),6-(1,1,1),28-(8,8,8,8)]
   224      21.841891      21.841891      21.841891    7[1-(0),6-(1,1,1),6-(1,1,1),28-(8,8,8,8)]
   225      24.878883      24.878883      24.878883    7[1-(0),6-(1,1,1),6-(1,1,1),28-(8,8,8,8)]
   226        18.8049        18.8049        18.8049    7[1-(0),6-(1,1,1),6-(1,1,1),28-(8,8,8,8)]
   227      12.730917      12.730917      12.730917    7[1-(0),6-(1,1,1),6-(1,1,1),28-(8,8,8,8)]
   228        18.8049        18.8049        18.8049    7[1-(0),6-(1,1,1),6-(1,1,1),28-(8,8,8,8)]
   229      23.248122      23.248122      23.248122    8[6-(6,8),28-(7,8,8,8)]
   230        21.2454        21.2454        21.2454    8[6-(6,8),28-(7,8,8,8)]
   231        16.3644        16.3644        16.3644    8[6-(6,8),28-(7,8,8,8)]
   232      14.361678      14.361678      14.361678    8[6-(6,8),28-(7,8,8,8)]
   233      24.652848      24.652848      24.652848    8[6-(6,8),28-(7,8,8,8)]
   234      12.956952      12.956952      12.956952    8[6-(6,8),28-(7,8,8,8)]
   235      14.959674      14.959674      14.959674    8[6-(6,8),28-(7,8,8,8)]
   236      22.650126      22.650126      22.650126    8[6-(6,8),28-(7,8,8,8)]
   237      27.093348      27.093348      27.093348    8[6-(6,8),28-(7,8,8,8)]
   238      17.400174      17.400174      17.400174    8[6-(6,8),28-(7,8,8,8)]
   239      10.516452      10.516452      10.516452    8[6-(6,8),28-(7,8,8,8)]
   240      20.209626      20.209626      20.209626    8[6-(6,8),28-(7,8,8,8)]
   241      20.209626      20.209626      20.209626    8[6-(6,8),28-(7,8,8,8)]
   242      10.516452      10.516452      10.516452    8[6-(6,8),28-(7,8,8,8)]
   243      17.400174      17.400174      17.400174    8[6-(6,8),28-(7,8,8,8)]
   244      27.093348      27.093348      27.093348    8[6-(6,8),28-(7,8,8,8)]
   245        21.2454        21.2454        21.2454    8[6-(6,8),28-(7,8,8,8)]
   246      23.248122      23.248122      23.248122    8[6-(6,8),28-(7,8,8,8)]
   247      14.361678      14.361678      14.361678    8[6-(6,8),28-(7,8,8,8)]
   248        16.3644        16.3644        16.3644    8[6-(6,8),28-(7,8,8,8)]
   249      14.959674      14.959674      14.959674    8[6-(6,8),28-(7,8,8,8)]
   250      22.650126      22.650126      22.650126    8[6-(6,8),28-(7,8,8,8)]
   251      24.652848      24.652848      24.652848    8[6-(6,8),28-(7,8,8,8)]
   252      12.956952      12.956952      12.956952    8[6-(6,8),28-(7,8,8,8)]
   253      14.361678      14.361678      14.361678    8[6-(6,8),28-(7,8,8,8)]
   254        16.3644        16.3644        16.3644    8[6-(6,8),28-(7,8,8,8)]
   255        21.2454        21.2454        21.2454    8[6-(6,8),28-(7,8,8,8)]
   256      23.248122      23.248122      23.248122    8[6-(6,8),28-(7,8,8,8)]
   257      12.956952      12.956952      12.956952    8[6-(6,8),28-(7,8,8,8)]
   258      24.652848      24.652848      24.652848    8[6-(6,8),28-(7,8,8,8)]
   259      22.650126      22.650126      22.650126    8[6-(6,8),28-(7,8,8,8)]
   260      14.959674      14.959674      14.959674    8[6-(6,8),28-(7,8,8,8)]
   261      10.516452      10.516452      10.516452    8[6-(6,8),28-(7,8,8,8)]
   262      20.209626      20.209626      20.209626    8[6-(6,8),28-(7,8,8,8)]
   263      27.093348      27.093348      27.093348    8[6-(6,8),28-(7,8,8,8)]
   264      17.400174      17.400174      17.400174    8[6-(6,8),28-(7,8,8,8)]
   265      17.400174      17.400174      17.400174    8[6-(6,8),28-(7,8,8,8)]
   266      27.093348      27.093348      27.093348    8[6-(6,8),28-(7,8,8,8)]
   267      20.209626      20.209626      20.209626    8[6-(6,8),28-(7,8,8,8)]
   268      10.516452      10.516452      10.516452    8[6-(6,8),28-(7,8,8,8)]
   269        16.3644        16.3644        16.3644    8[6-(6,8),28-(7,8,8,8)]
   270      14.361678      14.361678      14.361678    8[6-(6,8),28-(7,8,8,8)]
   271      23.248122      23.248122      23.248122    8[6-(6,8),28-(7,8,8,8)]
   272        21.2454        21.2454        21.2454    8[6-(6,8),28-(7,8,8,8)]
   273      22.650126      22.650126      22.650126    8[6-(6,8),28-(7,8,8,8)]
   274      14.959674      14.959674      14.959674    8[6-(6,8),28-(7,8,8,8)]
   275      12.956952      12.956952      12.956952    8[6-(6,8),28-(7,8,8,8)]
   276      24.652848      24.652848      24.652848    8[6-(6,8),28-(7,8,8,8)]
