# Supplementary material for: A collection of forcefield precursors for metal–organic frameworks
Source: RSC Adv. 2019 Nov 13;9(63):36492–507. doi: 10.1039/c9ra07327b (PMC9075174; doi:10.1039/c9ra07327b)
Supplement: RA-009-C9RA07327B-s650 [file RA-009-C9RA07327B-s650.txt]

EZUCIM_clean

8.741000    0.000000    0.000000
0.000000    14.796000    0.000000
0.000000    0.000000    19.340000

     1       3.221408       3.221408       3.221408    30[7-(6,6),7-(6,6),8-(6),8-(6)]
     2       1.149092       1.149092       1.149092    30[7-(6,6),7-(6,6),8-(6),8-(6)]
     3       5.519592       5.519592       5.519592    30[7-(6,6),7-(6,6),8-(6),8-(6)]
     4       7.591908       7.591908       7.591908    30[7-(6,6),7-(6,6),8-(6),8-(6)]
     5       6.086358       6.086358       6.086358    1[6-(6,6)]
     6       1.360974       1.360974       1.360974    1[6-(6,6)]
     7       6.444739       6.444739       6.444739    1[6-(6,7)]
     8       7.278631       7.278631       7.278631    1[6-(1,6,6)]
     9       6.801372       6.801372       6.801372    1[6-(1,6,6)]
    10       1.388071       1.388071       1.388071    1[6-(6,7)]
    11       3.271756       3.271756       3.271756    1[6-(6,6)]
    12       3.658108       3.658108       3.658108    1[6-(6,7)]
    13       5.156316       5.156316       5.156316    1[6-(6,7)]
    14       5.294424       5.294424       5.294424    1[6-(6,6)]
    15       2.578595       2.578595       2.578595    1[7-(6,7)]
    16       6.022549       6.022549       6.022549    1[6-(6,6)]
    17       7.025142       7.025142       7.025142    1[6-(6,6)]
    18       3.009526       3.009526       3.009526    1[6-(6,6)]
    19       6.666761       6.666761       6.666761    1[6-(6,7)]
    20       5.832869       5.832869       5.832869    1[6-(1,6,6)]
    21       6.310128       6.310128       6.310128    1[6-(1,6,6)]
    22       2.982429       2.982429       2.982429    1[6-(6,7)]
    23       1.098744       1.098744       1.098744    1[6-(6,6)]
    24       0.712392       0.712392       0.712392    1[6-(6,7)]
    25       7.955184       7.955184       7.955184    1[6-(6,7)]
    26       7.817076       7.817076       7.817076    1[6-(6,6)]
    27       1.791905       1.791905       1.791905    1[7-(6,7)]
    28       7.088951       7.088951       7.088951    1[6-(6,6)]
    29       2.654642       2.654642       2.654642    1[6-(6,6)]
    30       7.380026       7.380026       7.380026    1[6-(6,6)]
    31       2.296261       2.296261       2.296261    1[6-(6,7)]
    32       1.462369       1.462369       1.462369    1[6-(1,6,6)]
    33       1.939628       1.939628       1.939628    1[6-(1,6,6)]
    34       7.352929       7.352929       7.352929    1[6-(6,7)]
    35       5.469244       5.469244       5.469244    1[6-(6,6)]
    36       5.082891       5.082891       5.082891    1[6-(6,7)]
    37       3.584684       3.584684       3.584684    1[6-(6,7)]
    38       3.446576       3.446576       3.446576    1[6-(6,6)]
    39       6.162405       6.162405       6.162405    1[7-(6,7)]
    40       2.718451       2.718451       2.718451    1[6-(6,6)]
    41       1.715858       1.715858       1.715858    1[6-(6,6)]
    42       5.731474       5.731474       5.731474    1[6-(6,6)]
    43       2.074239       2.074239       2.074239    1[6-(6,7)]
    44       2.908131       2.908131       2.908131    1[6-(1,6,6)]
    45       2.430872       2.430872       2.430872    1[6-(1,6,6)]
    46       5.758571       5.758571       5.758571    1[6-(6,7)]
    47       7.642256       7.642256       7.642256    1[6-(6,6)]
    48       8.028609       8.028609       8.028609    1[6-(6,7)]
    49       0.785816       0.785816       0.785816    1[6-(6,7)]
    50       0.923924       0.923924       0.923924    1[6-(6,6)]
    51       6.949095       6.949095       6.949095    1[7-(6,7)]
    52       1.652049       1.652049       1.652049    1[6-(6,6)]
    53       5.964858       5.964858       5.964858    6[1-(0),6-(1,1,6),6-(6,7)]
    54       3.343433       3.343433       3.343433    6[6-(1,6),6-(1,6),7-(1,7)]
    55       4.821536       4.821536       4.821536    6[6-(1,6),6-(8,8),7-(6,7)]
    56        4.64759        4.64759        4.64759    6[6-(1,6),6-(1,6),7-(6,7)]
    57       5.589869       5.589869       5.589869    6[1-(0),6-(1,7),6-(6,7)]
    58       2.148538       2.148538       2.148538    6[1-(0),6-(1,7),6-(6,7)]
    59       5.793535       5.793535       5.793535    6[1-(0),6-(1,6),7-(6,30)]
    60       7.074091       7.074091       7.074091    6[1-(0),1-(0),6-(1,6),6-(8,8)]
    61       8.320558       8.320558       8.320558    6[6-(1,1,6),8-(0),8-(30)]
    62       2.173013       2.173013       2.173013    6[1-(0),6-(1,6),7-(6,30)]
    63       3.923835       3.923835       3.923835    6[1-(0),6-(1,7),6-(6,7)]
    64       4.165087       4.165087       4.165087    6[1-(0),6-(1,6),7-(6,30)]
    65       4.393227       4.393227       4.393227    6[1-(0),6-(1,6),7-(6,30)]
    66          4.492          4.492          4.492    6[1-(0),6-(1,7),6-(6,7)]
    67       3.783979       3.783979       3.783979    6[6-(6,7),8-(0),8-(30)]
    68       7.146642       7.146642       7.146642    6[1-(0),6-(1,1,6),6-(6,7)]
    69       1.027067       1.027067       1.027067    6[6-(1,6),6-(1,6),7-(1,7)]
    70       8.289964       8.289964       8.289964    6[6-(1,6),6-(8,8),7-(6,7)]
    71        8.46391        8.46391        8.46391    6[6-(1,6),6-(1,6),7-(6,7)]
    72       7.521631       7.521631       7.521631    6[1-(0),6-(1,7),6-(6,7)]
    73       2.221962       2.221962       2.221962    6[1-(0),6-(1,7),6-(6,7)]
    74       7.317965       7.317965       7.317965    6[1-(0),6-(1,6),7-(6,30)]
    75       6.037409       6.037409       6.037409    6[1-(0),1-(0),6-(1,6),6-(8,8)]
    76       4.790942       4.790942       4.790942    6[6-(1,1,6),8-(0),8-(30)]
    77       2.197487       2.197487       2.197487    6[1-(0),6-(1,6),7-(6,30)]
    78       0.446665       0.446665       0.446665    6[1-(0),6-(1,7),6-(6,7)]
    79       0.205413       0.205413       0.205413    6[1-(0),6-(1,6),7-(6,30)]
    80      -0.022727      -0.022727      -0.022727    6[1-(0),6-(1,6),7-(6,30)]
    81         8.6195         8.6195         8.6195    6[1-(0),6-(1,7),6-(6,7)]
    82       0.586521       0.586521       0.586521    6[6-(6,7),8-(0),8-(30)]
    83       2.776142       2.776142       2.776142    6[1-(0),6-(1,1,6),6-(6,7)]
    84       5.397568       5.397568       5.397568    6[6-(1,6),6-(1,6),7-(1,7)]
    85       3.919464       3.919464       3.919464    6[6-(1,6),6-(8,8),7-(6,7)]
    86        4.09341        4.09341        4.09341    6[6-(1,6),6-(1,6),7-(6,7)]
    87        3.15113        3.15113        3.15113    6[1-(0),6-(1,7),6-(6,7)]
    88       6.592462       6.592462       6.592462    6[1-(0),6-(1,7),6-(6,7)]
    89       2.947465       2.947465       2.947465    6[1-(0),6-(1,6),7-(6,30)]
    90       1.666909       1.666909       1.666909    6[1-(0),1-(0),6-(1,6),6-(8,8)]
    91       0.420442       0.420442       0.420442    6[6-(1,1,6),8-(0),8-(30)]
    92       6.567987       6.567987       6.567987    6[1-(0),6-(1,6),7-(6,30)]
    93       4.817165       4.817165       4.817165    6[1-(0),6-(1,7),6-(6,7)]
    94       4.575914       4.575914       4.575914    6[1-(0),6-(1,6),7-(6,30)]
    95       4.347773       4.347773       4.347773    6[1-(0),6-(1,6),7-(6,30)]
    96          4.249          4.249          4.249    6[1-(0),6-(1,7),6-(6,7)]
    97       4.957021       4.957021       4.957021    6[6-(6,7),8-(0),8-(30)]
    98       1.594358       1.594358       1.594358    6[1-(0),6-(1,1,6),6-(6,7)]
    99       7.713933       7.713933       7.713933    6[6-(1,6),6-(1,6),7-(1,7)]
   100       0.451036       0.451036       0.451036    6[6-(1,6),6-(8,8),7-(6,7)]
   101        0.27709        0.27709        0.27709    6[6-(1,6),6-(1,6),7-(6,7)]
   102        1.21937        1.21937        1.21937    6[1-(0),6-(1,7),6-(6,7)]
   103       6.519038       6.519038       6.519038    6[1-(0),6-(1,7),6-(6,7)]
   104       1.423035       1.423035       1.423035    6[1-(0),6-(1,6),7-(6,30)]
   105       2.703591       2.703591       2.703591    6[1-(0),1-(0),6-(1,6),6-(8,8)]
   106       3.950058       3.950058       3.950058    6[6-(1,1,6),8-(0),8-(30)]
   107       6.543513       6.543513       6.543513    6[1-(0),6-(1,6),7-(6,30)]
   108       8.294335       8.294335       8.294335    6[1-(0),6-(1,7),6-(6,7)]
   109       8.535587       8.535587       8.535587    6[1-(0),6-(1,6),7-(6,30)]
   110       0.022727       0.022727       0.022727    6[1-(0),6-(1,6),7-(6,30)]
   111         0.1215         0.1215         0.1215    6[1-(0),6-(1,7),6-(6,7)]
   112       8.154479       8.154479       8.154479    6[6-(6,7),8-(0),8-(30)]
   113       3.316335       3.316335       3.316335    7[1-(0),6-(6,6),7-(6,6)]
   114       4.471896       4.471896       4.471896    7[6-(6,6),6-(6,6),7-(1,6)]
   115       5.105618       5.105618       5.105618    7[6-(1,6),6-(1,6),30-(7,8,8)]
   116        3.24903        3.24903        3.24903    7[6-(1,6),6-(1,6),30-(7,8,8)]
   117       1.054165       1.054165       1.054165    7[1-(0),6-(6,6),7-(6,6)]
   118       8.639604       8.639604       8.639604    7[6-(6,6),6-(6,6),7-(1,6)]
   119       8.005882       8.005882       8.005882    7[6-(1,6),6-(1,6),30-(7,8,8)]
   120        1.12147        1.12147        1.12147    7[6-(1,6),6-(1,6),30-(7,8,8)]
   121       5.424665       5.424665       5.424665    7[1-(0),6-(6,6),7-(6,6)]
   122       4.269104       4.269104       4.269104    7[6-(6,6),6-(6,6),7-(1,6)]
   123       3.635382       3.635382       3.635382    7[6-(1,6),6-(1,6),30-(7,8,8)]
   124        5.49197        5.49197        5.49197    7[6-(1,6),6-(1,6),30-(7,8,8)]
   125       7.686835       7.686835       7.686835    7[1-(0),6-(6,6),7-(6,6)]
   126       0.101396       0.101396       0.101396    7[6-(6,6),6-(6,6),7-(1,6)]
   127       0.735118       0.735118       0.735118    7[6-(1,6),6-(1,6),30-(7,8,8)]
   128        7.61953        7.61953        7.61953    7[6-(1,6),6-(1,6),30-(7,8,8)]
   129       8.458666       8.458666       8.458666    8[6-(6,8),30-(7,7,8)]
   130       0.394219       0.394219       0.394219    8[6-(6,8)]
   131         3.8845         3.8845         3.8845    8[6-(6,8)]
   132       2.846944       2.846944       2.846944    8[6-(6,8),30-(7,7,8)]
   133       4.652834       4.652834       4.652834    8[6-(6,8),30-(7,7,8)]
   134       3.976281       3.976281       3.976281    8[6-(6,8)]
   135          0.486          0.486          0.486    8[6-(6,8)]
   136       1.523556       1.523556       1.523556    8[6-(6,8),30-(7,7,8)]
   137       0.282334       0.282334       0.282334    8[6-(6,8),30-(7,7,8)]
   138       8.346781       8.346781       8.346781    8[6-(6,8)]
   139         4.8565         4.8565         4.8565    8[6-(6,8)]
   140       5.894056       5.894056       5.894056    8[6-(6,8),30-(7,7,8)]
   141       4.088166       4.088166       4.088166    8[6-(6,8),30-(7,7,8)]
   142       4.764719       4.764719       4.764719    8[6-(6,8)]
   143          8.255          8.255          8.255    8[6-(6,8)]
   144       7.217444       7.217444       7.217444    8[6-(6,8),30-(7,7,8)]
