# Supplementary material for: A collection of forcefield precursors for metal–organic frameworks
Source: RSC Adv. 2019 Nov 13;9(63):36492–507. doi: 10.1039/c9ra07327b (PMC9075174; doi:10.1039/c9ra07327b)
Supplement: RA-009-C9RA07327B-s651 [file RA-009-C9RA07327B-s651.txt]

EZUCOS_clean

9.886800    0.000000    0.000000
4.943385    12.731360    0.000000
4.943378    1.425474    16.778020

     1      16.418381      16.418381      16.418381    48[7-(6,6),7-(6,6),8-(6),8-(6),8-(6),8-(6)]
     2      11.474994      11.474994      11.474994    48[7-(6,6),7-(6,6),8-(6),8-(6),8-(6),8-(6)]
     3       3.355182       3.355182       3.355182    48[7-(6,6),7-(6,6),8-(6),8-(6),8-(6),8-(6)]
     4       8.298569       8.298569       8.298569    48[7-(6,6),7-(6,6),8-(6),8-(6),8-(6),8-(6)]
     5      15.573658      15.573658      15.573658    1[6-(6,7)]
     6      15.959247      15.959247      15.959247    1[6-(6,6)]
     7       8.889195       8.889195       8.889195    1[6-(6,6)]
     8       8.476911       8.476911       8.476911    1[6-(6,7)]
     9      10.537329      10.537329      10.537329    1[6-(6,6)]
    10      10.297079      10.297079      10.297079    1[6-(6,7)]
    11       6.510433       6.510433       6.510433    1[6-(6,7)]
    12       6.584585       6.584585       6.584585    1[6-(6,6)]
    13       14.77778       14.77778       14.77778    1[6-(1,6,6)]
    14      15.002208      15.002208      15.002208    1[6-(1,6,6)]
    15       6.228665       6.228665       6.228665    1[6-(6,6)]
    16      10.630261      10.630261      10.630261    1[6-(6,7)]
    17      11.015842      11.015842      11.015842    1[6-(6,6)]
    18      13.832594      13.832594      13.832594    1[6-(6,6)]
    19      13.420318      13.420318      13.420318    1[6-(6,7)]
    20      10.537334      10.537334      10.537334    1[6-(6,6)]
    21      10.297085      10.297085      10.297085    1[6-(6,7)]
    22       6.510442       6.510442       6.510442    1[6-(6,7)]
    23       6.584592       6.584592       6.584592    1[6-(6,6)]
    24        4.89098        4.89098        4.89098    1[6-(1,6,6)]
    25       5.115412       5.115412       5.115412    1[6-(1,6,6)]
    26       6.228663       6.228663       6.228663    1[6-(6,6)]
    27       4.199905       4.199905       4.199905    1[6-(6,7)]
    28       3.814316       3.814316       3.814316    1[6-(6,6)]
    29      10.884368      10.884368      10.884368    1[6-(6,6)]
    30      11.296652      11.296652      11.296652    1[6-(6,7)]
    31       9.236234       9.236234       9.236234    1[6-(6,6)]
    32       9.476484       9.476484       9.476484    1[6-(6,7)]
    33       13.26313       13.26313       13.26313    1[6-(6,7)]
    34      13.188978      13.188978      13.188978    1[6-(6,6)]
    35       4.995783       4.995783       4.995783    1[6-(1,6,6)]
    36       4.771355       4.771355       4.771355    1[6-(1,6,6)]
    37      13.544898      13.544898      13.544898    1[6-(6,6)]
    38       9.143302       9.143302       9.143302    1[6-(6,7)]
    39       8.757721       8.757721       8.757721    1[6-(6,6)]
    40       5.940969       5.940969       5.940969    1[6-(6,6)]
    41       6.353245       6.353245       6.353245    1[6-(6,7)]
    42       9.236229       9.236229       9.236229    1[6-(6,6)]
    43       9.476478       9.476478       9.476478    1[6-(6,7)]
    44      13.263121      13.263121      13.263121    1[6-(6,7)]
    45      13.188971      13.188971      13.188971    1[6-(6,6)]
    46      14.882583      14.882583      14.882583    1[6-(1,6,6)]
    47      14.658151      14.658151      14.658151    1[6-(1,6,6)]
    48        13.5449        13.5449        13.5449    1[6-(6,6)]
    49      16.225199      16.225199      16.225199    6[1-(0),6-(1,6),7-(6,48)]
    50      16.445677      16.445677      16.445677    6[1-(0),6-(1,7),6-(6,7)]
    51       7.526795       7.526795       7.526795    6[6-(1,6),6-(1,6),7-(6,7)]
    52       8.235677       8.235677       8.235677    6[1-(0),6-(1,7),6-(6,7)]
    53       7.965765       7.965765       7.965765    6[1-(0),6-(1,6),7-(6,48)]
    54       8.590617       8.590617       8.590617    6[6-(1,6),6-(1,6),7-(7)]
    55       9.709803       9.709803       9.709803    6[1-(0),6-(1,7),6-(6,7)]
    56       9.548648       9.548648       9.548648    6[1-(0),6-(1,6),7-(6,48)]
    57       7.331038       7.331038       7.331038    6[1-(0),6-(1,6),7-(6,48)]
    58       7.362676       7.362676       7.362676    6[1-(0),6-(1,7),6-(6,7)]
    59       8.581721       8.581721       8.581721    6[6-(6,7),8-(48),8-(48)]
    60       7.429908       7.429908       7.429908    6[6-(1,6),6-(8,8),7-(6,7)]
    61       6.275131       6.275131       6.275131    6[1-(0),6-(1,1,6),6-(6,7)]
    62      14.910262      14.910262      14.910262    6[1-(0),1-(0),6-(1,6),6-(8,8)]
    63      13.695174      13.695174      13.695174    6[6-(1,1,6),8-(48),8-(48)]
    64      11.281801      11.281801      11.281801    6[1-(0),6-(1,6),7-(6,48)]
    65      11.502274      11.502274      11.502274    6[1-(0),6-(1,7),6-(6,7)]
    66      12.470191      12.470191      12.470191    6[6-(1,6),6-(1,6),7-(6,7)]
    67      13.179076      13.179076      13.179076    6[1-(0),6-(1,7),6-(6,7)]
    68      12.909169      12.909169      12.909169    6[1-(0),6-(1,6),7-(6,48)]
    69       8.590623       8.590623       8.590623    6[6-(1,6),6-(1,6),7-(7)]
    70       9.709809       9.709809       9.709809    6[1-(0),6-(1,7),6-(6,7)]
    71       9.548654       9.548654       9.548654    6[1-(0),6-(1,6),7-(6,48)]
    72       7.331046       7.331046       7.331046    6[1-(0),6-(1,6),7-(6,48)]
    73       7.362683       7.362683       7.362683    6[1-(0),6-(1,7),6-(6,7)]
    74      13.525108      13.525108      13.525108    6[6-(6,7),8-(48),8-(48)]
    75       7.429911       7.429911       7.429911    6[6-(1,6),6-(8,8),7-(6,7)]
    76       6.275132       6.275132       6.275132    6[1-(0),6-(1,1,6),6-(6,7)]
    77       5.023464       5.023464       5.023464    6[1-(0),1-(0),6-(1,6),6-(8,8)]
    78      13.695176      13.695176      13.695176    6[6-(1,1,6),8-(48),8-(48)]
    79       3.548364       3.548364       3.548364    6[1-(0),6-(1,6),7-(6,48)]
    80       3.327886       3.327886       3.327886    6[1-(0),6-(1,7),6-(6,7)]
    81      12.246768      12.246768      12.246768    6[6-(1,6),6-(1,6),7-(6,7)]
    82      11.537886      11.537886      11.537886    6[1-(0),6-(1,7),6-(6,7)]
    83      11.807798      11.807798      11.807798    6[1-(0),6-(1,6),7-(6,48)]
    84      11.182946      11.182946      11.182946    6[6-(1,6),6-(1,6),7-(7)]
    85       10.06376       10.06376       10.06376    6[1-(0),6-(1,7),6-(6,7)]
    86      10.224915      10.224915      10.224915    6[1-(0),6-(1,6),7-(6,48)]
    87      12.442525      12.442525      12.442525    6[1-(0),6-(1,6),7-(6,48)]
    88      12.410887      12.410887      12.410887    6[1-(0),6-(1,7),6-(6,7)]
    89      11.191842      11.191842      11.191842    6[6-(6,7),8-(48),8-(48)]
    90      12.343655      12.343655      12.343655    6[6-(1,6),6-(8,8),7-(6,7)]
    91      13.498432      13.498432      13.498432    6[1-(0),6-(1,1,6),6-(6,7)]
    92       4.863301       4.863301       4.863301    6[1-(0),1-(0),6-(1,6),6-(8,8)]
    93       6.078389       6.078389       6.078389    6[6-(1,1,6),8-(48),8-(48)]
    94       8.491762       8.491762       8.491762    6[1-(0),6-(1,6),7-(6,48)]
    95       8.271289       8.271289       8.271289    6[1-(0),6-(1,7),6-(6,7)]
    96       7.303372       7.303372       7.303372    6[6-(1,6),6-(1,6),7-(6,7)]
    97       6.594487       6.594487       6.594487    6[1-(0),6-(1,7),6-(6,7)]
    98       6.864394       6.864394       6.864394    6[1-(0),6-(1,6),7-(6,48)]
    99       11.18294       11.18294       11.18294    6[6-(1,6),6-(1,6),7-(7)]
   100      10.063754      10.063754      10.063754    6[1-(0),6-(1,7),6-(6,7)]
   101      10.224909      10.224909      10.224909    6[1-(0),6-(1,6),7-(6,48)]
   102      12.442517      12.442517      12.442517    6[1-(0),6-(1,6),7-(6,48)]
   103       12.41088       12.41088       12.41088    6[1-(0),6-(1,7),6-(6,7)]
   104       6.248455       6.248455       6.248455    6[6-(6,7),8-(48),8-(48)]
   105       7.400267       7.400267       7.400267    6[6-(1,6),6-(8,8),7-(6,7)]
   106      13.498431      13.498431      13.498431    6[1-(0),6-(1,1,6),6-(6,7)]
   107      14.750099      14.750099      14.750099    6[1-(0),1-(0),6-(1,6),6-(8,8)]
   108       1.135002       1.135002       1.135002    6[6-(1,1,6),8-(48),8-(48)]
   109       16.88959       16.88959       16.88959    7[6-(1,6),6-(1,6),48-(7,8,8,8,8)]
   110       7.686963       7.686963       7.686963    7[6-(6,6),6-(6,6),7-(6)]
   111       8.767591       8.767591       8.767591    7[6-(6,6),7-(6,6)]
   112        8.41562        8.41562        8.41562    7[6-(1,6),6-(1,6),48-(7,8,8,8,8)]
   113      11.946195      11.946195      11.946195    7[6-(1,6),6-(1,6),48-(7,8,8,8,8)]
   114        7.68697        7.68697        7.68697    7[6-(6,6),6-(6,6),7-(6)]
   115       8.767597       8.767597       8.767597    7[6-(6,6),7-(6,6)]
   116       8.415628       8.415628       8.415628    7[6-(1,6),6-(1,6),48-(7,8,8,8,8)]
   117       2.883973       2.883973       2.883973    7[6-(1,6),6-(1,6),48-(7,8,8,8,8)]
   118        12.0866        12.0866        12.0866    7[6-(6,6),6-(6,6),7-(6)]
   119      11.005972      11.005972      11.005972    7[6-(6,6),7-(6,6)]
   120      11.357943      11.357943      11.357943    7[6-(1,6),6-(1,6),48-(7,8,8,8,8)]
   121       7.827368       7.827368       7.827368    7[6-(1,6),6-(1,6),48-(7,8,8,8,8)]
   122       7.143208       7.143208       7.143208    7[6-(6,6),6-(6,6),7-(6)]
   123      11.005966      11.005966      11.005966    7[6-(6,6),7-(6,6)]
   124      11.357935      11.357935      11.357935    7[6-(1,6),6-(1,6),48-(7,8,8,8,8)]
   125       9.620823       9.620823       9.620823    8[6-(6,8),48-(7,7,8,8,8)]
   126       8.447262       8.447262       8.447262    8[6-(6,8),48-(7,7,8,8,8)]
   127      12.558192      12.558192      12.558192    8[6-(6,8),48-(7,7,8,8,8)]
   128      13.859295      13.859295      13.859295    8[6-(6,8),48-(7,7,8,8,8)]
   129      14.564212      14.564212      14.564212    8[6-(6,8),48-(7,7,8,8,8)]
   130      13.390646      13.390646      13.390646    8[6-(6,8),48-(7,7,8,8,8)]
   131      12.558194      12.558194      12.558194    8[6-(6,8),48-(7,7,8,8,8)]
   132      18.802682      18.802682      18.802682    8[6-(6,8),48-(7,7,8,8,8)]
   133       10.15274       10.15274       10.15274    8[6-(6,8),48-(7,7,8,8,8)]
   134      11.326301      11.326301      11.326301    8[6-(6,8),48-(7,7,8,8,8)]
   135       7.215371       7.215371       7.215371    8[6-(6,8),48-(7,7,8,8,8)]
   136       5.914268       5.914268       5.914268    8[6-(6,8),48-(7,7,8,8,8)]
   137       5.209351       5.209351       5.209351    8[6-(6,8),48-(7,7,8,8,8)]
   138       6.382917       6.382917       6.382917    8[6-(6,8),48-(7,7,8,8,8)]
   139       7.215369       7.215369       7.215369    8[6-(6,8),48-(7,7,8,8,8)]
   140       0.970881       0.970881       0.970881    8[6-(6,8),48-(7,7,8,8,8)]
