# Supplementary material for: A collection of forcefield precursors for metal–organic frameworks
Source: RSC Adv. 2019 Nov 13;9(63):36492–507. doi: 10.1039/c9ra07327b (PMC9075174; doi:10.1039/c9ra07327b)
Supplement: RA-009-C9RA07327B-s652 [file RA-009-C9RA07327B-s652.txt]

FABFOF_ion_b

9.592000    0.000000    0.000000
-2.640614    9.221368    0.000000
-0.273190    -0.362400    11.011652

     1       4.366312       4.366312       4.366312    6[6-(1,6),6-(6,6),6-(8,8)]
     2       4.019917       4.019917       4.019917    6[6-(6,6),8-(0),8-(30)]
     3       4.451298       4.451298       4.451298    6[6-(1,6),6-(6,6),6-(8,8)]
     4       4.703291       4.703291       4.703291    6[1-(0),6-(6,6),6-(6,6)]
     5        4.29219        4.29219        4.29219    6[6-(6,6),8-(0),8-(30)]
     6         7.1199         7.1199         7.1199    6[6-(1,6),6-(6,6),6-(8,8)]
     7       5.971633       5.971633       5.971633    6[6-(6,6),8-(0),8-(30)]
     8       6.681779       6.681779       6.681779    6[6-(1,6),6-(6,6),6-(8,8)]
     9       7.801803       7.801803       7.801803    6[1-(0),6-(6,6),6-(6,6)]
    10       5.371217       5.371217       5.371217    6[6-(6,6),8-(0),8-(30)]
    11       2.264191       2.264191       2.264191    6[6-(1,6),6-(6,6),6-(8,8)]
    12       2.607096       2.607096       2.607096    6[6-(6,6),8-(0),8-(30)]
    13       2.182211       2.182211       2.182211    6[6-(1,6),6-(6,6),6-(8,8)]
    14       1.928246       1.928246       1.928246    6[1-(0),6-(6,6),6-(6,6)]
    15       2.345147       2.345147       2.345147    6[6-(6,6),8-(0),8-(30)]
    16      -0.485001      -0.485001      -0.485001    6[6-(1,6),6-(6,6),6-(8,8)]
    17       0.664512       0.664512       0.664512    6[6-(6,6),8-(0),8-(30)]
    18      -0.047357      -0.047357      -0.047357    6[6-(1,6),6-(6,6),6-(8,8)]
    19       -1.16704       -1.16704       -1.16704    6[1-(0),6-(6,6),6-(6,6)]
    20       1.263207       1.263207       1.263207    6[6-(6,6),8-(0),8-(30)]
    21       4.766527       4.766527       4.766527    1[6-(6,6)]
    22       7.649243       7.649243       7.649243    1[6-(6,6)]
    23       1.863734       1.863734       1.863734    1[6-(6,6)]
    24      -1.013899      -1.013899      -1.013899    1[6-(6,6)]
    25       6.140177       6.140177       6.140177    1[7-(1,1,1)]
    26       5.628838       5.628838       5.628838    1[7-(1,1,1)]
    27       6.830711       6.830711       6.830711    1[7-(1,1,1)]
    28       1.717161       1.717161       1.717161    1[7-(1,1,1)]
    29       1.303157       1.303157       1.303157    1[7-(1,1,1)]
    30        2.82794        2.82794        2.82794    1[7-(1,1,1)]
    31       0.615931       0.615931       0.615931    1[7-(1,1,1)]
    32      -0.290283      -0.290283      -0.290283    1[7-(1,1,1)]
    33       1.375203       1.375203       1.375203    1[7-(1,1,1)]
    34       4.697018       4.697018       4.697018    1[7-(1,1,1)]
    35       4.131262       4.131262       4.131262    1[7-(1,1,1)]
    36       5.721997       5.721997       5.721997    1[7-(1,1,1)]
    37       4.440517       4.440517       4.440517    1[7-(1,1,1)]
    38       5.216888       5.216888       5.216888    1[7-(1,1,1)]
    39       0.278469       0.278469       0.278469    1[7-(1,1,1)]
    40       1.420897       1.420897       1.420897    1[7-(1,1,1)]
    41       5.955165       5.955165       5.955165    7[1-(0),1-(0),1-(0),1-(0)]
    42       1.816974       1.816974       1.816974    7[1-(0),1-(0),1-(0),1-(0)]
    43       0.494491       0.494491       0.494491    7[1-(0),1-(0),1-(0),1-(0)]
    44       4.815887       4.815887       4.815887    7[1-(0),1-(0),1-(0),1-(0)]
    45       3.842731       3.842731       3.842731    8[6-(6,8),30-(8,8,8)]
    46       3.882367       3.882367       3.882367    8[6-(6,8)]
    47       5.085675       5.085675       5.085675    8[6-(6,8)]
    48       3.267953       3.267953       3.267953    8[6-(6,8),30-(8,8,8)]
    49        4.66029        4.66029        4.66029    8[6-(6,8),30-(8,8,8)]
    50       6.172553       6.172553       6.172553    8[6-(6,8)]
    51        4.72544        4.72544        4.72544    8[6-(6,8)]
    52       4.898915       4.898915       4.898915    8[6-(6,8),30-(8,8,8)]
    53       2.787636       2.787636       2.787636    8[6-(6,8),30-(8,8,8)]
    54       2.739362       2.739362       2.739362    8[6-(6,8)]
    55       1.555436       1.555436       1.555436    8[6-(6,8)]
    56       3.368261       3.368261       3.368261    8[6-(6,8),30-(8,8,8)]
    57       1.976443       1.976443       1.976443    8[6-(6,8),30-(8,8,8)]
    58       0.463899       0.463899       0.463899    8[6-(6,8)]
    59        1.90524        1.90524        1.90524    8[6-(6,8)]
    60       1.739449       1.739449       1.739449    8[6-(6,8),30-(8,8,8)]
    61       3.404541       3.404541       3.404541    30[8-(6),8-(6),8-(6),8-(6)]
    62       3.231096       3.231096       3.231096    30[8-(6),8-(6),8-(6),8-(6)]
