# Supplementary material for: A collection of forcefield precursors for metal–organic frameworks
Source: RSC Adv. 2019 Nov 13;9(63):36492–507. doi: 10.1039/c9ra07327b (PMC9075174; doi:10.1039/c9ra07327b)
Supplement: RA-009-C9RA07327B-s653 [file RA-009-C9RA07327B-s653.txt]

FAFGAU_clean

8.061000    0.000000    0.000000
4.030524    7.540043    0.000000
1.273868    -0.000008    19.698854

     1       6.025175       6.025175       6.025175    60[8-(6),8-(6),8-(6),8-(6),8-(6,60),8-(6,60),8-(6,60),8-(6,60)]
     2       2.672762       2.672762       2.672762    60[8-(6),8-(6),8-(6),8-(6),8-(6,60),8-(6,60),8-(6,60),8-(6,60)]
     3       7.340217       7.340217       7.340217    60[8-(6),8-(6),8-(6),8-(6),8-(6,60),8-(6,60),8-(6,60),8-(6,60)]
     4       10.69263       10.69263       10.69263    60[8-(6),8-(6),8-(6),8-(6),8-(6,60),8-(6,60),8-(6,60),8-(6,60)]
     5       7.864323       7.864323       7.864323    1[6-(1,6,6)]
     6       9.257643       9.257643       9.257643    1[6-(1,6,6)]
     7       9.299626       9.299626       9.299626    1[6-(1,6,6)]
     8       2.243222       2.243222       2.243222    1[6-(1,6,6)]
     9       7.628787       7.628787       7.628787    1[6-(1,6,6)]
    10       8.649505       8.649505       8.649505    1[6-(1,6,6)]
    11       5.650997       5.650997       5.650997    1[6-(1,6,6)]
    12       4.163075       4.163075       4.163075    1[6-(1,6,6)]
    13       3.617948       3.617948       3.617948    1[6-(1,6,6)]
    14       8.894624       8.894624       8.894624    1[6-(1,6,6)]
    15       7.501303       7.501303       7.501303    1[6-(1,6,6)]
    16       7.459334       7.459334       7.459334    1[6-(1,6,6)]
    17       6.454734       6.454734       6.454734    1[6-(1,6,6)]
    18       9.130173       9.130173       9.130173    1[6-(1,6,6)]
    19       8.109451       8.109451       8.109451    1[6-(1,6,6)]
    20       3.046958       3.046958       3.046958    1[6-(1,6,6)]
    21       4.534881       4.534881       4.534881    1[6-(1,6,6)]
    22       5.079995       5.079995       5.079995    1[6-(1,6,6)]
    23       5.501069       5.501069       5.501069    1[6-(1,6,6)]
    24       4.107749       4.107749       4.107749    1[6-(1,6,6)]
    25       4.065766       4.065766       4.065766    1[6-(1,6,6)]
    26       11.12217       11.12217       11.12217    1[6-(1,6,6)]
    27       5.736605       5.736605       5.736605    1[6-(1,6,6)]
    28       4.715887       4.715887       4.715887    1[6-(1,6,6)]
    29       7.714395       7.714395       7.714395    1[6-(1,6,6)]
    30       9.202317       9.202317       9.202317    1[6-(1,6,6)]
    31       9.747444       9.747444       9.747444    1[6-(1,6,6)]
    32       4.470768       4.470768       4.470768    1[6-(1,6,6)]
    33       5.864089       5.864089       5.864089    1[6-(1,6,6)]
    34       5.906058       5.906058       5.906058    1[6-(1,6,6)]
    35       6.910658       6.910658       6.910658    1[6-(1,6,6)]
    36       4.235219       4.235219       4.235219    1[6-(1,6,6)]
    37       5.255941       5.255941       5.255941    1[6-(1,6,6)]
    38      10.318434      10.318434      10.318434    1[6-(1,6,6)]
    39       8.830511       8.830511       8.830511    1[6-(1,6,6)]
    40       8.285397       8.285397       8.285397    1[6-(1,6,6)]
    41       1.106804       1.106804       1.106804    6[6-(1,1,6),8-(60),8-(60,60)]
    42        8.83923        8.83923        8.83923    6[1-(0),1-(0),6-(1,1,6),6-(8,8)]
    43       9.366063       9.366063       9.366063    6[1-(0),1-(0),6-(1,1,6),6-(1,1,6)]
    44       8.576195       8.576195       8.576195    6[1-(0),1-(0),6-(1,1,6),6-(8,8)]
    45        9.06828        9.06828        9.06828    6[6-(1,1,6),8-(60),8-(60,60)]
    46        5.27361        5.27361        5.27361    6[6-(1,1,6),8-(60),8-(60)]
    47       4.870927       4.870927       4.870927    6[1-(0),1-(0),6-(1,1,6),6-(8,8)]
    48       7.591137       7.591137       7.591137    6[6-(1,1,6),8-(60),8-(60,60)]
    49       7.919717       7.919717       7.919717    6[1-(0),1-(0),6-(1,1,6),6-(8,8)]
    50       7.392893       7.392893       7.392893    6[1-(0),1-(0),6-(1,1,6),6-(1,1,6)]
    51       8.182765       8.182765       8.182765    6[1-(0),1-(0),6-(1,1,6),6-(8,8)]
    52       7.690689       7.690689       7.690689    6[6-(1,1,6),8-(60),8-(60,60)]
    53       3.424337       3.424337       3.424337    6[6-(1,1,6),8-(60),8-(60)]
    54       3.827025       3.827025       3.827025    6[1-(0),1-(0),6-(1,1,6),6-(8,8)]
    55      12.258588      12.258588      12.258588    6[6-(1,1,6),8-(60),8-(60,60)]
    56       4.526162       4.526162       4.526162    6[1-(0),1-(0),6-(1,1,6),6-(8,8)]
    57       3.999329       3.999329       3.999329    6[1-(0),1-(0),6-(1,1,6),6-(1,1,6)]
    58       4.789197       4.789197       4.789197    6[1-(0),1-(0),6-(1,1,6),6-(8,8)]
    59       4.297112       4.297112       4.297112    6[6-(1,1,6),8-(60),8-(60,60)]
    60       8.091782       8.091782       8.091782    6[6-(1,1,6),8-(60),8-(60)]
    61       8.494465       8.494465       8.494465    6[1-(0),1-(0),6-(1,1,6),6-(8,8)]
    62       5.774255       5.774255       5.774255    6[6-(1,1,6),8-(60),8-(60,60)]
    63       5.445675       5.445675       5.445675    6[1-(0),1-(0),6-(1,1,6),6-(8,8)]
    64       5.972499       5.972499       5.972499    6[1-(0),1-(0),6-(1,1,6),6-(1,1,6)]
    65       5.182627       5.182627       5.182627    6[1-(0),1-(0),6-(1,1,6),6-(8,8)]
    66       5.674703       5.674703       5.674703    6[6-(1,1,6),8-(60),8-(60,60)]
    67       9.941055       9.941055       9.941055    6[6-(1,1,6),8-(60),8-(60)]
    68       9.538367       9.538367       9.538367    6[1-(0),1-(0),6-(1,1,6),6-(8,8)]
    69       4.348973       4.348973       4.348973    6[1-(0),1-(0),6-(1,1,6),6-(1,1,6)]
    70       9.016419       9.016419       9.016419    6[1-(0),1-(0),6-(1,1,6),6-(1,1,6)]
    71       8.247321       8.247321       8.247321    8[6-(6,8),60-(8,8,8,8,8,8,8),60-(8,8,8,8,8,8,8)]
    72      11.082625      11.082625      11.082625    8[6-(6,8),60-(8,8,8,8,8,8,8)]
    73       8.223634       8.223634       8.223634    8[6-(6,8),60-(8,8,8,8,8,8,8),60-(8,8,8,8,8,8,8)]
    74      10.285793      10.285793      10.285793    8[6-(6,8),60-(8,8,8,8,8,8,8)]
    75       5.443485       5.443485       5.443485    8[6-(6,8),60-(8,8,8,8,8,8,8)]
    76       5.476604       5.476604       5.476604    8[6-(6,8),60-(8,8,8,8,8,8,8)]
    77       8.511618       8.511618       8.511618    8[6-(6,8),60-(8,8,8,8,8,8,8),60-(8,8,8,8,8,8,8)]
    78        6.95022        6.95022        6.95022    8[6-(6,8),60-(8,8,8,8,8,8,8)]
    79        8.53534        8.53534        8.53534    8[6-(6,8),60-(8,8,8,8,8,8,8),60-(8,8,8,8,8,8,8)]
    80       6.473178       6.473178       6.473178    8[6-(6,8),60-(8,8,8,8,8,8,8)]
    81       3.254455       3.254455       3.254455    8[6-(6,8),60-(8,8,8,8,8,8,8)]
    82       3.221347       3.221347       3.221347    8[6-(6,8),60-(8,8,8,8,8,8,8)]
    83       5.118071       5.118071       5.118071    8[6-(6,8),60-(8,8,8,8,8,8,8),60-(8,8,8,8,8,8,8)]
    84       2.282767       2.282767       2.282767    8[6-(6,8),60-(8,8,8,8,8,8,8)]
    85       5.141758       5.141758       5.141758    8[6-(6,8),60-(8,8,8,8,8,8,8),60-(8,8,8,8,8,8,8)]
    86       3.079599       3.079599       3.079599    8[6-(6,8),60-(8,8,8,8,8,8,8)]
    87       7.921907       7.921907       7.921907    8[6-(6,8),60-(8,8,8,8,8,8,8)]
    88       7.888788       7.888788       7.888788    8[6-(6,8),60-(8,8,8,8,8,8,8)]
    89       4.853774       4.853774       4.853774    8[6-(6,8),60-(8,8,8,8,8,8,8),60-(8,8,8,8,8,8,8)]
    90       6.415172       6.415172       6.415172    8[6-(6,8),60-(8,8,8,8,8,8,8)]
    91       4.830052       4.830052       4.830052    8[6-(6,8),60-(8,8,8,8,8,8,8),60-(8,8,8,8,8,8,8)]
    92       6.892214       6.892214       6.892214    8[6-(6,8),60-(8,8,8,8,8,8,8)]
    93      10.110937      10.110937      10.110937    8[6-(6,8),60-(8,8,8,8,8,8,8)]
    94      10.144045      10.144045      10.144045    8[6-(6,8),60-(8,8,8,8,8,8,8)]
