# Supplementary material for: A collection of forcefield precursors for metal–organic frameworks
Source: RSC Adv. 2019 Nov 13;9(63):36492–507. doi: 10.1039/c9ra07327b (PMC9075174; doi:10.1039/c9ra07327b)
Supplement: RA-009-C9RA07327B-s654 [file RA-009-C9RA07327B-s654.txt]

FAGFUQ_clean

12.036000    0.000000    0.000000
-3.254359    14.950911    0.000000
-3.339860    -6.159642    15.385610

     1       4.128828       4.128828       4.128828    27[8-(6),8-(6),8-(6),8-(6,27)]
     2       1.312953       1.312953       1.312953    27[8-(6),8-(6),8-(6),8-(6,27)]
     3       -1.62718       -1.62718       -1.62718    27[8-(1,6),8-(1,6),8-(6),8-(6),8-(6,27),8-(6,27)]
     4       -0.80924       -0.80924       -0.80924    1[6-(1,6,8)]
     5      -1.259018      -1.259018      -1.259018    1[6-(1,6,8)]
     6       7.348913       7.348913       7.348913    1[6-(6,6)]
     7       7.056176       7.056176       7.056176    1[6-(6,6)]
     8      -1.311253      -1.311253      -1.311253    1[6-(6,6)]
     9      -0.877395      -0.877395      -0.877395    1[6-(6,6)]
    10       0.223132       0.223132       0.223132    1[6-(1,6,8)]
    11      -0.573971      -0.573971      -0.573971    1[6-(1,6,8)]
    12        0.55416        0.55416        0.55416    1[6-(6,6)]
    13       1.678475       1.678475       1.678475    1[6-(6,6)]
    14       2.127643       2.127643       2.127643    1[6-(6,6)]
    15       1.100248       1.100248       1.100248    1[6-(6,6)]
    16       8.389667       8.389667       8.389667    1[6-(1,6,8)]
    17       9.487696       9.487696       9.487696    1[6-(1,6,8)]
    18      -1.924388      -1.924388      -1.924388    1[6-(6,6)]
    19      -2.881843      -2.881843      -2.881843    1[6-(6,6)]
    20       5.813633       5.813633       5.813633    1[6-(6,6)]
    21       6.771087       6.771087       6.771087    1[6-(6,6)]
    22       5.747649       5.747649       5.747649    1[6-(1,6,8)]
    23       6.532842       6.532842       6.532842    1[6-(1,6,8)]
    24       -2.83602       -2.83602       -2.83602    1[6-(6,6)]
    25       9.105392       9.105392       9.105392    1[6-(6,6)]
    26       5.528181       5.528181       5.528181    1[6-(6,6)]
    27       5.681894       5.681894       5.681894    1[6-(6,6)]
    28      -4.003728      -4.003728      -4.003728    1[8-(6,27)]
    29       6.251021       6.251021       6.251021    1[6-(1,6,8)]
    30       6.700799       6.700799       6.700799    1[6-(1,6,8)]
    31      -1.907132      -1.907132      -1.907132    1[6-(6,6)]
    32      -1.614395      -1.614395      -1.614395    1[6-(6,6)]
    33       6.753034       6.753034       6.753034    1[6-(6,6)]
    34       6.319176       6.319176       6.319176    1[6-(6,6)]
    35       5.218649       5.218649       5.218649    1[6-(1,6,8)]
    36       6.015752       6.015752       6.015752    1[6-(1,6,8)]
    37       4.887621       4.887621       4.887621    1[6-(6,6)]
    38       3.763306       3.763306       3.763306    1[6-(6,6)]
    39       3.314138       3.314138       3.314138    1[6-(6,6)]
    40       4.341533       4.341533       4.341533    1[6-(6,6)]
    41      -2.947886      -2.947886      -2.947886    1[6-(1,6,8)]
    42      -4.045915      -4.045915      -4.045915    1[6-(1,6,8)]
    43       7.366169       7.366169       7.366169    1[6-(6,6)]
    44       8.323624       8.323624       8.323624    1[6-(6,6)]
    45      -0.371852      -0.371852      -0.371852    1[6-(6,6)]
    46      -1.329306      -1.329306      -1.329306    1[6-(6,6)]
    47      -0.305868      -0.305868      -0.305868    1[6-(1,6,8)]
    48      -1.091061      -1.091061      -1.091061    1[6-(1,6,8)]
    49       8.277801       8.277801       8.277801    1[6-(6,6)]
    50      -3.663611      -3.663611      -3.663611    1[6-(6,6)]
    51        -0.0864        -0.0864        -0.0864    1[6-(6,6)]
    52      -0.240113      -0.240113      -0.240113    1[6-(6,6)]
    53       9.445509       9.445509       9.445509    1[8-(6,27)]
    54      10.283358      10.283358      10.283358    6[6-(1,1,8),6-(1,1,8),6-(1,1,8),6-(1,1,8)]
    55      -1.517588      -1.517588      -1.517588    6[1-(0),1-(0),6-(6,6,6),8-(6)]
    56       9.242354       9.242354       9.242354    6[6-(1,6),6-(1,6),8-(6)]
    57       8.054694       8.054694       8.054694    6[1-(0),6-(1,6),6-(6,8)]
    58       7.872745       7.872745       7.872745    6[1-(0),6-(1,6),6-(6,6)]
    59       8.929448       8.929448       8.929448    6[6-(1,6),6-(1,6),6-(8,8)]
    60      10.059165      10.059165      10.059165    6[1-(0),6-(1,6),6-(6,6)]
    61      10.331944      10.331944      10.331944    6[1-(0),6-(1,6),6-(6,8)]
    62       8.771899       8.771899       8.771899    6[6-(6,6),8-(27),8-(27)]
    63      -0.436368      -0.436368      -0.436368    6[1-(0),1-(0),6-(6,6,6),8-(6)]
    64       0.682116       0.682116       0.682116    6[6-(1,6),6-(1,6),8-(6)]
    65       0.880782       0.880782       0.880782    6[1-(0),6-(1,6),6-(6,8)]
    66       1.523742       1.523742       1.523742    6[1-(0),6-(1,6),6-(6,6)]
    67        1.93857        1.93857        1.93857    6[6-(1,6),6-(1,6),6-(8,8)]
    68       1.800907       1.800907       1.800907    6[1-(0),6-(1,6),6-(6,6)]
    69       1.187387       1.187387       1.187387    6[1-(0),6-(1,6),6-(6,8)]
    70       2.569809       2.569809       2.569809    6[6-(6,6),8-(0),8-(27)]
    71       9.224811       9.224811       9.224811    6[1-(0),1-(0),6-(6,6,6),8-(6)]
    72        8.53662        8.53662        8.53662    6[6-(1,6),6-(1,6),8-(6)]
    73      -2.785806      -2.785806      -2.785806    6[1-(0),6-(1,6),6-(6,8)]
    74      -3.358764      -3.358764      -3.358764    6[1-(0),6-(1,6),6-(6,6)]
    75       7.389467       7.389467       7.389467    6[6-(1,6),6-(1,6),6-(8,8)]
    76       6.674717       6.674717       6.674717    6[1-(0),6-(1,6),6-(6,6)]
    77       7.249212       7.249212       7.249212    6[1-(0),6-(1,6),6-(6,8)]
    78       6.642248       6.642248       6.642248    6[6-(6,6),8-(1,27),8-(27)]
    79       6.610463       6.610463       6.610463    6[1-(0),1-(0),6-(6,6,6),8-(6)]
    80       7.443867       7.443867       7.443867    6[6-(1,6),6-(1,6),8-(6)]
    81       8.469896       8.469896       8.469896    6[1-(0),6-(1,6),6-(6,8)]
    82       8.417318       8.417318       8.417318    6[1-(0),6-(1,6),6-(6,6)]
    83       7.329147       7.329147       7.329147    6[6-(1,6),6-(1,6),6-(8,8)]
    84       6.284643       6.284643       6.284643    6[1-(0),6-(1,6),6-(6,6)]
    85       6.359007       6.359007       6.359007    6[1-(0),6-(1,6),6-(6,8)]
    86        7.29507        7.29507        7.29507    6[6-(6,6),8-(0),8-(27,27)]
    87      -4.841577      -4.841577      -4.841577    6[6-(1,1,8),6-(1,1,8),6-(1,1,8),6-(1,1,8)]
    88      -5.076631      -5.076631      -5.076631    6[1-(0),1-(0),6-(6,6,6),8-(6)]
    89      -3.800573      -3.800573      -3.800573    6[6-(1,6),6-(1,6),8-(6)]
    90      -2.612913      -2.612913      -2.612913    6[1-(0),6-(1,6),6-(6,8)]
    91      -2.430964      -2.430964      -2.430964    6[1-(0),6-(1,6),6-(6,6)]
    92      -3.487667      -3.487667      -3.487667    6[6-(1,6),6-(1,6),6-(8,8)]
    93      -4.617384      -4.617384      -4.617384    6[1-(0),6-(1,6),6-(6,6)]
    94      -4.890163      -4.890163      -4.890163    6[1-(0),6-(1,6),6-(6,8)]
    95      -3.330118      -3.330118      -3.330118    6[6-(6,6),8-(27),8-(27)]
    96       5.878149       5.878149       5.878149    6[1-(0),1-(0),6-(6,6,6),8-(6)]
    97       4.759665       4.759665       4.759665    6[6-(1,6),6-(1,6),8-(6)]
    98       4.560999       4.560999       4.560999    6[1-(0),6-(1,6),6-(6,8)]
    99       3.918039       3.918039       3.918039    6[1-(0),6-(1,6),6-(6,6)]
   100       3.503211       3.503211       3.503211    6[6-(1,6),6-(1,6),6-(8,8)]
   101       3.640874       3.640874       3.640874    6[1-(0),6-(1,6),6-(6,6)]
   102       4.254394       4.254394       4.254394    6[1-(0),6-(1,6),6-(6,8)]
   103       2.871972       2.871972       2.871972    6[6-(6,6),8-(0),8-(27)]
   104       -3.78303       -3.78303       -3.78303    6[1-(0),1-(0),6-(6,6,6),8-(6)]
   105      -3.094839      -3.094839      -3.094839    6[6-(1,6),6-(1,6),8-(6)]
   106       8.227587       8.227587       8.227587    6[1-(0),6-(1,6),6-(6,8)]
   107      -3.235455      -3.235455      -3.235455    6[1-(0),6-(1,6),6-(6,6)]
   108      -1.947686      -1.947686      -1.947686    6[6-(1,6),6-(1,6),6-(8,8)]
   109      -1.232936      -1.232936      -1.232936    6[1-(0),6-(1,6),6-(6,6)]
   110      -1.807431      -1.807431      -1.807431    6[1-(0),6-(1,6),6-(6,8)]
   111      -1.200467      -1.200467      -1.200467    6[6-(6,6),8-(1,27),8-(27)]
   112      -1.168682      -1.168682      -1.168682    6[1-(0),1-(0),6-(6,6,6),8-(6)]
   113      -2.002086      -2.002086      -2.002086    6[6-(1,6),6-(1,6),8-(6)]
   114      -3.028115      -3.028115      -3.028115    6[1-(0),6-(1,6),6-(6,8)]
   115      -2.975537      -2.975537      -2.975537    6[1-(0),6-(1,6),6-(6,6)]
   116      -1.887366      -1.887366      -1.887366    6[6-(1,6),6-(1,6),6-(8,8)]
   117      -0.842862      -0.842862      -0.842862    6[1-(0),6-(1,6),6-(6,6)]
   118      -0.917226      -0.917226      -0.917226    6[1-(0),6-(1,6),6-(6,8)]
   119      -1.853289      -1.853289      -1.853289    6[6-(6,6),8-(0),8-(27,27)]
   120       9.298593       9.298593       9.298593    8[6-(1,1,6),6-(6,6)]
   121       9.784208       9.784208       9.784208    8[6-(6,8),27-(8,8,8,8,8)]
   122       7.624566       7.624566       7.624566    8[6-(6,8),27-(8,8,8)]
   123       0.026642       0.026642       0.026642    8[6-(1,1,6),6-(6,6)]
   124       2.885472       2.885472       2.885472    8[6-(6,8),27-(8,8,8)]
   125       2.849293       2.849293       2.849293    8[6-(6,8)]
   126       9.014952       9.014952       9.014952    8[6-(1,1,6),6-(6,6)]
   127       5.500167       5.500167       5.500167    8[6-(6,8),27-(8,8,8)]
   128       7.370732       7.370732       7.370732    8[1-(0),6-(6,8),27-(8,8,8,8,8)]
   129        7.58904        7.58904        7.58904    8[6-(1,1,6),6-(6,6)]
   130       5.002043       5.002043       5.002043    8[6-(6,8),27-(8,8,8),27-(8,8,8,8,8)]
   131       6.246422       6.246422       6.246422    8[6-(6,8)]
   132      -3.856812      -3.856812      -3.856812    8[6-(1,1,6),6-(6,6)]
   133      -4.342427      -4.342427      -4.342427    8[6-(6,8),27-(8,8,8,8,8)]
   134      -2.182785      -2.182785      -2.182785    8[6-(6,8),27-(8,8,8)]
   135       5.415139       5.415139       5.415139    8[6-(1,1,6),6-(6,6)]
   136       2.556309       2.556309       2.556309    8[6-(6,8),27-(8,8,8)]
   137       2.592488       2.592488       2.592488    8[6-(6,8)]
   138      -3.573171      -3.573171      -3.573171    8[6-(1,1,6),6-(6,6)]
   139      -0.058386      -0.058386      -0.058386    8[6-(6,8),27-(8,8,8)]
   140      -1.928951      -1.928951      -1.928951    8[1-(0),6-(6,8),27-(8,8,8,8,8)]
   141      -2.147259      -2.147259      -2.147259    8[6-(1,1,6),6-(6,6)]
   142       0.439738       0.439738       0.439738    8[6-(6,8),27-(8,8,8),27-(8,8,8,8,8)]
   143      -0.804641      -0.804641      -0.804641    8[6-(6,8)]
