# Supplementary material for: A collection of forcefield precursors for metal–organic frameworks
Source: RSC Adv. 2019 Nov 13;9(63):36492–507. doi: 10.1039/c9ra07327b (PMC9075174; doi:10.1039/c9ra07327b)
Supplement: RA-009-C9RA07327B-s655 [file RA-009-C9RA07327B-s655.txt]

FAGREM_clean

10.918000    0.000000    0.000000
0.000000    17.125300    0.000000
0.000000    0.000000    17.209200

     1       1.925717       1.925717       1.925717    30[8-(1,30,30),8-(1,30,30),8-(6),8-(6),8-(6),8-(6,30)]
     2       6.062656       6.062656       6.062656    30[8-(1,30,30),8-(1,30,30),8-(6),8-(6)]
     3       7.262872       7.262872       7.262872    30[8-(1,30,30),8-(6),8-(6),8-(6)]
     4       3.125387       3.125387       3.125387    30[8-(1,30,30),8-(6),8-(6),8-(6,30)]
     5       3.533283       3.533283       3.533283    30[8-(1,30,30),8-(1,30,30),8-(6),8-(6),8-(6),8-(6,30)]
     6      10.314344      10.314344      10.314344    30[8-(1,30,30),8-(1,30,30),8-(6),8-(6)]
     7       9.114128       9.114128       9.114128    30[8-(1,30,30),8-(6),8-(6),8-(6)]
     8       2.333613       2.333613       2.333613    30[8-(1,30,30),8-(6),8-(6),8-(6,30)]
     9       8.992283       8.992283       8.992283    30[8-(1,30,30),8-(1,30,30),8-(6),8-(6),8-(6),8-(6,30)]
    10       4.855344       4.855344       4.855344    30[8-(1,30,30),8-(1,30,30),8-(6),8-(6)]
    11       3.655128       3.655128       3.655128    30[8-(1,30,30),8-(6),8-(6),8-(6)]
    12       7.792613       7.792613       7.792613    30[8-(1,30,30),8-(6),8-(6),8-(6,30)]
    13       7.384717       7.384717       7.384717    30[8-(1,30,30),8-(1,30,30),8-(6),8-(6),8-(6),8-(6,30)]
    14       0.603656       0.603656       0.603656    30[8-(1,30,30),8-(1,30,30),8-(6),8-(6)]
    15       1.803872       1.803872       1.803872    30[8-(1,30,30),8-(6),8-(6),8-(6)]
    16       8.584387       8.584387       8.584387    30[8-(1,30,30),8-(6),8-(6),8-(6,30)]
    17       0.371212       0.371212       0.371212    1[8-(30,30,30)]
    18       2.829946       2.829946       2.829946    1[8-(30,30,30)]
    19        2.58975        2.58975        2.58975    1[6-(6,6)]
    20       2.315708       2.315708       2.315708    1[6-(6,6)]
    21       6.104254       6.104254       6.104254    1[6-(6,6)]
    22       2.356104       2.356104       2.356104    1[6-(6,6)]
    23       2.125735       2.125735       2.125735    1[6-(6,6)]
    24       6.198149       6.198149       6.198149    1[6-(6,6)]
    25       5.087788       5.087788       5.087788    1[8-(30,30,30)]
    26       2.629054       2.629054       2.629054    1[8-(30,30,30)]
    27        2.86925        2.86925        2.86925    1[6-(6,6)]
    28       3.143292       3.143292       3.143292    1[6-(6,6)]
    29      10.272746      10.272746      10.272746    1[6-(6,6)]
    30       3.102896       3.102896       3.102896    1[6-(6,6)]
    31       3.333265       3.333265       3.333265    1[6-(6,6)]
    32      10.178851      10.178851      10.178851    1[6-(6,6)]
    33      10.546788      10.546788      10.546788    1[8-(30,30,30)]
    34       8.088054       8.088054       8.088054    1[8-(30,30,30)]
    35        8.32825        8.32825        8.32825    1[6-(6,6)]
    36       8.602292       8.602292       8.602292    1[6-(6,6)]
    37       4.813746       4.813746       4.813746    1[6-(6,6)]
    38       8.561896       8.561896       8.561896    1[6-(6,6)]
    39       8.792265       8.792265       8.792265    1[6-(6,6)]
    40       4.719851       4.719851       4.719851    1[6-(6,6)]
    41       5.830212       5.830212       5.830212    1[8-(30,30,30)]
    42       8.288946       8.288946       8.288946    1[8-(30,30,30)]
    43        8.04875        8.04875        8.04875    1[6-(6,6)]
    44       7.774708       7.774708       7.774708    1[6-(6,6)]
    45       0.645254       0.645254       0.645254    1[6-(6,6)]
    46       7.815104       7.815104       7.815104    1[6-(6,6)]
    47       7.584735       7.584735       7.584735    1[6-(6,6)]
    48       0.739149       0.739149       0.739149    1[6-(6,6)]
    49       4.380302       4.380302       4.380302    6[6-(1,6),6-(1,6),6-(8,8)]
    50       3.249197       3.249197       3.249197    6[1-(0),6-(1,6),6-(6,6)]
    51        3.08761        3.08761        3.08761    6[1-(0),6-(1,6),6-(6,6)]
    52       4.093158       4.093158       4.093158    6[6-(1,6),6-(6,6),6-(8,8)]
    53       5.224263       5.224263       5.224263    6[6-(1,6),6-(6,6),6-(8,8)]
    54       5.348728       5.348728       5.348728    6[1-(0),6-(6,6),6-(6,6)]
    55       4.521144       4.521144       4.521144    6[6-(6,6),8-(30),8-(30)]
    56        3.80929        3.80929        3.80929    6[6-(6,6),8-(30),8-(30)]
    57       6.300778       6.300778       6.300778    6[6-(6,6),8-(0),8-(30)]
    58       4.314794       4.314794       4.314794    6[6-(1,6),6-(1,6),6-(8,8)]
    59       3.078876       3.078876       3.078876    6[1-(0),6-(1,6),6-(6,6)]
    60       2.948952       2.948952       2.948952    6[1-(0),6-(1,6),6-(6,6)]
    61       4.023283       4.023283       4.023283    6[6-(1,6),6-(6,6),6-(8,8)]
    62       5.260292       5.260292       5.260292    6[6-(1,6),6-(6,6),6-(8,8)]
    63       5.383666       5.383666       5.383666    6[1-(0),6-(6,6),6-(6,6)]
    64       4.462187       4.462187       4.462187    6[6-(6,6),8-(30),8-(30)]
    65       3.860605       3.860605       3.860605    6[6-(6,6),8-(30),8-(30,30)]
    66       6.442712       6.442712       6.442712    6[6-(6,6),8-(30),8-(30)]
    67       1.078698       1.078698       1.078698    6[6-(1,6),6-(1,6),6-(8,8)]
    68       2.209803       2.209803       2.209803    6[1-(0),6-(1,6),6-(6,6)]
    69        2.37139        2.37139        2.37139    6[1-(0),6-(1,6),6-(6,6)]
    70       1.365842       1.365842       1.365842    6[6-(1,6),6-(6,6),6-(8,8)]
    71       0.234737       0.234737       0.234737    6[6-(1,6),6-(6,6),6-(8,8)]
    72       0.110272       0.110272       0.110272    6[1-(0),6-(6,6),6-(6,6)]
    73       0.937856       0.937856       0.937856    6[6-(6,6),8-(30),8-(30)]
    74        1.64971        1.64971        1.64971    6[6-(6,6),8-(30),8-(30)]
    75      10.076222      10.076222      10.076222    6[6-(6,6),8-(0),8-(30)]
    76       1.144206       1.144206       1.144206    6[6-(1,6),6-(1,6),6-(8,8)]
    77       2.380124       2.380124       2.380124    6[1-(0),6-(1,6),6-(6,6)]
    78       2.510048       2.510048       2.510048    6[1-(0),6-(1,6),6-(6,6)]
    79       1.435717       1.435717       1.435717    6[6-(1,6),6-(6,6),6-(8,8)]
    80       0.198708       0.198708       0.198708    6[6-(1,6),6-(6,6),6-(8,8)]
    81       0.075334       0.075334       0.075334    6[1-(0),6-(6,6),6-(6,6)]
    82       0.996813       0.996813       0.996813    6[6-(6,6),8-(30),8-(30)]
    83       1.598395       1.598395       1.598395    6[6-(6,6),8-(30),8-(30,30)]
    84       9.934288       9.934288       9.934288    6[6-(6,6),8-(30),8-(30)]
    85       6.537698       6.537698       6.537698    6[6-(1,6),6-(1,6),6-(8,8)]
    86       7.668803       7.668803       7.668803    6[1-(0),6-(1,6),6-(6,6)]
    87        7.83039        7.83039        7.83039    6[1-(0),6-(1,6),6-(6,6)]
    88       6.824842       6.824842       6.824842    6[6-(1,6),6-(6,6),6-(8,8)]
    89       5.693737       5.693737       5.693737    6[6-(1,6),6-(6,6),6-(8,8)]
    90       5.569272       5.569272       5.569272    6[1-(0),6-(6,6),6-(6,6)]
    91       6.396856       6.396856       6.396856    6[6-(6,6),8-(30),8-(30)]
    92        7.10871        7.10871        7.10871    6[6-(6,6),8-(30),8-(30)]
    93       4.617222       4.617222       4.617222    6[6-(6,6),8-(0),8-(30)]
    94       6.603206       6.603206       6.603206    6[6-(1,6),6-(1,6),6-(8,8)]
    95       7.839124       7.839124       7.839124    6[1-(0),6-(1,6),6-(6,6)]
    96       7.969048       7.969048       7.969048    6[1-(0),6-(1,6),6-(6,6)]
    97       6.894717       6.894717       6.894717    6[6-(1,6),6-(6,6),6-(8,8)]
    98       5.657708       5.657708       5.657708    6[6-(1,6),6-(6,6),6-(8,8)]
    99       5.534334       5.534334       5.534334    6[1-(0),6-(6,6),6-(6,6)]
   100       6.455813       6.455813       6.455813    6[6-(6,6),8-(30),8-(30)]
   101       7.057395       7.057395       7.057395    6[6-(6,6),8-(30),8-(30,30)]
   102       4.475288       4.475288       4.475288    6[6-(6,6),8-(30),8-(30)]
   103       9.839302       9.839302       9.839302    6[6-(1,6),6-(1,6),6-(8,8)]
   104       8.708197       8.708197       8.708197    6[1-(0),6-(1,6),6-(6,6)]
   105        8.54661        8.54661        8.54661    6[1-(0),6-(1,6),6-(6,6)]
   106       9.552158       9.552158       9.552158    6[6-(1,6),6-(6,6),6-(8,8)]
   107      10.683263      10.683263      10.683263    6[6-(1,6),6-(6,6),6-(8,8)]
   108      10.807728      10.807728      10.807728    6[1-(0),6-(6,6),6-(6,6)]
   109       9.980144       9.980144       9.980144    6[6-(6,6),8-(30),8-(30)]
   110        9.26829        9.26829        9.26829    6[6-(6,6),8-(30),8-(30)]
   111       0.841778       0.841778       0.841778    6[6-(6,6),8-(0),8-(30)]
   112       9.773794       9.773794       9.773794    6[6-(1,6),6-(1,6),6-(8,8)]
   113       8.537876       8.537876       8.537876    6[1-(0),6-(1,6),6-(6,6)]
   114       8.407952       8.407952       8.407952    6[1-(0),6-(1,6),6-(6,6)]
   115       9.482283       9.482283       9.482283    6[6-(1,6),6-(6,6),6-(8,8)]
   116      10.719292      10.719292      10.719292    6[6-(1,6),6-(6,6),6-(8,8)]
   117      10.842666      10.842666      10.842666    6[1-(0),6-(6,6),6-(6,6)]
   118       9.921187       9.921187       9.921187    6[6-(6,6),8-(30),8-(30)]
   119       9.319605       9.319605       9.319605    6[6-(6,6),8-(30),8-(30,30)]
   120       0.983712       0.983712       0.983712    6[6-(6,6),8-(30),8-(30)]
   121       5.492846       5.492846       5.492846    8[6-(6,8),30-(8,8,8)]
   122       3.630235       3.630235       3.630235    8[6-(6,8),30-(8,8,8)]
   123       4.345364       4.345364       4.345364    8[6-(6,8),30-(8,8,8)]
   124       2.968495       2.968495       2.968495    8[6-(6,8),30-(8,8,8,8,8)]
   125       7.277939       7.277939       7.277939    8[6-(6,8)]
   126       6.130566       6.130566       6.130566    8[6-(6,8),30-(8,8,8,8,8)]
   127       5.569381       5.569381       5.569381    8[6-(6,8),30-(8,8,8)]
   128        3.48579        3.48579        3.48579    8[6-(6,8),30-(8,8,8)]
   129       4.516012       4.516012       4.516012    8[6-(6,8),30-(8,8,8)]
   130       3.059442       3.059442       3.059442    8[6-(6,8),30-(8,8,8),30-(8,8,8,8,8)]
   131       7.579057       7.579057       7.579057    8[6-(6,8),30-(8,8,8)]
   132       6.246734       6.246734       6.246734    8[6-(6,8),30-(8,8,8,8,8)]
   133       0.777143       0.777143       0.777143    8[1-(0),30-(8,8,8),30-(8,8,8),30-(8,8,8,8,8)]
   134       3.293196       3.293196       3.293196    8[1-(0),30-(8,8,8),30-(8,8,8),30-(8,8,8,8,8)]
   135      -0.033846      -0.033846      -0.033846    8[6-(6,8),30-(8,8,8)]
   136       1.828765       1.828765       1.828765    8[6-(6,8),30-(8,8,8)]
   137       1.113636       1.113636       1.113636    8[6-(6,8),30-(8,8,8)]
   138       2.490505       2.490505       2.490505    8[6-(6,8),30-(8,8,8,8,8)]
   139       9.099061       9.099061       9.099061    8[6-(6,8)]
   140      10.246434      10.246434      10.246434    8[6-(6,8),30-(8,8,8,8,8)]
   141      10.807619      10.807619      10.807619    8[6-(6,8),30-(8,8,8)]
   142        1.97321        1.97321        1.97321    8[6-(6,8),30-(8,8,8)]
   143       0.942988       0.942988       0.942988    8[6-(6,8),30-(8,8,8)]
   144       2.399558       2.399558       2.399558    8[6-(6,8),30-(8,8,8),30-(8,8,8,8,8)]
   145       8.797943       8.797943       8.797943    8[6-(6,8),30-(8,8,8)]
   146      10.130266      10.130266      10.130266    8[6-(6,8),30-(8,8,8,8,8)]
   147       4.681857       4.681857       4.681857    8[1-(0),30-(8,8,8),30-(8,8,8),30-(8,8,8,8,8)]
   148       2.165804       2.165804       2.165804    8[1-(0),30-(8,8,8),30-(8,8,8),30-(8,8,8,8,8)]
   149       5.425154       5.425154       5.425154    8[6-(6,8),30-(8,8,8)]
   150       7.287765       7.287765       7.287765    8[6-(6,8),30-(8,8,8)]
   151       6.572636       6.572636       6.572636    8[6-(6,8),30-(8,8,8)]
   152       7.949505       7.949505       7.949505    8[6-(6,8),30-(8,8,8,8,8)]
   153       3.640061       3.640061       3.640061    8[6-(6,8)]
   154       4.787434       4.787434       4.787434    8[6-(6,8),30-(8,8,8,8,8)]
   155       5.348619       5.348619       5.348619    8[6-(6,8),30-(8,8,8)]
   156        7.43221        7.43221        7.43221    8[6-(6,8),30-(8,8,8)]
   157       6.401988       6.401988       6.401988    8[6-(6,8),30-(8,8,8)]
   158       7.858558       7.858558       7.858558    8[6-(6,8),30-(8,8,8),30-(8,8,8,8,8)]
   159       3.338943       3.338943       3.338943    8[6-(6,8),30-(8,8,8)]
   160       4.671266       4.671266       4.671266    8[6-(6,8),30-(8,8,8,8,8)]
   161      10.140857      10.140857      10.140857    8[1-(0),30-(8,8,8),30-(8,8,8),30-(8,8,8,8,8)]
   162       7.624804       7.624804       7.624804    8[1-(0),30-(8,8,8),30-(8,8,8),30-(8,8,8,8,8)]
   163       0.033846       0.033846       0.033846    8[6-(6,8),30-(8,8,8)]
   164       9.089235       9.089235       9.089235    8[6-(6,8),30-(8,8,8)]
   165       9.804364       9.804364       9.804364    8[6-(6,8),30-(8,8,8)]
   166       8.427495       8.427495       8.427495    8[6-(6,8),30-(8,8,8,8,8)]
   167       1.818939       1.818939       1.818939    8[6-(6,8)]
   168       0.671566       0.671566       0.671566    8[6-(6,8),30-(8,8,8,8,8)]
   169       0.110381       0.110381       0.110381    8[6-(6,8),30-(8,8,8)]
   170        8.94479        8.94479        8.94479    8[6-(6,8),30-(8,8,8)]
   171       9.975012       9.975012       9.975012    8[6-(6,8),30-(8,8,8)]
   172       8.518442       8.518442       8.518442    8[6-(6,8),30-(8,8,8),30-(8,8,8,8,8)]
   173       2.120057       2.120057       2.120057    8[6-(6,8),30-(8,8,8)]
   174       0.787734       0.787734       0.787734    8[6-(6,8),30-(8,8,8,8,8)]
   175       6.236143       6.236143       6.236143    8[1-(0),30-(8,8,8),30-(8,8,8),30-(8,8,8,8,8)]
   176       8.752196       8.752196       8.752196    8[1-(0),30-(8,8,8),30-(8,8,8),30-(8,8,8,8,8)]
