# Supplementary material for: A collection of forcefield precursors for metal–organic frameworks
Source: RSC Adv. 2019 Nov 13;9(63):36492–507. doi: 10.1039/c9ra07327b (PMC9075174; doi:10.1039/c9ra07327b)
Supplement: RA-009-C9RA07327B-s656 [file RA-009-C9RA07327B-s656.txt]

FAHPOV_clean

19.807000    0.000000    0.000000
0.000000    27.714000    0.000000
0.000000    0.000000    27.847000

     1       6.168692       6.168692       6.168692    30[8-(30,30,30),8-(6),8-(6),8-(6)]
     2       3.734808       3.734808       3.734808    30[8-(30,30,30),8-(6),8-(6),8-(6)]
     3       6.168692       6.168692       6.168692    30[8-(30,30,30),8-(6),8-(6),8-(6)]
     4       3.734808       3.734808       3.734808    30[8-(30,30,30),8-(6),8-(6),8-(6)]
     5       3.953279       3.953279       3.953279    30[8-(30,30,30),8-(6),8-(6),8-(6)]
     6       3.936839       3.936839       3.936839    30[8-(30,30,30),8-(6),8-(6),8-(6)]
     7       5.950221       5.950221       5.950221    30[8-(30,30,30),8-(6),8-(6),8-(6)]
     8       5.966661       5.966661       5.966661    30[8-(30,30,30),8-(6),8-(6),8-(6)]
     9      13.638308      13.638308      13.638308    30[8-(30,30,30),8-(6),8-(6),8-(6)]
    10      16.072192      16.072192      16.072192    30[8-(30,30,30),8-(6),8-(6),8-(6)]
    11      13.638308      13.638308      13.638308    30[8-(30,30,30),8-(6),8-(6),8-(6)]
    12      16.072192      16.072192      16.072192    30[8-(30,30,30),8-(6),8-(6),8-(6)]
    13      15.853721      15.853721      15.853721    30[8-(30,30,30),8-(6),8-(6),8-(6)]
    14      15.870161      15.870161      15.870161    30[8-(30,30,30),8-(6),8-(6),8-(6)]
    15      13.856779      13.856779      13.856779    30[8-(30,30,30),8-(6),8-(6),8-(6)]
    16      13.840339      13.840339      13.840339    30[8-(30,30,30),8-(6),8-(6),8-(6)]
    17       7.092887       7.092887       7.092887    1[6-(6,6)]
    18       7.203806       7.203806       7.203806    1[6-(6,6)]
    19       3.856423       3.856423       3.856423    1[6-(6,6)]
    20       3.729658       3.729658       3.729658    1[6-(6,6)]
    21       3.761349       3.761349       3.761349    1[6-(6,6)]
    22       3.511781       3.511781       3.511781    1[6-(6,6)]
    23       6.680901       6.680901       6.680901    1[6-(6,6)]
    24       6.884913       6.884913       6.884913    1[6-(6,6)]
    25      12.716094      12.716094      12.716094    1[6-(6,6)]
    26      10.390752      10.390752      10.390752    1[6-(6,6)]
    27       2.810613       2.810613       2.810613    1[6-(6,6)]
    28       2.699694       2.699694       2.699694    1[6-(6,6)]
    29       6.047077       6.047077       6.047077    1[6-(6,6)]
    30       6.173842       6.173842       6.173842    1[6-(6,6)]
    31       6.142151       6.142151       6.142151    1[6-(6,6)]
    32       6.391719       6.391719       6.391719    1[6-(6,6)]
    33       3.222599       3.222599       3.222599    1[6-(6,6)]
    34       3.018587       3.018587       3.018587    1[6-(6,6)]
    35      16.994406      16.994406      16.994406    1[6-(6,6)]
    36      19.319748      19.319748      19.319748    1[6-(6,6)]
    37       7.092887       7.092887       7.092887    1[6-(6,6)]
    38       7.203806       7.203806       7.203806    1[6-(6,6)]
    39       3.856423       3.856423       3.856423    1[6-(6,6)]
    40       3.729658       3.729658       3.729658    1[6-(6,6)]
    41       3.761349       3.761349       3.761349    1[6-(6,6)]
    42       3.511781       3.511781       3.511781    1[6-(6,6)]
    43       6.680901       6.680901       6.680901    1[6-(6,6)]
    44       6.884913       6.884913       6.884913    1[6-(6,6)]
    45      12.716094      12.716094      12.716094    1[6-(6,6)]
    46      10.390752      10.390752      10.390752    1[6-(6,6)]
    47       2.810613       2.810613       2.810613    1[6-(6,6)]
    48       2.699694       2.699694       2.699694    1[6-(6,6)]
    49       6.047077       6.047077       6.047077    1[6-(6,6)]
    50       6.173842       6.173842       6.173842    1[6-(6,6)]
    51       6.142151       6.142151       6.142151    1[6-(6,6)]
    52       6.391719       6.391719       6.391719    1[6-(6,6)]
    53       3.222599       3.222599       3.222599    1[6-(6,6)]
    54       3.018587       3.018587       3.018587    1[6-(6,6)]
    55      16.994406      16.994406      16.994406    1[6-(6,6)]
    56      19.319748      19.319748      19.319748    1[6-(6,6)]
    57      19.640621      19.640621      19.640621    1[6-(6,6)]
    58      17.303395      17.303395      17.303395    1[6-(6,6)]
    59      17.200399      17.200399      17.200399    1[6-(6,6)]
    60      19.509895      19.509895      19.509895    1[6-(6,6)]
    61      10.069879      10.069879      10.069879    1[6-(6,6)]
    62      12.407105      12.407105      12.407105    1[6-(6,6)]
    63      12.510101      12.510101      12.510101    1[6-(6,6)]
    64      10.200605      10.200605      10.200605    1[6-(6,6)]
    65      12.714113      12.714113      12.714113    1[6-(6,6)]
    66      12.603194      12.603194      12.603194    1[6-(6,6)]
    67      15.950577      15.950577      15.950577    1[6-(6,6)]
    68      16.077342      16.077342      16.077342    1[6-(6,6)]
    69      16.045651      16.045651      16.045651    1[6-(6,6)]
    70      16.295219      16.295219      16.295219    1[6-(6,6)]
    71      13.126099      13.126099      13.126099    1[6-(6,6)]
    72      12.922087      12.922087      12.922087    1[6-(6,6)]
    73       7.090906       7.090906       7.090906    1[6-(6,6)]
    74       9.416248       9.416248       9.416248    1[6-(6,6)]
    75      16.996387      16.996387      16.996387    1[6-(6,6)]
    76      17.107306      17.107306      17.107306    1[6-(6,6)]
    77      13.759923      13.759923      13.759923    1[6-(6,6)]
    78      13.633158      13.633158      13.633158    1[6-(6,6)]
    79      13.664849      13.664849      13.664849    1[6-(6,6)]
    80      13.415281      13.415281      13.415281    1[6-(6,6)]
    81      16.584401      16.584401      16.584401    1[6-(6,6)]
    82      16.788413      16.788413      16.788413    1[6-(6,6)]
    83       2.812594       2.812594       2.812594    1[6-(6,6)]
    84       0.487252       0.487252       0.487252    1[6-(6,6)]
    85      12.714113      12.714113      12.714113    1[6-(6,6)]
    86      12.603194      12.603194      12.603194    1[6-(6,6)]
    87      15.950577      15.950577      15.950577    1[6-(6,6)]
    88      16.077342      16.077342      16.077342    1[6-(6,6)]
    89      16.045651      16.045651      16.045651    1[6-(6,6)]
    90      16.295219      16.295219      16.295219    1[6-(6,6)]
    91      13.126099      13.126099      13.126099    1[6-(6,6)]
    92      12.922087      12.922087      12.922087    1[6-(6,6)]
    93       7.090906       7.090906       7.090906    1[6-(6,6)]
    94       9.416248       9.416248       9.416248    1[6-(6,6)]
    95      16.996387      16.996387      16.996387    1[6-(6,6)]
    96      17.107306      17.107306      17.107306    1[6-(6,6)]
    97      13.759923      13.759923      13.759923    1[6-(6,6)]
    98      13.633158      13.633158      13.633158    1[6-(6,6)]
    99      13.664849      13.664849      13.664849    1[6-(6,6)]
   100      13.415281      13.415281      13.415281    1[6-(6,6)]
   101      16.584401      16.584401      16.584401    1[6-(6,6)]
   102      16.788413      16.788413      16.788413    1[6-(6,6)]
   103       2.812594       2.812594       2.812594    1[6-(6,6)]
   104       0.487252       0.487252       0.487252    1[6-(6,6)]
   105       0.166379       0.166379       0.166379    1[6-(6,6)]
   106       2.503605       2.503605       2.503605    1[6-(6,6)]
   107       2.606601       2.606601       2.606601    1[6-(6,6)]
   108       0.297105       0.297105       0.297105    1[6-(6,6)]
   109       9.737121       9.737121       9.737121    1[6-(6,6)]
   110       7.399895       7.399895       7.399895    1[6-(6,6)]
   111       7.296899       7.296899       7.296899    1[6-(6,6)]
   112       9.606395       9.606395       9.606395    1[6-(6,6)]
   113       5.268662       5.268662       5.268662    6[6-(6,6),8-(30),8-(30)]
   114       5.365716       5.365716       5.365716    6[6-(1,6),6-(1,6),6-(8,8)]
   115       6.397661       6.397661       6.397661    6[1-(0),6-(1,6),6-(6,6)]
   116       6.463024       6.463024       6.463024    6[1-(0),6-(1,6),6-(6,6)]
   117       5.472674       5.472674       5.472674    6[6-(1,6),6-(1,6),6-(6)]
   118       4.529861       4.529861       4.529861    6[1-(0),6-(1,6),6-(6,6)]
   119       4.426864       4.426864       4.426864    6[1-(0),6-(1,6),6-(6,6)]
   120       5.474655       5.474655       5.474655    6[6-(6),6-(6,6)]
   121       5.454848       5.454848       5.454848    6[6-(6),6-(6,6)]
   122        5.34789        5.34789        5.34789    6[6-(1,6),6-(1,6),6-(6)]
   123        4.38725        4.38725        4.38725    6[1-(0),6-(1,6),6-(6,6)]
   124       4.250582       4.250582       4.250582    6[1-(0),6-(1,6),6-(6,6)]
   125       5.153781       5.153781       5.153781    6[6-(1,6),6-(1,6),6-(8,8)]
   126       6.096595       6.096595       6.096595    6[1-(0),6-(1,6),6-(6,6)]
   127        6.19563        6.19563        6.19563    6[1-(0),6-(1,6),6-(6,6)]
   128       5.034939       5.034939       5.034939    6[6-(6,6),8-(30),8-(30)]
   129      12.246668      12.246668      12.246668    6[1-(0),6-(1,6),6-(6,6)]
   130      10.868101      10.868101      10.868101    6[1-(0),6-(1,6),6-(6,6)]
   131       4.634838       4.634838       4.634838    6[6-(6,6),8-(30),8-(30)]
   132       4.537784       4.537784       4.537784    6[6-(1,6),6-(1,6),6-(8,8)]
   133       3.505839       3.505839       3.505839    6[1-(0),6-(1,6),6-(6,6)]
   134       3.440476       3.440476       3.440476    6[1-(0),6-(1,6),6-(6,6)]
   135       4.430826       4.430826       4.430826    6[6-(1,6),6-(1,6),6-(6)]
   136       5.373639       5.373639       5.373639    6[1-(0),6-(1,6),6-(6,6)]
   137       5.476635       5.476635       5.476635    6[1-(0),6-(1,6),6-(6,6)]
   138       4.428845       4.428845       4.428845    6[6-(6),6-(6,6)]
   139       4.448652       4.448652       4.448652    6[6-(6),6-(6,6)]
   140        4.55561        4.55561        4.55561    6[6-(1,6),6-(1,6),6-(6)]
   141       5.516249       5.516249       5.516249    6[1-(0),6-(1,6),6-(6,6)]
   142       5.652918       5.652918       5.652918    6[1-(0),6-(1,6),6-(6,6)]
   143       4.749719       4.749719       4.749719    6[6-(1,6),6-(1,6),6-(8,8)]
   144       3.806905       3.806905       3.806905    6[1-(0),6-(1,6),6-(6,6)]
   145        3.70787        3.70787        3.70787    6[1-(0),6-(1,6),6-(6,6)]
   146       4.868561       4.868561       4.868561    6[6-(6,6),8-(30),8-(30)]
   147      17.463832      17.463832      17.463832    6[1-(0),6-(1,6),6-(6,6)]
   148      18.842399      18.842399      18.842399    6[1-(0),6-(1,6),6-(6,6)]
   149       5.268662       5.268662       5.268662    6[6-(6,6),8-(30),8-(30)]
   150       5.365716       5.365716       5.365716    6[6-(1,6),6-(1,6),6-(8,8)]
   151       6.397661       6.397661       6.397661    6[1-(0),6-(1,6),6-(6,6)]
   152       6.463024       6.463024       6.463024    6[1-(0),6-(1,6),6-(6,6)]
   153       5.472674       5.472674       5.472674    6[6-(1,6),6-(1,6),6-(6)]
   154       4.529861       4.529861       4.529861    6[1-(0),6-(1,6),6-(6,6)]
   155       4.426864       4.426864       4.426864    6[1-(0),6-(1,6),6-(6,6)]
   156       5.474655       5.474655       5.474655    6[6-(6),6-(6,6)]
   157       5.454848       5.454848       5.454848    6[6-(6),6-(6,6)]
   158        5.34789        5.34789        5.34789    6[6-(1,6),6-(1,6),6-(6)]
   159        4.38725        4.38725        4.38725    6[1-(0),6-(1,6),6-(6,6)]
   160       4.250582       4.250582       4.250582    6[1-(0),6-(1,6),6-(6,6)]
   161       5.153781       5.153781       5.153781    6[6-(1,6),6-(1,6),6-(8,8)]
   162       6.096595       6.096595       6.096595    6[1-(0),6-(1,6),6-(6,6)]
   163        6.19563        6.19563        6.19563    6[1-(0),6-(1,6),6-(6,6)]
   164       5.034939       5.034939       5.034939    6[6-(6,6),8-(30),8-(30)]
   165      12.246668      12.246668      12.246668    6[1-(0),6-(1,6),6-(6,6)]
   166      10.868101      10.868101      10.868101    6[1-(0),6-(1,6),6-(6,6)]
   167       4.634838       4.634838       4.634838    6[6-(6,6),8-(30),8-(30)]
   168       4.537784       4.537784       4.537784    6[6-(1,6),6-(1,6),6-(8,8)]
   169       3.505839       3.505839       3.505839    6[1-(0),6-(1,6),6-(6,6)]
   170       3.440476       3.440476       3.440476    6[1-(0),6-(1,6),6-(6,6)]
   171       4.430826       4.430826       4.430826    6[6-(1,6),6-(1,6),6-(6)]
   172       5.373639       5.373639       5.373639    6[1-(0),6-(1,6),6-(6,6)]
   173       5.476635       5.476635       5.476635    6[1-(0),6-(1,6),6-(6,6)]
   174       4.428845       4.428845       4.428845    6[6-(6),6-(6,6)]
   175       4.448652       4.448652       4.448652    6[6-(6),6-(6,6)]
   176        4.55561        4.55561        4.55561    6[6-(1,6),6-(1,6),6-(6)]
   177       5.516249       5.516249       5.516249    6[1-(0),6-(1,6),6-(6,6)]
   178       5.652918       5.652918       5.652918    6[1-(0),6-(1,6),6-(6,6)]
   179       4.749719       4.749719       4.749719    6[6-(1,6),6-(1,6),6-(8,8)]
   180       3.806905       3.806905       3.806905    6[1-(0),6-(1,6),6-(6,6)]
   181        3.70787        3.70787        3.70787    6[1-(0),6-(1,6),6-(6,6)]
   182       4.868561       4.868561       4.868561    6[6-(6,6),8-(30),8-(30)]
   183      17.463832      17.463832      17.463832    6[1-(0),6-(1,6),6-(6,6)]
   184      18.842399      18.842399      18.842399    6[1-(0),6-(1,6),6-(6,6)]
   185       1.495428       1.495428       1.495428    6[6-(6,6),8-(30),8-(30)]
   186      19.759463      19.759463      19.759463    6[6-(1,6),6-(1,6),6-(8,8)]
   187       19.12762       19.12762       19.12762    6[1-(0),6-(1,6),6-(6,6)]
   188      17.737168      17.737168      17.737168    6[1-(0),6-(1,6),6-(6,6)]
   189       16.97856       16.97856       16.97856    6[6-(1,6),6-(1,6),6-(6)]
   190      17.679728      17.679728      17.679728    6[1-(0),6-(1,6),6-(6,6)]
   191      19.062257      19.062257      19.062257    6[1-(0),6-(1,6),6-(6,6)]
   192      15.546514      15.546514      15.546514    6[6-(6),6-(6,6)]
   193      14.366017      14.366017      14.366017    6[6-(6),6-(6,6)]
   194      12.933971      12.933971      12.933971    6[6-(1,6),6-(1,6),6-(6)]
   195      10.160991      10.160991      10.160991    6[6-(1,6),6-(1,6),6-(8,8)]
   196       8.623968       8.623968       8.623968    6[6-(6,6),8-(30),8-(30)]
   197       8.408071       8.408071       8.408071    6[6-(6,6),8-(30),8-(30)]
   198       9.951037       9.951037       9.951037    6[6-(1,6),6-(1,6),6-(8,8)]
   199       10.58288       10.58288       10.58288    6[1-(0),6-(1,6),6-(6,6)]
   200      11.973331      11.973331      11.973331    6[1-(0),6-(1,6),6-(6,6)]
   201       12.73194       12.73194       12.73194    6[6-(1,6),6-(1,6),6-(6)]
   202      12.030772      12.030772      12.030772    6[1-(0),6-(1,6),6-(6,6)]
   203      10.648243      10.648243      10.648243    6[1-(0),6-(1,6),6-(6,6)]
   204      14.163986      14.163986      14.163986    6[6-(6),6-(6,6)]
   205      15.344483      15.344483      15.344483    6[6-(6),6-(6,6)]
   206      16.776529      16.776529      16.776529    6[6-(1,6),6-(1,6),6-(6)]
   207      19.549509      19.549509      19.549509    6[6-(1,6),6-(1,6),6-(8,8)]
   208       1.279532       1.279532       1.279532    6[6-(6,6),8-(30),8-(30)]
   209      14.538338      14.538338      14.538338    6[6-(6,6),8-(30),8-(30)]
   210      14.441284      14.441284      14.441284    6[6-(1,6),6-(1,6),6-(8,8)]
   211      13.409339      13.409339      13.409339    6[1-(0),6-(1,6),6-(6,6)]
   212      13.343976      13.343976      13.343976    6[1-(0),6-(1,6),6-(6,6)]
   213      14.334326      14.334326      14.334326    6[6-(1,6),6-(1,6),6-(6)]
   214      15.277139      15.277139      15.277139    6[1-(0),6-(1,6),6-(6,6)]
   215      15.380135      15.380135      15.380135    6[1-(0),6-(1,6),6-(6,6)]
   216      14.332345      14.332345      14.332345    6[6-(6),6-(6,6)]
   217      14.352152      14.352152      14.352152    6[6-(6),6-(6,6)]
   218       14.45911       14.45911       14.45911    6[6-(1,6),6-(1,6),6-(6)]
   219      15.419749      15.419749      15.419749    6[1-(0),6-(1,6),6-(6,6)]
   220      15.556418      15.556418      15.556418    6[1-(0),6-(1,6),6-(6,6)]
   221      14.653219      14.653219      14.653219    6[6-(1,6),6-(1,6),6-(8,8)]
   222      13.710405      13.710405      13.710405    6[1-(0),6-(1,6),6-(6,6)]
   223       13.61137       13.61137       13.61137    6[1-(0),6-(1,6),6-(6,6)]
   224      14.772061      14.772061      14.772061    6[6-(6,6),8-(30),8-(30)]
   225       7.560332       7.560332       7.560332    6[1-(0),6-(1,6),6-(6,6)]
   226       8.938899       8.938899       8.938899    6[1-(0),6-(1,6),6-(6,6)]
   227      15.172162      15.172162      15.172162    6[6-(6,6),8-(30),8-(30)]
   228      15.269216      15.269216      15.269216    6[6-(1,6),6-(1,6),6-(8,8)]
   229      16.301161      16.301161      16.301161    6[1-(0),6-(1,6),6-(6,6)]
   230      16.366524      16.366524      16.366524    6[1-(0),6-(1,6),6-(6,6)]
   231      15.376174      15.376174      15.376174    6[6-(1,6),6-(1,6),6-(6)]
   232      14.433361      14.433361      14.433361    6[1-(0),6-(1,6),6-(6,6)]
   233      14.330364      14.330364      14.330364    6[1-(0),6-(1,6),6-(6,6)]
   234      15.378155      15.378155      15.378155    6[6-(6),6-(6,6)]
   235      15.358348      15.358348      15.358348    6[6-(6),6-(6,6)]
   236       15.25139       15.25139       15.25139    6[6-(1,6),6-(1,6),6-(6)]
   237       14.29075       14.29075       14.29075    6[1-(0),6-(1,6),6-(6,6)]
   238      14.154082      14.154082      14.154082    6[1-(0),6-(1,6),6-(6,6)]
   239      15.057281      15.057281      15.057281    6[6-(1,6),6-(1,6),6-(8,8)]
   240      16.000095      16.000095      16.000095    6[1-(0),6-(1,6),6-(6,6)]
   241       16.09913       16.09913       16.09913    6[1-(0),6-(1,6),6-(6,6)]
   242      14.938439      14.938439      14.938439    6[6-(6,6),8-(30),8-(30)]
   243       2.343168       2.343168       2.343168    6[1-(0),6-(1,6),6-(6,6)]
   244       0.964601       0.964601       0.964601    6[1-(0),6-(1,6),6-(6,6)]
   245      14.538338      14.538338      14.538338    6[6-(6,6),8-(30),8-(30)]
   246      14.441284      14.441284      14.441284    6[6-(1,6),6-(1,6),6-(8,8)]
   247      13.409339      13.409339      13.409339    6[1-(0),6-(1,6),6-(6,6)]
   248      13.343976      13.343976      13.343976    6[1-(0),6-(1,6),6-(6,6)]
   249      14.334326      14.334326      14.334326    6[6-(1,6),6-(1,6),6-(6)]
   250      15.277139      15.277139      15.277139    6[1-(0),6-(1,6),6-(6,6)]
   251      15.380135      15.380135      15.380135    6[1-(0),6-(1,6),6-(6,6)]
   252      14.332345      14.332345      14.332345    6[6-(6),6-(6,6)]
   253      14.352152      14.352152      14.352152    6[6-(6),6-(6,6)]
   254       14.45911       14.45911       14.45911    6[6-(1,6),6-(1,6),6-(6)]
   255      15.419749      15.419749      15.419749    6[1-(0),6-(1,6),6-(6,6)]
   256      15.556418      15.556418      15.556418    6[1-(0),6-(1,6),6-(6,6)]
   257      14.653219      14.653219      14.653219    6[6-(1,6),6-(1,6),6-(8,8)]
   258      13.710405      13.710405      13.710405    6[1-(0),6-(1,6),6-(6,6)]
   259       13.61137       13.61137       13.61137    6[1-(0),6-(1,6),6-(6,6)]
   260      14.772061      14.772061      14.772061    6[6-(6,6),8-(30),8-(30)]
   261       7.560332       7.560332       7.560332    6[1-(0),6-(1,6),6-(6,6)]
   262       8.938899       8.938899       8.938899    6[1-(0),6-(1,6),6-(6,6)]
   263      15.172162      15.172162      15.172162    6[6-(6,6),8-(30),8-(30)]
   264      15.269216      15.269216      15.269216    6[6-(1,6),6-(1,6),6-(8,8)]
   265      16.301161      16.301161      16.301161    6[1-(0),6-(1,6),6-(6,6)]
   266      16.366524      16.366524      16.366524    6[1-(0),6-(1,6),6-(6,6)]
   267      15.376174      15.376174      15.376174    6[6-(1,6),6-(1,6),6-(6)]
   268      14.433361      14.433361      14.433361    6[1-(0),6-(1,6),6-(6,6)]
   269      14.330364      14.330364      14.330364    6[1-(0),6-(1,6),6-(6,6)]
   270      15.378155      15.378155      15.378155    6[6-(6),6-(6,6)]
   271      15.358348      15.358348      15.358348    6[6-(6),6-(6,6)]
   272       15.25139       15.25139       15.25139    6[6-(1,6),6-(1,6),6-(6)]
   273       14.29075       14.29075       14.29075    6[1-(0),6-(1,6),6-(6,6)]
   274      14.154082      14.154082      14.154082    6[1-(0),6-(1,6),6-(6,6)]
   275      15.057281      15.057281      15.057281    6[6-(1,6),6-(1,6),6-(8,8)]
   276      16.000095      16.000095      16.000095    6[1-(0),6-(1,6),6-(6,6)]
   277       16.09913       16.09913       16.09913    6[1-(0),6-(1,6),6-(6,6)]
   278      14.938439      14.938439      14.938439    6[6-(6,6),8-(30),8-(30)]
   279       2.343168       2.343168       2.343168    6[1-(0),6-(1,6),6-(6,6)]
   280       0.964601       0.964601       0.964601    6[1-(0),6-(1,6),6-(6,6)]
   281      18.311571      18.311571      18.311571    6[6-(6,6),8-(30),8-(30)]
   282       0.047537       0.047537       0.047537    6[6-(1,6),6-(1,6),6-(8,8)]
   283        0.67938        0.67938        0.67938    6[1-(0),6-(1,6),6-(6,6)]
   284       2.069831       2.069831       2.069831    6[1-(0),6-(1,6),6-(6,6)]
   285        2.82844        2.82844        2.82844    6[6-(1,6),6-(1,6),6-(6)]
   286       2.127272       2.127272       2.127272    6[1-(0),6-(1,6),6-(6,6)]
   287       0.744743       0.744743       0.744743    6[1-(0),6-(1,6),6-(6,6)]
   288       4.260486       4.260486       4.260486    6[6-(6),6-(6,6)]
   289       5.440983       5.440983       5.440983    6[6-(6),6-(6,6)]
   290       6.873029       6.873029       6.873029    6[6-(1,6),6-(1,6),6-(6)]
   291       9.646009       9.646009       9.646009    6[6-(1,6),6-(1,6),6-(8,8)]
   292      11.183032      11.183032      11.183032    6[6-(6,6),8-(30),8-(30)]
   293      11.398929      11.398929      11.398929    6[6-(6,6),8-(30),8-(30)]
   294       9.855963       9.855963       9.855963    6[6-(1,6),6-(1,6),6-(8,8)]
   295        9.22412        9.22412        9.22412    6[1-(0),6-(1,6),6-(6,6)]
   296       7.833668       7.833668       7.833668    6[1-(0),6-(1,6),6-(6,6)]
   297        7.07506        7.07506        7.07506    6[6-(1,6),6-(1,6),6-(6)]
   298       7.776228       7.776228       7.776228    6[1-(0),6-(1,6),6-(6,6)]
   299       9.158757       9.158757       9.158757    6[1-(0),6-(1,6),6-(6,6)]
   300       5.643014       5.643014       5.643014    6[6-(6),6-(6,6)]
   301       4.462517       4.462517       4.462517    6[6-(6),6-(6,6)]
   302       3.030471       3.030471       3.030471    6[6-(1,6),6-(1,6),6-(6)]
   303       0.257491       0.257491       0.257491    6[6-(1,6),6-(1,6),6-(8,8)]
   304      18.527468      18.527468      18.527468    6[6-(6,6),8-(30),8-(30)]
   305       6.142349       6.142349       6.142349    8[6-(6,8),30-(8,8,8)]
   306       4.310003       4.310003       4.310003    8[6-(6,8),30-(8,8,8)]
   307       4.064396       4.064396       4.064396    8[6-(6,8),30-(8,8,8)]
   308       5.874756       5.874756       5.874756    8[6-(6,8),30-(8,8,8)]
   309       8.073135       8.073135       8.073135    8[6-(6,8),30-(8,8,8)]
   310       3.761151       3.761151       3.761151    8[6-(6,8),30-(8,8,8)]
   311       5.593497       5.593497       5.593497    8[6-(6,8),30-(8,8,8)]
   312       5.839104       5.839104       5.839104    8[6-(6,8),30-(8,8,8)]
   313       4.028744       4.028744       4.028744    8[6-(6,8),30-(8,8,8)]
   314       1.830365       1.830365       1.830365    8[6-(6,8),30-(8,8,8)]
   315       6.142349       6.142349       6.142349    8[6-(6,8),30-(8,8,8)]
   316       4.310003       4.310003       4.310003    8[6-(6,8),30-(8,8,8)]
   317       4.064396       4.064396       4.064396    8[6-(6,8),30-(8,8,8)]
   318       5.874756       5.874756       5.874756    8[6-(6,8),30-(8,8,8)]
   319       8.073135       8.073135       8.073135    8[6-(6,8),30-(8,8,8)]
   320       3.761151       3.761151       3.761151    8[6-(6,8),30-(8,8,8)]
   321       5.593497       5.593497       5.593497    8[6-(6,8),30-(8,8,8)]
   322       5.839104       5.839104       5.839104    8[6-(6,8),30-(8,8,8)]
   323       4.028744       4.028744       4.028744    8[6-(6,8),30-(8,8,8)]
   324       1.830365       1.830365       1.830365    8[6-(6,8),30-(8,8,8)]
   325       5.069206       5.069206       5.069206    8[30-(8,8,8),30-(8,8,8),30-(8,8,8),30-(8,8,8)]
   326       2.061909       2.061909       2.061909    8[6-(6,8),30-(8,8,8)]
   327       2.024275       2.024275       2.024275    8[6-(6,8),30-(8,8,8)]
   328       4.834294       4.834294       4.834294    8[30-(8,8,8),30-(8,8,8),30-(8,8,8),30-(8,8,8)]
   329       7.841591       7.841591       7.841591    8[6-(6,8),30-(8,8,8)]
   330       7.879225       7.879225       7.879225    8[6-(6,8),30-(8,8,8)]
   331      13.664651      13.664651      13.664651    8[6-(6,8),30-(8,8,8)]
   332      15.496997      15.496997      15.496997    8[6-(6,8),30-(8,8,8)]
   333      15.742604      15.742604      15.742604    8[6-(6,8),30-(8,8,8)]
   334      13.932244      13.932244      13.932244    8[6-(6,8),30-(8,8,8)]
   335      11.733865      11.733865      11.733865    8[6-(6,8),30-(8,8,8)]
   336      16.045849      16.045849      16.045849    8[6-(6,8),30-(8,8,8)]
   337      14.213503      14.213503      14.213503    8[6-(6,8),30-(8,8,8)]
   338      13.967896      13.967896      13.967896    8[6-(6,8),30-(8,8,8)]
   339      15.778256      15.778256      15.778256    8[6-(6,8),30-(8,8,8)]
   340      17.976635      17.976635      17.976635    8[6-(6,8),30-(8,8,8)]
   341      13.664651      13.664651      13.664651    8[6-(6,8),30-(8,8,8)]
   342      15.496997      15.496997      15.496997    8[6-(6,8),30-(8,8,8)]
   343      15.742604      15.742604      15.742604    8[6-(6,8),30-(8,8,8)]
   344      13.932244      13.932244      13.932244    8[6-(6,8),30-(8,8,8)]
   345      11.733865      11.733865      11.733865    8[6-(6,8),30-(8,8,8)]
   346      16.045849      16.045849      16.045849    8[6-(6,8),30-(8,8,8)]
   347      14.213503      14.213503      14.213503    8[6-(6,8),30-(8,8,8)]
   348      13.967896      13.967896      13.967896    8[6-(6,8),30-(8,8,8)]
   349      15.778256      15.778256      15.778256    8[6-(6,8),30-(8,8,8)]
   350      17.976635      17.976635      17.976635    8[6-(6,8),30-(8,8,8)]
   351      14.737794      14.737794      14.737794    8[30-(8,8,8),30-(8,8,8),30-(8,8,8),30-(8,8,8)]
   352      17.745091      17.745091      17.745091    8[6-(6,8),30-(8,8,8)]
   353      17.782725      17.782725      17.782725    8[6-(6,8),30-(8,8,8)]
   354      14.972706      14.972706      14.972706    8[30-(8,8,8),30-(8,8,8),30-(8,8,8),30-(8,8,8)]
   355      11.965409      11.965409      11.965409    8[6-(6,8),30-(8,8,8)]
   356      11.927775      11.927775      11.927775    8[6-(6,8),30-(8,8,8)]
