# Supplementary material for: A collection of forcefield precursors for metal–organic frameworks
Source: RSC Adv. 2019 Nov 13;9(63):36492–507. doi: 10.1039/c9ra07327b (PMC9075174; doi:10.1039/c9ra07327b)
Supplement: RA-009-C9RA07327B-s657 [file RA-009-C9RA07327B-s657.txt]

FAHTUE_clean

15.288000    0.000000    0.000000
-7.644000    13.239796    0.000000
0.000000    0.000000    15.663000

     1          7.644          7.644          7.644    63[7-(6,6),7-(6,6),7-(6,6),8-(6),8-(6),8-(6),8-(6),8-(6),8-(6)]
     2           -0.0           -0.0           -0.0    63[7-(6,6),7-(6,6),7-(6,6),8-(6),8-(6),8-(6),8-(6),8-(6),8-(6)]
     3           -0.0           -0.0           -0.0    63[7-(6,6),7-(6,6),7-(6,6),8-(6),8-(6),8-(6),8-(6),8-(6),8-(6)]
     4          7.644          7.644          7.644    63[7-(6,6),7-(6,6),7-(6,6),8-(6),8-(6),8-(6),8-(6),8-(6),8-(6)]
     5          3.822          3.822          3.822    25[8-(6),8-(6),8-(6),8-(6)]
     6         -3.822         -3.822         -3.822    25[8-(6),8-(6),8-(6),8-(6)]
     7          7.644          7.644          7.644    25[8-(6),8-(6),8-(6),8-(6)]
     8         -3.822         -3.822         -3.822    25[8-(6),8-(6),8-(6),8-(6)]
     9          3.822          3.822          3.822    25[8-(6),8-(6),8-(6),8-(6)]
    10          7.644          7.644          7.644    25[8-(6),8-(6),8-(6),8-(6)]
    11       3.983288       3.983288       3.983288    1[6-(6,6)]
    12       6.295598       6.295598       6.295598    1[6-(6,6)]
    13      12.653113      12.653113      12.653113    1[6-(6,6)]
    14       3.660712       3.660712       3.660712    1[6-(6,6)]
    15       1.348402       1.348402       1.348402    1[6-(6,6)]
    16      -5.009113      -5.009113      -5.009113    1[6-(6,6)]
    17      -3.660712      -3.660712      -3.660712    1[6-(6,6)]
    18      -1.348402      -1.348402      -1.348402    1[6-(6,6)]
    19       5.009113       5.009113       5.009113    1[6-(6,6)]
    20      11.304712      11.304712      11.304712    1[6-(6,6)]
    21       8.992402       8.992402       8.992402    1[6-(6,6)]
    22       2.634887       2.634887       2.634887    1[6-(6,6)]
    23       3.660712       3.660712       3.660712    1[6-(6,6)]
    24       1.348402       1.348402       1.348402    1[6-(6,6)]
    25      -5.009113      -5.009113      -5.009113    1[6-(6,6)]
    26       3.983288       3.983288       3.983288    1[6-(6,6)]
    27       6.295598       6.295598       6.295598    1[6-(6,6)]
    28      12.653113      12.653113      12.653113    1[6-(6,6)]
    29      11.304712      11.304712      11.304712    1[6-(6,6)]
    30       8.992402       8.992402       8.992402    1[6-(6,6)]
    31       2.634887       2.634887       2.634887    1[6-(6,6)]
    32      -3.660712      -3.660712      -3.660712    1[6-(6,6)]
    33      -1.348402      -1.348402      -1.348402    1[6-(6,6)]
    34       5.009113       5.009113       5.009113    1[6-(6,6)]
    35       2.304666       2.304666       2.304666    1[6-(6,6)]
    36          7.644          7.644          7.644    1[6-(6,6)]
    37      12.983334      12.983334      12.983334    1[6-(6,6)]
    38       5.339334       5.339334       5.339334    1[6-(6,6)]
    39            0.0            0.0            0.0    1[6-(6,6)]
    40      -5.339334      -5.339334      -5.339334    1[6-(6,6)]
    41       5.339334       5.339334       5.339334    1[6-(6,6)]
    42            0.0            0.0            0.0    1[6-(6,6)]
    43      -5.339334      -5.339334      -5.339334    1[6-(6,6)]
    44       2.304666       2.304666       2.304666    1[6-(6,6)]
    45          7.644          7.644          7.644    1[6-(6,6)]
    46      12.983334      12.983334      12.983334    1[6-(6,6)]
    47       5.273596       5.273596       5.273596    6[6-(1,6),6-(8,8),7-(6,63)]
    48       4.101006       4.101006       4.101006    6[1-(0),6-(1,6),6-(6,7)]
    49       4.810369       4.810369       4.810369    6[6-(6,7),8-(25),8-(63)]
    50       6.868134       6.868134       6.868134    6[6-(1,6),6-(8,8),7-(6,63)]
    51       6.846731       6.846731       6.846731    6[1-(0),6-(1,6),6-(6,7)]
    52       9.271408       9.271408       9.271408    6[6-(6,7),8-(25),8-(63)]
    53       10.79027       10.79027       10.79027    6[6-(1,6),6-(8,8),7-(6,63)]
    54      11.984263      11.984263      11.984263    6[1-(0),6-(1,6),6-(6,7)]
    55       8.850223       8.850223       8.850223    6[6-(6,7),8-(25),8-(63)]
    56       2.370404       2.370404       2.370404    6[6-(1,6),6-(8,8),7-(6,63)]
    57       3.542994       3.542994       3.542994    6[1-(0),6-(1,6),6-(6,7)]
    58       2.833631       2.833631       2.833631    6[6-(6,7),8-(25),8-(63)]
    59       0.775866       0.775866       0.775866    6[6-(1,6),6-(8,8),7-(6,63)]
    60       0.797269       0.797269       0.797269    6[1-(0),6-(1,6),6-(6,7)]
    61      -1.627408      -1.627408      -1.627408    6[6-(6,7),8-(25),8-(63)]
    62       -3.14627       -3.14627       -3.14627    6[6-(1,6),6-(8,8),7-(6,63)]
    63      -4.340263      -4.340263      -4.340263    6[1-(0),6-(1,6),6-(6,7)]
    64      -1.206223      -1.206223      -1.206223    6[6-(6,7),8-(25),8-(63)]
    65      -2.370404      -2.370404      -2.370404    6[6-(1,6),6-(8,8),7-(6,63)]
    66      -3.542994      -3.542994      -3.542994    6[1-(0),6-(1,6),6-(6,7)]
    67      -2.833631      -2.833631      -2.833631    6[6-(6,7),8-(25),8-(63)]
    68      -0.775866      -0.775866      -0.775866    6[6-(1,6),6-(8,8),7-(6,63)]
    69      -0.797269      -0.797269      -0.797269    6[1-(0),6-(1,6),6-(6,7)]
    70       1.627408       1.627408       1.627408    6[6-(6,7),8-(25),8-(63)]
    71        3.14627        3.14627        3.14627    6[6-(1,6),6-(8,8),7-(6,63)]
    72       4.340263       4.340263       4.340263    6[1-(0),6-(1,6),6-(6,7)]
    73       1.206223       1.206223       1.206223    6[6-(6,7),8-(25),8-(63)]
    74      10.014404      10.014404      10.014404    6[6-(1,6),6-(8,8),7-(6,63)]
    75      11.186994      11.186994      11.186994    6[1-(0),6-(1,6),6-(6,7)]
    76      10.477631      10.477631      10.477631    6[6-(6,7),8-(25),8-(63)]
    77       8.419866       8.419866       8.419866    6[6-(1,6),6-(8,8),7-(6,63)]
    78       8.441269       8.441269       8.441269    6[1-(0),6-(1,6),6-(6,7)]
    79       6.016592       6.016592       6.016592    6[6-(6,7),8-(25),8-(63)]
    80        4.49773        4.49773        4.49773    6[6-(1,6),6-(8,8),7-(6,63)]
    81       3.303737       3.303737       3.303737    6[1-(0),6-(1,6),6-(6,7)]
    82       6.437777       6.437777       6.437777    6[6-(6,7),8-(25),8-(63)]
    83       2.370404       2.370404       2.370404    6[6-(1,6),6-(8,8),7-(6,63)]
    84       3.542994       3.542994       3.542994    6[1-(0),6-(1,6),6-(6,7)]
    85       2.833631       2.833631       2.833631    6[6-(6,7),8-(25),8-(63)]
    86       0.775866       0.775866       0.775866    6[6-(1,6),6-(8,8),7-(6,63)]
    87       0.797269       0.797269       0.797269    6[1-(0),6-(1,6),6-(6,7)]
    88      -1.627408      -1.627408      -1.627408    6[6-(6,7),8-(25),8-(63)]
    89       -3.14627       -3.14627       -3.14627    6[6-(1,6),6-(8,8),7-(6,63)]
    90      -4.340263      -4.340263      -4.340263    6[1-(0),6-(1,6),6-(6,7)]
    91      -1.206223      -1.206223      -1.206223    6[6-(6,7),8-(25),8-(63)]
    92       5.273596       5.273596       5.273596    6[6-(1,6),6-(8,8),7-(6,63)]
    93       4.101006       4.101006       4.101006    6[1-(0),6-(1,6),6-(6,7)]
    94       4.810369       4.810369       4.810369    6[6-(6,7),8-(25),8-(63)]
    95       6.868134       6.868134       6.868134    6[6-(1,6),6-(8,8),7-(6,63)]
    96       6.846731       6.846731       6.846731    6[1-(0),6-(1,6),6-(6,7)]
    97       9.271408       9.271408       9.271408    6[6-(6,7),8-(25),8-(63)]
    98       10.79027       10.79027       10.79027    6[6-(1,6),6-(8,8),7-(6,63)]
    99      11.984263      11.984263      11.984263    6[1-(0),6-(1,6),6-(6,7)]
   100       8.850223       8.850223       8.850223    6[6-(6,7),8-(25),8-(63)]
   101      10.014404      10.014404      10.014404    6[6-(1,6),6-(8,8),7-(6,63)]
   102      11.186994      11.186994      11.186994    6[1-(0),6-(1,6),6-(6,7)]
   103      10.477631      10.477631      10.477631    6[6-(6,7),8-(25),8-(63)]
   104       8.419866       8.419866       8.419866    6[6-(1,6),6-(8,8),7-(6,63)]
   105       8.441269       8.441269       8.441269    6[1-(0),6-(1,6),6-(6,7)]
   106       6.016592       6.016592       6.016592    6[6-(6,7),8-(25),8-(63)]
   107        4.49773        4.49773        4.49773    6[6-(1,6),6-(8,8),7-(6,63)]
   108       3.303737       3.303737       3.303737    6[1-(0),6-(1,6),6-(6,7)]
   109       6.437777       6.437777       6.437777    6[6-(6,7),8-(25),8-(63)]
   110      -2.370404      -2.370404      -2.370404    6[6-(1,6),6-(8,8),7-(6,63)]
   111      -3.542994      -3.542994      -3.542994    6[1-(0),6-(1,6),6-(6,7)]
   112      -2.833631      -2.833631      -2.833631    6[6-(6,7),8-(25),8-(63)]
   113      -0.775866      -0.775866      -0.775866    6[6-(1,6),6-(8,8),7-(6,63)]
   114      -0.797269      -0.797269      -0.797269    6[1-(0),6-(1,6),6-(6,7)]
   115       1.627408       1.627408       1.627408    6[6-(6,7),8-(25),8-(63)]
   116        3.14627        3.14627        3.14627    6[6-(1,6),6-(8,8),7-(6,63)]
   117       4.340263       4.340263       4.340263    6[1-(0),6-(1,6),6-(6,7)]
   118       1.206223       1.206223       1.206223    6[6-(6,7),8-(25),8-(63)]
   119       3.109579       3.109579       3.109579    6[1-(0),6-(1,6),6-(1,6)]
   120          7.644          7.644          7.644    6[1-(0),6-(1,6),6-(1,6)]
   121      12.178421      12.178421      12.178421    6[1-(0),6-(1,6),6-(1,6)]
   122       4.534421       4.534421       4.534421    6[1-(0),6-(1,6),6-(1,6)]
   123            0.0            0.0            0.0    6[1-(0),6-(1,6),6-(1,6)]
   124      -4.534421      -4.534421      -4.534421    6[1-(0),6-(1,6),6-(1,6)]
   125       4.534421       4.534421       4.534421    6[1-(0),6-(1,6),6-(1,6)]
   126            0.0            0.0            0.0    6[1-(0),6-(1,6),6-(1,6)]
   127      -4.534421      -4.534421      -4.534421    6[1-(0),6-(1,6),6-(1,6)]
   128       3.109579       3.109579       3.109579    6[1-(0),6-(1,6),6-(1,6)]
   129          7.644          7.644          7.644    6[1-(0),6-(1,6),6-(1,6)]
   130      12.178421      12.178421      12.178421    6[1-(0),6-(1,6),6-(1,6)]
   131       5.475703       5.475703       5.475703    7[6-(6,6),6-(6,6),63-(7,7,8,8,8,8,8,8)]
   132          7.644          7.644          7.644    7[6-(6,6),6-(6,6),63-(7,7,8,8,8,8,8,8)]
   133       9.812297       9.812297       9.812297    7[6-(6,6),6-(6,6),63-(7,7,8,8,8,8,8,8)]
   134       2.168297       2.168297       2.168297    7[6-(6,6),6-(6,6),63-(7,7,8,8,8,8,8,8)]
   135            0.0            0.0            0.0    7[6-(6,6),6-(6,6),63-(7,7,8,8,8,8,8,8)]
   136      -2.168297      -2.168297      -2.168297    7[6-(6,6),6-(6,6),63-(7,7,8,8,8,8,8,8)]
   137       2.168297       2.168297       2.168297    7[6-(6,6),6-(6,6),63-(7,7,8,8,8,8,8,8)]
   138            0.0            0.0            0.0    7[6-(6,6),6-(6,6),63-(7,7,8,8,8,8,8,8)]
   139      -2.168297      -2.168297      -2.168297    7[6-(6,6),6-(6,6),63-(7,7,8,8,8,8,8,8)]
   140       5.475703       5.475703       5.475703    7[6-(6,6),6-(6,6),63-(7,7,8,8,8,8,8,8)]
   141          7.644          7.644          7.644    7[6-(6,6),6-(6,6),63-(7,7,8,8,8,8,8,8)]
   142       9.812297       9.812297       9.812297    7[6-(6,6),6-(6,6),63-(7,7,8,8,8,8,8,8)]
   143       5.994425       5.994425       5.994425    8[6-(6,8),63-(7,7,7,8,8,8,8,8)]
   144       5.190276       5.190276       5.190276    8[6-(6,8),25-(8,8,8)]
   145       9.079543       9.079543       9.079543    8[6-(6,8),63-(7,7,7,8,8,8,8,8)]
   146       11.38268       11.38268       11.38268    8[6-(6,8),25-(8,8,8)]
   147       7.858032       7.858032       7.858032    8[6-(6,8),63-(7,7,7,8,8,8,8,8)]
   148       6.359044       6.359044       6.359044    8[6-(6,8),25-(8,8,8)]
   149       1.649575       1.649575       1.649575    8[6-(6,8),63-(7,7,7,8,8,8,8,8)]
   150       2.453724       2.453724       2.453724    8[6-(6,8),25-(8,8,8)]
   151      -1.435543      -1.435543      -1.435543    8[6-(6,8),63-(7,7,7,8,8,8,8,8)]
   152       -3.73868       -3.73868       -3.73868    8[6-(6,8),25-(8,8,8)]
   153      -0.214032      -0.214032      -0.214032    8[6-(6,8),63-(7,7,7,8,8,8,8,8)]
   154       1.284956       1.284956       1.284956    8[6-(6,8),25-(8,8,8)]
   155      -1.649575      -1.649575      -1.649575    8[6-(6,8),63-(7,7,7,8,8,8,8,8)]
   156      -2.453724      -2.453724      -2.453724    8[6-(6,8),25-(8,8,8)]
   157       1.435543       1.435543       1.435543    8[6-(6,8),63-(7,7,7,8,8,8,8,8)]
   158        3.73868        3.73868        3.73868    8[6-(6,8),25-(8,8,8)]
   159       0.214032       0.214032       0.214032    8[6-(6,8),63-(7,7,7,8,8,8,8,8)]
   160      -1.284956      -1.284956      -1.284956    8[6-(6,8),25-(8,8,8)]
   161       9.293575       9.293575       9.293575    8[6-(6,8),63-(7,7,7,8,8,8,8,8)]
   162      10.097724      10.097724      10.097724    8[6-(6,8),25-(8,8,8)]
   163       6.208457       6.208457       6.208457    8[6-(6,8),63-(7,7,7,8,8,8,8,8)]
   164        3.90532        3.90532        3.90532    8[6-(6,8),25-(8,8,8)]
   165       7.429968       7.429968       7.429968    8[6-(6,8),63-(7,7,7,8,8,8,8,8)]
   166       8.928956       8.928956       8.928956    8[6-(6,8),25-(8,8,8)]
   167       1.649575       1.649575       1.649575    8[6-(6,8),63-(7,7,7,8,8,8,8,8)]
   168       2.453724       2.453724       2.453724    8[6-(6,8),25-(8,8,8)]
   169      -1.435543      -1.435543      -1.435543    8[6-(6,8),63-(7,7,7,8,8,8,8,8)]
   170       -3.73868       -3.73868       -3.73868    8[6-(6,8),25-(8,8,8)]
   171      -0.214032      -0.214032      -0.214032    8[6-(6,8),63-(7,7,7,8,8,8,8,8)]
   172       1.284956       1.284956       1.284956    8[6-(6,8),25-(8,8,8)]
   173       5.994425       5.994425       5.994425    8[6-(6,8),63-(7,7,7,8,8,8,8,8)]
   174       5.190276       5.190276       5.190276    8[6-(6,8),25-(8,8,8)]
   175       9.079543       9.079543       9.079543    8[6-(6,8),63-(7,7,7,8,8,8,8,8)]
   176       11.38268       11.38268       11.38268    8[6-(6,8),25-(8,8,8)]
   177       7.858032       7.858032       7.858032    8[6-(6,8),63-(7,7,7,8,8,8,8,8)]
   178       6.359044       6.359044       6.359044    8[6-(6,8),25-(8,8,8)]
   179       9.293575       9.293575       9.293575    8[6-(6,8),63-(7,7,7,8,8,8,8,8)]
   180      10.097724      10.097724      10.097724    8[6-(6,8),25-(8,8,8)]
   181       6.208457       6.208457       6.208457    8[6-(6,8),63-(7,7,7,8,8,8,8,8)]
   182        3.90532        3.90532        3.90532    8[6-(6,8),25-(8,8,8)]
   183       7.429968       7.429968       7.429968    8[6-(6,8),63-(7,7,7,8,8,8,8,8)]
   184       8.928956       8.928956       8.928956    8[6-(6,8),25-(8,8,8)]
   185      -1.649575      -1.649575      -1.649575    8[6-(6,8),63-(7,7,7,8,8,8,8,8)]
   186      -2.453724      -2.453724      -2.453724    8[6-(6,8),25-(8,8,8)]
   187       1.435543       1.435543       1.435543    8[6-(6,8),63-(7,7,7,8,8,8,8,8)]
   188        3.73868        3.73868        3.73868    8[6-(6,8),25-(8,8,8)]
   189       0.214032       0.214032       0.214032    8[6-(6,8),63-(7,7,7,8,8,8,8,8)]
   190      -1.284956      -1.284956      -1.284956    8[6-(6,8),25-(8,8,8)]
