# Supplementary material for: A collection of forcefield precursors for metal–organic frameworks
Source: RSC Adv. 2019 Nov 13;9(63):36492–507. doi: 10.1039/c9ra07327b (PMC9075174; doi:10.1039/c9ra07327b)
Supplement: RA-009-C9RA07327B-s658 [file RA-009-C9RA07327B-s658.txt]

FAHVAM_clean

15.351000    0.000000    0.000000
-7.675500    13.294356    0.000000
0.000000    0.000000    15.812000

     1           -0.0           -0.0           -0.0    65[7-(6,6),7-(6,6),7-(6,6),8-(6),8-(6),8-(6),8-(6),8-(6),8-(6)]
     2         7.6755         7.6755         7.6755    65[7-(6,6),7-(6,6),7-(6,6),8-(6),8-(6),8-(6),8-(6),8-(6),8-(6)]
     3         7.6755         7.6755         7.6755    65[7-(6,6),7-(6,6),7-(6,6),8-(6),8-(6),8-(6),8-(6),8-(6),8-(6)]
     4           -0.0           -0.0           -0.0    65[7-(6,6),7-(6,6),7-(6,6),8-(6),8-(6),8-(6),8-(6),8-(6),8-(6)]
     5         7.6755         7.6755         7.6755    25[8-(6),8-(6),8-(6),8-(6)]
     6        3.83775        3.83775        3.83775    25[8-(6),8-(6),8-(6),8-(6)]
     7       -3.83775       -3.83775       -3.83775    25[8-(6),8-(6),8-(6),8-(6)]
     8         7.6755         7.6755         7.6755    25[8-(6),8-(6),8-(6),8-(6)]
     9       -3.83775       -3.83775       -3.83775    25[8-(6),8-(6),8-(6),8-(6)]
    10        3.83775        3.83775        3.83775    25[8-(6),8-(6),8-(6),8-(6)]
    11       3.647398       3.647398       3.647398    1[6-(6,6)]
    12       1.348585       1.348585       1.348585    1[6-(6,6)]
    13      -4.995983      -4.995983      -4.995983    1[6-(6,6)]
    14       4.028102       4.028102       4.028102    1[6-(6,6)]
    15       6.326915       6.326915       6.326915    1[6-(6,6)]
    16      12.671483      12.671483      12.671483    1[6-(6,6)]
    17      11.322898      11.322898      11.322898    1[6-(6,6)]
    18       9.024085       9.024085       9.024085    1[6-(6,6)]
    19       2.679517       2.679517       2.679517    1[6-(6,6)]
    20      -3.647398      -3.647398      -3.647398    1[6-(6,6)]
    21      -1.348585      -1.348585      -1.348585    1[6-(6,6)]
    22       4.995983       4.995983       4.995983    1[6-(6,6)]
    23       4.028102       4.028102       4.028102    1[6-(6,6)]
    24       6.326915       6.326915       6.326915    1[6-(6,6)]
    25      12.671483      12.671483      12.671483    1[6-(6,6)]
    26       3.647398       3.647398       3.647398    1[6-(6,6)]
    27       1.348585       1.348585       1.348585    1[6-(6,6)]
    28      -4.995983      -4.995983      -4.995983    1[6-(6,6)]
    29      -3.647398      -3.647398      -3.647398    1[6-(6,6)]
    30      -1.348585      -1.348585      -1.348585    1[6-(6,6)]
    31       4.995983       4.995983       4.995983    1[6-(6,6)]
    32      11.322898      11.322898      11.322898    1[6-(6,6)]
    33       9.024085       9.024085       9.024085    1[6-(6,6)]
    34       2.679517       2.679517       2.679517    1[6-(6,6)]
    35       5.344067       5.344067       5.344067    1[6-(6,6)]
    36           -0.0           -0.0           -0.0    1[6-(6,6)]
    37      -5.344067      -5.344067      -5.344067    1[6-(6,6)]
    38       2.331433       2.331433       2.331433    1[6-(6,6)]
    39         7.6755         7.6755         7.6755    1[6-(6,6)]
    40      13.019567      13.019567      13.019567    1[6-(6,6)]
    41       2.331433       2.331433       2.331433    1[6-(6,6)]
    42         7.6755         7.6755         7.6755    1[6-(6,6)]
    43      13.019567      13.019567      13.019567    1[6-(6,6)]
    44       5.344067       5.344067       5.344067    1[6-(6,6)]
    45           -0.0           -0.0           -0.0    1[6-(6,6)]
    46      -5.344067      -5.344067      -5.344067    1[6-(6,6)]
    47       1.178189       1.178189       1.178189    6[6-(6,7),8-(25),8-(65)]
    48       2.356839       2.356839       2.356839    6[6-(1,6),6-(8,8),7-(6,65)]
    49       3.528734       3.528734       3.528734    6[1-(0),6-(1,6),6-(6,7)]
    50       1.622984       1.622984       1.622984    6[6-(6,7),8-(25),8-(65)]
    51       0.793493       0.793493       0.793493    6[6-(1,6),6-(8,8),7-(6,65)]
    52       0.806925       0.806925       0.806925    6[1-(0),6-(1,6),6-(6,7)]
    53      -2.801174      -2.801174      -2.801174    6[6-(6,7),8-(25),8-(65)]
    54      -3.150332      -3.150332      -3.150332    6[6-(1,6),6-(8,8),7-(6,65)]
    55       -4.33566       -4.33566       -4.33566    6[1-(0),6-(1,6),6-(6,7)]
    56       6.497311       6.497311       6.497311    6[6-(6,7),8-(25),8-(65)]
    57       5.318661       5.318661       5.318661    6[6-(1,6),6-(8,8),7-(6,65)]
    58       4.146766       4.146766       4.146766    6[1-(0),6-(1,6),6-(6,7)]
    59       6.052516       6.052516       6.052516    6[6-(6,7),8-(25),8-(65)]
    60       6.882007       6.882007       6.882007    6[6-(1,6),6-(8,8),7-(6,65)]
    61       6.868575       6.868575       6.868575    6[1-(0),6-(1,6),6-(6,7)]
    62      10.476674      10.476674      10.476674    6[6-(6,7),8-(25),8-(65)]
    63      10.825832      10.825832      10.825832    6[6-(1,6),6-(8,8),7-(6,65)]
    64       12.01116       12.01116       12.01116    6[1-(0),6-(1,6),6-(6,7)]
    65       8.853689       8.853689       8.853689    6[6-(6,7),8-(25),8-(65)]
    66      10.032339      10.032339      10.032339    6[6-(1,6),6-(8,8),7-(6,65)]
    67      11.204234      11.204234      11.204234    6[1-(0),6-(1,6),6-(6,7)]
    68       9.298484       9.298484       9.298484    6[6-(6,7),8-(25),8-(65)]
    69       8.468993       8.468993       8.468993    6[6-(1,6),6-(8,8),7-(6,65)]
    70       8.482425       8.482425       8.482425    6[1-(0),6-(1,6),6-(6,7)]
    71       4.874326       4.874326       4.874326    6[6-(6,7),8-(25),8-(65)]
    72       4.525168       4.525168       4.525168    6[6-(1,6),6-(8,8),7-(6,65)]
    73        3.33984        3.33984        3.33984    6[1-(0),6-(1,6),6-(6,7)]
    74      -1.178189      -1.178189      -1.178189    6[6-(6,7),8-(25),8-(65)]
    75      -2.356839      -2.356839      -2.356839    6[6-(1,6),6-(8,8),7-(6,65)]
    76      -3.528734      -3.528734      -3.528734    6[1-(0),6-(1,6),6-(6,7)]
    77      -1.622984      -1.622984      -1.622984    6[6-(6,7),8-(25),8-(65)]
    78      -0.793493      -0.793493      -0.793493    6[6-(1,6),6-(8,8),7-(6,65)]
    79      -0.806925      -0.806925      -0.806925    6[1-(0),6-(1,6),6-(6,7)]
    80       2.801174       2.801174       2.801174    6[6-(6,7),8-(25),8-(65)]
    81       3.150332       3.150332       3.150332    6[6-(1,6),6-(8,8),7-(6,65)]
    82        4.33566        4.33566        4.33566    6[1-(0),6-(1,6),6-(6,7)]
    83       6.497311       6.497311       6.497311    6[6-(6,7),8-(25),8-(65)]
    84       5.318661       5.318661       5.318661    6[6-(1,6),6-(8,8),7-(6,65)]
    85       4.146766       4.146766       4.146766    6[1-(0),6-(1,6),6-(6,7)]
    86       6.052516       6.052516       6.052516    6[6-(6,7),8-(25),8-(65)]
    87       6.882007       6.882007       6.882007    6[6-(1,6),6-(8,8),7-(6,65)]
    88       6.868575       6.868575       6.868575    6[1-(0),6-(1,6),6-(6,7)]
    89      10.476674      10.476674      10.476674    6[6-(6,7),8-(25),8-(65)]
    90      10.825832      10.825832      10.825832    6[6-(1,6),6-(8,8),7-(6,65)]
    91       12.01116       12.01116       12.01116    6[1-(0),6-(1,6),6-(6,7)]
    92       1.178189       1.178189       1.178189    6[6-(6,7),8-(25),8-(65)]
    93       2.356839       2.356839       2.356839    6[6-(1,6),6-(8,8),7-(6,65)]
    94       3.528734       3.528734       3.528734    6[1-(0),6-(1,6),6-(6,7)]
    95       1.622984       1.622984       1.622984    6[6-(6,7),8-(25),8-(65)]
    96       0.793493       0.793493       0.793493    6[6-(1,6),6-(8,8),7-(6,65)]
    97       0.806925       0.806925       0.806925    6[1-(0),6-(1,6),6-(6,7)]
    98      -2.801174      -2.801174      -2.801174    6[6-(6,7),8-(25),8-(65)]
    99      -3.150332      -3.150332      -3.150332    6[6-(1,6),6-(8,8),7-(6,65)]
   100       -4.33566       -4.33566       -4.33566    6[1-(0),6-(1,6),6-(6,7)]
   101      -1.178189      -1.178189      -1.178189    6[6-(6,7),8-(25),8-(65)]
   102      -2.356839      -2.356839      -2.356839    6[6-(1,6),6-(8,8),7-(6,65)]
   103      -3.528734      -3.528734      -3.528734    6[1-(0),6-(1,6),6-(6,7)]
   104      -1.622984      -1.622984      -1.622984    6[6-(6,7),8-(25),8-(65)]
   105      -0.793493      -0.793493      -0.793493    6[6-(1,6),6-(8,8),7-(6,65)]
   106      -0.806925      -0.806925      -0.806925    6[1-(0),6-(1,6),6-(6,7)]
   107       2.801174       2.801174       2.801174    6[6-(6,7),8-(25),8-(65)]
   108       3.150332       3.150332       3.150332    6[6-(1,6),6-(8,8),7-(6,65)]
   109        4.33566        4.33566        4.33566    6[1-(0),6-(1,6),6-(6,7)]
   110       8.853689       8.853689       8.853689    6[6-(6,7),8-(25),8-(65)]
   111      10.032339      10.032339      10.032339    6[6-(1,6),6-(8,8),7-(6,65)]
   112      11.204234      11.204234      11.204234    6[1-(0),6-(1,6),6-(6,7)]
   113       9.298484       9.298484       9.298484    6[6-(6,7),8-(25),8-(65)]
   114       8.468993       8.468993       8.468993    6[6-(1,6),6-(8,8),7-(6,65)]
   115       8.482425       8.482425       8.482425    6[1-(0),6-(1,6),6-(6,7)]
   116       4.874326       4.874326       4.874326    6[6-(6,7),8-(25),8-(65)]
   117       4.525168       4.525168       4.525168    6[6-(1,6),6-(8,8),7-(6,65)]
   118        3.33984        3.33984        3.33984    6[1-(0),6-(1,6),6-(6,7)]
   119        4.53883        4.53883        4.53883    6[1-(0),6-(1,6),6-(1,6)]
   120            0.0            0.0            0.0    6[1-(0),6-(1,6),6-(1,6)]
   121       -4.53883       -4.53883       -4.53883    6[1-(0),6-(1,6),6-(1,6)]
   122        3.13667        3.13667        3.13667    6[1-(0),6-(1,6),6-(1,6)]
   123         7.6755         7.6755         7.6755    6[1-(0),6-(1,6),6-(1,6)]
   124       12.21433       12.21433       12.21433    6[1-(0),6-(1,6),6-(1,6)]
   125        3.13667        3.13667        3.13667    6[1-(0),6-(1,6),6-(1,6)]
   126         7.6755         7.6755         7.6755    6[1-(0),6-(1,6),6-(1,6)]
   127       12.21433       12.21433       12.21433    6[1-(0),6-(1,6),6-(1,6)]
   128        4.53883        4.53883        4.53883    6[1-(0),6-(1,6),6-(1,6)]
   129            0.0            0.0            0.0    6[1-(0),6-(1,6),6-(1,6)]
   130       -4.53883       -4.53883       -4.53883    6[1-(0),6-(1,6),6-(1,6)]
   131       2.157967       2.157967       2.157967    7[6-(6,6),6-(6,6),65-(7,7,8,8,8,8,8,8)]
   132            0.0            0.0            0.0    7[6-(6,6),6-(6,6),65-(7,7,8,8,8,8,8,8)]
   133      -2.157967      -2.157967      -2.157967    7[6-(6,6),6-(6,6),65-(7,7,8,8,8,8,8,8)]
   134       5.517533       5.517533       5.517533    7[6-(6,6),6-(6,6),65-(7,7,8,8,8,8,8,8)]
   135         7.6755         7.6755         7.6755    7[6-(6,6),6-(6,6),65-(7,7,8,8,8,8,8,8)]
   136       9.833467       9.833467       9.833467    7[6-(6,6),6-(6,6),65-(7,7,8,8,8,8,8,8)]
   137       5.517533       5.517533       5.517533    7[6-(6,6),6-(6,6),65-(7,7,8,8,8,8,8,8)]
   138         7.6755         7.6755         7.6755    7[6-(6,6),6-(6,6),65-(7,7,8,8,8,8,8,8)]
   139       9.833467       9.833467       9.833467    7[6-(6,6),6-(6,6),65-(7,7,8,8,8,8,8,8)]
   140       2.157967       2.157967       2.157967    7[6-(6,6),6-(6,6),65-(7,7,8,8,8,8,8,8)]
   141            0.0            0.0            0.0    7[6-(6,6),6-(6,6),65-(7,7,8,8,8,8,8,8)]
   142      -2.157967      -2.157967      -2.157967    7[6-(6,6),6-(6,6),65-(7,7,8,8,8,8,8,8)]
   143       1.278431       1.278431       1.278431    8[6-(6,8),25-(8,8,8)]
   144       0.193576       0.193576       0.193576    8[6-(6,8),65-(7,7,7,8,8,8,8,8)]
   145       2.450173       2.450173       2.450173    8[6-(6,8),25-(8,8,8)]
   146       1.442687       1.442687       1.442687    8[6-(6,8),65-(7,7,7,8,8,8,8,8)]
   147      -3.728604      -3.728604      -3.728604    8[6-(6,8),25-(8,8,8)]
   148      -1.636263      -1.636263      -1.636263    8[6-(6,8),65-(7,7,7,8,8,8,8,8)]
   149       6.397069       6.397069       6.397069    8[6-(6,8),25-(8,8,8)]
   150       7.481924       7.481924       7.481924    8[6-(6,8),65-(7,7,7,8,8,8,8,8)]
   151       5.225327       5.225327       5.225327    8[6-(6,8),25-(8,8,8)]
   152       6.232813       6.232813       6.232813    8[6-(6,8),65-(7,7,7,8,8,8,8,8)]
   153      11.404104      11.404104      11.404104    8[6-(6,8),25-(8,8,8)]
   154       9.311763       9.311763       9.311763    8[6-(6,8),65-(7,7,7,8,8,8,8,8)]
   155       8.953931       8.953931       8.953931    8[6-(6,8),25-(8,8,8)]
   156       7.869076       7.869076       7.869076    8[6-(6,8),65-(7,7,7,8,8,8,8,8)]
   157      10.125673      10.125673      10.125673    8[6-(6,8),25-(8,8,8)]
   158       9.118187       9.118187       9.118187    8[6-(6,8),65-(7,7,7,8,8,8,8,8)]
   159       3.946896       3.946896       3.946896    8[6-(6,8),25-(8,8,8)]
   160       6.039237       6.039237       6.039237    8[6-(6,8),65-(7,7,7,8,8,8,8,8)]
   161      -1.278431      -1.278431      -1.278431    8[6-(6,8),25-(8,8,8)]
   162      -0.193576      -0.193576      -0.193576    8[6-(6,8),65-(7,7,7,8,8,8,8,8)]
   163      -2.450173      -2.450173      -2.450173    8[6-(6,8),25-(8,8,8)]
   164      -1.442687      -1.442687      -1.442687    8[6-(6,8),65-(7,7,7,8,8,8,8,8)]
   165       3.728604       3.728604       3.728604    8[6-(6,8),25-(8,8,8)]
   166       1.636263       1.636263       1.636263    8[6-(6,8),65-(7,7,7,8,8,8,8,8)]
   167       6.397069       6.397069       6.397069    8[6-(6,8),25-(8,8,8)]
   168       7.481924       7.481924       7.481924    8[6-(6,8),65-(7,7,7,8,8,8,8,8)]
   169       5.225327       5.225327       5.225327    8[6-(6,8),25-(8,8,8)]
   170       6.232813       6.232813       6.232813    8[6-(6,8),65-(7,7,7,8,8,8,8,8)]
   171      11.404104      11.404104      11.404104    8[6-(6,8),25-(8,8,8)]
   172       9.311763       9.311763       9.311763    8[6-(6,8),65-(7,7,7,8,8,8,8,8)]
   173       1.278431       1.278431       1.278431    8[6-(6,8),25-(8,8,8)]
   174       0.193576       0.193576       0.193576    8[6-(6,8),65-(7,7,7,8,8,8,8,8)]
   175       2.450173       2.450173       2.450173    8[6-(6,8),25-(8,8,8)]
   176       1.442687       1.442687       1.442687    8[6-(6,8),65-(7,7,7,8,8,8,8,8)]
   177      -3.728604      -3.728604      -3.728604    8[6-(6,8),25-(8,8,8)]
   178      -1.636263      -1.636263      -1.636263    8[6-(6,8),65-(7,7,7,8,8,8,8,8)]
   179      -1.278431      -1.278431      -1.278431    8[6-(6,8),25-(8,8,8)]
   180      -0.193576      -0.193576      -0.193576    8[6-(6,8),65-(7,7,7,8,8,8,8,8)]
   181      -2.450173      -2.450173      -2.450173    8[6-(6,8),25-(8,8,8)]
   182      -1.442687      -1.442687      -1.442687    8[6-(6,8),65-(7,7,7,8,8,8,8,8)]
   183       3.728604       3.728604       3.728604    8[6-(6,8),25-(8,8,8)]
   184       1.636263       1.636263       1.636263    8[6-(6,8),65-(7,7,7,8,8,8,8,8)]
   185       8.953931       8.953931       8.953931    8[6-(6,8),25-(8,8,8)]
   186       7.869076       7.869076       7.869076    8[6-(6,8),65-(7,7,7,8,8,8,8,8)]
   187      10.125673      10.125673      10.125673    8[6-(6,8),25-(8,8,8)]
   188       9.118187       9.118187       9.118187    8[6-(6,8),65-(7,7,7,8,8,8,8,8)]
   189       3.946896       3.946896       3.946896    8[6-(6,8),25-(8,8,8)]
   190       6.039237       6.039237       6.039237    8[6-(6,8),65-(7,7,7,8,8,8,8,8)]
