# Supplementary material for: A collection of forcefield precursors for metal–organic frameworks
Source: RSC Adv. 2019 Nov 13;9(63):36492–507. doi: 10.1039/c9ra07327b (PMC9075174; doi:10.1039/c9ra07327b)
Supplement: RA-009-C9RA07327B-s659 [file RA-009-C9RA07327B-s659.txt]

FAJYAS_clean

13.877300    0.000000    0.000000
0.000000    21.608000    0.000000
-3.793377    0.000000    34.715463

     1       3.408854       3.408854       3.408854    27[8-(27,27),8-(6),8-(6),8-(6)]
     2       1.079194       1.079194       1.079194    27[8-(27,27),8-(6),8-(6),8-(6),8-(6)]
     3       0.592738       0.592738       0.592738    27[8-(27,27),8-(6),8-(6)]
     4      12.244192      12.244192      12.244192    27[8-(27,27),8-(6),8-(6),8-(6)]
     5       9.914533       9.914533       9.914533    27[8-(27,27),8-(6),8-(6),8-(6),8-(6)]
     6       9.428076       9.428076       9.428076    27[8-(27,27),8-(6),8-(6)]
     7      -2.160269      -2.160269      -2.160269    27[8-(27,27),8-(6),8-(6),8-(6)]
     8        0.16939        0.16939        0.16939    27[8-(27,27),8-(6),8-(6),8-(6),8-(6)]
     9       0.655847       0.655847       0.655847    27[8-(27,27),8-(6),8-(6)]
    10       6.675069       6.675069       6.675069    27[8-(27,27),8-(6),8-(6),8-(6)]
    11       9.004729       9.004729       9.004729    27[8-(27,27),8-(6),8-(6),8-(6),8-(6)]
    12       9.491185       9.491185       9.491185    27[8-(27,27),8-(6),8-(6)]
    13       9.966534       9.966534       9.966534    1[7-(6,6)]
    14       3.720384       3.720384       3.720384    1[7-(6,6)]
    15       8.395911       8.395911       8.395911    1[6-(6,6)]
    16       4.707847       4.707847       4.707847    1[6-(6,6)]
    17       8.979908       8.979908       8.979908    1[6-(6,6)]
    18       5.346695       5.346695       5.346695    1[7-(6,6)]
    19       -2.13635       -2.13635       -2.13635    1[7-(6,6)]
    20      -2.452485      -2.452485      -2.452485    1[7-(6,6)]
    21       1.624114       1.624114       1.624114    1[7-(6,6)]
    22       1.011998       1.011998       1.011998    1[6-(6,6)]
    23       2.523505       2.523505       2.523505    1[6-(6,6)]
    24      -1.554828      -1.554828      -1.554828    1[6-(6,6)]
    25       2.221246       2.221246       2.221246    1[6-(6,6)]
    26       8.597598       8.597598       8.597598    1[6-(6,6)]
    27       8.394298       8.394298       8.394298    1[6-(6,6)]
    28       1.563789       1.563789       1.563789    1[6-(6,6)]
    29       5.328498       5.328498       5.328498    1[6-(6,6)]
    30       9.948267       9.948267       9.948267    1[6-(6,6)]
    31       1.035481       1.035481       1.035481    1[6-(6,6)]
    32       9.832505       9.832505       9.832505    1[6-(6,6)]
    33       5.448576       5.448576       5.448576    1[6-(6,6)]
    34       -1.46456       -1.46456       -1.46456    1[6-(6,6)]
    35      -1.629342      -1.629342      -1.629342    1[6-(6,6)]
    36        6.05299        6.05299        6.05299    1[6-(6,6)]
    37      -0.992468      -0.992468      -0.992468    1[6-(6,6)]
    38      -1.028799      -1.028799      -1.028799    1[6-(6,6)]
    39       2.639268       2.639268       2.639268    1[6-(6,6)]
    40       2.141968       2.141968       2.141968    1[6-(6,6)]
    41       5.606017       5.606017       5.606017    1[6-(6,6)]
    42      -1.671613      -1.671613      -1.671613    1[6-(6,6)]
    43      -0.763997      -0.763997      -0.763997    1[6-(6,6)]
    44      -0.744163      -0.744163      -0.744163    1[6-(6,6)]
    45       1.987738       1.987738       1.987738    1[6-(6,6)]
    46      12.417437      12.417437      12.417437    1[6-(6,6)]
    47      -0.206213      -0.206213      -0.206213    1[6-(6,6)]
    48      11.493934      11.493934      11.493934    1[6-(6,6)]
    49       1.131196       1.131196       1.131196    1[7-(6,6)]
    50      -1.321578      -1.321578      -1.321578    1[7-(6,6)]
    51      -0.439427      -0.439427      -0.439427    1[6-(6,6)]
    52      -0.334114      -0.334114      -0.334114    1[6-(6,6)]
    53       0.144569       0.144569       0.144569    1[6-(6,6)]
    54       0.304733       0.304733       0.304733    1[7-(6,6)]
    55       6.698989       6.698989       6.698989    1[7-(6,6)]
    56       6.382854       6.382854       6.382854    1[7-(6,6)]
    57       6.666075       6.666075       6.666075    1[7-(6,6)]
    58        6.05396        6.05396        6.05396    1[6-(6,6)]
    59      11.358843      11.358843      11.358843    1[6-(6,6)]
    60       7.280511       7.280511       7.280511    1[6-(6,6)]
    61      11.056585      11.056585      11.056585    1[6-(6,6)]
    62       -0.23774       -0.23774       -0.23774    1[6-(6,6)]
    63       -0.44104       -0.44104       -0.44104    1[6-(6,6)]
    64       6.605751       6.605751       6.605751    1[6-(6,6)]
    65       0.286536       0.286536       0.286536    1[6-(6,6)]
    66       1.112929       1.112929       1.112929    1[6-(6,6)]
    67       6.077442       6.077442       6.077442    1[6-(6,6)]
    68       0.997166       0.997166       0.997166    1[6-(6,6)]
    69       0.406615       0.406615       0.406615    1[6-(6,6)]
    70       7.370778       7.370778       7.370778    1[6-(6,6)]
    71       7.205996       7.205996       7.205996    1[6-(6,6)]
    72       1.011029       1.011029       1.011029    1[6-(6,6)]
    73       7.842871       7.842871       7.842871    1[6-(6,6)]
    74        7.80654        7.80654        7.80654    1[6-(6,6)]
    75      11.474606      11.474606      11.474606    1[6-(6,6)]
    76      10.977307      10.977307      10.977307    1[6-(6,6)]
    77       0.564056       0.564056       0.564056    1[6-(6,6)]
    78       7.163726       7.163726       7.163726    1[6-(6,6)]
    79       8.071342       8.071342       8.071342    1[6-(6,6)]
    80       8.091176       8.091176       8.091176    1[6-(6,6)]
    81       7.029699       7.029699       7.029699    1[6-(6,6)]
    82       3.582099       3.582099       3.582099    1[6-(6,6)]
    83       8.629125       8.629125       8.629125    1[6-(6,6)]
    84       2.658596       2.658596       2.658596    1[6-(6,6)]
    85       8.952727       8.952727       8.952727    1[7-(6,6)]
    86      11.405501      11.405501      11.405501    1[7-(6,6)]
    87       10.52335       10.52335       10.52335    1[6-(6,6)]
    88      10.418037      10.418037      10.418037    1[6-(6,6)]
    89       9.939354       9.939354       9.939354    1[6-(6,6)]
    90        9.77919        9.77919        9.77919    1[7-(6,6)]
    91       3.384934       3.384934       3.384934    1[7-(6,6)]
    92       3.701069       3.701069       3.701069    1[7-(6,6)]
    93       3.417848       3.417848       3.417848    1[7-(6,6)]
    94       4.029963       4.029963       4.029963    1[6-(6,6)]
    95       -1.27492       -1.27492       -1.27492    1[6-(6,6)]
    96       2.803412       2.803412       2.803412    1[6-(6,6)]
    97      -0.972662      -0.972662      -0.972662    1[6-(6,6)]
    98      10.321663      10.321663      10.321663    1[6-(6,6)]
    99      10.524963      10.524963      10.524963    1[6-(6,6)]
   100       3.478172       3.478172       3.478172    1[6-(6,6)]
   101       9.797387       9.797387       9.797387    1[6-(6,6)]
   102       8.970994       8.970994       8.970994    1[6-(6,6)]
   103       4.006481       4.006481       4.006481    1[6-(6,6)]
   104       9.086757       9.086757       9.086757    1[6-(6,6)]
   105       9.677308       9.677308       9.677308    1[6-(6,6)]
   106       2.713145       2.713145       2.713145    1[6-(6,6)]
   107       2.877927       2.877927       2.877927    1[6-(6,6)]
   108       9.072894       9.072894       9.072894    1[6-(6,6)]
   109       2.241052       2.241052       2.241052    1[6-(6,6)]
   110       2.277383       2.277383       2.277383    1[6-(6,6)]
   111      -1.390683      -1.390683      -1.390683    1[6-(6,6)]
   112      -0.893384      -0.893384      -0.893384    1[6-(6,6)]
   113       9.519867       9.519867       9.519867    1[6-(6,6)]
   114       2.920197       2.920197       2.920197    1[6-(6,6)]
   115       2.012581       2.012581       2.012581    1[6-(6,6)]
   116       1.992747       1.992747       1.992747    1[6-(6,6)]
   117       3.054224       3.054224       3.054224    1[6-(6,6)]
   118       6.501824       6.501824       6.501824    1[6-(6,6)]
   119       1.454798       1.454798       1.454798    1[6-(6,6)]
   120       7.425327       7.425327       7.425327    1[6-(6,6)]
   121       0.117389       0.117389       0.117389    1[7-(6,6)]
   122       6.363539       6.363539       6.363539    1[7-(6,6)]
   123       1.688012       1.688012       1.688012    1[6-(6,6)]
   124       5.376076       5.376076       5.376076    1[6-(6,6)]
   125       1.104015       1.104015       1.104015    1[6-(6,6)]
   126       4.737228       4.737228       4.737228    1[7-(6,6)]
   127      12.220273      12.220273      12.220273    1[7-(6,6)]
   128      12.536408      12.536408      12.536408    1[7-(6,6)]
   129       8.459809       8.459809       8.459809    1[7-(6,6)]
   130       9.071925       9.071925       9.071925    1[6-(6,6)]
   131       7.560418       7.560418       7.560418    1[6-(6,6)]
   132      11.638751      11.638751      11.638751    1[6-(6,6)]
   133       7.862677       7.862677       7.862677    1[6-(6,6)]
   134       1.486325       1.486325       1.486325    1[6-(6,6)]
   135       1.689625       1.689625       1.689625    1[6-(6,6)]
   136       8.520134       8.520134       8.520134    1[6-(6,6)]
   137       4.755425       4.755425       4.755425    1[6-(6,6)]
   138       0.135656       0.135656       0.135656    1[6-(6,6)]
   139       9.048442       9.048442       9.048442    1[6-(6,6)]
   140       0.251418       0.251418       0.251418    1[6-(6,6)]
   141       4.635347       4.635347       4.635347    1[6-(6,6)]
   142      11.548483      11.548483      11.548483    1[6-(6,6)]
   143      11.713265      11.713265      11.713265    1[6-(6,6)]
   144       4.030933       4.030933       4.030933    1[6-(6,6)]
   145      11.076391      11.076391      11.076391    1[6-(6,6)]
   146      11.112722      11.112722      11.112722    1[6-(6,6)]
   147       7.444655       7.444655       7.444655    1[6-(6,6)]
   148       7.941955       7.941955       7.941955    1[6-(6,6)]
   149       4.477906       4.477906       4.477906    1[6-(6,6)]
   150      11.755536      11.755536      11.755536    1[6-(6,6)]
   151       10.84792       10.84792       10.84792    1[6-(6,6)]
   152      10.828086      10.828086      10.828086    1[6-(6,6)]
   153       8.096185       8.096185       8.096185    1[6-(6,6)]
   154      -2.333514      -2.333514      -2.333514    1[6-(6,6)]
   155      10.290136      10.290136      10.290136    1[6-(6,6)]
   156      -1.410011      -1.410011      -1.410011    1[6-(6,6)]
   157       4.957605       4.957605       4.957605    6[6-(1,6),6-(1,6),6-(7,8)]
   158       8.496426       8.496426       8.496426    6[1-(0),6-(6,6),6-(6,6)]
   159       8.670658       8.670658       8.670658    6[6-(6,6),7-(1,6),8-(0)]
   160       4.759935       4.759935       4.759935    6[1-(0),6-(6,6),6-(6,6)]
   161       8.708586       8.708586       8.708586    6[6-(1,6),6-(1,6),6-(7,8)]
   162       8.833767       8.833767       8.833767    6[1-(0),6-(6,6),6-(6,6)]
   163       4.637735       4.637735       4.637735    6[6-(1,6),6-(1,6),6-(7,8)]
   164       1.256887       1.256887       1.256887    6[1-(0),6-(6,6),6-(6,6)]
   165       4.255548       4.255548       4.255548    6[6-(6,6),7-(1,6),8-(0)]
   166      -1.860324      -1.860324      -1.860324    6[6-(6,6),7-(1,6),8-(0)]
   167        3.09015        3.09015        3.09015    6[1-(0),6-(1,6),6-(6,7)]
   168      -1.799569      -1.799569      -1.799569    6[1-(0),6-(6,6),6-(6,6)]
   169       -2.09709       -2.09709       -2.09709    6[6-(1,6),6-(1,6),6-(7,8)]
   170      -1.472135      -1.472135      -1.472135    6[6-(6,6),7-(1,6),8-(0)]
   171       9.259773       9.259773       9.259773    6[6-(1,6),6-(1,6),7-(1,6)]
   172       1.949596       1.949596       1.949596    6[6-(1,6),6-(1,6),6-(7,8)]
   173      12.493685      12.493685      12.493685    6[6-(6,6),8-(27),8-(27)]
   174       4.394205       4.394205       4.394205    6[6-(1,6),6-(1,6),7-(1,6)]
   175       4.098981       4.098981       4.098981    6[6-(1,6),6-(1,6),7-(1,6)]
   176       9.085422       9.085422       9.085422    6[6-(1,6),6-(1,6),6-(8,8)]
   177       1.184222       1.184222       1.184222    6[6-(1,6),6-(1,6),6-(7,8)]
   178        5.04464        5.04464        5.04464    6[6-(6,6),7-(1,6),8-(0)]
   179      -1.687341      -1.687341      -1.687341    6[6-(1,6),6-(1,6),7-(1,6)]
   180       3.443466       3.443466       3.443466    6[6-(6,6),8-(0),8-(27)]
   181        9.01715        9.01715        9.01715    6[6-(6,6),8-(27),8-(27)]
   182       2.907859       2.907859       2.907859    6[1-(0),6-(1,6),6-(6,6)]
   183      -0.761509      -0.761509      -0.761509    6[6-(1,6),6-(1,6),6-(8,8)]
   184       8.825619       8.825619       8.825619    6[1-(0),6-(1,6),6-(6,7)]
   185        8.72191        8.72191        8.72191    6[1-(0),6-(1,6),6-(6,6)]
   186       1.563907       1.563907       1.563907    6[1-(0),6-(6,6),6-(6,6)]
   187       4.734354       4.734354       4.734354    6[1-(0),6-(1,6),6-(6,6)]
   188       3.749999       3.749999       3.749999    6[6-(1,6),6-(1,6),6-(8,8)]
   189       3.388223       3.388223       3.388223    6[6-(6,6),8-(27),8-(27)]
   190       0.535449       0.535449       0.535449    6[6-(6,6),7-(1,6),8-(0)]
   191      -1.246543      -1.246543      -1.246543    6[6-(1,6),6-(1,6),7-(1,6)]
   192       0.355651       0.355651       0.355651    6[6-(1,6),6-(1,6),7-(1,6)]
   193       9.636511       9.636511       9.636511    6[1-(0),6-(1,6),6-(6,7)]
   194        0.52284        0.52284        0.52284    6[1-(0),6-(1,6),6-(6,6)]
   195       3.687832       3.687832       3.687832    6[6-(1,6),6-(1,6),6-(8,8)]
   196       9.558402       9.558402       9.558402    6[1-(0),6-(1,6),6-(6,6)]
   197      -0.864476      -0.864476      -0.864476    6[6-(1,6),6-(1,6),6-(8,8)]
   198      -0.525557      -0.525557      -0.525557    6[6-(1,6),6-(1,6),6-(8,8)]
   199       4.886163       4.886163       4.886163    6[1-(0),6-(1,6),6-(6,6)]
   200      -1.384706      -1.384706      -1.384706    6[1-(0),6-(1,6),6-(6,7)]
   201      -1.491193      -1.491193      -1.491193    6[1-(0),6-(1,6),6-(6,7)]
   202       5.240457       5.240457       5.240457    6[1-(0),6-(1,6),6-(6,7)]
   203      -1.099507      -1.099507      -1.099507    6[1-(0),6-(1,6),6-(6,6)]
   204      -0.972883      -0.972883      -0.972883    6[1-(0),6-(1,6),6-(6,6)]
   205       3.226789       3.226789       3.226789    6[1-(0),6-(1,6),6-(6,7)]
   206       2.942435       2.942435       2.942435    6[1-(0),6-(1,6),6-(6,6)]
   207       4.913133       4.913133       4.913133    6[1-(0),6-(1,6),6-(6,7)]
   208      -0.130856      -0.130856      -0.130856    6[6-(6,6),8-(0),8-(27)]
   209      -1.338043      -1.338043      -1.338043    6[1-(0),6-(1,6),6-(6,7)]
   210      -0.825691      -0.825691      -0.825691    6[1-(0),6-(1,6),6-(6,7)]
   211      -0.966926      -0.966926      -0.966926    6[1-(0),6-(1,6),6-(6,6)]
   212       1.085814       1.085814       1.085814    6[1-(0),6-(1,6),6-(6,7)]
   213      12.940459      12.940459      12.940459    6[1-(0),6-(1,6),6-(6,7)]
   214      -0.318983      -0.318983      -0.318983    6[6-(6,6),8-(0),8-(27)]
   215      -0.479238      -0.479238      -0.479238    6[1-(0),6-(1,6),6-(6,6)]
   216      12.390762      12.390762      12.390762    6[1-(0),6-(1,6),6-(6,6)]
   217      -0.084357      -0.084357      -0.084357    6[6-(1,6),6-(1,6),6-(7,8)]
   218      -0.338913      -0.338913      -0.338913    6[1-(0),6-(6,6),6-(6,6)]
   219      -0.164681      -0.164681      -0.164681    6[6-(6,6),7-(1,6),8-(0)]
   220      -0.282027      -0.282027      -0.282027    6[1-(0),6-(6,6),6-(6,6)]
   221      -0.126752      -0.126752      -0.126752    6[6-(1,6),6-(1,6),6-(7,8)]
   222      -0.001572      -0.001572      -0.001572    6[1-(0),6-(6,6),6-(6,6)]
   223      -0.404226      -0.404226      -0.404226    6[6-(1,6),6-(1,6),6-(7,8)]
   224       6.298849       6.298849       6.298849    6[1-(0),6-(6,6),6-(6,6)]
   225      -0.786414      -0.786414      -0.786414    6[6-(6,6),7-(1,6),8-(0)]
   226       6.975014       6.975014       6.975014    6[6-(6,6),7-(1,6),8-(0)]
   227      11.925489      11.925489      11.925489    6[1-(0),6-(1,6),6-(6,7)]
   228        7.03577        7.03577        7.03577    6[1-(0),6-(6,6),6-(6,6)]
   229       6.738248       6.738248       6.738248    6[6-(1,6),6-(1,6),6-(7,8)]
   230       7.363204       7.363204       7.363204    6[6-(6,6),7-(1,6),8-(0)]
   231       0.424435       0.424435       0.424435    6[6-(1,6),6-(1,6),7-(1,6)]
   232       6.991557       6.991557       6.991557    6[6-(1,6),6-(1,6),6-(7,8)]
   233       3.658347       3.658347       3.658347    6[6-(6,6),8-(27),8-(27)]
   234      -0.647757      -0.647757      -0.647757    6[6-(1,6),6-(1,6),7-(1,6)]
   235       -0.94298       -0.94298       -0.94298    6[6-(1,6),6-(1,6),7-(1,6)]
   236       0.250084       0.250084       0.250084    6[6-(1,6),6-(1,6),6-(8,8)]
   237       6.226183       6.226183       6.226183    6[6-(1,6),6-(1,6),6-(7,8)]
   238       0.002679       0.002679       0.002679    6[6-(6,6),7-(1,6),8-(0)]
   239       7.147997       7.147997       7.147997    6[6-(1,6),6-(1,6),7-(1,6)]
   240      12.278805      12.278805      12.278805    6[6-(6,6),8-(0),8-(27)]
   241       0.181811       0.181811       0.181811    6[6-(6,6),8-(27),8-(27)]
   242      11.743197      11.743197      11.743197    6[1-(0),6-(1,6),6-(6,6)]
   243       4.280453       4.280453       4.280453    6[6-(1,6),6-(1,6),6-(8,8)]
   244       -0.00972       -0.00972       -0.00972    6[1-(0),6-(1,6),6-(6,7)]
   245      -0.113428      -0.113428      -0.113428    6[1-(0),6-(1,6),6-(6,6)]
   246       6.605868       6.605868       6.605868    6[1-(0),6-(6,6),6-(6,6)]
   247      -0.307608      -0.307608      -0.307608    6[1-(0),6-(1,6),6-(6,6)]
   248      -1.291963      -1.291963      -1.291963    6[6-(1,6),6-(1,6),6-(8,8)]
   249      12.223561      12.223561      12.223561    6[6-(6,6),8-(27),8-(27)]
   250        5.57741        5.57741        5.57741    6[6-(6,6),7-(1,6),8-(0)]
   251       7.588796       7.588796       7.588796    6[6-(1,6),6-(1,6),7-(1,6)]
   252       5.397613       5.397613       5.397613    6[6-(1,6),6-(1,6),7-(1,6)]
   253       0.801173       0.801173       0.801173    6[1-(0),6-(1,6),6-(6,7)]
   254       5.564802       5.564802       5.564802    6[1-(0),6-(1,6),6-(6,6)]
   255      -1.354129      -1.354129      -1.354129    6[6-(1,6),6-(1,6),6-(8,8)]
   256       0.723063       0.723063       0.723063    6[1-(0),6-(1,6),6-(6,6)]
   257       7.970863       7.970863       7.970863    6[6-(1,6),6-(1,6),6-(8,8)]
   258       8.309782       8.309782       8.309782    6[6-(1,6),6-(1,6),6-(8,8)]
   259      -0.155798      -0.155798      -0.155798    6[1-(0),6-(1,6),6-(6,6)]
   260       7.450632       7.450632       7.450632    6[1-(0),6-(1,6),6-(6,7)]
   261       7.344146       7.344146       7.344146    6[1-(0),6-(1,6),6-(6,7)]
   262       0.198496       0.198496       0.198496    6[1-(0),6-(1,6),6-(6,7)]
   263       7.735831       7.735831       7.735831    6[1-(0),6-(1,6),6-(6,6)]
   264       7.862456       7.862456       7.862456    6[1-(0),6-(1,6),6-(6,6)]
   265      12.062128      12.062128      12.062128    6[1-(0),6-(1,6),6-(6,7)]
   266      11.777773      11.777773      11.777773    6[1-(0),6-(1,6),6-(6,6)]
   267      -0.128829      -0.128829      -0.128829    6[1-(0),6-(1,6),6-(6,7)]
   268       8.704483       8.704483       8.704483    6[6-(6,6),8-(0),8-(27)]
   269       7.497296       7.497296       7.497296    6[1-(0),6-(1,6),6-(6,7)]
   270       8.009647       8.009647       8.009647    6[1-(0),6-(1,6),6-(6,7)]
   271       7.868412       7.868412       7.868412    6[1-(0),6-(1,6),6-(6,6)]
   272       6.127776       6.127776       6.127776    6[1-(0),6-(1,6),6-(6,7)]
   273       4.105121       4.105121       4.105121    6[1-(0),6-(1,6),6-(6,7)]
   274       8.516355       8.516355       8.516355    6[6-(6,6),8-(0),8-(27)]
   275         8.3561         8.3561         8.3561    6[1-(0),6-(1,6),6-(6,6)]
   276       3.555423       3.555423       3.555423    6[1-(0),6-(1,6),6-(6,6)]
   277       10.16828       10.16828       10.16828    6[6-(1,6),6-(1,6),6-(7,8)]
   278      10.422836      10.422836      10.422836    6[1-(0),6-(6,6),6-(6,6)]
   279      10.248604      10.248604      10.248604    6[6-(6,6),7-(1,6),8-(0)]
   280       10.36595       10.36595       10.36595    6[1-(0),6-(6,6),6-(6,6)]
   281      10.210675      10.210675      10.210675    6[6-(1,6),6-(1,6),6-(7,8)]
   282      10.085495      10.085495      10.085495    6[1-(0),6-(6,6),6-(6,6)]
   283      10.488149      10.488149      10.488149    6[6-(1,6),6-(1,6),6-(7,8)]
   284       3.785074       3.785074       3.785074    6[1-(0),6-(6,6),6-(6,6)]
   285      10.870337      10.870337      10.870337    6[6-(6,6),7-(1,6),8-(0)]
   286       3.108909       3.108909       3.108909    6[6-(6,6),7-(1,6),8-(0)]
   287      -1.841566      -1.841566      -1.841566    6[1-(0),6-(1,6),6-(6,7)]
   288       3.048153       3.048153       3.048153    6[1-(0),6-(6,6),6-(6,6)]
   289       3.345675       3.345675       3.345675    6[6-(1,6),6-(1,6),6-(7,8)]
   290       2.720719       2.720719       2.720719    6[6-(6,6),7-(1,6),8-(0)]
   291       9.659488       9.659488       9.659488    6[6-(1,6),6-(1,6),7-(1,6)]
   292       3.092366       3.092366       3.092366    6[6-(1,6),6-(1,6),6-(7,8)]
   293       6.425576       6.425576       6.425576    6[6-(6,6),8-(27),8-(27)]
   294       10.73168       10.73168       10.73168    6[6-(1,6),6-(1,6),7-(1,6)]
   295      11.026903      11.026903      11.026903    6[6-(1,6),6-(1,6),7-(1,6)]
   296       9.833839       9.833839       9.833839    6[6-(1,6),6-(1,6),6-(8,8)]
   297        3.85774        3.85774        3.85774    6[6-(1,6),6-(1,6),6-(7,8)]
   298      10.081244      10.081244      10.081244    6[6-(6,6),7-(1,6),8-(0)]
   299       2.935926       2.935926       2.935926    6[6-(1,6),6-(1,6),7-(1,6)]
   300      -2.194882      -2.194882      -2.194882    6[6-(6,6),8-(0),8-(27)]
   301       9.902112       9.902112       9.902112    6[6-(6,6),8-(27),8-(27)]
   302      -1.659274      -1.659274      -1.659274    6[1-(0),6-(1,6),6-(6,6)]
   303        5.80347        5.80347        5.80347    6[6-(1,6),6-(1,6),6-(8,8)]
   304      10.093643      10.093643      10.093643    6[1-(0),6-(1,6),6-(6,7)]
   305      10.197351      10.197351      10.197351    6[1-(0),6-(1,6),6-(6,6)]
   306       3.478055       3.478055       3.478055    6[1-(0),6-(6,6),6-(6,6)]
   307      10.391531      10.391531      10.391531    6[1-(0),6-(1,6),6-(6,6)]
   308      11.375886      11.375886      11.375886    6[6-(1,6),6-(1,6),6-(8,8)]
   309      -2.139638      -2.139638      -2.139638    6[6-(6,6),8-(27),8-(27)]
   310       4.506513       4.506513       4.506513    6[6-(6,6),7-(1,6),8-(0)]
   311       2.495127       2.495127       2.495127    6[6-(1,6),6-(1,6),7-(1,6)]
   312        4.68631        4.68631        4.68631    6[6-(1,6),6-(1,6),7-(1,6)]
   313        9.28275        9.28275        9.28275    6[1-(0),6-(1,6),6-(6,7)]
   314       4.519121       4.519121       4.519121    6[1-(0),6-(1,6),6-(6,6)]
   315      11.438052      11.438052      11.438052    6[6-(1,6),6-(1,6),6-(8,8)]
   316        9.36086        9.36086        9.36086    6[1-(0),6-(1,6),6-(6,6)]
   317        2.11306        2.11306        2.11306    6[6-(1,6),6-(1,6),6-(8,8)]
   318       1.774141       1.774141       1.774141    6[6-(1,6),6-(1,6),6-(8,8)]
   319      10.239721      10.239721      10.239721    6[1-(0),6-(1,6),6-(6,6)]
   320       2.633291       2.633291       2.633291    6[1-(0),6-(1,6),6-(6,7)]
   321       2.739777       2.739777       2.739777    6[1-(0),6-(1,6),6-(6,7)]
   322       9.885427       9.885427       9.885427    6[1-(0),6-(1,6),6-(6,7)]
   323       2.348092       2.348092       2.348092    6[1-(0),6-(1,6),6-(6,6)]
   324       2.221467       2.221467       2.221467    6[1-(0),6-(1,6),6-(6,6)]
   325      -1.978205      -1.978205      -1.978205    6[1-(0),6-(1,6),6-(6,7)]
   326       -1.69385       -1.69385       -1.69385    6[1-(0),6-(1,6),6-(6,6)]
   327      10.212752      10.212752      10.212752    6[1-(0),6-(1,6),6-(6,7)]
   328        1.37944        1.37944        1.37944    6[6-(6,6),8-(0),8-(27)]
   329       2.586627       2.586627       2.586627    6[1-(0),6-(1,6),6-(6,7)]
   330       2.074276       2.074276       2.074276    6[1-(0),6-(1,6),6-(6,7)]
   331       2.215511       2.215511       2.215511    6[1-(0),6-(1,6),6-(6,6)]
   332       3.956147       3.956147       3.956147    6[1-(0),6-(1,6),6-(6,7)]
   333       5.978802       5.978802       5.978802    6[1-(0),6-(1,6),6-(6,7)]
   334       1.567568       1.567568       1.567568    6[6-(6,6),8-(0),8-(27)]
   335       1.727823       1.727823       1.727823    6[1-(0),6-(1,6),6-(6,6)]
   336         6.5285         6.5285         6.5285    6[1-(0),6-(1,6),6-(6,6)]
   337       5.126318       5.126318       5.126318    6[6-(1,6),6-(1,6),6-(7,8)]
   338       1.587497       1.587497       1.587497    6[1-(0),6-(6,6),6-(6,6)]
   339       1.413265       1.413265       1.413265    6[6-(6,6),7-(1,6),8-(0)]
   340       5.323988       5.323988       5.323988    6[1-(0),6-(6,6),6-(6,6)]
   341       1.375337       1.375337       1.375337    6[6-(1,6),6-(1,6),6-(7,8)]
   342       1.250156       1.250156       1.250156    6[1-(0),6-(6,6),6-(6,6)]
   343       5.446188       5.446188       5.446188    6[6-(1,6),6-(1,6),6-(7,8)]
   344       8.827036       8.827036       8.827036    6[1-(0),6-(6,6),6-(6,6)]
   345       5.828375       5.828375       5.828375    6[6-(6,6),7-(1,6),8-(0)]
   346      11.944247      11.944247      11.944247    6[6-(6,6),7-(1,6),8-(0)]
   347       6.993773       6.993773       6.993773    6[1-(0),6-(1,6),6-(6,7)]
   348      11.883492      11.883492      11.883492    6[1-(0),6-(6,6),6-(6,6)]
   349      12.181013      12.181013      12.181013    6[6-(1,6),6-(1,6),6-(7,8)]
   350      11.556058      11.556058      11.556058    6[6-(6,6),7-(1,6),8-(0)]
   351        0.82415        0.82415        0.82415    6[6-(1,6),6-(1,6),7-(1,6)]
   352       8.134327       8.134327       8.134327    6[6-(1,6),6-(1,6),6-(7,8)]
   353      -2.409762      -2.409762      -2.409762    6[6-(6,6),8-(27),8-(27)]
   354       5.689718       5.689718       5.689718    6[6-(1,6),6-(1,6),7-(1,6)]
   355       5.984942       5.984942       5.984942    6[6-(1,6),6-(1,6),7-(1,6)]
   356       0.998501       0.998501       0.998501    6[6-(1,6),6-(1,6),6-(8,8)]
   357       8.899701       8.899701       8.899701    6[6-(1,6),6-(1,6),6-(7,8)]
   358       5.039283       5.039283       5.039283    6[6-(6,6),7-(1,6),8-(0)]
   359      11.771264      11.771264      11.771264    6[6-(1,6),6-(1,6),7-(1,6)]
   360       6.640457       6.640457       6.640457    6[6-(6,6),8-(0),8-(27)]
   361       1.066773       1.066773       1.066773    6[6-(6,6),8-(27),8-(27)]
   362       7.176064       7.176064       7.176064    6[1-(0),6-(1,6),6-(6,6)]
   363      10.845432      10.845432      10.845432    6[6-(1,6),6-(1,6),6-(8,8)]
   364       1.258304       1.258304       1.258304    6[1-(0),6-(1,6),6-(6,7)]
   365       1.362013       1.362013       1.362013    6[1-(0),6-(1,6),6-(6,6)]
   366       8.520016       8.520016       8.520016    6[1-(0),6-(6,6),6-(6,6)]
   367       5.349569       5.349569       5.349569    6[1-(0),6-(1,6),6-(6,6)]
   368       6.333924       6.333924       6.333924    6[6-(1,6),6-(1,6),6-(8,8)]
   369         6.6957         6.6957         6.6957    6[6-(6,6),8-(27),8-(27)]
   370       9.548474       9.548474       9.548474    6[6-(6,6),7-(1,6),8-(0)]
   371      11.330466      11.330466      11.330466    6[6-(1,6),6-(1,6),7-(1,6)]
   372       9.728272       9.728272       9.728272    6[6-(1,6),6-(1,6),7-(1,6)]
   373       0.447412       0.447412       0.447412    6[1-(0),6-(1,6),6-(6,7)]
   374       9.561083       9.561083       9.561083    6[1-(0),6-(1,6),6-(6,6)]
   375       6.396091       6.396091       6.396091    6[6-(1,6),6-(1,6),6-(8,8)]
   376       0.525521       0.525521       0.525521    6[1-(0),6-(1,6),6-(6,6)]
   377      10.948399      10.948399      10.948399    6[6-(1,6),6-(1,6),6-(8,8)]
   378       10.60948       10.60948       10.60948    6[6-(1,6),6-(1,6),6-(8,8)]
   379        5.19776        5.19776        5.19776    6[1-(0),6-(1,6),6-(6,6)]
   380      11.468629      11.468629      11.468629    6[1-(0),6-(1,6),6-(6,7)]
   381      11.575116      11.575116      11.575116    6[1-(0),6-(1,6),6-(6,7)]
   382       4.843466       4.843466       4.843466    6[1-(0),6-(1,6),6-(6,7)]
   383       11.18343       11.18343       11.18343    6[1-(0),6-(1,6),6-(6,6)]
   384      11.056806      11.056806      11.056806    6[1-(0),6-(1,6),6-(6,6)]
   385       6.857134       6.857134       6.857134    6[1-(0),6-(1,6),6-(6,7)]
   386       7.141488       7.141488       7.141488    6[1-(0),6-(1,6),6-(6,6)]
   387        5.17079        5.17079        5.17079    6[1-(0),6-(1,6),6-(6,7)]
   388      10.214779      10.214779      10.214779    6[6-(6,6),8-(0),8-(27)]
   389      11.421966      11.421966      11.421966    6[1-(0),6-(1,6),6-(6,7)]
   390      10.909614      10.909614      10.909614    6[1-(0),6-(1,6),6-(6,7)]
   391      11.050849      11.050849      11.050849    6[1-(0),6-(1,6),6-(6,6)]
   392       8.998109       8.998109       8.998109    6[1-(0),6-(1,6),6-(6,7)]
   393      -2.856536      -2.856536      -2.856536    6[1-(0),6-(1,6),6-(6,7)]
   394      10.402906      10.402906      10.402906    6[6-(6,6),8-(0),8-(27)]
   395      10.563161      10.563161      10.563161    6[1-(0),6-(1,6),6-(6,6)]
   396      -2.306839      -2.306839      -2.306839    6[1-(0),6-(1,6),6-(6,6)]
   397       9.379818       9.379818       9.379818    7[1-(0),6-(6,6),6-(6,8)]
   398       4.228587       4.228587       4.228587    7[1-(0),6-(6,6),6-(6,8)]
   399       4.741525       4.741525       4.741525    7[1-(0),6-(6,6),6-(6,8)]
   400      -1.674966      -1.674966      -1.674966    7[1-(0),6-(6,6),6-(6,8)]
   401      -2.057686      -2.057686      -2.057686    7[1-(0),6-(6,6),6-(6,8)]
   402       0.949301       0.949301       0.949301    7[1-(0),6-(6,6),6-(6,8)]
   403        0.54448        0.54448        0.54448    7[1-(0),6-(6,6),6-(6,8)]
   404      -0.813375      -0.813375      -0.813375    7[1-(0),6-(6,6),6-(6,8)]
   405      -0.300436      -0.300436      -0.300436    7[1-(0),6-(6,6),6-(6,8)]
   406       7.160372       7.160372       7.160372    7[1-(0),6-(6,6),6-(6,8)]
   407       6.777653       6.777653       6.777653    7[1-(0),6-(6,6),6-(6,8)]
   408       5.991262       5.991262       5.991262    7[1-(0),6-(6,6),6-(6,8)]
   409       9.539443       9.539443       9.539443    7[1-(0),6-(6,6),6-(6,8)]
   410      10.897298      10.897298      10.897298    7[1-(0),6-(6,6),6-(6,8)]
   411      10.384359      10.384359      10.384359    7[1-(0),6-(6,6),6-(6,8)]
   412       2.923551       2.923551       2.923551    7[1-(0),6-(6,6),6-(6,8)]
   413        3.30627        3.30627        3.30627    7[1-(0),6-(6,6),6-(6,8)]
   414       4.092661       4.092661       4.092661    7[1-(0),6-(6,6),6-(6,8)]
   415       0.704105       0.704105       0.704105    7[1-(0),6-(6,6),6-(6,8)]
   416       5.855336       5.855336       5.855336    7[1-(0),6-(6,6),6-(6,8)]
   417       5.342398       5.342398       5.342398    7[1-(0),6-(6,6),6-(6,8)]
   418      11.758889      11.758889      11.758889    7[1-(0),6-(6,6),6-(6,8)]
   419      12.141609      12.141609      12.141609    7[1-(0),6-(6,6),6-(6,8)]
   420       9.134622       9.134622       9.134622    7[1-(0),6-(6,6),6-(6,8)]
   421       8.029229       8.029229       8.029229    8[6-(6,7)]
   422       3.504506       3.504506       3.504506    8[6-(6,7)]
   423      -1.456273      -1.456273      -1.456273    8[6-(6,7)]
   424       1.451695       1.451695       1.451695    8[27-(8,8),27-(8,8,8),27-(8,8,8,8)]
   425      -0.346724      -0.346724      -0.346724    8[6-(6,7)]
   426       5.768915       5.768915       5.768915    8[6-(6,7)]
   427       9.448743       9.448743       9.448743    8[6-(6,8),27-(8,8)]
   428       3.962186       3.962186       3.962186    8[6-(6,8),27-(8,8,8)]
   429      -0.796458      -0.796458      -0.796458    8[6-(6,8),27-(8,8,8)]
   430       2.802977       2.802977       2.802977    8[6-(6,7)]
   431       8.587174       8.587174       8.587174    8[6-(6,8),27-(8,8,8,8)]
   432       4.033289       4.033289       4.033289    8[6-(6,8),27-(8,8,8)]
   433        2.41783        2.41783        2.41783    8[6-(6,8),27-(8,8,8,8)]
   434       2.624087       2.624087       2.624087    8[6-(6,8)]
   435      11.382148      11.382148      11.382148    8[6-(6,8),27-(8,8,8,8)]
   436       0.283114       0.283114       0.283114    8[6-(6,8)]
   437      -0.165007      -0.165007      -0.165007    8[6-(6,8),27-(8,8)]
   438       -0.40016       -0.40016       -0.40016    8[6-(6,8),27-(8,8,8,8)]
   439       0.181828       0.181828       0.181828    8[6-(6,8)]
   440       -0.80611       -0.80611       -0.80611    8[6-(6,7)]
   441      -1.537456      -1.537456      -1.537456    8[6-(6,7)]
   442       7.379066       7.379066       7.379066    8[6-(6,7)]
   443      10.287033      10.287033      10.287033    8[27-(8,8),27-(8,8,8),27-(8,8,8,8)]
   444       4.695237       4.695237       4.695237    8[6-(6,7)]
   445       0.726953       0.726953       0.726953    8[6-(6,7)]
   446       0.613404       0.613404       0.613404    8[6-(6,8),27-(8,8)]
   447      -1.079775      -1.079775      -1.079775    8[6-(6,8),27-(8,8,8)]
   448       4.245504       4.245504       4.245504    8[6-(6,8),27-(8,8,8)]
   449       7.844938       7.844938       7.844938    8[6-(6,7)]
   450      -0.248164      -0.248164      -0.248164    8[6-(6,8),27-(8,8,8,8)]
   451      -1.008673      -1.008673      -1.008673    8[6-(6,8),27-(8,8,8)]
   452      11.253169      11.253169      11.253169    8[6-(6,8),27-(8,8,8,8)]
   453      11.459425      11.459425      11.459425    8[6-(6,8)]
   454       2.546809       2.546809       2.546809    8[6-(6,8),27-(8,8,8,8)]
   455       9.118452       9.118452       9.118452    8[6-(6,8)]
   456       8.670331       8.670331       8.670331    8[6-(6,8),27-(8,8)]
   457       8.435179       8.435179       8.435179    8[6-(6,8),27-(8,8,8,8)]
   458       9.017167       9.017167       9.017167    8[6-(6,8)]
   459      10.890033      10.890033      10.890033    8[6-(6,7)]
   460      -2.255921      -2.255921      -2.255921    8[6-(6,7)]
   461       2.704857       2.704857       2.704857    8[6-(6,7)]
   462       -0.20311       -0.20311       -0.20311    8[27-(8,8),27-(8,8,8),27-(8,8,8,8)]
   463       5.388686       5.388686       5.388686    8[6-(6,7)]
   464        9.35697        9.35697        9.35697    8[6-(6,7)]
   465       9.470519       9.470519       9.470519    8[6-(6,8),27-(8,8)]
   466      11.163698      11.163698      11.163698    8[6-(6,8),27-(8,8,8)]
   467       5.838419       5.838419       5.838419    8[6-(6,8),27-(8,8,8)]
   468       2.238985       2.238985       2.238985    8[6-(6,7)]
   469      10.332087      10.332087      10.332087    8[6-(6,8),27-(8,8,8,8)]
   470      11.092596      11.092596      11.092596    8[6-(6,8),27-(8,8,8)]
   471      -1.169246      -1.169246      -1.169246    8[6-(6,8),27-(8,8,8,8)]
   472      -1.375502      -1.375502      -1.375502    8[6-(6,8)]
   473       7.537114       7.537114       7.537114    8[6-(6,8),27-(8,8,8,8)]
   474       0.965471       0.965471       0.965471    8[6-(6,8)]
   475       1.413592       1.413592       1.413592    8[6-(6,8),27-(8,8)]
   476       1.648744       1.648744       1.648744    8[6-(6,8),27-(8,8,8,8)]
   477       1.066756       1.066756       1.066756    8[6-(6,8)]
   478       2.054694       2.054694       2.054694    8[6-(6,7)]
   479       6.579417       6.579417       6.579417    8[6-(6,7)]
   480      11.540196      11.540196      11.540196    8[6-(6,7)]
   481       8.632228       8.632228       8.632228    8[27-(8,8),27-(8,8,8),27-(8,8,8,8)]
   482      -3.446653      -3.446653      -3.446653    8[6-(6,7)]
   483       4.315008       4.315008       4.315008    8[6-(6,7)]
   484        0.63518        0.63518        0.63518    8[6-(6,8),27-(8,8)]
   485       6.121737       6.121737       6.121737    8[6-(6,8),27-(8,8,8)]
   486      10.880381      10.880381      10.880381    8[6-(6,8),27-(8,8,8)]
   487       7.280946       7.280946       7.280946    8[6-(6,7)]
   488       1.496749       1.496749       1.496749    8[6-(6,8),27-(8,8,8,8)]
   489       6.050634       6.050634       6.050634    8[6-(6,8),27-(8,8,8)]
   490       7.666093       7.666093       7.666093    8[6-(6,8),27-(8,8,8,8)]
   491       7.459836       7.459836       7.459836    8[6-(6,8)]
   492      -1.298225      -1.298225      -1.298225    8[6-(6,8),27-(8,8,8,8)]
   493       9.800809       9.800809       9.800809    8[6-(6,8)]
   494       10.24893       10.24893       10.24893    8[6-(6,8),27-(8,8)]
   495      10.484083      10.484083      10.484083    8[6-(6,8),27-(8,8,8,8)]
   496       9.902095       9.902095       9.902095    8[6-(6,8)]
