# Supplementary material for: A collection of forcefield precursors for metal–organic frameworks
Source: RSC Adv. 2019 Nov 13;9(63):36492–507. doi: 10.1039/c9ra07327b (PMC9075174; doi:10.1039/c9ra07327b)
Supplement: RA-009-C9RA07327B-s660 [file RA-009-C9RA07327B-s660.txt]

FAKGOP_clean

13.346400    0.000000    0.000000
0.000000    13.894500    0.000000
-6.052264    0.000000    13.247993

     1       4.928326       4.928326       4.928326    28[8-(6),8-(6),8-(6),8-(6),8-(6),8-(6,28)]
     2       6.212778       6.212778       6.212778    28[8-(6),8-(6),8-(6,28)]
     3      -1.281258      -1.281258      -1.281258    28[8-(6),8-(6),8-(6),8-(6),8-(6),8-(6,28)]
     4       10.78069       10.78069       10.78069    28[8-(6),8-(6),8-(6,28)]
     5        2.36581        2.36581        2.36581    28[8-(6),8-(6),8-(6),8-(6),8-(6),8-(6,28)]
     6       1.081358       1.081358       1.081358    28[8-(6),8-(6),8-(6,28)]
     7       8.575394       8.575394       8.575394    28[8-(6),8-(6),8-(6),8-(6),8-(6),8-(6,28)]
     8      -3.486554      -3.486554      -3.486554    28[8-(6),8-(6),8-(6,28)]
     9      -4.065016      -4.065016      -4.065016    1[6-(1,6,8)]
    10       7.992367       7.992367       7.992367    1[6-(1,6,8)]
    11       9.856154       9.856154       9.856154    1[6-(6,6)]
    12       8.499578       8.499578       8.499578    1[6-(6,6)]
    13       7.350161       7.350161       7.350161    1[6-(6,6)]
    14      -5.331563      -5.331563      -5.331563    1[6-(6,6)]
    15      -2.560092      -2.560092      -2.560092    1[6-(6,6)]
    16       1.945153       1.945153       1.945153    1[6-(6,6)]
    17       9.078861       9.078861       9.078861    1[6-(1,6,8)]
    18      -3.090459      -3.090459      -3.090459    1[6-(1,6,8)]
    19        1.65982        1.65982        1.65982    1[6-(1,6,8)]
    20       2.948837       2.948837       2.948837    1[6-(1,6,8)]
    21       7.137314       7.137314       7.137314    1[6-(6,6)]
    22        8.49389        8.49389        8.49389    1[6-(6,6)]
    23       3.591043       3.591043       3.591043    1[6-(6,6)]
    24       2.926367       2.926367       2.926367    1[6-(6,6)]
    25       0.154896       0.154896       0.154896    1[6-(6,6)]
    26       1.701915       1.701915       1.701915    1[6-(6,6)]
    27       1.862343       1.862343       1.862343    1[6-(1,6,8)]
    28       0.685263       0.685263       0.685263    1[6-(1,6,8)]
    29      11.359152      11.359152      11.359152    1[6-(1,6,8)]
    30      -0.698231      -0.698231      -0.698231    1[6-(1,6,8)]
    31      -2.562018      -2.562018      -2.562018    1[6-(6,6)]
    32      -1.205442      -1.205442      -1.205442    1[6-(6,6)]
    33      -0.056025      -0.056025      -0.056025    1[6-(6,6)]
    34      12.625699      12.625699      12.625699    1[6-(6,6)]
    35       9.854228       9.854228       9.854228    1[6-(6,6)]
    36       5.348983       5.348983       5.348983    1[6-(6,6)]
    37      -1.784725      -1.784725      -1.784725    1[6-(1,6,8)]
    38      10.384595      10.384595      10.384595    1[6-(1,6,8)]
    39       5.634316       5.634316       5.634316    1[6-(1,6,8)]
    40       4.345299       4.345299       4.345299    1[6-(1,6,8)]
    41       6.209086       6.209086       6.209086    1[6-(6,6)]
    42      -1.199754      -1.199754      -1.199754    1[6-(6,6)]
    43       3.703093       3.703093       3.703093    1[6-(6,6)]
    44       4.367769       4.367769       4.367769    1[6-(6,6)]
    45        7.13924        7.13924        7.13924    1[6-(6,6)]
    46       5.592221       5.592221       5.592221    1[6-(6,6)]
    47       5.431793       5.431793       5.431793    1[6-(1,6,8)]
    48       6.608873       6.608873       6.608873    1[6-(1,6,8)]
    49       7.012667       7.012667       7.012667    6[6-(6,6),8-(28),8-(28)]
    50         7.8176         7.8176         7.8176    6[6-(1,6),6-(1,6),6-(8,8)]
    51        2.84484        2.84484        2.84484    6[6-(1,6),6-(1,6),6-(8,8)]
    52       8.598654       8.598654       8.598654    6[6-(1,6),6-(1,6),8-(6)]
    53      -4.390549      -4.390549      -4.390549    6[1-(0),1-(0),6-(1,1,8),8-(6)]
    54       9.306737       9.306737       9.306737    6[6-(1,6),6-(1,6),6-(8,8)]
    55       9.341026       9.341026       9.341026    6[1-(0),6-(6,6),6-(6,8)]
    56        8.53744        8.53744        8.53744    6[1-(0),6-(6,6),6-(6,6)]
    57       7.843442       7.843442       7.843442    6[1-(0),6-(6,6),6-(6,8)]
    58       1.255013       1.255013       1.255013    6[1-(0),6-(6,6),6-(6,8)]
    59      -3.135145      -3.135145      -3.135145    6[1-(0),6-(6,6),6-(6,8)]
    60      -3.922404      -3.922404      -3.922404    6[6-(1,6),6-(1,6),8-(6)]
    61       1.986805       1.986805       1.986805    6[1-(0),6-(6,6),6-(6,6)]
    62       3.683423       3.683423       3.683423    6[6-(6,6),8-(28),8-(28)]
    63      -4.041342      -4.041342      -4.041342    6[1-(0),1-(0),6-(1,1,8),8-(6)]
    64       1.187649       1.187649       1.187649    6[6-(1,6),6-(1,6),6-(8,8)]
    65      10.135044      10.135044      10.135044    6[6-(6,6),8-(28),8-(28)]
    66        0.25895        0.25895        0.25895    6[6-(6,6),8-(28),8-(28,28)]
    67       9.980801       9.980801       9.980801    6[6-(6,6),8-(28),8-(28)]
    68       9.175868       9.175868       9.175868    6[6-(1,6),6-(1,6),6-(8,8)]
    69       0.802228       0.802228       0.802228    6[6-(1,6),6-(1,6),6-(8,8)]
    70        2.34255        2.34255        2.34255    6[6-(1,6),6-(1,6),8-(6)]
    71       1.985353       1.985353       1.985353    6[1-(0),1-(0),6-(1,1,8),8-(6)]
    72       7.686731       7.686731       7.686731    6[6-(1,6),6-(1,6),6-(8,8)]
    73       7.652442       7.652442       7.652442    6[1-(0),6-(6,6),6-(6,8)]
    74       8.456028       8.456028       8.456028    6[1-(0),6-(6,6),6-(6,6)]
    75       3.097762       3.097762       3.097762    6[1-(0),6-(6,6),6-(6,8)]
    76       2.392055       2.392055       2.392055    6[1-(0),6-(6,6),6-(6,8)]
    77       0.729949       0.729949       0.729949    6[1-(0),6-(6,6),6-(6,8)]
    78       1.517208       1.517208       1.517208    6[6-(1,6),6-(1,6),8-(6)]
    79       1.660263       1.660263       1.660263    6[1-(0),6-(6,6),6-(6,6)]
    80      -0.036355      -0.036355      -0.036355    6[6-(6,6),8-(28),8-(28)]
    81       1.636146       1.636146       1.636146    6[1-(0),1-(0),6-(1,1,8),8-(6)]
    82       2.459419       2.459419       2.459419    6[6-(1,6),6-(1,6),6-(8,8)]
    83       6.858424       6.858424       6.858424    6[6-(6,6),8-(28),8-(28)]
    84       3.388118       3.388118       3.388118    6[6-(6,6),8-(28),8-(28,28)]
    85       0.281469       0.281469       0.281469    6[6-(6,6),8-(28),8-(28)]
    86      -0.523464      -0.523464      -0.523464    6[6-(1,6),6-(1,6),6-(8,8)]
    87       4.449296       4.449296       4.449296    6[6-(1,6),6-(1,6),6-(8,8)]
    88      -1.304518      -1.304518      -1.304518    6[6-(1,6),6-(1,6),8-(6)]
    89      11.684685      11.684685      11.684685    6[1-(0),1-(0),6-(1,1,8),8-(6)]
    90      -2.012601      -2.012601      -2.012601    6[6-(1,6),6-(1,6),6-(8,8)]
    91       -2.04689       -2.04689       -2.04689    6[1-(0),6-(6,6),6-(6,8)]
    92      -1.243304      -1.243304      -1.243304    6[1-(0),6-(6,6),6-(6,6)]
    93      -0.549306      -0.549306      -0.549306    6[1-(0),6-(6,6),6-(6,8)]
    94       6.039123       6.039123       6.039123    6[1-(0),6-(6,6),6-(6,8)]
    95      10.429281      10.429281      10.429281    6[1-(0),6-(6,6),6-(6,8)]
    96       11.21654       11.21654       11.21654    6[6-(1,6),6-(1,6),8-(6)]
    97       5.307331       5.307331       5.307331    6[1-(0),6-(6,6),6-(6,6)]
    98       3.610713       3.610713       3.610713    6[6-(6,6),8-(28),8-(28)]
    99      11.335478      11.335478      11.335478    6[1-(0),1-(0),6-(1,1,8),8-(6)]
   100       6.106487       6.106487       6.106487    6[6-(1,6),6-(1,6),6-(8,8)]
   101      -2.840908      -2.840908      -2.840908    6[6-(6,6),8-(28),8-(28)]
   102       7.035186       7.035186       7.035186    6[6-(6,6),8-(28),8-(28,28)]
   103      -2.686665      -2.686665      -2.686665    6[6-(6,6),8-(28),8-(28)]
   104      -1.881732      -1.881732      -1.881732    6[6-(1,6),6-(1,6),6-(8,8)]
   105       6.491908       6.491908       6.491908    6[6-(1,6),6-(1,6),6-(8,8)]
   106       4.951586       4.951586       4.951586    6[6-(1,6),6-(1,6),8-(6)]
   107       5.308783       5.308783       5.308783    6[1-(0),1-(0),6-(1,1,8),8-(6)]
   108      -0.392595      -0.392595      -0.392595    6[6-(1,6),6-(1,6),6-(8,8)]
   109      -0.358306      -0.358306      -0.358306    6[1-(0),6-(6,6),6-(6,8)]
   110      -1.161892      -1.161892      -1.161892    6[1-(0),6-(6,6),6-(6,6)]
   111       4.196374       4.196374       4.196374    6[1-(0),6-(6,6),6-(6,8)]
   112       4.902081       4.902081       4.902081    6[1-(0),6-(6,6),6-(6,8)]
   113       6.564187       6.564187       6.564187    6[1-(0),6-(6,6),6-(6,8)]
   114       5.776928       5.776928       5.776928    6[6-(1,6),6-(1,6),8-(6)]
   115       5.633873       5.633873       5.633873    6[1-(0),6-(6,6),6-(6,6)]
   116       7.330491       7.330491       7.330491    6[6-(6,6),8-(28),8-(28)]
   117        5.65799        5.65799        5.65799    6[1-(0),1-(0),6-(1,1,8),8-(6)]
   118       4.834717       4.834717       4.834717    6[6-(1,6),6-(1,6),6-(8,8)]
   119       0.435712       0.435712       0.435712    6[6-(6,6),8-(28),8-(28)]
   120       3.906018       3.906018       3.906018    6[6-(6,6),8-(28),8-(28,28)]
   121      -3.777223      -3.777223      -3.777223    8[6-(1,1,6),6-(6,6)]
   122        8.55645        8.55645        8.55645    8[6-(1,1,6),6-(6,6)]
   123       3.552915       3.552915       3.552915    8[6-(6,8),28-(8,8,8,8,8)]
   124       6.447134       6.447134       6.447134    8[6-(6,8),28-(8,8,8,8,8)]
   125       4.518181       4.518181       4.518181    8[6-(6,8),28-(8,8,8,8,8)]
   126       6.974664       6.974664       6.974664    8[6-(6,8),28-(8,8)]
   127      10.966348      10.966348      10.966348    8[6-(6,8),28-(8,8,8,8,8)]
   128       9.988212       9.988212       9.988212    8[6-(6,8),28-(8,8)]
   129      -0.790295      -0.790295      -0.790295    8[6-(6,8),28-(8,8),28-(8,8,8,8,8)]
   130       0.484436       0.484436       0.484436    8[6-(6,8),28-(8,8,8,8,8)]
   131       1.372027       1.372027       1.372027    8[6-(1,1,6),6-(6,6)]
   132       2.384754       2.384754       2.384754    8[6-(1,1,6),6-(6,6)]
   133       0.094153       0.094153       0.094153    8[6-(6,8),28-(8,8,8,8,8)]
   134      10.546334      10.546334      10.546334    8[6-(6,8),28-(8,8,8,8,8)]
   135      -0.871113      -0.871113      -0.871113    8[6-(6,8),28-(8,8,8,8,8)]
   136      10.018804      10.018804      10.018804    8[6-(6,8),28-(8,8)]
   137        6.02712        6.02712        6.02712    8[6-(6,8),28-(8,8,8,8,8)]
   138       7.005256       7.005256       7.005256    8[6-(6,8),28-(8,8)]
   139       4.437363       4.437363       4.437363    8[6-(6,8),28-(8,8),28-(8,8,8,8,8)]
   140       3.162632       3.162632       3.162632    8[6-(6,8),28-(8,8,8,8,8)]
   141      11.071359      11.071359      11.071359    8[6-(1,1,6),6-(6,6)]
   142      -1.262314      -1.262314      -1.262314    8[6-(1,1,6),6-(6,6)]
   143       3.741221       3.741221       3.741221    8[6-(6,8),28-(8,8,8,8,8)]
   144       0.847002       0.847002       0.847002    8[6-(6,8),28-(8,8,8,8,8)]
   145       2.775955       2.775955       2.775955    8[6-(6,8),28-(8,8,8,8,8)]
   146       0.319472       0.319472       0.319472    8[6-(6,8),28-(8,8)]
   147      -3.672212      -3.672212      -3.672212    8[6-(6,8),28-(8,8,8,8,8)]
   148      -2.694076      -2.694076      -2.694076    8[6-(6,8),28-(8,8)]
   149      -5.261969      -5.261969      -5.261969    8[6-(6,8),28-(8,8),28-(8,8,8,8,8)]
   150         6.8097         6.8097         6.8097    8[6-(6,8),28-(8,8,8,8,8)]
   151       5.922109       5.922109       5.922109    8[6-(1,1,6),6-(6,6)]
   152       4.909382       4.909382       4.909382    8[6-(1,1,6),6-(6,6)]
   153       7.199983       7.199983       7.199983    8[6-(6,8),28-(8,8,8,8,8)]
   154      -3.252198      -3.252198      -3.252198    8[6-(6,8),28-(8,8,8,8,8)]
   155       8.165249       8.165249       8.165249    8[6-(6,8),28-(8,8,8,8,8)]
   156      -2.724668      -2.724668      -2.724668    8[6-(6,8),28-(8,8)]
   157       1.267016       1.267016       1.267016    8[6-(6,8),28-(8,8,8,8,8)]
   158        0.28888        0.28888        0.28888    8[6-(6,8),28-(8,8)]
   159       2.856773       2.856773       2.856773    8[6-(6,8),28-(8,8),28-(8,8,8,8,8)]
   160       4.131504       4.131504       4.131504    8[6-(6,8),28-(8,8,8,8,8)]
