# Supplementary material for: A collection of forcefield precursors for metal–organic frameworks
Source: RSC Adv. 2019 Nov 13;9(63):36492–507. doi: 10.1039/c9ra07327b (PMC9075174; doi:10.1039/c9ra07327b)
Supplement: RA-009-C9RA07327B-s661 [file RA-009-C9RA07327B-s661.txt]

FAKLIO_clean

10.853200    0.000000    0.000000
0.000000    13.015800    0.000000
0.000000    -6.507900    11.272013

     1            0.0            0.0            0.0    25[7-(6),7-(6),7-(6),7-(6),7-(6),7-(6)]
     2            0.0            0.0            0.0    25[7-(6),7-(6),7-(6),7-(6),7-(6),7-(6)]
     3       6.561845       6.561845       6.561845    1[6-(6,6)]
     4       6.561845       6.561845       6.561845    1[6-(6,6)]
     5       6.561845       6.561845       6.561845    1[6-(6,6)]
     6       4.291355       4.291355       4.291355    1[6-(6,6)]
     7       4.291355       4.291355       4.291355    1[6-(6,6)]
     8       4.291355       4.291355       4.291355    1[6-(6,6)]
     9       4.291355       4.291355       4.291355    1[6-(6,6)]
    10       4.291355       4.291355       4.291355    1[6-(6,6)]
    11       4.291355       4.291355       4.291355    1[6-(6,6)]
    12       6.561845       6.561845       6.561845    1[6-(6,6)]
    13       6.561845       6.561845       6.561845    1[6-(6,6)]
    14       6.561845       6.561845       6.561845    1[6-(6,6)]
    15       8.962573       8.962573       8.962573    6[6-(6,6),7-(25)]
    16       6.102754       6.102754       6.102754    6[1-(0),6-(1,6),6-(6,6)]
    17       8.962573       8.962573       8.962573    6[6-(6,6),7-(25)]
    18       6.102754       6.102754       6.102754    6[1-(0),6-(1,6),6-(6,6)]
    19       8.962573       8.962573       8.962573    6[6-(6,6),7-(25)]
    20       6.102754       6.102754       6.102754    6[1-(0),6-(1,6),6-(6,6)]
    21       1.890627       1.890627       1.890627    6[6-(6,6),7-(25)]
    22       4.750446       4.750446       4.750446    6[1-(0),6-(1,6),6-(6,6)]
    23       1.890627       1.890627       1.890627    6[6-(6,6),7-(25)]
    24       4.750446       4.750446       4.750446    6[1-(0),6-(1,6),6-(6,6)]
    25       1.890627       1.890627       1.890627    6[6-(6,6),7-(25)]
    26       4.750446       4.750446       4.750446    6[1-(0),6-(1,6),6-(6,6)]
    27       1.890627       1.890627       1.890627    6[6-(6,6),7-(25)]
    28       4.750446       4.750446       4.750446    6[1-(0),6-(1,6),6-(6,6)]
    29       1.890627       1.890627       1.890627    6[6-(6,6),7-(25)]
    30       4.750446       4.750446       4.750446    6[1-(0),6-(1,6),6-(6,6)]
    31       1.890627       1.890627       1.890627    6[6-(6,6),7-(25)]
    32       4.750446       4.750446       4.750446    6[1-(0),6-(1,6),6-(6,6)]
    33       8.962573       8.962573       8.962573    6[6-(6,6),7-(25)]
    34       6.102754       6.102754       6.102754    6[1-(0),6-(1,6),6-(6,6)]
    35       8.962573       8.962573       8.962573    6[6-(6,6),7-(25)]
    36       6.102754       6.102754       6.102754    6[1-(0),6-(1,6),6-(6,6)]
    37       8.962573       8.962573       8.962573    6[6-(6,6),7-(25)]
    38       6.102754       6.102754       6.102754    6[1-(0),6-(1,6),6-(6,6)]
    39       8.253859       8.253859       8.253859    6[6-(6,6),6-(7),6-(7)]
    40       6.798444       6.798444       6.798444    6[6-(1,6),6-(1,6),6-(6,6)]
    41       8.253859       8.253859       8.253859    6[6-(6,6),6-(7),6-(7)]
    42       6.798444       6.798444       6.798444    6[6-(1,6),6-(1,6),6-(6,6)]
    43       8.253859       8.253859       8.253859    6[6-(6,6),6-(7),6-(7)]
    44       6.798444       6.798444       6.798444    6[6-(1,6),6-(1,6),6-(6,6)]
    45       2.599341       2.599341       2.599341    6[6-(6,6),6-(7),6-(7)]
    46       4.054756       4.054756       4.054756    6[6-(1,6),6-(1,6),6-(6,6)]
    47       2.599341       2.599341       2.599341    6[6-(6,6),6-(7),6-(7)]
    48       4.054756       4.054756       4.054756    6[6-(1,6),6-(1,6),6-(6,6)]
    49       2.599341       2.599341       2.599341    6[6-(6,6),6-(7),6-(7)]
    50       4.054756       4.054756       4.054756    6[6-(1,6),6-(1,6),6-(6,6)]
    51       9.550816       9.550816       9.550816    7[6-(6),25-(7,7,7,7,7)]
    52       9.550816       9.550816       9.550816    7[6-(6),25-(7,7,7,7,7)]
    53       9.550816       9.550816       9.550816    7[6-(6),25-(7,7,7,7,7)]
    54       1.302384       1.302384       1.302384    7[6-(6),25-(7,7,7,7,7)]
    55       1.302384       1.302384       1.302384    7[6-(6),25-(7,7,7,7,7)]
    56       1.302384       1.302384       1.302384    7[6-(6),25-(7,7,7,7,7)]
    57       1.302384       1.302384       1.302384    7[6-(6),25-(7,7,7,7,7)]
    58       1.302384       1.302384       1.302384    7[6-(6),25-(7,7,7,7,7)]
    59       1.302384       1.302384       1.302384    7[6-(6),25-(7,7,7,7,7)]
    60       9.550816       9.550816       9.550816    7[6-(6),25-(7,7,7,7,7)]
    61       9.550816       9.550816       9.550816    7[6-(6),25-(7,7,7,7,7)]
    62       9.550816       9.550816       9.550816    7[6-(6),25-(7,7,7,7,7)]
