# Supplementary material for: A collection of forcefield precursors for metal–organic frameworks
Source: RSC Adv. 2019 Nov 13;9(63):36492–507. doi: 10.1039/c9ra07327b (PMC9075174; doi:10.1039/c9ra07327b)
Supplement: RA-009-C9RA07327B-s662 [file RA-009-C9RA07327B-s662.txt]

FAKLOU_clean

10.881800    0.000000    0.000000
0.000000    12.951500    0.000000
0.000000    -6.475750    11.216328

     1         5.4409         5.4409         5.4409    48[7-(6),7-(6),7-(6),7-(6),7-(6),7-(6)]
     2         5.4409         5.4409         5.4409    48[7-(6),7-(6),7-(6),7-(6),7-(6),7-(6)]
     3       9.764239       9.764239       9.764239    1[6-(6,6)]
     4       9.764239       9.764239       9.764239    1[6-(6,6)]
     5       9.764239       9.764239       9.764239    1[6-(6,6)]
     6       1.117561       1.117561       1.117561    1[6-(6,6)]
     7       1.117561       1.117561       1.117561    1[6-(6,6)]
     8       1.117561       1.117561       1.117561    1[6-(6,6)]
     9       1.117561       1.117561       1.117561    1[6-(6,6)]
    10       1.117561       1.117561       1.117561    1[6-(6,6)]
    11       1.117561       1.117561       1.117561    1[6-(6,6)]
    12       9.764239       9.764239       9.764239    1[6-(6,6)]
    13       9.764239       9.764239       9.764239    1[6-(6,6)]
    14       9.764239       9.764239       9.764239    1[6-(6,6)]
    15      10.212569      10.212569      10.212569    6[1-(0),6-(1,6),6-(6,6)]
    16        7.37786        7.37786        7.37786    6[6-(6,6),7-(48)]
    17      10.212569      10.212569      10.212569    6[1-(0),6-(1,6),6-(6,6)]
    18        7.37786        7.37786        7.37786    6[6-(6,6),7-(48)]
    19      10.212569      10.212569      10.212569    6[1-(0),6-(1,6),6-(6,6)]
    20        7.37786        7.37786        7.37786    6[6-(6,6),7-(48)]
    21       0.669231       0.669231       0.669231    6[1-(0),6-(1,6),6-(6,6)]
    22        3.50394        3.50394        3.50394    6[6-(6,6),7-(48)]
    23       0.669231       0.669231       0.669231    6[1-(0),6-(1,6),6-(6,6)]
    24        3.50394        3.50394        3.50394    6[6-(6,6),7-(48)]
    25       0.669231       0.669231       0.669231    6[1-(0),6-(1,6),6-(6,6)]
    26        3.50394        3.50394        3.50394    6[6-(6,6),7-(48)]
    27       0.669231       0.669231       0.669231    6[1-(0),6-(1,6),6-(6,6)]
    28        3.50394        3.50394        3.50394    6[6-(6,6),7-(48)]
    29       0.669231       0.669231       0.669231    6[1-(0),6-(1,6),6-(6,6)]
    30        3.50394        3.50394        3.50394    6[6-(6,6),7-(48)]
    31       0.669231       0.669231       0.669231    6[1-(0),6-(1,6),6-(6,6)]
    32        3.50394        3.50394        3.50394    6[6-(6,6),7-(48)]
    33      10.212569      10.212569      10.212569    6[1-(0),6-(1,6),6-(6,6)]
    34        7.37786        7.37786        7.37786    6[6-(6,6),7-(48)]
    35      10.212569      10.212569      10.212569    6[1-(0),6-(1,6),6-(6,6)]
    36        7.37786        7.37786        7.37786    6[6-(6,6),7-(48)]
    37      10.212569      10.212569      10.212569    6[1-(0),6-(1,6),6-(6,6)]
    38        7.37786        7.37786        7.37786    6[6-(6,6),7-(48)]
    39       8.091706       8.091706       8.091706    6[6-(6,6),6-(7),6-(7)]
    40        9.51287        9.51287        9.51287    6[6-(1,6),6-(1,6),6-(6,6)]
    41       8.091706       8.091706       8.091706    6[6-(6,6),6-(7),6-(7)]
    42        9.51287        9.51287        9.51287    6[6-(1,6),6-(1,6),6-(6,6)]
    43       8.091706       8.091706       8.091706    6[6-(6,6),6-(7),6-(7)]
    44        9.51287        9.51287        9.51287    6[6-(1,6),6-(1,6),6-(6,6)]
    45       2.790094       2.790094       2.790094    6[6-(6,6),6-(7),6-(7)]
    46        1.36893        1.36893        1.36893    6[6-(1,6),6-(1,6),6-(6,6)]
    47       2.790094       2.790094       2.790094    6[6-(6,6),6-(7),6-(7)]
    48        1.36893        1.36893        1.36893    6[6-(1,6),6-(1,6),6-(6,6)]
    49       2.790094       2.790094       2.790094    6[6-(6,6),6-(7),6-(7)]
    50        1.36893        1.36893        1.36893    6[6-(1,6),6-(1,6),6-(6,6)]
    51        6.79242        6.79242        6.79242    7[6-(6),48-(7,7,7,7,7)]
    52        6.79242        6.79242        6.79242    7[6-(6),48-(7,7,7,7,7)]
    53        6.79242        6.79242        6.79242    7[6-(6),48-(7,7,7,7,7)]
    54        4.08938        4.08938        4.08938    7[6-(6),48-(7,7,7,7,7)]
    55        4.08938        4.08938        4.08938    7[6-(6),48-(7,7,7,7,7)]
    56        4.08938        4.08938        4.08938    7[6-(6),48-(7,7,7,7,7)]
    57        4.08938        4.08938        4.08938    7[6-(6),48-(7,7,7,7,7)]
    58        4.08938        4.08938        4.08938    7[6-(6),48-(7,7,7,7,7)]
    59        4.08938        4.08938        4.08938    7[6-(6),48-(7,7,7,7,7)]
    60        6.79242        6.79242        6.79242    7[6-(6),48-(7,7,7,7,7)]
    61        6.79242        6.79242        6.79242    7[6-(6),48-(7,7,7,7,7)]
    62        6.79242        6.79242        6.79242    7[6-(6),48-(7,7,7,7,7)]
