# Supplementary material for: A collection of forcefield precursors for metal–organic frameworks
Source: RSC Adv. 2019 Nov 13;9(63):36492–507. doi: 10.1039/c9ra07327b (PMC9075174; doi:10.1039/c9ra07327b)
Supplement: RA-009-C9RA07327B-s663 [file RA-009-C9RA07327B-s663.txt]

FALJAF_clean

11.139900    0.000000    0.000000
0.000000    18.049700    0.000000
0.000000    0.000000    29.338000

     1       5.094053       5.094053       5.094053    63[7-(6,6),8-(6),8-(6),8-(6),8-(6),8-(6),8-(6),8-(6,63)]
     2       5.219155       5.219155       5.219155    63[8-(6),8-(6),8-(6),8-(6),8-(6),8-(6,63)]
     3       0.475897       0.475897       0.475897    63[7-(6,6),8-(6),8-(6),8-(6),8-(6),8-(6),8-(6),8-(6,63)]
     4       0.350795       0.350795       0.350795    63[8-(6),8-(6),8-(6),8-(6),8-(6),8-(6,63)]
     5       6.045847       6.045847       6.045847    63[7-(6,6),8-(6),8-(6),8-(6),8-(6),8-(6),8-(6),8-(6,63)]
     6       5.920745       5.920745       5.920745    63[8-(6),8-(6),8-(6),8-(6),8-(6),8-(6,63)]
     7      10.664003      10.664003      10.664003    63[7-(6,6),8-(6),8-(6),8-(6),8-(6),8-(6),8-(6),8-(6,63)]
     8      10.789105      10.789105      10.789105    63[8-(6),8-(6),8-(6),8-(6),8-(6),8-(6,63)]
     9       7.662023       7.662023       7.662023    1[7-(6,6)]
    10       3.673939       3.673939       3.673939    1[7-(6,6)]
    11       6.857722       6.857722       6.857722    1[7-(6,6)]
    12       2.996633       2.996633       2.996633    1[7-(6,6)]
    13       3.136996       3.136996       3.136996    1[7-(6,6)]
    14        5.74039        5.74039        5.74039    1[6-(6,6)]
    15       3.287384       3.287384       3.287384    1[7-(6,6)]
    16       5.910831       5.910831       5.910831    1[6-(6,7)]
    17       1.481607       1.481607       1.481607    1[6-(6,6,7)]
    18       2.197902       2.197902       2.197902    1[6-(6,6,7)]
    19        1.52171        1.52171        1.52171    1[6-(6,6,7)]
    20       6.073473       6.073473       6.073473    1[6-(6,6)]
    21       8.066402       8.066402       8.066402    1[6-(6,6,7)]
    22       5.657955       5.657955       5.657955    1[6-(6,7)]
    23        3.60153        3.60153        3.60153    1[6-(6,6,7)]
    24       6.020002       6.020002       6.020002    1[6-(6,6,7)]
    25       4.389121       4.389121       4.389121    1[6-(6,6)]
    26       5.288111       5.288111       5.288111    1[6-(1,1,6)]
    27       4.352359       4.352359       4.352359    1[6-(1,1,6)]
    28       4.249872       4.249872       4.249872    1[6-(1,1,6)]
    29       2.616763       2.616763       2.616763    1[6-(1,1,6)]
    30        1.15298        1.15298        1.15298    1[6-(1,1,6)]
    31        1.58298        1.58298        1.58298    1[6-(1,1,6)]
    32       1.354612       1.354612       1.354612    1[6-(1,1,6)]
    33       1.921633       1.921633       1.921633    1[6-(1,1,6)]
    34       2.888576       2.888576       2.888576    1[6-(1,1,6)]
    35       4.017048       4.017048       4.017048    1[6-(6,6)]
    36       3.238369       3.238369       3.238369    1[6-(6,6)]
    37       3.295182       3.295182       3.295182    1[6-(6,6)]
    38       6.486764       6.486764       6.486764    1[6-(6,6)]
    39       5.396168       5.396168       5.396168    1[6-(6,7)]
    40       6.437748       6.437748       6.437748    1[6-(6,7)]
    41       5.351608       5.351608       5.351608    1[6-(6,6)]
    42       7.383526       7.383526       7.383526    1[6-(6,6)]
    43       8.597775       8.597775       8.597775    1[6-(1,1,6)]
    44       8.319277       8.319277       8.319277    1[6-(1,1,6)]
    45       7.860313       7.860313       7.860313    1[6-(1,1,6)]
    46       7.129536       7.129536       7.129536    1[6-(6,6)]
    47       4.448162       4.448162       4.448162    1[6-(1,1,6)]
    48       4.530597       4.530597       4.530597    1[6-(1,1,6)]
    49        3.80539        3.80539        3.80539    1[6-(1,1,6)]
    50        5.98881        5.98881        5.98881    1[6-(1,1,6)]
    51       7.008111       7.008111       7.008111    1[6-(1,1,6)]
    52       6.570313       6.570313       6.570313    1[6-(1,1,6)]
    53       9.047827       9.047827       9.047827    1[7-(6,6)]
    54       1.896011       1.896011       1.896011    1[7-(6,6)]
    55       9.852128       9.852128       9.852128    1[7-(6,6)]
    56       2.573317       2.573317       2.573317    1[7-(6,6)]
    57       2.432954       2.432954       2.432954    1[7-(6,6)]
    58       10.96946       10.96946       10.96946    1[6-(6,6)]
    59       2.282566       2.282566       2.282566    1[7-(6,6)]
    60      10.799019      10.799019      10.799019    1[6-(6,7)]
    61       4.088343       4.088343       4.088343    1[6-(6,6,7)]
    62       3.372048       3.372048       3.372048    1[6-(6,6,7)]
    63        4.04824        4.04824        4.04824    1[6-(6,6,7)]
    64      10.636377      10.636377      10.636377    1[6-(6,6)]
    65       8.643448       8.643448       8.643448    1[6-(6,6,7)]
    66      11.051895      11.051895      11.051895    1[6-(6,7)]
    67        1.96842        1.96842        1.96842    1[6-(6,6,7)]
    68      10.689848      10.689848      10.689848    1[6-(6,6,7)]
    69       1.180829       1.180829       1.180829    1[6-(6,6)]
    70       0.281839       0.281839       0.281839    1[6-(1,1,6)]
    71       1.217591       1.217591       1.217591    1[6-(1,1,6)]
    72       1.320078       1.320078       1.320078    1[6-(1,1,6)]
    73       2.953187       2.953187       2.953187    1[6-(1,1,6)]
    74        4.41697        4.41697        4.41697    1[6-(1,1,6)]
    75        3.98697        3.98697        3.98697    1[6-(1,1,6)]
    76       4.215338       4.215338       4.215338    1[6-(1,1,6)]
    77       3.648317       3.648317       3.648317    1[6-(1,1,6)]
    78       2.681374       2.681374       2.681374    1[6-(1,1,6)]
    79       1.552902       1.552902       1.552902    1[6-(6,6)]
    80       2.331581       2.331581       2.331581    1[6-(6,6)]
    81       2.274768       2.274768       2.274768    1[6-(6,6)]
    82      10.223086      10.223086      10.223086    1[6-(6,6)]
    83       0.173782       0.173782       0.173782    1[6-(6,7)]
    84      10.272102      10.272102      10.272102    1[6-(6,7)]
    85       0.218342       0.218342       0.218342    1[6-(6,6)]
    86       9.326324       9.326324       9.326324    1[6-(6,6)]
    87       8.112075       8.112075       8.112075    1[6-(1,1,6)]
    88       8.390573       8.390573       8.390573    1[6-(1,1,6)]
    89       8.849537       8.849537       8.849537    1[6-(1,1,6)]
    90       9.580314       9.580314       9.580314    1[6-(6,6)]
    91       1.121788       1.121788       1.121788    1[6-(1,1,6)]
    92       1.039353       1.039353       1.039353    1[6-(1,1,6)]
    93        1.76456        1.76456        1.76456    1[6-(1,1,6)]
    94       10.72104       10.72104       10.72104    1[6-(1,1,6)]
    95       9.701739       9.701739       9.701739    1[6-(1,1,6)]
    96      10.139537      10.139537      10.139537    1[6-(1,1,6)]
    97       3.477877       3.477877       3.477877    1[7-(6,6)]
    98       7.465961       7.465961       7.465961    1[7-(6,6)]
    99       4.282178       4.282178       4.282178    1[7-(6,6)]
   100       8.143267       8.143267       8.143267    1[7-(6,6)]
   101       8.002904       8.002904       8.002904    1[7-(6,6)]
   102        5.39951        5.39951        5.39951    1[6-(6,6)]
   103       7.852516       7.852516       7.852516    1[7-(6,6)]
   104       5.229069       5.229069       5.229069    1[6-(6,7)]
   105       9.658293       9.658293       9.658293    1[6-(6,6,7)]
   106       8.941998       8.941998       8.941998    1[6-(6,6,7)]
   107        9.61819        9.61819        9.61819    1[6-(6,6,7)]
   108       5.066427       5.066427       5.066427    1[6-(6,6)]
   109       3.073498       3.073498       3.073498    1[6-(6,6,7)]
   110       5.481945       5.481945       5.481945    1[6-(6,7)]
   111        7.53837        7.53837        7.53837    1[6-(6,6,7)]
   112       5.119898       5.119898       5.119898    1[6-(6,6,7)]
   113       6.750779       6.750779       6.750779    1[6-(6,6)]
   114       5.851789       5.851789       5.851789    1[6-(1,1,6)]
   115       6.787541       6.787541       6.787541    1[6-(1,1,6)]
   116       6.890028       6.890028       6.890028    1[6-(1,1,6)]
   117       8.523137       8.523137       8.523137    1[6-(1,1,6)]
   118        9.98692        9.98692        9.98692    1[6-(1,1,6)]
   119        9.55692        9.55692        9.55692    1[6-(1,1,6)]
   120       9.785288       9.785288       9.785288    1[6-(1,1,6)]
   121       9.218267       9.218267       9.218267    1[6-(1,1,6)]
   122       8.251324       8.251324       8.251324    1[6-(1,1,6)]
   123       7.122852       7.122852       7.122852    1[6-(6,6)]
   124       7.901531       7.901531       7.901531    1[6-(6,6)]
   125       7.844718       7.844718       7.844718    1[6-(6,6)]
   126       4.653136       4.653136       4.653136    1[6-(6,6)]
   127       5.743732       5.743732       5.743732    1[6-(6,7)]
   128       4.702152       4.702152       4.702152    1[6-(6,7)]
   129       5.788292       5.788292       5.788292    1[6-(6,6)]
   130       3.756374       3.756374       3.756374    1[6-(6,6)]
   131       2.542125       2.542125       2.542125    1[6-(1,1,6)]
   132       2.820623       2.820623       2.820623    1[6-(1,1,6)]
   133       3.279587       3.279587       3.279587    1[6-(1,1,6)]
   134       4.010364       4.010364       4.010364    1[6-(6,6)]
   135       6.691738       6.691738       6.691738    1[6-(1,1,6)]
   136       6.609303       6.609303       6.609303    1[6-(1,1,6)]
   137        7.33451        7.33451        7.33451    1[6-(1,1,6)]
   138        5.15109        5.15109        5.15109    1[6-(1,1,6)]
   139       4.131789       4.131789       4.131789    1[6-(1,1,6)]
   140       4.569587       4.569587       4.569587    1[6-(1,1,6)]
   141       2.092073       2.092073       2.092073    1[7-(6,6)]
   142       9.243889       9.243889       9.243889    1[7-(6,6)]
   143       1.287772       1.287772       1.287772    1[7-(6,6)]
   144       8.566583       8.566583       8.566583    1[7-(6,6)]
   145       8.706946       8.706946       8.706946    1[7-(6,6)]
   146        0.17044        0.17044        0.17044    1[6-(6,6)]
   147       8.857334       8.857334       8.857334    1[7-(6,6)]
   148       0.340881       0.340881       0.340881    1[6-(6,7)]
   149       7.051557       7.051557       7.051557    1[6-(6,6,7)]
   150       7.767852       7.767852       7.767852    1[6-(6,6,7)]
   151        7.09166        7.09166        7.09166    1[6-(6,6,7)]
   152       0.503523       0.503523       0.503523    1[6-(6,6)]
   153       2.496452       2.496452       2.496452    1[6-(6,6,7)]
   154       0.088005       0.088005       0.088005    1[6-(6,7)]
   155        9.17148        9.17148        9.17148    1[6-(6,6,7)]
   156       0.450052       0.450052       0.450052    1[6-(6,6,7)]
   157       9.959071       9.959071       9.959071    1[6-(6,6)]
   158      10.858061      10.858061      10.858061    1[6-(1,1,6)]
   159       9.922309       9.922309       9.922309    1[6-(1,1,6)]
   160       9.819822       9.819822       9.819822    1[6-(1,1,6)]
   161       8.186713       8.186713       8.186713    1[6-(1,1,6)]
   162        6.72293        6.72293        6.72293    1[6-(1,1,6)]
   163        7.15293        7.15293        7.15293    1[6-(1,1,6)]
   164       6.924562       6.924562       6.924562    1[6-(1,1,6)]
   165       7.491583       7.491583       7.491583    1[6-(1,1,6)]
   166       8.458526       8.458526       8.458526    1[6-(1,1,6)]
   167       9.586998       9.586998       9.586998    1[6-(6,6)]
   168       8.808319       8.808319       8.808319    1[6-(6,6)]
   169       8.865132       8.865132       8.865132    1[6-(6,6)]
   170       0.916814       0.916814       0.916814    1[6-(6,6)]
   171      10.966118      10.966118      10.966118    1[6-(6,7)]
   172       0.867798       0.867798       0.867798    1[6-(6,7)]
   173      10.921558      10.921558      10.921558    1[6-(6,6)]
   174       1.813576       1.813576       1.813576    1[6-(6,6)]
   175       3.027825       3.027825       3.027825    1[6-(1,1,6)]
   176       2.749327       2.749327       2.749327    1[6-(1,1,6)]
   177       2.290363       2.290363       2.290363    1[6-(1,1,6)]
   178       1.559586       1.559586       1.559586    1[6-(6,6)]
   179      10.018112      10.018112      10.018112    1[6-(1,1,6)]
   180      10.100547      10.100547      10.100547    1[6-(1,1,6)]
   181        9.37534        9.37534        9.37534    1[6-(1,1,6)]
   182        0.41886        0.41886        0.41886    1[6-(1,1,6)]
   183       1.438161       1.438161       1.438161    1[6-(1,1,6)]
   184       1.000363       1.000363       1.000363    1[6-(1,1,6)]
   185        2.00184        2.00184        2.00184    6[6-(1,6,7),8-(63),8-(63)]
   186        1.80912        1.80912        1.80912    6[6-(1,6,7),8-(63),8-(63)]
   187       5.927541       5.927541       5.927541    6[6-(1,6),6-(1,6),6-(6,6)]
   188       3.351996       3.351996       3.351996    6[6-(1,6,7),8-(63),8-(63)]
   189       3.394328       3.394328       3.394328    6[6-(1,6,7),8-(63),8-(63)]
   190        2.94539        2.94539        2.94539    6[6-(1,6),6-(7,8),16-(6)]
   191       9.184848       9.184848       9.184848    6[6-(1,6,7),8-(63),8-(63)]
   192       5.780494       5.780494       5.780494    6[1-(0),6-(1,7),6-(6,6)]
   193        6.05008        6.05008        6.05008    6[6-(1,6,7),8-(63),8-(63,63)]
   194       5.876297       5.876297       5.876297    6[1-(0),6-(1,6),7-(6,63)]
   195       2.596711       2.596711       2.596711    6[6-(1,6),6-(7,8),16-(6)]
   196        2.88412        2.88412        2.88412    6[6-(6,16),7-(1,6),8-(0)]
   197       2.055312       2.055312       2.055312    6[6-(6,16),7-(1,6),8-(0)]
   198       2.326011       2.326011       2.326011    6[1-(0),6-(1,1,1),6-(8,8),7-(1,6)]
   199        2.66912        2.66912        2.66912    6[1-(0),6-(1,1,1),6-(8,8),7-(1,6)]
   200        6.85438        6.85438        6.85438    6[6-(1,6),6-(7,8),16-(6)]
   201       5.901919       5.901919       5.901919    6[6-(1,6),6-(1,6),6-(6,6)]
   202       2.299275       2.299275       2.299275    6[1-(0),6-(1,1,1),6-(8,8),7-(1,6)]
   203       5.967644       5.967644       5.967644    6[1-(0),6-(1,7),6-(6,6)]
   204        6.68394        6.68394        6.68394    6[6-(6,16),7-(1,6),8-(0)]
   205       7.921583       7.921583       7.921583    6[1-(0),6-(1,1,1),6-(8,8),7-(1,6)]
   206       5.719225       5.719225       5.719225    6[1-(0),6-(1,6),7-(6,63)]
   207        3.36982        3.36982        3.36982    6[1-(0),6-(1,1,1),6-(8,8),7-(1,6)]
   208       6.630468       6.630468       6.630468    6[1-(0),6-(1,1,1),6-(8,8),7-(1,6)]
   209       3.770856       3.770856       3.770856    6[1-(0),6-(1,6),6-(6,16)]
   210       2.935364       2.935364       2.935364    6[6-(6,16),7-(1,6),8-(0)]
   211       2.972125       2.972125       2.972125    6[6-(1,6),6-(7,8),16-(6)]
   212         4.4114         4.4114         4.4114    6[1-(0),1-(0),1-(0),6-(1,6,7)]
   213       1.873731       1.873731       1.873731    6[1-(0),1-(0),1-(0),6-(1,6,7)]
   214       2.102099       2.102099       2.102099    6[1-(0),1-(0),1-(0),6-(1,6,7)]
   215       3.555856       3.555856       3.555856    6[1-(0),6-(1,6),6-(6,16)]
   216       3.054561       3.054561       3.054561    6[6-(1,6),6-(7,8),16-(6)]
   217       3.142566       3.142566       3.142566    6[1-(0),6-(1,6),6-(6,16)]
   218       2.731503       2.731503       2.731503    6[6-(6,16),7-(1,6),8-(0)]
   219       3.187125       3.187125       3.187125    6[1-(0),6-(1,6),6-(6,16)]
   220        6.25394        6.25394        6.25394    6[1-(0),6-(1,7),6-(6,6)]
   221       5.616738       5.616738       5.616738    6[1-(0),6-(1,6),7-(6)]
   222       7.305546       7.305546       7.305546    6[6-(6,16),7-(1,6),8-(0)]
   223       7.138448       7.138448       7.138448    6[6-(1,6),6-(7,8),16-(6)]
   224       6.228318       6.228318       6.228318    6[1-(0),6-(1,6),7-(6)]
   225       5.593344       5.593344       5.593344    6[1-(0),6-(1,7),6-(6,6)]
   226       7.234251       7.234251       7.234251    6[1-(0),6-(1,6),6-(6,16)]
   227       7.977282       7.977282       7.977282    6[1-(0),1-(0),1-(0),6-(1,6,7)]
   228        7.08052        7.08052        7.08052    6[1-(0),6-(1,6),6-(6,16)]
   229       3.984742       3.984742       3.984742    6[1-(0),1-(0),1-(0),6-(1,6,7)]
   230       6.765261       6.765261       6.765261    6[1-(0),1-(0),1-(0),6-(1,6,7)]
   231        3.56811        3.56811        3.56811    6[6-(1,6,7),8-(63),8-(63)]
   232        3.76083        3.76083        3.76083    6[6-(1,6,7),8-(63),8-(63)]
   233      10.782309      10.782309      10.782309    6[6-(1,6),6-(1,6),6-(6,6)]
   234       2.217954       2.217954       2.217954    6[6-(1,6,7),8-(63),8-(63)]
   235       2.175622       2.175622       2.175622    6[6-(1,6,7),8-(63),8-(63)]
   236        2.62456        2.62456        2.62456    6[6-(1,6),6-(7,8),16-(6)]
   237       7.525002       7.525002       7.525002    6[6-(1,6,7),8-(63),8-(63)]
   238      10.929356      10.929356      10.929356    6[1-(0),6-(1,7),6-(6,6)]
   239       10.65977       10.65977       10.65977    6[6-(1,6,7),8-(63),8-(63,63)]
   240      10.833553      10.833553      10.833553    6[1-(0),6-(1,6),7-(6,63)]
   241       2.973239       2.973239       2.973239    6[6-(1,6),6-(7,8),16-(6)]
   242        2.68583        2.68583        2.68583    6[6-(6,16),7-(1,6),8-(0)]
   243       3.514638       3.514638       3.514638    6[6-(6,16),7-(1,6),8-(0)]
   244       3.243939       3.243939       3.243939    6[1-(0),6-(1,1,1),6-(8,8),7-(1,6)]
   245        2.90083        2.90083        2.90083    6[1-(0),6-(1,1,1),6-(8,8),7-(1,6)]
   246        9.85547        9.85547        9.85547    6[6-(1,6),6-(7,8),16-(6)]
   247      10.807931      10.807931      10.807931    6[6-(1,6),6-(1,6),6-(6,6)]
   248       3.270675       3.270675       3.270675    6[1-(0),6-(1,1,1),6-(8,8),7-(1,6)]
   249      10.742206      10.742206      10.742206    6[1-(0),6-(1,7),6-(6,6)]
   250       10.02591       10.02591       10.02591    6[6-(6,16),7-(1,6),8-(0)]
   251       8.788267       8.788267       8.788267    6[1-(0),6-(1,1,1),6-(8,8),7-(1,6)]
   252      10.990625      10.990625      10.990625    6[1-(0),6-(1,6),7-(6,63)]
   253        2.20013        2.20013        2.20013    6[1-(0),6-(1,1,1),6-(8,8),7-(1,6)]
   254      10.079382      10.079382      10.079382    6[1-(0),6-(1,1,1),6-(8,8),7-(1,6)]
   255       1.799094       1.799094       1.799094    6[1-(0),6-(1,6),6-(6,16)]
   256       2.634586       2.634586       2.634586    6[6-(6,16),7-(1,6),8-(0)]
   257       2.597825       2.597825       2.597825    6[6-(1,6),6-(7,8),16-(6)]
   258        1.15855        1.15855        1.15855    6[1-(0),1-(0),1-(0),6-(1,6,7)]
   259       3.696219       3.696219       3.696219    6[1-(0),1-(0),1-(0),6-(1,6,7)]
   260       3.467851       3.467851       3.467851    6[1-(0),1-(0),1-(0),6-(1,6,7)]
   261       2.014094       2.014094       2.014094    6[1-(0),6-(1,6),6-(6,16)]
   262       2.515389       2.515389       2.515389    6[6-(1,6),6-(7,8),16-(6)]
   263       2.427384       2.427384       2.427384    6[1-(0),6-(1,6),6-(6,16)]
   264       2.838447       2.838447       2.838447    6[6-(6,16),7-(1,6),8-(0)]
   265       2.382825       2.382825       2.382825    6[1-(0),6-(1,6),6-(6,16)]
   266       10.45591       10.45591       10.45591    6[1-(0),6-(1,7),6-(6,6)]
   267      11.093112      11.093112      11.093112    6[1-(0),6-(1,6),7-(6)]
   268       9.404304       9.404304       9.404304    6[6-(6,16),7-(1,6),8-(0)]
   269       9.571402       9.571402       9.571402    6[6-(1,6),6-(7,8),16-(6)]
   270      10.481532      10.481532      10.481532    6[1-(0),6-(1,6),7-(6)]
   271      -0.023394      -0.023394      -0.023394    6[1-(0),6-(1,7),6-(6,6)]
   272       9.475599       9.475599       9.475599    6[1-(0),6-(1,6),6-(6,16)]
   273       8.732568       8.732568       8.732568    6[1-(0),1-(0),1-(0),6-(1,6,7)]
   274        9.62933        9.62933        9.62933    6[1-(0),6-(1,6),6-(6,16)]
   275       1.585208       1.585208       1.585208    6[1-(0),1-(0),1-(0),6-(1,6,7)]
   276       9.944589       9.944589       9.944589    6[1-(0),1-(0),1-(0),6-(1,6,7)]
   277        9.13806        9.13806        9.13806    6[6-(1,6,7),8-(63),8-(63)]
   278        9.33078        9.33078        9.33078    6[6-(1,6,7),8-(63),8-(63)]
   279       5.212359       5.212359       5.212359    6[6-(1,6),6-(1,6),6-(6,6)]
   280       7.787904       7.787904       7.787904    6[6-(1,6,7),8-(63),8-(63)]
   281       7.745572       7.745572       7.745572    6[6-(1,6,7),8-(63),8-(63)]
   282        8.19451        8.19451        8.19451    6[6-(1,6),6-(7,8),16-(6)]
   283       1.955052       1.955052       1.955052    6[6-(1,6,7),8-(63),8-(63)]
   284       5.359406       5.359406       5.359406    6[1-(0),6-(1,7),6-(6,6)]
   285        5.08982        5.08982        5.08982    6[6-(1,6,7),8-(63),8-(63,63)]
   286       5.263603       5.263603       5.263603    6[1-(0),6-(1,6),7-(6,63)]
   287       8.543189       8.543189       8.543189    6[6-(1,6),6-(7,8),16-(6)]
   288        8.25578        8.25578        8.25578    6[6-(6,16),7-(1,6),8-(0)]
   289       9.084588       9.084588       9.084588    6[6-(6,16),7-(1,6),8-(0)]
   290       8.813889       8.813889       8.813889    6[1-(0),6-(1,1,1),6-(8,8),7-(1,6)]
   291        8.47078        8.47078        8.47078    6[1-(0),6-(1,1,1),6-(8,8),7-(1,6)]
   292        4.28552        4.28552        4.28552    6[6-(1,6),6-(7,8),16-(6)]
   293       5.237981       5.237981       5.237981    6[6-(1,6),6-(1,6),6-(6,6)]
   294       8.840625       8.840625       8.840625    6[1-(0),6-(1,1,1),6-(8,8),7-(1,6)]
   295       5.172256       5.172256       5.172256    6[1-(0),6-(1,7),6-(6,6)]
   296        4.45596        4.45596        4.45596    6[6-(6,16),7-(1,6),8-(0)]
   297       3.218317       3.218317       3.218317    6[1-(0),6-(1,1,1),6-(8,8),7-(1,6)]
   298       5.420675       5.420675       5.420675    6[1-(0),6-(1,6),7-(6,63)]
   299        7.77008        7.77008        7.77008    6[1-(0),6-(1,1,1),6-(8,8),7-(1,6)]
   300       4.509432       4.509432       4.509432    6[1-(0),6-(1,1,1),6-(8,8),7-(1,6)]
   301       7.369044       7.369044       7.369044    6[1-(0),6-(1,6),6-(6,16)]
   302       8.204536       8.204536       8.204536    6[6-(6,16),7-(1,6),8-(0)]
   303       8.167775       8.167775       8.167775    6[6-(1,6),6-(7,8),16-(6)]
   304         6.7285         6.7285         6.7285    6[1-(0),1-(0),1-(0),6-(1,6,7)]
   305       9.266169       9.266169       9.266169    6[1-(0),1-(0),1-(0),6-(1,6,7)]
   306       9.037801       9.037801       9.037801    6[1-(0),1-(0),1-(0),6-(1,6,7)]
   307       7.584044       7.584044       7.584044    6[1-(0),6-(1,6),6-(6,16)]
   308       8.085339       8.085339       8.085339    6[6-(1,6),6-(7,8),16-(6)]
   309       7.997334       7.997334       7.997334    6[1-(0),6-(1,6),6-(6,16)]
   310       8.408397       8.408397       8.408397    6[6-(6,16),7-(1,6),8-(0)]
   311       7.952775       7.952775       7.952775    6[1-(0),6-(1,6),6-(6,16)]
   312        4.88596        4.88596        4.88596    6[1-(0),6-(1,7),6-(6,6)]
   313       5.523162       5.523162       5.523162    6[1-(0),6-(1,6),7-(6)]
   314       3.834354       3.834354       3.834354    6[6-(6,16),7-(1,6),8-(0)]
   315       4.001452       4.001452       4.001452    6[6-(1,6),6-(7,8),16-(6)]
   316       4.911582       4.911582       4.911582    6[1-(0),6-(1,6),7-(6)]
   317       5.546556       5.546556       5.546556    6[1-(0),6-(1,7),6-(6,6)]
   318       3.905649       3.905649       3.905649    6[1-(0),6-(1,6),6-(6,16)]
   319       3.162618       3.162618       3.162618    6[1-(0),1-(0),1-(0),6-(1,6,7)]
   320        4.05938        4.05938        4.05938    6[1-(0),6-(1,6),6-(6,16)]
   321       7.155158       7.155158       7.155158    6[1-(0),1-(0),1-(0),6-(1,6,7)]
   322       4.374639       4.374639       4.374639    6[1-(0),1-(0),1-(0),6-(1,6,7)]
   323        7.57179        7.57179        7.57179    6[6-(1,6,7),8-(63),8-(63)]
   324        7.37907        7.37907        7.37907    6[6-(1,6,7),8-(63),8-(63)]
   325       0.357591       0.357591       0.357591    6[6-(1,6),6-(1,6),6-(6,6)]
   326       8.921946       8.921946       8.921946    6[6-(1,6,7),8-(63),8-(63)]
   327       8.964278       8.964278       8.964278    6[6-(1,6,7),8-(63),8-(63)]
   328        8.51534        8.51534        8.51534    6[6-(1,6),6-(7,8),16-(6)]
   329       3.614898       3.614898       3.614898    6[6-(1,6,7),8-(63),8-(63)]
   330       0.210544       0.210544       0.210544    6[1-(0),6-(1,7),6-(6,6)]
   331        0.48013        0.48013        0.48013    6[6-(1,6,7),8-(63),8-(63,63)]
   332       0.306347       0.306347       0.306347    6[1-(0),6-(1,6),7-(6,63)]
   333       8.166661       8.166661       8.166661    6[6-(1,6),6-(7,8),16-(6)]
   334        8.45407        8.45407        8.45407    6[6-(6,16),7-(1,6),8-(0)]
   335       7.625262       7.625262       7.625262    6[6-(6,16),7-(1,6),8-(0)]
   336       7.895961       7.895961       7.895961    6[1-(0),6-(1,1,1),6-(8,8),7-(1,6)]
   337        8.23907        8.23907        8.23907    6[1-(0),6-(1,1,1),6-(8,8),7-(1,6)]
   338        1.28443        1.28443        1.28443    6[6-(1,6),6-(7,8),16-(6)]
   339       0.331969       0.331969       0.331969    6[6-(1,6),6-(1,6),6-(6,6)]
   340       7.869225       7.869225       7.869225    6[1-(0),6-(1,1,1),6-(8,8),7-(1,6)]
   341       0.397694       0.397694       0.397694    6[1-(0),6-(1,7),6-(6,6)]
   342        1.11399        1.11399        1.11399    6[6-(6,16),7-(1,6),8-(0)]
   343       2.351633       2.351633       2.351633    6[1-(0),6-(1,1,1),6-(8,8),7-(1,6)]
   344       0.149275       0.149275       0.149275    6[1-(0),6-(1,6),7-(6,63)]
   345        8.93977        8.93977        8.93977    6[1-(0),6-(1,1,1),6-(8,8),7-(1,6)]
   346       1.060518       1.060518       1.060518    6[1-(0),6-(1,1,1),6-(8,8),7-(1,6)]
   347       9.340806       9.340806       9.340806    6[1-(0),6-(1,6),6-(6,16)]
   348       8.505314       8.505314       8.505314    6[6-(6,16),7-(1,6),8-(0)]
   349       8.542075       8.542075       8.542075    6[6-(1,6),6-(7,8),16-(6)]
   350        9.98135        9.98135        9.98135    6[1-(0),1-(0),1-(0),6-(1,6,7)]
   351       7.443681       7.443681       7.443681    6[1-(0),1-(0),1-(0),6-(1,6,7)]
   352       7.672049       7.672049       7.672049    6[1-(0),1-(0),1-(0),6-(1,6,7)]
   353       9.125806       9.125806       9.125806    6[1-(0),6-(1,6),6-(6,16)]
   354       8.624511       8.624511       8.624511    6[6-(1,6),6-(7,8),16-(6)]
   355       8.712516       8.712516       8.712516    6[1-(0),6-(1,6),6-(6,16)]
   356       8.301453       8.301453       8.301453    6[6-(6,16),7-(1,6),8-(0)]
   357       8.757075       8.757075       8.757075    6[1-(0),6-(1,6),6-(6,16)]
   358        0.68399        0.68399        0.68399    6[1-(0),6-(1,7),6-(6,6)]
   359       0.046788       0.046788       0.046788    6[1-(0),6-(1,6),7-(6)]
   360       1.735596       1.735596       1.735596    6[6-(6,16),7-(1,6),8-(0)]
   361       1.568498       1.568498       1.568498    6[6-(1,6),6-(7,8),16-(6)]
   362       0.658368       0.658368       0.658368    6[1-(0),6-(1,6),7-(6)]
   363       0.023394       0.023394       0.023394    6[1-(0),6-(1,7),6-(6,6)]
   364       1.664301       1.664301       1.664301    6[1-(0),6-(1,6),6-(6,16)]
   365       2.407332       2.407332       2.407332    6[1-(0),1-(0),1-(0),6-(1,6,7)]
   366        1.51057        1.51057        1.51057    6[1-(0),6-(1,6),6-(6,16)]
   367       9.554692       9.554692       9.554692    6[1-(0),1-(0),1-(0),6-(1,6,7)]
   368       1.195311       1.195311       1.195311    6[1-(0),1-(0),1-(0),6-(1,6,7)]
   369       6.860173       6.860173       6.860173    16[6-(6,6),6-(6,6)]
   370       1.961625       1.961625       1.961625    16[6-(6,6),6-(6,6)]
   371       2.855156       2.855156       2.855156    16[6-(6,6),6-(6,6)]
   372       9.849677       9.849677       9.849677    16[6-(6,6),6-(6,6)]
   373       3.608325       3.608325       3.608325    16[6-(6,6),6-(6,6)]
   374       2.714794       2.714794       2.714794    16[6-(6,6),6-(6,6)]
   375       4.279727       4.279727       4.279727    16[6-(6,6),6-(6,6)]
   376       9.178275       9.178275       9.178275    16[6-(6,6),6-(6,6)]
   377       8.284744       8.284744       8.284744    16[6-(6,6),6-(6,6)]
   378       1.290223       1.290223       1.290223    16[6-(6,6),6-(6,6)]
   379       7.531575       7.531575       7.531575    16[6-(6,6),6-(6,6)]
   380       8.425106       8.425106       8.425106    16[6-(6,6),6-(6,6)]
   381       5.741504       5.741504       5.741504    7[6-(1,6),6-(1,6),63-(8,8,8,8,8,8,8)]
   382       7.628604       7.628604       7.628604    7[1-(0),6-(1,6,6),6-(6,8)]
   383        3.36425        3.36425        3.36425    7[1-(0),6-(1,6,6),6-(6,8)]
   384       6.747437       6.747437       6.747437    7[1-(0),6-(1,6,6),6-(6,8)]
   385       2.797229       2.797229       2.797229    7[1-(0),6-(1,6,6),6-(6,8)]
   386       2.891918       2.891918       2.891918    7[1-(0),6-(1,6,6),6-(6,8)]
   387       2.671348       2.671348       2.671348    7[1-(0),6-(1,6,6),6-(6,8)]
   388       5.930883       5.930883       5.930883    7[6-(1,6),6-(1,6)]
   389      10.968346      10.968346      10.968346    7[6-(1,6),6-(1,6),63-(8,8,8,8,8,8,8)]
   390       9.081246       9.081246       9.081246    7[1-(0),6-(1,6,6),6-(6,8)]
   391         2.2057         2.2057         2.2057    7[1-(0),6-(1,6,6),6-(6,8)]
   392       9.962413       9.962413       9.962413    7[1-(0),6-(1,6,6),6-(6,8)]
   393       2.772721       2.772721       2.772721    7[1-(0),6-(1,6,6),6-(6,8)]
   394       2.678032       2.678032       2.678032    7[1-(0),6-(1,6,6),6-(6,8)]
   395       2.898602       2.898602       2.898602    7[1-(0),6-(1,6,6),6-(6,8)]
   396      10.778967      10.778967      10.778967    7[6-(1,6),6-(1,6)]
   397       5.398396       5.398396       5.398396    7[6-(1,6),6-(1,6),63-(8,8,8,8,8,8,8)]
   398       3.511296       3.511296       3.511296    7[1-(0),6-(1,6,6),6-(6,8)]
   399        7.77565        7.77565        7.77565    7[1-(0),6-(1,6,6),6-(6,8)]
   400       4.392463       4.392463       4.392463    7[1-(0),6-(1,6,6),6-(6,8)]
   401       8.342671       8.342671       8.342671    7[1-(0),6-(1,6,6),6-(6,8)]
   402       8.247982       8.247982       8.247982    7[1-(0),6-(1,6,6),6-(6,8)]
   403       8.468552       8.468552       8.468552    7[1-(0),6-(1,6,6),6-(6,8)]
   404       5.209017       5.209017       5.209017    7[6-(1,6),6-(1,6)]
   405       0.171554       0.171554       0.171554    7[6-(1,6),6-(1,6),63-(8,8,8,8,8,8,8)]
   406       2.058654       2.058654       2.058654    7[1-(0),6-(1,6,6),6-(6,8)]
   407         8.9342         8.9342         8.9342    7[1-(0),6-(1,6,6),6-(6,8)]
   408       1.177487       1.177487       1.177487    7[1-(0),6-(1,6,6),6-(6,8)]
   409       8.367179       8.367179       8.367179    7[1-(0),6-(1,6,6),6-(6,8)]
   410       8.461868       8.461868       8.461868    7[1-(0),6-(1,6,6),6-(6,8)]
   411       8.241298       8.241298       8.241298    7[1-(0),6-(1,6,6),6-(6,8)]
   412       0.360933       0.360933       0.360933    7[6-(1,6),6-(1,6)]
   413       4.262126       4.262126       4.262126    8[6-(6,8),63-(8,8,8,8,8)]
   414       5.676893       5.676893       5.676893    8[6-(6,8),63-(7,8,8,8,8,8,8),63-(8,8,8,8,8)]
   415       1.129586       1.129586       1.129586    8[6-(6,8),63-(8,8,8,8,8)]
   416       9.326324       9.326324       9.326324    8[6-(6,8),63-(8,8,8,8,8)]
   417       1.640907       1.640907       1.640907    8[6-(6,8),63-(8,8,8,8,8)]
   418        4.48938        4.48938        4.48938    8[6-(6,8),63-(7,8,8,8,8,8,8)]
   419       1.383576       1.383576       1.383576    8[6-(6,8),63-(7,8,8,8,8,8,8)]
   420       9.976894       9.976894       9.976894    8[6-(6,8),63-(7,8,8,8,8,8,8)]
   421       3.013343       3.013343       3.013343    8[6-(6,8),63-(7,8,8,8,8,8,8)]
   422       3.423291       3.423291       3.423291    8[6-(6,8),63-(7,8,8,8,8,8,8)]
   423       1.843653       1.843653       1.843653    8[6-(6,8),63-(7,8,8,8,8,8,8)]
   424       2.921996       2.921996       2.921996    8[6-(6,7)]
   425       6.481194       6.481194       6.481194    8[6-(6,7)]
   426       2.393965       2.393965       2.393965    8[6-(6,7)]
   427        2.39842        2.39842        2.39842    8[6-(6,7)]
   428        6.00552        6.00552        6.00552    8[6-(6,8),63-(8,8,8,8,8)]
   429       7.154044       7.154044       7.154044    8[6-(6,7)]
   430       1.085026       1.085026       1.085026    8[6-(6,7)]
   431       1.307824       1.307824       1.307824    8[6-(6,8),63-(8,8,8,8,8)]
   432      11.032957      11.032957      11.032957    8[6-(6,8),63-(7,8,8,8,8,8,8),63-(8,8,8,8,8)]
   433       4.440364       4.440364       4.440364    8[6-(6,8),63-(8,8,8,8,8)]
   434       7.383526       7.383526       7.383526    8[6-(6,8),63-(8,8,8,8,8)]
   435       3.929043       3.929043       3.929043    8[6-(6,8),63-(8,8,8,8,8)]
   436        1.08057        1.08057        1.08057    8[6-(6,8),63-(7,8,8,8,8,8,8)]
   437       4.186374       4.186374       4.186374    8[6-(6,8),63-(7,8,8,8,8,8,8)]
   438       6.732956       6.732956       6.732956    8[6-(6,8),63-(7,8,8,8,8,8,8)]
   439       2.556607       2.556607       2.556607    8[6-(6,8),63-(7,8,8,8,8,8,8)]
   440       2.146659       2.146659       2.146659    8[6-(6,8),63-(7,8,8,8,8,8,8)]
   441       3.726297       3.726297       3.726297    8[6-(6,8),63-(7,8,8,8,8,8,8)]
   442       2.647954       2.647954       2.647954    8[6-(6,7)]
   443      10.228656      10.228656      10.228656    8[6-(6,7)]
   444       3.175985       3.175985       3.175985    8[6-(6,7)]
   445        3.17153        3.17153        3.17153    8[6-(6,7)]
   446       10.70433       10.70433       10.70433    8[6-(6,8),63-(8,8,8,8,8)]
   447       9.555806       9.555806       9.555806    8[6-(6,7)]
   448       4.484924       4.484924       4.484924    8[6-(6,7)]
   449       6.877774       6.877774       6.877774    8[6-(6,8),63-(8,8,8,8,8)]
   450       5.463007       5.463007       5.463007    8[6-(6,8),63-(7,8,8,8,8,8,8),63-(8,8,8,8,8)]
   451      10.010314      10.010314      10.010314    8[6-(6,8),63-(8,8,8,8,8)]
   452       1.813576       1.813576       1.813576    8[6-(6,8),63-(8,8,8,8,8)]
   453       9.498993       9.498993       9.498993    8[6-(6,8),63-(8,8,8,8,8)]
   454        6.65052        6.65052        6.65052    8[6-(6,8),63-(7,8,8,8,8,8,8)]
   455       9.756324       9.756324       9.756324    8[6-(6,8),63-(7,8,8,8,8,8,8)]
   456       1.163006       1.163006       1.163006    8[6-(6,8),63-(7,8,8,8,8,8,8)]
   457       8.126557       8.126557       8.126557    8[6-(6,8),63-(7,8,8,8,8,8,8)]
   458       7.716609       7.716609       7.716609    8[6-(6,8),63-(7,8,8,8,8,8,8)]
   459       9.296247       9.296247       9.296247    8[6-(6,8),63-(7,8,8,8,8,8,8)]
   460       8.217904       8.217904       8.217904    8[6-(6,7)]
   461       4.658706       4.658706       4.658706    8[6-(6,7)]
   462       8.745935       8.745935       8.745935    8[6-(6,7)]
   463        8.74148        8.74148        8.74148    8[6-(6,7)]
   464        5.13438        5.13438        5.13438    8[6-(6,8),63-(8,8,8,8,8)]
   465       3.985856       3.985856       3.985856    8[6-(6,7)]
   466      10.054874      10.054874      10.054874    8[6-(6,7)]
   467       9.832076       9.832076       9.832076    8[6-(6,8),63-(8,8,8,8,8)]
   468       0.106943       0.106943       0.106943    8[6-(6,8),63-(7,8,8,8,8,8,8),63-(8,8,8,8,8)]
   469       6.699536       6.699536       6.699536    8[6-(6,8),63-(8,8,8,8,8)]
   470       3.756374       3.756374       3.756374    8[6-(6,8),63-(8,8,8,8,8)]
   471       7.210857       7.210857       7.210857    8[6-(6,8),63-(8,8,8,8,8)]
   472       10.05933       10.05933       10.05933    8[6-(6,8),63-(7,8,8,8,8,8,8)]
   473       6.953526       6.953526       6.953526    8[6-(6,8),63-(7,8,8,8,8,8,8)]
   474       4.406944       4.406944       4.406944    8[6-(6,8),63-(7,8,8,8,8,8,8)]
   475       8.583293       8.583293       8.583293    8[6-(6,8),63-(7,8,8,8,8,8,8)]
   476       8.993241       8.993241       8.993241    8[6-(6,8),63-(7,8,8,8,8,8,8)]
   477       7.413603       7.413603       7.413603    8[6-(6,8),63-(7,8,8,8,8,8,8)]
   478       8.491946       8.491946       8.491946    8[6-(6,7)]
   479       0.911244       0.911244       0.911244    8[6-(6,7)]
   480       7.963915       7.963915       7.963915    8[6-(6,7)]
   481        7.96837        7.96837        7.96837    8[6-(6,7)]
   482        0.43557        0.43557        0.43557    8[6-(6,8),63-(8,8,8,8,8)]
   483       1.584094       1.584094       1.584094    8[6-(6,7)]
   484       6.654976       6.654976       6.654976    8[6-(6,7)]
