# Supplementary material for: A collection of forcefield precursors for metal–organic frameworks
Source: RSC Adv. 2019 Nov 13;9(63):36492–507. doi: 10.1039/c9ra07327b (PMC9075174; doi:10.1039/c9ra07327b)
Supplement: RA-009-C9RA07327B-s664 [file RA-009-C9RA07327B-s664.txt]

FALVOF_clean

10.953000    0.000000    0.000000
-3.399275    19.517189    0.000000
0.000000    0.000000    23.056000

     1      10.182718      10.182718      10.182718    59[8-(6),8-(6),8-(6),8-(6),8-(6)]
     2      -1.266081      -1.266081      -1.266081    59[8-(6),8-(6),8-(6),8-(6)]
     3       4.547145       4.547145       4.547145    59[8-(6),8-(6),8-(6),8-(6),8-(6)]
     4       1.643669       1.643669       1.643669    59[8-(6),8-(6),8-(6),8-(6)]
     5      -2.628993      -2.628993      -2.628993    59[8-(6),8-(6),8-(6),8-(6),8-(6)]
     6       8.819806       8.819806       8.819806    59[8-(6),8-(6),8-(6),8-(6)]
     7        3.00658        3.00658        3.00658    59[8-(6),8-(6),8-(6),8-(6),8-(6)]
     8       5.910056       5.910056       5.910056    59[8-(6),8-(6),8-(6),8-(6)]
     9        9.62779        9.62779        9.62779    29[8-(6),8-(6),8-(6)]
    10      -0.718771      -0.718771      -0.718771    29[8-(6),8-(6),8-(6)]
    11       5.102073       5.102073       5.102073    29[8-(6),8-(6),8-(6)]
    12       1.096358       1.096358       1.096358    29[8-(6),8-(6),8-(6)]
    13      -2.074065      -2.074065      -2.074065    29[8-(6),8-(6),8-(6)]
    14       8.272496       8.272496       8.272496    29[8-(6),8-(6),8-(6)]
    15       2.451652       2.451652       2.451652    29[8-(6),8-(6),8-(6)]
    16       6.457367       6.457367       6.457367    29[8-(6),8-(6),8-(6)]
    17       5.403932       5.403932       5.403932    1[6-(6,6)]
    18       3.617145       3.617145       3.617145    1[6-(6,6)]
    19       3.115837       3.115837       3.115837    1[6-(6,6)]
    20       3.632417       3.632417       3.632417    1[6-(6,6)]
    21       5.263634       5.263634       5.263634    1[6-(6,6)]
    22       5.926655       5.926655       5.926655    1[6-(6,6)]
    23       7.713442       7.713442       7.713442    1[6-(6,6)]
    24       8.214751       8.214751       8.214751    1[6-(6,6)]
    25       0.144445       0.144445       0.144445    1[6-(6,6)]
    26      -1.486771      -1.486771      -1.486771    1[6-(6,6)]
    27       2.149793       2.149793       2.149793    1[6-(6,6)]
    28        3.93658        3.93658        3.93658    1[6-(6,6)]
    29       4.437888       4.437888       4.437888    1[6-(6,6)]
    30       3.921308       3.921308       3.921308    1[6-(6,6)]
    31       2.290091       2.290091       2.290091    1[6-(6,6)]
    32        1.62707        1.62707        1.62707    1[6-(6,6)]
    33      -0.159717      -0.159717      -0.159717    1[6-(6,6)]
    34      -0.661026      -0.661026      -0.661026    1[6-(6,6)]
    35        7.40928        7.40928        7.40928    1[6-(6,6)]
    36       9.040496       9.040496       9.040496    1[6-(6,6)]
    37       5.089797       5.089797       5.089797    6[6-(1,6),6-(6,6),6-(8,8)]
    38       5.639264       5.639264       5.639264    6[6-(1,6),6-(6,6),6-(8,8)]
    39       5.055473       5.055473       5.055473    6[1-(0),6-(6,6),6-(6,6)]
    40       3.957341       3.957341       3.957341    6[6-(1,6),6-(6,6),6-(8,8)]
    41       3.417317       3.417317       3.417317    6[6-(1,6),6-(6,6),6-(8,8)]
    42       3.981958       3.981958       3.981958    6[1-(0),6-(6,6),6-(6,6)]
    43        5.59888        5.59888        5.59888    6[6-(6,6),8-(29),8-(59)]
    44       6.938214       6.938214       6.938214    6[6-(6,6),8-(59),8-(59)]
    45       3.447654       3.447654       3.447654    6[6-(6,6),8-(29),8-(59)]
    46       2.149035       2.149035       2.149035    6[6-(6,6),8-(0),8-(29)]
    47       6.870439       6.870439       6.870439    6[6-(1,6),6-(6,6),6-(8,8)]
    48       6.250611       6.250611       6.250611    6[6-(1,6),6-(6,6),6-(8,8)]
    49       2.699735       2.699735       2.699735    6[1-(0),6-(6,6),6-(6,6)]
    50       4.964927       4.964927       4.964927    6[6-(6,6),8-(0),8-(0)]
    51       7.031634       7.031634       7.031634    6[6-(6,6),8-(0),8-(59)]
    52       5.510749       5.510749       5.510749    6[6-(1,6),6-(6,6),6-(8,8)]
    53       5.012875       5.012875       5.012875    6[6-(1,6),6-(6,6),6-(8,8)]
    54       3.946242       3.946242       3.946242    6[1-(0),6-(6,6),6-(6,6)]
    55       3.339866       3.339866       3.339866    6[6-(1,6),6-(6,6),6-(8,8)]
    56       3.837173       3.837173       3.837173    6[6-(1,6),6-(6,6),6-(8,8)]
    57       4.925788       4.925788       4.925788    6[1-(0),6-(6,6),6-(6,6)]
    58       6.744888       6.744888       6.744888    6[6-(6,6),8-(0),8-(29)]
    59        5.52819        5.52819        5.52819    6[6-(6,6),8-(29),8-(59)]
    60       2.038045       2.038045       2.038045    6[6-(6,6),8-(59),8-(59)]
    61      -0.080551      -0.080551      -0.080551    6[6-(6,6),8-(29),8-(59)]
    62       6.240791       6.240791       6.240791    6[6-(1,6),6-(6,6),6-(8,8)]
    63       5.691324       5.691324       5.691324    6[6-(1,6),6-(6,6),6-(8,8)]
    64       6.275114       6.275114       6.275114    6[1-(0),6-(6,6),6-(6,6)]
    65       7.373246       7.373246       7.373246    6[6-(1,6),6-(6,6),6-(8,8)]
    66       7.913271       7.913271       7.913271    6[6-(1,6),6-(6,6),6-(8,8)]
    67       7.348629       7.348629       7.348629    6[1-(0),6-(6,6),6-(6,6)]
    68       5.731708       5.731708       5.731708    6[6-(6,6),8-(29),8-(59)]
    69       4.392374       4.392374       4.392374    6[6-(6,6),8-(59),8-(59)]
    70       7.882934       7.882934       7.882934    6[6-(6,6),8-(29),8-(59)]
    71      -1.771448      -1.771448      -1.771448    6[6-(6,6),8-(0),8-(29)]
    72       7.859423       7.859423       7.859423    6[6-(1,6),6-(6,6),6-(8,8)]
    73       8.479251       8.479251       8.479251    6[6-(1,6),6-(6,6),6-(8,8)]
    74       8.630853       8.630853       8.630853    6[1-(0),6-(6,6),6-(6,6)]
    75        6.36566        6.36566        6.36566    6[6-(6,6),8-(0),8-(0)]
    76       7.698229       7.698229       7.698229    6[6-(6,6),8-(0),8-(59)]
    77       9.219113       9.219113       9.219113    6[6-(1,6),6-(6,6),6-(8,8)]
    78       9.716988       9.716988       9.716988    6[6-(1,6),6-(6,6),6-(8,8)]
    79       -0.16938       -0.16938       -0.16938    6[1-(0),6-(6,6),6-(6,6)]
    80       0.436997       0.436997       0.436997    6[6-(1,6),6-(6,6),6-(8,8)]
    81      -0.060311      -0.060311      -0.060311    6[6-(1,6),6-(6,6),6-(8,8)]
    82      -1.148925      -1.148925      -1.148925    6[1-(0),6-(6,6),6-(6,6)]
    83       7.984975       7.984975       7.984975    6[6-(6,6),8-(0),8-(29)]
    84       9.201673       9.201673       9.201673    6[6-(6,6),8-(29),8-(59)]
    85       1.738817       1.738817       1.738817    6[6-(6,6),8-(59),8-(59)]
    86       0.458139       0.458139       0.458139    6[6-(6,6),8-(29),8-(59)]
    87       2.463928       2.463928       2.463928    6[6-(1,6),6-(6,6),6-(8,8)]
    88       1.914461       1.914461       1.914461    6[6-(1,6),6-(6,6),6-(8,8)]
    89       2.498252       2.498252       2.498252    6[1-(0),6-(6,6),6-(6,6)]
    90       3.596384       3.596384       3.596384    6[6-(1,6),6-(6,6),6-(8,8)]
    91       4.136408       4.136408       4.136408    6[6-(1,6),6-(6,6),6-(8,8)]
    92       3.571767       3.571767       3.571767    6[1-(0),6-(6,6),6-(6,6)]
    93       1.954845       1.954845       1.954845    6[6-(6,6),8-(29),8-(59)]
    94       0.615511       0.615511       0.615511    6[6-(6,6),8-(59),8-(59)]
    95       4.106071       4.106071       4.106071    6[6-(6,6),8-(29),8-(59)]
    96        5.40469        5.40469        5.40469    6[6-(6,6),8-(0),8-(29)]
    97       4.082561       4.082561       4.082561    6[6-(1,6),6-(6,6),6-(8,8)]
    98       1.303114       1.303114       1.303114    6[6-(1,6),6-(6,6),6-(8,8)]
    99        4.85399        4.85399        4.85399    6[1-(0),6-(6,6),6-(6,6)]
   100       2.588798       2.588798       2.588798    6[6-(6,6),8-(0),8-(0)]
   101       0.522091       0.522091       0.522091    6[6-(6,6),8-(0),8-(59)]
   102       2.042976       2.042976       2.042976    6[6-(1,6),6-(6,6),6-(8,8)]
   103        2.54085        2.54085        2.54085    6[6-(1,6),6-(6,6),6-(8,8)]
   104       3.607483       3.607483       3.607483    6[1-(0),6-(6,6),6-(6,6)]
   105       4.213859       4.213859       4.213859    6[6-(1,6),6-(6,6),6-(8,8)]
   106       3.716552       3.716552       3.716552    6[6-(1,6),6-(6,6),6-(8,8)]
   107       2.627937       2.627937       2.627937    6[1-(0),6-(6,6),6-(6,6)]
   108       0.808837       0.808837       0.808837    6[6-(6,6),8-(0),8-(29)]
   109       2.025535       2.025535       2.025535    6[6-(6,6),8-(29),8-(59)]
   110        5.51568        5.51568        5.51568    6[6-(6,6),8-(59),8-(59)]
   111       7.634276       7.634276       7.634276    6[6-(6,6),8-(29),8-(59)]
   112       1.312934       1.312934       1.312934    6[6-(1,6),6-(6,6),6-(8,8)]
   113       1.862401       1.862401       1.862401    6[6-(1,6),6-(6,6),6-(8,8)]
   114       1.278611       1.278611       1.278611    6[1-(0),6-(6,6),6-(6,6)]
   115       0.180479       0.180479       0.180479    6[6-(1,6),6-(6,6),6-(8,8)]
   116      -0.359546      -0.359546      -0.359546    6[6-(1,6),6-(6,6),6-(8,8)]
   117       0.205096       0.205096       0.205096    6[1-(0),6-(6,6),6-(6,6)]
   118       1.822017       1.822017       1.822017    6[6-(6,6),8-(29),8-(59)]
   119       3.161351       3.161351       3.161351    6[6-(6,6),8-(59),8-(59)]
   120      -0.329209      -0.329209      -0.329209    6[6-(6,6),8-(29),8-(59)]
   121       9.325173       9.325173       9.325173    6[6-(6,6),8-(0),8-(29)]
   122      -0.305698      -0.305698      -0.305698    6[6-(1,6),6-(6,6),6-(8,8)]
   123      -0.925526      -0.925526      -0.925526    6[6-(1,6),6-(6,6),6-(8,8)]
   124      -1.077128      -1.077128      -1.077128    6[1-(0),6-(6,6),6-(6,6)]
   125       1.188065       1.188065       1.188065    6[6-(6,6),8-(0),8-(0)]
   126      -0.144504      -0.144504      -0.144504    6[6-(6,6),8-(0),8-(59)]
   127      -1.665388      -1.665388      -1.665388    6[6-(1,6),6-(6,6),6-(8,8)]
   128      -2.163263      -2.163263      -2.163263    6[6-(1,6),6-(6,6),6-(8,8)]
   129       7.723105       7.723105       7.723105    6[1-(0),6-(6,6),6-(6,6)]
   130       7.116728       7.116728       7.116728    6[6-(1,6),6-(6,6),6-(8,8)]
   131       7.614036       7.614036       7.614036    6[6-(1,6),6-(6,6),6-(8,8)]
   132        8.70265        8.70265        8.70265    6[1-(0),6-(6,6),6-(6,6)]
   133       -0.43125       -0.43125       -0.43125    6[6-(6,6),8-(0),8-(29)]
   134      -1.647948      -1.647948      -1.647948    6[6-(6,6),8-(29),8-(59)]
   135       5.814908       5.814908       5.814908    6[6-(6,6),8-(59),8-(59)]
   136       7.095586       7.095586       7.095586    6[6-(6,6),8-(29),8-(59)]
   137       9.280729       9.280729       9.280729    8[6-(6,8),59-(8,8,8,8)]
   138       9.046747       9.046747       9.046747    8[6-(6,8),29-(8,8)]
   139       7.828958       7.828958       7.828958    8[6-(6,8),59-(8,8,8)]
   140       7.149231       7.149231       7.149231    8[6-(6,8),59-(8,8,8)]
   141       3.489455       3.489455       3.489455    8[6-(6,8),59-(8,8,8,8)]
   142       3.048444       3.048444       3.048444    8[6-(6,8),29-(8,8)]
   143       1.113162       1.113162       1.113162    8[6-(6,8),29-(8,8)]
   144       2.179212       2.179212       2.179212    8[6-(6,8)]
   145       8.962837       8.962837       8.962837    8[6-(6,8)]
   146       5.541436       5.541436       5.541436    8[6-(6,8)]
   147        8.27816        8.27816        8.27816    8[6-(6,8),59-(8,8,8,8)]
   148       6.389447       6.389447       6.389447    8[6-(6,8)]
   149       7.796027       7.796027       7.796027    8[6-(6,8),29-(8,8)]
   150       6.683212       6.683212       6.683212    8[6-(6,8)]
   151        5.87362        5.87362        5.87362    8[6-(6,8),29-(8,8)]
   152       5.528364       5.528364       5.528364    8[6-(6,8),59-(8,8,8)]
   153       1.831598       1.831598       1.831598    8[6-(6,8),59-(8,8,8,8)]
   154       1.138418       1.138418       1.138418    8[6-(6,8),59-(8,8,8,8)]
   155      -0.305338      -0.305338      -0.305338    8[6-(6,8),59-(8,8,8)]
   156       -0.18838       -0.18838       -0.18838    8[6-(6,8),29-(8,8)]
   157       5.449134       5.449134       5.449134    8[6-(6,8),59-(8,8,8,8)]
   158       5.683115       5.683115       5.683115    8[6-(6,8),29-(8,8)]
   159        3.50163        3.50163        3.50163    8[6-(6,8),59-(8,8,8)]
   160       4.181356       4.181356       4.181356    8[6-(6,8),59-(8,8,8)]
   161       7.841132       7.841132       7.841132    8[6-(6,8),59-(8,8,8,8)]
   162      -2.670857      -2.670857      -2.670857    8[6-(6,8),29-(8,8)]
   163      -0.735574      -0.735574      -0.735574    8[6-(6,8),29-(8,8)]
   164      -1.801624      -1.801624      -1.801624    8[6-(6,8)]
   165       5.767025       5.767025       5.767025    8[6-(6,8)]
   166       5.789151       5.789151       5.789151    8[6-(6,8)]
   167       6.451702       6.451702       6.451702    8[6-(6,8),59-(8,8,8,8)]
   168       8.340416       8.340416       8.340416    8[6-(6,8)]
   169       6.933836       6.933836       6.933836    8[6-(6,8),29-(8,8)]
   170        8.04665        8.04665        8.04665    8[6-(6,8)]
   171       8.856243       8.856243       8.856243    8[6-(6,8),29-(8,8)]
   172       9.201498       9.201498       9.201498    8[6-(6,8),59-(8,8,8)]
   173       1.945265       1.945265       1.945265    8[6-(6,8),59-(8,8,8,8)]
   174       2.638445       2.638445       2.638445    8[6-(6,8),59-(8,8,8,8)]
   175       0.682926       0.682926       0.682926    8[6-(6,8),59-(8,8,8)]
   176       0.565968       0.565968       0.565968    8[6-(6,8),29-(8,8)]
   177      -1.727004      -1.727004      -1.727004    8[6-(6,8),59-(8,8,8,8)]
   178      -1.493022      -1.493022      -1.493022    8[6-(6,8),29-(8,8)]
   179      -0.275233      -0.275233      -0.275233    8[6-(6,8),59-(8,8,8)]
   180       0.404494       0.404494       0.404494    8[6-(6,8),59-(8,8,8)]
   181        4.06427        4.06427        4.06427    8[6-(6,8),59-(8,8,8,8)]
   182       4.505281       4.505281       4.505281    8[6-(6,8),29-(8,8)]
   183       6.440563       6.440563       6.440563    8[6-(6,8),29-(8,8)]
   184       5.374513       5.374513       5.374513    8[6-(6,8)]
   185      -1.409112      -1.409112      -1.409112    8[6-(6,8)]
   186       2.012289       2.012289       2.012289    8[6-(6,8)]
   187      -0.724435      -0.724435      -0.724435    8[6-(6,8),59-(8,8,8,8)]
   188       1.164278       1.164278       1.164278    8[6-(6,8)]
   189      -0.242302      -0.242302      -0.242302    8[6-(6,8),29-(8,8)]
   190       0.870513       0.870513       0.870513    8[6-(6,8)]
   191       1.680105       1.680105       1.680105    8[6-(6,8),29-(8,8)]
   192       2.025361       2.025361       2.025361    8[6-(6,8),59-(8,8,8)]
   193       5.722127       5.722127       5.722127    8[6-(6,8),59-(8,8,8,8)]
   194       6.415307       6.415307       6.415307    8[6-(6,8),59-(8,8,8,8)]
   195       7.859063       7.859063       7.859063    8[6-(6,8),59-(8,8,8)]
   196       7.742105       7.742105       7.742105    8[6-(6,8),29-(8,8)]
   197       2.104591       2.104591       2.104591    8[6-(6,8),59-(8,8,8,8)]
   198        1.87061        1.87061        1.87061    8[6-(6,8),29-(8,8)]
   199       4.052095       4.052095       4.052095    8[6-(6,8),59-(8,8,8)]
   200       3.372369       3.372369       3.372369    8[6-(6,8),59-(8,8,8)]
   201      -0.287407      -0.287407      -0.287407    8[6-(6,8),59-(8,8,8,8)]
   202      10.224582      10.224582      10.224582    8[6-(6,8),29-(8,8)]
   203       8.289299       8.289299       8.289299    8[6-(6,8),29-(8,8)]
   204       9.355349       9.355349       9.355349    8[6-(6,8)]
   205         1.7867         1.7867         1.7867    8[6-(6,8)]
   206       1.764574       1.764574       1.764574    8[6-(6,8)]
   207       1.102023       1.102023       1.102023    8[6-(6,8),59-(8,8,8,8)]
   208      -0.786691      -0.786691      -0.786691    8[6-(6,8)]
   209       0.619889       0.619889       0.619889    8[6-(6,8),29-(8,8)]
   210      -0.492925      -0.492925      -0.492925    8[6-(6,8)]
   211      -1.302518      -1.302518      -1.302518    8[6-(6,8),29-(8,8)]
   212      -1.647773      -1.647773      -1.647773    8[6-(6,8),59-(8,8,8)]
   213        5.60846        5.60846        5.60846    8[6-(6,8),59-(8,8,8,8)]
   214        4.91528        4.91528        4.91528    8[6-(6,8),59-(8,8,8,8)]
   215       6.870799       6.870799       6.870799    8[6-(6,8),59-(8,8,8)]
   216       6.987757       6.987757       6.987757    8[6-(6,8),29-(8,8)]
