# Supplementary material for: A collection of forcefield precursors for metal–organic frameworks
Source: RSC Adv. 2019 Nov 13;9(63):36492–507. doi: 10.1039/c9ra07327b (PMC9075174; doi:10.1039/c9ra07327b)
Supplement: RA-009-C9RA07327B-s665 [file RA-009-C9RA07327B-s665.txt]

FALVUL_clean

10.906000    0.000000    0.000000
-3.167503    19.513592    0.000000
0.000000    0.000000    20.212000

     1       3.025121       3.025121       3.025121    59[8-(6),8-(6),8-(6),8-(6)]
     2       5.952384       5.952384       5.952384    59[8-(6),8-(6),8-(6),8-(6)]
     3      -2.323376      -2.323376      -2.323376    59[8-(6),8-(6),8-(6),8-(6)]
     4       8.822865       8.822865       8.822865    59[8-(6),8-(6),8-(6),8-(6)]
     5       4.713376       4.713376       4.713376    59[8-(6),8-(6),8-(6),8-(6)]
     6       1.786113       1.786113       1.786113    59[8-(6),8-(6),8-(6),8-(6)]
     7      10.061873      10.061873      10.061873    59[8-(6),8-(6),8-(6),8-(6)]
     8      -1.084368      -1.084368      -1.084368    59[8-(6),8-(6),8-(6),8-(6)]
     9       2.550771       2.550771       2.550771    29[8-(6),8-(6),8-(6)]
    10       6.458433       6.458433       6.458433    29[8-(6),8-(6),8-(6)]
    11      -1.849025      -1.849025      -1.849025    29[8-(6),8-(6),8-(6)]
    12       8.316815       8.316815       8.316815    29[8-(6),8-(6),8-(6)]
    13       5.187726       5.187726       5.187726    29[8-(6),8-(6),8-(6)]
    14       1.280064       1.280064       1.280064    29[8-(6),8-(6),8-(6)]
    15       9.587522       9.587522       9.587522    29[8-(6),8-(6),8-(6)]
    16      -0.578318      -0.578318      -0.578318    29[8-(6),8-(6),8-(6)]
    17       1.574213       1.574213       1.574213    1[6-(6,6)]
    18       -0.11574       -0.11574       -0.11574    1[6-(6,6)]
    19      -0.474811      -0.474811      -0.474811    1[6-(6,6)]
    20       7.439312       7.439312       7.439312    1[6-(6,6)]
    21       9.018584       9.018584       9.018584    1[6-(6,6)]
    22       2.295036       2.295036       2.295036    1[6-(6,6)]
    23       0.817485       0.817485       0.817485    1[6-(6,6)]
    24       4.344059       4.344059       4.344059    1[6-(6,6)]
    25       4.168434       4.168434       4.168434    1[6-(6,6)]
    26       2.589161       2.589161       2.589161    1[6-(6,6)]
    27       6.164284       6.164284       6.164284    1[6-(6,6)]
    28       7.854237       7.854237       7.854237    1[6-(6,6)]
    29       8.213308       8.213308       8.213308    1[6-(6,6)]
    30       0.299185       0.299185       0.299185    1[6-(6,6)]
    31      -1.280087      -1.280087      -1.280087    1[6-(6,6)]
    32       5.443461       5.443461       5.443461    1[6-(6,6)]
    33       6.921012       6.921012       6.921012    1[6-(6,6)]
    34       3.394438       3.394438       3.394438    1[6-(6,6)]
    35       3.570063       3.570063       3.570063    1[6-(6,6)]
    36       5.149336       5.149336       5.149336    1[6-(6,6)]
    37       1.339541       1.339541       1.339541    6[6-(1,6),6-(6,6),6-(8,8)]
    38       1.862429       1.862429       1.862429    6[6-(1,6),6-(6,6),6-(8,8)]
    39       1.256874       1.256874       1.256874    6[1-(0),6-(6,6),6-(6,6)]
    40       0.181626       0.181626       0.181626    6[6-(1,6),6-(6,6),6-(8,8)]
    41      -0.339995      -0.339995      -0.339995    6[6-(1,6),6-(6,6),6-(8,8)]
    42       0.236851       0.236851       0.236851    6[1-(0),6-(6,6),6-(6,6)]
    43       1.879756       1.879756       1.879756    6[6-(6,6),8-(29),8-(59)]
    44       3.179938       3.179938       3.179938    6[6-(6,6),8-(59),8-(59)]
    45       -0.31669       -0.31669       -0.31669    6[6-(6,6),8-(29),8-(59)]
    46       9.331598       9.331598       9.331598    6[6-(6,6),8-(0),8-(29)]
    47      -0.246094      -0.246094      -0.246094    6[6-(1,6),6-(6,6),6-(8,8)]
    48       -0.90279       -0.90279       -0.90279    6[6-(1,6),6-(6,6),6-(8,8)]
    49      -0.924875      -0.924875      -0.924875    6[1-(0),6-(6,6),6-(6,6)]
    50       1.191478       1.191478       1.191478    6[6-(6,6),8-(0),8-(0)]
    51      -0.176095      -0.176095      -0.176095    6[6-(6,6),8-(0),8-(59)]
    52       -1.58147       -1.58147       -1.58147    6[6-(1,6),6-(6,6),6-(8,8)]
    53      -2.079731      -2.079731      -2.079731    6[6-(1,6),6-(6,6),6-(8,8)]
    54       7.744971       7.744971       7.744971    6[1-(0),6-(6,6),6-(6,6)]
    55       7.121754       7.121754       7.121754    6[6-(1,6),6-(6,6),6-(8,8)]
    56       7.619698       7.619698       7.619698    6[6-(1,6),6-(6,6),6-(8,8)]
    57       8.701843       8.701843       8.701843    6[1-(0),6-(6,6),6-(6,6)]
    58      -1.545883      -1.545883      -1.545883    6[6-(6,6),8-(29),8-(59)]
    59       5.840062       5.840062       5.840062    6[6-(6,6),8-(0),8-(59)]
    60       7.101788       7.101788       7.101788    6[6-(6,6),8-(29),8-(59)]
    61      -0.309694      -0.309694      -0.309694    6[6-(6,6),8-(0),8-(29)]
    62       2.529708       2.529708       2.529708    6[6-(1,6),6-(6,6),6-(8,8)]
    63        2.00682        2.00682        2.00682    6[6-(1,6),6-(6,6),6-(8,8)]
    64       2.612375       2.612375       2.612375    6[1-(0),6-(6,6),6-(6,6)]
    65       3.687623       3.687623       3.687623    6[6-(1,6),6-(6,6),6-(8,8)]
    66       4.209244       4.209244       4.209244    6[6-(1,6),6-(6,6),6-(8,8)]
    67       3.632397       3.632397       3.632397    6[1-(0),6-(6,6),6-(6,6)]
    68       -1.17801       -1.17801       -1.17801    6[6-(6,6),8-(29),8-(59)]
    69       0.689311       0.689311       0.689311    6[6-(6,6),8-(59),8-(59)]
    70       4.185938       4.185938       4.185938    6[6-(6,6),8-(29),8-(59)]
    71       5.443651       5.443651       5.443651    6[6-(6,6),8-(0),8-(29)]
    72       0.947839       0.947839       0.947839    6[6-(1,6),6-(6,6),6-(8,8)]
    73       1.604535       1.604535       1.604535    6[6-(1,6),6-(6,6),6-(8,8)]
    74       4.794123       4.794123       4.794123    6[1-(0),6-(6,6),6-(6,6)]
    75      -0.489732      -0.489732      -0.489732    6[6-(6,6),8-(0),8-(0)]
    76        0.87784        0.87784        0.87784    6[6-(6,6),8-(0),8-(59)]
    77       2.283215       2.283215       2.283215    6[6-(1,6),6-(6,6),6-(8,8)]
    78       2.781476       2.781476       2.781476    6[6-(1,6),6-(6,6),6-(8,8)]
    79       3.862775       3.862775       3.862775    6[1-(0),6-(6,6),6-(6,6)]
    80       4.485992       4.485992       4.485992    6[6-(1,6),6-(6,6),6-(8,8)]
    81       3.988047       3.988047       3.988047    6[6-(1,6),6-(6,6),6-(8,8)]
    82       2.905903       2.905903       2.905903    6[1-(0),6-(6,6),6-(6,6)]
    83       2.247628       2.247628       2.247628    6[6-(6,6),8-(29),8-(59)]
    84       5.767683       5.767683       5.767683    6[6-(6,6),8-(0),8-(59)]
    85       4.505957       4.505957       4.505957    6[6-(6,6),8-(29),8-(59)]
    86       1.011439       1.011439       1.011439    6[6-(6,6),8-(0),8-(29)]
    87       6.398956       6.398956       6.398956    6[6-(1,6),6-(6,6),6-(8,8)]
    88       5.876068       5.876068       5.876068    6[6-(1,6),6-(6,6),6-(8,8)]
    89       6.481623       6.481623       6.481623    6[1-(0),6-(6,6),6-(6,6)]
    90       7.556871       7.556871       7.556871    6[6-(1,6),6-(6,6),6-(8,8)]
    91       8.078492       8.078492       8.078492    6[6-(1,6),6-(6,6),6-(8,8)]
    92       7.501646       7.501646       7.501646    6[1-(0),6-(6,6),6-(6,6)]
    93       5.858741       5.858741       5.858741    6[6-(6,6),8-(29),8-(59)]
    94       4.558559       4.558559       4.558559    6[6-(6,6),8-(59),8-(59)]
    95       8.055187       8.055187       8.055187    6[6-(6,6),8-(29),8-(59)]
    96      -1.593101      -1.593101      -1.593101    6[6-(6,6),8-(0),8-(29)]
    97       7.984591       7.984591       7.984591    6[6-(1,6),6-(6,6),6-(8,8)]
    98       8.641287       8.641287       8.641287    6[6-(1,6),6-(6,6),6-(8,8)]
    99       8.663372       8.663372       8.663372    6[1-(0),6-(6,6),6-(6,6)]
   100       6.547019       6.547019       6.547019    6[6-(6,6),8-(0),8-(0)]
   101       7.914592       7.914592       7.914592    6[6-(6,6),8-(0),8-(59)]
   102       9.319967       9.319967       9.319967    6[6-(1,6),6-(6,6),6-(8,8)]
   103       9.818228       9.818228       9.818228    6[6-(1,6),6-(6,6),6-(8,8)]
   104      -0.006474      -0.006474      -0.006474    6[1-(0),6-(6,6),6-(6,6)]
   105       0.616743       0.616743       0.616743    6[6-(1,6),6-(6,6),6-(8,8)]
   106       0.118799       0.118799       0.118799    6[6-(1,6),6-(6,6),6-(8,8)]
   107      -0.963346      -0.963346      -0.963346    6[1-(0),6-(6,6),6-(6,6)]
   108        9.28438        9.28438        9.28438    6[6-(6,6),8-(29),8-(59)]
   109       1.898435       1.898435       1.898435    6[6-(6,6),8-(0),8-(59)]
   110       0.636709       0.636709       0.636709    6[6-(6,6),8-(29),8-(59)]
   111       8.048191       8.048191       8.048191    6[6-(6,6),8-(0),8-(29)]
   112       5.208789       5.208789       5.208789    6[6-(1,6),6-(6,6),6-(8,8)]
   113       5.731677       5.731677       5.731677    6[6-(1,6),6-(6,6),6-(8,8)]
   114       5.126122       5.126122       5.126122    6[1-(0),6-(6,6),6-(6,6)]
   115       4.050874       4.050874       4.050874    6[6-(1,6),6-(6,6),6-(8,8)]
   116       3.529253       3.529253       3.529253    6[6-(1,6),6-(6,6),6-(8,8)]
   117         4.1061         4.1061         4.1061    6[1-(0),6-(6,6),6-(6,6)]
   118       8.916507       8.916507       8.916507    6[6-(6,6),8-(29),8-(59)]
   119       7.049186       7.049186       7.049186    6[6-(6,6),8-(59),8-(59)]
   120       3.552559       3.552559       3.552559    6[6-(6,6),8-(29),8-(59)]
   121       2.294846       2.294846       2.294846    6[6-(6,6),8-(0),8-(29)]
   122       6.790658       6.790658       6.790658    6[6-(1,6),6-(6,6),6-(8,8)]
   123       6.133962       6.133962       6.133962    6[6-(1,6),6-(6,6),6-(8,8)]
   124       2.944374       2.944374       2.944374    6[1-(0),6-(6,6),6-(6,6)]
   125       8.228229       8.228229       8.228229    6[6-(6,6),8-(0),8-(0)]
   126       6.860657       6.860657       6.860657    6[6-(6,6),8-(0),8-(59)]
   127       5.455282       5.455282       5.455282    6[6-(1,6),6-(6,6),6-(8,8)]
   128       4.957021       4.957021       4.957021    6[6-(1,6),6-(6,6),6-(8,8)]
   129       3.875722       3.875722       3.875722    6[1-(0),6-(6,6),6-(6,6)]
   130       3.252505       3.252505       3.252505    6[6-(1,6),6-(6,6),6-(8,8)]
   131        3.75045        3.75045        3.75045    6[6-(1,6),6-(6,6),6-(8,8)]
   132       4.832594       4.832594       4.832594    6[1-(0),6-(6,6),6-(6,6)]
   133       5.490869       5.490869       5.490869    6[6-(6,6),8-(29),8-(59)]
   134       1.970814       1.970814       1.970814    6[6-(6,6),8-(0),8-(59)]
   135        3.23254        3.23254        3.23254    6[6-(6,6),8-(29),8-(59)]
   136       6.727058       6.727058       6.727058    6[6-(6,6),8-(0),8-(29)]
   137       2.145788       2.145788       2.145788    8[6-(6,8),59-(8,8,8)]
   138       1.964868       1.964868       1.964868    8[6-(6,8),29-(8,8)]
   139       4.071586       4.071586       4.071586    8[6-(6,8),59-(8,8,8)]
   140        3.40725        3.40725        3.40725    8[6-(6,8),59-(8,8,8)]
   141        -0.2612        -0.2612        -0.2612    8[6-(6,8),59-(8,8,8)]
   142      -0.732953      -0.732953      -0.732953    8[6-(6,8),29-(8,8)]
   143       8.255957       8.255957       8.255957    8[6-(6,8),29-(8,8)]
   144       9.384997       9.384997       9.384997    8[6-(6,8)]
   145       1.518619       1.518619       1.518619    8[6-(6,8)]
   146       2.012844       2.012844       2.012844    8[6-(6,8)]
   147       1.091798       1.091798       1.091798    8[6-(6,8),59-(8,8,8)]
   148      -0.867236      -0.867236      -0.867236    8[6-(6,8)]
   149       0.721177       0.721177       0.721177    8[6-(6,8),29-(8,8)]
   150      -0.321102      -0.321102      -0.321102    8[6-(6,8)]
   151      -1.138986      -1.138986      -1.138986    8[6-(6,8),29-(8,8)]
   152      -1.582303      -1.582303      -1.582303    8[6-(6,8),59-(8,8,8)]
   153       5.646598       5.646598       5.646598    8[6-(6,8)]
   154       4.932127       4.932127       4.932127    8[6-(6,8),59-(8,8,8)]
   155       6.901101       6.901101       6.901101    8[6-(6,8),59-(8,8,8)]
   156       6.981673       6.981673       6.981673    8[6-(6,8),29-(8,8)]
   157      -1.444043      -1.444043      -1.444043    8[6-(6,8),59-(8,8,8)]
   158      -1.263123      -1.263123      -1.263123    8[6-(6,8),29-(8,8)]
   159      10.703662      10.703662      10.703662    8[6-(6,8),59-(8,8,8)]
   160       0.461999       0.461999       0.461999    8[6-(6,8),59-(8,8,8)]
   161       4.130449       4.130449       4.130449    8[6-(6,8),59-(8,8,8)]
   162       4.602202       4.602202       4.602202    8[6-(6,8),29-(8,8)]
   163       6.519292       6.519292       6.519292    8[6-(6,8),29-(8,8)]
   164       5.390251       5.390251       5.390251    8[6-(6,8)]
   165      -0.816874      -0.816874      -0.816874    8[6-(6,8)]
   166       1.856405       1.856405       1.856405    8[6-(6,8)]
   167      -0.390052      -0.390052      -0.390052    8[6-(6,8),59-(8,8,8)]
   168       1.568982       1.568982       1.568982    8[6-(6,8)]
   169      -0.019431      -0.019431      -0.019431    8[6-(6,8),29-(8,8)]
   170       1.022847       1.022847       1.022847    8[6-(6,8)]
   171       1.840731       1.840731       1.840731    8[6-(6,8),29-(8,8)]
   172       2.284048       2.284048       2.284048    8[6-(6,8),59-(8,8,8)]
   173       5.961147       5.961147       5.961147    8[6-(6,8)]
   174       6.675618       6.675618       6.675618    8[6-(6,8),59-(8,8,8)]
   175       7.874147       7.874147       7.874147    8[6-(6,8),59-(8,8,8)]
   176       4.626073       4.626073       4.626073    8[6-(6,8),29-(8,8)]
   177       5.592709       5.592709       5.592709    8[6-(6,8),59-(8,8,8)]
   178       5.773629       5.773629       5.773629    8[6-(6,8),29-(8,8)]
   179       3.666911       3.666911       3.666911    8[6-(6,8),59-(8,8,8)]
   180       4.331247       4.331247       4.331247    8[6-(6,8),59-(8,8,8)]
   181       7.999697       7.999697       7.999697    8[6-(6,8),59-(8,8,8)]
   182        8.47145        8.47145        8.47145    8[6-(6,8),29-(8,8)]
   183       -0.51746       -0.51746       -0.51746    8[6-(6,8),29-(8,8)]
   184        -1.6465        -1.6465        -1.6465    8[6-(6,8)]
   185       6.219878       6.219878       6.219878    8[6-(6,8)]
   186       5.725653       5.725653       5.725653    8[6-(6,8)]
   187       6.646699       6.646699       6.646699    8[6-(6,8),59-(8,8,8)]
   188       8.605733       8.605733       8.605733    8[6-(6,8)]
   189        7.01732        7.01732        7.01732    8[6-(6,8),29-(8,8)]
   190       8.059599       8.059599       8.059599    8[6-(6,8)]
   191       8.877483       8.877483       8.877483    8[6-(6,8),29-(8,8)]
   192         9.3208         9.3208         9.3208    8[6-(6,8),59-(8,8,8)]
   193       2.091899       2.091899       2.091899    8[6-(6,8)]
   194        2.80637        2.80637        2.80637    8[6-(6,8),59-(8,8,8)]
   195       0.837396       0.837396       0.837396    8[6-(6,8),59-(8,8,8)]
   196       0.756824       0.756824       0.756824    8[6-(6,8),29-(8,8)]
   197        9.18254        9.18254        9.18254    8[6-(6,8),59-(8,8,8)]
   198        9.00162        9.00162        9.00162    8[6-(6,8),29-(8,8)]
   199      -2.965165      -2.965165      -2.965165    8[6-(6,8),59-(8,8,8)]
   200       7.276498       7.276498       7.276498    8[6-(6,8),59-(8,8,8)]
   201       3.608048       3.608048       3.608048    8[6-(6,8),59-(8,8,8)]
   202       3.136295       3.136295       3.136295    8[6-(6,8),29-(8,8)]
   203       1.219205       1.219205       1.219205    8[6-(6,8),29-(8,8)]
   204       2.348246       2.348246       2.348246    8[6-(6,8)]
   205       8.555371       8.555371       8.555371    8[6-(6,8)]
   206       5.882092       5.882092       5.882092    8[6-(6,8)]
   207       8.128549       8.128549       8.128549    8[6-(6,8),59-(8,8,8)]
   208       6.169515       6.169515       6.169515    8[6-(6,8)]
   209       7.757928       7.757928       7.757928    8[6-(6,8),29-(8,8)]
   210        6.71565        6.71565        6.71565    8[6-(6,8)]
   211       5.897766       5.897766       5.897766    8[6-(6,8),29-(8,8)]
   212       5.454449       5.454449       5.454449    8[6-(6,8),59-(8,8,8)]
   213        1.77735        1.77735        1.77735    8[6-(6,8)]
   214       1.062879       1.062879       1.062879    8[6-(6,8),59-(8,8,8)]
   215       -0.13565       -0.13565       -0.13565    8[6-(6,8),59-(8,8,8)]
   216       3.112424       3.112424       3.112424    8[6-(6,8),29-(8,8)]
