# Supplementary material for: A collection of forcefield precursors for metal–organic frameworks
Source: RSC Adv. 2019 Nov 13;9(63):36492–507. doi: 10.1039/c9ra07327b (PMC9075174; doi:10.1039/c9ra07327b)
Supplement: RA-009-C9RA07327B-s666 [file RA-009-C9RA07327B-s666.txt]

FALVUL01_clean

10.920000    0.000000    0.000000
-3.297281    19.515409    0.000000
0.000000    0.000000    20.369000

     1       2.894148       2.894148       2.894148    59[8-(6),8-(6),8-(6),8-(6),8-(6)]
     2       5.833201       5.833201       5.833201    59[8-(6),8-(6),8-(6),8-(6)]
     3      -2.380069      -2.380069      -2.380069    59[8-(6),8-(6),8-(6),8-(6),8-(6)]
     4       8.898158       8.898158       8.898158    59[8-(6),8-(6),8-(6),8-(6)]
     5       4.728571       4.728571       4.728571    59[8-(6),8-(6),8-(6),8-(6),8-(6)]
     6       1.789518       1.789518       1.789518    59[8-(6),8-(6),8-(6),8-(6)]
     7      10.002788      10.002788      10.002788    59[8-(6),8-(6),8-(6),8-(6),8-(6)]
     8      -1.275439      -1.275439      -1.275439    59[8-(6),8-(6),8-(6),8-(6)]
     9        2.39388        2.39388        2.39388    29[8-(6),8-(6),8-(6)]
    10       6.343016       6.343016       6.343016    29[8-(6),8-(6),8-(6)]
    11      -1.879802      -1.879802      -1.879802    29[8-(6),8-(6),8-(6)]
    12       8.388344       8.388344       8.388344    29[8-(6),8-(6),8-(6)]
    13       5.228839       5.228839       5.228839    29[8-(6),8-(6),8-(6)]
    14       1.279703       1.279703       1.279703    29[8-(6),8-(6),8-(6)]
    15       9.502521       9.502521       9.502521    29[8-(6),8-(6),8-(6)]
    16      -0.765625      -0.765625      -0.765625    29[8-(6),8-(6),8-(6)]
    17       1.464873       1.464873       1.464873    1[6-(6,6)]
    18       -0.23539       -0.23539       -0.23539    1[6-(6,6)]
    19       -0.53113       -0.53113       -0.53113    1[6-(6,6)]
    20       7.272292       7.272292       7.272292    1[6-(6,6)]
    21       8.906273       8.906273       8.906273    1[6-(6,6)]
    22       2.346487       2.346487       2.346487    1[6-(6,6)]
    23       0.749469       0.749469       0.749469    1[6-(6,6)]
    24        4.34249        4.34249        4.34249    1[6-(6,6)]
    25       4.161787       4.161787       4.161787    1[6-(6,6)]
    26       2.527806       2.527806       2.527806    1[6-(6,6)]
    27       6.157846       6.157846       6.157846    1[6-(6,6)]
    28       7.858109       7.858109       7.858109    1[6-(6,6)]
    29       8.153849       8.153849       8.153849    1[6-(6,6)]
    30       0.350427       0.350427       0.350427    1[6-(6,6)]
    31      -1.283554      -1.283554      -1.283554    1[6-(6,6)]
    32       5.276232       5.276232       5.276232    1[6-(6,6)]
    33        6.87325        6.87325        6.87325    1[6-(6,6)]
    34       3.280229       3.280229       3.280229    1[6-(6,6)]
    35       3.460932       3.460932       3.460932    1[6-(6,6)]
    36       5.094913       5.094913       5.094913    1[6-(6,6)]
    37       1.211667       1.211667       1.211667    6[6-(1,6),6-(6,6),6-(8,8)]
    38       1.742359       1.742359       1.742359    6[6-(1,6),6-(6,6),6-(8,8)]
    39       1.144843       1.144843       1.144843    6[1-(0),6-(6,6),6-(6,6)]
    40        0.06595        0.06595        0.06595    6[6-(1,6),6-(6,6),6-(8,8)]
    41      -0.462763      -0.462763      -0.462763    6[6-(1,6),6-(6,6),6-(8,8)]
    42       0.116266       0.116266       0.116266    6[1-(0),6-(6,6),6-(6,6)]
    43       1.748978       1.748978       1.748978    6[6-(6,6),8-(29),8-(59)]
    44       3.062122       3.062122       3.062122    6[6-(6,6),8-(59),8-(59)]
    45      -0.433507      -0.433507      -0.433507    6[6-(6,6),8-(29),8-(59)]
    46       9.241695       9.241695       9.241695    6[6-(6,6),8-(0),8-(29)]
    47      -0.303412      -0.303412      -0.303412    6[6-(1,6),6-(6,6),6-(8,8)]
    48      -0.973016      -0.973016      -0.973016    6[6-(1,6),6-(6,6),6-(8,8)]
    49      -0.981983      -0.981983      -0.981983    6[1-(0),6-(6,6),6-(6,6)]
    50        1.13746        1.13746        1.13746    6[6-(6,6),8-(0),8-(0)]
    51      -0.271225      -0.271225      -0.271225    6[6-(6,6),8-(0),8-(59)]
    52      -1.739275      -1.739275      -1.739275    6[6-(1,6),6-(6,6),6-(8,8)]
    53      -2.244916      -2.244916      -2.244916    6[6-(1,6),6-(6,6),6-(8,8)]
    54       7.593014       7.593014       7.593014    6[1-(0),6-(6,6),6-(6,6)]
    55       6.987689       6.987689       6.987689    6[6-(1,6),6-(6,6),6-(8,8)]
    56       7.491847       7.491847       7.491847    6[6-(1,6),6-(6,6),6-(8,8)]
    57       8.575364       8.575364       8.575364    6[1-(0),6-(6,6),6-(6,6)]
    58      -1.725873      -1.725873      -1.725873    6[6-(6,6),8-(29),8-(59)]
    59       5.691631       5.691631       5.691631    6[6-(6,6),8-(59),8-(59)]
    60        6.97683        6.97683        6.97683    6[6-(6,6),8-(29),8-(59)]
    61      -0.488492      -0.488492      -0.488492    6[6-(6,6),8-(0),8-(29)]
    62       2.599692       2.599692       2.599692    6[6-(1,6),6-(6,6),6-(8,8)]
    63       2.069001       2.069001       2.069001    6[6-(1,6),6-(6,6),6-(8,8)]
    64       2.666516       2.666516       2.666516    6[1-(0),6-(6,6),6-(6,6)]
    65       3.745409       3.745409       3.745409    6[6-(1,6),6-(6,6),6-(8,8)]
    66       4.274122       4.274122       4.274122    6[6-(1,6),6-(6,6),6-(8,8)]
    67       3.695093       3.695093       3.695093    6[1-(0),6-(6,6),6-(6,6)]
    68      -1.234899      -1.234899      -1.234899    6[6-(6,6),8-(29),8-(59)]
    69       0.749238       0.749238       0.749238    6[6-(6,6),8-(59),8-(59)]
    70       4.244866       4.244866       4.244866    6[6-(6,6),8-(29),8-(59)]
    71       5.489664       5.489664       5.489664    6[6-(6,6),8-(0),8-(29)]
    72       0.817491       0.817491       0.817491    6[6-(1,6),6-(6,6),6-(8,8)]
    73       1.487094       1.487094       1.487094    6[6-(1,6),6-(6,6),6-(8,8)]
    74       4.793343       4.793343       4.793343    6[1-(0),6-(6,6),6-(6,6)]
    75      -0.623382      -0.623382      -0.623382    6[6-(6,6),8-(0),8-(0)]
    76       0.785304       0.785304       0.785304    6[6-(6,6),8-(0),8-(59)]
    77       2.253353       2.253353       2.253353    6[6-(1,6),6-(6,6),6-(8,8)]
    78       2.758995       2.758995       2.758995    6[6-(1,6),6-(6,6),6-(8,8)]
    79       3.841065       3.841065       3.841065    6[1-(0),6-(6,6),6-(6,6)]
    80       4.446389       4.446389       4.446389    6[6-(1,6),6-(6,6),6-(8,8)]
    81       3.942231       3.942231       3.942231    6[6-(1,6),6-(6,6),6-(8,8)]
    82       2.858715       2.858715       2.858715    6[1-(0),6-(6,6),6-(6,6)]
    83       2.239951       2.239951       2.239951    6[6-(6,6),8-(29),8-(59)]
    84       5.742448       5.742448       5.742448    6[6-(6,6),8-(59),8-(59)]
    85       4.457248       4.457248       4.457248    6[6-(6,6),8-(29),8-(59)]
    86       1.002571       1.002571       1.002571    6[6-(6,6),8-(0),8-(29)]
    87       6.411052       6.411052       6.411052    6[6-(1,6),6-(6,6),6-(8,8)]
    88        5.88036        5.88036        5.88036    6[6-(1,6),6-(6,6),6-(8,8)]
    89       6.477876       6.477876       6.477876    6[1-(0),6-(6,6),6-(6,6)]
    90       7.556769       7.556769       7.556769    6[6-(1,6),6-(6,6),6-(8,8)]
    91       8.085482       8.085482       8.085482    6[6-(1,6),6-(6,6),6-(8,8)]
    92       7.506453       7.506453       7.506453    6[1-(0),6-(6,6),6-(6,6)]
    93       5.873741       5.873741       5.873741    6[6-(6,6),8-(29),8-(59)]
    94       4.560597       4.560597       4.560597    6[6-(6,6),8-(59),8-(59)]
    95       8.056226       8.056226       8.056226    6[6-(6,6),8-(29),8-(59)]
    96      -1.618976      -1.618976      -1.618976    6[6-(6,6),8-(0),8-(29)]
    97       7.926131       7.926131       7.926131    6[6-(1,6),6-(6,6),6-(8,8)]
    98       8.595735       8.595735       8.595735    6[6-(1,6),6-(6,6),6-(8,8)]
    99       8.604702       8.604702       8.604702    6[1-(0),6-(6,6),6-(6,6)]
   100       6.485259       6.485259       6.485259    6[6-(6,6),8-(0),8-(0)]
   101       7.893944       7.893944       7.893944    6[6-(6,6),8-(0),8-(59)]
   102       9.361994       9.361994       9.361994    6[6-(1,6),6-(6,6),6-(8,8)]
   103       9.867635       9.867635       9.867635    6[6-(1,6),6-(6,6),6-(8,8)]
   104       0.029705       0.029705       0.029705    6[1-(0),6-(6,6),6-(6,6)]
   105        0.63503        0.63503        0.63503    6[6-(1,6),6-(6,6),6-(8,8)]
   106       0.130872       0.130872       0.130872    6[6-(1,6),6-(6,6),6-(8,8)]
   107      -0.952645      -0.952645      -0.952645    6[1-(0),6-(6,6),6-(6,6)]
   108       9.348592       9.348592       9.348592    6[6-(6,6),8-(29),8-(59)]
   109       1.931088       1.931088       1.931088    6[6-(6,6),8-(59),8-(59)]
   110       0.645889       0.645889       0.645889    6[6-(6,6),8-(29),8-(59)]
   111       8.111211       8.111211       8.111211    6[6-(6,6),8-(0),8-(29)]
   112       5.023027       5.023027       5.023027    6[6-(1,6),6-(6,6),6-(8,8)]
   113       5.553718       5.553718       5.553718    6[6-(1,6),6-(6,6),6-(8,8)]
   114       4.956203       4.956203       4.956203    6[1-(0),6-(6,6),6-(6,6)]
   115        3.87731        3.87731        3.87731    6[6-(1,6),6-(6,6),6-(8,8)]
   116       3.348597       3.348597       3.348597    6[6-(1,6),6-(6,6),6-(8,8)]
   117       3.927626       3.927626       3.927626    6[1-(0),6-(6,6),6-(6,6)]
   118       8.857618       8.857618       8.857618    6[6-(6,6),8-(29),8-(59)]
   119       6.873481       6.873481       6.873481    6[6-(6,6),8-(59),8-(59)]
   120       3.377853       3.377853       3.377853    6[6-(6,6),8-(29),8-(59)]
   121       2.133055       2.133055       2.133055    6[6-(6,6),8-(0),8-(29)]
   122       6.805228       6.805228       6.805228    6[6-(1,6),6-(6,6),6-(8,8)]
   123       6.135625       6.135625       6.135625    6[6-(1,6),6-(6,6),6-(8,8)]
   124       2.829376       2.829376       2.829376    6[1-(0),6-(6,6),6-(6,6)]
   125       8.246101       8.246101       8.246101    6[6-(6,6),8-(0),8-(0)]
   126       6.837415       6.837415       6.837415    6[6-(6,6),8-(0),8-(59)]
   127       5.369366       5.369366       5.369366    6[6-(1,6),6-(6,6),6-(8,8)]
   128       4.863724       4.863724       4.863724    6[6-(1,6),6-(6,6),6-(8,8)]
   129       3.781654       3.781654       3.781654    6[1-(0),6-(6,6),6-(6,6)]
   130        3.17633        3.17633        3.17633    6[6-(1,6),6-(6,6),6-(8,8)]
   131       3.680488       3.680488       3.680488    6[6-(1,6),6-(6,6),6-(8,8)]
   132       4.764004       4.764004       4.764004    6[1-(0),6-(6,6),6-(6,6)]
   133       5.382768       5.382768       5.382768    6[6-(6,6),8-(29),8-(59)]
   134       1.880271       1.880271       1.880271    6[6-(6,6),8-(59),8-(59)]
   135       3.165471       3.165471       3.165471    6[6-(6,6),8-(29),8-(59)]
   136       6.620148       6.620148       6.620148    6[6-(6,6),8-(0),8-(29)]
   137       2.007956       2.007956       2.007956    8[6-(6,8),59-(8,8,8,8)]
   138       1.854273       1.854273       1.854273    8[6-(6,8),29-(8,8)]
   139       3.950564       3.950564       3.950564    8[6-(6,8),59-(8,8,8)]
   140       3.296612       3.296612       3.296612    8[6-(6,8),59-(8,8,8)]
   141      -0.369035      -0.369035      -0.369035    8[6-(6,8),59-(8,8,8,8)]
   142       -0.84924       -0.84924       -0.84924    8[6-(6,8),29-(8,8)]
   143        8.15767        8.15767        8.15767    8[6-(6,8),29-(8,8)]
   144       9.339417       9.339417       9.339417    8[6-(6,8)]
   145       1.471359       1.471359       1.471359    8[6-(6,8)]
   146        1.95659        1.95659        1.95659    8[6-(6,8)]
   147       0.999657       0.999657       0.999657    8[6-(6,8),59-(8,8,8,8)]
   148      -0.960614      -0.960614      -0.960614    8[6-(6,8)]
   149       0.551973       0.551973       0.551973    8[6-(6,8),29-(8,8)]
   150      -0.519851      -0.519851      -0.519851    8[6-(6,8)]
   151      -1.317784      -1.317784      -1.317784    8[6-(6,8),29-(8,8)]
   152      -1.765192      -1.765192      -1.765192    8[6-(6,8),59-(8,8,8)]
   153       5.494938       5.494938       5.494938    8[6-(6,8),59-(8,8,8,8)]
   154       4.786172       4.786172       4.786172    8[6-(6,8),59-(8,8,8,8)]
   155       6.791408       6.791408       6.791408    8[6-(6,8),59-(8,8,8)]
   156       6.827871       6.827871       6.827871    8[6-(6,8),29-(8,8)]
   157      -1.493878      -1.493878      -1.493878    8[6-(6,8),59-(8,8,8,8)]
   158      -1.340194      -1.340194      -1.340194    8[6-(6,8),29-(8,8)]
   159      -0.139204      -0.139204      -0.139204    8[6-(6,8),59-(8,8,8)]
   160       0.514747       0.514747       0.514747    8[6-(6,8),59-(8,8,8)]
   161       4.180394       4.180394       4.180394    8[6-(6,8),59-(8,8,8,8)]
   162       4.660599       4.660599       4.660599    8[6-(6,8),29-(8,8)]
   163       6.573689       6.573689       6.573689    8[6-(6,8),29-(8,8)]
   164       5.391943       5.391943       5.391943    8[6-(6,8)]
   165       -0.95728       -0.95728       -0.95728    8[6-(6,8)]
   166        1.85477        1.85477        1.85477    8[6-(6,8)]
   167      -0.485579      -0.485579      -0.485579    8[6-(6,8),59-(8,8,8,8)]
   168       1.474693       1.474693       1.474693    8[6-(6,8)]
   169      -0.037895      -0.037895      -0.037895    8[6-(6,8),29-(8,8)]
   170       1.033929       1.033929       1.033929    8[6-(6,8)]
   171       1.831863       1.831863       1.831863    8[6-(6,8),29-(8,8)]
   172       2.279271       2.279271       2.279271    8[6-(6,8),59-(8,8,8)]
   173        5.93914        5.93914        5.93914    8[6-(6,8),59-(8,8,8,8)]
   174       6.647906       6.647906       6.647906    8[6-(6,8),59-(8,8,8,8)]
   175       7.939952       7.939952       7.939952    8[6-(6,8),59-(8,8,8)]
   176       4.606207       4.606207       4.606207    8[6-(6,8),29-(8,8)]
   177       5.614763       5.614763       5.614763    8[6-(6,8),59-(8,8,8,8)]
   178       5.768446       5.768446       5.768446    8[6-(6,8),29-(8,8)]
   179       3.672155       3.672155       3.672155    8[6-(6,8),59-(8,8,8)]
   180       4.326107       4.326107       4.326107    8[6-(6,8),59-(8,8,8)]
   181       7.991754       7.991754       7.991754    8[6-(6,8),59-(8,8,8,8)]
   182      -2.448041      -2.448041      -2.448041    8[6-(6,8),29-(8,8)]
   183      -0.534951      -0.534951      -0.534951    8[6-(6,8),29-(8,8)]
   184      -1.716698      -1.716698      -1.716698    8[6-(6,8)]
   185        6.15136        6.15136        6.15136    8[6-(6,8)]
   186       5.666129       5.666129       5.666129    8[6-(6,8)]
   187       6.623062       6.623062       6.623062    8[6-(6,8),59-(8,8,8,8)]
   188       8.583333       8.583333       8.583333    8[6-(6,8)]
   189       7.070746       7.070746       7.070746    8[6-(6,8),29-(8,8)]
   190        8.14257        8.14257        8.14257    8[6-(6,8)]
   191       8.940503       8.940503       8.940503    8[6-(6,8),29-(8,8)]
   192       9.387911       9.387911       9.387911    8[6-(6,8),59-(8,8,8)]
   193       2.127781       2.127781       2.127781    8[6-(6,8),59-(8,8,8,8)]
   194       2.836547       2.836547       2.836547    8[6-(6,8),59-(8,8,8,8)]
   195       0.831311       0.831311       0.831311    8[6-(6,8),59-(8,8,8)]
   196       0.794848       0.794848       0.794848    8[6-(6,8),29-(8,8)]
   197       9.116597       9.116597       9.116597    8[6-(6,8),59-(8,8,8,8)]
   198       8.962913       8.962913       8.962913    8[6-(6,8),29-(8,8)]
   199      -3.158077      -3.158077      -3.158077    8[6-(6,8),59-(8,8,8)]
   200       7.107972       7.107972       7.107972    8[6-(6,8),59-(8,8,8)]
   201       3.442325       3.442325       3.442325    8[6-(6,8),59-(8,8,8,8)]
   202        2.96212        2.96212        2.96212    8[6-(6,8),29-(8,8)]
   203        1.04903        1.04903        1.04903    8[6-(6,8),29-(8,8)]
   204       2.230776       2.230776       2.230776    8[6-(6,8)]
   205       8.579999       8.579999       8.579999    8[6-(6,8)]
   206       5.767949       5.767949       5.767949    8[6-(6,8)]
   207       8.108298       8.108298       8.108298    8[6-(6,8),59-(8,8,8,8)]
   208       6.148026       6.148026       6.148026    8[6-(6,8)]
   209       7.660614       7.660614       7.660614    8[6-(6,8),29-(8,8)]
   210        6.58879        6.58879        6.58879    8[6-(6,8)]
   211       5.790856       5.790856       5.790856    8[6-(6,8),29-(8,8)]
   212       5.343448       5.343448       5.343448    8[6-(6,8),59-(8,8,8)]
   213       1.683579       1.683579       1.683579    8[6-(6,8),59-(8,8,8,8)]
   214       0.974813       0.974813       0.974813    8[6-(6,8),59-(8,8,8,8)]
   215      -0.317233      -0.317233      -0.317233    8[6-(6,8),59-(8,8,8)]
   216       3.016512       3.016512       3.016512    8[6-(6,8),29-(8,8)]
