# Supplementary material for: A collection of forcefield precursors for metal–organic frameworks
Source: RSC Adv. 2019 Nov 13;9(63):36492–507. doi: 10.1039/c9ra07327b (PMC9075174; doi:10.1039/c9ra07327b)
Supplement: RA-009-C9RA07327B-s667 [file RA-009-C9RA07327B-s667.txt]

FAMBUS_clean

9.862000    0.000000    0.000000
-0.232076    10.378406    0.000000
-4.628997    -3.360409    17.433564

     1       2.720645       2.720645       2.720645    48[8-(6),8-(6),8-(6),8-(6),8-(6,48)]
     2       2.280282       2.280282       2.280282    48[8-(6),8-(6),8-(6),8-(6),8-(6,48)]
     3       2.500463       2.500463       2.500463    48[8-(6),8-(6),8-(6),8-(6),8-(6,48),8-(6,48)]
     4       2.516106       2.516106       2.516106    1[6-(6,6)]
     5       2.590673       2.590673       2.590673    1[6-(6,6)]
     6       2.613472       2.613472       2.613472    1[6-(6,6)]
     7       0.647964       0.647964       0.647964    1[6-(1,6,8)]
     8       1.294796       1.294796       1.294796    1[6-(1,6,8)]
     9      -1.667771      -1.667771      -1.667771    1[6-(6,6)]
    10      -1.763126      -1.763126      -1.763126    1[6-(6,6)]
    11       5.002108       5.002108       5.002108    1[6-(6,6)]
    12       5.097987       5.097987       5.097987    1[6-(6,6)]
    13       6.070851       6.070851       6.070851    1[6-(1,6,8)]
    14       6.025599       6.025599       6.025599    1[6-(1,6,8)]
    15      -0.150271      -0.150271      -0.150271    1[6-(6,6)]
    16       7.565611       7.565611       7.565611    1[6-(6,6)]
    17        5.69274        5.69274        5.69274    1[6-(6,6)]
    18       2.484821       2.484821       2.484821    1[6-(6,6)]
    19       2.410254       2.410254       2.410254    1[6-(6,6)]
    20       2.387455       2.387455       2.387455    1[6-(6,6)]
    21       4.352963       4.352963       4.352963    1[6-(1,6,8)]
    22       3.706131       3.706131       3.706131    1[6-(1,6,8)]
    23       6.668698       6.668698       6.668698    1[6-(6,6)]
    24       6.764053       6.764053       6.764053    1[6-(6,6)]
    25      -0.001181      -0.001181      -0.001181    1[6-(6,6)]
    26       -0.09706       -0.09706       -0.09706    1[6-(6,6)]
    27      -1.069924      -1.069924      -1.069924    1[6-(1,6,8)]
    28      -1.024672      -1.024672      -1.024672    1[6-(1,6,8)]
    29       5.151198       5.151198       5.151198    1[6-(6,6)]
    30      -2.564684      -2.564684      -2.564684    1[6-(6,6)]
    31      -0.691813      -0.691813      -0.691813    1[6-(6,6)]
    32       2.546415       2.546415       2.546415    6[6-(1,6),6-(1,6),6-(8,8)]
    33       2.530698       2.530698       2.530698    6[1-(0),6-(6,6),6-(6,6)]
    34       2.536856       2.536856       2.536856    6[6-(1,6),6-(1,6),6-(8,8)]
    35       2.568152       2.568152       2.568152    6[1-(0),6-(6,6),6-(6,8)]
    36       2.565385       2.565385       2.565385    6[6-(1,6),6-(1,6),8-(6)]
    37       2.580822       2.580822       2.580822    6[1-(0),6-(6,6),6-(6,8)]
    38       2.599056       2.599056       2.599056    6[6-(6,6),8-(48),8-(48)]
    39       2.483607       2.483607       2.483607    6[6-(6,6),8-(48),8-(48)]
    40       1.421793       1.421793       1.421793    6[1-(0),1-(0),6-(6,6),8-(6)]
    41      -3.206667      -3.206667      -3.206667    6[6-(1,1,8),6-(1,6),6-(1,6)]
    42      -2.307119      -2.307119      -2.307119    6[1-(0),6-(1,6),6-(6,6)]
    43      -2.364514      -2.364514      -2.364514    6[1-(0),6-(1,6),6-(6,6)]
    44      -3.321319      -3.321319      -3.321319    6[6-(1,1,8),6-(1,6),6-(1,6)]
    45       5.642443       5.642443       5.642443    6[1-(0),6-(1,6),6-(6,6)]
    46      -4.162162      -4.162162      -4.162162    6[1-(0),6-(1,6),6-(6,6)]
    47      -3.316147      -3.316147      -3.316147    6[1-(0),1-(0),6-(6,6),8-(6)]
    48      -2.135282      -2.135282      -2.135282    6[6-(1,6),6-(1,6),8-(6)]
    49      -0.966603      -0.966603      -0.966603    6[1-(0),6-(6,6),6-(6,8)]
    50      -1.003712      -1.003712      -1.003712    6[6-(1,6),6-(1,6),6-(8,8)]
    51       7.608792       7.608792       7.608792    6[1-(0),6-(6,6),6-(6,6)]
    52       6.421368       6.421368       6.421368    6[6-(1,6),6-(1,6),6-(8,8)]
    53       6.474233       6.474233       6.474233    6[1-(0),6-(6,6),6-(6,8)]
    54       0.252724       0.252724       0.252724    6[6-(6,6),8-(0),8-(48,48)]
    55       5.116993       5.116993       5.116993    6[6-(6,6),8-(48),8-(48)]
    56       2.454512       2.454512       2.454512    6[6-(1,6),6-(1,6),6-(8,8)]
    57       2.470229       2.470229       2.470229    6[1-(0),6-(6,6),6-(6,6)]
    58       2.464071       2.464071       2.464071    6[6-(1,6),6-(1,6),6-(8,8)]
    59       2.432775       2.432775       2.432775    6[1-(0),6-(6,6),6-(6,8)]
    60       2.435542       2.435542       2.435542    6[6-(1,6),6-(1,6),8-(6)]
    61       2.420105       2.420105       2.420105    6[1-(0),6-(6,6),6-(6,8)]
    62       2.401871       2.401871       2.401871    6[6-(6,6),8-(48),8-(48)]
    63        2.51732        2.51732        2.51732    6[6-(6,6),8-(48),8-(48)]
    64       3.579134       3.579134       3.579134    6[1-(0),1-(0),6-(6,6),8-(6)]
    65       8.207594       8.207594       8.207594    6[6-(1,1,8),6-(1,6),6-(1,6)]
    66       7.308046       7.308046       7.308046    6[1-(0),6-(1,6),6-(6,6)]
    67       7.365441       7.365441       7.365441    6[1-(0),6-(1,6),6-(6,6)]
    68       8.322246       8.322246       8.322246    6[6-(1,1,8),6-(1,6),6-(1,6)]
    69      -0.641516      -0.641516      -0.641516    6[1-(0),6-(1,6),6-(6,6)]
    70       9.163089       9.163089       9.163089    6[1-(0),6-(1,6),6-(6,6)]
    71      -1.544926      -1.544926      -1.544926    6[1-(0),1-(0),6-(6,6),8-(6)]
    72       7.136209       7.136209       7.136209    6[6-(1,6),6-(1,6),8-(6)]
    73        5.96753        5.96753        5.96753    6[1-(0),6-(6,6),6-(6,8)]
    74       6.004639       6.004639       6.004639    6[6-(1,6),6-(1,6),6-(8,8)]
    75      -2.607865      -2.607865      -2.607865    6[1-(0),6-(6,6),6-(6,6)]
    76      -1.420441      -1.420441      -1.420441    6[6-(1,6),6-(1,6),6-(8,8)]
    77      -1.473306      -1.473306      -1.473306    6[1-(0),6-(6,6),6-(6,8)]
    78       4.748203       4.748203       4.748203    6[6-(6,6),8-(0),8-(48,48)]
    79      -0.116066      -0.116066      -0.116066    6[6-(6,6),8-(48),8-(48)]
    80       2.534186       2.534186       2.534186    8[6-(6,8),48-(8,8,8,8,8)]
    81       2.589858       2.589858       2.589858    8[6-(6,8),48-(8,8,8,8)]
    82       2.752778       2.752778       2.752778    8[6-(6,8),48-(8,8,8,8)]
    83        2.66345        2.66345        2.66345    8[6-(6,8),48-(8,8,8,8)]
    84       2.578415       2.578415       2.578415    8[6-(1,1,6),6-(6,6)]
    85      -2.101856      -2.101856      -2.101856    8[6-(1,1,6),6-(6,6)]
    86       1.323441       1.323441       1.323441    8[6-(6,8),48-(8,8,8,8),48-(8,8,8,8,8)]
    87       0.229053       0.229053       0.229053    8[6-(6,8)]
    88       5.021461       5.021461       5.021461    8[6-(6,8),48-(8,8,8,8)]
    89       4.160335       4.160335       4.160335    8[6-(6,8),48-(8,8,8,8,8)]
    90       2.466741       2.466741       2.466741    8[6-(6,8),48-(8,8,8,8,8)]
    91       2.411069       2.411069       2.411069    8[6-(6,8),48-(8,8,8,8)]
    92       2.248149       2.248149       2.248149    8[6-(6,8),48-(8,8,8,8)]
    93       2.337477       2.337477       2.337477    8[6-(6,8),48-(8,8,8,8)]
    94       2.422512       2.422512       2.422512    8[6-(1,1,6),6-(6,6)]
    95       7.102783       7.102783       7.102783    8[6-(1,1,6),6-(6,6)]
    96       3.677486       3.677486       3.677486    8[6-(6,8),48-(8,8,8,8),48-(8,8,8,8,8)]
    97       4.771874       4.771874       4.771874    8[6-(6,8)]
    98      -0.020534      -0.020534      -0.020534    8[6-(6,8),48-(8,8,8,8)]
    99       0.840592       0.840592       0.840592    8[6-(6,8),48-(8,8,8,8,8)]
