# Supplementary material for: A collection of forcefield precursors for metal–organic frameworks
Source: RSC Adv. 2019 Nov 13;9(63):36492–507. doi: 10.1039/c9ra07327b (PMC9075174; doi:10.1039/c9ra07327b)
Supplement: RA-009-C9RA07327B-s668 [file RA-009-C9RA07327B-s668.txt]

FANQER_clean

7.247000    0.000000    0.000000
0.000000    14.983000    0.000000
-0.355204    0.000000    22.486195

     1       5.187168       5.187168       5.187168    25[7-(6),7-(6),7-(6),7-(6),7-(6,6)]
     2       5.150526       5.150526       5.150526    25[7-(6),7-(6),7-(6),7-(6),7-(6,6)]
     3       1.704628       1.704628       1.704628    25[7-(6),7-(6),7-(6),7-(6),7-(6,6)]
     4        1.74127        1.74127        1.74127    25[7-(6),7-(6),7-(6),7-(6),7-(6,6)]
     5       3.445898       3.445898       3.445898    25[7-(6),7-(6),7-(6,6),7-(6,6)]
     6            0.0            0.0            0.0    25[7-(6),7-(6),7-(6,6),7-(6,6)]
     7       4.694142       4.694142       4.694142    1[6-(7,7)]
     8       4.327383       4.327383       4.327383    1[6-(6,7)]
     9       4.926415       4.926415       4.926415    1[6-(6,6)]
    10       5.245514       5.245514       5.245514    1[6-(6,7)]
    11       5.643552       5.643552       5.643552    1[6-(7,7)]
    12       6.010311       6.010311       6.010311    1[6-(6,7)]
    13       5.411279       5.411279       5.411279    1[6-(6,6)]
    14        5.09218        5.09218        5.09218    1[6-(6,7)]
    15       2.197654       2.197654       2.197654    1[6-(7,7)]
    16       2.564413       2.564413       2.564413    1[6-(6,7)]
    17       1.965381       1.965381       1.965381    1[6-(6,6)]
    18       1.646282       1.646282       1.646282    1[6-(6,7)]
    19       1.248244       1.248244       1.248244    1[6-(7,7)]
    20       0.881485       0.881485       0.881485    1[6-(6,7)]
    21       1.480517       1.480517       1.480517    1[6-(6,6)]
    22       1.799616       1.799616       1.799616    1[6-(6,7)]
    23       1.482292       1.482292       1.482292    74[6-(7),6-(7),6-(7),6-(7),6-(7),6-(7),6-(7),6-(7)]
    24       1.608402       1.608402       1.608402    74[6-(7),6-(7),6-(7),6-(7),6-(7),6-(7),6-(7),6-(7)]
    25       5.409504       5.409504       5.409504    74[6-(7),6-(7),6-(7),6-(7),6-(7),6-(7),6-(7),6-(7)]
    26       5.283394       5.283394       5.283394    74[6-(7),6-(7),6-(7),6-(7),6-(7),6-(7),6-(7),6-(7)]
    27       3.060032       3.060032       3.060032    6[7-(25),74-(6,6,6,6,6,6,6)]
    28       3.070653       3.070653       3.070653    6[7-(25),74-(6,6,6,6,6,6,6)]
    29       0.293227       0.293227       0.293227    6[7-(25),74-(6,6,6,6,6,6,6)]
    30       0.370209       0.370209       0.370209    6[7-(25),74-(6,6,6,6,6,6,6)]
    31       2.079353       2.079353       2.079353    6[7-(25),74-(6,6,6,6,6,6,6)]
    32       1.753188       1.753188       1.753188    6[7-(0),74-(6,6,6,6,6,6,6)]
    33       6.907468       6.907468       6.907468    6[7-(0),74-(6,6,6,6,6,6,6)]
    34       1.479024       1.479024       1.479024    6[7-(0),74-(6,6,6,6,6,6,6)]
    35       4.704842       4.704842       4.704842    6[1-(0),7-(6,25),7-(6,25)]
    36       4.511942       4.511942       4.511942    6[1-(0),6-(1,6),7-(6,25)]
    37       4.841512       4.841512       4.841512    6[1-(0),6-(1,7),6-(1,7)]
    38       5.051016       5.051016       5.051016    6[1-(0),6-(1,6),7-(6,25)]
    39       0.030662       0.030662       0.030662    6[7-(25),74-(6,6,6,6,6,6,6)]
    40       0.020041       0.020041       0.020041    6[7-(25),74-(6,6,6,6,6,6,6)]
    41       2.797467       2.797467       2.797467    6[7-(25),74-(6,6,6,6,6,6,6)]
    42       2.720485       2.720485       2.720485    6[7-(25),74-(6,6,6,6,6,6,6)]
    43       1.011341       1.011341       1.011341    6[7-(25),74-(6,6,6,6,6,6,6)]
    44       1.337506       1.337506       1.337506    6[7-(0),74-(6,6,6,6,6,6,6)]
    45       3.430226       3.430226       3.430226    6[7-(0),74-(6,6,6,6,6,6,6)]
    46        1.61167        1.61167        1.61167    6[7-(0),74-(6,6,6,6,6,6,6)]
    47       5.632852       5.632852       5.632852    6[1-(0),7-(6,25),7-(6,25)]
    48       5.825752       5.825752       5.825752    6[1-(0),6-(1,6),7-(6,25)]
    49       5.496182       5.496182       5.496182    6[1-(0),6-(1,7),6-(1,7)]
    50       5.286678       5.286678       5.286678    6[1-(0),6-(1,6),7-(6,25)]
    51       3.831764       3.831764       3.831764    6[7-(25),74-(6,6,6,6,6,6,6)]
    52       3.821143       3.821143       3.821143    6[7-(25),74-(6,6,6,6,6,6,6)]
    53       6.598569       6.598569       6.598569    6[7-(25),74-(6,6,6,6,6,6,6)]
    54       6.521587       6.521587       6.521587    6[7-(25),74-(6,6,6,6,6,6,6)]
    55       4.812443       4.812443       4.812443    6[7-(25),74-(6,6,6,6,6,6,6)]
    56       5.138608       5.138608       5.138608    6[7-(0),74-(6,6,6,6,6,6,6)]
    57      -0.015672      -0.015672      -0.015672    6[7-(0),74-(6,6,6,6,6,6,6)]
    58       5.412772       5.412772       5.412772    6[7-(0),74-(6,6,6,6,6,6,6)]
    59       2.186954       2.186954       2.186954    6[1-(0),7-(6,25),7-(6,25)]
    60       2.379854       2.379854       2.379854    6[1-(0),6-(1,6),7-(6,25)]
    61       2.050284       2.050284       2.050284    6[1-(0),6-(1,7),6-(1,7)]
    62        1.84078        1.84078        1.84078    6[1-(0),6-(1,6),7-(6,25)]
    63       6.861134       6.861134       6.861134    6[7-(25),74-(6,6,6,6,6,6,6)]
    64       6.871755       6.871755       6.871755    6[7-(25),74-(6,6,6,6,6,6,6)]
    65       4.094329       4.094329       4.094329    6[7-(25),74-(6,6,6,6,6,6,6)]
    66       4.171311       4.171311       4.171311    6[7-(25),74-(6,6,6,6,6,6,6)]
    67       5.880455       5.880455       5.880455    6[7-(25),74-(6,6,6,6,6,6,6)]
    68        5.55429        5.55429        5.55429    6[7-(0),74-(6,6,6,6,6,6,6)]
    69        3.46157        3.46157        3.46157    6[7-(0),74-(6,6,6,6,6,6,6)]
    70       5.280126       5.280126       5.280126    6[7-(0),74-(6,6,6,6,6,6,6)]
    71       1.258944       1.258944       1.258944    6[1-(0),7-(6,25),7-(6,25)]
    72       1.066044       1.066044       1.066044    6[1-(0),6-(1,6),7-(6,25)]
    73       1.395614       1.395614       1.395614    6[1-(0),6-(1,7),6-(1,7)]
    74       1.605118       1.605118       1.605118    6[1-(0),6-(1,6),7-(6,25)]
    75       3.860599       3.860599       3.860599    7[6-(74),25-(7,7,7,7)]
    76       6.479504       6.479504       6.479504    7[6-(74),25-(7,7,7,7)]
    77       3.437271       3.437271       3.437271    7[6-(74),25-(7,7,7,7)]
    78      -0.280976      -0.280976      -0.280976    7[6-(74),25-(7,7,7,7)]
    79       2.422959       2.422959       2.422959    7[6-(74),25-(7,7,7)]
    80       1.884307       1.884307       1.884307    7[6-(74)]
    81       5.949194       5.949194       5.949194    7[6-(74)]
    82       1.500255       1.500255       1.500255    7[6-(74)]
    83       4.984635       4.984635       4.984635    7[6-(1,6),6-(1,7),25-(7,7,7,7)]
    84       4.444005       4.444005       4.444005    7[6-(1,6),6-(1,7),25-(7,7,7)]
    85       6.477095       6.477095       6.477095    7[6-(74),25-(7,7,7,7)]
    86        3.85819        3.85819        3.85819    7[6-(74),25-(7,7,7,7)]
    87       6.900423       6.900423       6.900423    7[6-(74),25-(7,7,7,7)]
    88        3.37167        3.37167        3.37167    7[6-(74),25-(7,7,7,7)]
    89       0.667735       0.667735       0.667735    7[6-(74),25-(7,7,7)]
    90       1.206387       1.206387       1.206387    7[6-(74)]
    91         4.3885         4.3885         4.3885    7[6-(74)]
    92       1.590439       1.590439       1.590439    7[6-(74)]
    93       5.353059       5.353059       5.353059    7[6-(1,6),6-(1,7),25-(7,7,7,7)]
    94       5.893689       5.893689       5.893689    7[6-(1,6),6-(1,7),25-(7,7,7)]
    95       3.031197       3.031197       3.031197    7[6-(74),25-(7,7,7,7)]
    96       0.412292       0.412292       0.412292    7[6-(74),25-(7,7,7,7)]
    97       3.454525       3.454525       3.454525    7[6-(74),25-(7,7,7,7)]
    98      -0.074228      -0.074228      -0.074228    7[6-(74),25-(7,7,7,7)]
    99       4.468837       4.468837       4.468837    7[6-(74),25-(7,7,7)]
   100       5.007489       5.007489       5.007489    7[6-(74)]
   101       0.942602       0.942602       0.942602    7[6-(74)]
   102       5.391541       5.391541       5.391541    7[6-(74)]
   103       1.907161       1.907161       1.907161    7[6-(1,6),6-(1,7),25-(7,7,7,7)]
   104       2.447791       2.447791       2.447791    7[6-(1,6),6-(1,7),25-(7,7,7)]
   105       0.414701       0.414701       0.414701    7[6-(74),25-(7,7,7,7)]
   106       3.033606       3.033606       3.033606    7[6-(74),25-(7,7,7,7)]
   107      -0.008627      -0.008627      -0.008627    7[6-(74),25-(7,7,7,7)]
   108       3.520126       3.520126       3.520126    7[6-(74),25-(7,7,7,7)]
   109       6.224061       6.224061       6.224061    7[6-(74),25-(7,7,7)]
   110       5.685409       5.685409       5.685409    7[6-(74)]
   111       2.503296       2.503296       2.503296    7[6-(74)]
   112       5.301357       5.301357       5.301357    7[6-(74)]
   113       1.538737       1.538737       1.538737    7[6-(1,6),6-(1,7),25-(7,7,7,7)]
   114       0.998107       0.998107       0.998107    7[6-(1,6),6-(1,7),25-(7,7,7)]
