# Supplementary material for: A collection of forcefield precursors for metal–organic frameworks
Source: RSC Adv. 2019 Nov 13;9(63):36492–507. doi: 10.1039/c9ra07327b (PMC9075174; doi:10.1039/c9ra07327b)
Supplement: RA-009-C9RA07327B-s669 [file RA-009-C9RA07327B-s669.txt]

FAPTIB_clean

11.714000    0.000000    0.000000
0.000000    14.233000    0.000000
0.000000    0.000000    17.313000

     1       0.171493       0.171493       0.171493    48[7-(6,6),7-(6,6),8-(6),8-(6),8-(6)]
     2       0.171493       0.171493       0.171493    48[7-(6,6),7-(6,6),8-(6),8-(6),8-(6)]
     3      11.542507      11.542507      11.542507    48[7-(6,6),7-(6,6),8-(6),8-(6),8-(6)]
     4      11.542507      11.542507      11.542507    48[7-(6,6),7-(6,6),8-(6),8-(6),8-(6)]
     5       2.734048       2.734048       2.734048    1[6-(6,7)]
     6       2.786761       2.786761       2.786761    1[6-(6,7)]
     7       5.060448       5.060448       5.060448    1[6-(6,6)]
     8       4.977279       4.977279       4.977279    1[6-(6,6)]
     9      -0.010543      -0.010543      -0.010543    1[6-(6,6)]
    10       9.307944       9.307944       9.307944    1[6-(6,7)]
    11       7.045971       7.045971       7.045971    1[6-(6,6)]
    12       7.072913       7.072913       7.072913    1[6-(6,6)]
    13         9.3548         9.3548         9.3548    1[6-(6,7)]
    14       0.458017       0.458017       0.458017    1[6-(6,6)]
    15       0.450989       0.450989       0.450989    1[6-(6,6)]
    16       0.821151       0.821151       0.821151    1[7-(1,6)]
    17       0.639584       0.639584       0.639584    1[7-(1,6)]
    18       2.734048       2.734048       2.734048    1[6-(6,7)]
    19       2.786761       2.786761       2.786761    1[6-(6,7)]
    20       5.060448       5.060448       5.060448    1[6-(6,6)]
    21       4.977279       4.977279       4.977279    1[6-(6,6)]
    22      -0.010543      -0.010543      -0.010543    1[6-(6,6)]
    23       9.307944       9.307944       9.307944    1[6-(6,7)]
    24       7.045971       7.045971       7.045971    1[6-(6,6)]
    25       7.072913       7.072913       7.072913    1[6-(6,6)]
    26         9.3548         9.3548         9.3548    1[6-(6,7)]
    27       0.458017       0.458017       0.458017    1[6-(6,6)]
    28       0.450989       0.450989       0.450989    1[6-(6,6)]
    29       0.821151       0.821151       0.821151    1[7-(1,6)]
    30       0.639584       0.639584       0.639584    1[7-(1,6)]
    31       8.979952       8.979952       8.979952    1[6-(6,7)]
    32       8.927239       8.927239       8.927239    1[6-(6,7)]
    33       6.653552       6.653552       6.653552    1[6-(6,6)]
    34       6.736721       6.736721       6.736721    1[6-(6,6)]
    35       0.010543       0.010543       0.010543    1[6-(6,6)]
    36       2.406056       2.406056       2.406056    1[6-(6,7)]
    37       4.668029       4.668029       4.668029    1[6-(6,6)]
    38       4.641087       4.641087       4.641087    1[6-(6,6)]
    39         2.3592         2.3592         2.3592    1[6-(6,7)]
    40      11.255983      11.255983      11.255983    1[6-(6,6)]
    41      11.263011      11.263011      11.263011    1[6-(6,6)]
    42      10.892849      10.892849      10.892849    1[7-(1,6)]
    43      11.074416      11.074416      11.074416    1[7-(1,6)]
    44       8.979952       8.979952       8.979952    1[6-(6,7)]
    45       8.927239       8.927239       8.927239    1[6-(6,7)]
    46       6.653552       6.653552       6.653552    1[6-(6,6)]
    47       6.736721       6.736721       6.736721    1[6-(6,6)]
    48       0.010543       0.010543       0.010543    1[6-(6,6)]
    49       2.406056       2.406056       2.406056    1[6-(6,7)]
    50       4.668029       4.668029       4.668029    1[6-(6,6)]
    51       4.641087       4.641087       4.641087    1[6-(6,6)]
    52         2.3592         2.3592         2.3592    1[6-(6,7)]
    53      11.255983      11.255983      11.255983    1[6-(6,6)]
    54      11.263011      11.263011      11.263011    1[6-(6,6)]
    55      10.892849      10.892849      10.892849    1[7-(1,6)]
    56      11.074416      11.074416      11.074416    1[7-(1,6)]
    57       3.193236       3.193236       3.193236    6[1-(0),6-(1,6),7-(6,48)]
    58       3.241264       3.241264       3.241264    6[1-(0),6-(1,6),7-(6,48)]
    59       4.608288       4.608288       4.608288    6[1-(0),6-(1,7),6-(6,6)]
    60        4.55206        4.55206        4.55206    6[1-(0),6-(1,7),6-(6,6)]
    61       5.307613       5.307613       5.307613    6[6-(1,6),6-(1,6),6-(6,6)]
    62       0.138225       0.138225       0.138225    6[6-(6,6),8-(48),8-(48)]
    63       6.771863       6.771863       6.771863    6[6-(1,6),6-(1,6),6-(6,6)]
    64      -0.021085      -0.021085      -0.021085    6[1-(0),6-(6,6),6-(6,6)]
    65        8.85227        8.85227        8.85227    6[1-(0),6-(1,6),7-(6,48)]
    66       7.485246       7.485246       7.485246    6[1-(0),6-(1,7),6-(6,6)]
    67      11.600374      11.600374      11.600374    6[6-(6,6),8-(0),8-(48)]
    68       7.512188       7.512188       7.512188    6[1-(0),6-(1,7),6-(6,6)]
    69       8.882726       8.882726       8.882726    6[1-(0),6-(1,6),7-(6,48)]
    70      11.619117      11.619117      11.619117    6[6-(1,6),6-(1,6),6-(8,8)]
    71       0.262394       0.262394       0.262394    6[1-(0),6-(6,6),6-(6,7)]
    72       0.294021       0.294021       0.294021    6[1-(0),6-(6,6),6-(6,7)]
    73       0.315107       0.315107       0.315107    6[6-(1,6),6-(1,6),7-(1,1)]
    74       0.039828       0.039828       0.039828    6[6-(1,6),6-(1,6),6-(8,8)]
    75       3.193236       3.193236       3.193236    6[1-(0),6-(1,6),7-(6,48)]
    76       3.241264       3.241264       3.241264    6[1-(0),6-(1,6),7-(6,48)]
    77       4.608288       4.608288       4.608288    6[1-(0),6-(1,7),6-(6,6)]
    78        4.55206        4.55206        4.55206    6[1-(0),6-(1,7),6-(6,6)]
    79       5.307613       5.307613       5.307613    6[6-(1,6),6-(1,6),6-(6,6)]
    80       0.138225       0.138225       0.138225    6[6-(6,6),8-(48),8-(48)]
    81       6.771863       6.771863       6.771863    6[6-(1,6),6-(1,6),6-(6,6)]
    82      -0.021085      -0.021085      -0.021085    6[1-(0),6-(6,6),6-(6,6)]
    83        8.85227        8.85227        8.85227    6[1-(0),6-(1,6),7-(6,48)]
    84       7.485246       7.485246       7.485246    6[1-(0),6-(1,7),6-(6,6)]
    85      11.600374      11.600374      11.600374    6[6-(6,6),8-(0),8-(48)]
    86       7.512188       7.512188       7.512188    6[1-(0),6-(1,7),6-(6,6)]
    87       8.882726       8.882726       8.882726    6[1-(0),6-(1,6),7-(6,48)]
    88      11.619117      11.619117      11.619117    6[6-(1,6),6-(1,6),6-(8,8)]
    89       0.262394       0.262394       0.262394    6[1-(0),6-(6,6),6-(6,7)]
    90       0.294021       0.294021       0.294021    6[1-(0),6-(6,6),6-(6,7)]
    91       0.315107       0.315107       0.315107    6[6-(1,6),6-(1,6),7-(1,1)]
    92       0.039828       0.039828       0.039828    6[6-(1,6),6-(1,6),6-(8,8)]
    93       8.520764       8.520764       8.520764    6[1-(0),6-(1,6),7-(6,48)]
    94       8.472736       8.472736       8.472736    6[1-(0),6-(1,6),7-(6,48)]
    95       7.105712       7.105712       7.105712    6[1-(0),6-(1,7),6-(6,6)]
    96        7.16194        7.16194        7.16194    6[1-(0),6-(1,7),6-(6,6)]
    97       6.406387       6.406387       6.406387    6[6-(1,6),6-(1,6),6-(6,6)]
    98      11.575775      11.575775      11.575775    6[6-(6,6),8-(48),8-(48)]
    99       4.942137       4.942137       4.942137    6[6-(1,6),6-(1,6),6-(6,6)]
   100       0.021085       0.021085       0.021085    6[1-(0),6-(6,6),6-(6,6)]
   101        2.86173        2.86173        2.86173    6[1-(0),6-(1,6),7-(6,48)]
   102       4.228754       4.228754       4.228754    6[1-(0),6-(1,7),6-(6,6)]
   103       0.113626       0.113626       0.113626    6[6-(6,6),8-(0),8-(48)]
   104       4.201812       4.201812       4.201812    6[1-(0),6-(1,7),6-(6,6)]
   105       2.831274       2.831274       2.831274    6[1-(0),6-(1,6),7-(6,48)]
   106       0.094883       0.094883       0.094883    6[6-(1,6),6-(1,6),6-(8,8)]
   107      11.451606      11.451606      11.451606    6[1-(0),6-(6,6),6-(6,7)]
   108      11.419979      11.419979      11.419979    6[1-(0),6-(6,6),6-(6,7)]
   109      11.398893      11.398893      11.398893    6[6-(1,6),6-(1,6),7-(1,1)]
   110      11.674172      11.674172      11.674172    6[6-(1,6),6-(1,6),6-(8,8)]
   111       8.520764       8.520764       8.520764    6[1-(0),6-(1,6),7-(6,48)]
   112       8.472736       8.472736       8.472736    6[1-(0),6-(1,6),7-(6,48)]
   113       7.105712       7.105712       7.105712    6[1-(0),6-(1,7),6-(6,6)]
   114        7.16194        7.16194        7.16194    6[1-(0),6-(1,7),6-(6,6)]
   115       6.406387       6.406387       6.406387    6[6-(1,6),6-(1,6),6-(6,6)]
   116      11.575775      11.575775      11.575775    6[6-(6,6),8-(48),8-(48)]
   117       4.942137       4.942137       4.942137    6[6-(1,6),6-(1,6),6-(6,6)]
   118       0.021085       0.021085       0.021085    6[1-(0),6-(6,6),6-(6,6)]
   119        2.86173        2.86173        2.86173    6[1-(0),6-(1,6),7-(6,48)]
   120       4.228754       4.228754       4.228754    6[1-(0),6-(1,7),6-(6,6)]
   121       0.113626       0.113626       0.113626    6[6-(6,6),8-(0),8-(48)]
   122       4.201812       4.201812       4.201812    6[1-(0),6-(1,7),6-(6,6)]
   123       2.831274       2.831274       2.831274    6[1-(0),6-(1,6),7-(6,48)]
   124       0.094883       0.094883       0.094883    6[6-(1,6),6-(1,6),6-(8,8)]
   125      11.451606      11.451606      11.451606    6[1-(0),6-(6,6),6-(6,7)]
   126      11.419979      11.419979      11.419979    6[1-(0),6-(6,6),6-(6,7)]
   127      11.398893      11.398893      11.398893    6[6-(1,6),6-(1,6),7-(1,1)]
   128      11.674172      11.674172      11.674172    6[6-(1,6),6-(1,6),6-(8,8)]
   129       2.493911       2.493911       2.493911    7[6-(1,6),6-(1,6),48-(7,8,8,8)]
   130       9.575024       9.575024       9.575024    7[6-(1,6),6-(1,6),48-(7,8,8,8)]
   131       0.634899       0.634899       0.634899    7[1-(0),1-(0),6-(6,6)]
   132       2.493911       2.493911       2.493911    7[6-(1,6),6-(1,6),48-(7,8,8,8)]
   133       9.575024       9.575024       9.575024    7[6-(1,6),6-(1,6),48-(7,8,8,8)]
   134       0.634899       0.634899       0.634899    7[1-(0),1-(0),6-(6,6)]
   135       9.220089       9.220089       9.220089    7[6-(1,6),6-(1,6),48-(7,8,8,8)]
   136       2.138976       2.138976       2.138976    7[6-(1,6),6-(1,6),48-(7,8,8,8)]
   137      11.079101      11.079101      11.079101    7[1-(0),1-(0),6-(6,6)]
   138       9.220089       9.220089       9.220089    7[6-(1,6),6-(1,6),48-(7,8,8,8)]
   139       2.138976       2.138976       2.138976    7[6-(1,6),6-(1,6),48-(7,8,8,8)]
   140      11.079101      11.079101      11.079101    7[1-(0),1-(0),6-(6,6)]
   141       0.165167       0.165167       0.165167    8[6-(6,8),48-(7,7,8,8)]
   142       0.142911       0.142911       0.142911    8[6-(6,8),48-(7,7,8,8)]
   143      -0.009371      -0.009371      -0.009371    8[6-(6,8)]
   144      11.458635      11.458635      11.458635    8[6-(6,8),48-(7,7,8,8)]
   145       0.165167       0.165167       0.165167    8[6-(6,8),48-(7,7,8,8)]
   146       0.142911       0.142911       0.142911    8[6-(6,8),48-(7,7,8,8)]
   147      -0.009371      -0.009371      -0.009371    8[6-(6,8)]
   148      11.458635      11.458635      11.458635    8[6-(6,8),48-(7,7,8,8)]
   149      11.548833      11.548833      11.548833    8[6-(6,8),48-(7,7,8,8)]
   150      11.571089      11.571089      11.571089    8[6-(6,8),48-(7,7,8,8)]
   151       0.009371       0.009371       0.009371    8[6-(6,8)]
   152       0.255365       0.255365       0.255365    8[6-(6,8),48-(7,7,8,8)]
   153      11.548833      11.548833      11.548833    8[6-(6,8),48-(7,7,8,8)]
   154      11.571089      11.571089      11.571089    8[6-(6,8),48-(7,7,8,8)]
   155       0.009371       0.009371       0.009371    8[6-(6,8)]
   156       0.255365       0.255365       0.255365    8[6-(6,8),48-(7,7,8,8)]
