# Supplementary material for: A collection of forcefield precursors for metal–organic frameworks
Source: RSC Adv. 2019 Nov 13;9(63):36492–507. doi: 10.1039/c9ra07327b (PMC9075174; doi:10.1039/c9ra07327b)
Supplement: RA-009-C9RA07327B-s670 [file RA-009-C9RA07327B-s670.txt]

FAPTOH_clean

11.714000    0.000000    0.000000
0.000000    14.296000    0.000000
0.000000    0.000000    17.317000

     1            0.0            0.0            0.0    48[7-(6,6),7-(6,6),8-(6),8-(6),8-(6)]
     2            0.0            0.0            0.0    48[7-(6,6),7-(6,6),8-(6),8-(6),8-(6)]
     3            0.0            0.0            0.0    48[7-(6,6),7-(6,6),8-(6),8-(6),8-(6)]
     4            0.0            0.0            0.0    48[7-(6,6),7-(6,6),8-(6),8-(6),8-(6)]
     5       9.197833       9.197833       9.197833    1[6-(6,7)]
     6       6.883146       6.883146       6.883146    1[6-(6,6)]
     7       9.146291       9.146291       9.146291    1[6-(6,7)]
     8       6.920631       6.920631       6.920631    1[6-(6,6)]
     9       9.197833       9.197833       9.197833    1[6-(6,7)]
    10       6.883146       6.883146       6.883146    1[6-(6,6)]
    11       9.146291       9.146291       9.146291    1[6-(6,7)]
    12       6.920631       6.920631       6.920631    1[6-(6,6)]
    13       2.516167       2.516167       2.516167    1[6-(6,7)]
    14       4.830854       4.830854       4.830854    1[6-(6,6)]
    15       2.567709       2.567709       2.567709    1[6-(6,7)]
    16       4.793369       4.793369       4.793369    1[6-(6,6)]
    17       2.516167       2.516167       2.516167    1[6-(6,7)]
    18       4.830854       4.830854       4.830854    1[6-(6,6)]
    19       2.567709       2.567709       2.567709    1[6-(6,7)]
    20       4.793369       4.793369       4.793369    1[6-(6,6)]
    21       2.516167       2.516167       2.516167    1[6-(6,7)]
    22       4.830854       4.830854       4.830854    1[6-(6,6)]
    23       2.567709       2.567709       2.567709    1[6-(6,7)]
    24       4.793369       4.793369       4.793369    1[6-(6,6)]
    25       2.516167       2.516167       2.516167    1[6-(6,7)]
    26       4.830854       4.830854       4.830854    1[6-(6,6)]
    27       2.567709       2.567709       2.567709    1[6-(6,7)]
    28       4.793369       4.793369       4.793369    1[6-(6,6)]
    29       9.197833       9.197833       9.197833    1[6-(6,7)]
    30       6.883146       6.883146       6.883146    1[6-(6,6)]
    31       9.146291       9.146291       9.146291    1[6-(6,7)]
    32       6.920631       6.920631       6.920631    1[6-(6,6)]
    33       9.197833       9.197833       9.197833    1[6-(6,7)]
    34       6.883146       6.883146       6.883146    1[6-(6,6)]
    35       9.146291       9.146291       9.146291    1[6-(6,7)]
    36       6.920631       6.920631       6.920631    1[6-(6,6)]
    37            0.0            0.0            0.0    1[6-(6,6)]
    38            0.0            0.0            0.0    1[6-(6,6)]
    39            0.0            0.0            0.0    1[6-(6,6)]
    40            0.0            0.0            0.0    1[7-(1,6)]
    41            0.0            0.0            0.0    1[7-(1,6)]
    42            0.0            0.0            0.0    1[6-(6,6)]
    43            0.0            0.0            0.0    1[6-(6,6)]
    44            0.0            0.0            0.0    1[6-(6,6)]
    45            0.0            0.0            0.0    1[7-(1,6)]
    46            0.0            0.0            0.0    1[7-(1,6)]
    47            0.0            0.0            0.0    1[6-(6,6)]
    48            0.0            0.0            0.0    1[6-(6,6)]
    49            0.0            0.0            0.0    1[6-(6,6)]
    50            0.0            0.0            0.0    1[7-(1,6)]
    51            0.0            0.0            0.0    1[7-(1,6)]
    52            0.0            0.0            0.0    1[6-(6,6)]
    53            0.0            0.0            0.0    1[6-(6,6)]
    54            0.0            0.0            0.0    1[6-(6,6)]
    55            0.0            0.0            0.0    1[7-(1,6)]
    56            0.0            0.0            0.0    1[7-(1,6)]
    57       8.728101       8.728101       8.728101    6[1-(0),6-(1,6),7-(6,48)]
    58       7.323593       7.323593       7.323593    6[1-(0),6-(1,7),6-(6,6)]
    59       8.698816       8.698816       8.698816    6[1-(0),6-(1,6),7-(6,48)]
    60       6.617239       6.617239       6.617239    6[6-(1,6),6-(1,6),6-(6,6)]
    61       7.341164       7.341164       7.341164    6[1-(0),6-(1,7),6-(6,6)]
    62       8.728101       8.728101       8.728101    6[1-(0),6-(1,6),7-(6,48)]
    63       7.323593       7.323593       7.323593    6[1-(0),6-(1,7),6-(6,6)]
    64       8.698816       8.698816       8.698816    6[1-(0),6-(1,6),7-(6,48)]
    65       6.617239       6.617239       6.617239    6[6-(1,6),6-(1,6),6-(6,6)]
    66       7.341164       7.341164       7.341164    6[1-(0),6-(1,7),6-(6,6)]
    67       2.985899       2.985899       2.985899    6[1-(0),6-(1,6),7-(6,48)]
    68       4.390407       4.390407       4.390407    6[1-(0),6-(1,7),6-(6,6)]
    69       3.015184       3.015184       3.015184    6[1-(0),6-(1,6),7-(6,48)]
    70       5.096761       5.096761       5.096761    6[6-(1,6),6-(1,6),6-(6,6)]
    71       4.372836       4.372836       4.372836    6[1-(0),6-(1,7),6-(6,6)]
    72       2.985899       2.985899       2.985899    6[1-(0),6-(1,6),7-(6,48)]
    73       4.390407       4.390407       4.390407    6[1-(0),6-(1,7),6-(6,6)]
    74       3.015184       3.015184       3.015184    6[1-(0),6-(1,6),7-(6,48)]
    75       5.096761       5.096761       5.096761    6[6-(1,6),6-(1,6),6-(6,6)]
    76       4.372836       4.372836       4.372836    6[1-(0),6-(1,7),6-(6,6)]
    77       2.985899       2.985899       2.985899    6[1-(0),6-(1,6),7-(6,48)]
    78       4.390407       4.390407       4.390407    6[1-(0),6-(1,7),6-(6,6)]
    79       3.015184       3.015184       3.015184    6[1-(0),6-(1,6),7-(6,48)]
    80       5.096761       5.096761       5.096761    6[6-(1,6),6-(1,6),6-(6,6)]
    81       4.372836       4.372836       4.372836    6[1-(0),6-(1,7),6-(6,6)]
    82       2.985899       2.985899       2.985899    6[1-(0),6-(1,6),7-(6,48)]
    83       4.390407       4.390407       4.390407    6[1-(0),6-(1,7),6-(6,6)]
    84       3.015184       3.015184       3.015184    6[1-(0),6-(1,6),7-(6,48)]
    85       5.096761       5.096761       5.096761    6[6-(1,6),6-(1,6),6-(6,6)]
    86       4.372836       4.372836       4.372836    6[1-(0),6-(1,7),6-(6,6)]
    87       8.728101       8.728101       8.728101    6[1-(0),6-(1,6),7-(6,48)]
    88       7.323593       7.323593       7.323593    6[1-(0),6-(1,7),6-(6,6)]
    89       8.698816       8.698816       8.698816    6[1-(0),6-(1,6),7-(6,48)]
    90       6.617239       6.617239       6.617239    6[6-(1,6),6-(1,6),6-(6,6)]
    91       7.341164       7.341164       7.341164    6[1-(0),6-(1,7),6-(6,6)]
    92       8.728101       8.728101       8.728101    6[1-(0),6-(1,6),7-(6,48)]
    93       7.323593       7.323593       7.323593    6[1-(0),6-(1,7),6-(6,6)]
    94       8.698816       8.698816       8.698816    6[1-(0),6-(1,6),7-(6,48)]
    95       6.617239       6.617239       6.617239    6[6-(1,6),6-(1,6),6-(6,6)]
    96       7.341164       7.341164       7.341164    6[1-(0),6-(1,7),6-(6,6)]
    97            0.0            0.0            0.0    6[6-(6,6),8-(48),8-(48)]
    98            0.0            0.0            0.0    6[6-(1,6),6-(1,6),6-(8,8)]
    99            0.0            0.0            0.0    6[6-(1,6),6-(1,6),6-(8,8)]
   100            0.0            0.0            0.0    6[6-(1,6),6-(1,6),7-(1,1)]
   101            0.0            0.0            0.0    6[6-(6,6),8-(0),8-(48)]
   102            0.0            0.0            0.0    6[1-(0),6-(6,6),6-(6,7)]
   103            0.0            0.0            0.0    6[1-(0),6-(6,6),6-(6,7)]
   104            0.0            0.0            0.0    6[1-(0),6-(6,6),6-(6,6)]
   105            0.0            0.0            0.0    6[6-(6,6),8-(48),8-(48)]
   106            0.0            0.0            0.0    6[6-(1,6),6-(1,6),6-(8,8)]
   107            0.0            0.0            0.0    6[6-(1,6),6-(1,6),6-(8,8)]
   108            0.0            0.0            0.0    6[6-(1,6),6-(1,6),7-(1,1)]
   109            0.0            0.0            0.0    6[6-(6,6),8-(0),8-(48)]
   110            0.0            0.0            0.0    6[1-(0),6-(6,6),6-(6,7)]
   111            0.0            0.0            0.0    6[1-(0),6-(6,6),6-(6,7)]
   112            0.0            0.0            0.0    6[1-(0),6-(6,6),6-(6,6)]
   113            0.0            0.0            0.0    6[6-(6,6),8-(48),8-(48)]
   114            0.0            0.0            0.0    6[6-(1,6),6-(1,6),6-(8,8)]
   115            0.0            0.0            0.0    6[6-(1,6),6-(1,6),6-(8,8)]
   116            0.0            0.0            0.0    6[6-(1,6),6-(1,6),7-(1,1)]
   117            0.0            0.0            0.0    6[6-(6,6),8-(0),8-(48)]
   118            0.0            0.0            0.0    6[1-(0),6-(6,6),6-(6,7)]
   119            0.0            0.0            0.0    6[1-(0),6-(6,6),6-(6,7)]
   120            0.0            0.0            0.0    6[1-(0),6-(6,6),6-(6,6)]
   121            0.0            0.0            0.0    6[6-(6,6),8-(48),8-(48)]
   122            0.0            0.0            0.0    6[6-(1,6),6-(1,6),6-(8,8)]
   123            0.0            0.0            0.0    6[6-(1,6),6-(1,6),6-(8,8)]
   124            0.0            0.0            0.0    6[6-(1,6),6-(1,6),7-(1,1)]
   125            0.0            0.0            0.0    6[6-(6,6),8-(0),8-(48)]
   126            0.0            0.0            0.0    6[1-(0),6-(6,6),6-(6,7)]
   127            0.0            0.0            0.0    6[1-(0),6-(6,6),6-(6,7)]
   128            0.0            0.0            0.0    6[1-(0),6-(6,6),6-(6,6)]
   129       9.394628       9.394628       9.394628    7[6-(1,6),6-(1,6),48-(7,8,8,8)]
   130       9.394628       9.394628       9.394628    7[6-(1,6),6-(1,6),48-(7,8,8,8)]
   131       2.319372       2.319372       2.319372    7[6-(1,6),6-(1,6),48-(7,8,8,8)]
   132       2.319372       2.319372       2.319372    7[6-(1,6),6-(1,6),48-(7,8,8,8)]
   133       2.319372       2.319372       2.319372    7[6-(1,6),6-(1,6),48-(7,8,8,8)]
   134       2.319372       2.319372       2.319372    7[6-(1,6),6-(1,6),48-(7,8,8,8)]
   135       9.394628       9.394628       9.394628    7[6-(1,6),6-(1,6),48-(7,8,8,8)]
   136       9.394628       9.394628       9.394628    7[6-(1,6),6-(1,6),48-(7,8,8,8)]
   137            0.0            0.0            0.0    7[1-(0),1-(0),6-(6,6)]
   138            0.0            0.0            0.0    7[1-(0),1-(0),6-(6,6)]
   139            0.0            0.0            0.0    7[1-(0),1-(0),6-(6,6)]
   140            0.0            0.0            0.0    7[1-(0),1-(0),6-(6,6)]
   141            0.0            0.0            0.0    8[6-(6,8),48-(7,7,8,8)]
   142            0.0            0.0            0.0    8[6-(6,8),48-(7,7,8,8)]
   143            0.0            0.0            0.0    8[6-(6,8),48-(7,7,8,8)]
   144            0.0            0.0            0.0    8[6-(6,8)]
   145            0.0            0.0            0.0    8[6-(6,8),48-(7,7,8,8)]
   146            0.0            0.0            0.0    8[6-(6,8),48-(7,7,8,8)]
   147            0.0            0.0            0.0    8[6-(6,8),48-(7,7,8,8)]
   148            0.0            0.0            0.0    8[6-(6,8)]
   149            0.0            0.0            0.0    8[6-(6,8),48-(7,7,8,8)]
   150            0.0            0.0            0.0    8[6-(6,8),48-(7,7,8,8)]
   151            0.0            0.0            0.0    8[6-(6,8),48-(7,7,8,8)]
   152            0.0            0.0            0.0    8[6-(6,8)]
   153            0.0            0.0            0.0    8[6-(6,8),48-(7,7,8,8)]
   154            0.0            0.0            0.0    8[6-(6,8),48-(7,7,8,8)]
   155            0.0            0.0            0.0    8[6-(6,8),48-(7,7,8,8)]
   156            0.0            0.0            0.0    8[6-(6,8)]
