# Supplementary material for: A collection of forcefield precursors for metal–organic frameworks
Source: RSC Adv. 2019 Nov 13;9(63):36492–507. doi: 10.1039/c9ra07327b (PMC9075174; doi:10.1039/c9ra07327b)
Supplement: RA-009-C9RA07327B-s671 [file RA-009-C9RA07327B-s671.txt]

FAPTUN_clean

11.098000    0.000000    0.000000
0.000000    14.304000    0.000000
0.000000    0.000000    16.970000

     1            0.0            0.0            0.0    29[7-(6,6),7-(6,6),8-(6),8-(6)]
     2            0.0            0.0            0.0    29[7-(6,6),7-(6,6),8-(6),8-(6)]
     3            0.0            0.0            0.0    29[7-(6,6),7-(6,6),8-(6),8-(6)]
     4            0.0            0.0            0.0    29[7-(6,6),7-(6,6),8-(6),8-(6)]
     5       2.242906       2.242906       2.242906    1[6-(6,7)]
     6       2.231808       2.231808       2.231808    1[6-(6,7)]
     7       4.527984       4.527984       4.527984    1[6-(6,6)]
     8       4.499129       4.499129       4.499129    1[6-(6,6)]
     9       8.855094       8.855094       8.855094    1[6-(6,7)]
    10       8.866192       8.866192       8.866192    1[6-(6,7)]
    11       6.570016       6.570016       6.570016    1[6-(6,6)]
    12       6.598871       6.598871       6.598871    1[6-(6,6)]
    13       8.855094       8.855094       8.855094    1[6-(6,7)]
    14       8.866192       8.866192       8.866192    1[6-(6,7)]
    15       6.570016       6.570016       6.570016    1[6-(6,6)]
    16       6.598871       6.598871       6.598871    1[6-(6,6)]
    17       2.242906       2.242906       2.242906    1[6-(6,7)]
    18       2.231808       2.231808       2.231808    1[6-(6,7)]
    19       4.527984       4.527984       4.527984    1[6-(6,6)]
    20       4.499129       4.499129       4.499129    1[6-(6,6)]
    21            0.0            0.0            0.0    1[6-(6,6)]
    22            0.0            0.0            0.0    1[6-(6,6)]
    23            0.0            0.0            0.0    1[6-(6,6)]
    24            0.0            0.0            0.0    1[7-(1,6)]
    25            0.0            0.0            0.0    1[7-(1,6)]
    26            0.0            0.0            0.0    1[6-(6,6)]
    27            0.0            0.0            0.0    1[6-(6,6)]
    28            0.0            0.0            0.0    1[6-(6,6)]
    29            0.0            0.0            0.0    1[7-(1,6)]
    30            0.0            0.0            0.0    1[7-(1,6)]
    31       2.242906       2.242906       2.242906    1[6-(6,7)]
    32       2.231808       2.231808       2.231808    1[6-(6,7)]
    33       4.527984       4.527984       4.527984    1[6-(6,6)]
    34       4.499129       4.499129       4.499129    1[6-(6,6)]
    35       8.855094       8.855094       8.855094    1[6-(6,7)]
    36       8.866192       8.866192       8.866192    1[6-(6,7)]
    37       6.570016       6.570016       6.570016    1[6-(6,6)]
    38       6.598871       6.598871       6.598871    1[6-(6,6)]
    39       8.855094       8.855094       8.855094    1[6-(6,7)]
    40       8.866192       8.866192       8.866192    1[6-(6,7)]
    41       6.570016       6.570016       6.570016    1[6-(6,6)]
    42       6.598871       6.598871       6.598871    1[6-(6,6)]
    43       2.242906       2.242906       2.242906    1[6-(6,7)]
    44       2.231808       2.231808       2.231808    1[6-(6,7)]
    45       4.527984       4.527984       4.527984    1[6-(6,6)]
    46       4.499129       4.499129       4.499129    1[6-(6,6)]
    47            0.0            0.0            0.0    1[6-(6,6)]
    48            0.0            0.0            0.0    1[6-(6,6)]
    49            0.0            0.0            0.0    1[6-(6,6)]
    50            0.0            0.0            0.0    1[7-(1,6)]
    51            0.0            0.0            0.0    1[7-(1,6)]
    52            0.0            0.0            0.0    1[6-(6,6)]
    53            0.0            0.0            0.0    1[6-(6,6)]
    54            0.0            0.0            0.0    1[6-(6,6)]
    55            0.0            0.0            0.0    1[7-(1,6)]
    56            0.0            0.0            0.0    1[7-(1,6)]
    57       2.705692       2.705692       2.705692    6[1-(0),6-(1,6),7-(6,29)]
    58       2.696814       2.696814       2.696814    6[1-(0),6-(1,6),7-(6,29)]
    59       4.088503       4.088503       4.088503    6[1-(0),6-(1,7),6-(6,6)]
    60       4.813203       4.813203       4.813203    6[6-(1,6),6-(1,6),6-(6,6)]
    61       4.067417       4.067417       4.067417    6[1-(0),6-(1,7),6-(6,6)]
    62       8.392308       8.392308       8.392308    6[1-(0),6-(1,6),7-(6,29)]
    63       8.401186       8.401186       8.401186    6[1-(0),6-(1,6),7-(6,29)]
    64       7.009497       7.009497       7.009497    6[1-(0),6-(1,7),6-(6,6)]
    65       6.284797       6.284797       6.284797    6[6-(1,6),6-(1,6),6-(6,6)]
    66       7.030583       7.030583       7.030583    6[1-(0),6-(1,7),6-(6,6)]
    67       8.392308       8.392308       8.392308    6[1-(0),6-(1,6),7-(6,29)]
    68       8.401186       8.401186       8.401186    6[1-(0),6-(1,6),7-(6,29)]
    69       7.009497       7.009497       7.009497    6[1-(0),6-(1,7),6-(6,6)]
    70       6.284797       6.284797       6.284797    6[6-(1,6),6-(1,6),6-(6,6)]
    71       7.030583       7.030583       7.030583    6[1-(0),6-(1,7),6-(6,6)]
    72       2.705692       2.705692       2.705692    6[1-(0),6-(1,6),7-(6,29)]
    73       2.696814       2.696814       2.696814    6[1-(0),6-(1,6),7-(6,29)]
    74       4.088503       4.088503       4.088503    6[1-(0),6-(1,7),6-(6,6)]
    75       4.813203       4.813203       4.813203    6[6-(1,6),6-(1,6),6-(6,6)]
    76       4.067417       4.067417       4.067417    6[1-(0),6-(1,7),6-(6,6)]
    77            0.0            0.0            0.0    6[6-(6,6),8-(0),8-(29)]
    78            0.0            0.0            0.0    6[6-(1,6),6-(1,6),6-(8,8)]
    79            0.0            0.0            0.0    6[1-(0),6-(6,6),6-(6,7)]
    80            0.0            0.0            0.0    6[6-(1,6),6-(1,6),7-(1,1)]
    81            0.0            0.0            0.0    6[1-(0),6-(6,6),6-(6,7)]
    82            0.0            0.0            0.0    6[6-(1,6),6-(1,6),6-(8,8)]
    83            0.0            0.0            0.0    6[1-(0),6-(6,6),6-(6,6)]
    84            0.0            0.0            0.0    6[6-(6,6),8-(0),8-(29)]
    85            0.0            0.0            0.0    6[6-(6,6),8-(0),8-(29)]
    86            0.0            0.0            0.0    6[6-(1,6),6-(1,6),6-(8,8)]
    87            0.0            0.0            0.0    6[1-(0),6-(6,6),6-(6,7)]
    88            0.0            0.0            0.0    6[6-(1,6),6-(1,6),7-(1,1)]
    89            0.0            0.0            0.0    6[1-(0),6-(6,6),6-(6,7)]
    90            0.0            0.0            0.0    6[6-(1,6),6-(1,6),6-(8,8)]
    91            0.0            0.0            0.0    6[1-(0),6-(6,6),6-(6,6)]
    92            0.0            0.0            0.0    6[6-(6,6),8-(0),8-(29)]
    93       2.705692       2.705692       2.705692    6[1-(0),6-(1,6),7-(6,29)]
    94       2.696814       2.696814       2.696814    6[1-(0),6-(1,6),7-(6,29)]
    95       4.088503       4.088503       4.088503    6[1-(0),6-(1,7),6-(6,6)]
    96       4.813203       4.813203       4.813203    6[6-(1,6),6-(1,6),6-(6,6)]
    97       4.067417       4.067417       4.067417    6[1-(0),6-(1,7),6-(6,6)]
    98       8.392308       8.392308       8.392308    6[1-(0),6-(1,6),7-(6,29)]
    99       8.401186       8.401186       8.401186    6[1-(0),6-(1,6),7-(6,29)]
   100       7.009497       7.009497       7.009497    6[1-(0),6-(1,7),6-(6,6)]
   101       6.284797       6.284797       6.284797    6[6-(1,6),6-(1,6),6-(6,6)]
   102       7.030583       7.030583       7.030583    6[1-(0),6-(1,7),6-(6,6)]
   103       8.392308       8.392308       8.392308    6[1-(0),6-(1,6),7-(6,29)]
   104       8.401186       8.401186       8.401186    6[1-(0),6-(1,6),7-(6,29)]
   105       7.009497       7.009497       7.009497    6[1-(0),6-(1,7),6-(6,6)]
   106       6.284797       6.284797       6.284797    6[6-(1,6),6-(1,6),6-(6,6)]
   107       7.030583       7.030583       7.030583    6[1-(0),6-(1,7),6-(6,6)]
   108       2.705692       2.705692       2.705692    6[1-(0),6-(1,6),7-(6,29)]
   109       2.696814       2.696814       2.696814    6[1-(0),6-(1,6),7-(6,29)]
   110       4.088503       4.088503       4.088503    6[1-(0),6-(1,7),6-(6,6)]
   111       4.813203       4.813203       4.813203    6[6-(1,6),6-(1,6),6-(6,6)]
   112       4.067417       4.067417       4.067417    6[1-(0),6-(1,7),6-(6,6)]
   113            0.0            0.0            0.0    6[6-(6,6),8-(0),8-(29)]
   114            0.0            0.0            0.0    6[6-(1,6),6-(1,6),6-(8,8)]
   115            0.0            0.0            0.0    6[1-(0),6-(6,6),6-(6,7)]
   116            0.0            0.0            0.0    6[6-(1,6),6-(1,6),7-(1,1)]
   117            0.0            0.0            0.0    6[1-(0),6-(6,6),6-(6,7)]
   118            0.0            0.0            0.0    6[6-(1,6),6-(1,6),6-(8,8)]
   119            0.0            0.0            0.0    6[1-(0),6-(6,6),6-(6,6)]
   120            0.0            0.0            0.0    6[6-(6,6),8-(0),8-(29)]
   121            0.0            0.0            0.0    6[6-(6,6),8-(0),8-(29)]
   122            0.0            0.0            0.0    6[6-(1,6),6-(1,6),6-(8,8)]
   123            0.0            0.0            0.0    6[1-(0),6-(6,6),6-(6,7)]
   124            0.0            0.0            0.0    6[6-(1,6),6-(1,6),7-(1,1)]
   125            0.0            0.0            0.0    6[1-(0),6-(6,6),6-(6,7)]
   126            0.0            0.0            0.0    6[6-(1,6),6-(1,6),6-(8,8)]
   127            0.0            0.0            0.0    6[1-(0),6-(6,6),6-(6,6)]
   128            0.0            0.0            0.0    6[6-(6,6),8-(0),8-(29)]
   129       2.008738       2.008738       2.008738    7[6-(1,6),6-(1,6),29-(7,8,8)]
   130       9.089262       9.089262       9.089262    7[6-(1,6),6-(1,6),29-(7,8,8)]
   131       9.089262       9.089262       9.089262    7[6-(1,6),6-(1,6),29-(7,8,8)]
   132       2.008738       2.008738       2.008738    7[6-(1,6),6-(1,6),29-(7,8,8)]
   133            0.0            0.0            0.0    7[1-(0),1-(0),6-(6,6)]
   134            0.0            0.0            0.0    7[1-(0),1-(0),6-(6,6)]
   135       2.008738       2.008738       2.008738    7[6-(1,6),6-(1,6),29-(7,8,8)]
   136       9.089262       9.089262       9.089262    7[6-(1,6),6-(1,6),29-(7,8,8)]
   137       9.089262       9.089262       9.089262    7[6-(1,6),6-(1,6),29-(7,8,8)]
   138       2.008738       2.008738       2.008738    7[6-(1,6),6-(1,6),29-(7,8,8)]
   139            0.0            0.0            0.0    7[1-(0),1-(0),6-(6,6)]
   140            0.0            0.0            0.0    7[1-(0),1-(0),6-(6,6)]
   141            0.0            0.0            0.0    8[6-(6,8),29-(7,7,8)]
   142            0.0            0.0            0.0    8[6-(6,8)]
   143            0.0            0.0            0.0    8[6-(6,8),29-(7,7,8)]
   144            0.0            0.0            0.0    8[6-(6,8)]
   145            0.0            0.0            0.0    8[6-(6,8),29-(7,7,8)]
   146            0.0            0.0            0.0    8[6-(6,8)]
   147            0.0            0.0            0.0    8[6-(6,8),29-(7,7,8)]
   148            0.0            0.0            0.0    8[6-(6,8)]
   149            0.0            0.0            0.0    8[6-(6,8),29-(7,7,8)]
   150            0.0            0.0            0.0    8[6-(6,8)]
   151            0.0            0.0            0.0    8[6-(6,8),29-(7,7,8)]
   152            0.0            0.0            0.0    8[6-(6,8)]
   153            0.0            0.0            0.0    8[6-(6,8),29-(7,7,8)]
   154            0.0            0.0            0.0    8[6-(6,8)]
   155            0.0            0.0            0.0    8[6-(6,8),29-(7,7,8)]
   156            0.0            0.0            0.0    8[6-(6,8)]
