# Supplementary material for: A collection of forcefield precursors for metal–organic frameworks
Source: RSC Adv. 2019 Nov 13;9(63):36492–507. doi: 10.1039/c9ra07327b (PMC9075174; doi:10.1039/c9ra07327b)
Supplement: RA-009-C9RA07327B-s672 [file RA-009-C9RA07327B-s672.txt]

FAPVAV_clean

11.371000    0.000000    0.000000
0.000000    14.324000    0.000000
0.000000    0.000000    16.713000

     1            0.0            0.0            0.0    27[7-(6,6),7-(6,6),8-(6),8-(6),8-(6)]
     2            0.0            0.0            0.0    27[7-(6,6),7-(6,6),8-(6),8-(6),8-(6)]
     3            0.0            0.0            0.0    27[7-(6,6),7-(6,6),8-(6),8-(6),8-(6)]
     4            0.0            0.0            0.0    27[7-(6,6),7-(6,6),8-(6),8-(6),8-(6)]
     5       9.001284       9.001284       9.001284    1[6-(6,7)]
     6       6.723672       6.723672       6.723672    1[6-(6,6)]
     7       6.737318       6.737318       6.737318    1[6-(6,6)]
     8       8.959211       8.959211       8.959211    1[6-(6,7)]
     9       9.001284       9.001284       9.001284    1[6-(6,7)]
    10       6.723672       6.723672       6.723672    1[6-(6,6)]
    11       6.737318       6.737318       6.737318    1[6-(6,6)]
    12       8.959211       8.959211       8.959211    1[6-(6,7)]
    13       2.369716       2.369716       2.369716    1[6-(6,7)]
    14       4.647328       4.647328       4.647328    1[6-(6,6)]
    15       4.633682       4.633682       4.633682    1[6-(6,6)]
    16       2.411789       2.411789       2.411789    1[6-(6,7)]
    17       2.369716       2.369716       2.369716    1[6-(6,7)]
    18       4.647328       4.647328       4.647328    1[6-(6,6)]
    19       4.633682       4.633682       4.633682    1[6-(6,6)]
    20       2.411789       2.411789       2.411789    1[6-(6,7)]
    21       2.369716       2.369716       2.369716    1[6-(6,7)]
    22       4.647328       4.647328       4.647328    1[6-(6,6)]
    23       4.633682       4.633682       4.633682    1[6-(6,6)]
    24       2.411789       2.411789       2.411789    1[6-(6,7)]
    25       2.369716       2.369716       2.369716    1[6-(6,7)]
    26       4.647328       4.647328       4.647328    1[6-(6,6)]
    27       4.633682       4.633682       4.633682    1[6-(6,6)]
    28       2.411789       2.411789       2.411789    1[6-(6,7)]
    29       9.001284       9.001284       9.001284    1[6-(6,7)]
    30       6.723672       6.723672       6.723672    1[6-(6,6)]
    31       6.737318       6.737318       6.737318    1[6-(6,6)]
    32       8.959211       8.959211       8.959211    1[6-(6,7)]
    33       9.001284       9.001284       9.001284    1[6-(6,7)]
    34       6.723672       6.723672       6.723672    1[6-(6,6)]
    35       6.737318       6.737318       6.737318    1[6-(6,6)]
    36       8.959211       8.959211       8.959211    1[6-(6,7)]
    37            0.0            0.0            0.0    1[6-(6,6)]
    38            0.0            0.0            0.0    1[6-(6,6)]
    39            0.0            0.0            0.0    1[6-(6,6)]
    40            0.0            0.0            0.0    1[7-(1,6)]
    41            0.0            0.0            0.0    1[7-(1,6)]
    42            0.0            0.0            0.0    1[6-(6,6)]
    43            0.0            0.0            0.0    1[6-(6,6)]
    44            0.0            0.0            0.0    1[6-(6,6)]
    45            0.0            0.0            0.0    1[7-(1,6)]
    46            0.0            0.0            0.0    1[7-(1,6)]
    47            0.0            0.0            0.0    1[6-(6,6)]
    48            0.0            0.0            0.0    1[6-(6,6)]
    49            0.0            0.0            0.0    1[6-(6,6)]
    50            0.0            0.0            0.0    1[7-(1,6)]
    51            0.0            0.0            0.0    1[7-(1,6)]
    52            0.0            0.0            0.0    1[6-(6,6)]
    53            0.0            0.0            0.0    1[6-(6,6)]
    54            0.0            0.0            0.0    1[6-(6,6)]
    55            0.0            0.0            0.0    1[7-(1,6)]
    56            0.0            0.0            0.0    1[7-(1,6)]
    57       8.533936       8.533936       8.533936    6[1-(0),6-(1,6),7-(6,27)]
    58       7.153496       7.153496       7.153496    6[1-(0),6-(1,7),6-(6,6)]
    59       6.426889       6.426889       6.426889    6[6-(1,6),6-(1,6),6-(6,6)]
    60       7.173964       7.173964       7.173964    6[1-(0),6-(1,7),6-(6,6)]
    61       8.514605       8.514605       8.514605    6[1-(0),6-(1,6),7-(6,27)]
    62       8.533936       8.533936       8.533936    6[1-(0),6-(1,6),7-(6,27)]
    63       7.153496       7.153496       7.153496    6[1-(0),6-(1,7),6-(6,6)]
    64       6.426889       6.426889       6.426889    6[6-(1,6),6-(1,6),6-(6,6)]
    65       7.173964       7.173964       7.173964    6[1-(0),6-(1,7),6-(6,6)]
    66       8.514605       8.514605       8.514605    6[1-(0),6-(1,6),7-(6,27)]
    67       2.837064       2.837064       2.837064    6[1-(0),6-(1,6),7-(6,27)]
    68       4.217504       4.217504       4.217504    6[1-(0),6-(1,7),6-(6,6)]
    69       4.944111       4.944111       4.944111    6[6-(1,6),6-(1,6),6-(6,6)]
    70       4.197036       4.197036       4.197036    6[1-(0),6-(1,7),6-(6,6)]
    71       2.856395       2.856395       2.856395    6[1-(0),6-(1,6),7-(6,27)]
    72       2.837064       2.837064       2.837064    6[1-(0),6-(1,6),7-(6,27)]
    73       4.217504       4.217504       4.217504    6[1-(0),6-(1,7),6-(6,6)]
    74       4.944111       4.944111       4.944111    6[6-(1,6),6-(1,6),6-(6,6)]
    75       4.197036       4.197036       4.197036    6[1-(0),6-(1,7),6-(6,6)]
    76       2.856395       2.856395       2.856395    6[1-(0),6-(1,6),7-(6,27)]
    77       2.837064       2.837064       2.837064    6[1-(0),6-(1,6),7-(6,27)]
    78       4.217504       4.217504       4.217504    6[1-(0),6-(1,7),6-(6,6)]
    79       4.944111       4.944111       4.944111    6[6-(1,6),6-(1,6),6-(6,6)]
    80       4.197036       4.197036       4.197036    6[1-(0),6-(1,7),6-(6,6)]
    81       2.856395       2.856395       2.856395    6[1-(0),6-(1,6),7-(6,27)]
    82       2.837064       2.837064       2.837064    6[1-(0),6-(1,6),7-(6,27)]
    83       4.217504       4.217504       4.217504    6[1-(0),6-(1,7),6-(6,6)]
    84       4.944111       4.944111       4.944111    6[6-(1,6),6-(1,6),6-(6,6)]
    85       4.197036       4.197036       4.197036    6[1-(0),6-(1,7),6-(6,6)]
    86       2.856395       2.856395       2.856395    6[1-(0),6-(1,6),7-(6,27)]
    87       8.533936       8.533936       8.533936    6[1-(0),6-(1,6),7-(6,27)]
    88       7.153496       7.153496       7.153496    6[1-(0),6-(1,7),6-(6,6)]
    89       6.426889       6.426889       6.426889    6[6-(1,6),6-(1,6),6-(6,6)]
    90       7.173964       7.173964       7.173964    6[1-(0),6-(1,7),6-(6,6)]
    91       8.514605       8.514605       8.514605    6[1-(0),6-(1,6),7-(6,27)]
    92       8.533936       8.533936       8.533936    6[1-(0),6-(1,6),7-(6,27)]
    93       7.153496       7.153496       7.153496    6[1-(0),6-(1,7),6-(6,6)]
    94       6.426889       6.426889       6.426889    6[6-(1,6),6-(1,6),6-(6,6)]
    95       7.173964       7.173964       7.173964    6[1-(0),6-(1,7),6-(6,6)]
    96       8.514605       8.514605       8.514605    6[1-(0),6-(1,6),7-(6,27)]
    97            0.0            0.0            0.0    6[6-(6,6),8-(27),8-(27)]
    98            0.0            0.0            0.0    6[6-(1,6),6-(1,6),6-(8,8)]
    99            0.0            0.0            0.0    6[1-(0),6-(6,6),6-(6,7)]
   100            0.0            0.0            0.0    6[6-(1,6),6-(1,6),7-(1,1)]
   101            0.0            0.0            0.0    6[1-(0),6-(6,6),6-(6,7)]
   102            0.0            0.0            0.0    6[6-(1,6),6-(1,6),6-(8,8)]
   103            0.0            0.0            0.0    6[1-(0),6-(6,6),6-(6,6)]
   104            0.0            0.0            0.0    6[6-(6,6),8-(0),8-(27)]
   105            0.0            0.0            0.0    6[6-(6,6),8-(27),8-(27)]
   106            0.0            0.0            0.0    6[6-(1,6),6-(1,6),6-(8,8)]
   107            0.0            0.0            0.0    6[1-(0),6-(6,6),6-(6,7)]
   108            0.0            0.0            0.0    6[6-(1,6),6-(1,6),7-(1,1)]
   109            0.0            0.0            0.0    6[1-(0),6-(6,6),6-(6,7)]
   110            0.0            0.0            0.0    6[6-(1,6),6-(1,6),6-(8,8)]
   111            0.0            0.0            0.0    6[1-(0),6-(6,6),6-(6,6)]
   112            0.0            0.0            0.0    6[6-(6,6),8-(0),8-(27)]
   113            0.0            0.0            0.0    6[6-(6,6),8-(27),8-(27)]
   114            0.0            0.0            0.0    6[6-(1,6),6-(1,6),6-(8,8)]
   115            0.0            0.0            0.0    6[1-(0),6-(6,6),6-(6,7)]
   116            0.0            0.0            0.0    6[6-(1,6),6-(1,6),7-(1,1)]
   117            0.0            0.0            0.0    6[1-(0),6-(6,6),6-(6,7)]
   118            0.0            0.0            0.0    6[6-(1,6),6-(1,6),6-(8,8)]
   119            0.0            0.0            0.0    6[1-(0),6-(6,6),6-(6,6)]
   120            0.0            0.0            0.0    6[6-(6,6),8-(0),8-(27)]
   121            0.0            0.0            0.0    6[6-(6,6),8-(27),8-(27)]
   122            0.0            0.0            0.0    6[6-(1,6),6-(1,6),6-(8,8)]
   123            0.0            0.0            0.0    6[1-(0),6-(6,6),6-(6,7)]
   124            0.0            0.0            0.0    6[6-(1,6),6-(1,6),7-(1,1)]
   125            0.0            0.0            0.0    6[1-(0),6-(6,6),6-(6,7)]
   126            0.0            0.0            0.0    6[6-(1,6),6-(1,6),6-(8,8)]
   127            0.0            0.0            0.0    6[1-(0),6-(6,6),6-(6,6)]
   128            0.0            0.0            0.0    6[6-(6,6),8-(0),8-(27)]
   129       9.240075       9.240075       9.240075    7[6-(1,6),6-(1,6),27-(7,8,8,8)]
   130       9.240075       9.240075       9.240075    7[6-(1,6),6-(1,6),27-(7,8,8,8)]
   131       2.130925       2.130925       2.130925    7[6-(1,6),6-(1,6),27-(7,8,8,8)]
   132       2.130925       2.130925       2.130925    7[6-(1,6),6-(1,6),27-(7,8,8,8)]
   133       2.130925       2.130925       2.130925    7[6-(1,6),6-(1,6),27-(7,8,8,8)]
   134       2.130925       2.130925       2.130925    7[6-(1,6),6-(1,6),27-(7,8,8,8)]
   135       9.240075       9.240075       9.240075    7[6-(1,6),6-(1,6),27-(7,8,8,8)]
   136       9.240075       9.240075       9.240075    7[6-(1,6),6-(1,6),27-(7,8,8,8)]
   137            0.0            0.0            0.0    7[1-(0),1-(0),6-(6,6)]
   138            0.0            0.0            0.0    7[1-(0),1-(0),6-(6,6)]
   139            0.0            0.0            0.0    7[1-(0),1-(0),6-(6,6)]
   140            0.0            0.0            0.0    7[1-(0),1-(0),6-(6,6)]
   141            0.0            0.0            0.0    8[6-(6,8),27-(7,7,8,8)]
   142            0.0            0.0            0.0    8[6-(6,8),27-(7,7,8,8)]
   143            0.0            0.0            0.0    8[6-(6,8),27-(7,7,8,8)]
   144            0.0            0.0            0.0    8[6-(6,8)]
   145            0.0            0.0            0.0    8[6-(6,8),27-(7,7,8,8)]
   146            0.0            0.0            0.0    8[6-(6,8),27-(7,7,8,8)]
   147            0.0            0.0            0.0    8[6-(6,8),27-(7,7,8,8)]
   148            0.0            0.0            0.0    8[6-(6,8)]
   149            0.0            0.0            0.0    8[6-(6,8),27-(7,7,8,8)]
   150            0.0            0.0            0.0    8[6-(6,8),27-(7,7,8,8)]
   151            0.0            0.0            0.0    8[6-(6,8),27-(7,7,8,8)]
   152            0.0            0.0            0.0    8[6-(6,8)]
   153            0.0            0.0            0.0    8[6-(6,8),27-(7,7,8,8)]
   154            0.0            0.0            0.0    8[6-(6,8),27-(7,7,8,8)]
   155            0.0            0.0            0.0    8[6-(6,8),27-(7,7,8,8)]
   156            0.0            0.0            0.0    8[6-(6,8)]
