# Supplementary material for: A collection of forcefield precursors for metal–organic frameworks
Source: RSC Adv. 2019 Nov 13;9(63):36492–507. doi: 10.1039/c9ra07327b (PMC9075174; doi:10.1039/c9ra07327b)
Supplement: RA-009-C9RA07327B-s673 [file RA-009-C9RA07327B-s673.txt]

FAQYUR_clean

8.117300    0.000000    0.000000
4.058677    7.592008    0.000000
1.304354    0.000007    19.837464

     1       6.719983       6.719983       6.719983    60[8-(6),8-(6),8-(6),8-(6),8-(6,60),8-(6,60),8-(6,60),8-(6,60)]
     2      11.471198      11.471198      11.471198    60[8-(6),8-(6),8-(6),8-(6),8-(6,60),8-(6,60),8-(6,60),8-(6,60)]
     3       6.760348       6.760348       6.760348    60[8-(6),8-(6),8-(6),8-(6),8-(6,60),8-(6,60),8-(6,60),8-(6,60)]
     4       2.009133       2.009133       2.009133    60[8-(6),8-(6),8-(6),8-(6),8-(6,60),8-(6,60),8-(6,60),8-(6,60)]
     5       3.524344       3.524344       3.524344    1[6-(1,6,6)]
     6       4.886174       4.886174       4.886174    1[6-(1,6,6)]
     7       3.431911       3.431911       3.431911    1[6-(1,6,6)]
     8       2.462996       2.462996       2.462996    1[6-(1,6,6)]
     9       4.155915       4.155915       4.155915    1[6-(1,6,6)]
    10       5.116031       5.116031       5.116031    1[6-(1,6,6)]
    11       6.338969       6.338969       6.338969    1[6-(1,6,6)]
    12       4.884775       4.884775       4.884775    1[6-(1,6,6)]
    13       5.749241       5.749241       5.749241    1[6-(1,6,6)]
    14       5.245147       5.245147       5.245147    1[6-(1,6,6)]
    15       3.883319       3.883319       3.883319    1[6-(1,6,6)]
    16       5.337595       5.337595       5.337595    1[6-(1,6,6)]
    17       6.306505       6.306505       6.306505    1[6-(1,6,6)]
    18       4.613588       4.613588       4.613588    1[6-(1,6,6)]
    19       3.653476       3.653476       3.653476    1[6-(1,6,6)]
    20       3.734892       3.734892       3.734892    1[6-(1,6,6)]
    21       5.189085       5.189085       5.189085    1[6-(1,6,6)]
    22       4.324633       4.324633       4.324633    1[6-(1,6,6)]
    23       9.955987       9.955987       9.955987    1[6-(1,6,6)]
    24       8.594157       8.594157       8.594157    1[6-(1,6,6)]
    25       10.04842       10.04842       10.04842    1[6-(1,6,6)]
    26      11.017335      11.017335      11.017335    1[6-(1,6,6)]
    27       9.324416       9.324416       9.324416    1[6-(1,6,6)]
    28         8.3643         8.3643         8.3643    1[6-(1,6,6)]
    29       7.141362       7.141362       7.141362    1[6-(1,6,6)]
    30       8.595556       8.595556       8.595556    1[6-(1,6,6)]
    31        7.73109        7.73109        7.73109    1[6-(1,6,6)]
    32       8.235184       8.235184       8.235184    1[6-(1,6,6)]
    33       9.597012       9.597012       9.597012    1[6-(1,6,6)]
    34       8.142736       8.142736       8.142736    1[6-(1,6,6)]
    35       7.173826       7.173826       7.173826    1[6-(1,6,6)]
    36       8.866743       8.866743       8.866743    1[6-(1,6,6)]
    37       9.826855       9.826855       9.826855    1[6-(1,6,6)]
    38       9.745439       9.745439       9.745439    1[6-(1,6,6)]
    39       8.291246       8.291246       8.291246    1[6-(1,6,6)]
    40       9.155698       9.155698       9.155698    1[6-(1,6,6)]
    41        3.60274        3.60274        3.60274    6[6-(1,1,6),8-(60),8-(60,60)]
    42       3.926128       3.926128       3.926128    6[1-(0),1-(0),6-(1,1,6),6-(8,8)]
    43       3.392677       3.392677       3.392677    6[1-(0),1-(0),6-(1,1,6),6-(1,1,6)]
    44       4.188365       4.188365       4.188365    6[1-(0),1-(0),6-(1,1,6),6-(8,8)]
    45       9.782743       9.782743       9.782743    6[6-(1,1,6),8-(60),8-(60,60)]
    46        5.96313        5.96313        5.96313    6[6-(1,1,6),8-(60),8-(60)]
    47        5.56683        5.56683        5.56683    6[1-(0),1-(0),6-(1,1,6),6-(8,8)]
    48       5.166745       5.166745       5.166745    6[6-(1,1,6),8-(60),8-(60,60)]
    49       4.843365       4.843365       4.843365    6[1-(0),1-(0),6-(1,1,6),6-(8,8)]
    50       5.376825       5.376825       5.376825    6[1-(0),1-(0),6-(1,1,6),6-(1,1,6)]
    51       4.581141       4.581141       4.581141    6[1-(0),1-(0),6-(1,1,6),6-(8,8)]
    52       8.408402       8.408402       8.408402    6[6-(1,1,6),8-(60),8-(60,60)]
    53        4.11074        4.11074        4.11074    6[6-(1,1,6),8-(60),8-(60)]
    54       4.507034       4.507034       4.507034    6[1-(0),1-(0),6-(1,1,6),6-(8,8)]
    55       9.877591       9.877591       9.877591    6[6-(1,1,6),8-(60),8-(60,60)]
    56       9.554203       9.554203       9.554203    6[1-(0),1-(0),6-(1,1,6),6-(8,8)]
    57      10.087654      10.087654      10.087654    6[1-(0),1-(0),6-(1,1,6),6-(1,1,6)]
    58       9.291966       9.291966       9.291966    6[1-(0),1-(0),6-(1,1,6),6-(8,8)]
    59       3.697588       3.697588       3.697588    6[6-(1,1,6),8-(60),8-(60,60)]
    60       7.517201       7.517201       7.517201    6[6-(1,1,6),8-(60),8-(60)]
    61       7.913501       7.913501       7.913501    6[1-(0),1-(0),6-(1,1,6),6-(8,8)]
    62       8.313586       8.313586       8.313586    6[6-(1,1,6),8-(60),8-(60,60)]
    63       8.636966       8.636966       8.636966    6[1-(0),1-(0),6-(1,1,6),6-(8,8)]
    64       8.103506       8.103506       8.103506    6[1-(0),1-(0),6-(1,1,6),6-(1,1,6)]
    65        8.89919        8.89919        8.89919    6[1-(0),1-(0),6-(1,1,6),6-(8,8)]
    66       5.071929       5.071929       5.071929    6[6-(1,1,6),8-(60),8-(60,60)]
    67       1.252291       1.252291       1.252291    6[6-(1,1,6),8-(60),8-(60)]
    68       8.973297       8.973297       8.973297    6[1-(0),1-(0),6-(1,1,6),6-(8,8)]
    69       5.036935       5.036935       5.036935    6[1-(0),1-(0),6-(1,1,6),6-(1,1,6)]
    70       8.443396       8.443396       8.443396    6[1-(0),1-(0),6-(1,1,6),6-(1,1,6)]
    71       4.515216       4.515216       4.515216    8[6-(6,8),60-(8,8,8,8,8,8,8),60-(8,8,8,8,8,8,8)]
    72       2.411581       2.411581       2.411581    8[6-(6,8),60-(8,8,8,8,8,8,8)]
    73       8.936111       8.936111       8.936111    8[6-(6,8),60-(8,8,8,8,8,8,8),60-(8,8,8,8,8,8,8)]
    74       2.890328       2.890328       2.890328    8[6-(6,8),60-(8,8,8,8,8,8,8)]
    75       6.130176       6.130176       6.130176    8[6-(6,8),60-(8,8,8,8,8,8,8)]
    76       6.170522       6.170522       6.170522    8[6-(6,8),60-(8,8,8,8,8,8,8)]
    77       4.254266       4.254266       4.254266    8[6-(6,8),60-(8,8,8,8,8,8,8),60-(8,8,8,8,8,8,8)]
    78       6.357901       6.357901       6.357901    8[6-(6,8),60-(8,8,8,8,8,8,8)]
    79       9.255029       9.255029       9.255029    8[6-(6,8),60-(8,8,8,8,8,8,8),60-(8,8,8,8,8,8,8)]
    80       7.183516       7.183516       7.183516    8[6-(6,8),60-(8,8,8,8,8,8,8)]
    81      12.061003      12.061003      12.061003    8[6-(6,8),60-(8,8,8,8,8,8,8)]
    82       3.903344       3.903344       3.903344    8[6-(6,8),60-(8,8,8,8,8,8,8)]
    83       8.965115       8.965115       8.965115    8[6-(6,8),60-(8,8,8,8,8,8,8),60-(8,8,8,8,8,8,8)]
    84       11.06875       11.06875       11.06875    8[6-(6,8),60-(8,8,8,8,8,8,8)]
    85        4.54422        4.54422        4.54422    8[6-(6,8),60-(8,8,8,8,8,8,8),60-(8,8,8,8,8,8,8)]
    86      10.590003      10.590003      10.590003    8[6-(6,8),60-(8,8,8,8,8,8,8)]
    87       7.350155       7.350155       7.350155    8[6-(6,8),60-(8,8,8,8,8,8,8)]
    88       7.309809       7.309809       7.309809    8[6-(6,8),60-(8,8,8,8,8,8,8)]
    89       9.226065       9.226065       9.226065    8[6-(6,8),60-(8,8,8,8,8,8,8),60-(8,8,8,8,8,8,8)]
    90        7.12243        7.12243        7.12243    8[6-(6,8),60-(8,8,8,8,8,8,8)]
    91       4.225302       4.225302       4.225302    8[6-(6,8),60-(8,8,8,8,8,8,8),60-(8,8,8,8,8,8,8)]
    92       6.296815       6.296815       6.296815    8[6-(6,8),60-(8,8,8,8,8,8,8)]
    93       1.419328       1.419328       1.419328    8[6-(6,8),60-(8,8,8,8,8,8,8)]
    94       9.576987       9.576987       9.576987    8[6-(6,8),60-(8,8,8,8,8,8,8)]
