# Supplementary material for: A collection of forcefield precursors for metal–organic frameworks
Source: RSC Adv. 2019 Nov 13;9(63):36492–507. doi: 10.1039/c9ra07327b (PMC9075174; doi:10.1039/c9ra07327b)
Supplement: RA-009-C9RA07327B-s674 [file RA-009-C9RA07327B-s674.txt]

FARFIO_clean

14.920200    0.000000    0.000000
-7.460098    17.688941    0.000000
0.000000    -7.308994    30.366061

     1       5.695191       5.695191       5.695191    30[7-(6,6),7-(6,6),53-(0),53-(0)]
     2       2.171338       2.171338       2.171338    30[7-(6,6),7-(6,6),53-(0),53-(0)]
     3       5.993296       5.993296       5.993296    30[7-(6,6),7-(6,6),53-(0),53-(0)]
     4      -5.695188      -5.695188      -5.695188    30[7-(6,6),7-(6,6),53-(0),53-(0)]
     5      -2.171335      -2.171335      -2.171335    30[7-(6,6),7-(6,6),53-(0),53-(0)]
     6       8.926905       8.926905       8.926905    30[7-(6,6),7-(6,6),53-(0),53-(0)]
     7       13.15529       13.15529       13.15529    30[7-(6,6),7-(6,6),53-(0),53-(0)]
     8       9.631437       9.631437       9.631437    30[7-(6,6),7-(6,6),53-(0),53-(0)]
     9      -1.466803      -1.466803      -1.466803    30[7-(6,6),7-(6,6),53-(0),53-(0)]
    10       1.764911       1.764911       1.764911    30[7-(6,6),7-(6,6),53-(0),53-(0)]
    11       5.288764       5.288764       5.288764    30[7-(6,6),7-(6,6),53-(0),53-(0)]
    12       1.466806       1.466806       1.466806    30[7-(6,6),7-(6,6),53-(0),53-(0)]
    13       6.843897       6.843897       6.843897    1[6-(6,7)]
    14        8.68505        8.68505        8.68505    1[6-(6,6)]
    15      -5.175815      -5.175815      -5.175815    1[6-(6,6)]
    16      -7.070681      -7.070681      -7.070681    1[6-(6,7)]
    17       8.452295       8.452295       8.452295    1[6-(6,7)]
    18      -5.262353      -5.262353      -5.262353    1[6-(6,6)]
    19       6.345562       6.345562       6.345562    1[6-(6,6)]
    20        5.24296        5.24296        5.24296    1[6-(6,7)]
    21        9.96371        9.96371        9.96371    1[6-(6,6)]
    22        8.76711        8.76711        8.76711    1[6-(6,7)]
    23       5.429462       5.429462       5.429462    1[6-(6,7)]
    24       6.512668       6.512668       6.512668    1[6-(6,6)]
    25      -2.596113      -2.596113      -2.596113    1[6-(6,6)]
    26      -0.314815      -0.314815      -0.314815    1[6-(6,7)]
    27       0.204408       0.204408       0.204408    1[6-(6,7)]
    28      -2.066447      -2.066447      -2.066447    1[6-(6,6)]
    29      -3.512214      -3.512214      -3.512214    1[6-(6,7)]
    30      -3.925503      -3.925503      -3.925503    1[6-(6,6)]
    31      -1.506938      -1.506938      -1.506938    1[6-(6,6)]
    32      -1.275675      -1.275675      -1.275675    1[6-(6,7)]
    33       5.190738       5.190738       5.190738    1[6-(6,6)]
    34        7.48248        7.48248        7.48248    1[6-(6,6)]
    35       6.630537       6.630537       6.630537    1[6-(6,7)]
    36       8.871551       8.871551       8.871551    1[6-(6,7)]
    37       8.076306       8.076306       8.076306    1[6-(6,7)]
    38       6.235153       6.235153       6.235153    1[6-(6,6)]
    39       5.175819       5.175819       5.175819    1[6-(6,6)]
    40       7.070685       7.070685       7.070685    1[6-(6,7)]
    41       6.467908       6.467908       6.467908    1[6-(6,7)]
    42       5.262356       5.262356       5.262356    1[6-(6,6)]
    43        8.57464        8.57464        8.57464    1[6-(6,6)]
    44       9.677243       9.677243       9.677243    1[6-(6,7)]
    45       4.956491       4.956491       4.956491    1[6-(6,6)]
    46       6.153091       6.153091       6.153091    1[6-(6,7)]
    47        9.49074        9.49074        9.49074    1[6-(6,7)]
    48       8.407534       8.407534       8.407534    1[6-(6,6)]
    49       2.596116       2.596116       2.596116    1[6-(6,6)]
    50       0.314818       0.314818       0.314818    1[6-(6,7)]
    51      -0.204406      -0.204406      -0.204406    1[6-(6,7)]
    52       2.066449       2.066449       2.066449    1[6-(6,6)]
    53       3.512216       3.512216       3.512216    1[6-(6,7)]
    54       3.925506       3.925506       3.925506    1[6-(6,6)]
    55       1.506942       1.506942       1.506942    1[6-(6,6)]
    56       1.275679       1.275679       1.275679    1[6-(6,7)]
    57       9.729463       9.729463       9.729463    1[6-(6,6)]
    58        7.43772        7.43772        7.43772    1[6-(6,6)]
    59       8.289663       8.289663       8.289663    1[6-(6,7)]
    60       6.048649       6.048649       6.048649    1[6-(6,7)]
    61      -0.616204      -0.616204      -0.616204    1[6-(6,7)]
    62       1.224949       1.224949       1.224949    1[6-(6,6)]
    63       2.284283       2.284283       2.284283    1[6-(6,6)]
    64       0.389417       0.389417       0.389417    1[6-(6,7)]
    65       0.992194       0.992194       0.992194    1[6-(6,7)]
    66       2.197746       2.197746       2.197746    1[6-(6,6)]
    67      -1.114538      -1.114538      -1.114538    1[6-(6,6)]
    68      -2.217141      -2.217141      -2.217141    1[6-(6,7)]
    69       2.503611       2.503611       2.503611    1[6-(6,6)]
    70       1.307011       1.307011       1.307011    1[6-(6,7)]
    71      -2.030638      -2.030638      -2.030638    1[6-(6,7)]
    72      -0.947432      -0.947432      -0.947432    1[6-(6,6)]
    73       4.863986       4.863986       4.863986    1[6-(6,6)]
    74       7.145284       7.145284       7.145284    1[6-(6,7)]
    75       7.664508       7.664508       7.664508    1[6-(6,7)]
    76       5.393653       5.393653       5.393653    1[6-(6,6)]
    77       3.947886       3.947886       3.947886    1[6-(6,7)]
    78       3.534596       3.534596       3.534596    1[6-(6,6)]
    79        5.95316        5.95316        5.95316    1[6-(6,6)]
    80       6.184423       6.184423       6.184423    1[6-(6,7)]
    81      -2.269361      -2.269361      -2.269361    1[6-(6,6)]
    82       0.022382       0.022382       0.022382    1[6-(6,6)]
    83      -0.829561      -0.829561      -0.829561    1[6-(6,7)]
    84       1.411453       1.411453       1.411453    1[6-(6,7)]
    85       0.616205       0.616205       0.616205    1[6-(6,7)]
    86      -1.224948      -1.224948      -1.224948    1[6-(6,6)]
    87      12.635917      12.635917      12.635917    1[6-(6,6)]
    88      14.530783      14.530783      14.530783    1[6-(6,7)]
    89      -0.992193      -0.992193      -0.992193    1[6-(6,7)]
    90      12.722455      12.722455      12.722455    1[6-(6,6)]
    91        1.11454        1.11454        1.11454    1[6-(6,6)]
    92       2.217142       2.217142       2.217142    1[6-(6,7)]
    93      -2.503608      -2.503608      -2.503608    1[6-(6,6)]
    94      -1.307008      -1.307008      -1.307008    1[6-(6,7)]
    95        2.03064        2.03064        2.03064    1[6-(6,7)]
    96       0.947434       0.947434       0.947434    1[6-(6,6)]
    97      10.056215      10.056215      10.056215    1[6-(6,6)]
    98       7.774917       7.774917       7.774917    1[6-(6,7)]
    99       7.255694       7.255694       7.255694    1[6-(6,7)]
   100       9.526549       9.526549       9.526549    1[6-(6,6)]
   101      10.972316      10.972316      10.972316    1[6-(6,7)]
   102      11.385605      11.385605      11.385605    1[6-(6,6)]
   103        8.96704        8.96704        8.96704    1[6-(6,6)]
   104       8.735777       8.735777       8.735777    1[6-(6,7)]
   105       2.269364       2.269364       2.269364    1[6-(6,6)]
   106      -0.022378      -0.022378      -0.022378    1[6-(6,6)]
   107       0.829565       0.829565       0.829565    1[6-(6,7)]
   108      -1.411449      -1.411449      -1.411449    1[6-(6,7)]
   109       7.452642       7.452642       7.452642    6[1-(0),6-(1,6),7-(6,30)]
   110       8.550768       8.550768       8.550768    6[1-(0),6-(1,7),6-(6,6)]
   111       -5.47422       -5.47422       -5.47422    6[6-(1,6),6-(1,6),6-(7,7)]
   112      -5.754719      -5.754719      -5.754719    6[1-(0),6-(1,7),6-(6,6)]
   113      -6.881194      -6.881194      -6.881194    6[1-(0),6-(1,6),7-(6,30)]
   114       8.025577       8.025577       8.025577    6[1-(0),6-(1,6),7-(6,30)]
   115       8.746223       8.746223       8.746223    6[1-(0),6-(1,7),6-(6,6)]
   116        8.13897        8.13897        8.13897    6[6-(1,6),6-(1,6),6-(7,7)]
   117       6.803612       6.803612       6.803612    6[1-(0),6-(1,7),6-(6,6)]
   118       6.154584       6.154584       6.154584    6[1-(0),6-(1,6),7-(6,30)]
   119       8.920789       8.920789       8.920789    6[6-(6,6),7-(6),7-(6)]
   120      -4.049341      -4.049341      -4.049341    6[6-(6,6),7-(6),7-(6)]
   121       9.043134       9.043134       9.043134    6[6-(6,6),7-(6),7-(6)]
   122       8.358297       8.358297       8.358297    6[6-(1,6),6-(1,6),6-(7,7)]
   123       9.029706       9.029706       9.029706    6[1-(0),6-(1,7),6-(6,6)]
   124       8.310552       8.310552       8.310552    6[1-(0),6-(1,6),7-(6,30)]
   125        6.35899        6.35899        6.35899    6[1-(0),6-(1,6),7-(6,30)]
   126       6.994591       6.994591       6.994591    6[1-(0),6-(1,7),6-(6,6)]
   127      -2.587161      -2.587161      -2.587161    6[6-(1,6),6-(1,6),6-(7,7)]
   128      -2.041082      -2.041082      -2.041082    6[1-(0),6-(1,7),6-(6,6)]
   129      -0.678868      -0.678868      -0.678868    6[1-(0),6-(1,6),7-(6,30)]
   130       -0.37748       -0.37748       -0.37748    6[1-(0),6-(1,6),7-(6,30)]
   131      -1.727758      -1.727758      -1.727758    6[1-(0),6-(1,7),6-(6,6)]
   132      -3.119812      -3.119812      -3.119812    6[1-(0),6-(1,6),7-(6,30)]
   133      -3.355551      -3.355551      -3.355551    6[1-(0),6-(1,7),6-(6,6)]
   134      -2.755759      -2.755759      -2.755759    6[6-(1,6),6-(1,6),6-(7,7)]
   135      -1.947084      -1.947084      -1.947084    6[1-(0),6-(1,7),6-(6,6)]
   136      -1.799375      -1.799375      -1.799375    6[1-(0),6-(1,6),7-(6,30)]
   137      -2.975086      -2.975086      -2.975086    6[6-(6,6),7-(6),7-(6)]
   138      -4.226891      -4.226891      -4.226891    6[6-(6,6),7-(6),7-(6)]
   139      -2.299201      -2.299201      -2.299201    6[6-(6,6),7-(6),7-(6)]
   140       6.103854       6.103854       6.103854    6[6-(1,6),6-(1,6),6-(7,7)]
   141       5.918843       5.918843       5.918843    6[1-(0),6-(1,7),6-(6,6)]
   142       7.260169       7.260169       7.260169    6[1-(0),6-(1,7),6-(6,6)]
   143       6.784215       6.784215       6.784215    6[1-(0),6-(1,6),7-(6,30)]
   144       8.082273       8.082273       8.082273    6[1-(0),6-(1,6),7-(6,30)]
   145       7.467562       7.467562       7.467562    6[1-(0),6-(1,6),7-(6,30)]
   146       6.369435       6.369435       6.369435    6[1-(0),6-(1,7),6-(6,6)]
   147       5.474223       5.474223       5.474223    6[6-(1,6),6-(1,6),6-(7,7)]
   148       5.754723       5.754723       5.754723    6[1-(0),6-(1,7),6-(6,6)]
   149       6.881198       6.881198       6.881198    6[1-(0),6-(1,6),7-(6,30)]
   150       6.894626       6.894626       6.894626    6[1-(0),6-(1,6),7-(6,30)]
   151        6.17398        6.17398        6.17398    6[1-(0),6-(1,7),6-(6,6)]
   152       6.781232       6.781232       6.781232    6[6-(1,6),6-(1,6),6-(7,7)]
   153        8.11659        8.11659        8.11659    6[1-(0),6-(1,7),6-(6,6)]
   154       8.765619       8.765619       8.765619    6[1-(0),6-(1,6),7-(6,30)]
   155       5.999414       5.999414       5.999414    6[6-(6,6),7-(6),7-(6)]
   156       4.049343       4.049343       4.049343    6[6-(6,6),7-(6),7-(6)]
   157       5.877068       5.877068       5.877068    6[6-(6,6),7-(6),7-(6)]
   158       6.561905       6.561905       6.561905    6[6-(1,6),6-(1,6),6-(7,7)]
   159       5.890496       5.890496       5.890496    6[1-(0),6-(1,7),6-(6,6)]
   160       6.609649       6.609649       6.609649    6[1-(0),6-(1,6),7-(6,30)]
   161       8.561212       8.561212       8.561212    6[1-(0),6-(1,6),7-(6,30)]
   162       7.925611       7.925611       7.925611    6[1-(0),6-(1,7),6-(6,6)]
   163       2.587164       2.587164       2.587164    6[6-(1,6),6-(1,6),6-(7,7)]
   164       2.041085       2.041085       2.041085    6[1-(0),6-(1,7),6-(6,6)]
   165        0.67887        0.67887        0.67887    6[1-(0),6-(1,6),7-(6,30)]
   166       0.377482       0.377482       0.377482    6[1-(0),6-(1,6),7-(6,30)]
   167        1.72776        1.72776        1.72776    6[1-(0),6-(1,7),6-(6,6)]
   168       3.119815       3.119815       3.119815    6[1-(0),6-(1,6),7-(6,30)]
   169       3.355554       3.355554       3.355554    6[1-(0),6-(1,7),6-(6,6)]
   170       2.755763       2.755763       2.755763    6[6-(1,6),6-(1,6),6-(7,7)]
   171       1.947088       1.947088       1.947088    6[1-(0),6-(1,7),6-(6,6)]
   172       1.799378       1.799378       1.799378    6[1-(0),6-(1,6),7-(6,30)]
   173        2.97509        2.97509        2.97509    6[6-(6,6),7-(6),7-(6)]
   174       4.226894       4.226894       4.226894    6[6-(6,6),7-(6),7-(6)]
   175       2.299205       2.299205       2.299205    6[6-(6,6),7-(6),7-(6)]
   176       8.816346       8.816346       8.816346    6[6-(1,6),6-(1,6),6-(7,7)]
   177       9.001357       9.001357       9.001357    6[1-(0),6-(1,7),6-(6,6)]
   178       7.660031       7.660031       7.660031    6[1-(0),6-(1,7),6-(6,6)]
   179       8.135985       8.135985       8.135985    6[1-(0),6-(1,6),7-(6,30)]
   180       6.837928       6.837928       6.837928    6[1-(0),6-(1,6),7-(6,30)]
   181       -0.00746       -0.00746       -0.00746    6[1-(0),6-(1,6),7-(6,30)]
   182       1.090667       1.090667       1.090667    6[1-(0),6-(1,7),6-(6,6)]
   183       1.985879       1.985879       1.985879    6[6-(1,6),6-(1,6),6-(7,7)]
   184       1.705379       1.705379       1.705379    6[1-(0),6-(1,7),6-(6,6)]
   185       0.578904       0.578904       0.578904    6[1-(0),6-(1,6),7-(6,30)]
   186       0.565476       0.565476       0.565476    6[1-(0),6-(1,6),7-(6,30)]
   187       1.286122       1.286122       1.286122    6[1-(0),6-(1,7),6-(6,6)]
   188        0.67887        0.67887        0.67887    6[6-(1,6),6-(1,6),6-(7,7)]
   189      -0.656488      -0.656488      -0.656488    6[1-(0),6-(1,7),6-(6,6)]
   190      -1.305517      -1.305517      -1.305517    6[1-(0),6-(1,6),7-(6,30)]
   191       1.460688       1.460688       1.460688    6[6-(6,6),7-(6),7-(6)]
   192       3.410759       3.410759       3.410759    6[6-(6,6),7-(6),7-(6)]
   193       1.583034       1.583034       1.583034    6[6-(6,6),7-(6),7-(6)]
   194       0.898197       0.898197       0.898197    6[6-(1,6),6-(1,6),6-(7,7)]
   195       1.569606       1.569606       1.569606    6[1-(0),6-(1,7),6-(6,6)]
   196       0.850453       0.850453       0.850453    6[1-(0),6-(1,6),7-(6,30)]
   197       -1.10111       -1.10111       -1.10111    6[1-(0),6-(1,6),7-(6,30)]
   198      -0.465509      -0.465509      -0.465509    6[1-(0),6-(1,7),6-(6,6)]
   199       4.872938       4.872938       4.872938    6[6-(1,6),6-(1,6),6-(7,7)]
   200       5.419017       5.419017       5.419017    6[1-(0),6-(1,7),6-(6,6)]
   201       6.781232       6.781232       6.781232    6[1-(0),6-(1,6),7-(6,30)]
   202        7.08262        7.08262        7.08262    6[1-(0),6-(1,6),7-(6,30)]
   203       5.732342       5.732342       5.732342    6[1-(0),6-(1,7),6-(6,6)]
   204       4.340287       4.340287       4.340287    6[1-(0),6-(1,6),7-(6,30)]
   205       4.104548       4.104548       4.104548    6[1-(0),6-(1,7),6-(6,6)]
   206       4.704339       4.704339       4.704339    6[6-(1,6),6-(1,6),6-(7,7)]
   207       5.513014       5.513014       5.513014    6[1-(0),6-(1,7),6-(6,6)]
   208       5.660724       5.660724       5.660724    6[1-(0),6-(1,6),7-(6,30)]
   209       4.485012       4.485012       4.485012    6[6-(6,6),7-(6),7-(6)]
   210       3.233208       3.233208       3.233208    6[6-(6,6),7-(6),7-(6)]
   211       5.160897       5.160897       5.160897    6[6-(6,6),7-(6),7-(6)]
   212      -1.356244      -1.356244      -1.356244    6[6-(1,6),6-(1,6),6-(7,7)]
   213      -1.541255      -1.541255      -1.541255    6[1-(0),6-(1,7),6-(6,6)]
   214      -0.199929      -0.199929      -0.199929    6[1-(0),6-(1,7),6-(6,6)]
   215      -0.675883      -0.675883      -0.675883    6[1-(0),6-(1,6),7-(6,30)]
   216       0.622174       0.622174       0.622174    6[1-(0),6-(1,6),7-(6,30)]
   217        0.00746        0.00746        0.00746    6[1-(0),6-(1,6),7-(6,30)]
   218      -1.090666      -1.090666      -1.090666    6[1-(0),6-(1,7),6-(6,6)]
   219      12.934322      12.934322      12.934322    6[6-(1,6),6-(1,6),6-(7,7)]
   220      13.214821      13.214821      13.214821    6[1-(0),6-(1,7),6-(6,6)]
   221      14.341296      14.341296      14.341296    6[1-(0),6-(1,6),7-(6,30)]
   222      -0.565475      -0.565475      -0.565475    6[1-(0),6-(1,6),7-(6,30)]
   223      -1.286121      -1.286121      -1.286121    6[1-(0),6-(1,7),6-(6,6)]
   224      -0.678868      -0.678868      -0.678868    6[6-(1,6),6-(1,6),6-(7,7)]
   225        0.65649        0.65649        0.65649    6[1-(0),6-(1,7),6-(6,6)]
   226       1.305518       1.305518       1.305518    6[1-(0),6-(1,6),7-(6,30)]
   227      -1.460687      -1.460687      -1.460687    6[6-(6,6),7-(6),7-(6)]
   228      11.509443      11.509443      11.509443    6[6-(6,6),7-(6),7-(6)]
   229      -1.583032      -1.583032      -1.583032    6[6-(6,6),7-(6),7-(6)]
   230      -0.898195      -0.898195      -0.898195    6[6-(1,6),6-(1,6),6-(7,7)]
   231      -1.569604      -1.569604      -1.569604    6[1-(0),6-(1,7),6-(6,6)]
   232       -0.85045       -0.85045       -0.85045    6[1-(0),6-(1,6),7-(6,30)]
   233       1.101112       1.101112       1.101112    6[1-(0),6-(1,6),7-(6,30)]
   234       0.465511       0.465511       0.465511    6[1-(0),6-(1,7),6-(6,6)]
   235      10.047263      10.047263      10.047263    6[6-(1,6),6-(1,6),6-(7,7)]
   236       9.501184       9.501184       9.501184    6[1-(0),6-(1,7),6-(6,6)]
   237        8.13897        8.13897        8.13897    6[1-(0),6-(1,6),7-(6,30)]
   238       7.837582       7.837582       7.837582    6[1-(0),6-(1,6),7-(6,30)]
   239        9.18786        9.18786        9.18786    6[1-(0),6-(1,7),6-(6,6)]
   240      10.579914      10.579914      10.579914    6[1-(0),6-(1,6),7-(6,30)]
   241      10.815653      10.815653      10.815653    6[1-(0),6-(1,7),6-(6,6)]
   242      10.215861      10.215861      10.215861    6[6-(1,6),6-(1,6),6-(7,7)]
   243       9.407186       9.407186       9.407186    6[1-(0),6-(1,7),6-(6,6)]
   244       9.259477       9.259477       9.259477    6[1-(0),6-(1,6),7-(6,30)]
   245      10.435188      10.435188      10.435188    6[6-(6,6),7-(6),7-(6)]
   246      11.686993      11.686993      11.686993    6[6-(6,6),7-(6),7-(6)]
   247       9.759303       9.759303       9.759303    6[6-(6,6),7-(6),7-(6)]
   248       1.356248       1.356248       1.356248    6[6-(1,6),6-(1,6),6-(7,7)]
   249       1.541259       1.541259       1.541259    6[1-(0),6-(1,7),6-(6,6)]
   250       0.199933       0.199933       0.199933    6[1-(0),6-(1,7),6-(6,6)]
   251       0.675887       0.675887       0.675887    6[1-(0),6-(1,6),7-(6,30)]
   252      -0.622171      -0.622171      -0.622171    6[1-(0),6-(1,6),7-(6,30)]
   253       5.211926       5.211926       5.211926    53[30-(7,7,53)]
   254        4.03144        4.03144        4.03144    53[30-(7,7,53)]
   255       2.648635       2.648635       2.648635    53[30-(7,7,53)]
   256       3.511769       3.511769       3.511769    53[30-(7,7,53)]
   257       3.735869       3.735869       3.735869    53[30-(7,7,53)]
   258       6.347949       6.347949       6.347949    53[30-(7,7,53)]
   259      -5.211922      -5.211922      -5.211922    53[30-(7,7,53)]
   260      -4.031437      -4.031437      -4.031437    53[30-(7,7,53)]
   261      -2.648632      -2.648632      -2.648632    53[30-(7,7,53)]
   262      -3.511766      -3.511766      -3.511766    53[30-(7,7,53)]
   263      11.184332      11.184332      11.184332    53[30-(7,7,53)]
   264       8.572252       8.572252       8.572252    53[30-(7,7,53)]
   265      12.672024      12.672024      12.672024    53[30-(7,7,53)]
   266      11.491539      11.491539      11.491539    53[30-(7,7,53)]
   267      10.108734      10.108734      10.108734    53[30-(7,7,53)]
   268      10.971868      10.971868      10.971868    53[30-(7,7,53)]
   269       -3.72423       -3.72423       -3.72423    53[30-(7,7,53)]
   270       -1.11215       -1.11215       -1.11215    53[30-(7,7,53)]
   271       2.248176       2.248176       2.248176    53[30-(7,7,53)]
   272       3.428662       3.428662       3.428662    53[30-(7,7,53)]
   273       4.811467       4.811467       4.811467    53[30-(7,7,53)]
   274       3.948333       3.948333       3.948333    53[30-(7,7,53)]
   275       3.724233       3.724233       3.724233    53[30-(7,7,53)]
   276       1.112153       1.112153       1.112153    53[30-(7,7,53)]
   277       7.201982       7.201982       7.201982    7[6-(1,6),6-(1,6),30-(7,53,53)]
   278       6.739456       6.739456       6.739456    7[6-(1,6),6-(1,6),30-(7,53,53)]
   279       -4.72821       -4.72821       -4.72821    7[6-(6,7),6-(6,7)]
   280      10.359096      10.359096      10.359096    7[6-(6,7),6-(6,7)]
   281       8.292648       8.292648       8.292648    7[6-(6,7),6-(6,7)]
   282       0.146219       0.146219       0.146219    7[6-(1,6),6-(1,6),30-(7,53,53)]
   283       6.999066       6.999066       6.999066    7[6-(1,6),6-(1,6),30-(7,53,53)]
   284      -2.360374      -2.360374      -2.360374    7[6-(1,6),6-(1,6),30-(7,53,53)]
   285      -4.082165      -4.082165      -4.082165    7[6-(6,7),6-(6,7)]
   286      -3.349583      -3.349583      -3.349583    7[6-(6,7),6-(6,7)]
   287       -2.06943       -2.06943       -2.06943    7[6-(6,7),6-(6,7)]
   288       7.819677       7.819677       7.819677    7[6-(1,6),6-(1,6),30-(7,53,53)]
   289       7.718221       7.718221       7.718221    7[6-(1,6),6-(1,6),30-(7,53,53)]
   290       8.180747       8.180747       8.180747    7[6-(1,6),6-(1,6),30-(7,53,53)]
   291       4.728213       4.728213       4.728213    7[6-(6,7),6-(6,7)]
   292       4.561106       4.561106       4.561106    7[6-(6,7),6-(6,7)]
   293       6.627554       6.627554       6.627554    7[6-(6,7),6-(6,7)]
   294      -0.146217      -0.146217      -0.146217    7[6-(1,6),6-(1,6),30-(7,53,53)]
   295       7.921135       7.921135       7.921135    7[6-(1,6),6-(1,6),30-(7,53,53)]
   296       2.360377       2.360377       2.360377    7[6-(1,6),6-(1,6),30-(7,53,53)]
   297       4.082168       4.082168       4.082168    7[6-(6,7),6-(6,7)]
   298       3.349587       3.349587       3.349587    7[6-(6,7),6-(6,7)]
   299       2.069434       2.069434       2.069434    7[6-(6,7),6-(6,7)]
   300       7.100523       7.100523       7.100523    7[6-(1,6),6-(1,6),30-(7,53,53)]
   301      -0.258119      -0.258119      -0.258119    7[6-(1,6),6-(1,6),30-(7,53,53)]
   302      -0.720645      -0.720645      -0.720645    7[6-(1,6),6-(1,6),30-(7,53,53)]
   303       2.731889       2.731889       2.731889    7[6-(6,7),6-(6,7)]
   304       2.898996       2.898996       2.898996    7[6-(6,7),6-(6,7)]
   305       0.832548       0.832548       0.832548    7[6-(6,7),6-(6,7)]
   306       7.606319       7.606319       7.606319    7[6-(1,6),6-(1,6),30-(7,53,53)]
   307      -0.461033      -0.461033      -0.461033    7[6-(1,6),6-(1,6),30-(7,53,53)]
   308       5.099725       5.099725       5.099725    7[6-(1,6),6-(1,6),30-(7,53,53)]
   309       3.377934       3.377934       3.377934    7[6-(6,7),6-(6,7)]
   310       4.110515       4.110515       4.110515    7[6-(6,7),6-(6,7)]
   311       5.390668       5.390668       5.390668    7[6-(6,7),6-(6,7)]
   312       0.359579       0.359579       0.359579    7[6-(1,6),6-(1,6),30-(7,53,53)]
   313        0.25812        0.25812        0.25812    7[6-(1,6),6-(1,6),30-(7,53,53)]
   314       0.720646       0.720646       0.720646    7[6-(1,6),6-(1,6),30-(7,53,53)]
   315      -2.731888      -2.731888      -2.731888    7[6-(6,7),6-(6,7)]
   316      -2.898994      -2.898994      -2.898994    7[6-(6,7),6-(6,7)]
   317      -0.832546      -0.832546      -0.832546    7[6-(6,7),6-(6,7)]
   318       7.313883       7.313883       7.313883    7[6-(1,6),6-(1,6),30-(7,53,53)]
   319       0.461036       0.461036       0.461036    7[6-(1,6),6-(1,6),30-(7,53,53)]
   320       9.820476       9.820476       9.820476    7[6-(1,6),6-(1,6),30-(7,53,53)]
   321      11.542267      11.542267      11.542267    7[6-(6,7),6-(6,7)]
   322      10.809685      10.809685      10.809685    7[6-(6,7),6-(6,7)]
   323       9.529532       9.529532       9.529532    7[6-(6,7),6-(6,7)]
   324      -0.359575      -0.359575      -0.359575    7[6-(1,6),6-(1,6),30-(7,53,53)]
