# Supplementary material for: A collection of forcefield precursors for metal–organic frameworks
Source: RSC Adv. 2019 Nov 13;9(63):36492–507. doi: 10.1039/c9ra07327b (PMC9075174; doi:10.1039/c9ra07327b)
Supplement: RA-009-C9RA07327B-s675 [file RA-009-C9RA07327B-s675.txt]

FARFOU_clean

14.820900    0.000000    0.000000
-7.410448    17.658947    0.000000
0.000000    -6.991200    30.564627

     1       8.807765       8.807765       8.807765    30[7-(6,6),7-(6,6),53-(0),53-(0)]
     2      -2.102343      -2.102343      -2.102343    30[7-(6,6),7-(6,6),53-(0),53-(0)]
     3      -5.595926      -5.595926      -5.595926    30[7-(6,6),7-(6,6),53-(0),53-(0)]
     4       6.013136       6.013136       6.013136    30[7-(6,6),7-(6,6),53-(0),53-(0)]
     5       2.102346       2.102346       2.102346    30[7-(6,6),7-(6,6),53-(0),53-(0)]
     6       5.595929       5.595929       5.595929    30[7-(6,6),7-(6,6),53-(0),53-(0)]
     7       1.397316       1.397316       1.397316    30[7-(6,6),7-(6,6),53-(0),53-(0)]
     8       5.308106       5.308106       5.308106    30[7-(6,6),7-(6,6),53-(0),53-(0)]
     9       1.814523       1.814523       1.814523    30[7-(6,6),7-(6,6),53-(0),53-(0)]
    10      -1.397313      -1.397313      -1.397313    30[7-(6,6),7-(6,6),53-(0),53-(0)]
    11       9.512795       9.512795       9.512795    30[7-(6,6),7-(6,6),53-(0),53-(0)]
    12      13.006378      13.006378      13.006378    30[7-(6,6),7-(6,6),53-(0),53-(0)]
    13       8.003286       8.003286       8.003286    1[6-(6,7)]
    14       6.856148       6.856148       6.856148    1[6-(6,6)]
    15       5.362202       5.362202       5.362202    1[6-(6,6)]
    16       6.764259       6.764259       6.764259    1[6-(6,7)]
    17       6.135853       6.135853       6.135853    1[6-(6,7)]
    18       4.996126       4.996126       4.996126    1[6-(6,6)]
    19       8.394559       8.394559       8.394559    1[6-(6,6)]
    20       9.429057       9.429057       9.429057    1[6-(6,7)]
    21       2.085302       2.085302       2.085302    1[6-(6,6)]
    22      -0.188224      -0.188224      -0.188224    1[6-(6,7)]
    23       0.416469       0.416469       0.416469    1[6-(6,7)]
    24       2.730011       2.730011       2.730011    1[6-(6,6)]
    25      -3.632601      -3.632601      -3.632601    1[6-(6,7)]
    26      -3.958661      -3.958661      -3.958661    1[6-(6,6)]
    27      -1.485052      -1.485052      -1.485052    1[6-(6,6)]
    28      -1.212348      -1.212348      -1.212348    1[6-(6,7)]
    29        5.31033        5.31033        5.31033    1[6-(6,6)]
    30        6.53009        6.53009        6.53009    1[6-(6,7)]
    31       9.741779       9.741779       9.741779    1[6-(6,7)]
    32        8.61539        8.61539        8.61539    1[6-(6,6)]
    33       6.953968       6.953968       6.953968    1[6-(6,7)]
    34        8.79917        8.79917        8.79917    1[6-(6,6)]
    35      -5.243632      -5.243632      -5.243632    1[6-(6,6)]
    36       7.686121       7.686121       7.686121    1[6-(6,7)]
    37       6.817614       6.817614       6.817614    1[6-(6,7)]
    38       7.964752       7.964752       7.964752    1[6-(6,6)]
    39       9.458698       9.458698       9.458698    1[6-(6,6)]
    40       8.056642       8.056642       8.056642    1[6-(6,7)]
    41       8.685048       8.685048       8.685048    1[6-(6,7)]
    42       9.824775       9.824775       9.824775    1[6-(6,6)]
    43       6.426343       6.426343       6.426343    1[6-(6,6)]
    44       5.391844       5.391844       5.391844    1[6-(6,7)]
    45        -2.0853        -2.0853        -2.0853    1[6-(6,6)]
    46       0.188227       0.188227       0.188227    1[6-(6,7)]
    47      -0.416466      -0.416466      -0.416466    1[6-(6,7)]
    48      -2.730008      -2.730008      -2.730008    1[6-(6,6)]
    49       3.632604       3.632604       3.632604    1[6-(6,7)]
    50       3.958664       3.958664       3.958664    1[6-(6,6)]
    51       1.485056       1.485056       1.485056    1[6-(6,6)]
    52       1.212351       1.212351       1.212351    1[6-(6,7)]
    53      -5.310327      -5.310327      -5.310327    1[6-(6,6)]
    54       8.290813       8.290813       8.290813    1[6-(6,7)]
    55       5.079124       5.079124       5.079124    1[6-(6,7)]
    56       6.205512       6.205512       6.205512    1[6-(6,6)]
    57       7.866935       7.866935       7.866935    1[6-(6,7)]
    58       6.021733       6.021733       6.021733    1[6-(6,6)]
    59       5.243636       5.243636       5.243636    1[6-(6,6)]
    60       7.134783       7.134783       7.134783    1[6-(6,7)]
    61       0.592838       0.592838       0.592838    1[6-(6,7)]
    62        -0.5543        -0.5543        -0.5543    1[6-(6,6)]
    63      -2.048246      -2.048246      -2.048246    1[6-(6,6)]
    64       -0.64619       -0.64619       -0.64619    1[6-(6,7)]
    65      -1.274596      -1.274596      -1.274596    1[6-(6,7)]
    66      -2.414323      -2.414323      -2.414323    1[6-(6,6)]
    67       0.984109       0.984109       0.984109    1[6-(6,6)]
    68       2.018608       2.018608       2.018608    1[6-(6,7)]
    69       9.495752       9.495752       9.495752    1[6-(6,6)]
    70       7.222225       7.222225       7.222225    1[6-(6,7)]
    71       7.826918       7.826918       7.826918    1[6-(6,7)]
    72       10.14046       10.14046       10.14046    1[6-(6,6)]
    73       3.777848       3.777848       3.777848    1[6-(6,7)]
    74       3.451788       3.451788       3.451788    1[6-(6,6)]
    75       5.925396       5.925396       5.925396    1[6-(6,6)]
    76       6.198101       6.198101       6.198101    1[6-(6,7)]
    77      12.720779      12.720779      12.720779    1[6-(6,6)]
    78      -0.880361      -0.880361      -0.880361    1[6-(6,7)]
    79       2.331328       2.331328       2.331328    1[6-(6,7)]
    80        1.20494        1.20494        1.20494    1[6-(6,6)]
    81      -0.456483      -0.456483      -0.456483    1[6-(6,7)]
    82       1.388719       1.388719       1.388719    1[6-(6,6)]
    83       2.166816       2.166816       2.166816    1[6-(6,6)]
    84       0.275669       0.275669       0.275669    1[6-(6,7)]
    85      -0.592834      -0.592834      -0.592834    1[6-(6,7)]
    86       0.554304       0.554304       0.554304    1[6-(6,6)]
    87        2.04825        2.04825        2.04825    1[6-(6,6)]
    88       0.646193       0.646193       0.646193    1[6-(6,7)]
    89       1.274599       1.274599       1.274599    1[6-(6,7)]
    90       2.414326       2.414326       2.414326    1[6-(6,6)]
    91      -0.984107      -0.984107      -0.984107    1[6-(6,6)]
    92      -2.018605      -2.018605      -2.018605    1[6-(6,7)]
    93        5.32515        5.32515        5.32515    1[6-(6,6)]
    94       7.598676       7.598676       7.598676    1[6-(6,7)]
    95       6.993983       6.993983       6.993983    1[6-(6,7)]
    96       4.680441       4.680441       4.680441    1[6-(6,6)]
    97      11.043053      11.043053      11.043053    1[6-(6,7)]
    98      11.369113      11.369113      11.369113    1[6-(6,6)]
    99       8.895504       8.895504       8.895504    1[6-(6,6)]
   100         8.6228         8.6228         8.6228    1[6-(6,7)]
   101       2.100122       2.100122       2.100122    1[6-(6,6)]
   102       0.880362       0.880362       0.880362    1[6-(6,7)]
   103      -2.331327      -2.331327      -2.331327    1[6-(6,7)]
   104      -1.204938      -1.204938      -1.204938    1[6-(6,6)]
   105       0.456484       0.456484       0.456484    1[6-(6,7)]
   106      -1.388718      -1.388718      -1.388718    1[6-(6,6)]
   107      12.654084      12.654084      12.654084    1[6-(6,6)]
   108      -0.275669      -0.275669      -0.275669    1[6-(6,7)]
   109       7.503822       7.503822       7.503822    6[1-(0),6-(1,6),7-(6,30)]
   110       6.790936       6.790936       6.790936    6[1-(0),6-(1,7),6-(6,6)]
   111        5.93577        5.93577        5.93577    6[6-(1,6),6-(1,6),6-(7,7)]
   112       5.935771       5.935771       5.935771    6[1-(0),6-(1,7),6-(6,6)]
   113       6.776116       6.776116       6.776116    6[1-(0),6-(1,6),7-(6,30)]
   114       6.596783       6.596783       6.596783    6[1-(0),6-(1,6),7-(6,30)]
   115       5.906129       5.906129       5.906129    6[1-(0),6-(1,7),6-(6,6)]
   116       6.584927       6.584927       6.584927    6[6-(1,6),6-(1,6),6-(7,7)]
   117       7.906951       7.906951       7.906951    6[1-(0),6-(1,7),6-(6,6)]
   118        8.51609        8.51609        8.51609    6[1-(0),6-(1,6),7-(6,30)]
   119       5.926879       5.926879       5.926879    6[6-(6,6),7-(6),7-(6)]
   120       4.115765       4.115765       4.115765    6[6-(6,6),7-(6),7-(6)]
   121       6.081016       6.081016       6.081016    6[6-(6,6),7-(6),7-(6)]
   122       2.667763       2.667763       2.667763    6[6-(1,6),6-(1,6),6-(7,7)]
   123       1.777027       1.777027       1.777027    6[1-(0),6-(1,7),6-(6,6)]
   124       0.417951       0.417951       0.417951    6[1-(0),6-(1,6),7-(6,30)]
   125       0.766242       0.766242       0.766242    6[1-(0),6-(1,6),7-(6,30)]
   126       2.150514       2.150514       2.150514    6[1-(0),6-(1,7),6-(6,6)]
   127      -3.180564      -3.180564      -3.180564    6[1-(0),6-(1,6),7-(6,30)]
   128      -3.385092      -3.385092      -3.385092    6[1-(0),6-(1,7),6-(6,6)]
   129       -1.93709       -1.93709       -1.93709    6[1-(0),6-(1,7),6-(6,6)]
   130      -1.782953      -1.782953      -1.782953    6[1-(0),6-(1,6),7-(6,30)]
   131       6.857632       6.857632       6.857632    6[6-(1,6),6-(1,6),6-(7,7)]
   132       6.217369       6.217369       6.217369    6[1-(0),6-(1,7),6-(6,6)]
   133        6.96286        6.96286        6.96286    6[1-(0),6-(1,6),7-(6,30)]
   134       8.830294       8.830294       8.830294    6[1-(0),6-(1,6),7-(6,30)]
   135       8.164835       8.164835       8.164835    6[1-(0),6-(1,7),6-(6,6)]
   136       7.496413       7.496413       7.496413    6[1-(0),6-(1,6),7-(6,30)]
   137       8.596124       8.596124       8.596124    6[1-(0),6-(1,7),6-(6,6)]
   138      -5.452607      -5.452607      -5.452607    6[6-(1,6),6-(1,6),6-(7,7)]
   139      -5.778667      -5.778667      -5.778667    6[1-(0),6-(1,7),6-(6,6)]
   140       7.918809       7.918809       7.918809    6[1-(0),6-(1,6),7-(6,30)]
   141      -4.220991      -4.220991      -4.220991    6[6-(6,6),7-(6),7-(6)]
   142       -2.99382       -2.99382       -2.99382    6[6-(6,6),7-(6),7-(6)]
   143      -2.359485      -2.359485      -2.359485    6[6-(6,6),7-(6),7-(6)]
   144      -2.786328      -2.786328      -2.786328    6[6-(1,6),6-(1,6),6-(7,7)]
   145       7.317079       7.317079       7.317079    6[1-(0),6-(1,6),7-(6,30)]
   146       8.029964       8.029964       8.029964    6[1-(0),6-(1,7),6-(6,6)]
   147        8.88513        8.88513        8.88513    6[6-(1,6),6-(1,6),6-(7,7)]
   148        8.88513        8.88513        8.88513    6[1-(0),6-(1,7),6-(6,6)]
   149       8.044785       8.044785       8.044785    6[1-(0),6-(1,6),7-(6,30)]
   150       8.224118       8.224118       8.224118    6[1-(0),6-(1,6),7-(6,30)]
   151       8.914772       8.914772       8.914772    6[1-(0),6-(1,7),6-(6,6)]
   152       8.235975       8.235975       8.235975    6[6-(1,6),6-(1,6),6-(7,7)]
   153       6.913951       6.913951       6.913951    6[1-(0),6-(1,7),6-(6,6)]
   154       6.304812       6.304812       6.304812    6[1-(0),6-(1,6),7-(6,30)]
   155       8.894023       8.894023       8.894023    6[6-(6,6),7-(6),7-(6)]
   156      -4.115763      -4.115763      -4.115763    6[6-(6,6),7-(6),7-(6)]
   157       8.739886       8.739886       8.739886    6[6-(6,6),7-(6),7-(6)]
   158      -2.667761      -2.667761      -2.667761    6[6-(1,6),6-(1,6),6-(7,7)]
   159      -1.777025      -1.777025      -1.777025    6[1-(0),6-(1,7),6-(6,6)]
   160      -0.417948      -0.417948      -0.417948    6[1-(0),6-(1,6),7-(6,30)]
   161      -0.766239      -0.766239      -0.766239    6[1-(0),6-(1,6),7-(6,30)]
   162      -2.150511      -2.150511      -2.150511    6[1-(0),6-(1,7),6-(6,6)]
   163       3.180567       3.180567       3.180567    6[1-(0),6-(1,6),7-(6,30)]
   164       3.385095       3.385095       3.385095    6[1-(0),6-(1,7),6-(6,6)]
   165       1.937093       1.937093       1.937093    6[1-(0),6-(1,7),6-(6,6)]
   166       1.782956       1.782956       1.782956    6[1-(0),6-(1,6),7-(6,30)]
   167       7.963271       7.963271       7.963271    6[6-(1,6),6-(1,6),6-(7,7)]
   168       8.603534       8.603534       8.603534    6[1-(0),6-(1,7),6-(6,6)]
   169       7.858043       7.858043       7.858043    6[1-(0),6-(1,6),7-(6,30)]
   170       5.990609       5.990609       5.990609    6[1-(0),6-(1,6),7-(6,30)]
   171       6.656067       6.656067       6.656067    6[1-(0),6-(1,7),6-(6,6)]
   172        7.32449        7.32449        7.32449    6[1-(0),6-(1,6),7-(6,30)]
   173        6.22478        6.22478        6.22478    6[1-(0),6-(1,7),6-(6,6)]
   174       5.452611       5.452611       5.452611    6[6-(1,6),6-(1,6),6-(7,7)]
   175       5.778671       5.778671       5.778671    6[1-(0),6-(1,7),6-(6,6)]
   176       6.902095       6.902095       6.902095    6[1-(0),6-(1,6),7-(6,30)]
   177       4.220994       4.220994       4.220994    6[6-(6,6),7-(6),7-(6)]
   178       2.993824       2.993824       2.993824    6[6-(6,6),7-(6),7-(6)]
   179       2.359489       2.359489       2.359489    6[6-(6,6),7-(6),7-(6)]
   180       2.786331       2.786331       2.786331    6[6-(1,6),6-(1,6),6-(7,7)]
   181       0.093373       0.093373       0.093373    6[1-(0),6-(1,6),7-(6,30)]
   182      -0.619512      -0.619512      -0.619512    6[1-(0),6-(1,7),6-(6,6)]
   183      -1.474678      -1.474678      -1.474678    6[6-(1,6),6-(1,6),6-(7,7)]
   184      -1.474678      -1.474678      -1.474678    6[1-(0),6-(1,7),6-(6,6)]
   185      -0.634333      -0.634333      -0.634333    6[1-(0),6-(1,6),7-(6,30)]
   186      -0.813666      -0.813666      -0.813666    6[1-(0),6-(1,6),7-(6,30)]
   187       -1.50432       -1.50432       -1.50432    6[1-(0),6-(1,7),6-(6,6)]
   188      -0.825523      -0.825523      -0.825523    6[6-(1,6),6-(1,6),6-(7,7)]
   189       0.496501       0.496501       0.496501    6[1-(0),6-(1,7),6-(6,6)]
   190        1.10564        1.10564        1.10564    6[1-(0),6-(1,6),7-(6,30)]
   191      -1.483571      -1.483571      -1.483571    6[6-(6,6),7-(6),7-(6)]
   192      11.526215      11.526215      11.526215    6[6-(6,6),7-(6),7-(6)]
   193      -1.329434      -1.329434      -1.329434    6[6-(6,6),7-(6),7-(6)]
   194      10.078213      10.078213      10.078213    6[6-(1,6),6-(1,6),6-(7,7)]
   195       9.187477       9.187477       9.187477    6[1-(0),6-(1,7),6-(6,6)]
   196         7.8284         7.8284         7.8284    6[1-(0),6-(1,6),7-(6,30)]
   197       8.176691       8.176691       8.176691    6[1-(0),6-(1,6),7-(6,30)]
   198       9.560963       9.560963       9.560963    6[1-(0),6-(1,7),6-(6,6)]
   199       4.229885       4.229885       4.229885    6[1-(0),6-(1,6),7-(6,30)]
   200       4.025357       4.025357       4.025357    6[1-(0),6-(1,7),6-(6,6)]
   201       5.473359       5.473359       5.473359    6[1-(0),6-(1,7),6-(6,6)]
   202       5.627496       5.627496       5.627496    6[1-(0),6-(1,6),7-(6,30)]
   203      -0.552819      -0.552819      -0.552819    6[6-(1,6),6-(1,6),6-(7,7)]
   204      -1.193082      -1.193082      -1.193082    6[1-(0),6-(1,7),6-(6,6)]
   205      -0.447591      -0.447591      -0.447591    6[1-(0),6-(1,6),7-(6,30)]
   206       1.419843       1.419843       1.419843    6[1-(0),6-(1,6),7-(6,30)]
   207       0.754385       0.754385       0.754385    6[1-(0),6-(1,7),6-(6,6)]
   208       0.085962       0.085962       0.085962    6[1-(0),6-(1,6),7-(6,30)]
   209       1.185672       1.185672       1.185672    6[1-(0),6-(1,7),6-(6,6)]
   210       1.957841       1.957841       1.957841    6[6-(1,6),6-(1,6),6-(7,7)]
   211       1.631781       1.631781       1.631781    6[1-(0),6-(1,7),6-(6,6)]
   212       0.508357       0.508357       0.508357    6[1-(0),6-(1,6),7-(6,30)]
   213       3.189458       3.189458       3.189458    6[6-(6,6),7-(6),7-(6)]
   214       4.416628       4.416628       4.416628    6[6-(6,6),7-(6),7-(6)]
   215       5.050963       5.050963       5.050963    6[6-(6,6),7-(6),7-(6)]
   216       4.624121       4.624121       4.624121    6[6-(1,6),6-(1,6),6-(7,7)]
   217       -0.09337       -0.09337       -0.09337    6[1-(0),6-(1,6),7-(6,30)]
   218       0.619516       0.619516       0.619516    6[1-(0),6-(1,7),6-(6,6)]
   219       1.474682       1.474682       1.474682    6[6-(1,6),6-(1,6),6-(7,7)]
   220       1.474681       1.474681       1.474681    6[1-(0),6-(1,7),6-(6,6)]
   221       0.634336       0.634336       0.634336    6[1-(0),6-(1,6),7-(6,30)]
   222       0.813669       0.813669       0.813669    6[1-(0),6-(1,6),7-(6,30)]
   223       1.504323       1.504323       1.504323    6[1-(0),6-(1,7),6-(6,6)]
   224       0.825525       0.825525       0.825525    6[6-(1,6),6-(1,6),6-(7,7)]
   225      -0.496499      -0.496499      -0.496499    6[1-(0),6-(1,7),6-(6,6)]
   226      -1.105638      -1.105638      -1.105638    6[1-(0),6-(1,6),7-(6,30)]
   227       1.483573       1.483573       1.483573    6[6-(6,6),7-(6),7-(6)]
   228       3.294687       3.294687       3.294687    6[6-(6,6),7-(6),7-(6)]
   229       1.329436       1.329436       1.329436    6[6-(6,6),7-(6),7-(6)]
   230       4.742689       4.742689       4.742689    6[6-(1,6),6-(1,6),6-(7,7)]
   231       5.633425       5.633425       5.633425    6[1-(0),6-(1,7),6-(6,6)]
   232       6.992501       6.992501       6.992501    6[1-(0),6-(1,6),7-(6,30)]
   233        6.64421        6.64421        6.64421    6[1-(0),6-(1,6),7-(6,30)]
   234       5.259938       5.259938       5.259938    6[1-(0),6-(1,7),6-(6,6)]
   235      10.591016      10.591016      10.591016    6[1-(0),6-(1,6),7-(6,30)]
   236      10.795544      10.795544      10.795544    6[1-(0),6-(1,7),6-(6,6)]
   237       9.347542       9.347542       9.347542    6[1-(0),6-(1,7),6-(6,6)]
   238       9.193405       9.193405       9.193405    6[1-(0),6-(1,6),7-(6,30)]
   239        0.55282        0.55282        0.55282    6[6-(1,6),6-(1,6),6-(7,7)]
   240       1.193083       1.193083       1.193083    6[1-(0),6-(1,7),6-(6,6)]
   241       0.447592       0.447592       0.447592    6[1-(0),6-(1,6),7-(6,30)]
   242      -1.419842      -1.419842      -1.419842    6[1-(0),6-(1,6),7-(6,30)]
   243      -0.754383      -0.754383      -0.754383    6[1-(0),6-(1,7),6-(6,6)]
   244      -0.085961      -0.085961      -0.085961    6[1-(0),6-(1,6),7-(6,30)]
   245      -1.185672      -1.185672      -1.185672    6[1-(0),6-(1,7),6-(6,6)]
   246      12.863059      12.863059      12.863059    6[6-(1,6),6-(1,6),6-(7,7)]
   247      13.189119      13.189119      13.189119    6[1-(0),6-(1,7),6-(6,6)]
   248      -0.508357      -0.508357      -0.508357    6[1-(0),6-(1,6),7-(6,30)]
   249      11.631443      11.631443      11.631443    6[6-(6,6),7-(6),7-(6)]
   250      10.404272      10.404272      10.404272    6[6-(6,6),7-(6),7-(6)]
   251       9.769937       9.769937       9.769937    6[6-(6,6),7-(6),7-(6)]
   252       10.19678       10.19678       10.19678    6[6-(1,6),6-(1,6),6-(7,7)]
   253       8.658963       8.658963       8.658963    53[30-(7,7,53)]
   254      10.959908      10.959908      10.959908    53[30-(7,7,53)]
   255      -2.411655      -2.411655      -2.411655    53[30-(7,7,53)]
   256      -3.482614      -3.482614      -3.482614    53[30-(7,7,53)]
   257      -5.250006      -5.250006      -5.250006    53[30-(7,7,53)]
   258      -3.918941      -3.918941      -3.918941    53[30-(7,7,53)]
   259       6.161938       6.161938       6.161938    53[30-(7,7,53)]
   260       3.860993       3.860993       3.860993    53[30-(7,7,53)]
   261       2.411658       2.411658       2.411658    53[30-(7,7,53)]
   262       3.482616       3.482616       3.482616    53[30-(7,7,53)]
   263       5.250009       5.250009       5.250009    53[30-(7,7,53)]
   264       3.918944       3.918944       3.918944    53[30-(7,7,53)]
   265       1.248514       1.248514       1.248514    53[30-(7,7,53)]
   266       3.549459       3.549459       3.549459    53[30-(7,7,53)]
   267       4.998794       4.998794       4.998794    53[30-(7,7,53)]
   268       3.927836       3.927836       3.927836    53[30-(7,7,53)]
   269       2.160443       2.160443       2.160443    53[30-(7,7,53)]
   270       3.491508       3.491508       3.491508    53[30-(7,7,53)]
   271      -1.248511      -1.248511      -1.248511    53[30-(7,7,53)]
   272      -3.549456      -3.549456      -3.549456    53[30-(7,7,53)]
   273       9.822107       9.822107       9.822107    53[30-(7,7,53)]
   274      10.893066      10.893066      10.893066    53[30-(7,7,53)]
   275      12.660458      12.660458      12.660458    53[30-(7,7,53)]
   276      11.329393      11.329393      11.329393    53[30-(7,7,53)]
   277        7.56607        7.56607        7.56607    7[6-(1,6),6-(1,6),30-(7,53,53)]
   278       7.875827       7.875827       7.875827    7[6-(1,6),6-(1,6),30-(7,53,53)]
   279       6.681263       6.681263       6.681263    7[6-(6,7),6-(6,7)]
   280       4.809383       4.809383       4.809383    7[6-(6,7),6-(6,7)]
   281       4.613747       4.613747       4.613747    7[6-(6,7),6-(6,7)]
   282       8.235976       8.235976       8.235976    7[6-(1,6),6-(1,6),30-(7,53,53)]
   283      -0.072621      -0.072621      -0.072621    7[6-(1,6),6-(1,6),30-(7,53,53)]
   284       -2.35504       -2.35504       -2.35504    7[6-(1,6),6-(1,6),30-(7,53,53)]
   285       7.162943       7.162943       7.162943    7[6-(1,6),6-(1,6),30-(7,53,53)]
   286      -4.080192      -4.080192      -4.080192    7[6-(6,7),6-(6,7)]
   287       -2.16385       -2.16385       -2.16385    7[6-(6,7),6-(6,7)]
   288      -3.371753      -3.371753      -3.371753    7[6-(6,7),6-(6,7)]
   289       7.254831       7.254831       7.254831    7[6-(1,6),6-(1,6),30-(7,53,53)]
   290       6.945074       6.945074       6.945074    7[6-(1,6),6-(1,6),30-(7,53,53)]
   291       8.139639       8.139639       8.139639    7[6-(6,7),6-(6,7)]
   292      10.011519      10.011519      10.011519    7[6-(6,7),6-(6,7)]
   293      10.207155      10.207155      10.207155    7[6-(6,7),6-(6,7)]
   294       6.584927       6.584927       6.584927    7[6-(1,6),6-(1,6),30-(7,53,53)]
   295       0.072624       0.072624       0.072624    7[6-(1,6),6-(1,6),30-(7,53,53)]
   296       2.355042       2.355042       2.355042    7[6-(1,6),6-(1,6),30-(7,53,53)]
   297       7.657961       7.657961       7.657961    7[6-(1,6),6-(1,6),30-(7,53,53)]
   298       4.080195       4.080195       4.080195    7[6-(6,7),6-(6,7)]
   299       2.163853       2.163853       2.163853    7[6-(6,7),6-(6,7)]
   300       3.371757       3.371757       3.371757    7[6-(6,7),6-(6,7)]
   301       0.155621       0.155621       0.155621    7[6-(1,6),6-(1,6),30-(7,53,53)]
   302       0.465378       0.465378       0.465378    7[6-(1,6),6-(1,6),30-(7,53,53)]
   303      -0.729187      -0.729187      -0.729187    7[6-(6,7),6-(6,7)]
   304      -2.601067      -2.601067      -2.601067    7[6-(6,7),6-(6,7)]
   305      -2.796703      -2.796703      -2.796703    7[6-(6,7),6-(6,7)]
   306       0.825525       0.825525       0.825525    7[6-(1,6),6-(1,6),30-(7,53,53)]
   307       7.337828       7.337828       7.337828    7[6-(1,6),6-(1,6),30-(7,53,53)]
   308        5.05541        5.05541        5.05541    7[6-(1,6),6-(1,6),30-(7,53,53)]
   309      -0.247509      -0.247509      -0.247509    7[6-(1,6),6-(1,6),30-(7,53,53)]
   310       3.330257       3.330257       3.330257    7[6-(6,7),6-(6,7)]
   311       5.246599       5.246599       5.246599    7[6-(6,7),6-(6,7)]
   312       4.038695       4.038695       4.038695    7[6-(6,7),6-(6,7)]
   313      -0.155618      -0.155618      -0.155618    7[6-(1,6),6-(1,6),30-(7,53,53)]
   314      -0.465375      -0.465375      -0.465375    7[6-(1,6),6-(1,6),30-(7,53,53)]
   315       0.729189       0.729189       0.729189    7[6-(6,7),6-(6,7)]
   316       2.601069       2.601069       2.601069    7[6-(6,7),6-(6,7)]
   317       2.796705       2.796705       2.796705    7[6-(6,7),6-(6,7)]
   318      -0.825524      -0.825524      -0.825524    7[6-(1,6),6-(1,6),30-(7,53,53)]
   319       7.483073       7.483073       7.483073    7[6-(1,6),6-(1,6),30-(7,53,53)]
   320       9.765492       9.765492       9.765492    7[6-(1,6),6-(1,6),30-(7,53,53)]
   321       0.247509       0.247509       0.247509    7[6-(1,6),6-(1,6),30-(7,53,53)]
   322      11.490644      11.490644      11.490644    7[6-(6,7),6-(6,7)]
   323       9.574302       9.574302       9.574302    7[6-(6,7),6-(6,7)]
   324      10.782205      10.782205      10.782205    7[6-(6,7),6-(6,7)]
