# Supplementary material for: A collection of forcefield precursors for metal–organic frameworks
Source: RSC Adv. 2019 Nov 13;9(63):36492–507. doi: 10.1039/c9ra07327b (PMC9075174; doi:10.1039/c9ra07327b)
Supplement: RA-009-C9RA07327B-s676 [file RA-009-C9RA07327B-s676.txt]

FARFUA_clean

15.101000    0.000000    0.000000
-7.550476    17.056297    0.000000
0.000000    -5.830663    29.672257

     1      -1.519596      -1.519596      -1.519596    30[7-(6,6),7-(6,6),53-(0),53-(0)]
     2       1.854255       1.854255       1.854255    30[7-(6,6),7-(6,6),53-(0),53-(0)]
     3       9.724298       9.724298       9.724298    30[7-(6,6),7-(6,6),53-(0),53-(0)]
     4       1.519631       1.519631       1.519631    30[7-(6,6),7-(6,6),53-(0),53-(0)]
     5      13.246752      13.246752      13.246752    30[7-(6,6),7-(6,6),53-(0),53-(0)]
     6        5.37672        5.37672        5.37672    30[7-(6,6),7-(6,6),53-(0),53-(0)]
     7       6.030893       6.030893       6.030893    30[7-(6,6),7-(6,6),53-(0),53-(0)]
     8      -5.696228      -5.696228      -5.696228    30[7-(6,6),7-(6,6),53-(0),53-(0)]
     9       2.173804       2.173804       2.173804    30[7-(6,6),7-(6,6),53-(0),53-(0)]
    10        9.07012        9.07012        9.07012    30[7-(6,6),7-(6,6),53-(0),53-(0)]
    11       5.696269       5.696269       5.696269    30[7-(6,6),7-(6,6),53-(0),53-(0)]
    12      -2.173774      -2.173774      -2.173774    30[7-(6,6),7-(6,6),53-(0),53-(0)]
    13      14.811061      14.811061      14.811061    1[6-(6,7)]
    14      12.861522      12.861522      12.861522    1[6-(6,6)]
    15      -1.144651      -1.144651      -1.144651    1[6-(6,6)]
    16       0.736934       0.736934       0.736934    1[6-(6,7)]
    17        0.54819        0.54819        0.54819    1[6-(6,6)]
    18      11.716872      11.716872      11.716872    1[6-(6,6)]
    19      11.233643      11.233643      11.233643    1[6-(6,7)]
    20       9.149699       9.149699       9.149699    1[6-(6,6)]
    21      -2.153395      -2.153395      -2.153395    1[6-(6,7)]
    22         -1.048         -1.048         -1.048    1[6-(6,6)]
    23       2.218343       2.218343       2.218343    1[6-(6,6)]
    24        0.99516        0.99516        0.99516    1[6-(6,7)]
    25      -0.924168      -0.924168      -0.924168    1[6-(6,6)]
    26      -2.017479      -2.017479      -2.017479    1[6-(6,7)]
    27       1.286622       1.286622       1.286622    1[6-(6,7)]
    28       2.472048       2.472048       2.472048    1[6-(6,6)]
    29       5.366907       5.366907       5.366907    1[6-(6,6)]
    30       7.653198       7.653198       7.653198    1[6-(6,7)]
    31       7.281709       7.281709       7.281709    1[6-(6,7)]
    32       4.996928       4.996928       4.996928    1[6-(6,6)]
    33       0.501373       0.501373       0.501373    1[6-(6,7)]
    34       2.041678       2.041678       2.041678    1[6-(6,6)]
    35      -0.874327      -0.874327      -0.874327    1[6-(6,7)]
    36        8.83711        8.83711        8.83711    1[6-(6,7)]
    37        0.28994        0.28994        0.28994    1[6-(6,7)]
    38       2.239478       2.239478       2.239478    1[6-(6,6)]
    39        1.14466        1.14466        1.14466    1[6-(6,6)]
    40      -0.736924      -0.736924      -0.736924    1[6-(6,7)]
    41      -0.548143      -0.548143      -0.548143    1[6-(6,6)]
    42       3.384141       3.384141       3.384141    1[6-(6,6)]
    43       3.867375       3.867375       3.867375    1[6-(6,7)]
    44       5.951307       5.951307       5.951307    1[6-(6,6)]
    45        2.15341        2.15341        2.15341    1[6-(6,7)]
    46       1.048019       1.048019       1.048019    1[6-(6,6)]
    47      12.882669      12.882669      12.882669    1[6-(6,6)]
    48      -0.995152      -0.995152      -0.995152    1[6-(6,7)]
    49       0.924194       0.924194       0.924194    1[6-(6,6)]
    50       2.017509       2.017509       2.017509    1[6-(6,7)]
    51      -1.286589      -1.286589      -1.286589    1[6-(6,7)]
    52       -2.47202       -2.47202       -2.47202    1[6-(6,6)]
    53       9.734117       9.734117       9.734117    1[6-(6,6)]
    54       7.447825       7.447825       7.447825    1[6-(6,7)]
    55       7.819305       7.819305       7.819305    1[6-(6,7)]
    56      10.104086      10.104086      10.104086    1[6-(6,6)]
    57      -0.501333      -0.501333      -0.501333    1[6-(6,7)]
    58      -2.041633      -2.041633      -2.041633    1[6-(6,6)]
    59       0.874369       0.874369       0.874369    1[6-(6,7)]
    60         6.2639         6.2639         6.2639    1[6-(6,7)]
    61       7.260584       7.260584       7.260584    1[6-(6,7)]
    62      12.861522      12.861522      12.861522    1[6-(6,6)]
    63       6.405864       6.405864       6.405864    1[6-(6,6)]
    64       8.287448       8.287448       8.287448    1[6-(6,7)]
    65       8.098667       8.098667       8.098667    1[6-(6,6)]
    66       4.166383       4.166383       4.166383    1[6-(6,6)]
    67       3.683149       3.683149       3.683149    1[6-(6,7)]
    68       1.599217       1.599217       1.599217    1[6-(6,6)]
    69       5.397114       5.397114       5.397114    1[6-(6,7)]
    70       6.502505       6.502505       6.502505    1[6-(6,6)]
    71      -5.332145      -5.332145      -5.332145    1[6-(6,6)]
    72       8.545676       8.545676       8.545676    1[6-(6,7)]
    73        6.62633        6.62633        6.62633    1[6-(6,6)]
    74       5.533015       5.533015       5.533015    1[6-(6,7)]
    75       8.837113       8.837113       8.837113    1[6-(6,7)]
    76      10.022544      10.022544      10.022544    1[6-(6,6)]
    77      -2.183593      -2.183593      -2.183593    1[6-(6,6)]
    78       0.102699       0.102699       0.102699    1[6-(6,7)]
    79      -0.268781      -0.268781      -0.268781    1[6-(6,7)]
    80      -2.553562      -2.553562      -2.553562    1[6-(6,6)]
    81       8.051857       8.051857       8.051857    1[6-(6,7)]
    82       9.592157       9.592157       9.592157    1[6-(6,6)]
    83       6.676155       6.676155       6.676155    1[6-(6,7)]
    84       1.286624       1.286624       1.286624    1[6-(6,7)]
    85      -7.260537      -7.260537      -7.260537    1[6-(6,7)]
    86       2.239478       2.239478       2.239478    1[6-(6,6)]
    87       8.695175       8.695175       8.695175    1[6-(6,6)]
    88        6.81359        6.81359        6.81359    1[6-(6,7)]
    89       7.002334       7.002334       7.002334    1[6-(6,6)]
    90      -4.166348      -4.166348      -4.166348    1[6-(6,6)]
    91      -3.683119      -3.683119      -3.683119    1[6-(6,7)]
    92      -1.599175      -1.599175      -1.599175    1[6-(6,6)]
    93       9.703919       9.703919       9.703919    1[6-(6,7)]
    94       8.598524       8.598524       8.598524    1[6-(6,6)]
    95       5.332181       5.332181       5.332181    1[6-(6,6)]
    96       6.555364       6.555364       6.555364    1[6-(6,7)]
    97       8.474692       8.474692       8.474692    1[6-(6,6)]
    98       9.568003       9.568003       9.568003    1[6-(6,7)]
    99       6.263902       6.263902       6.263902    1[6-(6,7)]
   100       5.078476       5.078476       5.078476    1[6-(6,6)]
   101       2.183617       2.183617       2.183617    1[6-(6,6)]
   102      -0.102674      -0.102674      -0.102674    1[6-(6,7)]
   103       0.268815       0.268815       0.268815    1[6-(6,7)]
   104       2.553596       2.553596       2.553596    1[6-(6,6)]
   105       7.049151       7.049151       7.049151    1[6-(6,7)]
   106       5.508846       5.508846       5.508846    1[6-(6,6)]
   107       8.424851       8.424851       8.424851    1[6-(6,7)]
   108      -1.286586      -1.286586      -1.286586    1[6-(6,7)]
   109      14.608709      14.608709      14.608709    6[1-(0),6-(1,6),7-(6,30)]
   110      13.456502      13.456502      13.456502    6[1-(0),6-(1,7),6-(6,6)]
   111      13.192236      13.192236      13.192236    6[6-(1,6),6-(1,6),6-(7,7)]
   112      -1.005723      -1.005723      -1.005723    6[1-(0),6-(1,7),6-(6,6)]
   113       0.117792       0.117792       0.117792    6[1-(0),6-(1,6),7-(6,30)]
   114      11.932812      11.932812      11.932812    6[6-(6,6),7-(6),7-(6)]
   115       9.996863       9.996863       9.996863    6[6-(6,6),7-(6),7-(6)]
   116      10.683961      10.683961      10.683961    6[6-(6,6),7-(6),7-(6)]
   117       1.446699       1.446699       1.446699    6[6-(1,6),6-(1,6),6-(7,7)]
   118        0.56329        0.56329        0.56329    6[1-(0),6-(1,7),6-(6,6)]
   119      10.452917      10.452917      10.452917    6[6-(1,6),6-(1,6),6-(7,7)]
   120      11.103771      11.103771      11.103771    6[1-(0),6-(1,7),6-(6,6)]
   121      10.825914      10.825914      10.825914    6[1-(0),6-(1,6),7-(6,30)]
   122       9.613301       9.613301       9.613301    6[1-(0),6-(1,7),6-(6,6)]
   123      -1.257906      -1.257906      -1.257906    6[1-(0),6-(1,6),7-(6,30)]
   124      -0.607052      -0.607052      -0.607052    6[1-(0),6-(1,7),6-(6,6)]
   125       0.735427       0.735427       0.735427    6[6-(1,6),6-(1,6),6-(7,7)]
   126       1.310773       1.310773       1.310773    6[1-(0),6-(1,7),6-(6,6)]
   127       0.566293       0.566293       0.566293    6[1-(0),6-(1,6),7-(6,30)]
   128       1.495008       1.495008       1.495008    6[6-(6,6),7-(6),7-(6)]
   129       1.603738       1.603738       1.603738    6[6-(6,6),7-(6),7-(6)]
   130       3.461159       3.461159       3.461159    6[6-(6,6),7-(6),7-(6)]
   131       0.884932       0.884932       0.884932    6[6-(1,6),6-(1,6),6-(7,7)]
   132      -0.451506      -0.451506      -0.451506    6[1-(0),6-(1,7),6-(6,6)]
   133      -1.091787      -1.091787      -1.091787    6[1-(0),6-(1,6),7-(6,30)]
   134       0.836611       0.836611       0.836611    6[1-(0),6-(1,6),7-(6,30)]
   135       1.543336       1.543336       1.543336    6[1-(0),6-(1,7),6-(6,6)]
   136       4.918405       4.918405       4.918405    6[6-(1,6),6-(1,6),6-(7,7)]
   137       5.741411       5.741411       5.741411    6[1-(0),6-(1,7),6-(6,6)]
   138       7.106541       7.106541       7.106541    6[1-(0),6-(1,6),7-(6,30)]
   139       6.881534       6.881534       6.881534    6[1-(0),6-(1,6),7-(6,30)]
   140       5.519424       5.519424       5.519424    6[1-(0),6-(1,7),6-(6,6)]
   141       0.522515       0.522515       0.522515    6[1-(0),6-(1,6),7-(6,30)]
   142       1.427067       1.427067       1.427067    6[1-(0),6-(1,7),6-(6,6)]
   143      -0.286898      -0.286898      -0.286898    6[1-(0),6-(1,6),7-(6,30)]
   144       9.413969       9.413969       9.413969    6[1-(0),6-(1,6),7-(6,30)]
   145       0.492294       0.492294       0.492294    6[1-(0),6-(1,6),7-(6,30)]
   146         1.6445         1.6445         1.6445    6[1-(0),6-(1,7),6-(6,6)]
   147       1.908769       1.908769       1.908769    6[6-(1,6),6-(1,6),6-(7,7)]
   148        1.00573        1.00573        1.00573    6[1-(0),6-(1,7),6-(6,6)]
   149      -0.117784      -0.117784      -0.117784    6[1-(0),6-(1,6),7-(6,30)]
   150       3.168192       3.168192       3.168192    6[6-(6,6),7-(6),7-(6)]
   151       5.104139       5.104139       5.104139    6[6-(6,6),7-(6),7-(6)]
   152       4.417046       4.417046       4.417046    6[6-(6,6),7-(6),7-(6)]
   153      -1.446653      -1.446653      -1.446653    6[6-(1,6),6-(1,6),6-(7,7)]
   154      -0.563245      -0.563245      -0.563245    6[1-(0),6-(1,7),6-(6,6)]
   155       4.648092       4.648092       4.648092    6[6-(1,6),6-(1,6),6-(7,7)]
   156       3.997241       3.997241       3.997241    6[1-(0),6-(1,7),6-(6,6)]
   157       4.275101       4.275101       4.275101    6[1-(0),6-(1,6),7-(6,30)]
   158       5.487707       5.487707       5.487707    6[1-(0),6-(1,7),6-(6,6)]
   159        1.25792        1.25792        1.25792    6[1-(0),6-(1,6),7-(6,30)]
   160       0.607069       0.607069       0.607069    6[1-(0),6-(1,7),6-(6,6)]
   161      -0.735411      -0.735411      -0.735411    6[6-(1,6),6-(1,6),6-(7,7)]
   162       -1.31076       -1.31076       -1.31076    6[1-(0),6-(1,7),6-(6,6)]
   163      -0.566282      -0.566282      -0.566282    6[1-(0),6-(1,6),7-(6,30)]
   164       -1.49499       -1.49499       -1.49499    6[6-(6,6),7-(6),7-(6)]
   165      -1.603715      -1.603715      -1.603715    6[6-(6,6),7-(6),7-(6)]
   166      11.639861      11.639861      11.639861    6[6-(6,6),7-(6),7-(6)]
   167      -0.884905      -0.884905      -0.884905    6[6-(1,6),6-(1,6),6-(7,7)]
   168       0.451533       0.451533       0.451533    6[1-(0),6-(1,7),6-(6,6)]
   169       1.091817       1.091817       1.091817    6[1-(0),6-(1,6),7-(6,30)]
   170       -0.83658       -0.83658       -0.83658    6[1-(0),6-(1,6),7-(6,30)]
   171      -1.543308      -1.543308      -1.543308    6[1-(0),6-(1,7),6-(6,6)]
   172      10.182614      10.182614      10.182614    6[6-(1,6),6-(1,6),6-(7,7)]
   173       9.359611       9.359611       9.359611    6[1-(0),6-(1,7),6-(6,6)]
   174        7.99448        7.99448        7.99448    6[1-(0),6-(1,6),7-(6,30)]
   175       8.219482       8.219482       8.219482    6[1-(0),6-(1,6),7-(6,30)]
   176       9.581593       9.581593       9.581593    6[1-(0),6-(1,7),6-(6,6)]
   177      -0.522474      -0.522474      -0.522474    6[1-(0),6-(1,6),7-(6,30)]
   178      -1.427022      -1.427022      -1.427022    6[1-(0),6-(1,7),6-(6,6)]
   179        0.28694        0.28694        0.28694    6[1-(0),6-(1,6),7-(6,30)]
   180       5.687042       5.687042       5.687042    6[1-(0),6-(1,6),7-(6,30)]
   181        7.05823        7.05823        7.05823    6[1-(0),6-(1,6),7-(6,30)]
   182       5.906024       5.906024       5.906024    6[1-(0),6-(1,7),6-(6,6)]
   183       5.641755       5.641755       5.641755    6[6-(1,6),6-(1,6),6-(7,7)]
   184       6.544794       6.544794       6.544794    6[1-(0),6-(1,7),6-(6,6)]
   185       7.668308       7.668308       7.668308    6[1-(0),6-(1,6),7-(6,30)]
   186       4.382332       4.382332       4.382332    6[6-(6,6),7-(6),7-(6)]
   187       2.446385       2.446385       2.446385    6[6-(6,6),7-(6),7-(6)]
   188       3.133478       3.133478       3.133478    6[6-(6,6),7-(6),7-(6)]
   189       8.997177       8.997177       8.997177    6[6-(1,6),6-(1,6),6-(7,7)]
   190       8.113769       8.113769       8.113769    6[1-(0),6-(1,7),6-(6,6)]
   191       2.902432       2.902432       2.902432    6[6-(1,6),6-(1,6),6-(7,7)]
   192       3.553283       3.553283       3.553283    6[1-(0),6-(1,7),6-(6,6)]
   193       3.275423       3.275423       3.275423    6[1-(0),6-(1,6),7-(6,30)]
   194       2.062817       2.062817       2.062817    6[1-(0),6-(1,7),6-(6,6)]
   195       6.292604       6.292604       6.292604    6[1-(0),6-(1,6),7-(6,30)]
   196       6.943455       6.943455       6.943455    6[1-(0),6-(1,7),6-(6,6)]
   197       8.285935       8.285935       8.285935    6[6-(1,6),6-(1,6),6-(7,7)]
   198       8.861284       8.861284       8.861284    6[1-(0),6-(1,7),6-(6,6)]
   199       8.116806       8.116806       8.116806    6[1-(0),6-(1,6),7-(6,30)]
   200       9.045514       9.045514       9.045514    6[6-(6,6),7-(6),7-(6)]
   201       9.154239       9.154239       9.154239    6[6-(6,6),7-(6),7-(6)]
   202      -4.089337      -4.089337      -4.089337    6[6-(6,6),7-(6),7-(6)]
   203       8.435429       8.435429       8.435429    6[6-(1,6),6-(1,6),6-(7,7)]
   204       7.098991       7.098991       7.098991    6[1-(0),6-(1,7),6-(6,6)]
   205       6.458707       6.458707       6.458707    6[1-(0),6-(1,6),7-(6,30)]
   206       8.387104       8.387104       8.387104    6[1-(0),6-(1,6),7-(6,30)]
   207       9.093832       9.093832       9.093832    6[1-(0),6-(1,7),6-(6,6)]
   208       -2.63209       -2.63209       -2.63209    6[6-(1,6),6-(1,6),6-(7,7)]
   209      -1.809087      -1.809087      -1.809087    6[1-(0),6-(1,7),6-(6,6)]
   210      -0.443956      -0.443956      -0.443956    6[1-(0),6-(1,6),7-(6,30)]
   211      -0.668958      -0.668958      -0.668958    6[1-(0),6-(1,6),7-(6,30)]
   212      -2.031069      -2.031069      -2.031069    6[1-(0),6-(1,7),6-(6,6)]
   213       8.072998       8.072998       8.072998    6[1-(0),6-(1,6),7-(6,30)]
   214       8.977546       8.977546       8.977546    6[1-(0),6-(1,7),6-(6,6)]
   215       7.263584       7.263584       7.263584    6[1-(0),6-(1,6),7-(6,30)]
   216       1.863482       1.863482       1.863482    6[1-(0),6-(1,6),7-(6,30)]
   217      -7.058185      -7.058185      -7.058185    6[1-(0),6-(1,6),7-(6,30)]
   218      -5.905978      -5.905978      -5.905978    6[1-(0),6-(1,7),6-(6,6)]
   219      -5.641712      -5.641712      -5.641712    6[6-(1,6),6-(1,6),6-(7,7)]
   220       8.556247       8.556247       8.556247    6[1-(0),6-(1,7),6-(6,6)]
   221       7.432732       7.432732       7.432732    6[1-(0),6-(1,6),7-(6,30)]
   222      -4.382288      -4.382288      -4.382288    6[6-(6,6),7-(6),7-(6)]
   223      -2.446339      -2.446339      -2.446339    6[6-(6,6),7-(6),7-(6)]
   224      -3.133437      -3.133437      -3.133437    6[6-(6,6),7-(6),7-(6)]
   225       6.103825       6.103825       6.103825    6[6-(1,6),6-(1,6),6-(7,7)]
   226       6.987234       6.987234       6.987234    6[1-(0),6-(1,7),6-(6,6)]
   227      -2.902393      -2.902393      -2.902393    6[6-(1,6),6-(1,6),6-(7,7)]
   228      -3.553247      -3.553247      -3.553247    6[1-(0),6-(1,7),6-(6,6)]
   229       -3.27539       -3.27539       -3.27539    6[1-(0),6-(1,6),7-(6,30)]
   230      -2.062777      -2.062777      -2.062777    6[1-(0),6-(1,7),6-(6,6)]
   231        8.80843        8.80843        8.80843    6[1-(0),6-(1,6),7-(6,30)]
   232       8.157576       8.157576       8.157576    6[1-(0),6-(1,7),6-(6,6)]
   233       6.815097       6.815097       6.815097    6[6-(1,6),6-(1,6),6-(7,7)]
   234       6.239751       6.239751       6.239751    6[1-(0),6-(1,7),6-(6,6)]
   235       6.984231       6.984231       6.984231    6[1-(0),6-(1,6),7-(6,30)]
   236       6.055516       6.055516       6.055516    6[6-(6,6),7-(6),7-(6)]
   237       5.946786       5.946786       5.946786    6[6-(6,6),7-(6),7-(6)]
   238       4.089365       4.089365       4.089365    6[6-(6,6),7-(6),7-(6)]
   239       6.665592       6.665592       6.665592    6[6-(1,6),6-(1,6),6-(7,7)]
   240        8.00203        8.00203        8.00203    6[1-(0),6-(1,7),6-(6,6)]
   241       8.642311       8.642311       8.642311    6[1-(0),6-(1,6),7-(6,30)]
   242       6.713913       6.713913       6.713913    6[1-(0),6-(1,6),7-(6,30)]
   243       6.007188       6.007188       6.007188    6[1-(0),6-(1,7),6-(6,6)]
   244       2.632119       2.632119       2.632119    6[6-(1,6),6-(1,6),6-(7,7)]
   245       1.809113       1.809113       1.809113    6[1-(0),6-(1,7),6-(6,6)]
   246       0.443983       0.443983       0.443983    6[1-(0),6-(1,6),7-(6,30)]
   247        0.66899        0.66899        0.66899    6[1-(0),6-(1,6),7-(6,30)]
   248         2.0311         2.0311         2.0311    6[1-(0),6-(1,7),6-(6,6)]
   249       7.028009       7.028009       7.028009    6[1-(0),6-(1,6),7-(6,30)]
   250       6.123457       6.123457       6.123457    6[1-(0),6-(1,7),6-(6,6)]
   251       7.837422       7.837422       7.837422    6[1-(0),6-(1,6),7-(6,30)]
   252      -1.863445      -1.863445      -1.863445    6[1-(0),6-(1,6),7-(6,30)]
   253       2.292635       2.292635       2.292635    53[30-(7,7,53)]
   254        3.56656        3.56656        3.56656    53[30-(7,7,53)]
   255      10.217192      10.217192      10.217192    53[30-(7,7,53)]
   256      10.944612      10.944612      10.944612    53[30-(7,7,53)]
   257      -3.715885      -3.715885      -3.715885    53[30-(7,7,53)]
   258      -1.208215      -1.208215      -1.208215    53[30-(7,7,53)]
   259      12.808367      12.808367      12.808367    53[30-(7,7,53)]
   260      11.534451      11.534451      11.534451    53[30-(7,7,53)]
   261       4.883821       4.883821       4.883821    53[30-(7,7,53)]
   262       4.156411       4.156411       4.156411    53[30-(7,7,53)]
   263       3.715922       3.715922       3.715922    53[30-(7,7,53)]
   264       1.208247       1.208247       1.208247    53[30-(7,7,53)]
   265      -5.257843      -5.257843      -5.257843    53[30-(7,7,53)]
   266      -3.983927      -3.983927      -3.983927    53[30-(7,7,53)]
   267       2.666703       2.666703       2.666703    53[30-(7,7,53)]
   268       3.394113       3.394113       3.394113    53[30-(7,7,53)]
   269       3.834602       3.834602       3.834602    53[30-(7,7,53)]
   270       6.342277       6.342277       6.342277    53[30-(7,7,53)]
   271       5.257889       5.257889       5.257889    53[30-(7,7,53)]
   272       3.983964       3.983964       3.983964    53[30-(7,7,53)]
   273      -2.666668      -2.666668      -2.666668    53[30-(7,7,53)]
   274      -3.394088      -3.394088      -3.394088    53[30-(7,7,53)]
   275      11.266409      11.266409      11.266409    53[30-(7,7,53)]
   276       8.758739       8.758739       8.758739    53[30-(7,7,53)]
   277       0.368467       0.368467       0.368467    7[6-(1,6),6-(1,6),30-(7,53,53)]
   278      11.058463      11.058463      11.058463    7[6-(6,7),6-(6,7)]
   279       9.774879       9.774879       9.774879    7[6-(6,7),6-(6,7)]
   280      11.772743      11.772743      11.772743    7[6-(6,7),6-(6,7)]
   281      -0.703701      -0.703701      -0.703701    7[6-(1,6),6-(1,6),30-(7,53,53)]
   282       2.790674       2.790674       2.790674    7[6-(6,7),6-(6,7)]
   283       2.920545       2.920545       2.920545    7[6-(6,7),6-(6,7)]
   284       0.871338       0.871338       0.871338    7[6-(6,7),6-(6,7)]
   285      -0.480196      -0.480196      -0.480196    7[6-(1,6),6-(1,6),30-(7,53,53)]
   286       7.686418       7.686418       7.686418    7[6-(1,6),6-(1,6),30-(7,53,53)]
   287       10.00895       10.00895       10.00895    7[6-(1,6),6-(1,6),30-(7,53,53)]
   288      -0.312571      -0.312571      -0.312571    7[6-(1,6),6-(1,6),30-(7,53,53)]
   289      -0.368462      -0.368462      -0.368462    7[6-(1,6),6-(1,6),30-(7,53,53)]
   290       4.042538       4.042538       4.042538    7[6-(6,7),6-(6,7)]
   291       5.326124       5.326124       5.326124    7[6-(6,7),6-(6,7)]
   292       3.328264       3.328264       3.328264    7[6-(6,7),6-(6,7)]
   293       0.703712       0.703712       0.703712    7[6-(1,6),6-(1,6),30-(7,53,53)]
   294      12.310344      12.310344      12.310344    7[6-(6,7),6-(6,7)]
   295      -2.920522      -2.920522      -2.920522    7[6-(6,7),6-(6,7)]
   296      -0.871317      -0.871317      -0.871317    7[6-(6,7),6-(6,7)]
   297       0.480228       0.480228       0.480228    7[6-(1,6),6-(1,6),30-(7,53,53)]
   298         7.4146         7.4146         7.4146    7[6-(1,6),6-(1,6),30-(7,53,53)]
   299       5.092064       5.092064       5.092064    7[6-(1,6),6-(1,6),30-(7,53,53)]
   300       0.312611       0.312611       0.312611    7[6-(1,6),6-(1,6),30-(7,53,53)]
   301       7.918986       7.918986       7.918986    7[6-(1,6),6-(1,6),30-(7,53,53)]
   302       3.507986       3.507986       3.507986    7[6-(6,7),6-(6,7)]
   303         2.2244         2.2244         2.2244    7[6-(6,7),6-(6,7)]
   304        4.22226        4.22226        4.22226    7[6-(6,7),6-(6,7)]
   305       6.846812       6.846812       6.846812    7[6-(1,6),6-(1,6),30-(7,53,53)]
   306       -4.75982       -4.75982       -4.75982    7[6-(6,7),6-(6,7)]
   307      10.471046      10.471046      10.471046    7[6-(6,7),6-(6,7)]
   308       8.421841       8.421841       8.421841    7[6-(6,7),6-(6,7)]
   309       7.070296       7.070296       7.070296    7[6-(1,6),6-(1,6),30-(7,53,53)]
   310       0.135924       0.135924       0.135924    7[6-(1,6),6-(1,6),30-(7,53,53)]
   311        2.45846        2.45846        2.45846    7[6-(1,6),6-(1,6),30-(7,53,53)]
   312       7.237913       7.237913       7.237913    7[6-(1,6),6-(1,6),30-(7,53,53)]
   313       7.182057       7.182057       7.182057    7[6-(1,6),6-(1,6),30-(7,53,53)]
   314      -3.507939      -3.507939      -3.507939    7[6-(6,7),6-(6,7)]
   315      -2.224355      -2.224355      -2.224355    7[6-(6,7),6-(6,7)]
   316      -4.222219      -4.222219      -4.222219    7[6-(6,7),6-(6,7)]
   317       8.254225       8.254225       8.254225    7[6-(1,6),6-(1,6),30-(7,53,53)]
   318        4.75985        4.75985        4.75985    7[6-(6,7),6-(6,7)]
   319       4.629979       4.629979       4.629979    7[6-(6,7),6-(6,7)]
   320       6.679186       6.679186       6.679186    7[6-(6,7),6-(6,7)]
   321        8.03072        8.03072        8.03072    7[6-(1,6),6-(1,6),30-(7,53,53)]
   322      -0.135894      -0.135894      -0.135894    7[6-(1,6),6-(1,6),30-(7,53,53)]
   323      -2.458426      -2.458426      -2.458426    7[6-(1,6),6-(1,6),30-(7,53,53)]
   324       7.863095       7.863095       7.863095    7[6-(1,6),6-(1,6),30-(7,53,53)]
