# Supplementary material for: A collection of forcefield precursors for metal–organic frameworks
Source: RSC Adv. 2019 Nov 13;9(63):36492–507. doi: 10.1039/c9ra07327b (PMC9075174; doi:10.1039/c9ra07327b)
Supplement: RA-009-C9RA07327B-s677 [file RA-009-C9RA07327B-s677.txt]

FASHAK_clean

14.002200    0.000000    0.000000
-6.920097    12.172668    0.000000
-3.541112    -6.086439    12.102784

     1       6.036252       6.036252       6.036252    59[8-(6),8-(6),8-(6),8-(6),8-(6),8-(6)]
     2       -0.56468       -0.56468       -0.56468    59[8-(6),8-(6),8-(6),8-(6),8-(6),8-(6)]
     3       2.225796       2.225796       2.225796    59[8-(6),8-(6),8-(6),8-(6),8-(6),8-(6)]
     4      -0.295276      -0.295276      -0.295276    59[8-(6),8-(6),8-(6),8-(6),8-(6),8-(6)]
     5       3.080181       3.080181       3.080181    1[6-(6,6)]
     6      -0.264848      -0.264848      -0.264848    1[6-(6,6)]
     7       2.484588       2.484588       2.484588    1[6-(6,6)]
     8       3.462308       3.462308       3.462308    1[6-(6,6)]
     9       0.616616       0.616616       0.616616    1[6-(6,6)]
    10       2.372421       2.372421       2.372421    1[6-(6,6)]
    11       3.542221       3.542221       3.542221    1[6-(6,6)]
    12      -0.235763      -0.235763      -0.235763    1[6-(6,6)]
    13       2.822335       2.822335       2.822335    1[6-(6,6)]
    14       3.950497       3.950497       3.950497    1[6-(6,6)]
    15       6.212437       6.212437       6.212437    1[6-(6,6)]
    16      -1.281301      -1.281301      -1.281301    1[6-(6,6)]
    17      11.335611      11.335611      11.335611    1[6-(6,6)]
    18       8.618225       8.618225       8.618225    1[6-(6,6)]
    19      -3.726679      -3.726679      -3.726679    1[6-(6,6)]
    20       0.966795       0.966795       0.966795    1[6-(6,6)]
    21      -3.596055      -3.596055      -3.596055    1[6-(6,6)]
    22       6.946127       6.946127       6.946127    1[6-(6,6)]
    23       2.983754       2.983754       2.983754    6[6-(1,6),6-(1,6),6-(8,8)]
    24       2.554396       2.554396       2.554396    6[1-(0),6-(6,6),6-(6,6)]
    25       1.335651       1.335651       1.335651    6[6-(1,6),6-(1,6),6-(8,8)]
    26       0.550111       0.550111       0.550111    6[1-(0),6-(6,6),6-(6,8)]
    27        0.97947        0.97947        0.97947    6[6-(1,6),6-(1,6),8-(0)]
    28       2.197169       2.197169       2.197169    6[1-(0),6-(6,6),6-(6,8)]
    29       4.271612       4.271612       4.271612    6[6-(6,6),8-(59),8-(59)]
    30        0.84315        0.84315        0.84315    6[6-(6,6),8-(59),8-(59)]
    31      -3.742902      -3.742902      -3.742902    6[6-(1,6),6-(1,6),6-(8,8)]
    32      -3.044606      -3.044606      -3.044606    6[1-(0),6-(6,6),6-(6,8)]
    33      -5.161733      -5.161733      -5.161733    6[6-(6,6),8-(59),8-(59)]
    34       2.060059       2.060059       2.060059    6[6-(1,6),6-(1,6),6-(8,8)]
    35       1.241551       1.241551       1.241551    6[1-(0),6-(6,6),6-(6,6)]
    36       1.359737       1.359737       1.359737    6[6-(1,6),6-(1,6),6-(8,8)]
    37       2.294001       2.294001       2.294001    6[1-(0),6-(6,6),6-(6,8)]
    38       3.112509       3.112509       3.112509    6[6-(1,6),6-(1,6),8-(0)]
    39       2.995369       2.995369       2.995369    6[1-(0),6-(6,6),6-(6,8)]
    40       1.973325       1.973325       1.973325    6[6-(6,6),8-(59),8-(59)]
    41       0.509471       0.509471       0.509471    6[6-(6,6),8-(59),8-(59)]
    42      -1.813243      -1.813243      -1.813243    6[6-(1,6),6-(1,6),6-(8,8)]
    43      -1.114947      -1.114947      -1.114947    6[1-(0),6-(6,6),6-(6,8)]
    44       -1.11537       -1.11537       -1.11537    6[6-(6,6),8-(59),8-(59)]
    45       4.554515       4.554515       4.554515    6[6-(1,6),6-(1,6),6-(8,8)]
    46       3.426354       3.426354       3.426354    6[1-(0),6-(6,6),6-(6,6)]
    47       3.199328       3.199328       3.199328    6[6-(1,6),6-(1,6),6-(8,8)]
    48       4.102218       4.102218       4.102218    6[1-(0),6-(6,6),6-(6,8)]
    49       5.230379       5.230379       5.230379    6[6-(1,6),6-(1,6),8-(0)]
    50       5.458451       5.458451       5.458451    6[1-(0),6-(6,6),6-(6,8)]
    51       4.840193       4.840193       4.840193    6[6-(6,6),8-(59),8-(59)]
    52       2.012209       2.012209       2.012209    6[6-(6,6),8-(59),8-(59)]
    53      -2.471724      -2.471724      -2.471724    6[6-(1,6),6-(1,6),6-(8,8)]
    54      -1.773428      -1.773428      -1.773428    6[1-(0),6-(6,6),6-(6,8)]
    55       4.674315       4.674315       4.674315    6[6-(6,6),8-(59),8-(59)]
    56      -3.051754      -3.051754      -3.051754    6[6-(1,6),6-(1,6),6-(8,8)]
    57      -3.171458      -3.171458      -3.171458    6[1-(0),6-(6,6),6-(6,6)]
    58       9.957209       9.957209       9.957209    6[6-(1,6),6-(1,6),6-(8,8)]
    59       9.203043       9.203043       9.203043    6[1-(0),6-(6,6),6-(6,8)]
    60      -4.679452      -4.679452      -4.679452    6[6-(1,6),6-(1,6),8-(0)]
    61      -3.806966      -3.806966      -3.806966    6[1-(0),6-(6,6),6-(6,8)]
    62      -2.136307      -2.136307      -2.136307    6[6-(6,6),8-(59),8-(59)]
    63       2.881464       2.881464       2.881464    6[6-(6,6),8-(59),8-(59)]
    64       0.294625       0.294625       0.294625    6[6-(1,6),6-(1,6),6-(8,8)]
    65        0.99292        0.99292        0.99292    6[1-(0),6-(6,6),6-(6,8)]
    66      -0.490269      -0.490269      -0.490269    6[6-(6,6),8-(59),8-(59)]
    67      -1.728505      -1.728505      -1.728505    6[6-(1,6),6-(1,6),8-(0)]
    68      -3.128636      -3.128636      -3.128636    6[1-(0),6-(6,6),6-(6,6)]
    69       1.731574       1.731574       1.731574    6[6-(1,6),6-(1,6),8-(0)]
    70       0.331442       0.331442       0.331442    6[1-(0),6-(6,6),6-(6,6)]
    71       5.130127       5.130127       5.130127    8[6-(6,8),59-(8,8,8,8,8)]
    72       4.471302       4.471302       4.471302    8[6-(6,8),59-(8,8,8,8,8)]
    73       1.430909       1.430909       1.430909    8[6-(6,8),59-(8,8,8,8,8)]
    74      -0.194339      -0.194339      -0.194339    8[6-(6,8),59-(8,8,8,8,8)]
    75       0.243598       0.243598       0.243598    8[6-(6,6)]
    76      -5.902281      -5.902281      -5.902281    8[6-(6,8),59-(8,8,8,8,8)]
    77      -5.491672      -5.491672      -5.491672    8[6-(6,8),59-(8,8,8,8,8)]
    78        1.02416        1.02416        1.02416    8[6-(6,8),59-(8,8,8,8,8)]
    79       2.901107       2.901107       2.901107    8[6-(6,8),59-(8,8,8,8,8)]
    80       -0.23551       -0.23551       -0.23551    8[6-(6,8),59-(8,8,8,8,8)]
    81       0.528554       0.528554       0.528554    8[6-(6,8),59-(8,8,8,8,8)]
    82       4.016935       4.016935       4.016935    8[6-(6,6)]
    83       -1.55045       -1.55045       -1.55045    8[6-(6,8),59-(8,8,8,8,8)]
    84      -0.108381      -0.108381      -0.108381    8[6-(6,8),59-(8,8,8,8,8)]
    85        4.22996        4.22996        4.22996    8[6-(6,8),59-(8,8,8,8,8)]
    86       5.730318       5.730318       5.730318    8[6-(6,8),59-(8,8,8,8,8)]
    87       1.085194       1.085194       1.085194    8[6-(6,8),59-(8,8,8,8,8)]
    88         1.9225         1.9225         1.9225    8[6-(6,8),59-(8,8,8,8,8)]
    89       6.111801       6.111801       6.111801    8[6-(6,6)]
    90       3.856356       3.856356       3.856356    8[6-(6,8),59-(8,8,8,8,8)]
    91      -8.417131      -8.417131      -8.417131    8[6-(6,8),59-(8,8,8,8,8)]
    92      -1.616725      -1.616725      -1.616725    8[6-(6,8),59-(8,8,8,8,8)]
    93      -1.898961      -1.898961      -1.898961    8[6-(6,8),59-(8,8,8,8,8)]
    94       3.651256       3.651256       3.651256    8[6-(6,8),59-(8,8,8,8,8)]
    95       1.952766       1.952766       1.952766    8[6-(6,8),59-(8,8,8,8,8)]
    96      -5.392319      -5.392319      -5.392319    8[6-(6,6)]
    97       -0.84794       -0.84794       -0.84794    8[6-(6,8),59-(8,8,8,8,8)]
    98      -0.723974      -0.723974      -0.723974    8[6-(6,8),59-(8,8,8,8,8)]
    99       5.858018       5.858018       5.858018    8[6-(6,6)]
   100          2.398          2.398          2.398    8[6-(6,6)]
