# Supplementary material for: A collection of forcefield precursors for metal–organic frameworks
Source: RSC Adv. 2019 Nov 13;9(63):36492–507. doi: 10.1039/c9ra07327b (PMC9075174; doi:10.1039/c9ra07327b)
Supplement: RA-009-C9RA07327B-s678 [file RA-009-C9RA07327B-s678.txt]

FASQUN_clean

7.542000    0.000000    0.000000
0.000000    17.899000    0.000000
0.000000    -1.098300    23.633894

     1       3.569779       3.569779       3.569779    30[8-(30,30),8-(30,30),8-(6),8-(6)]
     2       5.958859       5.958859       5.958859    30[8-(30,30),8-(6),8-(6),8-(6)]
     3       3.569779       3.569779       3.569779    30[8-(30,30),8-(30,30),8-(6),8-(6)]
     4       5.958859       5.958859       5.958859    30[8-(30,30),8-(6),8-(6),8-(6)]
     5       3.972221       3.972221       3.972221    30[8-(30,30),8-(30,30),8-(6),8-(6)]
     6       1.583141       1.583141       1.583141    30[8-(30,30),8-(6),8-(6),8-(6)]
     7       3.972221       3.972221       3.972221    30[8-(30,30),8-(30,30),8-(6),8-(6)]
     8       1.583141       1.583141       1.583141    30[8-(30,30),8-(6),8-(6),8-(6)]
     9       0.375592       0.375592       0.375592    1[6-(6,6)]
    10       1.738431       1.738431       1.738431    1[6-(6,6)]
    11       4.241621       4.241621       4.241621    1[6-(6,6)]
    12       4.204665       4.204665       4.204665    1[6-(6,6)]
    13       3.215155       3.215155       3.215155    1[6-(6,6)]
    14       7.503536       7.503536       7.503536    1[6-(6,6)]
    15       0.935962       0.935962       0.935962    1[6-(6,6)]
    16       1.722593       1.722593       1.722593    1[6-(6,6)]
    17       0.916353       0.916353       0.916353    1[6-(6,6)]
    18       4.998838       4.998838       4.998838    1[6-(6,6)]
    19       5.839016       5.839016       5.839016    1[6-(6,6)]
    20       2.836546       2.836546       2.836546    1[6-(6,6)]
    21       0.375592       0.375592       0.375592    1[6-(6,6)]
    22       1.738431       1.738431       1.738431    1[6-(6,6)]
    23       4.241621       4.241621       4.241621    1[6-(6,6)]
    24       4.204665       4.204665       4.204665    1[6-(6,6)]
    25       3.215155       3.215155       3.215155    1[6-(6,6)]
    26       7.503536       7.503536       7.503536    1[6-(6,6)]
    27       0.935962       0.935962       0.935962    1[6-(6,6)]
    28       1.722593       1.722593       1.722593    1[6-(6,6)]
    29       0.916353       0.916353       0.916353    1[6-(6,6)]
    30       4.998838       4.998838       4.998838    1[6-(6,6)]
    31       5.839016       5.839016       5.839016    1[6-(6,6)]
    32       2.836546       2.836546       2.836546    1[6-(6,6)]
    33       7.166408       7.166408       7.166408    1[6-(6,6)]
    34       5.803569       5.803569       5.803569    1[6-(6,6)]
    35       3.300379       3.300379       3.300379    1[6-(6,6)]
    36       3.337335       3.337335       3.337335    1[6-(6,6)]
    37       4.326845       4.326845       4.326845    1[6-(6,6)]
    38       0.038464       0.038464       0.038464    1[6-(6,6)]
    39       6.606038       6.606038       6.606038    1[6-(6,6)]
    40       5.819407       5.819407       5.819407    1[6-(6,6)]
    41       6.625647       6.625647       6.625647    1[6-(6,6)]
    42       2.543162       2.543162       2.543162    1[6-(6,6)]
    43       1.702984       1.702984       1.702984    1[6-(6,6)]
    44       4.705454       4.705454       4.705454    1[6-(6,6)]
    45       7.166408       7.166408       7.166408    1[6-(6,6)]
    46       5.803569       5.803569       5.803569    1[6-(6,6)]
    47       3.300379       3.300379       3.300379    1[6-(6,6)]
    48       3.337335       3.337335       3.337335    1[6-(6,6)]
    49       4.326845       4.326845       4.326845    1[6-(6,6)]
    50       0.038464       0.038464       0.038464    1[6-(6,6)]
    51       6.606038       6.606038       6.606038    1[6-(6,6)]
    52       5.819407       5.819407       5.819407    1[6-(6,6)]
    53       6.625647       6.625647       6.625647    1[6-(6,6)]
    54       2.543162       2.543162       2.543162    1[6-(6,6)]
    55       1.702984       1.702984       1.702984    1[6-(6,6)]
    56       4.705454       4.705454       4.705454    1[6-(6,6)]
    57       6.050192       6.050192       6.050192    6[6-(6,6),8-(30),8-(30)]
    58       0.506068       0.506068       0.506068    6[6-(6,6),8-(0),8-(30)]
    59       1.435243       1.435243       1.435243    6[6-(1,6),6-(1,6),6-(8,8)]
    60       1.143367       1.143367       1.143367    6[1-(0),6-(1,6),6-(6,6)]
    61       1.962428       1.962428       1.962428    6[1-(0),6-(1,6),6-(6,6)]
    62       3.117863       3.117863       3.117863    6[6-(1,6),6-(1,6),6-(6,6,6)]
    63       3.450465       3.450465       3.450465    6[1-(0),6-(1,6),6-(6,6)]
    64       4.901546       4.901546       4.901546    6[6-(6,6,6),9-(0),9-(0),9-(0)]
    65        3.32753        3.32753        3.32753    6[6-(6,6),8-(30),8-(30)]
    66       2.673639       2.673639       2.673639    6[6-(1,6),6-(1,6),6-(8,8)]
    67       3.345631       3.345631       3.345631    6[1-(0),6-(1,6),6-(6,6)]
    68       2.756601       2.756601       2.756601    6[1-(0),6-(1,6),6-(6,6)]
    69       1.486528       1.486528       1.486528    6[6-(1,6),6-(1,6),6-(6,6,6)]
    70       0.819061       0.819061       0.819061    6[1-(0),6-(1,6),6-(6,6)]
    71       1.405075       1.405075       1.405075    6[1-(0),6-(1,6),6-(6,6)]
    72       0.748166       0.748166       0.748166    6[6-(6,6),6-(6,6),6-(9,9,9),6-(9,9,9)]
    73       7.246354       7.246354       7.246354    6[6-(6,6,6),9-(0),9-(0),9-(0)]
    74       1.684883       1.684883       1.684883    6[6-(6,6,6),9-(0),9-(0),9-(0)]
    75       0.110113       0.110113       0.110113    6[6-(1,6),6-(1,6),6-(6,6,6)]
    76       0.861296       0.861296       0.861296    6[1-(0),6-(1,6),6-(6,6)]
    77       0.379363       0.379363       0.379363    6[1-(0),6-(1,6),6-(6,6)]
    78       6.618859       6.618859       6.618859    6[6-(1,6),6-(1,6),6-(8,8)]
    79       5.864659       5.864659       5.864659    6[1-(0),6-(1,6),6-(6,6)]
    80       6.366956       6.366956       6.366956    6[1-(0),6-(1,6),6-(6,6)]
    81       2.608024       2.608024       2.608024    6[1-(0),6-(1,6),6-(6,6)]
    82       6.050192       6.050192       6.050192    6[6-(6,6),8-(30),8-(30)]
    83       0.506068       0.506068       0.506068    6[6-(6,6),8-(0),8-(30)]
    84       1.435243       1.435243       1.435243    6[6-(1,6),6-(1,6),6-(8,8)]
    85       1.143367       1.143367       1.143367    6[1-(0),6-(1,6),6-(6,6)]
    86       1.962428       1.962428       1.962428    6[1-(0),6-(1,6),6-(6,6)]
    87       3.117863       3.117863       3.117863    6[6-(1,6),6-(1,6),6-(6,6,6)]
    88       3.450465       3.450465       3.450465    6[1-(0),6-(1,6),6-(6,6)]
    89       4.901546       4.901546       4.901546    6[6-(6,6,6),9-(0),9-(0),9-(0)]
    90        3.32753        3.32753        3.32753    6[6-(6,6),8-(30),8-(30)]
    91       2.673639       2.673639       2.673639    6[6-(1,6),6-(1,6),6-(8,8)]
    92       3.345631       3.345631       3.345631    6[1-(0),6-(1,6),6-(6,6)]
    93       2.756601       2.756601       2.756601    6[1-(0),6-(1,6),6-(6,6)]
    94       1.486528       1.486528       1.486528    6[6-(1,6),6-(1,6),6-(6,6,6)]
    95       0.819061       0.819061       0.819061    6[1-(0),6-(1,6),6-(6,6)]
    96       1.405075       1.405075       1.405075    6[1-(0),6-(1,6),6-(6,6)]
    97       0.748166       0.748166       0.748166    6[6-(6,6),6-(6,6),6-(9,9,9),6-(9,9,9)]
    98       7.246354       7.246354       7.246354    6[6-(6,6,6),9-(0),9-(0),9-(0)]
    99       1.684883       1.684883       1.684883    6[6-(6,6,6),9-(0),9-(0),9-(0)]
   100       0.110113       0.110113       0.110113    6[6-(1,6),6-(1,6),6-(6,6,6)]
   101       0.861296       0.861296       0.861296    6[1-(0),6-(1,6),6-(6,6)]
   102       0.379363       0.379363       0.379363    6[1-(0),6-(1,6),6-(6,6)]
   103       6.618859       6.618859       6.618859    6[6-(1,6),6-(1,6),6-(8,8)]
   104       5.864659       5.864659       5.864659    6[1-(0),6-(1,6),6-(6,6)]
   105       6.366956       6.366956       6.366956    6[1-(0),6-(1,6),6-(6,6)]
   106       2.608024       2.608024       2.608024    6[1-(0),6-(1,6),6-(6,6)]
   107       1.491808       1.491808       1.491808    6[6-(6,6),8-(30),8-(30)]
   108       7.035932       7.035932       7.035932    6[6-(6,6),8-(0),8-(30)]
   109       6.106757       6.106757       6.106757    6[6-(1,6),6-(1,6),6-(8,8)]
   110       6.398633       6.398633       6.398633    6[1-(0),6-(1,6),6-(6,6)]
   111       5.579572       5.579572       5.579572    6[1-(0),6-(1,6),6-(6,6)]
   112       4.424137       4.424137       4.424137    6[6-(1,6),6-(1,6),6-(6,6,6)]
   113       4.091535       4.091535       4.091535    6[1-(0),6-(1,6),6-(6,6)]
   114       2.640454       2.640454       2.640454    6[6-(6,6,6),9-(0),9-(0),9-(0)]
   115        4.21447        4.21447        4.21447    6[6-(6,6),8-(30),8-(30)]
   116       4.868361       4.868361       4.868361    6[6-(1,6),6-(1,6),6-(8,8)]
   117       4.196369       4.196369       4.196369    6[1-(0),6-(1,6),6-(6,6)]
   118       4.785399       4.785399       4.785399    6[1-(0),6-(1,6),6-(6,6)]
   119       6.055472       6.055472       6.055472    6[6-(1,6),6-(1,6),6-(6,6,6)]
   120       6.722939       6.722939       6.722939    6[1-(0),6-(1,6),6-(6,6)]
   121       6.136925       6.136925       6.136925    6[1-(0),6-(1,6),6-(6,6)]
   122       6.793834       6.793834       6.793834    6[6-(6,6),6-(6,6),6-(9,9,9),6-(9,9,9)]
   123       0.295646       0.295646       0.295646    6[6-(6,6,6),9-(0),9-(0),9-(0)]
   124       5.857117       5.857117       5.857117    6[6-(6,6,6),9-(0),9-(0),9-(0)]
   125       7.431887       7.431887       7.431887    6[6-(1,6),6-(1,6),6-(6,6,6)]
   126       6.680704       6.680704       6.680704    6[1-(0),6-(1,6),6-(6,6)]
   127       7.162637       7.162637       7.162637    6[1-(0),6-(1,6),6-(6,6)]
   128       0.923141       0.923141       0.923141    6[6-(1,6),6-(1,6),6-(8,8)]
   129       1.677341       1.677341       1.677341    6[1-(0),6-(1,6),6-(6,6)]
   130       1.175044       1.175044       1.175044    6[1-(0),6-(1,6),6-(6,6)]
   131       4.933976       4.933976       4.933976    6[1-(0),6-(1,6),6-(6,6)]
   132       1.491808       1.491808       1.491808    6[6-(6,6),8-(30),8-(30)]
   133       7.035932       7.035932       7.035932    6[6-(6,6),8-(0),8-(30)]
   134       6.106757       6.106757       6.106757    6[6-(1,6),6-(1,6),6-(8,8)]
   135       6.398633       6.398633       6.398633    6[1-(0),6-(1,6),6-(6,6)]
   136       5.579572       5.579572       5.579572    6[1-(0),6-(1,6),6-(6,6)]
   137       4.424137       4.424137       4.424137    6[6-(1,6),6-(1,6),6-(6,6,6)]
   138       4.091535       4.091535       4.091535    6[1-(0),6-(1,6),6-(6,6)]
   139       2.640454       2.640454       2.640454    6[6-(6,6,6),9-(0),9-(0),9-(0)]
   140        4.21447        4.21447        4.21447    6[6-(6,6),8-(30),8-(30)]
   141       4.868361       4.868361       4.868361    6[6-(1,6),6-(1,6),6-(8,8)]
   142       4.196369       4.196369       4.196369    6[1-(0),6-(1,6),6-(6,6)]
   143       4.785399       4.785399       4.785399    6[1-(0),6-(1,6),6-(6,6)]
   144       6.055472       6.055472       6.055472    6[6-(1,6),6-(1,6),6-(6,6,6)]
   145       6.722939       6.722939       6.722939    6[1-(0),6-(1,6),6-(6,6)]
   146       6.136925       6.136925       6.136925    6[1-(0),6-(1,6),6-(6,6)]
   147       6.793834       6.793834       6.793834    6[6-(6,6),6-(6,6),6-(9,9,9),6-(9,9,9)]
   148       0.295646       0.295646       0.295646    6[6-(6,6,6),9-(0),9-(0),9-(0)]
   149       5.857117       5.857117       5.857117    6[6-(6,6,6),9-(0),9-(0),9-(0)]
   150       7.431887       7.431887       7.431887    6[6-(1,6),6-(1,6),6-(6,6,6)]
   151       6.680704       6.680704       6.680704    6[1-(0),6-(1,6),6-(6,6)]
   152       7.162637       7.162637       7.162637    6[1-(0),6-(1,6),6-(6,6)]
   153       0.923141       0.923141       0.923141    6[6-(1,6),6-(1,6),6-(8,8)]
   154       1.677341       1.677341       1.677341    6[1-(0),6-(1,6),6-(6,6)]
   155       1.175044       1.175044       1.175044    6[1-(0),6-(1,6),6-(6,6)]
   156       4.933976       4.933976       4.933976    6[1-(0),6-(1,6),6-(6,6)]
   157       3.989718       3.989718       3.989718    6[6-(6,6),6-(6,6),6-(9,9,9),6-(9,9,9)]
   158       3.552282       3.552282       3.552282    6[6-(6,6),6-(6,6),6-(9,9,9),6-(9,9,9)]
   159       4.939256       4.939256       4.939256    8[6-(6,8),30-(8,8,8)]
   160       6.749336       6.749336       6.749336    8[6-(6,8),30-(8,8,8)]
   161       6.965791       6.965791       6.965791    8[6-(6,8),30-(8,8,8)]
   162        0.79191        0.79191        0.79191    8[6-(6,8)]
   163       4.453551       4.453551       4.453551    8[6-(6,8),30-(8,8,8)]
   164       2.712857       2.712857       2.712857    8[6-(6,8),30-(8,8,8)]
   165       5.075766       5.075766       5.075766    8[30-(8,8,8),30-(8,8,8),30-(8,8,8)]
   166       4.939256       4.939256       4.939256    8[6-(6,8),30-(8,8,8)]
   167       6.749336       6.749336       6.749336    8[6-(6,8),30-(8,8,8)]
   168       6.965791       6.965791       6.965791    8[6-(6,8),30-(8,8,8)]
   169        0.79191        0.79191        0.79191    8[6-(6,8)]
   170       4.453551       4.453551       4.453551    8[6-(6,8),30-(8,8,8)]
   171       2.712857       2.712857       2.712857    8[6-(6,8),30-(8,8,8)]
   172       5.075766       5.075766       5.075766    8[30-(8,8,8),30-(8,8,8),30-(8,8,8)]
   173       2.602744       2.602744       2.602744    8[6-(6,8),30-(8,8,8)]
   174       0.792664       0.792664       0.792664    8[6-(6,8),30-(8,8,8)]
   175       0.576209       0.576209       0.576209    8[6-(6,8),30-(8,8,8)]
   176        6.75009        6.75009        6.75009    8[6-(6,8)]
   177       3.088449       3.088449       3.088449    8[6-(6,8),30-(8,8,8)]
   178       4.829143       4.829143       4.829143    8[6-(6,8),30-(8,8,8)]
   179       2.466234       2.466234       2.466234    8[30-(8,8,8),30-(8,8,8),30-(8,8,8)]
   180       2.602744       2.602744       2.602744    8[6-(6,8),30-(8,8,8)]
   181       0.792664       0.792664       0.792664    8[6-(6,8),30-(8,8,8)]
   182       0.576209       0.576209       0.576209    8[6-(6,8),30-(8,8,8)]
   183        6.75009        6.75009        6.75009    8[6-(6,8)]
   184       3.088449       3.088449       3.088449    8[6-(6,8),30-(8,8,8)]
   185       4.829143       4.829143       4.829143    8[6-(6,8),30-(8,8,8)]
   186       2.466234       2.466234       2.466234    8[30-(8,8,8),30-(8,8,8),30-(8,8,8)]
   187       4.206173       4.206173       4.206173    9[6-(6,9,9)]
   188        5.89709        5.89709        5.89709    9[6-(6,9,9)]
   189       5.458145       5.458145       5.458145    9[6-(6,9,9)]
   190       6.260614       6.260614       6.260614    9[6-(6,9,9)]
   191       0.260199       0.260199       0.260199    9[6-(6,9,9)]
   192       6.689754       6.689754       6.689754    9[6-(6,9,9)]
   193       2.748305       2.748305       2.748305    9[6-(6,9,9)]
   194       2.145699       2.145699       2.145699    9[6-(6,9,9)]
   195       1.077752       1.077752       1.077752    9[6-(6,9,9)]
   196       4.206173       4.206173       4.206173    9[6-(6,9,9)]
   197        5.89709        5.89709        5.89709    9[6-(6,9,9)]
   198       5.458145       5.458145       5.458145    9[6-(6,9,9)]
   199       6.260614       6.260614       6.260614    9[6-(6,9,9)]
   200       0.260199       0.260199       0.260199    9[6-(6,9,9)]
   201       6.689754       6.689754       6.689754    9[6-(6,9,9)]
   202       2.748305       2.748305       2.748305    9[6-(6,9,9)]
   203       2.145699       2.145699       2.145699    9[6-(6,9,9)]
   204       1.077752       1.077752       1.077752    9[6-(6,9,9)]
   205       3.335827       3.335827       3.335827    9[6-(6,9,9)]
   206        1.64491        1.64491        1.64491    9[6-(6,9,9)]
   207       2.083855       2.083855       2.083855    9[6-(6,9,9)]
   208       1.281386       1.281386       1.281386    9[6-(6,9,9)]
   209       7.281801       7.281801       7.281801    9[6-(6,9,9)]
   210       0.852246       0.852246       0.852246    9[6-(6,9,9)]
   211       4.793695       4.793695       4.793695    9[6-(6,9,9)]
   212       5.396301       5.396301       5.396301    9[6-(6,9,9)]
   213       6.464248       6.464248       6.464248    9[6-(6,9,9)]
   214       3.335827       3.335827       3.335827    9[6-(6,9,9)]
   215        1.64491        1.64491        1.64491    9[6-(6,9,9)]
   216       2.083855       2.083855       2.083855    9[6-(6,9,9)]
   217       1.281386       1.281386       1.281386    9[6-(6,9,9)]
   218       7.281801       7.281801       7.281801    9[6-(6,9,9)]
   219       0.852246       0.852246       0.852246    9[6-(6,9,9)]
   220       4.793695       4.793695       4.793695    9[6-(6,9,9)]
   221       5.396301       5.396301       5.396301    9[6-(6,9,9)]
   222       6.464248       6.464248       6.464248    9[6-(6,9,9)]
