# Supplementary material for: A collection of forcefield precursors for metal–organic frameworks
Source: RSC Adv. 2019 Nov 13;9(63):36492–507. doi: 10.1039/c9ra07327b (PMC9075174; doi:10.1039/c9ra07327b)
Supplement: RA-009-C9RA07327B-s679 [file RA-009-C9RA07327B-s679.txt]

FASYUU_charged

22.477900    0.000000    0.000000
-8.818914    20.675656    0.000000
4.839941    11.652125    18.602660

     1      14.636308      14.636308      14.636308    29[7-(6,6),16-(29,74),16-(29,74),53-(0)]
     2      14.906461      14.906461      14.906461    29[7-(6,6),16-(29,74),16-(29,74),53-(0)]
     3       1.443334       1.443334       1.443334    29[7-(6,6),16-(29,74),16-(29,74),53-(0)]
     4       5.621599       5.621599       5.621599    29[7-(6,6),16-(29,74),16-(29,74),53-(0)]
     5       3.862619       3.862619       3.862619    29[7-(6,6),16-(29,74),16-(29,74),53-(0)]
     6       3.592466       3.592466       3.592466    29[7-(6,6),16-(29,74),16-(29,74),53-(0)]
     7      17.055593      17.055593      17.055593    29[7-(6,6),16-(29,74),16-(29,74),53-(0)]
     8      12.877327      12.877327      12.877327    29[7-(6,6),16-(29,74),16-(29,74),53-(0)]
     9      19.475595      19.475595      19.475595    29[7-(6,6),16-(29,74),16-(29,74),53-(0)]
    10      15.297332      15.297332      15.297332    29[7-(6,6),16-(29,74),16-(29,74),53-(0)]
    11       1.172443       1.172443       1.172443    29[7-(6,6),16-(29,74),16-(29,74),53-(0)]
    12       1.442636       1.442636       1.442636    29[7-(6,6),16-(29,74),16-(29,74),53-(0)]
    13      -0.976668      -0.976668      -0.976668    29[7-(6,6),16-(29,74),16-(29,74),53-(0)]
    14       3.201595       3.201595       3.201595    29[7-(6,6),16-(29,74),16-(29,74),53-(0)]
    15      17.326484      17.326484      17.326484    29[7-(6,6),16-(29,74),16-(29,74),53-(0)]
    16      17.056291      17.056291      17.056291    29[7-(6,6),16-(29,74),16-(29,74),53-(0)]
    17      10.121387      10.121387      10.121387    29[7-(6,6),7-(6,6),16-(29,74),16-(29,74)]
    18       5.957602       5.957602       5.957602    29[7-(6,6),7-(6,6),16-(29,74),16-(29,74)]
    19      19.278422      19.278422      19.278422    29[7-(6,6),7-(6,6),16-(29,74),16-(29,74)]
    20      19.278402      19.278402      19.278402    29[7-(6,6),7-(6,6),16-(29,74),16-(29,74)]
    21       8.039505       8.039505       8.039505    29[7-(6,6),7-(6,6),16-(29,74),16-(29,74)]
    22       8.039485       8.039485       8.039485    29[7-(6,6),7-(6,6),16-(29,74),16-(29,74)]
    23      17.203622      17.203622      17.203622    29[7-(6,6),7-(6,6),16-(29,74),16-(29,74)]
    24      21.353202      21.353202      21.353202    29[7-(6,6),7-(6,6),16-(29,74),16-(29,74)]
    25        8.37754        8.37754        8.37754    29[7-(6,6),7-(6,6),16-(29,74),16-(29,74)]
    26      12.541325      12.541325      12.541325    29[7-(6,6),7-(6,6),16-(29,74),16-(29,74)]
    27      -0.779495      -0.779495      -0.779495    29[7-(6,6),7-(6,6),16-(29,74),16-(29,74)]
    28      -0.779475      -0.779475      -0.779475    29[7-(6,6),7-(6,6),16-(29,74),16-(29,74)]
    29      10.459422      10.459422      10.459422    29[7-(6,6),7-(6,6),16-(29,74),16-(29,74)]
    30      10.459442      10.459442      10.459442    29[7-(6,6),7-(6,6),16-(29,74),16-(29,74)]
    31       1.295305       1.295305       1.295305    29[7-(6,6),7-(6,6),16-(29,74),16-(29,74)]
    32      -2.854275      -2.854275      -2.854275    29[7-(6,6),7-(6,6),16-(29,74),16-(29,74)]
    33      13.101459      13.101459      13.101459    1[6-(6,7)]
    34      10.945807      10.945807      10.945807    1[6-(6,6)]
    35       9.680179       9.680179       9.680179    1[6-(6,6)]
    36      11.917158      11.917158      11.917158    1[6-(6,7)]
    37       6.279441       6.279441       6.279441    1[6-(6,7)]
    38        7.13694        7.13694        7.13694    1[6-(6,6)]
    39       15.14373       15.14373       15.14373    1[6-(6,6)]
    40      14.635271      14.635271      14.635271    1[6-(6,7)]
    41       -1.15064       -1.15064       -1.15064    1[6-(6,7)]
    42      -2.470377      -2.470377      -2.470377    1[6-(6,6)]
    43      -0.657271      -0.657271      -0.657271    1[6-(6,6)]
    44       0.702814       0.702814       0.702814    1[6-(6,7)]
    45        6.87262        6.87262        6.87262    1[6-(6,7)]
    46       6.894203       6.894203       6.894203    1[6-(6,6)]
    47       3.003346       3.003346       3.003346    1[6-(6,6)]
    48        3.37178        3.37178        3.37178    1[6-(6,7)]
    49       5.397468       5.397468       5.397468    1[6-(6,7)]
    50        7.55312        7.55312        7.55312    1[6-(6,6)]
    51       8.818748       8.818748       8.818748    1[6-(6,6)]
    52       6.581769       6.581769       6.581769    1[6-(6,7)]
    53      12.219486      12.219486      12.219486    1[6-(6,7)]
    54      11.361987      11.361987      11.361987    1[6-(6,6)]
    55       3.355197       3.355197       3.355197    1[6-(6,6)]
    56       3.863656       3.863656       3.863656    1[6-(6,7)]
    57      19.649567      19.649567      19.649567    1[6-(6,7)]
    58      20.969304      20.969304      20.969304    1[6-(6,6)]
    59      19.156198      19.156198      19.156198    1[6-(6,6)]
    60      17.796113      17.796113      17.796113    1[6-(6,7)]
    61      11.626307      11.626307      11.626307    1[6-(6,7)]
    62      11.604724      11.604724      11.604724    1[6-(6,6)]
    63      15.495581      15.495581      15.495581    1[6-(6,6)]
    64      15.127147      15.127147      15.127147    1[6-(6,7)]
    65       -5.24828       -5.24828       -5.24828    1[6-(6,7)]
    66      -3.928558      -3.928558      -3.928558    1[6-(6,6)]
    67      21.576175      21.576175      21.576175    1[6-(6,6)]
    68      20.216103      20.216103      20.216103    1[6-(6,7)]
    69       14.04632       14.04632       14.04632    1[6-(6,7)]
    70      14.024751      14.024751      14.024751    1[6-(6,6)]
    71      -4.562289      -4.562289      -4.562289    1[6-(6,6)]
    72      17.547163      17.547163      17.547163    1[6-(6,7)]
    73      14.639516      14.639516      14.639516    1[6-(6,7)]
    74      13.782011      13.782011      13.782011    1[6-(6,6)]
    75       5.775117       5.775117       5.775117    1[6-(6,6)]
    76        1.44364        1.44364        1.44364    1[6-(6,7)]
    77       7.817444       7.817444       7.817444    1[6-(6,7)]
    78       9.973103       9.973103       9.973103    1[6-(6,6)]
    79       6.398762       6.398762       6.398762    1[6-(6,6)]
    80       4.161778       4.161778       4.161778    1[6-(6,7)]
    81      23.747207      23.747207      23.747207    1[6-(6,7)]
    82      22.427485      22.427485      22.427485    1[6-(6,6)]
    83      -3.077248      -3.077248      -3.077248    1[6-(6,6)]
    84      -1.717176      -1.717176      -1.717176    1[6-(6,7)]
    85       4.452607       4.452607       4.452607    1[6-(6,7)]
    86       4.474176       4.474176       4.474176    1[6-(6,6)]
    87      23.061216      23.061216      23.061216    1[6-(6,6)]
    88       0.951764       0.951764       0.951764    1[6-(6,7)]
    89       3.859411       3.859411       3.859411    1[6-(6,7)]
    90       4.716916       4.716916       4.716916    1[6-(6,6)]
    91       12.72381       12.72381       12.72381    1[6-(6,6)]
    92      17.055287      17.055287      17.055287    1[6-(6,7)]
    93      10.681483      10.681483      10.681483    1[6-(6,7)]
    94       8.525824       8.525824       8.525824    1[6-(6,6)]
    95      12.100165      12.100165      12.100165    1[6-(6,6)]
    96      14.337149      14.337149      14.337149    1[6-(6,7)]
    97      12.174001      12.174001      12.174001    1[6-(6,7)]
    98      12.336499      12.336499      12.336499    1[6-(6,6)]
    99       8.396342       8.396342       8.396342    1[6-(6,6)]
   100       8.384704       8.384704       8.384704    1[6-(6,7)]
   101       6.339919       6.339919       6.339919    1[6-(6,7)]
   102      15.201209      15.201209      15.201209    1[6-(6,6)]
   103      18.911596      18.911596      18.911596    1[6-(6,6)]
   104      18.792516      18.792516      18.792516    1[6-(6,7)]
   105       3.880295       3.880295       3.880295    1[6-(6,7)]
   106        1.98575        1.98575        1.98575    1[6-(6,6)]
   107       2.260739       2.260739       2.260739    1[6-(6,6)]
   108       4.106724       4.106724       4.106724    1[6-(6,7)]
   109       6.126816       6.126816       6.126816    1[6-(6,7)]
   110       4.207761       4.207761       4.207761    1[6-(6,6)]
   111       4.293063       4.293063       4.293063    1[6-(6,6)]
   112       6.190049       6.190049       6.190049    1[6-(6,7)]
   113      18.208885      18.208885      18.208885    1[6-(6,7)]
   114      16.368985      16.368985      16.368985    1[6-(6,6)]
   115       14.95572       14.95572       14.95572    1[6-(6,6)]
   116      16.886381      16.886381      16.886381    1[6-(6,7)]
   117      14.920799      14.920799      14.920799    1[6-(6,7)]
   118      12.990827      12.990827      12.990827    1[6-(6,6)]
   119      14.043193      14.043193      14.043193    1[6-(6,6)]
   120       15.92651       15.92651       15.92651    1[6-(6,7)]
   121      11.504332      11.504332      11.504332    1[6-(6,7)]
   122      11.612184      11.612184      11.612184    1[6-(6,6)]
   123      18.179195      18.179195      18.179195    1[6-(6,6)]
   124      18.082882      18.082882      18.082882    1[6-(6,7)]
   125      20.023771      20.023771      20.023771    1[6-(6,7)]
   126      20.077064      20.077064      20.077064    1[6-(6,6)]
   127      22.820387      22.820387      22.820387    1[6-(6,6)]
   128      22.714976      22.714976      22.714976    1[6-(6,7)]
   129      -2.129921      -2.129921      -2.129921    1[6-(6,7)]
   130      -0.290011      -0.290011      -0.290011    1[6-(6,6)]
   131       1.123234       1.123234       1.123234    1[6-(6,6)]
   132      -0.807437      -0.807437      -0.807437    1[6-(6,7)]
   133       1.158126       1.158126       1.158126    1[6-(6,7)]
   134       3.088107       3.088107       3.088107    1[6-(6,6)]
   135       2.035759       2.035759       2.035759    1[6-(6,6)]
   136       0.152432       0.152432       0.152432    1[6-(6,7)]
   137       9.414624       9.414624       9.414624    1[6-(6,7)]
   138       9.306762       9.306762       9.306762    1[6-(6,6)]
   139      20.377599      20.377599      20.377599    1[6-(6,6)]
   140      20.473921      20.473921      20.473921    1[6-(6,7)]
   141      18.533052      18.533052      18.533052    1[6-(6,7)]
   142      18.479749      18.479749      18.479749    1[6-(6,6)]
   143      15.736409      15.736409      15.736409    1[6-(6,6)]
   144       15.84183       15.84183       15.84183    1[6-(6,7)]
   145      12.198684      12.198684      12.198684    1[6-(6,7)]
   146       14.09322       14.09322       14.09322    1[6-(6,6)]
   147      13.818235      13.818235      13.818235    1[6-(6,6)]
   148      11.972259      11.972259      11.972259    1[6-(6,7)]
   149       9.952149       9.952149       9.952149    1[6-(6,7)]
   150      11.871194      11.871194      11.871194    1[6-(6,6)]
   151      11.785884      11.785884      11.785884    1[6-(6,6)]
   152       9.888908       9.888908       9.888908    1[6-(6,7)]
   153       8.744939       8.744939       8.744939    1[6-(6,7)]
   154       8.582451       8.582451       8.582451    1[6-(6,6)]
   155      12.522604      12.522604      12.522604    1[6-(6,6)]
   156      12.534232      12.534232      12.534232    1[6-(6,7)]
   157      14.579035      14.579035      14.579035    1[6-(6,7)]
   158      23.355583      23.355583      23.355583    1[6-(6,6)]
   159      19.645204      19.645204      19.645204    1[6-(6,6)]
   160      19.764274      19.764274      19.764274    1[6-(6,7)]
   161       6.324926       6.324926       6.324926    1[6-(6,7)]
   162       6.162428       6.162428       6.162428    1[6-(6,6)]
   163      10.102585      10.102585      10.102585    1[6-(6,6)]
   164      10.114223      10.114223      10.114223    1[6-(6,7)]
   165      12.159008      12.159008      12.159008    1[6-(6,7)]
   166       3.297718       3.297718       3.297718    1[6-(6,6)]
   167      -0.412669      -0.412669      -0.412669    1[6-(6,6)]
   168       8.525325       8.525325       8.525325    1[6-(6,7)]
   169      14.618632      14.618632      14.618632    1[6-(6,7)]
   170      16.513177      16.513177      16.513177    1[6-(6,6)]
   171      16.238188      16.238188      16.238188    1[6-(6,6)]
   172      14.392203      14.392203      14.392203    1[6-(6,7)]
   173      12.372111      12.372111      12.372111    1[6-(6,7)]
   174      14.291166      14.291166      14.291166    1[6-(6,6)]
   175      14.205864      14.205864      14.205864    1[6-(6,6)]
   176      12.308878      12.308878      12.308878    1[6-(6,7)]
   177       0.290042       0.290042       0.290042    1[6-(6,7)]
   178       2.129942       2.129942       2.129942    1[6-(6,6)]
   179       3.543207       3.543207       3.543207    1[6-(6,6)]
   180       1.612546       1.612546       1.612546    1[6-(6,7)]
   181       3.578128       3.578128       3.578128    1[6-(6,7)]
   182         5.5081         5.5081         5.5081    1[6-(6,6)]
   183       4.455734       4.455734       4.455734    1[6-(6,6)]
   184       2.572417       2.572417       2.572417    1[6-(6,7)]
   185       6.994595       6.994595       6.994595    1[6-(6,7)]
   186       6.886743       6.886743       6.886743    1[6-(6,6)]
   187       0.319732       0.319732       0.319732    1[6-(6,6)]
   188       0.416045       0.416045       0.416045    1[6-(6,7)]
   189      -1.524844      -1.524844      -1.524844    1[6-(6,7)]
   190      -1.578137      -1.578137      -1.578137    1[6-(6,6)]
   191       -4.32146       -4.32146       -4.32146    1[6-(6,6)]
   192      -4.216049      -4.216049      -4.216049    1[6-(6,7)]
   193      20.628848      20.628848      20.628848    1[6-(6,7)]
   194      18.788938      18.788938      18.788938    1[6-(6,6)]
   195      17.375693      17.375693      17.375693    1[6-(6,6)]
   196      19.306364      19.306364      19.306364    1[6-(6,7)]
   197      17.340801      17.340801      17.340801    1[6-(6,7)]
   198       15.41082       15.41082       15.41082    1[6-(6,6)]
   199      16.463168      16.463168      16.463168    1[6-(6,6)]
   200      18.346495      18.346495      18.346495    1[6-(6,7)]
   201       9.084303       9.084303       9.084303    1[6-(6,7)]
   202       9.192165       9.192165       9.192165    1[6-(6,6)]
   203      -1.878672      -1.878672      -1.878672    1[6-(6,6)]
   204      -1.974994      -1.974994      -1.974994    1[6-(6,7)]
   205      -0.034125      -0.034125      -0.034125    1[6-(6,7)]
   206       0.019178       0.019178       0.019178    1[6-(6,6)]
   207       2.762518       2.762518       2.762518    1[6-(6,6)]
   208       2.657097       2.657097       2.657097    1[6-(6,7)]
   209       6.300243       6.300243       6.300243    1[6-(6,7)]
   210       4.405707       4.405707       4.405707    1[6-(6,6)]
   211       4.680692       4.680692       4.680692    1[6-(6,6)]
   212       6.526668       6.526668       6.526668    1[6-(6,7)]
   213       8.546778       8.546778       8.546778    1[6-(6,7)]
   214       6.627733       6.627733       6.627733    1[6-(6,6)]
   215       6.713043       6.713043       6.713043    1[6-(6,6)]
   216       8.610019       8.610019       8.610019    1[6-(6,7)]
   217       9.753988       9.753988       9.753988    1[6-(6,7)]
   218       9.916476       9.916476       9.916476    1[6-(6,6)]
   219       5.976323       5.976323       5.976323    1[6-(6,6)]
   220       5.964695       5.964695       5.964695    1[6-(6,7)]
   221       3.919892       3.919892       3.919892    1[6-(6,7)]
   222      -4.856656      -4.856656      -4.856656    1[6-(6,6)]
   223      -1.146277      -1.146277      -1.146277    1[6-(6,6)]
   224       7.553567       7.553567       7.553567    1[6-(6,7)]
   225      14.868922      14.868922      14.868922    74[16-(29,29),16-(29,29),16-(29,29),16-(29,29)]
   226       3.630005       3.630005       3.630005    74[16-(29,29),16-(29,29),16-(29,29),16-(29,29)]
   227      17.288925      17.288925      17.288925    74[16-(29,29),16-(29,29),16-(29,29),16-(29,29)]
   228       1.210002       1.210002       1.210002    74[16-(29,29),16-(29,29),16-(29,29),16-(29,29)]
   229       8.039495       8.039495       8.039495    74[16-(29,29),16-(29,29),16-(29,29),16-(29,29)]
   230      19.278412      19.278412      19.278412    74[16-(29,29),16-(29,29),16-(29,29),16-(29,29)]
   231      10.459432      10.459432      10.459432    74[16-(29,29),16-(29,29),16-(29,29),16-(29,29)]
   232      -0.779485      -0.779485      -0.779485    74[16-(29,29),16-(29,29),16-(29,29),16-(29,29)]
   233      12.390692      12.390692      12.390692    6[1-(0),6-(1,6),7-(6,29)]
   234      11.069541      11.069541      11.069541    6[1-(0),6-(1,7),6-(6,6)]
   235       9.911572       9.911572       9.911572    6[6-(1,6),6-(1,6),6-(6,6)]
   236      10.321186      10.321186      10.321186    6[1-(0),6-(1,7),6-(6,6)]
   237       11.70264       11.70264       11.70264    6[1-(0),6-(1,6),7-(6,29)]
   238        6.48929        6.48929        6.48929    6[1-(0),6-(1,6),7-(6,29)]
   239       6.935599       6.935599       6.935599    6[1-(0),6-(1,7),6-(6,6)]
   240      15.885952      15.885952      15.885952    6[6-(1,6),6-(1,6),6-(6,6)]
   241      15.317597      15.317597      15.317597    6[1-(0),6-(1,7),6-(6,6)]
   242       14.99442       14.99442       14.99442    6[1-(0),6-(1,6),7-(6,29)]
   243      -0.935332      -0.935332      -0.935332    6[1-(0),6-(1,6),7-(6,29)]
   244      -1.803014      -1.803014      -1.803014    6[1-(0),6-(1,7),6-(6,6)]
   245       -1.59509       -1.59509       -1.59509    6[6-(1,6),6-(1,6),6-(6,6)]
   246      -0.712871      -0.712871      -0.712871    6[1-(0),6-(1,7),6-(6,6)]
   247       0.116768       0.116768       0.116768    6[1-(0),6-(1,6),7-(6,29)]
   248       6.156394       6.156394       6.156394    6[1-(0),6-(1,6),7-(6,29)]
   249       6.149232       6.149232       6.149232    6[1-(0),6-(1,7),6-(6,6)]
   250        4.91478        4.91478        4.91478    6[6-(1,6),6-(1,6),6-(6,6)]
   251       3.873819       3.873819       3.873819    6[1-(0),6-(1,7),6-(6,6)]
   252       4.102457       4.102457       4.102457    6[1-(0),6-(1,6),7-(6,29)]
   253       6.108235       6.108235       6.108235    6[1-(0),6-(1,6),7-(6,29)]
   254       7.429386       7.429386       7.429386    6[1-(0),6-(1,7),6-(6,6)]
   255       8.587355       8.587355       8.587355    6[6-(1,6),6-(1,6),6-(6,6)]
   256       8.177741       8.177741       8.177741    6[1-(0),6-(1,7),6-(6,6)]
   257       6.796287       6.796287       6.796287    6[1-(0),6-(1,6),7-(6,29)]
   258      12.009637      12.009637      12.009637    6[1-(0),6-(1,6),7-(6,29)]
   259      11.563328      11.563328      11.563328    6[1-(0),6-(1,7),6-(6,6)]
   260       2.612975       2.612975       2.612975    6[6-(1,6),6-(1,6),6-(6,6)]
   261        3.18133        3.18133        3.18133    6[1-(0),6-(1,7),6-(6,6)]
   262       3.504507       3.504507       3.504507    6[1-(0),6-(1,6),7-(6,29)]
   263      19.434259      19.434259      19.434259    6[1-(0),6-(1,6),7-(6,29)]
   264      20.301941      20.301941      20.301941    6[1-(0),6-(1,7),6-(6,6)]
   265      20.094017      20.094017      20.094017    6[6-(1,6),6-(1,6),6-(6,6)]
   266      19.211798      19.211798      19.211798    6[1-(0),6-(1,7),6-(6,6)]
   267      18.382159      18.382159      18.382159    6[1-(0),6-(1,6),7-(6,29)]
   268      12.342533      12.342533      12.342533    6[1-(0),6-(1,6),7-(6,29)]
   269      12.349695      12.349695      12.349695    6[1-(0),6-(1,7),6-(6,6)]
   270      13.584147      13.584147      13.584147    6[6-(1,6),6-(1,6),6-(6,6)]
   271      14.625108      14.625108      14.625108    6[1-(0),6-(1,7),6-(6,6)]
   272       14.39647       14.39647       14.39647    6[1-(0),6-(1,6),7-(6,29)]
   273      -5.463593      -5.463593      -5.463593    6[1-(0),6-(1,6),7-(6,29)]
   274       -4.59592       -4.59592       -4.59592    6[1-(0),6-(1,7),6-(6,6)]
   275      22.513992      22.513992      22.513992    6[6-(1,6),6-(1,6),6-(6,6)]
   276      21.631777      21.631777      21.631777    6[1-(0),6-(1,7),6-(6,6)]
   277      20.802146      20.802146      20.802146    6[1-(0),6-(1,6),7-(6,29)]
   278      14.762551      14.762551      14.762551    6[1-(0),6-(1,6),7-(6,29)]
   279       14.76972       14.76972       14.76972    6[1-(0),6-(1,7),6-(6,6)]
   280      16.004179      16.004179      16.004179    6[6-(1,6),6-(1,6),6-(6,6)]
   281      -5.432765      -5.432765      -5.432765    6[1-(0),6-(1,7),6-(6,6)]
   282      16.816489      16.816489      16.816489    6[1-(0),6-(1,6),7-(6,29)]
   283      -8.048228      -8.048228      -8.048228    6[1-(0),6-(1,6),7-(6,29)]
   284      13.983359      13.983359      13.983359    6[1-(0),6-(1,7),6-(6,6)]
   285        0.19294        0.19294        0.19294    6[6-(1,6),6-(1,6),6-(6,6)]
   286       0.761305       0.761305       0.761305    6[1-(0),6-(1,7),6-(6,6)]
   287       1.084484       1.084484       1.084484    6[1-(0),6-(1,6),7-(6,29)]
   288       8.528206       8.528206       8.528206    6[1-(0),6-(1,6),7-(6,29)]
   289       9.849362       9.849362       9.849362    6[1-(0),6-(1,7),6-(6,6)]
   290       6.167383       6.167383       6.167383    6[6-(1,6),6-(1,6),6-(6,6)]
   291        5.75776        5.75776        5.75776    6[1-(0),6-(1,7),6-(6,6)]
   292       4.376303       4.376303       4.376303    6[1-(0),6-(1,6),7-(6,29)]
   293      19.122579      19.122579      19.122579    6[1-(0),6-(1,6),7-(6,29)]
   294      23.094847      23.094847      23.094847    6[1-(0),6-(1,7),6-(6,6)]
   295      -4.015065      -4.015065      -4.015065    6[6-(1,6),6-(1,6),6-(6,6)]
   296       -3.13285       -3.13285       -3.13285    6[1-(0),6-(1,7),6-(6,6)]
   297      -2.303219      -2.303219      -2.303219    6[1-(0),6-(1,6),7-(6,29)]
   298       3.736376       3.736376       3.736376    6[1-(0),6-(1,6),7-(6,29)]
   299       3.729207       3.729207       3.729207    6[1-(0),6-(1,7),6-(6,6)]
   300       2.494748       2.494748       2.494748    6[6-(1,6),6-(1,6),6-(6,6)]
   301       1.453792       1.453792       1.453792    6[1-(0),6-(1,7),6-(6,6)]
   302       1.682438       1.682438       1.682438    6[1-(0),6-(1,6),7-(6,29)]
   303       4.069255       4.069255       4.069255    6[1-(0),6-(1,6),7-(6,29)]
   304       4.515568       4.515568       4.515568    6[1-(0),6-(1,7),6-(6,6)]
   305      18.305987      18.305987      18.305987    6[6-(1,6),6-(1,6),6-(6,6)]
   306      12.897681      12.897681      12.897681    6[1-(0),6-(1,7),6-(6,6)]
   307      17.414443      17.414443      17.414443    6[1-(0),6-(1,6),7-(6,29)]
   308       9.970721       9.970721       9.970721    6[1-(0),6-(1,6),7-(6,29)]
   309       8.649565       8.649565       8.649565    6[1-(0),6-(1,7),6-(6,6)]
   310      12.331544      12.331544      12.331544    6[6-(1,6),6-(1,6),6-(6,6)]
   311      12.741167      12.741167      12.741167    6[1-(0),6-(1,7),6-(6,6)]
   312      14.122624      14.122624      14.122624    6[1-(0),6-(1,6),7-(6,29)]
   313       11.40965       11.40965       11.40965    6[1-(0),6-(1,6),7-(6,29)]
   314      11.515654      11.515654      11.515654    6[1-(0),6-(1,7),6-(6,6)]
   315       10.45862       10.45862       10.45862    6[6-(1,6),6-(1,6),6-(6,6)]
   316       9.183859       9.183859       9.183859    6[1-(0),6-(1,7),6-(6,6)]
   317        9.18319        9.18319        9.18319    6[1-(0),6-(1,6),7-(6,29)]
   318       7.091051       7.091051       7.091051    6[1-(0),6-(1,6),7-(6,29)]
   319      15.940458      15.940458      15.940458    6[1-(0),6-(1,7),6-(6,6)]
   320      17.129502      17.129502      17.129502    6[6-(1,6),6-(1,6),6-(6,6)]
   321      18.124673      18.124673      18.124673    6[1-(0),6-(1,7),6-(6,6)]
   322      18.050934      18.050934      18.050934    6[1-(0),6-(1,6),7-(6,29)]
   323       3.547565       3.547565       3.547565    6[1-(0),6-(1,6),7-(6,29)]
   324       2.383283       2.383283       2.383283    6[1-(0),6-(1,7),6-(6,6)]
   325       1.807042       1.807042       1.807042    6[6-(1,6),6-(1,6),6-(6,6)]
   326       2.545609       2.545609       2.545609    6[1-(0),6-(1,7),6-(6,6)]
   327       3.678636       3.678636       3.678636    6[1-(0),6-(1,6),7-(6,29)]
   328       5.774302       5.774302       5.774302    6[1-(0),6-(1,6),7-(6,29)]
   329       4.597342       4.597342       4.597342    6[1-(0),6-(1,7),6-(6,6)]
   330       4.007989       4.007989       4.007989    6[6-(1,6),6-(1,6),6-(6,6)]
   331       4.642565       4.642565       4.642565    6[1-(0),6-(1,7),6-(6,6)]
   332        5.80633        5.80633        5.80633    6[1-(0),6-(1,6),7-(6,29)]
   333      17.551072      17.551072      17.551072    6[1-(0),6-(1,6),7-(6,29)]
   334      16.446896      16.446896      16.446896    6[1-(0),6-(1,7),6-(6,6)]
   335      15.477277      15.477277      15.477277    6[6-(1,6),6-(1,6),6-(6,6)]
   336      15.617577      15.617577      15.617577    6[1-(0),6-(1,7),6-(6,6)]
   337      16.761525      16.761525      16.761525    6[1-(0),6-(1,6),7-(6,29)]
   338       14.72127       14.72127       14.72127    6[1-(0),6-(1,6),7-(6,29)]
   339      13.566169      13.566169      13.566169    6[1-(0),6-(1,7),6-(6,6)]
   340       13.29371       13.29371       13.29371    6[6-(1,6),6-(1,6),6-(6,6)]
   341      14.179611      14.179611      14.179611    6[1-(0),6-(1,7),6-(6,6)]
   342      15.310589      15.310589      15.310589    6[1-(0),6-(1,6),7-(6,29)]
   343      11.065064      11.065064      11.065064    6[1-(0),6-(1,6),7-(6,29)]
   344      11.110962      11.110962      11.110962    6[1-(0),6-(1,7),6-(6,6)]
   345      10.447306      10.447306      10.447306    6[6-(1,6),6-(1,6),6-(6,6)]
   346      18.589726      18.589726      18.589726    6[1-(0),6-(1,7),6-(6,6)]
   347      18.578135      18.578135      18.578135    6[1-(0),6-(1,6),7-(6,29)]
   348      20.621917      20.621917      20.621917    6[1-(0),6-(1,6),7-(6,29)]
   349      20.630551      20.630551      20.630551    6[1-(0),6-(1,7),6-(6,6)]
   350      21.502701      21.502701      21.502701    6[6-(1,6),6-(1,6),6-(6,6)]
   351      22.246547      22.246547      22.246547    6[1-(0),6-(1,7),6-(6,6)]
   352      22.205595      22.205595      22.205595    6[1-(0),6-(1,6),7-(6,29)]
   353       -1.47211       -1.47211       -1.47211    6[1-(0),6-(1,6),7-(6,29)]
   354      -0.367928      -0.367928      -0.367928    6[1-(0),6-(1,7),6-(6,6)]
   355       0.601688       0.601688       0.601688    6[6-(1,6),6-(1,6),6-(6,6)]
   356       0.461379       0.461379       0.461379    6[1-(0),6-(1,7),6-(6,6)]
   357      -0.682575      -0.682575      -0.682575    6[1-(0),6-(1,6),7-(6,29)]
   358        1.35766        1.35766        1.35766    6[1-(0),6-(1,6),7-(6,29)]
   359       2.512767       2.512767       2.512767    6[1-(0),6-(1,7),6-(6,6)]
   360       2.785234       2.785234       2.785234    6[6-(1,6),6-(1,6),6-(6,6)]
   361       1.899335       1.899335       1.899335    6[1-(0),6-(1,7),6-(6,6)]
   362       0.768351       0.768351       0.768351    6[1-(0),6-(1,6),7-(6,29)]
   363       9.853894       9.853894       9.853894    6[1-(0),6-(1,6),7-(6,29)]
   364       9.807989       9.807989       9.807989    6[1-(0),6-(1,7),6-(6,6)]
   365      10.471648      10.471648      10.471648    6[6-(1,6),6-(1,6),6-(6,6)]
   366      19.967066      19.967066      19.967066    6[1-(0),6-(1,7),6-(6,6)]
   367      19.978662      19.978662      19.978662    6[1-(0),6-(1,6),7-(6,29)]
   368        17.9349        17.9349        17.9349    6[1-(0),6-(1,6),7-(6,29)]
   369      17.926261      17.926261      17.926261    6[1-(0),6-(1,7),6-(6,6)]
   370      17.054102      17.054102      17.054102    6[6-(1,6),6-(1,6),6-(6,6)]
   371      16.310254      16.310254      16.310254    6[1-(0),6-(1,7),6-(6,6)]
   372      16.351212      16.351212      16.351212    6[1-(0),6-(1,6),7-(6,29)]
   373      12.531413      12.531413      12.531413    6[1-(0),6-(1,6),7-(6,29)]
   374      13.695689      13.695689      13.695689    6[1-(0),6-(1,7),6-(6,6)]
   375      14.271929      14.271929      14.271929    6[6-(1,6),6-(1,6),6-(6,6)]
   376      13.533366      13.533366      13.533366    6[1-(0),6-(1,7),6-(6,6)]
   377      12.400345      12.400345      12.400345    6[1-(0),6-(1,6),7-(6,29)]
   378      10.304659      10.304659      10.304659    6[1-(0),6-(1,6),7-(6,29)]
   379      11.481614      11.481614      11.481614    6[1-(0),6-(1,7),6-(6,6)]
   380      12.070961      12.070961      12.070961    6[6-(1,6),6-(1,6),6-(6,6)]
   381      11.436386      11.436386      11.436386    6[1-(0),6-(1,7),6-(6,6)]
   382      10.272627      10.272627      10.272627    6[1-(0),6-(1,6),7-(6,29)]
   383       9.509291       9.509291       9.509291    6[1-(0),6-(1,6),7-(6,29)]
   384       9.403293       9.403293       9.403293    6[1-(0),6-(1,7),6-(6,6)]
   385      10.460328      10.460328      10.460328    6[6-(1,6),6-(1,6),6-(6,6)]
   386      11.735085      11.735085      11.735085    6[1-(0),6-(1,7),6-(6,6)]
   387      11.735749      11.735749      11.735749    6[1-(0),6-(1,6),7-(6,29)]
   388      13.827908      13.827908      13.827908    6[1-(0),6-(1,6),7-(6,29)]
   389      22.616334      22.616334      22.616334    6[1-(0),6-(1,7),6-(6,6)]
   390      21.427296      21.427296      21.427296    6[6-(1,6),6-(1,6),6-(6,6)]
   391      20.432124      20.432124      20.432124    6[1-(0),6-(1,7),6-(6,6)]
   392      20.505857      20.505857      20.505857    6[1-(0),6-(1,6),7-(6,29)]
   393       7.089277       7.089277       7.089277    6[1-(0),6-(1,6),7-(6,29)]
   394       6.983273       6.983273       6.983273    6[1-(0),6-(1,7),6-(6,6)]
   395       8.040307       8.040307       8.040307    6[6-(1,6),6-(1,6),6-(6,6)]
   396       9.315068       9.315068       9.315068    6[1-(0),6-(1,7),6-(6,6)]
   397       9.315737       9.315737       9.315737    6[1-(0),6-(1,6),7-(6,29)]
   398      11.407876      11.407876      11.407876    6[1-(0),6-(1,6),7-(6,29)]
   399       2.558469       2.558469       2.558469    6[1-(0),6-(1,7),6-(6,6)]
   400       1.369425       1.369425       1.369425    6[6-(1,6),6-(1,6),6-(6,6)]
   401       0.374254       0.374254       0.374254    6[1-(0),6-(1,7),6-(6,6)]
   402       0.447993       0.447993       0.447993    6[1-(0),6-(1,6),7-(6,29)]
   403      14.951362      14.951362      14.951362    6[1-(0),6-(1,6),7-(6,29)]
   404      16.115644      16.115644      16.115644    6[1-(0),6-(1,7),6-(6,6)]
   405      16.691885      16.691885      16.691885    6[6-(1,6),6-(1,6),6-(6,6)]
   406      15.953318      15.953318      15.953318    6[1-(0),6-(1,7),6-(6,6)]
   407      14.820291      14.820291      14.820291    6[1-(0),6-(1,6),7-(6,29)]
   408      12.724625      12.724625      12.724625    6[1-(0),6-(1,6),7-(6,29)]
   409      13.901585      13.901585      13.901585    6[1-(0),6-(1,7),6-(6,6)]
   410      14.490938      14.490938      14.490938    6[6-(1,6),6-(1,6),6-(6,6)]
   411      13.856362      13.856362      13.856362    6[1-(0),6-(1,7),6-(6,6)]
   412      12.692597      12.692597      12.692597    6[1-(0),6-(1,6),7-(6,29)]
   413       0.947855       0.947855       0.947855    6[1-(0),6-(1,6),7-(6,29)]
   414       2.052031       2.052031       2.052031    6[1-(0),6-(1,7),6-(6,6)]
   415        3.02165        3.02165        3.02165    6[6-(1,6),6-(1,6),6-(6,6)]
   416        2.88135        2.88135        2.88135    6[1-(0),6-(1,7),6-(6,6)]
   417       1.737402       1.737402       1.737402    6[1-(0),6-(1,6),7-(6,29)]
   418       3.777657       3.777657       3.777657    6[1-(0),6-(1,6),7-(6,29)]
   419       4.932758       4.932758       4.932758    6[1-(0),6-(1,7),6-(6,6)]
   420       5.205217       5.205217       5.205217    6[6-(1,6),6-(1,6),6-(6,6)]
   421       4.319316       4.319316       4.319316    6[1-(0),6-(1,7),6-(6,6)]
   422       3.188338       3.188338       3.188338    6[1-(0),6-(1,6),7-(6,29)]
   423       7.433863       7.433863       7.433863    6[1-(0),6-(1,6),7-(6,29)]
   424       7.387965       7.387965       7.387965    6[1-(0),6-(1,7),6-(6,6)]
   425       8.051621       8.051621       8.051621    6[6-(1,6),6-(1,6),6-(6,6)]
   426      -0.090799      -0.090799      -0.090799    6[1-(0),6-(1,7),6-(6,6)]
   427      -0.079208      -0.079208      -0.079208    6[1-(0),6-(1,6),7-(6,29)]
   428       -2.12299       -2.12299       -2.12299    6[1-(0),6-(1,6),7-(6,29)]
   429      -2.131624      -2.131624      -2.131624    6[1-(0),6-(1,7),6-(6,6)]
   430      -3.003774      -3.003774      -3.003774    6[6-(1,6),6-(1,6),6-(6,6)]
   431       -3.74762       -3.74762       -3.74762    6[1-(0),6-(1,7),6-(6,6)]
   432      -3.706668      -3.706668      -3.706668    6[1-(0),6-(1,6),7-(6,29)]
   433      19.971037      19.971037      19.971037    6[1-(0),6-(1,6),7-(6,29)]
   434      18.866855      18.866855      18.866855    6[1-(0),6-(1,7),6-(6,6)]
   435      17.897239      17.897239      17.897239    6[6-(1,6),6-(1,6),6-(6,6)]
   436      18.037548      18.037548      18.037548    6[1-(0),6-(1,7),6-(6,6)]
   437      19.181502      19.181502      19.181502    6[1-(0),6-(1,6),7-(6,29)]
   438      17.141267      17.141267      17.141267    6[1-(0),6-(1,6),7-(6,29)]
   439       15.98616       15.98616       15.98616    6[1-(0),6-(1,7),6-(6,6)]
   440      15.713693      15.713693      15.713693    6[6-(1,6),6-(1,6),6-(6,6)]
   441      16.599592      16.599592      16.599592    6[1-(0),6-(1,7),6-(6,6)]
   442      17.730576      17.730576      17.730576    6[1-(0),6-(1,6),7-(6,29)]
   443       8.645033       8.645033       8.645033    6[1-(0),6-(1,6),7-(6,29)]
   444       8.690938       8.690938       8.690938    6[1-(0),6-(1,7),6-(6,6)]
   445       8.027279       8.027279       8.027279    6[6-(1,6),6-(1,6),6-(6,6)]
   446      -1.468139      -1.468139      -1.468139    6[1-(0),6-(1,7),6-(6,6)]
   447      -1.479735      -1.479735      -1.479735    6[1-(0),6-(1,6),7-(6,29)]
   448       0.564027       0.564027       0.564027    6[1-(0),6-(1,6),7-(6,29)]
   449       0.572666       0.572666       0.572666    6[1-(0),6-(1,7),6-(6,6)]
   450       1.444825       1.444825       1.444825    6[6-(1,6),6-(1,6),6-(6,6)]
   451       2.188673       2.188673       2.188673    6[1-(0),6-(1,7),6-(6,6)]
   452       2.147715       2.147715       2.147715    6[1-(0),6-(1,6),7-(6,29)]
   453       5.967514       5.967514       5.967514    6[1-(0),6-(1,6),7-(6,29)]
   454       4.803238       4.803238       4.803238    6[1-(0),6-(1,7),6-(6,6)]
   455       4.226998       4.226998       4.226998    6[6-(1,6),6-(1,6),6-(6,6)]
   456       4.965561       4.965561       4.965561    6[1-(0),6-(1,7),6-(6,6)]
   457       6.098582       6.098582       6.098582    6[1-(0),6-(1,6),7-(6,29)]
   458       8.194268       8.194268       8.194268    6[1-(0),6-(1,6),7-(6,29)]
   459       7.017313       7.017313       7.017313    6[1-(0),6-(1,7),6-(6,6)]
   460       6.427966       6.427966       6.427966    6[6-(1,6),6-(1,6),6-(6,6)]
   461       7.062541       7.062541       7.062541    6[1-(0),6-(1,7),6-(6,6)]
   462         8.2263         8.2263         8.2263    6[1-(0),6-(1,6),7-(6,29)]
   463       8.989636       8.989636       8.989636    6[1-(0),6-(1,6),7-(6,29)]
   464       9.095634       9.095634       9.095634    6[1-(0),6-(1,7),6-(6,6)]
   465       8.038599       8.038599       8.038599    6[6-(1,6),6-(1,6),6-(6,6)]
   466       6.763842       6.763842       6.763842    6[1-(0),6-(1,7),6-(6,6)]
   467       6.763178       6.763178       6.763178    6[1-(0),6-(1,6),7-(6,29)]
   468       4.671019       4.671019       4.671019    6[1-(0),6-(1,6),7-(6,29)]
   469      -4.117407      -4.117407      -4.117407    6[1-(0),6-(1,7),6-(6,6)]
   470      -2.928369      -2.928369      -2.928369    6[6-(1,6),6-(1,6),6-(6,6)]
   471      -1.933197      -1.933197      -1.933197    6[1-(0),6-(1,7),6-(6,6)]
   472       -2.00693       -2.00693       -2.00693    6[1-(0),6-(1,6),7-(6,29)]
   473      14.662615      14.662615      14.662615    16[29-(7,16,53),29-(7,16,53),74-(16,16,16)]
   474      16.702155      16.702155      16.702155    16[29-(7,16,53),29-(7,16,53),74-(16,16,16)]
   475       3.447454       3.447454       3.447454    16[29-(7,16,53),29-(7,16,53),74-(16,16,16)]
   476       5.439481       5.439481       5.439481    16[29-(7,16,53),29-(7,16,53),74-(16,16,16)]
   477       3.836312       3.836312       3.836312    16[29-(7,16,53),29-(7,16,53),74-(16,16,16)]
   478       1.796772       1.796772       1.796772    16[29-(7,16,53),29-(7,16,53),74-(16,16,16)]
   479      15.051473      15.051473      15.051473    16[29-(7,16,53),29-(7,16,53),74-(16,16,16)]
   480      13.059446      13.059446      13.059446    16[29-(7,16,53),29-(7,16,53),74-(16,16,16)]
   481      17.471466      17.471466      17.471466    16[29-(7,16,53),29-(7,16,53),74-(16,16,16)]
   482      15.479459      15.479459      15.479459    16[29-(7,16,53),29-(7,16,53),74-(16,16,16)]
   483      -0.623241      -0.623241      -0.623241    16[29-(7,16,53),29-(7,16,53),74-(16,16,16)]
   484       1.416319       1.416319       1.416319    16[29-(7,16,53),29-(7,16,53),74-(16,16,16)]
   485       1.027461       1.027461       1.027461    16[29-(7,16,53),29-(7,16,53),74-(16,16,16)]
   486       3.019468       3.019468       3.019468    16[29-(7,16,53),29-(7,16,53),74-(16,16,16)]
   487      19.122168      19.122168      19.122168    16[29-(7,16,53),29-(7,16,53),74-(16,16,16)]
   488      17.082608      17.082608      17.082608    16[29-(7,16,53),29-(7,16,53),74-(16,16,16)]
   489       9.854524       9.854524       9.854524    16[29-(7,7,16),29-(7,7,16),74-(16,16,16)]
   490       7.820701       7.820701       7.820701    16[29-(7,7,16),29-(7,7,16),74-(16,16,16)]
   491      19.068643      19.068643      19.068643    16[29-(7,7,16),29-(7,7,16),74-(16,16,16)]
   492      21.084416      21.084416      21.084416    16[29-(7,7,16),29-(7,7,16),74-(16,16,16)]
   493      19.488191      19.488191      19.488191    16[29-(7,7,16),29-(7,7,16),74-(16,16,16)]
   494      17.472398      17.472398      17.472398    16[29-(7,7,16),29-(7,7,16),74-(16,16,16)]
   495       8.258279       8.258279       8.258279    16[29-(7,7,16),29-(7,7,16),74-(16,16,16)]
   496       6.224475       6.224475       6.224475    16[29-(7,7,16),29-(7,7,16),74-(16,16,16)]
   497       8.644403       8.644403       8.644403    16[29-(7,7,16),29-(7,7,16),74-(16,16,16)]
   498      10.678226      10.678226      10.678226    16[29-(7,7,16),29-(7,7,16),74-(16,16,16)]
   499      -0.569716      -0.569716      -0.569716    16[29-(7,7,16),29-(7,7,16),74-(16,16,16)]
   500      -2.585489      -2.585489      -2.585489    16[29-(7,7,16),29-(7,7,16),74-(16,16,16)]
   501      -0.989264      -0.989264      -0.989264    16[29-(7,7,16),29-(7,7,16),74-(16,16,16)]
   502       1.026529       1.026529       1.026529    16[29-(7,7,16),29-(7,7,16),74-(16,16,16)]
   503      10.240648      10.240648      10.240648    16[29-(7,7,16),29-(7,7,16),74-(16,16,16)]
   504      12.274452      12.274452      12.274452    16[29-(7,7,16),29-(7,7,16),74-(16,16,16)]
   505      15.945057      15.945057      15.945057    53[29-(7,16,16)]
   506       5.940786       5.940786       5.940786    53[29-(7,16,16)]
   507       0.320245       0.320245       0.320245    53[29-(7,16,16)]
   508       7.906677       7.906677       7.906677    53[29-(7,16,16)]
   509        2.55387        2.55387        2.55387    53[29-(7,16,16)]
   510      12.558141      12.558141      12.558141    53[29-(7,16,16)]
   511      18.178682      18.178682      18.178682    53[29-(7,16,16)]
   512       10.59225       10.59225       10.59225    53[29-(7,16,16)]
   513       -6.71915       -6.71915       -6.71915    53[29-(7,16,16)]
   514      13.012247      13.012247      13.012247    53[29-(7,16,16)]
   515      14.978174      14.978174      14.978174    53[29-(7,16,16)]
   516       4.973844       4.973844       4.973844    53[29-(7,16,16)]
   517      25.218077      25.218077      25.218077    53[29-(7,16,16)]
   518        5.48668        5.48668        5.48668    53[29-(7,16,16)]
   519       3.520753       3.520753       3.520753    53[29-(7,16,16)]
   520      13.525083      13.525083      13.525083    53[29-(7,16,16)]
   521        12.6544        12.6544        12.6544    7[6-(1,6),6-(1,6),29-(16,16,53)]
   522      15.178544      15.178544      15.178544    7[6-(1,6),6-(1,6),29-(16,16,53)]
   523       0.090549       0.090549       0.090549    7[6-(1,6),6-(1,6),29-(16,16,53)]
   524       5.264561       5.264561       5.264561    7[6-(1,6),6-(1,6),29-(16,16,53)]
   525       5.844527       5.844527       5.844527    7[6-(1,6),6-(1,6),29-(16,16,53)]
   526       3.320383       3.320383       3.320383    7[6-(1,6),6-(1,6),29-(16,16,53)]
   527      18.408378      18.408378      18.408378    7[6-(1,6),6-(1,6),29-(16,16,53)]
   528      13.234366      13.234366      13.234366    7[6-(1,6),6-(1,6),29-(16,16,53)]
   529      20.828369      20.828369      20.828369    7[6-(1,6),6-(1,6),29-(16,16,53)]
   530      15.654382      15.654382      15.654382    7[6-(1,6),6-(1,6),29-(16,16,53)]
   531       0.900355       0.900355       0.900355    7[6-(1,6),6-(1,6),29-(16,16,53)]
   532       3.424548       3.424548       3.424548    7[6-(1,6),6-(1,6),29-(16,16,53)]
   533      -2.329442      -2.329442      -2.329442    7[6-(1,6),6-(1,6),29-(16,16,53)]
   534       2.844545       2.844545       2.844545    7[6-(1,6),6-(1,6),29-(16,16,53)]
   535      17.598572      17.598572      17.598572    7[6-(1,6),6-(1,6),29-(16,16,53)]
   536      15.074379      15.074379      15.074379    7[6-(1,6),6-(1,6),29-(16,16,53)]
   537      10.262992      10.262992      10.262992    7[6-(1,6),6-(1,6),29-(7,16,16)]
   538       8.083211       8.083211       8.083211    7[6-(1,6),6-(1,6),29-(7,16,16)]
   539       4.203888       4.203888       4.203888    7[6-(1,6),6-(1,6),29-(7,16,16)]
   540       6.373086       6.373086       6.373086    7[6-(1,6),6-(1,6),29-(7,16,16)]
   541      17.710204      17.710204      17.710204    7[6-(1,6),6-(1,6),29-(7,16,16)]
   542      15.505816      15.505816      15.505816    7[6-(1,6),6-(1,6),29-(7,16,16)]
   543       19.23451       19.23451       19.23451    7[6-(1,6),6-(1,6),29-(7,16,16)]
   544      21.428316      21.428316      21.428316    7[6-(1,6),6-(1,6),29-(7,16,16)]
   545      -1.631251      -1.631251      -1.631251    7[6-(1,6),6-(1,6),29-(7,16,16)]
   546       0.573116       0.573116       0.573116    7[6-(1,6),6-(1,6),29-(7,16,16)]
   547      19.322284      19.322284      19.322284    7[6-(1,6),6-(1,6),29-(7,16,16)]
   548        17.1285        17.1285        17.1285    7[6-(1,6),6-(1,6),29-(7,16,16)]
   549      11.875094      11.875094      11.875094    7[6-(1,6),6-(1,6),29-(7,16,16)]
   550       9.705875       9.705875       9.705875    7[6-(1,6),6-(1,6),29-(7,16,16)]
   551      10.655945      10.655945      10.655945    7[6-(1,6),6-(1,6),29-(7,16,16)]
   552      12.835748      12.835748      12.835748    7[6-(1,6),6-(1,6),29-(7,16,16)]
   553       8.235935       8.235935       8.235935    7[6-(1,6),6-(1,6),29-(7,16,16)]
   554      10.415716      10.415716      10.415716    7[6-(1,6),6-(1,6),29-(7,16,16)]
   555      14.295039      14.295039      14.295039    7[6-(1,6),6-(1,6),29-(7,16,16)]
   556      12.125841      12.125841      12.125841    7[6-(1,6),6-(1,6),29-(7,16,16)]
   557       0.788723       0.788723       0.788723    7[6-(1,6),6-(1,6),29-(7,16,16)]
   558       2.993111       2.993111       2.993111    7[6-(1,6),6-(1,6),29-(7,16,16)]
   559      -0.735583      -0.735583      -0.735583    7[6-(1,6),6-(1,6),29-(7,16,16)]
   560      -2.929389      -2.929389      -2.929389    7[6-(1,6),6-(1,6),29-(7,16,16)]
   561      20.130178      20.130178      20.130178    7[6-(1,6),6-(1,6),29-(7,16,16)]
   562      17.925811      17.925811      17.925811    7[6-(1,6),6-(1,6),29-(7,16,16)]
   563      -0.823357      -0.823357      -0.823357    7[6-(1,6),6-(1,6),29-(7,16,16)]
   564       1.370427       1.370427       1.370427    7[6-(1,6),6-(1,6),29-(7,16,16)]
   565       6.623833       6.623833       6.623833    7[6-(1,6),6-(1,6),29-(7,16,16)]
   566       8.793052       8.793052       8.793052    7[6-(1,6),6-(1,6),29-(7,16,16)]
   567       7.842982       7.842982       7.842982    7[6-(1,6),6-(1,6),29-(7,16,16)]
   568       5.663179       5.663179       5.663179    7[6-(1,6),6-(1,6),29-(7,16,16)]
