# Supplementary material for: A collection of forcefield precursors for metal–organic frameworks
Source: RSC Adv. 2019 Nov 13;9(63):36492–507. doi: 10.1039/c9ra07327b (PMC9075174; doi:10.1039/c9ra07327b)
Supplement: RA-009-C9RA07327B-s680 [file RA-009-C9RA07327B-s680.txt]

FATKAO_clean

10.190000    0.000000    0.000000
0.000000    11.232000    0.000000
-2.645635    0.000000    21.981361

     1       3.237094       3.237094       3.237094    64[7-(6,6),7-(6,6),8-(6),8-(6),8-(6),8-(6),8-(6),8-(6),8-(6)]
     2       6.398278       6.398278       6.398278    64[8-(6),8-(6),8-(6),8-(6),8-(6)]
     3       0.535088       0.535088       0.535088    64[7-(6,6),7-(6,6),8-(6),8-(6),8-(6),8-(6),8-(6),8-(6),8-(6)]
     4       7.563905       7.563905       7.563905    64[8-(6),8-(6),8-(6),8-(6),8-(6)]
     5       4.307271       4.307271       4.307271    64[7-(6,6),7-(6,6),8-(6),8-(6),8-(6),8-(6),8-(6),8-(6),8-(6)]
     6       1.146087       1.146087       1.146087    64[8-(6),8-(6),8-(6),8-(6),8-(6)]
     7       7.009277       7.009277       7.009277    64[7-(6,6),7-(6,6),8-(6),8-(6),8-(6),8-(6),8-(6),8-(6),8-(6)]
     8       -0.01954       -0.01954       -0.01954    64[8-(6),8-(6),8-(6),8-(6),8-(6)]
     9       7.446948       7.446948       7.446948    1[6-(1,1,6)]
    10        8.97189        8.97189        8.97189    1[6-(1,1,6)]
    11        7.97957        7.97957        7.97957    1[6-(1,1,6)]
    12      -0.129542      -0.129542      -0.129542    1[6-(1,1,6)]
    13       8.896473       8.896473       8.896473    1[6-(1,1,6)]
    14       8.683099       8.683099       8.683099    1[6-(1,1,6)]
    15       6.309779       6.309779       6.309779    1[7-(6,6)]
    16       8.091768       8.091768       8.091768    1[7-(6,6)]
    17       6.515234       6.515234       6.515234    1[6-(1,1,6)]
    18       4.990293       4.990293       4.990293    1[6-(1,1,6)]
    19       5.982613       5.982613       5.982613    1[6-(1,1,6)]
    20       3.901725       3.901725       3.901725    1[6-(1,1,6)]
    21        5.06571        5.06571        5.06571    1[6-(1,1,6)]
    22       5.279083       5.279083       5.279083    1[6-(1,1,6)]
    23       7.652403       7.652403       7.652403    1[7-(6,6)]
    24       5.870415       5.870415       5.870415    1[7-(6,6)]
    25       0.097417       0.097417       0.097417    1[6-(1,1,6)]
    26      -1.427525      -1.427525      -1.427525    1[6-(1,1,6)]
    27      -0.435205      -0.435205      -0.435205    1[6-(1,1,6)]
    28       7.673907       7.673907       7.673907    1[6-(1,1,6)]
    29      -1.352108      -1.352108      -1.352108    1[6-(1,1,6)]
    30      -1.138734      -1.138734      -1.138734    1[6-(1,1,6)]
    31       1.234586       1.234586       1.234586    1[7-(6,6)]
    32      -0.547403      -0.547403      -0.547403    1[7-(6,6)]
    33       1.029131       1.029131       1.029131    1[6-(1,1,6)]
    34       2.554072       2.554072       2.554072    1[6-(1,1,6)]
    35       1.561752       1.561752       1.561752    1[6-(1,1,6)]
    36        3.64264        3.64264        3.64264    1[6-(1,1,6)]
    37       2.478655       2.478655       2.478655    1[6-(1,1,6)]
    38       2.265282       2.265282       2.265282    1[6-(1,1,6)]
    39      -0.108038      -0.108038      -0.108038    1[7-(6,6)]
    40        1.67395        1.67395        1.67395    1[7-(6,6)]
    41       8.537818       8.537818       8.537818    6[6-(6,7),8-(64),8-(64)]
    42       7.960907       7.960907       7.960907    6[6-(6,7),6-(8,8),7-(6,64)]
    43       6.910673       6.910673       6.910673    6[6-(6,7),6-(8,8),7-(1,6)]
    44       5.968719       5.968719       5.968719    6[6-(6,7),8-(64),8-(64)]
    45       7.840357       7.840357       7.840357    6[6-(1,1,1),7-(1,6),7-(6,64)]
    46       8.081811       8.081811       8.081811    6[1-(0),1-(0),1-(0),6-(7,7)]
    47       2.045422       2.045422       2.045422    6[6-(6,7),8-(64),8-(64)]
    48       0.780829       0.780829       0.780829    6[6-(6,7),6-(8,8),7-(6,64)]
    49       -0.52756       -0.52756       -0.52756    6[6-(6,7),6-(8,8),7-(1,6)]
    50       8.935522       8.935522       8.935522    6[6-(6,7),8-(64),8-(64)]
    51      -0.395427      -0.395427      -0.395427    6[6-(1,1,1),7-(1,6),7-(6,64)]
    52       9.316525       9.316525       9.316525    6[1-(0),1-(0),1-(0),6-(7,7)]
    53       2.278412       2.278412       2.278412    6[6-(8,8),8-(64),8-(64)]
    54       1.843161       1.843161       1.843161    6[6-(8,8),8-(64),8-(64)]
    55       5.424364       5.424364       5.424364    6[6-(6,7),8-(64),8-(64)]
    56       6.001276       6.001276       6.001276    6[6-(6,7),6-(8,8),7-(6,64)]
    57        7.05151        7.05151        7.05151    6[6-(6,7),6-(8,8),7-(1,6)]
    58       7.993463       7.993463       7.993463    6[6-(6,7),8-(64),8-(64)]
    59       6.121826       6.121826       6.121826    6[6-(1,1,1),7-(1,6),7-(6,64)]
    60       5.880371       5.880371       5.880371    6[1-(0),1-(0),1-(0),6-(7,7)]
    61        1.72676        1.72676        1.72676    6[6-(6,7),8-(64),8-(64)]
    62       2.991353       2.991353       2.991353    6[6-(6,7),6-(8,8),7-(6,64)]
    63       4.299742       4.299742       4.299742    6[6-(6,7),6-(8,8),7-(1,6)]
    64       5.026661       5.026661       5.026661    6[6-(6,7),8-(64),8-(64)]
    65        4.16761        4.16761        4.16761    6[6-(1,1,1),7-(1,6),7-(6,64)]
    66       4.645658       4.645658       4.645658    6[1-(0),1-(0),1-(0),6-(7,7)]
    67       1.493771       1.493771       1.493771    6[6-(8,8),8-(64),8-(64)]
    68       1.929021       1.929021       1.929021    6[6-(8,8),8-(64),8-(64)]
    69      -0.993453      -0.993453      -0.993453    6[6-(6,7),8-(64),8-(64)]
    70      -0.416542      -0.416542      -0.416542    6[6-(6,7),6-(8,8),7-(6,64)]
    71       0.633692       0.633692       0.633692    6[6-(6,7),6-(8,8),7-(1,6)]
    72       1.575646       1.575646       1.575646    6[6-(6,7),8-(64),8-(64)]
    73      -0.295992      -0.295992      -0.295992    6[6-(1,1,1),7-(1,6),7-(6,64)]
    74      -0.537446      -0.537446      -0.537446    6[1-(0),1-(0),1-(0),6-(7,7)]
    75       5.498943       5.498943       5.498943    6[6-(6,7),8-(64),8-(64)]
    76       6.763536       6.763536       6.763536    6[6-(6,7),6-(8,8),7-(6,64)]
    77       8.071925       8.071925       8.071925    6[6-(6,7),6-(8,8),7-(1,6)]
    78      -1.391157      -1.391157      -1.391157    6[6-(6,7),8-(64),8-(64)]
    79       7.939792       7.939792       7.939792    6[6-(1,1,1),7-(1,6),7-(6,64)]
    80       -1.77216       -1.77216       -1.77216    6[1-(0),1-(0),1-(0),6-(7,7)]
    81       5.265953       5.265953       5.265953    6[6-(8,8),8-(64),8-(64)]
    82       5.701204       5.701204       5.701204    6[6-(8,8),8-(64),8-(64)]
    83       2.120001       2.120001       2.120001    6[6-(6,7),8-(64),8-(64)]
    84       1.543089       1.543089       1.543089    6[6-(6,7),6-(8,8),7-(6,64)]
    85       0.492855       0.492855       0.492855    6[6-(6,7),6-(8,8),7-(1,6)]
    86      -0.449098      -0.449098      -0.449098    6[6-(6,7),8-(64),8-(64)]
    87       1.422539       1.422539       1.422539    6[6-(1,1,1),7-(1,6),7-(6,64)]
    88       1.663994       1.663994       1.663994    6[1-(0),1-(0),1-(0),6-(7,7)]
    89       5.817605       5.817605       5.817605    6[6-(6,7),8-(64),8-(64)]
    90       4.553012       4.553012       4.553012    6[6-(6,7),6-(8,8),7-(6,64)]
    91       3.244623       3.244623       3.244623    6[6-(6,7),6-(8,8),7-(1,6)]
    92       2.517704       2.517704       2.517704    6[6-(6,7),8-(64),8-(64)]
    93       3.376755       3.376755       3.376755    6[6-(1,1,1),7-(1,6),7-(6,64)]
    94       2.898707       2.898707       2.898707    6[1-(0),1-(0),1-(0),6-(7,7)]
    95       6.050594       6.050594       6.050594    6[6-(8,8),8-(64),8-(64)]
    96       5.615344       5.615344       5.615344    6[6-(8,8),8-(64),8-(64)]
    97       8.566662       8.566662       8.566662    7[6-(6,6),6-(6,7),64-(7,8,8,8,8,8,8,8)]
    98       6.873734       6.873734       6.873734    7[1-(0),6-(6,6),6-(6,7)]
    99       0.846545       0.846545       0.846545    7[6-(6,6),6-(6,7),64-(7,8,8,8,8,8,8,8)]
   100       8.940056       8.940056       8.940056    7[1-(0),6-(6,6),6-(6,7)]
   101       5.395521       5.395521       5.395521    7[6-(6,6),6-(6,7),64-(7,8,8,8,8,8,8,8)]
   102       7.088449       7.088449       7.088449    7[1-(0),6-(6,6),6-(6,7)]
   103       2.925638       2.925638       2.925638    7[6-(6,6),6-(6,7),64-(7,8,8,8,8,8,8,8)]
   104       5.022127       5.022127       5.022127    7[1-(0),6-(6,6),6-(6,7)]
   105      -1.022297      -1.022297      -1.022297    7[6-(6,6),6-(6,7),64-(7,8,8,8,8,8,8,8)]
   106       0.670631       0.670631       0.670631    7[1-(0),6-(6,6),6-(6,7)]
   107        6.69782        6.69782        6.69782    7[6-(6,6),6-(6,7),64-(7,8,8,8,8,8,8,8)]
   108      -1.395691      -1.395691      -1.395691    7[1-(0),6-(6,6),6-(6,7)]
   109       2.148844       2.148844       2.148844    7[6-(6,6),6-(6,7),64-(7,8,8,8,8,8,8,8)]
   110       0.455916       0.455916       0.455916    7[1-(0),6-(6,6),6-(6,7)]
   111       4.618727       4.618727       4.618727    7[6-(6,6),6-(6,7),64-(7,8,8,8,8,8,8,8)]
   112       2.522238       2.522238       2.522238    7[1-(0),6-(6,6),6-(6,7)]
   113       7.979752       7.979752       7.979752    8[6-(6,8),64-(8,8,8,8)]
   114      -0.587052      -0.587052      -0.587052    8[6-(6,8),64-(7,7,8,8,8,8,8,8)]
   115       6.085611       6.085611       6.085611    8[6-(6,8),64-(8,8,8,8)]
   116       3.090156       3.090156       3.090156    8[6-(6,8),64-(7,7,8,8,8,8,8,8)]
   117       5.149184       5.149184       5.149184    8[6-(6,8),64-(7,7,8,8,8,8,8,8)]
   118       2.027473       2.027473       2.027473    8[6-(6,8),64-(8,8,8,8)]
   119      -0.715915      -0.715915      -0.715915    8[6-(6,8),64-(8,8,8,8)]
   120       7.705648       7.705648       7.705648    8[6-(6,8),64-(8,8,8,8)]
   121       2.907688       2.907688       2.907688    8[6-(6,8),64-(7,7,8,8,8,8,8,8)]
   122       1.966096       1.966096       1.966096    8[6-(6,8),64-(7,7,8,8,8,8,8,8)]
   123       2.248363       2.248363       2.248363    8[6-(6,8),64-(7,7,8,8,8,8,8,8)]
   124        1.13647        1.13647        1.13647    8[6-(6,8),64-(7,7,8,8,8,8,8,8)]
   125       5.982431       5.982431       5.982431    8[6-(6,8),64-(8,8,8,8)]
   126       4.359234       4.359234       4.359234    8[6-(6,8),64-(7,7,8,8,8,8,8,8)]
   127       7.876571       7.876571       7.876571    8[6-(6,8),64-(8,8,8,8)]
   128       0.682026       0.682026       0.682026    8[6-(6,8),64-(7,7,8,8,8,8,8,8)]
   129       8.812999       8.812999       8.812999    8[6-(6,8),64-(7,7,8,8,8,8,8,8)]
   130       1.744709       1.744709       1.744709    8[6-(6,8),64-(8,8,8,8)]
   131       4.488098       4.488098       4.488098    8[6-(6,8),64-(8,8,8,8)]
   132       6.256534       6.256534       6.256534    8[6-(6,8),64-(8,8,8,8)]
   133       0.864494       0.864494       0.864494    8[6-(6,8),64-(7,7,8,8,8,8,8,8)]
   134       1.806087       1.806087       1.806087    8[6-(6,8),64-(7,7,8,8,8,8,8,8)]
   135       1.523819       1.523819       1.523819    8[6-(6,8),64-(7,7,8,8,8,8,8,8)]
   136       2.635712       2.635712       2.635712    8[6-(6,8),64-(7,7,8,8,8,8,8,8)]
   137      -0.435387      -0.435387      -0.435387    8[6-(6,8),64-(8,8,8,8)]
   138       8.131417       8.131417       8.131417    8[6-(6,8),64-(7,7,8,8,8,8,8,8)]
   139       1.458754       1.458754       1.458754    8[6-(6,8),64-(8,8,8,8)]
   140       4.454209       4.454209       4.454209    8[6-(6,8),64-(7,7,8,8,8,8,8,8)]
   141       2.395181       2.395181       2.395181    8[6-(6,8),64-(7,7,8,8,8,8,8,8)]
   142       5.516892       5.516892       5.516892    8[6-(6,8),64-(8,8,8,8)]
   143        8.26028        8.26028        8.26028    8[6-(6,8),64-(8,8,8,8)]
   144      -0.161283      -0.161283      -0.161283    8[6-(6,8),64-(8,8,8,8)]
   145       4.636677       4.636677       4.636677    8[6-(6,8),64-(7,7,8,8,8,8,8,8)]
   146       5.578269       5.578269       5.578269    8[6-(6,8),64-(7,7,8,8,8,8,8,8)]
   147       5.296002       5.296002       5.296002    8[6-(6,8),64-(7,7,8,8,8,8,8,8)]
   148       6.407895       6.407895       6.407895    8[6-(6,8),64-(7,7,8,8,8,8,8,8)]
   149       1.561934       1.561934       1.561934    8[6-(6,8),64-(8,8,8,8)]
   150       3.185131       3.185131       3.185131    8[6-(6,8),64-(7,7,8,8,8,8,8,8)]
   151      -0.332206      -0.332206      -0.332206    8[6-(6,8),64-(8,8,8,8)]
   152       6.862339       6.862339       6.862339    8[6-(6,8),64-(7,7,8,8,8,8,8,8)]
   153      -1.268634      -1.268634      -1.268634    8[6-(6,8),64-(7,7,8,8,8,8,8,8)]
   154       5.799656       5.799656       5.799656    8[6-(6,8),64-(8,8,8,8)]
   155       5.701902       5.701902       5.701902    8[6-(6,8),64-(8,8,8,8)]
   156       1.287831       1.287831       1.287831    8[6-(6,8),64-(8,8,8,8)]
   157       6.679871       6.679871       6.679871    8[6-(6,8),64-(7,7,8,8,8,8,8,8)]
   158       5.738278       5.738278       5.738278    8[6-(6,8),64-(7,7,8,8,8,8,8,8)]
   159       6.020546       6.020546       6.020546    8[6-(6,8),64-(7,7,8,8,8,8,8,8)]
   160       4.908653       4.908653       4.908653    8[6-(6,8),64-(7,7,8,8,8,8,8,8)]
