# Supplementary material for: A collection of forcefield precursors for metal–organic frameworks
Source: RSC Adv. 2019 Nov 13;9(63):36492–507. doi: 10.1039/c9ra07327b (PMC9075174; doi:10.1039/c9ra07327b)
Supplement: RA-009-C9RA07327B-s681 [file RA-009-C9RA07327B-s681.txt]

FATKES_clean

10.324600    0.000000    0.000000
0.000000    11.335900    0.000000
-2.831710    0.000000    22.135611

     1       7.004829       7.004829       7.004829    60[7-(6,6),7-(6,6),8-(6),8-(6),8-(6),8-(6),8-(6),8-(6),8-(6)]
     2      -0.187783      -0.187783      -0.187783    60[8-(6),8-(6),8-(6),8-(6),8-(6)]
     3       4.234506       4.234506       4.234506    60[7-(6,6),7-(6,6),8-(6),8-(6),8-(6),8-(6),8-(6),8-(6),8-(6)]
     4       1.102518       1.102518       1.102518    60[8-(6),8-(6),8-(6),8-(6),8-(6)]
     5       0.488061       0.488061       0.488061    60[7-(6,6),7-(6,6),8-(6),8-(6),8-(6),8-(6),8-(6),8-(6),8-(6)]
     6       7.680673       7.680673       7.680673    60[8-(6),8-(6),8-(6),8-(6),8-(6)]
     7       3.258384       3.258384       3.258384    60[7-(6,6),7-(6,6),8-(6),8-(6),8-(6),8-(6),8-(6),8-(6),8-(6)]
     8       6.390372       6.390372       6.390372    60[8-(6),8-(6),8-(6),8-(6),8-(6)]
     9       1.597019       1.597019       1.597019    1[7-(6,6)]
    10      -0.192101      -0.192101      -0.192101    1[7-(6,6)]
    11       3.363906       3.363906       3.363906    1[6-(1,1,6)]
    12       1.913268       1.913268       1.913268    1[6-(1,1,6)]
    13       2.944427       2.944427       2.944427    1[6-(1,1,6)]
    14       2.248579       2.248579       2.248579    1[6-(1,1,6)]
    15         0.7939         0.7939         0.7939    1[6-(1,1,6)]
    16       1.964949       1.964949       1.964949    1[6-(1,1,6)]
    17      -0.682284      -0.682284      -0.682284    1[7-(6,6)]
    18       1.106836       1.106836       1.106836    1[7-(6,6)]
    19       7.875429       7.875429       7.875429    1[6-(1,1,6)]
    20      -0.998533      -0.998533      -0.998533    1[6-(1,1,6)]
    21      -2.029692      -2.029692      -2.029692    1[6-(1,1,6)]
    22      -1.333844      -1.333844      -1.333844    1[6-(1,1,6)]
    23       0.120835       0.120835       0.120835    1[6-(1,1,6)]
    24      -1.050214      -1.050214      -1.050214    1[6-(1,1,6)]
    25       5.895871       5.895871       5.895871    1[7-(6,6)]
    26       7.684991       7.684991       7.684991    1[7-(6,6)]
    27       4.128984       4.128984       4.128984    1[6-(1,1,6)]
    28       5.579622       5.579622       5.579622    1[6-(1,1,6)]
    29       4.548463       4.548463       4.548463    1[6-(1,1,6)]
    30       5.244311       5.244311       5.244311    1[6-(1,1,6)]
    31        6.69899        6.69899        6.69899    1[6-(1,1,6)]
    32       5.527941       5.527941       5.527941    1[6-(1,1,6)]
    33       8.175174       8.175174       8.175174    1[7-(6,6)]
    34       6.386054       6.386054       6.386054    1[7-(6,6)]
    35      -0.382539      -0.382539      -0.382539    1[6-(1,1,6)]
    36       8.491423       8.491423       8.491423    1[6-(1,1,6)]
    37       9.522582       9.522582       9.522582    1[6-(1,1,6)]
    38       8.826734       8.826734       8.826734    1[6-(1,1,6)]
    39       7.372055       7.372055       7.372055    1[6-(1,1,6)]
    40       8.543104       8.543104       8.543104    1[6-(1,1,6)]
    41       4.474155       4.474155       4.474155    6[6-(6,7),6-(8,8),7-(6,60)]
    42       3.163035       3.163035       3.163035    6[6-(6,7),6-(8,8),7-(1,6)]
    43       3.295349       3.295349       3.295349    6[6-(1,1,1),7-(1,6),7-(6,60)]
    44       5.726518       5.726518       5.726518    6[6-(6,7),8-(60),8-(60)]
    45       2.405514       2.405514       2.405514    6[6-(6,7),8-(60),8-(60)]
    46       2.837586       2.837586       2.837586    6[1-(0),1-(0),1-(0),6-(7,7)]
    47       5.570103       5.570103       5.570103    6[6-(8,8),8-(60),8-(60)]
    48       6.016361       6.016361       6.016361    6[6-(8,8),8-(60),8-(60)]
    49       1.428071       1.428071       1.428071    6[6-(6,7),6-(8,8),7-(6,60)]
    50       0.382699       0.382699       0.382699    6[6-(6,7),6-(8,8),7-(1,6)]
    51        1.34515        1.34515        1.34515    6[6-(1,1,1),7-(1,6),7-(6,60)]
    52       1.996878       1.996878       1.996878    6[6-(6,7),8-(60),8-(60)]
    53      -0.555234      -0.555234      -0.555234    6[6-(6,7),8-(60),8-(60)]
    54       1.612008       1.612008       1.612008    6[1-(0),1-(0),1-(0),6-(7,7)]
    55        6.76518        6.76518        6.76518    6[6-(6,7),6-(8,8),7-(6,60)]
    56         8.0763         8.0763         8.0763    6[6-(6,7),6-(8,8),7-(1,6)]
    57       7.943986       7.943986       7.943986    6[6-(1,1,1),7-(1,6),7-(6,60)]
    58       5.512817       5.512817       5.512817    6[6-(6,7),8-(60),8-(60)]
    59      -1.490779      -1.490779      -1.490779    6[6-(6,7),8-(60),8-(60)]
    60      -1.922851      -1.922851      -1.922851    6[1-(0),1-(0),1-(0),6-(7,7)]
    61       5.669232       5.669232       5.669232    6[6-(8,8),8-(60),8-(60)]
    62       5.222974       5.222974       5.222974    6[6-(8,8),8-(60),8-(60)]
    63      -0.513336      -0.513336      -0.513336    6[6-(6,7),6-(8,8),7-(6,60)]
    64       0.532036       0.532036       0.532036    6[6-(6,7),6-(8,8),7-(1,6)]
    65      -0.430415      -0.430415      -0.430415    6[6-(1,1,1),7-(1,6),7-(6,60)]
    66      -1.082143      -1.082143      -1.082143    6[6-(6,7),8-(60),8-(60)]
    67       1.469969       1.469969       1.469969    6[6-(6,7),8-(60),8-(60)]
    68      -0.697273      -0.697273      -0.697273    6[1-(0),1-(0),1-(0),6-(7,7)]
    69       3.018735       3.018735       3.018735    6[6-(6,7),6-(8,8),7-(6,60)]
    70       4.329855       4.329855       4.329855    6[6-(6,7),6-(8,8),7-(1,6)]
    71       4.197541       4.197541       4.197541    6[6-(1,1,1),7-(1,6),7-(6,60)]
    72       1.766372       1.766372       1.766372    6[6-(6,7),8-(60),8-(60)]
    73       5.087376       5.087376       5.087376    6[6-(6,7),8-(60),8-(60)]
    74       4.655304       4.655304       4.655304    6[1-(0),1-(0),1-(0),6-(7,7)]
    75       1.922787       1.922787       1.922787    6[6-(8,8),8-(60),8-(60)]
    76       1.476529       1.476529       1.476529    6[6-(8,8),8-(60),8-(60)]
    77       6.064819       6.064819       6.064819    6[6-(6,7),6-(8,8),7-(6,60)]
    78       7.110191       7.110191       7.110191    6[6-(6,7),6-(8,8),7-(1,6)]
    79        6.14774        6.14774        6.14774    6[6-(1,1,1),7-(1,6),7-(6,60)]
    80       5.496012       5.496012       5.496012    6[6-(6,7),8-(60),8-(60)]
    81       8.048124       8.048124       8.048124    6[6-(6,7),8-(60),8-(60)]
    82       5.880882       5.880882       5.880882    6[1-(0),1-(0),1-(0),6-(7,7)]
    83        0.72771        0.72771        0.72771    6[6-(6,7),6-(8,8),7-(6,60)]
    84       -0.58341       -0.58341       -0.58341    6[6-(6,7),6-(8,8),7-(1,6)]
    85      -0.451096      -0.451096      -0.451096    6[6-(1,1,1),7-(1,6),7-(6,60)]
    86       1.980073       1.980073       1.980073    6[6-(6,7),8-(60),8-(60)]
    87       8.983669       8.983669       8.983669    6[6-(6,7),8-(60),8-(60)]
    88       9.415741       9.415741       9.415741    6[1-(0),1-(0),1-(0),6-(7,7)]
    89       1.823658       1.823658       1.823658    6[6-(8,8),8-(60),8-(60)]
    90       2.269916       2.269916       2.269916    6[6-(8,8),8-(60),8-(60)]
    91       8.006226       8.006226       8.006226    6[6-(6,7),6-(8,8),7-(6,60)]
    92       6.960854       6.960854       6.960854    6[6-(6,7),6-(8,8),7-(1,6)]
    93       7.923305       7.923305       7.923305    6[6-(1,1,1),7-(1,6),7-(6,60)]
    94       8.575033       8.575033       8.575033    6[6-(6,7),8-(60),8-(60)]
    95       6.022921       6.022921       6.022921    6[6-(6,7),8-(60),8-(60)]
    96       8.190163       8.190163       8.190163    6[1-(0),1-(0),1-(0),6-(7,7)]
    97       4.534918       4.534918       4.534918    7[6-(6,6),6-(6,7),60-(7,8,8,8,8,8,8,8)]
    98       2.447247       2.447247       2.447247    7[1-(0),6-(6,6),6-(6,7)]
    99       2.023791       2.023791       2.023791    7[6-(6,6),6-(6,7),60-(7,8,8,8,8,8,8,8)]
   100         0.3588         0.3588         0.3588    7[1-(0),6-(6,6),6-(6,7)]
   101       6.704417       6.704417       6.704417    7[6-(6,6),6-(6,7),60-(7,8,8,8,8,8,8,8)]
   102      -1.532512      -1.532512      -1.532512    7[1-(0),6-(6,6),6-(6,7)]
   103      -1.109056      -1.109056      -1.109056    7[6-(6,6),6-(6,7),60-(7,8,8,8,8,8,8,8)]
   104       0.555935       0.555935       0.555935    7[1-(0),6-(6,6),6-(6,7)]
   105       2.957972       2.957972       2.957972    7[6-(6,6),6-(6,7),60-(7,8,8,8,8,8,8,8)]
   106       5.045643       5.045643       5.045643    7[1-(0),6-(6,6),6-(6,7)]
   107       5.469099       5.469099       5.469099    7[6-(6,6),6-(6,7),60-(7,8,8,8,8,8,8,8)]
   108        7.13409        7.13409        7.13409    7[1-(0),6-(6,6),6-(6,7)]
   109       0.788473       0.788473       0.788473    7[6-(6,6),6-(6,7),60-(7,8,8,8,8,8,8,8)]
   110       9.025402       9.025402       9.025402    7[1-(0),6-(6,6),6-(6,7)]
   111       8.601946       8.601946       8.601946    7[6-(6,6),6-(6,7),60-(7,8,8,8,8,8,8,8)]
   112       6.936955       6.936955       6.936955    7[1-(0),6-(6,6),6-(6,7)]
   113       6.788355       6.788355       6.788355    8[6-(6,8),60-(7,7,8,8,8,8,8,8)]
   114       5.724031       5.724031       5.724031    8[6-(6,8),60-(8,8,8,8)]
   115       5.806169       5.806169       5.806169    8[6-(6,8),60-(8,8,8,8)]
   116       1.199194       1.199194       1.199194    8[6-(6,8),60-(8,8,8,8)]
   117       5.951158       5.951158       5.951158    8[6-(6,8),60-(7,7,8,8,8,8,8,8)]
   118       4.853839       4.853839       4.853839    8[6-(6,8),60-(7,7,8,8,8,8,8,8)]
   119       6.672269       6.672269       6.672269    8[6-(6,8),60-(7,7,8,8,8,8,8,8)]
   120       5.700203       5.700203       5.700203    8[6-(6,8),60-(7,7,8,8,8,8,8,8)]
   121       3.072495       3.072495       3.072495    8[6-(6,8),60-(7,7,8,8,8,8,8,8)]
   122         1.4137         1.4137         1.4137    8[6-(6,8),60-(8,8,8,8)]
   123      -0.459274      -0.459274      -0.459274    8[6-(6,8),60-(8,8,8,8)]
   124       -1.36477       -1.36477       -1.36477    8[6-(6,8),60-(7,7,8,8,8,8,8,8)]
   125        4.45098        4.45098        4.45098    8[6-(6,8),60-(7,7,8,8,8,8,8,8)]
   126       5.515304       5.515304       5.515304    8[6-(6,8),60-(8,8,8,8)]
   127       8.264876       8.264876       8.264876    8[6-(6,8),60-(8,8,8,8)]
   128      -0.284459      -0.284459      -0.284459    8[6-(6,8),60-(8,8,8,8)]
   129       5.288177       5.288177       5.288177    8[6-(6,8),60-(7,7,8,8,8,8,8,8)]
   130       6.385496       6.385496       6.385496    8[6-(6,8),60-(7,7,8,8,8,8,8,8)]
   131       4.567066       4.567066       4.567066    8[6-(6,8),60-(7,7,8,8,8,8,8,8)]
   132       5.539132       5.539132       5.539132    8[6-(6,8),60-(7,7,8,8,8,8,8,8)]
   133        8.16684        8.16684        8.16684    8[6-(6,8),60-(7,7,8,8,8,8,8,8)]
   134      -0.498965      -0.498965      -0.498965    8[6-(6,8),60-(8,8,8,8)]
   135       1.374009       1.374009       1.374009    8[6-(6,8),60-(8,8,8,8)]
   136       2.279505       2.279505       2.279505    8[6-(6,8),60-(7,7,8,8,8,8,8,8)]
   137       0.704535       0.704535       0.704535    8[6-(6,8),60-(7,7,8,8,8,8,8,8)]
   138       1.768859       1.768859       1.768859    8[6-(6,8),60-(8,8,8,8)]
   139       4.518431       4.518431       4.518431    8[6-(6,8),60-(8,8,8,8)]
   140       6.293696       6.293696       6.293696    8[6-(6,8),60-(8,8,8,8)]
   141       1.541732       1.541732       1.541732    8[6-(6,8),60-(7,7,8,8,8,8,8,8)]
   142       2.639051       2.639051       2.639051    8[6-(6,8),60-(7,7,8,8,8,8,8,8)]
   143       0.820621       0.820621       0.820621    8[6-(6,8),60-(7,7,8,8,8,8,8,8)]
   144       1.792687       1.792687       1.792687    8[6-(6,8),60-(7,7,8,8,8,8,8,8)]
   145       4.420395       4.420395       4.420395    8[6-(6,8),60-(7,7,8,8,8,8,8,8)]
   146        6.07919        6.07919        6.07919    8[6-(6,8),60-(8,8,8,8)]
   147       7.952164       7.952164       7.952164    8[6-(6,8),60-(8,8,8,8)]
   148        8.85766        8.85766        8.85766    8[6-(6,8),60-(7,7,8,8,8,8,8,8)]
   149        3.04191        3.04191        3.04191    8[6-(6,8),60-(7,7,8,8,8,8,8,8)]
   150       1.977586       1.977586       1.977586    8[6-(6,8),60-(8,8,8,8)]
   151      -0.771986      -0.771986      -0.771986    8[6-(6,8),60-(8,8,8,8)]
   152       7.777349       7.777349       7.777349    8[6-(6,8),60-(8,8,8,8)]
   153       2.204713       2.204713       2.204713    8[6-(6,8),60-(7,7,8,8,8,8,8,8)]
   154       1.107394       1.107394       1.107394    8[6-(6,8),60-(7,7,8,8,8,8,8,8)]
   155       2.925824       2.925824       2.925824    8[6-(6,8),60-(7,7,8,8,8,8,8,8)]
   156       1.953758       1.953758       1.953758    8[6-(6,8),60-(7,7,8,8,8,8,8,8)]
   157       -0.67395       -0.67395       -0.67395    8[6-(6,8),60-(7,7,8,8,8,8,8,8)]
   158       7.991855       7.991855       7.991855    8[6-(6,8),60-(8,8,8,8)]
   159       6.118881       6.118881       6.118881    8[6-(6,8),60-(8,8,8,8)]
   160       5.213385       5.213385       5.213385    8[6-(6,8),60-(7,7,8,8,8,8,8,8)]
