# Supplementary material for: A collection of forcefield precursors for metal–organic frameworks
Source: RSC Adv. 2019 Nov 13;9(63):36492–507. doi: 10.1039/c9ra07327b (PMC9075174; doi:10.1039/c9ra07327b)
Supplement: RA-009-C9RA07327B-s682 [file RA-009-C9RA07327B-s682.txt]

FATKIW_clean

10.255000    0.000000    0.000000
0.000000    11.268000    0.000000
-2.728219    0.000000    22.025677

     1       1.885651       1.885651       1.885651    62[7-(6,6),7-(6,6),8-(6),8-(6),8-(6),8-(6),8-(6),8-(6),8-(6)]
     2       5.033192       5.033192       5.033192    62[8-(6),8-(6),8-(6),8-(6),8-(6)]
     3       -0.85048       -0.85048       -0.85048    62[7-(6,6),7-(6,6),8-(6),8-(6),8-(6),8-(6),8-(6),8-(6),8-(6)]
     4       6.256979       6.256979       6.256979    62[8-(6),8-(6),8-(6),8-(6),8-(6)]
     5        5.64113        5.64113        5.64113    62[7-(6,6),7-(6,6),8-(6),8-(6),8-(6),8-(6),8-(6),8-(6),8-(6)]
     6       2.493589       2.493589       2.493589    62[8-(6),8-(6),8-(6),8-(6),8-(6)]
     7       8.377261       8.377261       8.377261    62[7-(6,6),7-(6,6),8-(6),8-(6),8-(6),8-(6),8-(6),8-(6),8-(6)]
     8       1.269802       1.269802       1.269802    62[8-(6),8-(6),8-(6),8-(6),8-(6)]
     9       4.981723       4.981723       4.981723    1[7-(6,6)]
    10       6.785325       6.785325       6.785325    1[7-(6,6)]
    11       7.515062       7.515062       7.515062    1[6-(1,1,6)]
    12       5.994431       5.994431       5.994431    1[6-(1,1,6)]
    13       6.980972       6.980972       6.980972    1[6-(1,1,6)]
    14        7.06349        7.06349        7.06349    1[6-(1,1,6)]
    15      -1.803806      -1.803806      -1.803806    1[6-(1,1,6)]
    16        8.23999        8.23999        8.23999    1[6-(1,1,6)]
    17       6.308449       6.308449       6.308449    1[7-(6,6)]
    18       4.504846       4.504846       4.504846    1[7-(6,6)]
    19       3.775109       3.775109       3.775109    1[6-(1,1,6)]
    20        5.29574        5.29574        5.29574    1[6-(1,1,6)]
    21       4.309199       4.309199       4.309199    1[6-(1,1,6)]
    22       4.226682       4.226682       4.226682    1[6-(1,1,6)]
    23       2.838977       2.838977       2.838977    1[6-(1,1,6)]
    24       3.050182       3.050182       3.050182    1[6-(1,1,6)]
    25       2.545058       2.545058       2.545058    1[7-(6,6)]
    26       0.741456       0.741456       0.741456    1[7-(6,6)]
    27       0.011719       0.011719       0.011719    1[6-(1,1,6)]
    28        1.53235        1.53235        1.53235    1[6-(1,1,6)]
    29       0.545809       0.545809       0.545809    1[6-(1,1,6)]
    30       0.463291       0.463291       0.463291    1[6-(1,1,6)]
    31       9.330587       9.330587       9.330587    1[6-(1,1,6)]
    32      -0.713209      -0.713209      -0.713209    1[6-(1,1,6)]
    33       1.218332       1.218332       1.218332    1[7-(6,6)]
    34       3.021935       3.021935       3.021935    1[7-(6,6)]
    35       3.751672       3.751672       3.751672    1[6-(1,1,6)]
    36       2.231041       2.231041       2.231041    1[6-(1,1,6)]
    37       3.217582       3.217582       3.217582    1[6-(1,1,6)]
    38       3.300099       3.300099       3.300099    1[6-(1,1,6)]
    39       4.687804       4.687804       4.687804    1[6-(1,1,6)]
    40       4.476599       4.476599       4.476599    1[6-(1,1,6)]
    41       0.576337       0.576337       0.576337    6[6-(8,8),8-(62),8-(62)]
    42       0.122933       0.122933       0.122933    6[6-(8,8),8-(62),8-(62)]
    43       4.630468       4.630468       4.630468    6[6-(6,7),8-(62),8-(62)]
    44       5.553938       5.553938       5.553938    6[6-(6,7),6-(8,8),7-(1,6)]
    45       6.513951       6.513951       6.513951    6[6-(1,1,1),7-(1,6),7-(6,62)]
    46       6.774756       6.774756       6.774756    6[1-(0),1-(0),1-(0),6-(7,7)]
    47       6.639418       6.639418       6.639418    6[6-(6,7),6-(8,8),7-(6,62)]
    48       7.190489       7.190489       7.190489    6[6-(6,7),8-(62),8-(62)]
    49       7.586289       7.586289       7.586289    6[6-(6,7),8-(62),8-(62)]
    50      -1.915957      -1.915957      -1.915957    6[6-(6,7),6-(8,8),7-(1,6)]
    51      -1.801335      -1.801335      -1.801335    6[6-(1,1,1),7-(1,6),7-(6,62)]
    52       8.014825       8.014825       8.014825    6[1-(0),1-(0),1-(0),6-(7,7)]
    53      -0.610329      -0.610329      -0.610329    6[6-(6,7),6-(8,8),7-(6,62)]
    54       0.650036       0.650036       0.650036    6[6-(6,7),8-(62),8-(62)]
    55       0.458834       0.458834       0.458834    6[6-(8,8),8-(62),8-(62)]
    56       0.912239       0.912239       0.912239    6[6-(8,8),8-(62),8-(62)]
    57       6.659704       6.659704       6.659704    6[6-(6,7),8-(62),8-(62)]
    58       5.736233       5.736233       5.736233    6[6-(6,7),6-(8,8),7-(1,6)]
    59        4.77622        4.77622        4.77622    6[6-(1,1,1),7-(1,6),7-(6,62)]
    60       4.515416       4.515416       4.515416    6[1-(0),1-(0),1-(0),6-(7,7)]
    61       4.650753       4.650753       4.650753    6[6-(6,7),6-(8,8),7-(6,62)]
    62       4.099683       4.099683       4.099683    6[6-(6,7),8-(62),8-(62)]
    63       3.703882       3.703882       3.703882    6[6-(6,7),8-(62),8-(62)]
    64       2.951128       2.951128       2.951128    6[6-(6,7),6-(8,8),7-(1,6)]
    65       2.836506       2.836506       2.836506    6[6-(1,1,1),7-(1,6),7-(6,62)]
    66       3.275347       3.275347       3.275347    6[1-(0),1-(0),1-(0),6-(7,7)]
    67       1.645501       1.645501       1.645501    6[6-(6,7),6-(8,8),7-(6,62)]
    68       0.385136       0.385136       0.385136    6[6-(6,7),8-(62),8-(62)]
    69       6.950444       6.950444       6.950444    6[6-(8,8),8-(62),8-(62)]
    70       7.403848       7.403848       7.403848    6[6-(8,8),8-(62),8-(62)]
    71       2.896313       2.896313       2.896313    6[6-(6,7),8-(62),8-(62)]
    72       1.972843       1.972843       1.972843    6[6-(6,7),6-(8,8),7-(1,6)]
    73        1.01283        1.01283        1.01283    6[6-(1,1,1),7-(1,6),7-(6,62)]
    74       0.752025       0.752025       0.752025    6[1-(0),1-(0),1-(0),6-(7,7)]
    75       0.887363       0.887363       0.887363    6[6-(6,7),6-(8,8),7-(6,62)]
    76       0.336292       0.336292       0.336292    6[6-(6,7),8-(62),8-(62)]
    77      -0.059508      -0.059508      -0.059508    6[6-(6,7),8-(62),8-(62)]
    78       9.442738       9.442738       9.442738    6[6-(6,7),6-(8,8),7-(1,6)]
    79       9.328116       9.328116       9.328116    6[6-(1,1,1),7-(1,6),7-(6,62)]
    80      -0.488044      -0.488044      -0.488044    6[1-(0),1-(0),1-(0),6-(7,7)]
    81        8.13711        8.13711        8.13711    6[6-(6,7),6-(8,8),7-(6,62)]
    82       6.876745       6.876745       6.876745    6[6-(6,7),8-(62),8-(62)]
    83       7.067947       7.067947       7.067947    6[6-(8,8),8-(62),8-(62)]
    84       6.614542       6.614542       6.614542    6[6-(8,8),8-(62),8-(62)]
    85       0.867077       0.867077       0.867077    6[6-(6,7),8-(62),8-(62)]
    86       1.790548       1.790548       1.790548    6[6-(6,7),6-(8,8),7-(1,6)]
    87       2.750561       2.750561       2.750561    6[6-(1,1,1),7-(1,6),7-(6,62)]
    88       3.011365       3.011365       3.011365    6[1-(0),1-(0),1-(0),6-(7,7)]
    89       2.876028       2.876028       2.876028    6[6-(6,7),6-(8,8),7-(6,62)]
    90       3.427098       3.427098       3.427098    6[6-(6,7),8-(62),8-(62)]
    91       3.822899       3.822899       3.822899    6[6-(6,7),8-(62),8-(62)]
    92       4.575653       4.575653       4.575653    6[6-(6,7),6-(8,8),7-(1,6)]
    93       4.690275       4.690275       4.690275    6[6-(1,1,1),7-(1,6),7-(6,62)]
    94       4.251434       4.251434       4.251434    6[1-(0),1-(0),1-(0),6-(7,7)]
    95        5.88128        5.88128        5.88128    6[6-(6,7),6-(8,8),7-(6,62)]
    96       7.141645       7.141645       7.141645    6[6-(6,7),8-(62),8-(62)]
    97       7.220265       7.220265       7.220265    7[6-(6,6),6-(6,7),62-(7,8,8,8,8,8,8,8)]
    98       5.534264       5.534264       5.534264    7[1-(0),6-(6,6),6-(6,7)]
    99      -0.550701      -0.550701      -0.550701    7[6-(6,6),6-(6,7),62-(7,8,8,8,8,8,8,8)]
   100       7.635004       7.635004       7.635004    7[1-(0),6-(6,6),6-(6,7)]
   101       4.069906       4.069906       4.069906    7[6-(6,6),6-(6,7),62-(7,8,8,8,8,8,8,8)]
   102       5.755907       5.755907       5.755907    7[1-(0),6-(6,6),6-(6,7)]
   103       1.585872       1.585872       1.585872    7[6-(6,6),6-(6,7),62-(7,8,8,8,8,8,8,8)]
   104       3.655167       3.655167       3.655167    7[1-(0),6-(6,6),6-(6,7)]
   105       0.306516       0.306516       0.306516    7[6-(6,6),6-(6,7),62-(7,8,8,8,8,8,8,8)]
   106       1.992517       1.992517       1.992517    7[1-(0),6-(6,6),6-(6,7)]
   107       8.077482       8.077482       8.077482    7[6-(6,6),6-(6,7),62-(7,8,8,8,8,8,8,8)]
   108      -0.108223      -0.108223      -0.108223    7[1-(0),6-(6,6),6-(6,7)]
   109       3.456875       3.456875       3.456875    7[6-(6,6),6-(6,7),62-(7,8,8,8,8,8,8,8)]
   110       1.770874       1.770874       1.770874    7[1-(0),6-(6,6),6-(6,7)]
   111       5.940909       5.940909       5.940909    7[6-(6,6),6-(6,7),62-(7,8,8,8,8,8,8,8)]
   112       3.871614       3.871614       3.871614    7[1-(0),6-(6,6),6-(6,7)]
   113        1.27435        1.27435        1.27435    8[6-(6,8),62-(7,7,8,8,8,8,8,8)]
   114       0.156732       0.156732       0.156732    8[6-(6,8),62-(7,7,8,8,8,8,8,8)]
   115       0.432547       0.432547       0.432547    8[6-(6,8),62-(7,7,8,8,8,8,8,8)]
   116      -0.517465      -0.517465      -0.517465    8[6-(6,8),62-(7,7,8,8,8,8,8,8)]
   117       3.817861       3.817861       3.817861    8[6-(6,8),62-(7,7,8,8,8,8,8,8)]
   118       4.746848       4.746848       4.746848    8[6-(6,8),62-(8,8,8,8)]
   119       6.609754       6.609754       6.609754    8[6-(6,8),62-(8,8,8,8)]
   120      -1.979344      -1.979344      -1.979344    8[6-(6,8),62-(7,7,8,8,8,8,8,8)]
   121       0.625565       0.625565       0.625565    8[6-(6,8),62-(8,8,8,8)]
   122       6.389219       6.389219       6.389219    8[6-(6,8),62-(8,8,8,8)]
   123       0.644306       0.644306       0.644306    8[6-(6,8),62-(8,8,8,8)]
   124       1.714387       1.714387       1.714387    8[6-(6,8),62-(7,7,8,8,8,8,8,8)]
   125      -0.239179      -0.239179      -0.239179    8[6-(6,8),62-(7,7,8,8,8,8,8,8)]
   126        0.87844        0.87844        0.87844    8[6-(6,8),62-(7,7,8,8,8,8,8,8)]
   127       0.602625       0.602625       0.602625    8[6-(6,8),62-(7,7,8,8,8,8,8,8)]
   128       1.552636       1.552636       1.552636    8[6-(6,8),62-(7,7,8,8,8,8,8,8)]
   129        7.47231        7.47231        7.47231    8[6-(6,8),62-(7,7,8,8,8,8,8,8)]
   130       6.543323       6.543323       6.543323    8[6-(6,8),62-(8,8,8,8)]
   131       4.680417       4.680417       4.680417    8[6-(6,8),62-(8,8,8,8)]
   132       3.014516       3.014516       3.014516    8[6-(6,8),62-(7,7,8,8,8,8,8,8)]
   133       3.137826       3.137826       3.137826    8[6-(6,8),62-(8,8,8,8)]
   134       4.900952       4.900952       4.900952    8[6-(6,8),62-(8,8,8,8)]
   135       0.390865       0.390865       0.390865    8[6-(6,8),62-(8,8,8,8)]
   136      -0.679215      -0.679215      -0.679215    8[6-(6,8),62-(7,7,8,8,8,8,8,8)]
   137       6.252431       6.252431       6.252431    8[6-(6,8),62-(7,7,8,8,8,8,8,8)]
   138       7.370049       7.370049       7.370049    8[6-(6,8),62-(7,7,8,8,8,8,8,8)]
   139       7.094234       7.094234       7.094234    8[6-(6,8),62-(7,7,8,8,8,8,8,8)]
   140       8.044246       8.044246       8.044246    8[6-(6,8),62-(7,7,8,8,8,8,8,8)]
   141        3.70892        3.70892        3.70892    8[6-(6,8),62-(7,7,8,8,8,8,8,8)]
   142       2.779933       2.779933       2.779933    8[6-(6,8),62-(8,8,8,8)]
   143       0.917027       0.917027       0.917027    8[6-(6,8),62-(8,8,8,8)]
   144       9.506125       9.506125       9.506125    8[6-(6,8),62-(7,7,8,8,8,8,8,8)]
   145       9.629435       9.629435       9.629435    8[6-(6,8),62-(8,8,8,8)]
   146       1.137562       1.137562       1.137562    8[6-(6,8),62-(8,8,8,8)]
   147       6.882475       6.882475       6.882475    8[6-(6,8),62-(8,8,8,8)]
   148       5.812394       5.812394       5.812394    8[6-(6,8),62-(7,7,8,8,8,8,8,8)]
   149        7.76596        7.76596        7.76596    8[6-(6,8),62-(7,7,8,8,8,8,8,8)]
   150       6.648341       6.648341       6.648341    8[6-(6,8),62-(7,7,8,8,8,8,8,8)]
   151       6.924156       6.924156       6.924156    8[6-(6,8),62-(7,7,8,8,8,8,8,8)]
   152       5.974145       5.974145       5.974145    8[6-(6,8),62-(7,7,8,8,8,8,8,8)]
   153       0.054471       0.054471       0.054471    8[6-(6,8),62-(7,7,8,8,8,8,8,8)]
   154       0.983458       0.983458       0.983458    8[6-(6,8),62-(8,8,8,8)]
   155       2.846364       2.846364       2.846364    8[6-(6,8),62-(8,8,8,8)]
   156       4.512265       4.512265       4.512265    8[6-(6,8),62-(7,7,8,8,8,8,8,8)]
   157       4.388955       4.388955       4.388955    8[6-(6,8),62-(8,8,8,8)]
   158       2.625829       2.625829       2.625829    8[6-(6,8),62-(8,8,8,8)]
   159       7.135916       7.135916       7.135916    8[6-(6,8),62-(8,8,8,8)]
   160       8.205996       8.205996       8.205996    8[6-(6,8),62-(7,7,8,8,8,8,8,8)]
