# Supplementary material for: A collection of forcefield precursors for metal–organic frameworks
Source: RSC Adv. 2019 Nov 13;9(63):36492–507. doi: 10.1039/c9ra07327b (PMC9075174; doi:10.1039/c9ra07327b)
Supplement: RA-009-C9RA07327B-s683 [file RA-009-C9RA07327B-s683.txt]

FATKOC_clean

10.228900    0.000000    0.000000
0.000000    11.252600    0.000000
-2.691316    0.000000    22.023870

     1       6.251464       6.251464       6.251464    63[8-(6),8-(6),8-(6),8-(6),8-(6)]
     2      -0.822854      -0.822854      -0.822854    63[7-(6,6),7-(6,6),8-(6),8-(6),8-(6),8-(6),8-(6),8-(6),8-(6)]
     3       5.054912       5.054912       5.054912    63[8-(6),8-(6),8-(6),8-(6),8-(6)]
     4        1.90033        1.90033        1.90033    63[7-(6,6),7-(6,6),8-(6),8-(6),8-(6),8-(6),8-(6),8-(6),8-(6)]
     5        1.28612        1.28612        1.28612    63[8-(6),8-(6),8-(6),8-(6),8-(6)]
     6       8.360438       8.360438       8.360438    63[7-(6,6),7-(6,6),8-(6),8-(6),8-(6),8-(6),8-(6),8-(6),8-(6)]
     7       2.482672       2.482672       2.482672    63[8-(6),8-(6),8-(6),8-(6),8-(6)]
     8       5.637254       5.637254       5.637254    63[7-(6,6),7-(6,6),8-(6),8-(6),8-(6),8-(6),8-(6),8-(6),8-(6)]
     9       6.332752       6.332752       6.332752    1[7-(6,6)]
    10       4.529042       4.529042       4.529042    1[7-(6,6)]
    11       4.943497       4.943497       4.943497    1[6-(1,1,6)]
    12       3.568133       3.568133       3.568133    1[6-(1,1,6)]
    13         4.8636         4.8636         4.8636    1[6-(1,1,6)]
    14       3.184597       3.184597       3.184597    1[6-(1,1,6)]
    15       4.229282       4.229282       4.229282    1[6-(1,1,6)]
    16       2.783518       2.783518       2.783518    1[6-(1,1,6)]
    17       4.973624       4.973624       4.973624    1[7-(6,6)]
    18       6.777334       6.777334       6.777334    1[7-(6,6)]
    19       6.362879       6.362879       6.362879    1[6-(1,1,6)]
    20       7.738243       7.738243       7.738243    1[6-(1,1,6)]
    21       6.442776       6.442776       6.442776    1[6-(1,1,6)]
    22       8.121779       8.121779       8.121779    1[6-(1,1,6)]
    23       7.077094       7.077094       7.077094    1[6-(1,1,6)]
    24      -1.706042      -1.706042      -1.706042    1[6-(1,1,6)]
    25       1.204832       1.204832       1.204832    1[7-(6,6)]
    26       3.008542       3.008542       3.008542    1[7-(6,6)]
    27       2.594087       2.594087       2.594087    1[6-(1,1,6)]
    28       3.969451       3.969451       3.969451    1[6-(1,1,6)]
    29       2.673984       2.673984       2.673984    1[6-(1,1,6)]
    30       4.352987       4.352987       4.352987    1[6-(1,1,6)]
    31       3.308302       3.308302       3.308302    1[6-(1,1,6)]
    32       4.754066       4.754066       4.754066    1[6-(1,1,6)]
    33        2.56396        2.56396        2.56396    1[7-(6,6)]
    34        0.76025        0.76025        0.76025    1[7-(6,6)]
    35       1.174705       1.174705       1.174705    1[6-(1,1,6)]
    36      -0.200659      -0.200659      -0.200659    1[6-(1,1,6)]
    37       1.094808       1.094808       1.094808    1[6-(1,1,6)]
    38      -0.584195      -0.584195      -0.584195    1[6-(1,1,6)]
    39        0.46049        0.46049        0.46049    1[6-(1,1,6)]
    40       9.243626       9.243626       9.243626    1[6-(1,1,6)]
    41       6.670893       6.670893       6.670893    6[6-(6,7),8-(63),8-(63)]
    42        5.72253        5.72253        5.72253    6[6-(6,7),6-(8,8),7-(1,6)]
    43       4.675138       4.675138       4.675138    6[6-(6,7),6-(8,8),7-(6,63)]
    44       4.097122       4.097122       4.097122    6[6-(6,7),8-(63),8-(63)]
    45       4.773007       4.773007       4.773007    6[6-(1,1,1),7-(1,6),7-(6,63)]
    46       4.513765       4.513765       4.513765    6[1-(0),1-(0),1-(0),6-(7,7)]
    47       0.401293       0.401293       0.401293    6[6-(6,7),8-(63),8-(63)]
    48         1.6638         1.6638         1.6638    6[6-(6,7),6-(8,8),7-(6,63)]
    49       2.967976       2.967976       2.967976    6[6-(6,7),6-(8,8),7-(1,6)]
    50       3.714011       3.714011       3.714011    6[6-(6,7),8-(63),8-(63)]
    51       2.841349       2.841349       2.841349    6[6-(1,1,1),7-(1,6),7-(6,63)]
    52       3.300659       3.300659       3.300659    6[1-(0),1-(0),1-(0),6-(7,7)]
    53       0.578271       0.578271       0.578271    6[6-(8,8),8-(63),8-(63)]
    54       0.146149       0.146149       0.146149    6[6-(8,8),8-(63),8-(63)]
    55       4.635483       4.635483       4.635483    6[6-(6,7),8-(63),8-(63)]
    56       5.583846       5.583846       5.583846    6[6-(6,7),6-(8,8),7-(1,6)]
    57       6.631238       6.631238       6.631238    6[6-(6,7),6-(8,8),7-(6,63)]
    58       7.209254       7.209254       7.209254    6[6-(6,7),8-(63),8-(63)]
    59       6.533369       6.533369       6.533369    6[6-(1,1,1),7-(1,6),7-(6,63)]
    60       6.792611       6.792611       6.792611    6[1-(0),1-(0),1-(0),6-(7,7)]
    61       0.676183       0.676183       0.676183    6[6-(6,7),8-(63),8-(63)]
    62      -0.586324      -0.586324      -0.586324    6[6-(6,7),6-(8,8),7-(6,63)]
    63        -1.8905        -1.8905        -1.8905    6[6-(6,7),6-(8,8),7-(1,6)]
    64       7.592365       7.592365       7.592365    6[6-(6,7),8-(63),8-(63)]
    65      -1.763873      -1.763873      -1.763873    6[6-(1,1,1),7-(1,6),7-(6,63)]
    66       8.005717       8.005717       8.005717    6[1-(0),1-(0),1-(0),6-(7,7)]
    67       0.499205       0.499205       0.499205    6[6-(8,8),8-(63),8-(63)]
    68       0.931327       0.931327       0.931327    6[6-(8,8),8-(63),8-(63)]
    69       0.866691       0.866691       0.866691    6[6-(6,7),8-(63),8-(63)]
    70       1.815054       1.815054       1.815054    6[6-(6,7),6-(8,8),7-(1,6)]
    71       2.862446       2.862446       2.862446    6[6-(6,7),6-(8,8),7-(6,63)]
    72       3.440462       3.440462       3.440462    6[6-(6,7),8-(63),8-(63)]
    73       2.764577       2.764577       2.764577    6[6-(1,1,1),7-(1,6),7-(6,63)]
    74       3.023819       3.023819       3.023819    6[1-(0),1-(0),1-(0),6-(7,7)]
    75       7.136291       7.136291       7.136291    6[6-(6,7),8-(63),8-(63)]
    76       5.873784       5.873784       5.873784    6[6-(6,7),6-(8,8),7-(6,63)]
    77       4.569608       4.569608       4.569608    6[6-(6,7),6-(8,8),7-(1,6)]
    78       3.823573       3.823573       3.823573    6[6-(6,7),8-(63),8-(63)]
    79       4.696235       4.696235       4.696235    6[6-(1,1,1),7-(1,6),7-(6,63)]
    80       4.236925       4.236925       4.236925    6[1-(0),1-(0),1-(0),6-(7,7)]
    81       6.959313       6.959313       6.959313    6[6-(8,8),8-(63),8-(63)]
    82       7.391435       7.391435       7.391435    6[6-(8,8),8-(63),8-(63)]
    83       2.902101       2.902101       2.902101    6[6-(6,7),8-(63),8-(63)]
    84       1.953738       1.953738       1.953738    6[6-(6,7),6-(8,8),7-(1,6)]
    85       0.906346       0.906346       0.906346    6[6-(6,7),6-(8,8),7-(6,63)]
    86        0.32833        0.32833        0.32833    6[6-(6,7),8-(63),8-(63)]
    87       1.004215       1.004215       1.004215    6[6-(1,1,1),7-(1,6),7-(6,63)]
    88       0.744973       0.744973       0.744973    6[1-(0),1-(0),1-(0),6-(7,7)]
    89       6.861401       6.861401       6.861401    6[6-(6,7),8-(63),8-(63)]
    90       8.123908       8.123908       8.123908    6[6-(6,7),6-(8,8),7-(6,63)]
    91       9.428084       9.428084       9.428084    6[6-(6,7),6-(8,8),7-(1,6)]
    92      -0.054781      -0.054781      -0.054781    6[6-(6,7),8-(63),8-(63)]
    93       9.301457       9.301457       9.301457    6[6-(1,1,1),7-(1,6),7-(6,63)]
    94      -0.468133      -0.468133      -0.468133    6[1-(0),1-(0),1-(0),6-(7,7)]
    95       7.038379       7.038379       7.038379    6[6-(8,8),8-(63),8-(63)]
    96       6.606257       6.606257       6.606257    6[6-(8,8),8-(63),8-(63)]
    97        4.07602        4.07602        4.07602    7[6-(6,6),6-(6,7),63-(7,8,8,8,8,8,8,8)]
    98       5.764392       5.764392       5.764392    7[1-(0),6-(6,6),6-(6,7)]
    99       1.593871       1.593871       1.593871    7[6-(6,6),6-(6,7),63-(7,8,8,8,8,8,8,8)]
   100       3.680122       3.680122       3.680122    7[1-(0),6-(6,6),6-(6,7)]
   101       7.230356       7.230356       7.230356    7[6-(6,6),6-(6,7),63-(7,8,8,8,8,8,8,8)]
   102       5.541984       5.541984       5.541984    7[1-(0),6-(6,6),6-(6,7)]
   103      -0.516395      -0.516395      -0.516395    7[6-(6,6),6-(6,7),63-(7,8,8,8,8,8,8,8)]
   104       7.626254       7.626254       7.626254    7[1-(0),6-(6,6),6-(6,7)]
   105       3.461564       3.461564       3.461564    7[6-(6,6),6-(6,7),63-(7,8,8,8,8,8,8,8)]
   106       1.773192       1.773192       1.773192    7[1-(0),6-(6,6),6-(6,7)]
   107       5.943713       5.943713       5.943713    7[6-(6,6),6-(6,7),63-(7,8,8,8,8,8,8,8)]
   108       3.857462       3.857462       3.857462    7[1-(0),6-(6,6),6-(6,7)]
   109       0.307228       0.307228       0.307228    7[6-(6,6),6-(6,7),63-(7,8,8,8,8,8,8,8)]
   110         1.9956         1.9956         1.9956    7[1-(0),6-(6,6),6-(6,7)]
   111       8.053979       8.053979       8.053979    7[6-(6,6),6-(6,7),63-(7,8,8,8,8,8,8,8)]
   112       -0.08867       -0.08867       -0.08867    7[1-(0),6-(6,6),6-(6,7)]
   113       6.548414       6.548414       6.548414    8[6-(6,8),63-(8,8,8,8)]
   114        7.48381        7.48381        7.48381    8[6-(6,8),63-(7,7,8,8,8,8,8,8)]
   115       4.661921       4.661921       4.661921    8[6-(6,8),63-(8,8,8,8)]
   116       3.035982       3.035982       3.035982    8[6-(6,8),63-(7,7,8,8,8,8,8,8)]
   117       -0.66056       -0.66056       -0.66056    8[6-(6,8),63-(7,7,8,8,8,8,8,8)]
   118       0.404954       0.404954       0.404954    8[6-(6,8),63-(8,8,8,8)]
   119       3.156538       3.156538       3.156538    8[6-(6,8),63-(8,8,8,8)]
   120       4.922208       4.922208       4.922208    8[6-(6,8),63-(8,8,8,8)]
   121       1.285427       1.285427       1.285427    8[6-(6,8),63-(7,7,8,8,8,8,8,8)]
   122       0.187024       0.187024       0.187024    8[6-(6,8),63-(7,7,8,8,8,8,8,8)]
   123       0.461058       0.461058       0.461058    8[6-(6,8),63-(7,7,8,8,8,8,8,8)]
   124      -0.497965      -0.497965      -0.497965    8[6-(6,8),63-(7,7,8,8,8,8,8,8)]
   125       4.757962       4.757962       4.757962    8[6-(6,8),63-(8,8,8,8)]
   126       3.822566       3.822566       3.822566    8[6-(6,8),63-(7,7,8,8,8,8,8,8)]
   127       6.644455       6.644455       6.644455    8[6-(6,8),63-(8,8,8,8)]
   128      -1.958506      -1.958506      -1.958506    8[6-(6,8),63-(7,7,8,8,8,8,8,8)]
   129       1.738036       1.738036       1.738036    8[6-(6,8),63-(7,7,8,8,8,8,8,8)]
   130       0.672522       0.672522       0.672522    8[6-(6,8),63-(8,8,8,8)]
   131       0.612254       0.612254       0.612254    8[6-(6,8),63-(8,8,8,8)]
   132       6.384168       6.384168       6.384168    8[6-(6,8),63-(8,8,8,8)]
   133      -0.207951      -0.207951      -0.207951    8[6-(6,8),63-(7,7,8,8,8,8,8,8)]
   134       0.890452       0.890452       0.890452    8[6-(6,8),63-(7,7,8,8,8,8,8,8)]
   135       0.616418       0.616418       0.616418    8[6-(6,8),63-(7,7,8,8,8,8,8,8)]
   136       1.575441       1.575441       1.575441    8[6-(6,8),63-(7,7,8,8,8,8,8,8)]
   137        0.98917        0.98917        0.98917    8[6-(6,8),63-(8,8,8,8)]
   138       0.053774       0.053774       0.053774    8[6-(6,8),63-(7,7,8,8,8,8,8,8)]
   139       2.875663       2.875663       2.875663    8[6-(6,8),63-(8,8,8,8)]
   140       4.501602       4.501602       4.501602    8[6-(6,8),63-(7,7,8,8,8,8,8,8)]
   141       8.198144       8.198144       8.198144    8[6-(6,8),63-(7,7,8,8,8,8,8,8)]
   142        7.13263        7.13263        7.13263    8[6-(6,8),63-(8,8,8,8)]
   143       4.381046       4.381046       4.381046    8[6-(6,8),63-(8,8,8,8)]
   144       2.615376       2.615376       2.615376    8[6-(6,8),63-(8,8,8,8)]
   145       6.252157       6.252157       6.252157    8[6-(6,8),63-(7,7,8,8,8,8,8,8)]
   146        7.35056        7.35056        7.35056    8[6-(6,8),63-(7,7,8,8,8,8,8,8)]
   147       7.076526       7.076526       7.076526    8[6-(6,8),63-(7,7,8,8,8,8,8,8)]
   148       8.035549       8.035549       8.035549    8[6-(6,8),63-(7,7,8,8,8,8,8,8)]
   149       2.779622       2.779622       2.779622    8[6-(6,8),63-(8,8,8,8)]
   150       3.715018       3.715018       3.715018    8[6-(6,8),63-(7,7,8,8,8,8,8,8)]
   151       0.893129       0.893129       0.893129    8[6-(6,8),63-(8,8,8,8)]
   152        9.49609        9.49609        9.49609    8[6-(6,8),63-(7,7,8,8,8,8,8,8)]
   153       5.799548       5.799548       5.799548    8[6-(6,8),63-(7,7,8,8,8,8,8,8)]
   154       6.865062       6.865062       6.865062    8[6-(6,8),63-(8,8,8,8)]
   155       9.616646       9.616646       9.616646    8[6-(6,8),63-(8,8,8,8)]
   156       1.153416       1.153416       1.153416    8[6-(6,8),63-(8,8,8,8)]
   157       7.745535       7.745535       7.745535    8[6-(6,8),63-(7,7,8,8,8,8,8,8)]
   158       6.647132       6.647132       6.647132    8[6-(6,8),63-(7,7,8,8,8,8,8,8)]
   159       6.921166       6.921166       6.921166    8[6-(6,8),63-(7,7,8,8,8,8,8,8)]
   160       5.962143       5.962143       5.962143    8[6-(6,8),63-(7,7,8,8,8,8,8,8)]
