# Supplementary material for: A collection of forcefield precursors for metal–organic frameworks
Source: RSC Adv. 2019 Nov 13;9(63):36492–507. doi: 10.1039/c9ra07327b (PMC9075174; doi:10.1039/c9ra07327b)
Supplement: RA-009-C9RA07327B-s684 [file RA-009-C9RA07327B-s684.txt]

FAWCEN03_clean5b

14.730700    0.000000    0.000000
-4.910180    13.888256    0.000000
-4.910180    -6.944015    12.027648

     1       -2.45505       -2.45505       -2.45505    30[7-(6,6),7-(6,6),7-(6,6),7-(6,6)]
     2        7.36539        7.36539        7.36539    30[7-(6,6),7-(6,6),7-(6,6),7-(6,6)]
     3        2.45517        2.45517        2.45517    30[7-(6,6),7-(6,6),7-(6,6),7-(6,6)]
     4        2.45517        2.45517        2.45517    30[7-(6,6),7-(6,6),7-(6,6),7-(6,6)]
     5        7.36539        7.36539        7.36539    30[7-(6,6),7-(6,6),7-(6,6),7-(6,6)]
     6       -2.45505       -2.45505       -2.45505    30[7-(6,6),7-(6,6),7-(6,6),7-(6,6)]
     7      -5.400592      -5.400592      -5.400592    1[6-(6,7)]
     8       0.070174       0.070174       0.070174    1[6-(6,7)]
     9       7.834001       7.834001       7.834001    1[6-(6,7)]
    10       7.317097       7.317097       7.317097    1[6-(6,7)]
    11      -0.490393      -0.490393      -0.490393    1[6-(6,7)]
    12       4.980422       4.980422       4.980422    1[6-(6,7)]
    13       2.923802       2.923802       2.923802    1[6-(6,7)]
    14        2.40685        2.40685        2.40685    1[6-(6,7)]
    15       4.419843       4.419843       4.419843    1[6-(6,7)]
    16       9.890618       9.890618       9.890618    1[6-(6,7)]
    17      -1.986395      -1.986395      -1.986395    1[6-(6,7)]
    18      -2.503387      -2.503387      -2.503387    1[6-(6,7)]
    19       4.419843       4.419843       4.419843    1[6-(6,7)]
    20       9.890618       9.890618       9.890618    1[6-(6,7)]
    21      -1.986395      -1.986395      -1.986395    1[6-(6,7)]
    22      -2.503387      -2.503387      -2.503387    1[6-(6,7)]
    23      -5.400592      -5.400592      -5.400592    1[6-(6,7)]
    24       0.070174       0.070174       0.070174    1[6-(6,7)]
    25       7.834001       7.834001       7.834001    1[6-(6,7)]
    26       7.317097       7.317097       7.317097    1[6-(6,7)]
    27      -0.490393      -0.490393      -0.490393    1[6-(6,7)]
    28       4.980422       4.980422       4.980422    1[6-(6,7)]
    29       2.923802       2.923802       2.923802    1[6-(6,7)]
    30        2.40685        2.40685        2.40685    1[6-(6,7)]
    31       -4.53244       -4.53244       -4.53244    1[6-(6,7,7)]
    32       -3.35468       -3.35468       -3.35468    1[6-(1,1,6)]
    33       9.951755       9.951755       9.951755    1[6-(1,1,6)]
    34      -3.441879      -3.441879      -3.441879    1[6-(1,1,6)]
    35      -2.032909      -2.032909      -2.032909    1[6-(6,7,7)]
    36      -4.521617      -4.521617      -4.521617    1[6-(1,1,6)]
    37      -4.454296      -4.454296      -4.454296    1[6-(1,1,6)]
    38      -3.741467      -3.741467      -3.741467    1[6-(1,1,6)]
    39       6.187768       6.187768       6.187768    1[6-(6,7,7)]
    40       7.504709       7.504709       7.504709    1[6-(1,1,6)]
    41       7.648137       7.648137       7.648137    1[6-(1,1,6)]
    42       5.985432       5.985432       5.985432    1[6-(1,1,6)]
    43       -4.53244       -4.53244       -4.53244    1[6-(6,7,7)]
    44      -3.585012      -3.585012      -3.585012    1[6-(1,1,6)]
    45       9.973016       9.973016       9.973016    1[6-(1,1,6)]
    46      -3.232758      -3.232758      -3.232758    1[6-(1,1,6)]
    47         0.3778         0.3778         0.3778    1[6-(6,7,7)]
    48       1.587944       1.587944       1.587944    1[6-(1,1,6)]
    49        1.43302        1.43302        1.43302    1[6-(1,1,6)]
    50       0.134272       0.134272       0.134272    1[6-(1,1,6)]
    51       7.787499       7.787499       7.787499    1[6-(6,7,7)]
    52       0.527816       0.527816       0.527816    1[6-(1,1,6)]
    53          6.067          6.067          6.067    1[6-(1,1,6)]
    54       5.238948       5.238948       5.238948    1[6-(1,1,6)]
    55       1.277529       1.277529       1.277529    1[6-(6,7,7)]
    56      -2.265509      -2.265509      -2.265509    1[6-(1,1,6)]
    57       2.690545       2.690545       2.690545    1[6-(1,1,6)]
    58       1.072372       1.072372       1.072372    1[6-(1,1,6)]
    59       5.288033       5.288033       5.288033    1[6-(6,7,7)]
    60       6.846432       6.846432       6.846432    1[6-(1,1,6)]
    61         5.2945         5.2945         5.2945    1[6-(1,1,6)]
    62       5.745076       5.745076       5.745076    1[6-(1,1,6)]
    63       5.288033       5.288033       5.288033    1[6-(6,7,7)]
    64       5.065834       5.065834       5.065834    1[6-(1,1,6)]
    65       6.597626       6.597626       6.597626    1[6-(1,1,6)]
    66       6.222449       6.222449       6.222449    1[6-(1,1,6)]
    67       7.787499       7.787499       7.787499    1[6-(6,7,7)]
    68       1.166982       1.166982       1.166982    1[6-(1,1,6)]
    69       0.373538       0.373538       0.373538    1[6-(1,1,6)]
    70       5.383064       5.383064       5.383064    1[6-(1,1,6)]
    71       1.277529       1.277529       1.277529    1[6-(6,7,7)]
    72       3.070103       3.070103       3.070103    1[6-(1,1,6)]
    73      -2.801069      -2.801069      -2.801069    1[6-(1,1,6)]
    74       1.228128       1.228128       1.228128    1[6-(1,1,6)]
    75         0.3778         0.3778         0.3778    1[6-(6,7,7)]
    76       1.124413       1.124413       1.124413    1[6-(1,1,6)]
    77       1.811358       1.811358       1.811358    1[6-(1,1,6)]
    78       0.219515       0.219515       0.219515    1[6-(1,1,6)]
    79      -5.351105      -5.351105      -5.351105    6[1-(0),6-(1,7),7-(6,30)]
    80      -0.790488      -0.790488      -0.790488    6[1-(0),6-(1,7),7-(6,30)]
    81         7.6649         7.6649         7.6649    6[1-(0),6-(1,7),7-(6,30)]
    82       8.297373       8.297373       8.297373    6[1-(0),6-(1,7),7-(6,30)]
    83      -0.440891      -0.440891      -0.440891    6[1-(0),6-(1,7),7-(6,30)]
    84       4.119758       4.119758       4.119758    6[1-(0),6-(1,7),7-(6,30)]
    85       2.754686       2.754686       2.754686    6[1-(0),6-(1,7),7-(6,30)]
    86       3.387127       3.387127       3.387127    6[1-(0),6-(1,7),7-(6,30)]
    87        4.46934        4.46934        4.46934    6[1-(0),6-(1,7),7-(6,30)]
    88       9.029947       9.029947       9.029947    6[1-(0),6-(1,7),7-(6,30)]
    89      -2.155503      -2.155503      -2.155503    6[1-(0),6-(1,7),7-(6,30)]
    90      -1.523104      -1.523104      -1.523104    6[1-(0),6-(1,7),7-(6,30)]
    91        4.46934        4.46934        4.46934    6[1-(0),6-(1,7),7-(6,30)]
    92       9.029947       9.029947       9.029947    6[1-(0),6-(1,7),7-(6,30)]
    93      -2.155503      -2.155503      -2.155503    6[1-(0),6-(1,7),7-(6,30)]
    94      -1.523104      -1.523104      -1.523104    6[1-(0),6-(1,7),7-(6,30)]
    95      -5.351105      -5.351105      -5.351105    6[1-(0),6-(1,7),7-(6,30)]
    96      -0.790488      -0.790488      -0.790488    6[1-(0),6-(1,7),7-(6,30)]
    97         7.6649         7.6649         7.6649    6[1-(0),6-(1,7),7-(6,30)]
    98       8.297373       8.297373       8.297373    6[1-(0),6-(1,7),7-(6,30)]
    99      -0.440891      -0.440891      -0.440891    6[1-(0),6-(1,7),7-(6,30)]
   100       4.119758       4.119758       4.119758    6[1-(0),6-(1,7),7-(6,30)]
   101       2.754686       2.754686       2.754686    6[1-(0),6-(1,7),7-(6,30)]
   102       3.387127       3.387127       3.387127    6[1-(0),6-(1,7),7-(6,30)]
   103      -4.825725      -4.825725      -4.825725    6[1-(0),6-(1,1,1),7-(6,30),7-(6,30)]
   104      -4.053845      -4.053845      -4.053845    6[1-(0),1-(0),1-(0),6-(1,7,7)]
   105      -2.572895      -2.572895      -2.572895    6[1-(0),6-(1,1,1),7-(6,30),7-(6,30)]
   106      -3.902581      -3.902581      -3.902581    6[1-(0),1-(0),1-(0),6-(1,7,7)]
   107       7.314325       7.314325       7.314325    6[1-(0),6-(1,1,1),7-(6,30),7-(6,30)]
   108        7.10025        7.10025        7.10025    6[1-(0),1-(0),1-(0),6-(1,7,7)]
   109      -4.825725      -4.825725      -4.825725    6[1-(0),6-(1,1,1),7-(6,30),7-(6,30)]
   110      -4.053845      -4.053845      -4.053845    6[1-(0),1-(0),1-(0),6-(1,7,7)]
   111       0.084517       0.084517       0.084517    6[1-(0),6-(1,1,1),7-(6,30),7-(6,30)]
   112       0.856414       0.856414       0.856414    6[1-(0),1-(0),1-(0),6-(1,7,7)]
   113       7.247524       7.247524       7.247524    6[1-(0),6-(1,1,1),7-(6,30),7-(6,30)]
   114        5.91783        5.91783        5.91783    6[1-(0),1-(0),1-(0),6-(1,7,7)]
   115       2.404083       2.404083       2.404083    6[1-(0),6-(1,1,1),7-(6,30),7-(6,30)]
   116       2.189991       2.189991       2.189991    6[1-(0),1-(0),1-(0),6-(1,7,7)]
   117       4.994736       4.994736       4.994736    6[1-(0),6-(1,1,1),7-(6,30),7-(6,30)]
   118       5.766625       5.766625       5.766625    6[1-(0),1-(0),1-(0),6-(1,7,7)]
   119       4.994736       4.994736       4.994736    6[1-(0),6-(1,1,1),7-(6,30),7-(6,30)]
   120       5.766625       5.766625       5.766625    6[1-(0),1-(0),1-(0),6-(1,7,7)]
   121       7.247524       7.247524       7.247524    6[1-(0),6-(1,1,1),7-(6,30),7-(6,30)]
   122        5.91783        5.91783        5.91783    6[1-(0),1-(0),1-(0),6-(1,7,7)]
   123       2.404083       2.404083       2.404083    6[1-(0),6-(1,1,1),7-(6,30),7-(6,30)]
   124       2.189991       2.189991       2.189991    6[1-(0),1-(0),1-(0),6-(1,7,7)]
   125       0.084517       0.084517       0.084517    6[1-(0),6-(1,1,1),7-(6,30),7-(6,30)]
   126       0.856414       0.856414       0.856414    6[1-(0),1-(0),1-(0),6-(1,7,7)]
   127      -4.307195      -4.307195      -4.307195    7[6-(1,6),6-(1,6,7),30-(7,7,7)]
   128      -1.924747      -1.924747      -1.924747    7[6-(1,6),6-(1,6,7),30-(7,7,7)]
   129       7.441985       7.441985       7.441985    7[6-(1,6),6-(1,6,7),30-(7,7,7)]
   130       8.610637       8.610637       8.610637    7[6-(1,6),6-(1,6,7),30-(7,7,7)]
   131       0.603031       0.603031       0.603031    7[6-(1,6),6-(1,6,7),30-(7,7,7)]
   132       2.985489       2.985489       2.985489    7[6-(1,6),6-(1,6,7),30-(7,7,7)]
   133       2.531759       2.531759       2.531759    7[6-(1,6),6-(1,6,7),30-(7,7,7)]
   134       3.700401       3.700401       3.700401    7[6-(1,6),6-(1,6,7),30-(7,7,7)]
   135       5.513254       5.513254       5.513254    7[6-(1,6),6-(1,6,7),30-(7,7,7)]
   136       7.895684       7.895684       7.895684    7[6-(1,6),6-(1,6,7),30-(7,7,7)]
   137      -2.378435      -2.378435      -2.378435    7[6-(1,6),6-(1,6,7),30-(7,7,7)]
   138      -1.209823      -1.209823      -1.209823    7[6-(1,6),6-(1,6,7),30-(7,7,7)]
   139       5.513254       5.513254       5.513254    7[6-(1,6),6-(1,6,7),30-(7,7,7)]
   140       7.895684       7.895684       7.895684    7[6-(1,6),6-(1,6,7),30-(7,7,7)]
   141      -2.378435      -2.378435      -2.378435    7[6-(1,6),6-(1,6,7),30-(7,7,7)]
   142      -1.209823      -1.209823      -1.209823    7[6-(1,6),6-(1,6,7),30-(7,7,7)]
   143      -4.307195      -4.307195      -4.307195    7[6-(1,6),6-(1,6,7),30-(7,7,7)]
   144      -1.924747      -1.924747      -1.924747    7[6-(1,6),6-(1,6,7),30-(7,7,7)]
   145       7.441985       7.441985       7.441985    7[6-(1,6),6-(1,6,7),30-(7,7,7)]
   146       8.610637       8.610637       8.610637    7[6-(1,6),6-(1,6,7),30-(7,7,7)]
   147       0.603031       0.603031       0.603031    7[6-(1,6),6-(1,6,7),30-(7,7,7)]
   148       2.985489       2.985489       2.985489    7[6-(1,6),6-(1,6,7),30-(7,7,7)]
   149       2.531759       2.531759       2.531759    7[6-(1,6),6-(1,6,7),30-(7,7,7)]
   150       3.700401       3.700401       3.700401    7[6-(1,6),6-(1,6,7),30-(7,7,7)]
