# Supplementary material for: A collection of forcefield precursors for metal–organic frameworks
Source: RSC Adv. 2019 Nov 13;9(63):36492–507. doi: 10.1039/c9ra07327b (PMC9075174; doi:10.1039/c9ra07327b)
Supplement: RA-009-C9RA07327B-s685 [file RA-009-C9RA07327B-s685.txt]

FAYKOH_clean

16.538800    0.000000    0.000000
8.269381    15.618406    0.000000
8.269381    -0.000006    15.618406

     1      14.855221      14.855221      14.855221    49[8-(6),8-(6),8-(6),8-(6),8-(6),8-(6)]
     2      14.855207      14.855207      14.855207    49[8-(6),8-(6),8-(6),8-(6),8-(6),8-(6)]
     3      26.491737      26.491737      26.491737    49[8-(6),8-(6),8-(6),8-(6),8-(6),8-(6)]
     4       9.952959       9.952959       9.952959    49[8-(6),8-(6),8-(6),8-(6),8-(6),8-(6)]
     5        1.48022        1.48022        1.48022    1[6-(1,6,8)]
     6       9.759527       9.759527       9.759527    1[6-(1,6,8)]
     7      10.912278      10.912278      10.912278    1[6-(6,6)]
     8      26.948294      26.948294      26.948294    1[6-(6,6)]
     9      23.759616      23.759616      23.759616    1[6-(6,6)]
    10      21.920505      21.920505      21.920505    1[6-(1,6,8)]
    11      20.845481      20.845481      20.845481    1[6-(1,6,8)]
    12       22.35051       22.35051       22.35051    1[6-(6,6)]
    13      24.662629      24.662629      24.662629    1[6-(6,6)]
    14      24.045737      24.045737      24.045737    1[6-(6,6)]
    15      18.018987      18.018987      18.018987    1[6-(1,6,8)]
    16       9.759527       9.759527       9.759527    1[6-(1,6,8)]
    17      10.912284      10.912284      10.912284    1[6-(6,6)]
    18       10.40951       10.40951       10.40951    1[6-(6,6)]
    19       7.220827       7.220827       7.220827    1[6-(6,6)]
    20      21.920508      21.920508      21.920508    1[6-(1,6,8)]
    21      20.845488      20.845488      20.845488    1[6-(1,6,8)]
    22       5.811721       5.811721       5.811721    1[6-(6,6)]
    23        8.12385        8.12385        8.12385    1[6-(6,6)]
    24       7.506947       7.506947       7.506947    1[6-(6,6)]
    25      23.327958      23.327958      23.327958    1[6-(1,6,8)]
    26      15.048652      15.048652      15.048652    1[6-(1,6,8)]
    27      13.895896      13.895896      13.895896    1[6-(6,6)]
    28       14.39867       14.39867       14.39867    1[6-(6,6)]
    29      17.587354      17.587354      17.587354    1[6-(6,6)]
    30      19.426458      19.426458      19.426458    1[6-(1,6,8)]
    31      20.501479      20.501479      20.501479    1[6-(1,6,8)]
    32       18.99645       18.99645       18.99645    1[6-(6,6)]
    33      16.684323      16.684323      16.684323    1[6-(6,6)]
    34      17.301216      17.301216      17.301216    1[6-(6,6)]
    35      23.327959      23.327959      23.327959    1[6-(1,6,8)]
    36      31.587419      31.587419      31.587419    1[6-(1,6,8)]
    37      30.434666      30.434666      30.434666    1[6-(6,6)]
    38       14.39865       14.39865       14.39865    1[6-(6,6)]
    39      17.587328      17.587328      17.587328    1[6-(6,6)]
    40      19.426453      19.426453      19.426453    1[6-(1,6,8)]
    41      20.501476      20.501476      20.501476    1[6-(1,6,8)]
    42      18.996444      18.996444      18.996444    1[6-(6,6)]
    43      16.684322      16.684322      16.684322    1[6-(6,6)]
    44      17.301223      17.301223      17.301223    1[6-(6,6)]
    45       9.186456       9.186456       9.186456    6[1-(0),1-(0),6-(6,6,6),8-(6)]
    46      25.516865      25.516865      25.516865    6[6-(1,6),6-(1,6),8-(6)]
    47      10.350289      10.350289      10.350289    6[1-(0),6-(6,6),6-(6,8)]
    48      10.925507      10.925507      10.925507    6[6-(1,6),6-(1,6),6-(8,8)]
    49      26.594365      26.594365      26.594365    6[1-(0),6-(6,6),6-(6,6)]
    50      25.145566      25.145566      25.145566    6[6-(1,6),6-(1,6),6-(8,8)]
    51      24.665942      24.665942      24.665942    6[1-(0),6-(6,6),6-(6,8)]
    52      12.349497      12.349497      12.349497    6[6-(6,6),8-(0),8-(49)]
    53      24.437538      24.437538      24.437538    6[6-(6,6),8-(49),8-(49)]
    54      21.449149      21.449149      21.449149    6[1-(0),1-(0),6-(6,6,6),8-(6)]
    55      23.053409      23.053409      23.053409    6[6-(1,6),6-(1,6),8-(6)]
    56      22.856596      22.856596      22.856596    6[1-(0),6-(6,6),6-(6,8)]
    57      23.433798      23.433798      23.433798    6[6-(1,6),6-(1,6),6-(8,8)]
    58      24.247506      24.247506      24.247506    6[1-(0),6-(6,6),6-(6,6)]
    59         24.421         24.421         24.421    6[6-(1,6),6-(1,6),6-(8,8)]
    60      23.875387      23.875387      23.875387    6[1-(0),6-(6,6),6-(6,8)]
    61      23.217139      23.217139      23.217139    6[6-(6,6),8-(49),8-(49)]
    62       25.33576       25.33576       25.33576    6[6-(6,6),8-(0),8-(49)]
    63       9.186459       9.186459       9.186459    6[1-(0),1-(0),6-(6,6,6),8-(6)]
    64       8.978072       8.978072       8.978072    6[6-(1,6),6-(1,6),8-(6)]
    65      10.350297      10.350297      10.350297    6[1-(0),6-(6,6),6-(6,8)]
    66      10.925518      10.925518      10.925518    6[6-(1,6),6-(1,6),6-(8,8)]
    67      10.055578      10.055578      10.055578    6[1-(0),6-(6,6),6-(6,6)]
    68       8.606779       8.606779       8.606779    6[6-(1,6),6-(1,6),6-(8,8)]
    69       8.127153       8.127153       8.127153    6[1-(0),6-(6,6),6-(6,8)]
    70      12.349509      12.349509      12.349509    6[6-(6,6),8-(0),8-(49)]
    71       7.898755       7.898755       7.898755    6[6-(6,6),8-(49),8-(49)]
    72      21.449153      21.449153      21.449153    6[1-(0),1-(0),6-(6,6,6),8-(6)]
    73       6.514619       6.514619       6.514619    6[6-(1,6),6-(1,6),8-(6)]
    74       6.317809       6.317809       6.317809    6[1-(0),6-(6,6),6-(6,8)]
    75       6.895015       6.895015       6.895015    6[6-(1,6),6-(1,6),6-(8,8)]
    76       7.708725       7.708725       7.708725    6[1-(0),6-(6,6),6-(6,6)]
    77       7.882216       7.882216       7.882216    6[6-(1,6),6-(1,6),6-(8,8)]
    78       7.336598       7.336598       7.336598    6[1-(0),6-(6,6),6-(6,8)]
    79       6.678358       6.678358       6.678358    6[6-(6,6),8-(49),8-(49)]
    80       8.796978       8.796978       8.796978    6[6-(6,6),8-(0),8-(49)]
    81      15.621722      15.621722      15.621722    6[1-(0),1-(0),6-(6,6,6),8-(6)]
    82      15.830108      15.830108      15.830108    6[6-(1,6),6-(1,6),8-(6)]
    83      14.457883      14.457883      14.457883    6[1-(0),6-(6,6),6-(6,8)]
    84      13.882662      13.882662      13.882662    6[6-(1,6),6-(1,6),6-(8,8)]
    85      14.752602      14.752602      14.752602    6[1-(0),6-(6,6),6-(6,6)]
    86      16.201401      16.201401      16.201401    6[6-(1,6),6-(1,6),6-(8,8)]
    87      16.681028      16.681028      16.681028    6[1-(0),6-(6,6),6-(6,8)]
    88      12.458671      12.458671      12.458671    6[6-(6,6),8-(0),8-(49)]
    89      16.909426      16.909426      16.909426    6[6-(6,6),8-(49),8-(49)]
    90      19.897812      19.897812      19.897812    6[1-(0),1-(0),6-(6,6,6),8-(6)]
    91      18.293547      18.293547      18.293547    6[6-(1,6),6-(1,6),8-(6)]
    92      18.490361      18.490361      18.490361    6[1-(0),6-(6,6),6-(6,8)]
    93      17.913157      17.913157      17.913157    6[6-(1,6),6-(1,6),6-(8,8)]
    94      17.099446      17.099446      17.099446    6[1-(0),6-(6,6),6-(6,6)]
    95      16.925952      16.925952      16.925952    6[6-(1,6),6-(1,6),6-(8,8)]
    96      17.471567      17.471567      17.471567    6[1-(0),6-(6,6),6-(6,8)]
    97      18.129817      18.129817      18.129817    6[6-(6,6),8-(49),8-(49)]
    98      16.011189      16.011189      16.011189    6[6-(6,6),8-(0),8-(49)]
    99      32.160487      32.160487      32.160487    6[1-(0),1-(0),6-(6,6,6),8-(6)]
   100      15.830079      15.830079      15.830079    6[6-(1,6),6-(1,6),8-(6)]
   101      14.457855      14.457855      14.457855    6[1-(0),6-(6,6),6-(6,8)]
   102      13.882638      13.882638      13.882638    6[6-(1,6),6-(1,6),6-(8,8)]
   103       14.75258       14.75258       14.75258    6[1-(0),6-(6,6),6-(6,6)]
   104      16.201378      16.201378      16.201378    6[6-(1,6),6-(1,6),6-(8,8)]
   105      16.681002      16.681002      16.681002    6[1-(0),6-(6,6),6-(6,8)]
   106      28.997447      28.997447      28.997447    6[6-(6,6),8-(0),8-(49)]
   107      16.909405      16.909405      16.909405    6[6-(6,6),8-(49),8-(49)]
   108       19.89781       19.89781       19.89781    6[1-(0),1-(0),6-(6,6,6),8-(6)]
   109      18.293548      18.293548      18.293548    6[6-(1,6),6-(1,6),8-(6)]
   110      18.490358      18.490358      18.490358    6[1-(0),6-(6,6),6-(6,8)]
   111      17.913153      17.913153      17.913153    6[6-(1,6),6-(1,6),6-(8,8)]
   112      17.099446      17.099446      17.099446    6[1-(0),6-(6,6),6-(6,6)]
   113      16.925956      16.925956      16.925956    6[6-(1,6),6-(1,6),6-(8,8)]
   114      17.471572      17.471572      17.471572    6[1-(0),6-(6,6),6-(6,8)]
   115       18.12981       18.12981       18.12981    6[6-(6,6),8-(49),8-(49)]
   116      16.011197      16.011197      16.011197    6[6-(6,6),8-(0),8-(49)]
   117            0.0            0.0            0.0    6[6-(1,1,8),6-(1,1,8),6-(1,1,8),6-(1,1,8)]
   118      20.673481      20.673481      20.673481    6[6-(1,1,8),6-(1,1,8),6-(1,1,8),6-(1,1,8)]
   119      24.939993      24.939993      24.939993    8[6-(1,1,6),6-(6,6)]
   120      14.913523      14.913523      14.913523    8[6-(6,8),49-(8,8,8,8,8)]
   121      24.981663      24.981663      24.981663    8[6-(6,8),49-(8,8,8,8,8)]
   122       12.76677       12.76677       12.76677    8[6-(6,8),49-(8,8,8,8,8)]
   123      13.150141      13.150141      13.150141    8[6-(6,8)]
   124      22.405091      22.405091      22.405091    8[6-(1,1,6),6-(6,6)]
   125      22.507956      22.507956      22.507956    8[6-(6,8),49-(8,8,8,8,8)]
   126      23.894401      23.894401      23.894401    8[6-(6,8),49-(8,8,8,8,8)]
   127      25.421594      25.421594      25.421594    8[6-(6,8),49-(8,8,8,8,8)]
   128      25.790744      25.790744      25.790744    8[6-(6,8)]
   129       8.401198       8.401198       8.401198    8[6-(1,1,6),6-(6,6)]
   130      14.913503      14.913503      14.913503    8[6-(6,8),49-(8,8,8,8,8)]
   131       8.442883       8.442883       8.442883    8[6-(6,8),49-(8,8,8,8,8)]
   132      12.766784      12.766784      12.766784    8[6-(6,8),49-(8,8,8,8,8)]
   133      13.150151      13.150151      13.150151    8[6-(6,8)]
   134      22.405096      22.405096      22.405096    8[6-(1,1,6),6-(6,6)]
   135       5.969174       5.969174       5.969174    8[6-(6,8),49-(8,8,8,8,8)]
   136       7.355624       7.355624       7.355624    8[6-(6,8),49-(8,8,8,8,8)]
   137       8.882816       8.882816       8.882816    8[6-(6,8),49-(8,8,8,8,8)]
   138       9.251959       9.251959       9.251959    8[6-(6,8)]
   139      16.406983      16.406983      16.406983    8[6-(1,1,6),6-(6,6)]
   140       26.43344       26.43344       26.43344    8[6-(6,8),49-(8,8,8,8,8)]
   141      16.365298      16.365298      16.365298    8[6-(6,8),49-(8,8,8,8,8)]
   142      12.041395      12.041395      12.041395    8[6-(6,8),49-(8,8,8,8,8)]
   143      11.658029      11.658029      11.658029    8[6-(6,8)]
   144      18.941868      18.941868      18.941868    8[6-(1,1,6),6-(6,6)]
   145      18.839003      18.839003      18.839003    8[6-(6,8),49-(8,8,8,8,8)]
   146      17.452554      17.452554      17.452554    8[6-(6,8),49-(8,8,8,8,8)]
   147      15.925353      15.925353      15.925353    8[6-(6,8),49-(8,8,8,8,8)]
   148      15.556206      15.556206      15.556206    8[6-(6,8)]
   149      16.406951      16.406951      16.406951    8[6-(1,1,6),6-(6,6)]
   150       9.894657       9.894657       9.894657    8[6-(6,8),49-(8,8,8,8,8)]
   151       16.36528       16.36528       16.36528    8[6-(6,8),49-(8,8,8,8,8)]
   152      28.580175      28.580175      28.580175    8[6-(6,8),49-(8,8,8,8,8)]
   153      28.196802      28.196802      28.196802    8[6-(6,8)]
   154      18.941869      18.941869      18.941869    8[6-(1,1,6),6-(6,6)]
   155      18.838992      18.838992      18.838992    8[6-(6,8),49-(8,8,8,8,8)]
   156      17.452546      17.452546      17.452546    8[6-(6,8),49-(8,8,8,8,8)]
   157      15.925361      15.925361      15.925361    8[6-(6,8),49-(8,8,8,8,8)]
   158      15.556216      15.556216      15.556216    8[6-(6,8)]
