# Supplementary material for: A collection of forcefield precursors for metal–organic frameworks
Source: RSC Adv. 2019 Nov 13;9(63):36492–507. doi: 10.1039/c9ra07327b (PMC9075174; doi:10.1039/c9ra07327b)
Supplement: RA-009-C9RA07327B-s686 [file RA-009-C9RA07327B-s686.txt]

FAYPAY_clean

21.317000    0.000000    0.000000
10.658505    20.548030    0.000000
10.658533    2.356704    37.085636

     1      17.102859      17.102859      17.102859    30[7-(7,7),7-(7,7),7-(7,7),7-(7,7),7-(7,7),7-(7,7)]
     2          16.94          16.94          16.94    30[7-(6,7),7-(6,7),7-(6,7),8-(6)]
     3      17.576307      17.576307      17.576307    30[7-(6,7),7-(6,7),7-(6,7),8-(6),8-(6)]
     4      19.849021      19.849021      19.849021    30[7-(6,7),7-(6,7),7-(6,7),8-(6),8-(6)]
     5      13.969898      13.969898      13.969898    30[7-(6,7),7-(6,7),7-(6,7),8-(6),8-(6)]
     6      36.189693      36.189693      36.189693    30[7-(7,7),7-(7,7),7-(7,7),7-(7,7),7-(7,7),7-(7,7)]
     7      25.694025      25.694025      25.694025    30[7-(6,7),7-(6,7),7-(6,7),8-(6)]
     8       35.71624       35.71624       35.71624    30[7-(6,7),7-(6,7),7-(6,7),8-(6),8-(6)]
     9      22.785025      22.785025      22.785025    30[7-(6,7),7-(6,7),7-(6,7),8-(6),8-(6)]
    10      28.664147      28.664147      28.664147    30[7-(6,7),7-(6,7),7-(6,7),8-(6),8-(6)]
    11       6.444345       6.444345       6.444345    30[7-(7,7),7-(7,7),7-(7,7),7-(7,7),7-(7,7),7-(7,7)]
    12      16.940013      16.940013      16.940013    30[7-(6,7),7-(6,7),7-(6,7),8-(6)]
    13       6.917798       6.917798       6.917798    30[7-(6,7),7-(6,7),7-(6,7),8-(6),8-(6)]
    14      19.849013      19.849013      19.849013    30[7-(6,7),7-(6,7),7-(6,7),8-(6),8-(6)]
    15      13.969891      13.969891      13.969891    30[7-(6,7),7-(6,7),7-(6,7),8-(6),8-(6)]
    16      25.531179      25.531179      25.531179    30[7-(7,7),7-(7,7),7-(7,7),7-(7,7),7-(7,7),7-(7,7)]
    17      25.694038      25.694038      25.694038    30[7-(6,7),7-(6,7),7-(6,7),8-(6)]
    18      25.057731      25.057731      25.057731    30[7-(6,7),7-(6,7),7-(6,7),8-(6),8-(6)]
    19      22.785017      22.785017      22.785017    30[7-(6,7),7-(6,7),7-(6,7),8-(6),8-(6)]
    20       28.66414       28.66414       28.66414    30[7-(6,7),7-(6,7),7-(6,7),8-(6),8-(6)]
    21      12.602624      12.602624      12.602624    1[6-(6,6)]
    22      12.133648      12.133648      12.133648    1[6-(6,6)]
    23       14.47639       14.47639       14.47639    1[6-(6,6)]
    24      17.352069      17.352069      17.352069    1[6-(6,6)]
    25      13.295424      13.295424      13.295424    1[6-(6,6)]
    26      15.584873      15.584873      15.584873    1[6-(6,6)]
    27      15.267247      15.267247      15.267247    1[6-(6,6)]
    28      17.870056      17.870056      17.870056    1[6-(6,6)]
    29      19.856813      19.856813      19.856813    1[6-(6,6)]
    30      19.046755      19.046755      19.046755    1[6-(6,6)]
    31      23.237674      23.237674      23.237674    1[6-(6,6)]
    32      18.076843      18.076843      18.076843    1[6-(6,6)]
    33      16.241451      16.241451      16.241451    1[6-(1,6,8)]
    34      15.544386      15.544386      15.544386    1[6-(1,6,8)]
    35      17.503406      17.503406      17.503406    1[6-(6,6)]
    36      17.437325      17.437325      17.437325    1[6-(6,6)]
    37      13.856077      13.856077      13.856077    1[6-(1,6,8)]
    38      14.420977      14.420977      14.420977    1[6-(1,6,8)]
    39      19.189594      19.189594      19.189594    1[6-(6,6)]
    40      13.885923      13.885923      13.885923    1[6-(1,6,8)]
    41       13.00553       13.00553       13.00553    1[6-(1,6,8)]
    42      14.401788      14.401788      14.401788    1[6-(6,6)]
    43       16.81914       16.81914       16.81914    1[6-(1,6,8)]
    44       15.75329       15.75329       15.75329    1[6-(1,6,8)]
    45      19.466706      19.466706      19.466706    1[6-(6,6)]
    46      16.322457      16.322457      16.322457    1[6-(6,6)]
    47      10.151182      10.151182      10.151182    1[6-(6,6)]
    48      11.839488      11.839488      11.839488    1[6-(6,6)]
    49      33.331291      33.331291      33.331291    1[6-(6,6)]
    50      14.090561      14.090561      14.090561    1[6-(6,6)]
    51      16.326722      16.326722      16.326722    1[6-(6,6)]
    52      17.882855      17.882855      17.882855    1[6-(6,6)]
    53      22.525694      22.525694      22.525694    1[6-(6,6)]
    54      21.346866      21.346866      21.346866    1[6-(6,6)]
    55      34.147731      34.147731      34.147731    1[6-(6,6)]
    56       17.09199       17.09199       17.09199    1[6-(6,6)]
    57      20.347089      20.347089      20.347089    1[6-(6,6)]
    58      31.632327      31.632327      31.632327    1[6-(6,6)]
    59      22.282672      22.282672      22.282672    1[6-(6,6)]
    60      22.188879      22.188879      22.188879    1[6-(6,6)]
    61      34.132811      34.132811      34.132811    1[6-(6,6)]
    62      17.601462      17.601462      17.601462    1[6-(6,6)]
    63       21.83289       21.83289       21.83289    1[6-(6,6)]
    64      17.614262      17.614262      17.614262    1[6-(6,6)]
    65      11.905562      11.905562      11.905562    1[6-(6,6)]
    66      32.308065      32.308065      32.308065    1[6-(6,6)]
    67      12.125131      12.125131      12.125131    1[6-(6,6)]
    68      14.173694      14.173694      14.173694    1[6-(6,6)]
    69      19.372922      19.372922      19.372922    1[6-(6,6)]
    70      19.841894      19.841894      19.841894    1[6-(6,6)]
    71      28.157654      28.157654      28.157654    1[6-(6,6)]
    72      25.281979      25.281979      25.281979    1[6-(6,6)]
    73      18.680117      18.680117      18.680117    1[6-(6,6)]
    74       27.04917       27.04917       27.04917    1[6-(6,6)]
    75      38.025296      38.025296      38.025296    1[6-(6,6)]
    76      24.763988      24.763988      24.763988    1[6-(6,6)]
    77      22.777228      22.777228      22.777228    1[6-(6,6)]
    78       23.58729       23.58729       23.58729    1[6-(6,6)]
    79       30.05487       30.05487       30.05487    1[6-(6,6)]
    80      24.557197      24.557197      24.557197    1[6-(6,6)]
    81      26.392592      26.392592      26.392592    1[6-(1,6,8)]
    82      27.089659      27.089659      27.089659    1[6-(1,6,8)]
    83      35.789147      35.789147      35.789147    1[6-(6,6)]
    84      25.196699      25.196699      25.196699    1[6-(6,6)]
    85      28.777963      28.777963      28.777963    1[6-(1,6,8)]
    86      28.213062      28.213062      28.213062    1[6-(1,6,8)]
    87      23.444454      23.444454      23.444454    1[6-(6,6)]
    88      28.748121      28.748121      28.748121    1[6-(1,6,8)]
    89      29.628513      29.628513      29.628513    1[6-(1,6,8)]
    90      28.232243      28.232243      28.232243    1[6-(6,6)]
    91        25.8149        25.8149        25.8149    1[6-(1,6,8)]
    92       26.88075       26.88075       26.88075    1[6-(1,6,8)]
    93      12.508818      12.508818      12.508818    1[6-(6,6)]
    94      15.653084      15.653084      15.653084    1[6-(6,6)]
    95      11.165858      11.165858      11.165858    1[6-(6,6)]
    96      30.794551      30.794551      30.794551    1[6-(6,6)]
    97      30.619755      30.619755      30.619755    1[6-(6,6)]
    98      28.543473      28.543473      28.543473    1[6-(6,6)]
    99      15.648822      15.648822      15.648822    1[6-(6,6)]
   100      24.751178      24.751178      24.751178    1[6-(6,6)]
   101       9.449828       9.449828       9.449828    1[6-(6,6)]
   102      10.628659      10.628659      10.628659    1[6-(6,6)]
   103      19.144808      19.144808      19.144808    1[6-(6,6)]
   104      25.542035      25.542035      25.542035    1[6-(6,6)]
   105      32.945455      32.945455      32.945455    1[6-(6,6)]
   106       32.31872       32.31872       32.31872    1[6-(6,6)]
   107      31.009871      31.009871      31.009871    1[6-(6,6)]
   108      20.445163      20.445163      20.445163    1[6-(6,6)]
   109      19.159731      19.159731      19.159731    1[6-(6,6)]
   110      35.691088      35.691088      35.691088    1[6-(6,6)]
   111      20.801161      20.801161      20.801161    1[6-(6,6)]
   112      25.019774      25.019774      25.019774    1[6-(6,6)]
   113      30.728487      30.728487      30.728487    1[6-(6,6)]
   114      20.984456      20.984456      20.984456    1[6-(6,6)]
   115      19.850393      19.850393      19.850393    1[6-(6,6)]
   116      17.801829      17.801829      17.801829    1[6-(6,6)]
   117      23.261116      23.261116      23.261116    1[6-(6,6)]
   118      22.792144      22.792144      22.792144    1[6-(6,6)]
   119      14.476384      14.476384      14.476384    1[6-(6,6)]
   120      17.352059      17.352059      17.352059    1[6-(6,6)]
   121      23.953921      23.953921      23.953921    1[6-(6,6)]
   122      15.584868      15.584868      15.584868    1[6-(6,6)]
   123       4.608742       4.608742       4.608742    1[6-(6,6)]
   124       17.87005       17.87005       17.87005    1[6-(6,6)]
   125       19.85681       19.85681       19.85681    1[6-(6,6)]
   126      19.046748      19.046748      19.046748    1[6-(6,6)]
   127      12.579168      12.579168      12.579168    1[6-(6,6)]
   128      18.076841      18.076841      18.076841    1[6-(6,6)]
   129      16.241446      16.241446      16.241446    1[6-(1,6,8)]
   130      15.544379      15.544379      15.544379    1[6-(1,6,8)]
   131       6.844891       6.844891       6.844891    1[6-(6,6)]
   132      17.437339      17.437339      17.437339    1[6-(6,6)]
   133      13.856075      13.856075      13.856075    1[6-(1,6,8)]
   134      14.420976      14.420976      14.420976    1[6-(1,6,8)]
   135      19.189584      19.189584      19.189584    1[6-(6,6)]
   136      13.885917      13.885917      13.885917    1[6-(1,6,8)]
   137      13.005525      13.005525      13.005525    1[6-(1,6,8)]
   138      14.401795      14.401795      14.401795    1[6-(6,6)]
   139      16.819138      16.819138      16.819138    1[6-(1,6,8)]
   140      15.753288      15.753288      15.753288    1[6-(1,6,8)]
   141       30.12522       30.12522       30.12522    1[6-(6,6)]
   142      26.980954      26.980954      26.980954    1[6-(6,6)]
   143       31.46818       31.46818       31.46818    1[6-(6,6)]
   144      11.839487      11.839487      11.839487    1[6-(6,6)]
   145      12.014283      12.014283      12.014283    1[6-(6,6)]
   146      14.090565      14.090565      14.090565    1[6-(6,6)]
   147      26.985216      26.985216      26.985216    1[6-(6,6)]
   148       17.88286       17.88286       17.88286    1[6-(6,6)]
   149       33.18421       33.18421       33.18421    1[6-(6,6)]
   150      32.005379      32.005379      32.005379    1[6-(6,6)]
   151       23.48923       23.48923       23.48923    1[6-(6,6)]
   152      17.092003      17.092003      17.092003    1[6-(6,6)]
   153       9.688583       9.688583       9.688583    1[6-(6,6)]
   154      10.315318      10.315318      10.315318    1[6-(6,6)]
   155      11.624167      11.624167      11.624167    1[6-(6,6)]
   156      22.188875      22.188875      22.188875    1[6-(6,6)]
   157      23.474307      23.474307      23.474307    1[6-(6,6)]
   158        6.94295        6.94295        6.94295    1[6-(6,6)]
   159      21.832877      21.832877      21.832877    1[6-(6,6)]
   160      17.614264      17.614264      17.614264    1[6-(6,6)]
   161      11.905551      11.905551      11.905551    1[6-(6,6)]
   162      21.649582      21.649582      21.649582    1[6-(6,6)]
   163      22.783645      22.783645      22.783645    1[6-(6,6)]
   164      24.832209      24.832209      24.832209    1[6-(6,6)]
   165      30.031414      30.031414      30.031414    1[6-(6,6)]
   166       30.50039       30.50039       30.50039    1[6-(6,6)]
   167      28.157648      28.157648      28.157648    1[6-(6,6)]
   168      25.281969      25.281969      25.281969    1[6-(6,6)]
   169      29.338614      29.338614      29.338614    1[6-(6,6)]
   170      27.049165      27.049165      27.049165    1[6-(6,6)]
   171      27.366791      27.366791      27.366791    1[6-(6,6)]
   172      24.763982      24.763982      24.763982    1[6-(6,6)]
   173      22.777225      22.777225      22.777225    1[6-(6,6)]
   174      23.587283      23.587283      23.587283    1[6-(6,6)]
   175      19.396364      19.396364      19.396364    1[6-(6,6)]
   176      24.557195      24.557195      24.557195    1[6-(6,6)]
   177      26.392587      26.392587      26.392587    1[6-(1,6,8)]
   178      27.089652      27.089652      27.089652    1[6-(1,6,8)]
   179      25.130632      25.130632      25.130632    1[6-(6,6)]
   180      25.196713      25.196713      25.196713    1[6-(6,6)]
   181      28.777961      28.777961      28.777961    1[6-(1,6,8)]
   182      28.213061      28.213061      28.213061    1[6-(1,6,8)]
   183      23.444444      23.444444      23.444444    1[6-(6,6)]
   184      28.748115      28.748115      28.748115    1[6-(1,6,8)]
   185      29.628508      29.628508      29.628508    1[6-(1,6,8)]
   186       28.23225       28.23225       28.23225    1[6-(6,6)]
   187      25.814898      25.814898      25.814898    1[6-(1,6,8)]
   188      26.880748      26.880748      26.880748    1[6-(1,6,8)]
   189      23.167332      23.167332      23.167332    1[6-(6,6)]
   190      26.311581      26.311581      26.311581    1[6-(6,6)]
   191      32.482856      32.482856      32.482856    1[6-(6,6)]
   192       30.79455       30.79455       30.79455    1[6-(6,6)]
   193       9.302747       9.302747       9.302747    1[6-(6,6)]
   194      28.543477      28.543477      28.543477    1[6-(6,6)]
   195      26.307316      26.307316      26.307316    1[6-(6,6)]
   196      24.751183      24.751183      24.751183    1[6-(6,6)]
   197      20.108344      20.108344      20.108344    1[6-(6,6)]
   198      21.287172      21.287172      21.287172    1[6-(6,6)]
   199       8.486307       8.486307       8.486307    1[6-(6,6)]
   200      25.542048      25.542048      25.542048    1[6-(6,6)]
   201      22.286949      22.286949      22.286949    1[6-(6,6)]
   202      11.001711      11.001711      11.001711    1[6-(6,6)]
   203      20.351366      20.351366      20.351366    1[6-(6,6)]
   204      20.445159      20.445159      20.445159    1[6-(6,6)]
   205       8.501227       8.501227       8.501227    1[6-(6,6)]
   206      25.032576      25.032576      25.032576    1[6-(6,6)]
   207      20.801148      20.801148      20.801148    1[6-(6,6)]
   208      25.019776      25.019776      25.019776    1[6-(6,6)]
   209      30.728476      30.728476      30.728476    1[6-(6,6)]
   210      10.325973      10.325973      10.325973    1[6-(6,6)]
   211       9.191907       9.191907       9.191907    1[6-(6,6)]
   212      28.460344      28.460344      28.460344    1[6-(6,6)]
   213      14.930455      14.930455      14.930455    6[6-(1,1,8),6-(1,1,8),6-(1,1,8),6-(1,1,8)]
   214      13.116363      13.116363      13.116363    6[1-(0),6-(1,6),6-(6,7)]
   215      17.505536      17.505536      17.505536    6[6-(1,6),6-(6,7),7-(7,30)]
   216        12.8499        12.8499        12.8499    6[1-(0),6-(1,6),6-(1,6)]
   217      16.098614      16.098614      16.098614    6[6-(1,6),6-(6,7),7-(7,30)]
   218      15.392381      15.392381      15.392381    6[1-(0),6-(1,6),6-(6,7)]
   219      17.853018      17.853018      17.853018    6[1-(0),6-(1,6),6-(6,8)]
   220      13.574677      13.574677      13.574677    6[1-(0),6-(1,6),6-(1,6)]
   221      16.055979      16.055979      16.055979    6[1-(0),6-(1,6),6-(1,6)]
   222      14.721532      14.721532      14.721532    6[1-(0),6-(1,6),6-(6,7)]
   223      14.224848      14.224848      14.224848    6[6-(1,6),6-(6,7),7-(7,30)]
   224      17.426663      17.426663      17.426663    6[1-(0),6-(1,6),6-(1,6)]
   225      19.353733      19.353733      19.353733    6[1-(0),6-(1,6),6-(6,6)]
   226      18.132469      18.132469      18.132469    6[1-(0),6-(1,6),6-(6,7)]
   227      22.419102      22.419102      22.419102    6[1-(0),6-(1,6),6-(1,6)]
   228      18.283619      18.283619      18.283619    6[1-(0),6-(1,6),6-(6,8)]
   229      15.401774      15.401774      15.401774    6[1-(0),1-(0),6-(6,6,6),8-(6)]
   230      17.465035      17.465035      17.465035    6[1-(0),6-(1,6),6-(1,6)]
   231      17.377637      17.377637      17.377637    6[1-(0),6-(1,6),6-(1,6)]
   232      35.880805      35.880805      35.880805    6[6-(1,6),6-(1,6),6-(8,8)]
   233      14.624768      14.624768      14.624768    6[1-(0),1-(0),6-(6,6,6),8-(6)]
   234      18.970029      18.970029      18.970029    6[1-(0),6-(1,6),6-(6,6)]
   235      20.643397      20.643397      20.643397    6[6-(1,6),6-(6,7),7-(7,30)]
   236      19.543445      19.543445      19.543445    6[6-(1,6),6-(6,7),7-(7,30)]
   237      15.787395      15.787395      15.787395    6[6-(1,6),6-(1,6),8-(6)]
   238      13.668489      13.668489      13.668489    6[1-(0),1-(0),6-(6,6,6),8-(6)]
   239      15.049825      15.049825      15.049825    6[1-(0),6-(1,6),6-(6,6)]
   240      17.522603      17.522603      17.522603    6[6-(1,6),6-(1,6),8-(6)]
   241      16.051942      16.051942      16.051942    6[1-(0),1-(0),6-(6,6,6),8-(6)]
   242      14.523302      14.523302      14.523302    6[6-(1,6),6-(1,6),8-(6)]
   243      19.935679      19.935679      19.935679    6[1-(0),6-(1,6),6-(6,7)]
   244      16.162572      16.162572      16.162572    6[6-(1,6),6-(1,6),6-(8,8)]
   245      16.328843      16.328843      16.328843    6[6-(6,6),8-(0),8-(30)]
   246      20.242642      20.242642      20.242642    6[6-(1,6),6-(6,7),7-(7,30)]
   247      15.597679      15.597679      15.597679    6[1-(0),6-(1,6),6-(6,8)]
   248      20.140315      20.140315      20.140315    6[6-(1,6),6-(6,7),7-(7,30)]
   249      30.314935      30.314935      30.314935    6[6-(6,6),8-(30),8-(30)]
   250      35.936231      35.936231      35.936231    6[6-(6,6),8-(30),8-(30)]
   251      10.517835      10.517835      10.517835    6[1-(0),6-(1,6),6-(6,6)]
   252      31.370126      31.370126      31.370126    6[6-(1,6),6-(1,6),6-(8,8)]
   253      11.549578      11.549578      11.549578    6[1-(0),6-(1,6),6-(6,8)]
   254       32.97956       32.97956       32.97956    6[1-(0),6-(1,6),6-(6,8)]
   255      20.922665      20.922665      20.922665    6[6-(6,6),8-(30),8-(30)]
   256      14.855841      14.855841      14.855841    6[1-(0),6-(1,6),6-(6,8)]
   257      15.606207      15.606207      15.606207    6[1-(0),6-(1,6),6-(6,6)]
   258      17.236944      17.236944      17.236944    6[6-(1,6),6-(6,7),7-(7,30)]
   259      17.113311      17.113311      17.113311    6[1-(0),6-(1,6),6-(6,6)]
   260      21.773204      21.773204      21.773204    6[1-(0),6-(1,6),6-(1,6)]
   261        21.0399        21.0399        21.0399    6[1-(0),6-(1,6),6-(1,6)]
   262      34.851193      34.851193      34.851193    6[1-(0),6-(1,6),6-(6,8)]
   263      17.207101      17.207101      17.207101    6[1-(0),6-(1,6),6-(6,7)]
   264       20.71161       20.71161       20.71161    6[1-(0),6-(1,6),6-(6,7)]
   265      31.947817      31.947817      31.947817    6[1-(0),6-(1,6),6-(6,6)]
   266      21.849937      21.849937      21.849937    6[1-(0),6-(1,6),6-(1,6)]
   267      21.835017      21.835017      21.835017    6[1-(0),6-(1,6),6-(6,7)]
   268      19.739571      19.739571      19.739571    6[6-(1,6),6-(1,6),6-(8,8)]
   269      34.840535      34.840535      34.840535    6[1-(0),6-(1,6),6-(6,6)]
   270      17.492747      17.492747      17.492747    6[1-(0),6-(1,6),6-(6,7)]
   271      14.994391      14.994391      14.994391    6[6-(1,6),6-(6,7),7-(7,30)]
   272      17.362713      17.362713      17.362713    6[6-(1,6),6-(6,7),7-(7,30)]
   273      21.366048      21.366048      21.366048    6[1-(0),6-(1,6),6-(6,7)]
   274      12.125138      12.125138      12.125138    6[6-(1,6),6-(1,6),8-(6)]
   275      16.966225      16.966225      16.966225    6[1-(0),6-(1,6),6-(6,8)]
   276      14.266208      14.266208      14.266208    6[6-(1,6),6-(6,7),7-(7,30)]
   277      13.587474      13.587474      13.587474    6[6-(1,6),6-(6,7),7-(7,30)]
   278      12.359615      12.359615      12.359615    6[1-(0),6-(1,6),6-(6,7)]
   279      11.812196      11.812196      11.812196    6[1-(0),6-(1,6),6-(1,6)]
   280      12.491783      12.491783      12.491783    6[1-(0),6-(1,6),6-(1,6)]
   281      13.719642      13.719642      13.719642    6[1-(0),6-(1,6),6-(6,7)]
   282      27.703587      27.703587      27.703587    6[6-(1,1,8),6-(1,1,8),6-(1,1,8),6-(1,1,8)]
   283      40.176182      40.176182      40.176182    6[1-(0),6-(1,6),6-(6,7)]
   284      25.128509      25.128509      25.128509    6[6-(1,6),6-(6,7),7-(7,30)]
   285      19.125643      19.125643      19.125643    6[1-(0),6-(1,6),6-(1,6)]
   286      26.535431      26.535431      26.535431    6[6-(1,6),6-(6,7),7-(7,30)]
   287      27.241663      27.241663      27.241663    6[1-(0),6-(1,6),6-(6,7)]
   288      24.781029      24.781029      24.781029    6[1-(0),6-(1,6),6-(6,8)]
   289      18.400865      18.400865      18.400865    6[1-(0),6-(1,6),6-(1,6)]
   290      26.578065      26.578065      26.578065    6[1-(0),6-(1,6),6-(1,6)]
   291      38.571011      38.571011      38.571011    6[1-(0),6-(1,6),6-(6,7)]
   292      39.067698      39.067698      39.067698    6[6-(1,6),6-(6,7),7-(7,30)]
   293      25.207382      25.207382      25.207382    6[1-(0),6-(1,6),6-(1,6)]
   294       23.28031       23.28031       23.28031    6[1-(0),6-(1,6),6-(6,6)]
   295      24.501576      24.501576      24.501576    6[1-(0),6-(1,6),6-(6,7)]
   296      30.873443      30.873443      30.873443    6[1-(0),6-(1,6),6-(1,6)]
   297      24.350423      24.350423      24.350423    6[1-(0),6-(1,6),6-(6,8)]
   298      27.232269      27.232269      27.232269    6[1-(0),1-(0),6-(6,6,6),8-(6)]
   299      35.827518      35.827518      35.827518    6[1-(0),6-(1,6),6-(1,6)]
   300      25.256386      25.256386      25.256386    6[1-(0),6-(1,6),6-(1,6)]
   301      17.411738      17.411738      17.411738    6[6-(1,6),6-(1,6),6-(8,8)]
   302      28.009272      28.009272      28.009272    6[1-(0),1-(0),6-(6,6,6),8-(6)]
   303      23.664018      23.664018      23.664018    6[1-(0),6-(1,6),6-(6,6)]
   304       32.64915       32.64915       32.64915    6[6-(1,6),6-(6,7),7-(7,30)]
   305      12.432075      12.432075      12.432075    6[6-(1,6),6-(6,7),7-(7,30)]
   306      26.846641      26.846641      26.846641    6[6-(1,6),6-(1,6),8-(6)]
   307      28.965554      28.965554      28.965554    6[1-(0),1-(0),6-(6,6,6),8-(6)]
   308      27.584207      27.584207      27.584207    6[1-(0),6-(1,6),6-(6,6)]
   309      25.111441      25.111441      25.111441    6[6-(1,6),6-(1,6),8-(6)]
   310        26.5821        26.5821        26.5821    6[1-(0),1-(0),6-(6,6,6),8-(6)]
   311      17.452238      17.452238      17.452238    6[6-(1,6),6-(1,6),8-(6)]
   312      12.039843      12.039843      12.039843    6[1-(0),6-(1,6),6-(6,7)]
   313      26.471459      26.471459      26.471459    6[6-(1,6),6-(1,6),6-(8,8)]
   314      26.305185      26.305185      26.305185    6[6-(6,6),8-(0),8-(30)]
   315       22.39141       22.39141       22.39141    6[6-(1,6),6-(6,7),7-(7,30)]
   316      16.377862      16.377862      16.377862    6[1-(0),6-(1,6),6-(6,8)]
   317      33.152231      33.152231      33.152231    6[6-(1,6),6-(6,7),7-(7,30)]
   318       12.31911       12.31911       12.31911    6[6-(6,6),8-(30),8-(30)]
   319      17.356314      17.356314      17.356314    6[6-(6,6),8-(30),8-(30)]
   320      10.799206      10.799206      10.799206    6[1-(0),6-(1,6),6-(6,6)]
   321      11.263918      11.263918      11.263918    6[6-(1,6),6-(1,6),6-(8,8)]
   322      31.084463      31.084463      31.084463    6[1-(0),6-(1,6),6-(6,8)]
   323      30.971485      30.971485      30.971485    6[1-(0),6-(1,6),6-(6,8)]
   324       21.71138       21.71138       21.71138    6[6-(6,6),8-(30),8-(30)]
   325      27.778193      27.778193      27.778193    6[1-(0),6-(1,6),6-(6,8)]
   326      16.369336      16.369336      16.369336    6[1-(0),6-(1,6),6-(6,6)]
   327      36.055611      36.055611      36.055611    6[6-(1,6),6-(6,7),7-(7,30)]
   328      25.520722      25.520722      25.520722    6[1-(0),6-(1,6),6-(6,6)]
   329      10.202317      10.202317      10.202317    6[1-(0),6-(1,6),6-(1,6)]
   330      10.935623      10.935623      10.935623    6[1-(0),6-(1,6),6-(1,6)]
   331      18.441347      18.441347      18.441347    6[1-(0),6-(1,6),6-(6,8)]
   332      25.426922      25.426922      25.426922    6[1-(0),6-(1,6),6-(6,7)]
   333      32.580935      32.580935      32.580935    6[1-(0),6-(1,6),6-(6,7)]
   334      32.003228      32.003228      32.003228    6[1-(0),6-(1,6),6-(6,6)]
   335      31.442606      31.442606      31.442606    6[1-(0),6-(1,6),6-(1,6)]
   336       31.45753       31.45753       31.45753    6[1-(0),6-(1,6),6-(6,7)]
   337      22.894473      22.894473      22.894473    6[6-(1,6),6-(1,6),6-(8,8)]
   338      18.452006      18.452006      18.452006    6[1-(0),6-(1,6),6-(6,6)]
   339      35.799805      35.799805      35.799805    6[1-(0),6-(1,6),6-(6,7)]
   340      38.298154      38.298154      38.298154    6[6-(1,6),6-(6,7),7-(7,30)]
   341      35.929839      35.929839      35.929839    6[6-(1,6),6-(6,7),7-(7,30)]
   342      21.268004      21.268004      21.268004    6[1-(0),6-(1,6),6-(6,7)]
   343      30.508904      30.508904      30.508904    6[6-(1,6),6-(1,6),8-(6)]
   344       25.66781       25.66781       25.66781    6[1-(0),6-(1,6),6-(6,8)]
   345      17.709311      17.709311      17.709311    6[6-(1,6),6-(6,7),7-(7,30)]
   346      29.046576      29.046576      29.046576    6[6-(1,6),6-(6,7),7-(7,30)]
   347      30.274436      30.274436      30.274436    6[1-(0),6-(1,6),6-(6,7)]
   348      20.163325      20.163325      20.163325    6[1-(0),6-(1,6),6-(1,6)]
   349       19.48374       19.48374       19.48374    6[1-(0),6-(1,6),6-(1,6)]
   350       18.25588       18.25588       18.25588    6[1-(0),6-(1,6),6-(6,7)]
   351      14.930451      14.930451      14.930451    6[6-(1,1,8),6-(1,1,8),6-(1,1,8),6-(1,1,8)]
   352       2.457856       2.457856       2.457856    6[1-(0),6-(1,6),6-(6,7)]
   353      17.505529      17.505529      17.505529    6[6-(1,6),6-(6,7),7-(7,30)]
   354      23.508395      23.508395      23.508395    6[1-(0),6-(1,6),6-(1,6)]
   355      16.098607      16.098607      16.098607    6[6-(1,6),6-(6,7),7-(7,30)]
   356      15.392375      15.392375      15.392375    6[1-(0),6-(1,6),6-(6,7)]
   357      17.853009      17.853009      17.853009    6[1-(0),6-(1,6),6-(6,8)]
   358      24.233173      24.233173      24.233173    6[1-(0),6-(1,6),6-(1,6)]
   359      16.055973      16.055973      16.055973    6[1-(0),6-(1,6),6-(1,6)]
   360       4.063027       4.063027       4.063027    6[1-(0),6-(1,6),6-(6,7)]
   361        3.56634        3.56634        3.56634    6[6-(1,6),6-(6,7),7-(7,30)]
   362      17.426656      17.426656      17.426656    6[1-(0),6-(1,6),6-(1,6)]
   363      19.353728      19.353728      19.353728    6[1-(0),6-(1,6),6-(6,6)]
   364      18.132462      18.132462      18.132462    6[1-(0),6-(1,6),6-(6,7)]
   365      11.760595      11.760595      11.760595    6[1-(0),6-(1,6),6-(1,6)]
   366      18.283615      18.283615      18.283615    6[1-(0),6-(1,6),6-(6,8)]
   367      15.401769      15.401769      15.401769    6[1-(0),1-(0),6-(6,6,6),8-(6)]
   368        6.80652        6.80652        6.80652    6[1-(0),6-(1,6),6-(1,6)]
   369      17.377652      17.377652      17.377652    6[1-(0),6-(1,6),6-(1,6)]
   370        25.2223        25.2223        25.2223    6[6-(1,6),6-(1,6),6-(8,8)]
   371      14.624766      14.624766      14.624766    6[1-(0),1-(0),6-(6,6,6),8-(6)]
   372       18.97002       18.97002       18.97002    6[1-(0),6-(1,6),6-(6,6)]
   373       9.984888       9.984888       9.984888    6[6-(1,6),6-(6,7),7-(7,30)]
   374      30.201963      30.201963      30.201963    6[6-(1,6),6-(6,7),7-(7,30)]
   375      15.787397      15.787397      15.787397    6[6-(1,6),6-(1,6),8-(6)]
   376      13.668484      13.668484      13.668484    6[1-(0),1-(0),6-(6,6,6),8-(6)]
   377      15.049831      15.049831      15.049831    6[1-(0),6-(1,6),6-(6,6)]
   378      17.522597      17.522597      17.522597    6[6-(1,6),6-(1,6),8-(6)]
   379      16.051938      16.051938      16.051938    6[1-(0),1-(0),6-(6,6,6),8-(6)]
   380        25.1818        25.1818        25.1818    6[6-(1,6),6-(1,6),8-(6)]
   381      30.594195      30.594195      30.594195    6[1-(0),6-(1,6),6-(6,7)]
   382      16.162579      16.162579      16.162579    6[6-(1,6),6-(1,6),6-(8,8)]
   383      16.328853      16.328853      16.328853    6[6-(6,6),8-(0),8-(30)]
   384      20.242628      20.242628      20.242628    6[6-(1,6),6-(6,7),7-(7,30)]
   385      26.256176      26.256176      26.256176    6[1-(0),6-(1,6),6-(6,8)]
   386       9.481807       9.481807       9.481807    6[6-(1,6),6-(6,7),7-(7,30)]
   387      30.314928      30.314928      30.314928    6[6-(6,6),8-(30),8-(30)]
   388      25.277724      25.277724      25.277724    6[6-(6,6),8-(30),8-(30)]
   389      31.834832      31.834832      31.834832    6[1-(0),6-(1,6),6-(6,6)]
   390       31.37012       31.37012       31.37012    6[6-(1,6),6-(1,6),6-(8,8)]
   391      11.549575      11.549575      11.549575    6[1-(0),6-(1,6),6-(6,8)]
   392      11.662553      11.662553      11.662553    6[1-(0),6-(1,6),6-(6,8)]
   393      20.922658      20.922658      20.922658    6[6-(6,6),8-(30),8-(30)]
   394      14.855845      14.855845      14.855845    6[1-(0),6-(1,6),6-(6,8)]
   395      26.264702      26.264702      26.264702    6[1-(0),6-(1,6),6-(6,6)]
   396       6.578427       6.578427       6.578427    6[6-(1,6),6-(6,7),7-(7,30)]
   397      17.113316      17.113316      17.113316    6[1-(0),6-(1,6),6-(6,6)]
   398      32.431721      32.431721      32.431721    6[1-(0),6-(1,6),6-(1,6)]
   399      31.698415      31.698415      31.698415    6[1-(0),6-(1,6),6-(1,6)]
   400      24.192691      24.192691      24.192691    6[1-(0),6-(1,6),6-(6,8)]
   401      17.207116      17.207116      17.207116    6[1-(0),6-(1,6),6-(6,7)]
   402      10.053103      10.053103      10.053103    6[1-(0),6-(1,6),6-(6,7)]
   403       10.63081       10.63081       10.63081    6[1-(0),6-(1,6),6-(6,6)]
   404      11.191432      11.191432      11.191432    6[1-(0),6-(1,6),6-(1,6)]
   405      11.176508      11.176508      11.176508    6[1-(0),6-(1,6),6-(6,7)]
   406      19.739565      19.739565      19.739565    6[6-(1,6),6-(1,6),6-(8,8)]
   407      24.182032      24.182032      24.182032    6[1-(0),6-(1,6),6-(6,6)]
   408       6.834233       6.834233       6.834233    6[1-(0),6-(1,6),6-(6,7)]
   409       4.335884       4.335884       4.335884    6[6-(1,6),6-(6,7),7-(7,30)]
   410       6.704199       6.704199       6.704199    6[6-(1,6),6-(6,7),7-(7,30)]
   411      21.366034      21.366034      21.366034    6[1-(0),6-(1,6),6-(6,7)]
   412      12.125134      12.125134      12.125134    6[6-(1,6),6-(1,6),8-(6)]
   413      16.966228      16.966228      16.966228    6[1-(0),6-(1,6),6-(6,8)]
   414      14.266194      14.266194      14.266194    6[6-(1,6),6-(6,7),7-(7,30)]
   415      13.587462      13.587462      13.587462    6[6-(1,6),6-(6,7),7-(7,30)]
   416      12.359602      12.359602      12.359602    6[1-(0),6-(1,6),6-(6,7)]
   417      22.470713      22.470713      22.470713    6[1-(0),6-(1,6),6-(1,6)]
   418      23.150298      23.150298      23.150298    6[1-(0),6-(1,6),6-(1,6)]
   419      24.378158      24.378158      24.378158    6[1-(0),6-(1,6),6-(6,7)]
   420      27.703583      27.703583      27.703583    6[6-(1,1,8),6-(1,1,8),6-(1,1,8),6-(1,1,8)]
   421      29.517675      29.517675      29.517675    6[1-(0),6-(1,6),6-(6,7)]
   422      25.128502      25.128502      25.128502    6[6-(1,6),6-(6,7),7-(7,30)]
   423      29.784138      29.784138      29.784138    6[1-(0),6-(1,6),6-(1,6)]
   424      26.535424      26.535424      26.535424    6[6-(1,6),6-(6,7),7-(7,30)]
   425      27.241657      27.241657      27.241657    6[1-(0),6-(1,6),6-(6,7)]
   426       24.78102       24.78102       24.78102    6[1-(0),6-(1,6),6-(6,8)]
   427      29.059361      29.059361      29.059361    6[1-(0),6-(1,6),6-(1,6)]
   428      26.578059      26.578059      26.578059    6[1-(0),6-(1,6),6-(1,6)]
   429      27.912506      27.912506      27.912506    6[1-(0),6-(1,6),6-(6,7)]
   430       28.40919       28.40919       28.40919    6[6-(1,6),6-(6,7),7-(7,30)]
   431      25.207375      25.207375      25.207375    6[1-(0),6-(1,6),6-(1,6)]
   432      23.280305      23.280305      23.280305    6[1-(0),6-(1,6),6-(6,6)]
   433      24.501569      24.501569      24.501569    6[1-(0),6-(1,6),6-(6,7)]
   434      20.214936      20.214936      20.214936    6[1-(0),6-(1,6),6-(1,6)]
   435      24.350419      24.350419      24.350419    6[1-(0),6-(1,6),6-(6,8)]
   436      27.232264      27.232264      27.232264    6[1-(0),1-(0),6-(6,6,6),8-(6)]
   437      25.169003      25.169003      25.169003    6[1-(0),6-(1,6),6-(1,6)]
   438      25.256401      25.256401      25.256401    6[1-(0),6-(1,6),6-(1,6)]
   439       6.753233       6.753233       6.753233    6[6-(1,6),6-(1,6),6-(8,8)]
   440       28.00927       28.00927       28.00927    6[1-(0),1-(0),6-(6,6,6),8-(6)]
   441      23.664009      23.664009      23.664009    6[1-(0),6-(1,6),6-(6,6)]
   442      21.990641      21.990641      21.990641    6[6-(1,6),6-(6,7),7-(7,30)]
   443      23.090593      23.090593      23.090593    6[6-(1,6),6-(6,7),7-(7,30)]
   444      26.846643      26.846643      26.846643    6[6-(1,6),6-(1,6),8-(6)]
   445      28.965549      28.965549      28.965549    6[1-(0),1-(0),6-(6,6,6),8-(6)]
   446      27.584213      27.584213      27.584213    6[1-(0),6-(1,6),6-(6,6)]
   447      25.111435      25.111435      25.111435    6[6-(1,6),6-(1,6),8-(6)]
   448      26.582096      26.582096      26.582096    6[1-(0),1-(0),6-(6,6,6),8-(6)]
   449      28.110736      28.110736      28.110736    6[6-(1,6),6-(1,6),8-(6)]
   450      22.698359      22.698359      22.698359    6[1-(0),6-(1,6),6-(6,7)]
   451      26.471466      26.471466      26.471466    6[6-(1,6),6-(1,6),6-(8,8)]
   452      26.305195      26.305195      26.305195    6[6-(6,6),8-(0),8-(30)]
   453      22.391396      22.391396      22.391396    6[6-(1,6),6-(6,7),7-(7,30)]
   454      27.036359      27.036359      27.036359    6[1-(0),6-(1,6),6-(6,8)]
   455      22.493723      22.493723      22.493723    6[6-(1,6),6-(6,7),7-(7,30)]
   456      12.319103      12.319103      12.319103    6[6-(6,6),8-(30),8-(30)]
   457       6.697807       6.697807       6.697807    6[6-(6,6),8-(30),8-(30)]
   458      32.116203      32.116203      32.116203    6[1-(0),6-(1,6),6-(6,6)]
   459      11.263912      11.263912      11.263912    6[6-(1,6),6-(1,6),6-(8,8)]
   460       31.08446       31.08446       31.08446    6[1-(0),6-(1,6),6-(6,8)]
   461       9.654478       9.654478       9.654478    6[1-(0),6-(1,6),6-(6,8)]
   462      21.711373      21.711373      21.711373    6[6-(6,6),8-(30),8-(30)]
   463      27.778197      27.778197      27.778197    6[1-(0),6-(1,6),6-(6,8)]
   464      27.027831      27.027831      27.027831    6[1-(0),6-(1,6),6-(6,6)]
   465      25.397094      25.397094      25.397094    6[6-(1,6),6-(6,7),7-(7,30)]
   466      25.520727      25.520727      25.520727    6[1-(0),6-(1,6),6-(6,6)]
   467      20.860834      20.860834      20.860834    6[1-(0),6-(1,6),6-(1,6)]
   468      21.594138      21.594138      21.594138    6[1-(0),6-(1,6),6-(1,6)]
   469       7.782845       7.782845       7.782845    6[1-(0),6-(1,6),6-(6,8)]
   470      25.426937      25.426937      25.426937    6[1-(0),6-(1,6),6-(6,7)]
   471      21.922428      21.922428      21.922428    6[1-(0),6-(1,6),6-(6,7)]
   472      10.686221      10.686221      10.686221    6[1-(0),6-(1,6),6-(6,6)]
   473      20.784101      20.784101      20.784101    6[1-(0),6-(1,6),6-(1,6)]
   474      20.799021      20.799021      20.799021    6[1-(0),6-(1,6),6-(6,7)]
   475      22.894467      22.894467      22.894467    6[6-(1,6),6-(1,6),6-(8,8)]
   476       7.793503       7.793503       7.793503    6[1-(0),6-(1,6),6-(6,6)]
   477      25.141291      25.141291      25.141291    6[1-(0),6-(1,6),6-(6,7)]
   478      27.639647      27.639647      27.639647    6[6-(1,6),6-(6,7),7-(7,30)]
   479      25.271325      25.271325      25.271325    6[6-(1,6),6-(6,7),7-(7,30)]
   480       21.26799       21.26799       21.26799    6[1-(0),6-(1,6),6-(6,7)]
   481        30.5089        30.5089        30.5089    6[6-(1,6),6-(1,6),8-(6)]
   482      25.667813      25.667813      25.667813    6[1-(0),6-(1,6),6-(6,8)]
   483       28.36783       28.36783       28.36783    6[6-(1,6),6-(6,7),7-(7,30)]
   484      29.046564      29.046564      29.046564    6[6-(1,6),6-(6,7),7-(7,30)]
   485      30.274423      30.274423      30.274423    6[1-(0),6-(1,6),6-(6,7)]
   486      30.821842      30.821842      30.821842    6[1-(0),6-(1,6),6-(1,6)]
   487      30.142255      30.142255      30.142255    6[1-(0),6-(1,6),6-(1,6)]
   488      28.914396      28.914396      28.914396    6[1-(0),6-(1,6),6-(6,7)]
   489      14.388992      14.388992      14.388992    7[6-(6,6),7-(7,30),30-(7,7,8,8)]
   490      18.482284      18.482284      18.482284    7[6-(6,6),7-(7,30),30-(7,7,8)]
   491      15.460172      15.460172      15.460172    7[7-(6,30),7-(6,30),30-(7,7,7,7,7)]
   492      15.427132      15.427132      15.427132    7[6-(6,6),7-(7,30),30-(7,7,8)]
   493      18.524917      18.524917      18.524917    7[7-(6,30),7-(6,30),30-(7,7,7,7,7)]
   494      19.572648      19.572648      19.572648    7[6-(6,6),7-(7,30),30-(7,7,8,8)]
   495      19.837615      19.837615      19.837615    7[6-(6,6),7-(7,30),30-(7,7,8,8)]
   496       18.84339       18.84339       18.84339    7[7-(6,30),7-(6,30),30-(7,7,7,7,7)]
   497      18.980671      18.980671      18.980671    7[6-(6,6),7-(7,30),30-(7,7,8,8)]
   498      15.998423      15.998423      15.998423    7[6-(6,6),7-(7,30),30-(7,7,8,8)]
   499       15.79378       15.79378       15.79378    7[7-(6,30),7-(6,30),30-(7,7,7,7,7)]
   500      14.719403      14.719403      14.719403    7[6-(6,6),7-(7,30),30-(7,7,8,8)]
   501      15.800176      15.800176      15.800176    7[6-(6,6),7-(7,30),30-(7,7,8,8)]
   502      16.972611      16.972611      16.972611    7[7-(6,30),7-(6,30),30-(7,7,7,7,7)]
   503      18.008617      18.008617      18.008617    7[6-(6,6),7-(7,30),30-(7,7,8,8)]
   504      17.133557      17.133557      17.133557    7[6-(6,6),7-(7,30),30-(7,7,8)]
   505      17.247602      17.247602      17.247602    7[7-(6,30),7-(6,30),30-(7,7,7,7,7)]
   506      17.375076      17.375076      17.375076    7[6-(6,6),7-(7,30),30-(7,7,8,8)]
   507      28.245056      28.245056      28.245056    7[6-(6,6),7-(7,30),30-(7,7,8,8)]
   508      24.151768      24.151768      24.151768    7[6-(6,6),7-(7,30),30-(7,7,8)]
   509      27.173877      27.173877      27.173877    7[7-(6,30),7-(6,30),30-(7,7,7,7,7)]
   510       27.20692       27.20692       27.20692    7[6-(6,6),7-(7,30),30-(7,7,8)]
   511      24.109132      24.109132      24.109132    7[7-(6,30),7-(6,30),30-(7,7,7,7,7)]
   512      23.061402      23.061402      23.061402    7[6-(6,6),7-(7,30),30-(7,7,8,8)]
   513      22.796429      22.796429      22.796429    7[6-(6,6),7-(7,30),30-(7,7,8,8)]
   514      34.449159      34.449159      34.449159    7[7-(6,30),7-(6,30),30-(7,7,7,7,7)]
   515      34.311877      34.311877      34.311877    7[6-(6,6),7-(7,30),30-(7,7,8,8)]
   516      37.294125      37.294125      37.294125    7[6-(6,6),7-(7,30),30-(7,7,8,8)]
   517      37.498769      37.498769      37.498769    7[7-(6,30),7-(6,30),30-(7,7,7,7,7)]
   518      38.573145      38.573145      38.573145    7[6-(6,6),7-(7,30),30-(7,7,8,8)]
   519      26.833869      26.833869      26.833869    7[6-(6,6),7-(7,30),30-(7,7,8,8)]
   520      25.661434      25.661434      25.661434    7[7-(6,30),7-(6,30),30-(7,7,7,7,7)]
   521      24.625428      24.625428      24.625428    7[6-(6,6),7-(7,30),30-(7,7,8,8)]
   522      36.158998      36.158998      36.158998    7[6-(6,6),7-(7,30),30-(7,7,8)]
   523      36.044951      36.044951      36.044951    7[7-(6,30),7-(6,30),30-(7,7,7,7,7)]
   524      35.917475      35.917475      35.917475    7[6-(6,6),7-(7,30),30-(7,7,8,8)]
   525      14.388982      14.388982      14.388982    7[6-(6,6),7-(7,30),30-(7,7,8,8)]
   526       18.48227       18.48227       18.48227    7[6-(6,6),7-(7,30),30-(7,7,8)]
   527      15.460161      15.460161      15.460161    7[7-(6,30),7-(6,30),30-(7,7,7,7,7)]
   528      15.427118      15.427118      15.427118    7[6-(6,6),7-(7,30),30-(7,7,8)]
   529      18.524906      18.524906      18.524906    7[7-(6,30),7-(6,30),30-(7,7,7,7,7)]
   530      19.572636      19.572636      19.572636    7[6-(6,6),7-(7,30),30-(7,7,8,8)]
   531       9.179104       9.179104       9.179104    7[6-(6,6),7-(7,30),30-(7,7,8,8)]
   532       8.184879       8.184879       8.184879    7[7-(6,30),7-(6,30),30-(7,7,7,7,7)]
   533       8.322161       8.322161       8.322161    7[6-(6,6),7-(7,30),30-(7,7,8,8)]
   534       5.339913       5.339913       5.339913    7[6-(6,6),7-(7,30),30-(7,7,8,8)]
   535       5.135269       5.135269       5.135269    7[7-(6,30),7-(6,30),30-(7,7,7,7,7)]
   536       4.060893       4.060893       4.060893    7[6-(6,6),7-(7,30),30-(7,7,8,8)]
   537      15.800169      15.800169      15.800169    7[6-(6,6),7-(7,30),30-(7,7,8,8)]
   538      16.972604      16.972604      16.972604    7[7-(6,30),7-(6,30),30-(7,7,7,7,7)]
   539       18.00861       18.00861       18.00861    7[6-(6,6),7-(7,30),30-(7,7,8,8)]
   540        6.47504        6.47504        6.47504    7[6-(6,6),7-(7,30),30-(7,7,8)]
   541       6.589087       6.589087       6.589087    7[7-(6,30),7-(6,30),30-(7,7,7,7,7)]
   542       6.716563       6.716563       6.716563    7[6-(6,6),7-(7,30),30-(7,7,8,8)]
   543      28.245046      28.245046      28.245046    7[6-(6,6),7-(7,30),30-(7,7,8,8)]
   544      24.151754      24.151754      24.151754    7[6-(6,6),7-(7,30),30-(7,7,8)]
   545      27.173866      27.173866      27.173866    7[7-(6,30),7-(6,30),30-(7,7,7,7,7)]
   546      27.206906      27.206906      27.206906    7[6-(6,6),7-(7,30),30-(7,7,8)]
   547      24.109121      24.109121      24.109121    7[7-(6,30),7-(6,30),30-(7,7,7,7,7)]
   548       23.06139       23.06139       23.06139    7[6-(6,6),7-(7,30),30-(7,7,8,8)]
   549      22.796423      22.796423      22.796423    7[6-(6,6),7-(7,30),30-(7,7,8,8)]
   550      23.790648      23.790648      23.790648    7[7-(6,30),7-(6,30),30-(7,7,7,7,7)]
   551      23.653367      23.653367      23.653367    7[6-(6,6),7-(7,30),30-(7,7,8,8)]
   552      26.635615      26.635615      26.635615    7[6-(6,6),7-(7,30),30-(7,7,8,8)]
   553      26.840258      26.840258      26.840258    7[7-(6,30),7-(6,30),30-(7,7,7,7,7)]
   554      27.914635      27.914635      27.914635    7[6-(6,6),7-(7,30),30-(7,7,8,8)]
   555      26.833862      26.833862      26.833862    7[6-(6,6),7-(7,30),30-(7,7,8,8)]
   556      25.661427      25.661427      25.661427    7[7-(6,30),7-(6,30),30-(7,7,7,7,7)]
   557      24.625421      24.625421      24.625421    7[6-(6,6),7-(7,30),30-(7,7,8,8)]
   558      25.500481      25.500481      25.500481    7[6-(6,6),7-(7,30),30-(7,7,8)]
   559      25.386436      25.386436      25.386436    7[7-(6,30),7-(6,30),30-(7,7,7,7,7)]
   560      25.258962      25.258962      25.258962    7[6-(6,6),7-(7,30),30-(7,7,8,8)]
   561      29.760692      29.760692      29.760692    8[6-(6,8),30-(7,7,7,8)]
   562      29.967469      29.967469      29.967469    8[6-(6,8),30-(7,7,7,8)]
   563      15.527323      15.527323      15.527323    8[6-(6,8)]
   564      17.339482      17.339482      17.339482    8[6-(6,8),30-(7,7,7)]
   565      21.250948      21.250948      21.250948    8[6-(6,8),30-(7,7,7,8)]
   566      21.645311      21.645311      21.645311    8[6-(6,8),30-(7,7,7,8)]
   567      36.810228      36.810228      36.810228    8[6-(6,8),30-(7,7,7,8)]
   568      35.121921      35.121921      35.121921    8[6-(6,8),30-(7,7,7,8)]
   569      14.402433      14.402433      14.402433    8[6-(1,1,6),6-(6,6)]
   570      15.759897      15.759897      15.759897    8[6-(1,1,6),6-(6,6)]
   571      16.399623      16.399623      16.399623    8[6-(1,1,6),6-(6,6)]
   572      13.150485      13.150485      13.150485    8[6-(1,1,6),6-(6,6)]
   573      12.873351      12.873351      12.873351    8[6-(6,8),30-(7,7,7,8)]
   574      12.666578      12.666578      12.666578    8[6-(6,8),30-(7,7,7,8)]
   575      27.106704      27.106704      27.106704    8[6-(6,8)]
   576      25.294546      25.294546      25.294546    8[6-(6,8),30-(7,7,7)]
   577      21.383099      21.383099      21.383099    8[6-(6,8),30-(7,7,7,8)]
   578      20.988733      20.988733      20.988733    8[6-(6,8),30-(7,7,7,8)]
   579      16.482318      16.482318      16.482318    8[6-(6,8),30-(7,7,7,8)]
   580      18.170624      18.170624      18.170624    8[6-(6,8),30-(7,7,7,8)]
   581       28.23161       28.23161       28.23161    8[6-(1,1,6),6-(6,6)]
   582      26.874141      26.874141      26.874141    8[6-(1,1,6),6-(6,6)]
   583       26.23442       26.23442       26.23442    8[6-(1,1,6),6-(6,6)]
   584      29.483556      29.483556      29.483556    8[6-(1,1,6),6-(6,6)]
   585      29.760687      29.760687      29.760687    8[6-(6,8),30-(7,7,7,8)]
   586       29.96746       29.96746       29.96746    8[6-(6,8),30-(7,7,7,8)]
   587      15.527334      15.527334      15.527334    8[6-(6,8)]
   588      17.339492      17.339492      17.339492    8[6-(6,8),30-(7,7,7)]
   589      21.250939      21.250939      21.250939    8[6-(6,8),30-(7,7,7,8)]
   590      21.645305      21.645305      21.645305    8[6-(6,8),30-(7,7,7,8)]
   591       26.15172       26.15172       26.15172    8[6-(6,8),30-(7,7,7,8)]
   592      24.463414      24.463414      24.463414    8[6-(6,8),30-(7,7,7,8)]
   593      14.402428      14.402428      14.402428    8[6-(1,1,6),6-(6,6)]
   594      15.759897      15.759897      15.759897    8[6-(1,1,6),6-(6,6)]
   595      16.399618      16.399618      16.399618    8[6-(1,1,6),6-(6,6)]
   596      13.150482      13.150482      13.150482    8[6-(1,1,6),6-(6,6)]
   597      12.873346      12.873346      12.873346    8[6-(6,8),30-(7,7,7,8)]
   598      12.666569      12.666569      12.666569    8[6-(6,8),30-(7,7,7,8)]
   599      27.106715      27.106715      27.106715    8[6-(6,8)]
   600      25.294556      25.294556      25.294556    8[6-(6,8),30-(7,7,7)]
   601       21.38309       21.38309       21.38309    8[6-(6,8),30-(7,7,7,8)]
   602      20.988727      20.988727      20.988727    8[6-(6,8),30-(7,7,7,8)]
   603        5.82381        5.82381        5.82381    8[6-(6,8),30-(7,7,7,8)]
   604       7.512117       7.512117       7.512117    8[6-(6,8),30-(7,7,7,8)]
   605      28.231605      28.231605      28.231605    8[6-(1,1,6),6-(6,6)]
   606      26.874141      26.874141      26.874141    8[6-(1,1,6),6-(6,6)]
   607      26.234415      26.234415      26.234415    8[6-(1,1,6),6-(6,6)]
   608      29.483553      29.483553      29.483553    8[6-(1,1,6),6-(6,6)]
