# Supplementary material for: A collection of forcefield precursors for metal–organic frameworks
Source: RSC Adv. 2019 Nov 13;9(63):36492–507. doi: 10.1039/c9ra07327b (PMC9075174; doi:10.1039/c9ra07327b)
Supplement: RA-009-C9RA07327B-s687 [file RA-009-C9RA07327B-s687.txt]

FAYPIG_clean

19.562000    0.000000    0.000000
-1.036327    20.824229    0.000000
-9.079501    -10.546240    19.026976

     1      -0.116137      -0.116137      -0.116137    30[7-(7,7),7-(7,7),7-(7,7),7-(7,7),7-(7,7),7-(7,7)]
     2      -3.153889      -3.153889      -3.153889    30[7-(6,7),7-(6,7),7-(6,7),8-(6)]
     3       0.133592       0.133592       0.133592    30[7-(6,7),7-(6,7),7-(6,7),8-(6)]
     4       2.632446       2.632446       2.632446    30[7-(6,7),7-(6,7),7-(6,7),8-(6)]
     5        -0.0242        -0.0242        -0.0242    30[7-(6,7),7-(6,7),7-(6,7),8-(6),8-(6)]
     6       9.562309       9.562309       9.562309    30[7-(7,7),7-(7,7),7-(7,7),7-(7,7),7-(7,7),7-(7,7)]
     7      12.600061      12.600061      12.600061    30[7-(6,7),7-(6,7),7-(6,7),8-(6)]
     8        9.31258        9.31258        9.31258    30[7-(6,7),7-(6,7),7-(6,7),8-(6)]
     9       6.813726       6.813726       6.813726    30[7-(6,7),7-(6,7),7-(6,7),8-(6)]
    10       9.470372       9.470372       9.470372    30[7-(6,7),7-(6,7),7-(6,7),8-(6),8-(6)]
    11       14.12014       14.12014       14.12014    1[6-(6,6)]
    12      13.204412      13.204412      13.204412    1[6-(6,6)]
    13      -2.886407      -2.886407      -2.886407    1[6-(6,6)]
    14      -4.567158      -4.567158      -4.567158    1[6-(1,1,6)]
    15      14.260935      14.260935      14.260935    1[6-(1,1,6)]
    16      13.511175      13.511175      13.511175    1[6-(1,1,6)]
    17      16.714107      16.714107      16.714107    1[6-(6,6)]
    18      17.757449      17.757449      17.757449    1[6-(6,6)]
    19       1.783924       1.783924       1.783924    1[6-(6,6)]
    20       2.717947       2.717947       2.717947    1[6-(6,6)]
    21       4.733614       4.733614       4.733614    1[6-(6,6)]
    22       4.820798       4.820798       4.820798    1[6-(6,6)]
    23       6.556483       6.556483       6.556483    1[6-(1,1,6)]
    24       6.961526       6.961526       6.961526    1[6-(1,1,6)]
    25       6.242296       6.242296       6.242296    1[6-(1,1,6)]
    26       2.959828       2.959828       2.959828    1[6-(6,6)]
    27       6.062097       6.062097       6.062097    1[6-(6,6)]
    28       4.996736       4.996736       4.996736    1[6-(6,6)]
    29       4.939846       4.939846       4.939846    1[6-(1,1,6)]
    30       5.592409       5.592409       5.592409    1[6-(1,1,6)]
    31       6.261435       6.261435       6.261435    1[6-(1,1,6)]
    32       0.467645       0.467645       0.467645    1[6-(6,6)]
    33       1.097922       1.097922       1.097922    1[6-(6,6)]
    34       0.961627       0.961627       0.961627    1[6-(6,6)]
    35       4.992129       4.992129       4.992129    1[6-(6,6)]
    36       6.726655       6.726655       6.726655    1[6-(6,6)]
    37       7.549131       7.549131       7.549131    1[6-(6,6)]
    38       5.736243       5.736243       5.736243    1[6-(6,6)]
    39       -1.30514       -1.30514       -1.30514    1[6-(1,6,8)]
    40      -0.372195      -0.372195      -0.372195    1[6-(1,6,8)]
    41       2.329542       2.329542       2.329542    1[6-(6,6)]
    42       2.223732       2.223732       2.223732    1[6-(6,6)]
    43      -1.478822      -1.478822      -1.478822    1[6-(6,6)]
    44      -1.330201      -1.330201      -1.330201    1[6-(6,6)]
    45      13.075673      13.075673      13.075673    1[6-(6,6)]
    46       11.69412       11.69412       11.69412    1[6-(6,6)]
    47      12.671365      12.671365      12.671365    1[6-(6,6)]
    48      14.052918      14.052918      14.052918    1[6-(6,6)]
    49       2.639463       2.639463       2.639463    1[6-(1,6,8)]
    50       1.594048       1.594048       1.594048    1[6-(1,6,8)]
    51       1.987477       1.987477       1.987477    1[6-(1,6,8)]
    52       1.414104       1.414104       1.414104    1[6-(1,6,8)]
    53      -0.437071      -0.437071      -0.437071    1[6-(1,6,8)]
    54      -0.060257      -0.060257      -0.060257    1[6-(1,6,8)]
    55       3.113412       3.113412       3.113412    1[6-(6,6)]
    56       3.198362       3.198362       3.198362    1[6-(6,6)]
    57       -0.70767       -0.70767       -0.70767    1[6-(6,6)]
    58      -0.790664      -0.790664      -0.790664    1[6-(6,6)]
    59      -2.616492      -2.616492      -2.616492    1[6-(6,6)]
    60       -4.70881       -4.70881       -4.70881    1[6-(6,6)]
    61      14.294506      14.294506      14.294506    1[6-(6,6)]
    62      12.584482      12.584482      12.584482    1[6-(1,1,6)]
    63       13.17812       13.17812       13.17812    1[6-(1,1,6)]
    64      12.520268      12.520268      12.520268    1[6-(1,1,6)]
    65       1.596415       1.596415       1.596415    1[6-(1,1,6)]
    66        0.73473        0.73473        0.73473    1[6-(1,1,6)]
    67       2.249153       2.249153       2.249153    1[6-(1,1,6)]
    68       1.712812       1.712812       1.712812    1[6-(1,1,6)]
    69      -8.539277      -8.539277      -8.539277    1[6-(1,1,6)]
    70      -8.618449      -8.618449      -8.618449    1[6-(1,1,6)]
    71      -4.673968      -4.673968      -4.673968    1[6-(6,6)]
    72       -3.75824       -3.75824       -3.75824    1[6-(6,6)]
    73      12.332579      12.332579      12.332579    1[6-(6,6)]
    74       14.01333       14.01333       14.01333    1[6-(1,1,6)]
    75      -4.814763      -4.814763      -4.814763    1[6-(1,1,6)]
    76      -4.065003      -4.065003      -4.065003    1[6-(1,1,6)]
    77      -7.267935      -7.267935      -7.267935    1[6-(6,6)]
    78      -8.311277      -8.311277      -8.311277    1[6-(6,6)]
    79       7.662248       7.662248       7.662248    1[6-(6,6)]
    80       6.728225       6.728225       6.728225    1[6-(6,6)]
    81       4.712558       4.712558       4.712558    1[6-(6,6)]
    82       4.625374       4.625374       4.625374    1[6-(6,6)]
    83       2.889689       2.889689       2.889689    1[6-(1,1,6)]
    84       2.484646       2.484646       2.484646    1[6-(1,1,6)]
    85       3.203876       3.203876       3.203876    1[6-(1,1,6)]
    86       6.486344       6.486344       6.486344    1[6-(6,6)]
    87       3.384075       3.384075       3.384075    1[6-(6,6)]
    88       4.449436       4.449436       4.449436    1[6-(6,6)]
    89       4.506326       4.506326       4.506326    1[6-(1,1,6)]
    90       3.853763       3.853763       3.853763    1[6-(1,1,6)]
    91       3.184737       3.184737       3.184737    1[6-(1,1,6)]
    92       8.978527       8.978527       8.978527    1[6-(6,6)]
    93        8.34825        8.34825        8.34825    1[6-(6,6)]
    94       8.484545       8.484545       8.484545    1[6-(6,6)]
    95       4.454043       4.454043       4.454043    1[6-(6,6)]
    96       2.719517       2.719517       2.719517    1[6-(6,6)]
    97       1.897041       1.897041       1.897041    1[6-(6,6)]
    98       3.709929       3.709929       3.709929    1[6-(6,6)]
    99      10.751312      10.751312      10.751312    1[6-(1,6,8)]
   100       9.818367       9.818367       9.818367    1[6-(1,6,8)]
   101        7.11663        7.11663        7.11663    1[6-(6,6)]
   102        7.22244        7.22244        7.22244    1[6-(6,6)]
   103      10.924994      10.924994      10.924994    1[6-(6,6)]
   104      10.776373      10.776373      10.776373    1[6-(6,6)]
   105      -3.629501      -3.629501      -3.629501    1[6-(6,6)]
   106      -2.247948      -2.247948      -2.247948    1[6-(6,6)]
   107      -3.225193      -3.225193      -3.225193    1[6-(6,6)]
   108      -4.606746      -4.606746      -4.606746    1[6-(6,6)]
   109       6.806709       6.806709       6.806709    1[6-(1,6,8)]
   110       7.852124       7.852124       7.852124    1[6-(1,6,8)]
   111       7.458695       7.458695       7.458695    1[6-(1,6,8)]
   112       8.032068       8.032068       8.032068    1[6-(1,6,8)]
   113       9.883243       9.883243       9.883243    1[6-(1,6,8)]
   114       9.506429       9.506429       9.506429    1[6-(1,6,8)]
   115        6.33276        6.33276        6.33276    1[6-(6,6)]
   116        6.24781        6.24781        6.24781    1[6-(6,6)]
   117      10.153842      10.153842      10.153842    1[6-(6,6)]
   118      11.273163      11.273163      11.273163    1[6-(6,6)]
   119      12.062664      12.062664      12.062664    1[6-(6,6)]
   120      14.154982      14.154982      14.154982    1[6-(6,6)]
   121      -4.848334      -4.848334      -4.848334    1[6-(6,6)]
   122       -3.13831       -3.13831       -3.13831    1[6-(1,1,6)]
   123      -3.731948      -3.731948      -3.731948    1[6-(1,1,6)]
   124      -3.074096      -3.074096      -3.074096    1[6-(1,1,6)]
   125       7.849757       7.849757       7.849757    1[6-(1,1,6)]
   126       8.711442       8.711442       8.711442    1[6-(1,1,6)]
   127       7.197019       7.197019       7.197019    1[6-(1,1,6)]
   128        7.73336        7.73336        7.73336    1[6-(1,1,6)]
   129      17.985449      17.985449      17.985449    1[6-(1,1,6)]
   130      18.064621      18.064621      18.064621    1[6-(1,1,6)]
   131      -2.850386      -2.850386      -2.850386    6[6-(1,6),6-(6,7),7-(7,30)]
   132      -3.618776      -3.618776      -3.618776    6[6-(1,6),6-(6,7),7-(7,30)]
   133      14.630521      14.630521      14.630521    6[1-(0),6-(1,6),6-(6,7)]
   134      14.086209      14.086209      14.086209    6[1-(0),6-(1,6),6-(6,6)]
   135      -4.716444      -4.716444      -4.716444    6[6-(1,1,1),6-(1,6),6-(1,6)]
   136      -3.405247      -3.405247      -3.405247    6[1-(0),6-(6,6),6-(6,7)]
   137      -5.199861      -5.199861      -5.199861    6[1-(0),1-(0),1-(0),6-(6,6)]
   138       0.235455       0.235455       0.235455    6[6-(1,6),6-(6,7),7-(7,30)]
   139      -1.152714      -1.152714      -1.152714    6[6-(1,6),6-(6,7),7-(7,30)]
   140      17.646768      17.646768      17.646768    6[1-(0),6-(1,6),6-(6,7)]
   141      18.271382      18.271382      18.271382    6[1-(0),6-(1,6),6-(6,6)]
   142        0.10663        0.10663        0.10663    6[6-(1,1,1),6-(1,6),6-(1,6)]
   143       0.861105       0.861105       0.861105    6[1-(0),6-(6,6),6-(6,7)]
   144       3.199115       3.199115       3.199115    6[6-(1,6),6-(6,7),7-(7,30)]
   145        2.55584        2.55584        2.55584    6[6-(1,6),6-(6,7),7-(7,30)]
   146       3.137636       3.137636       3.137636    6[1-(0),6-(1,6),6-(6,7)]
   147       4.334066       4.334066       4.334066    6[1-(0),6-(1,6),6-(6,6)]
   148       4.976305       4.976305       4.976305    6[6-(1,1,1),6-(1,6),6-(1,6)]
   149       4.403589       4.403589       4.403589    6[1-(0),6-(6,6),6-(6,7)]
   150       6.299187       6.299187       6.299187    6[1-(0),1-(0),1-(0),6-(6,6)]
   151       3.345632       3.345632       3.345632    6[6-(1,6),6-(6,7),7-(7,30)]
   152        2.72909        2.72909        2.72909    6[6-(1,6),6-(6,7),7-(7,30)]
   153       3.374346       3.374346       3.374346    6[1-(0),6-(6,6),6-(6,7)]
   154       4.609743       4.609743       4.609743    6[6-(1,1,1),6-(1,6),6-(1,6)]
   155       5.230753       5.230753       5.230753    6[1-(0),6-(1,6),6-(6,6)]
   156       4.598489       4.598489       4.598489    6[1-(0),6-(1,6),6-(6,7)]
   157       5.415597       5.415597       5.415597    6[1-(0),1-(0),1-(0),6-(6,6)]
   158       0.330183       0.330183       0.330183    6[6-(1,6),6-(6,7),7-(7,30)]
   159       0.563657       0.563657       0.563657    6[1-(0),6-(1,6),6-(6,7)]
   160       0.952378       0.952378       0.952378    6[1-(0),6-(1,6),6-(6,6)]
   161       1.098674       1.098674       1.098674    6[6-(1,1,1),6-(1,6),6-(1,6)]
   162       0.864421       0.864421       0.864421    6[1-(0),6-(6,6),6-(6,7)]
   163       0.480111       0.480111       0.480111    6[6-(1,6),6-(6,7),7-(7,30)]
   164       4.392587       4.392587       4.392587    6[6-(6,6),8-(0),8-(30)]
   165       5.306915       5.306915       5.306915    6[6-(1,6),6-(1,6),6-(8,8)]
   166       5.532722       5.532722       5.532722    6[1-(0),6-(1,6),6-(6,6)]
   167       6.517319       6.517319       6.517319    6[1-(0),6-(1,6),6-(6,8)]
   168       7.199568       7.199568       7.199568    6[6-(1,6),6-(1,6),8-(6)]
   169       7.013188       7.013188       7.013188    6[1-(0),6-(1,6),6-(6,8)]
   170       5.961192       5.961192       5.961192    6[1-(0),6-(1,6),6-(6,6)]
   171       -0.57458       -0.57458       -0.57458    6[1-(0),1-(0),6-(6,6,6),8-(6)]
   172       0.529112       0.529112       0.529112    6[6-(6,6),8-(0),8-(30)]
   173       0.546037       0.546037       0.546037    6[6-(1,6),6-(1,6),6-(8,8)]
   174       1.538302       1.538302       1.538302    6[1-(0),6-(1,6),6-(6,6)]
   175          1.498          1.498          1.498    6[1-(0),6-(1,6),6-(6,8)]
   176        0.33124        0.33124        0.33124    6[6-(1,6),6-(1,6),8-(6)]
   177      -0.732019      -0.732019      -0.732019    6[1-(0),6-(1,6),6-(6,8)]
   178       -0.61024       -0.61024       -0.61024    6[1-(0),6-(1,6),6-(6,6)]
   179      13.701378      13.701378      13.701378    6[6-(1,6),6-(1,6),6-(8,8)]
   180      12.996618      12.996618      12.996618    6[1-(0),6-(1,6),6-(6,6)]
   181      12.167729      12.167729      12.167729    6[1-(0),6-(1,6),6-(6,8)]
   182      12.046567      12.046567      12.046567    6[6-(1,6),6-(1,6),8-(6)]
   183      12.753283      12.753283      12.753283    6[1-(0),6-(1,6),6-(6,8)]
   184      13.581264      13.581264      13.581264    6[1-(0),6-(1,6),6-(6,6)]
   185       1.827968       1.827968       1.827968    6[1-(0),1-(0),6-(6,6,6),8-(6)]
   186       0.692487       0.692487       0.692487    6[6-(1,1,8),6-(1,1,8),6-(1,1,8),6-(1,1,8)]
   187       1.192647       1.192647       1.192647    6[1-(0),1-(0),6-(6,6,6),8-(6)]
   188         0.2726         0.2726         0.2726    6[1-(0),1-(0),6-(6,6,6),8-(6)]
   189       0.042772       0.042772       0.042772    6[6-(6,6),8-(30),8-(30)]
   190       0.113616       0.113616       0.113616    6[6-(1,6),6-(1,6),6-(8,8)]
   191       2.338858       2.338858       2.338858    6[1-(0),6-(1,6),6-(6,6)]
   192       2.396024       2.396024       2.396024    6[1-(0),6-(1,6),6-(6,8)]
   193       1.245914       1.245914       1.245914    6[6-(1,6),6-(1,6),8-(6)]
   194       0.056792       0.056792       0.056792    6[1-(0),6-(1,6),6-(6,8)]
   195       0.009675       0.009675       0.009675    6[1-(0),6-(1,6),6-(6,6)]
   196      -3.477328      -3.477328      -3.477328    6[6-(1,6),6-(6,7),7-(7,30)]
   197      -2.687987      -2.687987      -2.687987    6[6-(1,6),6-(6,7),7-(7,30)]
   198      -3.153807      -3.153807      -3.153807    6[1-(0),6-(1,6),6-(6,7)]
   199       -4.39611       -4.39611       -4.39611    6[1-(0),6-(1,6),6-(6,6)]
   200      14.362715      14.362715      14.362715    6[6-(1,1,1),6-(1,6),6-(1,6)]
   201      14.826367      14.826367      14.826367    6[1-(0),6-(6,6),6-(6,7)]
   202       13.05168       13.05168       13.05168    6[1-(0),1-(0),1-(0),6-(6,6)]
   203      14.694897      14.694897      14.694897    6[6-(6,6),8-(0),8-(30)]
   204       1.452894       1.452894       1.452894    6[1-(0),1-(0),1-(0),6-(6,6)]
   205       0.754217       0.754217       0.754217    6[1-(0),1-(0),1-(0),6-(6,6)]
   206      12.296558      12.296558      12.296558    6[6-(1,6),6-(6,7),7-(7,30)]
   207      13.064948      13.064948      13.064948    6[6-(1,6),6-(6,7),7-(7,30)]
   208      -5.184349      -5.184349      -5.184349    6[1-(0),6-(1,6),6-(6,7)]
   209      -4.640037      -4.640037      -4.640037    6[1-(0),6-(1,6),6-(6,6)]
   210      14.162616      14.162616      14.162616    6[6-(1,1,1),6-(1,6),6-(1,6)]
   211      12.851419      12.851419      12.851419    6[1-(0),6-(6,6),6-(6,7)]
   212      14.646033      14.646033      14.646033    6[1-(0),1-(0),1-(0),6-(6,6)]
   213       9.210717       9.210717       9.210717    6[6-(1,6),6-(6,7),7-(7,30)]
   214      10.598886      10.598886      10.598886    6[6-(1,6),6-(6,7),7-(7,30)]
   215      -8.200596      -8.200596      -8.200596    6[1-(0),6-(1,6),6-(6,7)]
   216       -8.82521       -8.82521       -8.82521    6[1-(0),6-(1,6),6-(6,6)]
   217       9.339542       9.339542       9.339542    6[6-(1,1,1),6-(1,6),6-(1,6)]
   218       8.585067       8.585067       8.585067    6[1-(0),6-(6,6),6-(6,7)]
   219       6.247057       6.247057       6.247057    6[6-(1,6),6-(6,7),7-(7,30)]
   220       6.890332       6.890332       6.890332    6[6-(1,6),6-(6,7),7-(7,30)]
   221       6.308536       6.308536       6.308536    6[1-(0),6-(1,6),6-(6,7)]
   222       5.112106       5.112106       5.112106    6[1-(0),6-(1,6),6-(6,6)]
   223       4.469867       4.469867       4.469867    6[6-(1,1,1),6-(1,6),6-(1,6)]
   224       5.042583       5.042583       5.042583    6[1-(0),6-(6,6),6-(6,7)]
   225       3.146985       3.146985       3.146985    6[1-(0),1-(0),1-(0),6-(6,6)]
   226        6.10054        6.10054        6.10054    6[6-(1,6),6-(6,7),7-(7,30)]
   227       6.717082       6.717082       6.717082    6[6-(1,6),6-(6,7),7-(7,30)]
   228       6.071826       6.071826       6.071826    6[1-(0),6-(6,6),6-(6,7)]
   229       4.836429       4.836429       4.836429    6[6-(1,1,1),6-(1,6),6-(1,6)]
   230       4.215419       4.215419       4.215419    6[1-(0),6-(1,6),6-(6,6)]
   231       4.847683       4.847683       4.847683    6[1-(0),6-(1,6),6-(6,7)]
   232       4.030575       4.030575       4.030575    6[1-(0),1-(0),1-(0),6-(6,6)]
   233       9.115989       9.115989       9.115989    6[6-(1,6),6-(6,7),7-(7,30)]
   234       8.882515       8.882515       8.882515    6[1-(0),6-(1,6),6-(6,7)]
   235       8.493794       8.493794       8.493794    6[1-(0),6-(1,6),6-(6,6)]
   236       8.347498       8.347498       8.347498    6[6-(1,1,1),6-(1,6),6-(1,6)]
   237       8.581751       8.581751       8.581751    6[1-(0),6-(6,6),6-(6,7)]
   238       8.966061       8.966061       8.966061    6[6-(1,6),6-(6,7),7-(7,30)]
   239       5.053585       5.053585       5.053585    6[6-(6,6),8-(0),8-(30)]
   240       4.139257       4.139257       4.139257    6[6-(1,6),6-(1,6),6-(8,8)]
   241        3.91345        3.91345        3.91345    6[1-(0),6-(1,6),6-(6,6)]
   242       2.928853       2.928853       2.928853    6[1-(0),6-(1,6),6-(6,8)]
   243       2.246604       2.246604       2.246604    6[6-(1,6),6-(1,6),8-(6)]
   244       2.432984       2.432984       2.432984    6[1-(0),6-(1,6),6-(6,8)]
   245        3.48498        3.48498        3.48498    6[1-(0),6-(1,6),6-(6,6)]
   246      10.020752      10.020752      10.020752    6[1-(0),1-(0),6-(6,6,6),8-(6)]
   247        8.91706        8.91706        8.91706    6[6-(6,6),8-(0),8-(30)]
   248       8.900135       8.900135       8.900135    6[6-(1,6),6-(1,6),6-(8,8)]
   249        7.90787        7.90787        7.90787    6[1-(0),6-(1,6),6-(6,6)]
   250       7.948172       7.948172       7.948172    6[1-(0),6-(1,6),6-(6,8)]
   251       9.114932       9.114932       9.114932    6[6-(1,6),6-(1,6),8-(6)]
   252      10.178191      10.178191      10.178191    6[1-(0),6-(1,6),6-(6,8)]
   253      10.056412      10.056412      10.056412    6[1-(0),6-(1,6),6-(6,6)]
   254      -4.255206      -4.255206      -4.255206    6[6-(1,6),6-(1,6),6-(8,8)]
   255      -3.550446      -3.550446      -3.550446    6[1-(0),6-(1,6),6-(6,6)]
   256      -2.721557      -2.721557      -2.721557    6[1-(0),6-(1,6),6-(6,8)]
   257      -2.600395      -2.600395      -2.600395    6[6-(1,6),6-(1,6),8-(6)]
   258      -3.307111      -3.307111      -3.307111    6[1-(0),6-(1,6),6-(6,8)]
   259      -4.135092      -4.135092      -4.135092    6[1-(0),6-(1,6),6-(6,6)]
   260       7.618204       7.618204       7.618204    6[1-(0),1-(0),6-(6,6,6),8-(6)]
   261       8.753685       8.753685       8.753685    6[6-(1,1,8),6-(1,1,8),6-(1,1,8),6-(1,1,8)]
   262       8.253525       8.253525       8.253525    6[1-(0),1-(0),6-(6,6,6),8-(6)]
   263       9.173572       9.173572       9.173572    6[1-(0),1-(0),6-(6,6,6),8-(6)]
   264         9.4034         9.4034         9.4034    6[6-(6,6),8-(30),8-(30)]
   265       9.332556       9.332556       9.332556    6[6-(1,6),6-(1,6),6-(8,8)]
   266       7.107314       7.107314       7.107314    6[1-(0),6-(1,6),6-(6,6)]
   267       7.050148       7.050148       7.050148    6[1-(0),6-(1,6),6-(6,8)]
   268       8.200258       8.200258       8.200258    6[6-(1,6),6-(1,6),8-(6)]
   269        9.38938        9.38938        9.38938    6[1-(0),6-(1,6),6-(6,8)]
   270       9.436497       9.436497       9.436497    6[1-(0),6-(1,6),6-(6,6)]
   271        12.9235        12.9235        12.9235    6[6-(1,6),6-(6,7),7-(7,30)]
   272      12.134159      12.134159      12.134159    6[6-(1,6),6-(6,7),7-(7,30)]
   273      12.599979      12.599979      12.599979    6[1-(0),6-(1,6),6-(6,7)]
   274      13.842282      13.842282      13.842282    6[1-(0),6-(1,6),6-(6,6)]
   275      -4.916543      -4.916543      -4.916543    6[6-(1,1,1),6-(1,6),6-(1,6)]
   276      -5.380195      -5.380195      -5.380195    6[1-(0),6-(6,6),6-(6,7)]
   277      -3.605508      -3.605508      -3.605508    6[1-(0),1-(0),1-(0),6-(6,6)]
   278      -5.248725      -5.248725      -5.248725    6[6-(6,6),8-(0),8-(30)]
   279       7.993278       7.993278       7.993278    6[1-(0),1-(0),1-(0),6-(6,6)]
   280       8.691955       8.691955       8.691955    6[1-(0),1-(0),1-(0),6-(6,6)]
   281      -1.720712      -1.720712      -1.720712    7[6-(6,6),7-(7,30),30-(7,7,8,8)]
   282      -1.682777      -1.682777      -1.682777    7[7-(6,30),7-(6,30),30-(7,7,7,7,7)]
   283      -2.784487      -2.784487      -2.784487    7[6-(6,6),7-(7,30),30-(7,7,8)]
   284      -1.466161      -1.466161      -1.466161    7[6-(6,6),7-(7,30),30-(7,7,8)]
   285      -0.291022      -0.291022      -0.291022    7[7-(6,30),7-(6,30),30-(7,7,7,7,7)]
   286        0.72405        0.72405        0.72405    7[6-(6,6),7-(7,30),30-(7,7,8)]
   287       2.446323       2.446323       2.446323    7[6-(6,6),7-(7,30),30-(7,7,8)]
   288       1.395969       1.395969       1.395969    7[7-(6,30),7-(6,30),30-(7,7,7,7,7)]
   289       1.436741       1.436741       1.436741    7[6-(6,6),7-(7,30),30-(7,7,8,8)]
   290       1.556403       1.556403       1.556403    7[6-(6,6),7-(7,30),30-(7,7,8)]
   291       1.460819       1.460819       1.460819    7[7-(6,30),7-(6,30),30-(7,7,7,7,7)]
   292       2.537968       2.537968       2.537968    7[6-(6,6),7-(7,30),30-(7,7,8)]
   293      -1.598345      -1.598345      -1.598345    7[6-(6,6),7-(7,30),30-(7,7,8)]
   294      -1.618401      -1.618401      -1.618401    7[7-(6,30),7-(6,30),30-(7,7,7,7,7)]
   295      -2.790675      -2.790675      -2.790675    7[6-(6,6),7-(7,30),30-(7,7,8)]
   296       0.199581       0.199581       0.199581    7[6-(6,6),7-(7,30),30-(7,7,8)]
   297       0.054445       0.054445       0.054445    7[7-(6,30),7-(6,30),30-(7,7,7,7,7)]
   298       0.142741       0.142741       0.142741    7[6-(6,6),7-(7,30),30-(7,7,8,8)]
   299      11.166884      11.166884      11.166884    7[6-(6,6),7-(7,30),30-(7,7,8,8)]
   300      11.128949      11.128949      11.128949    7[7-(6,30),7-(6,30),30-(7,7,7,7,7)]
   301      12.230659      12.230659      12.230659    7[6-(6,6),7-(7,30),30-(7,7,8)]
   302      10.912333      10.912333      10.912333    7[6-(6,6),7-(7,30),30-(7,7,8)]
   303       9.737194       9.737194       9.737194    7[7-(6,30),7-(6,30),30-(7,7,7,7,7)]
   304       8.722122       8.722122       8.722122    7[6-(6,6),7-(7,30),30-(7,7,8)]
   305       6.999849       6.999849       6.999849    7[6-(6,6),7-(7,30),30-(7,7,8)]
   306       8.050203       8.050203       8.050203    7[7-(6,30),7-(6,30),30-(7,7,7,7,7)]
   307       8.009431       8.009431       8.009431    7[6-(6,6),7-(7,30),30-(7,7,8,8)]
   308       7.889769       7.889769       7.889769    7[6-(6,6),7-(7,30),30-(7,7,8)]
   309       7.985353       7.985353       7.985353    7[7-(6,30),7-(6,30),30-(7,7,7,7,7)]
   310       6.908204       6.908204       6.908204    7[6-(6,6),7-(7,30),30-(7,7,8)]
   311      11.044517      11.044517      11.044517    7[6-(6,6),7-(7,30),30-(7,7,8)]
   312      11.064573      11.064573      11.064573    7[7-(6,30),7-(6,30),30-(7,7,7,7,7)]
   313      12.236847      12.236847      12.236847    7[6-(6,6),7-(7,30),30-(7,7,8)]
   314       9.246591       9.246591       9.246591    7[6-(6,6),7-(7,30),30-(7,7,8)]
   315       9.391727       9.391727       9.391727    7[7-(6,30),7-(6,30),30-(7,7,7,7,7)]
   316       9.303431       9.303431       9.303431    7[6-(6,6),7-(7,30),30-(7,7,8,8)]
   317      -0.438346      -0.438346      -0.438346    8[6-(6,8),30-(7,7,7)]
   318       1.501288       1.501288       1.501288    8[6-(6,8)]
   319       0.123198       0.123198       0.123198    8[6-(1,1,6),6-(6,6)]
   320      15.192824      15.192824      15.192824    8[6-(6,8)]
   321      14.829829      14.829829      14.829829    8[6-(6,8),30-(7,7,7)]
   322      11.141808      11.141808      11.141808    8[6-(1,1,6),6-(6,6)]
   323      -1.062541      -1.062541      -1.062541    8[6-(6,8),30-(7,7,7,8)]
   324       1.068069       1.068069       1.068069    8[6-(6,8),30-(7,7,7,8)]
   325       1.402868       1.402868       1.402868    8[6-(1,1,6),6-(6,6)]
   326      -0.923561      -0.923561      -0.923561    8[6-(1,1,6),6-(6,6)]
   327       3.684502       3.684502       3.684502    8[6-(6,8)]
   328       4.083653       4.083653       4.083653    8[6-(6,8),30-(7,7,7)]
   329       9.884518       9.884518       9.884518    8[6-(6,8),30-(7,7,7)]
   330       7.944884       7.944884       7.944884    8[6-(6,8)]
   331       9.322974       9.322974       9.322974    8[6-(1,1,6),6-(6,6)]
   332      -5.746652      -5.746652      -5.746652    8[6-(6,8)]
   333      -5.383657      -5.383657      -5.383657    8[6-(6,8),30-(7,7,7)]
   334      -1.695636      -1.695636      -1.695636    8[6-(1,1,6),6-(6,6)]
   335      10.508713      10.508713      10.508713    8[6-(6,8),30-(7,7,7,8)]
   336       8.378103       8.378103       8.378103    8[6-(6,8),30-(7,7,7,8)]
   337       8.043304       8.043304       8.043304    8[6-(1,1,6),6-(6,6)]
   338      10.369733      10.369733      10.369733    8[6-(1,1,6),6-(6,6)]
   339        5.76167        5.76167        5.76167    8[6-(6,8)]
   340       5.362519       5.362519       5.362519    8[6-(6,8),30-(7,7,7)]
