# Supplementary material for: A collection of forcefield precursors for metal–organic frameworks
Source: RSC Adv. 2019 Nov 13;9(63):36492–507. doi: 10.1039/c9ra07327b (PMC9075174; doi:10.1039/c9ra07327b)
Supplement: RA-009-C9RA07327B-s688 [file RA-009-C9RA07327B-s688.txt]

FEBXIV_clean

24.461600    0.000000    0.000000
0.000000    24.461600    0.000000
12.230800    12.230800    35.936012

     1      25.434682      25.434682      25.434682    29[8-(6),8-(6),8-(6),8-(6)]
     2      23.488518      23.488518      23.488518    29[8-(6),8-(6),8-(6),8-(6)]
     3      25.348088      25.348088      25.348088    29[8-(6),8-(6),8-(6),8-(6)]
     4      23.575112      23.575112      23.575112    29[8-(6),8-(6),8-(6),8-(6)]
     5      25.434682      25.434682      25.434682    29[8-(6),8-(6),8-(6),8-(6)]
     6      23.488518      23.488518      23.488518    29[8-(6),8-(6),8-(6),8-(6)]
     7      13.117288      13.117288      13.117288    29[8-(6),8-(6),8-(6),8-(6)]
     8      11.344312      11.344312      11.344312    29[8-(6),8-(6),8-(6),8-(6)]
     9      16.218285      16.218285      16.218285    15[8-(0),8-(0),8-(6),8-(6)]
    10       8.243315       8.243315       8.243315    15[8-(0),8-(0),8-(6),8-(6)]
    11       8.243315       8.243315       8.243315    15[8-(0),8-(0),8-(6),8-(6)]
    12      16.218285      16.218285      16.218285    15[8-(0),8-(0),8-(6),8-(6)]
    13      27.803055      27.803055      27.803055    1[6-(6,6)]
    14      26.885745      26.885745      26.885745    1[6-(6,6)]
    15      11.445583      11.445583      11.445583    1[6-(6,6)]
    16      31.966419      31.966419      31.966419    1[6-(6,6)]
    17      25.584387      25.584387      25.584387    1[6-(6,6)]
    18      34.745257      34.745257      34.745257    1[6-(6,6)]
    19      28.989442      28.989442      28.989442    1[6-(6,6)]
    20      33.106329      33.106329      33.106329    1[6-(6,6)]
    21      27.370084      27.370084      27.370084    1[6-(6,6)]
    22      33.013375      33.013375      33.013375    1[6-(6,6)]
    23      34.163071      34.163071      34.163071    1[6-(6,6)]
    24      30.564769      30.564769      30.564769    1[6-(6,6)]
    25      21.120145      21.120145      21.120145    1[6-(6,6)]
    26      22.037455      22.037455      22.037455    1[6-(6,6)]
    27      13.016017      13.016017      13.016017    1[6-(6,6)]
    28      16.956781      16.956781      16.956781    1[6-(6,6)]
    29      23.338813      23.338813      23.338813    1[6-(6,6)]
    30      14.177943      14.177943      14.177943    1[6-(6,6)]
    31      19.933758      19.933758      19.933758    1[6-(6,6)]
    32      15.816871      15.816871      15.816871    1[6-(6,6)]
    33      21.553116      21.553116      21.553116    1[6-(6,6)]
    34      15.909825      15.909825      15.909825    1[6-(6,6)]
    35      14.760129      14.760129      14.760129    1[6-(6,6)]
    36      18.358431      18.358431      18.358431    1[6-(6,6)]
    37       24.95817       24.95817       24.95817    1[6-(6,6)]
    38       4.990166       4.990166       4.990166    1[6-(6,6)]
    39      27.790824      27.790824      27.790824    1[6-(6,6)]
    40       25.89505       25.89505       25.89505    1[6-(6,6)]
    41      28.199332      28.199332      28.199332    1[6-(6,6)]
    42      28.813319      28.813319      28.813319    1[6-(6,6)]
    43      26.134773      26.134773      26.134773    1[6-(6,6)]
    44       24.95817       24.95817       24.95817    1[6-(6,6)]
    45      29.334351      29.334351      29.334351    1[6-(6,6)]
    46      29.679259      29.679259      29.679259    1[6-(6,6)]
    47      28.717918      28.717918      28.717918    1[6-(6,6)]
    48      27.629377      27.629377      27.629377    1[6-(6,6)]
    49       23.96503       23.96503       23.96503    1[6-(6,6)]
    50      19.471434      19.471434      19.471434    1[6-(6,6)]
    51      21.132376      21.132376      21.132376    1[6-(6,6)]
    52       23.02815       23.02815       23.02815    1[6-(6,6)]
    53      20.723868      20.723868      20.723868    1[6-(6,6)]
    54      20.109881      20.109881      20.109881    1[6-(6,6)]
    55      22.788427      22.788427      22.788427    1[6-(6,6)]
    56       23.96503       23.96503       23.96503    1[6-(6,6)]
    57      19.588849      19.588849      19.588849    1[6-(6,6)]
    58      19.243941      19.243941      19.243941    1[6-(6,6)]
    59      20.205282      20.205282      20.205282    1[6-(6,6)]
    60      21.293823      21.293823      21.293823    1[6-(6,6)]
    61      15.572255      15.572255      15.572255    1[6-(6,6)]
    62      14.654945      14.654945      14.654945    1[6-(6,6)]
    63      23.676383      23.676383      23.676383    1[6-(6,6)]
    64      19.735619      19.735619      19.735619    1[6-(6,6)]
    65      13.353587      13.353587      13.353587    1[6-(6,6)]
    66      22.514457      22.514457      22.514457    1[6-(6,6)]
    67      16.758642      16.758642      16.758642    1[6-(6,6)]
    68      20.875529      20.875529      20.875529    1[6-(6,6)]
    69      15.139284      15.139284      15.139284    1[6-(6,6)]
    70      20.782575      20.782575      20.782575    1[6-(6,6)]
    71      21.932271      21.932271      21.932271    1[6-(6,6)]
    72      18.333969      18.333969      18.333969    1[6-(6,6)]
    73       8.889345       8.889345       8.889345    1[6-(6,6)]
    74       9.806655       9.806655       9.806655    1[6-(6,6)]
    75      25.246817      25.246817      25.246817    1[6-(6,6)]
    76      29.187581      29.187581      29.187581    1[6-(6,6)]
    77      11.108013      11.108013      11.108013    1[6-(6,6)]
    78      26.408743      26.408743      26.408743    1[6-(6,6)]
    79       7.702958       7.702958       7.702958    1[6-(6,6)]
    80      28.047671      28.047671      28.047671    1[6-(6,6)]
    81       9.322316       9.322316       9.322316    1[6-(6,6)]
    82      28.140625      28.140625      28.140625    1[6-(6,6)]
    83      26.990929      26.990929      26.990929    1[6-(6,6)]
    84      30.589231      30.589231      30.589231    1[6-(6,6)]
    85       24.95817       24.95817       24.95817    1[6-(6,6)]
    86       4.990166       4.990166       4.990166    1[6-(6,6)]
    87       3.329224       3.329224       3.329224    1[6-(6,6)]
    88       25.89505       25.89505       25.89505    1[6-(6,6)]
    89       3.737732       3.737732       3.737732    1[6-(6,6)]
    90       4.351719       4.351719       4.351719    1[6-(6,6)]
    91       1.673173       1.673173       1.673173    1[6-(6,6)]
    92       24.95817       24.95817       24.95817    1[6-(6,6)]
    93       4.872751       4.872751       4.872751    1[6-(6,6)]
    94       5.217659       5.217659       5.217659    1[6-(6,6)]
    95       4.256318       4.256318       4.256318    1[6-(6,6)]
    96       3.167777       3.167777       3.167777    1[6-(6,6)]
    97       23.96503       23.96503       23.96503    1[6-(6,6)]
    98      19.471434      19.471434      19.471434    1[6-(6,6)]
    99      21.132376      21.132376      21.132376    1[6-(6,6)]
   100       23.02815       23.02815       23.02815    1[6-(6,6)]
   101      20.723868      20.723868      20.723868    1[6-(6,6)]
   102      20.109881      20.109881      20.109881    1[6-(6,6)]
   103      22.788427      22.788427      22.788427    1[6-(6,6)]
   104       23.96503       23.96503       23.96503    1[6-(6,6)]
   105      19.588849      19.588849      19.588849    1[6-(6,6)]
   106      19.243941      19.243941      19.243941    1[6-(6,6)]
   107      20.205282      20.205282      20.205282    1[6-(6,6)]
   108      21.293823      21.293823      21.293823    1[6-(6,6)]
   109      25.689572      25.689572      25.689572    6[6-(6,6),8-(29),8-(29)]
   110      26.557959      26.557959      26.557959    6[6-(1,6),6-(1,6),6-(8,8)]
   111      27.602469      27.602469      27.602469    6[1-(0),6-(1,6),6-(6,6)]
   112       27.05453       27.05453       27.05453    6[1-(0),6-(1,6),6-(6,6)]
   113      30.403323      30.403323      30.403323    6[6-(6,6),6-(6,6),6-(6,8)]
   114      28.133286      28.133286      28.133286    6[6-(1,6),6-(1,6),6-(6,6)]
   115      10.654739      10.654739      10.654739    6[1-(0),6-(1,6),6-(6,6)]
   116      32.752125      32.752125      32.752125    6[1-(0),6-(1,6),6-(6,6)]
   117      10.879541      10.879541      10.879541    6[6-(6,6),8-(29),8-(29)]
   118      10.163795      10.163795      10.163795    6[6-(1,6),6-(1,6),6-(8,8)]
   119       26.30576       26.30576       26.30576    6[1-(0),6-(1,6),6-(6,6)]
   120      34.419917      34.419917      34.419917    6[1-(0),6-(1,6),6-(6,6)]
   121      30.354399      30.354399      30.354399    6[6-(1,6),6-(6,6),6-(6,6)]
   122      28.345368      28.345368      28.345368    6[1-(0),6-(1,6),6-(6,6)]
   123        33.4439        33.4439        33.4439    6[1-(0),6-(1,6),6-(6,6)]
   124      28.299625      28.299625      28.299625    6[1-(0),6-(6,6),6-(6,8)]
   125      28.940519      28.940519      28.940519    6[6-(1,6),6-(6,6),6-(6,6)]
   126      31.076017      31.076017      31.076017    6[6-(1,6),6-(6,6),6-(6,6)]
   127      33.243314      33.243314      33.243314    6[6-(1,6),6-(1,6),6-(6,6)]
   128      32.524143      32.524143      32.524143    6[1-(0),6-(1,6),6-(6,6)]
   129      33.233041      33.233041      33.233041    6[1-(0),6-(1,6),6-(6,6)]
   130      32.450759      32.450759      32.450759    6[6-(1,6),6-(1,6),6-(6,6)]
   131      31.058894      31.058894      31.058894    6[1-(0),6-(6,6),6-(6,6)]
   132       29.01635       29.01635       29.01635    6[6-(1,6),6-(6,6),8-(15)]
   133      23.233628      23.233628      23.233628    6[6-(6,6),8-(29),8-(29)]
   134      22.365241      22.365241      22.365241    6[6-(1,6),6-(1,6),6-(8,8)]
   135      21.320731      21.320731      21.320731    6[1-(0),6-(1,6),6-(6,6)]
   136       21.86867       21.86867       21.86867    6[1-(0),6-(1,6),6-(6,6)]
   137      18.519877      18.519877      18.519877    6[6-(6,6),6-(6,6),6-(6,8)]
   138      20.789914      20.789914      20.789914    6[6-(1,6),6-(1,6),6-(6,6)]
   139      13.806861      13.806861      13.806861    6[1-(0),6-(1,6),6-(6,6)]
   140      16.171075      16.171075      16.171075    6[1-(0),6-(1,6),6-(6,6)]
   141      13.582059      13.582059      13.582059    6[6-(6,6),8-(29),8-(29)]
   142      14.297805      14.297805      14.297805    6[6-(1,6),6-(1,6),6-(8,8)]
   143       22.61744       22.61744       22.61744    6[1-(0),6-(1,6),6-(6,6)]
   144      14.503283      14.503283      14.503283    6[1-(0),6-(1,6),6-(6,6)]
   145      18.568801      18.568801      18.568801    6[6-(1,6),6-(6,6),6-(6,6)]
   146      20.577832      20.577832      20.577832    6[1-(0),6-(1,6),6-(6,6)]
   147        15.4793        15.4793        15.4793    6[1-(0),6-(1,6),6-(6,6)]
   148      20.623575      20.623575      20.623575    6[1-(0),6-(6,6),6-(6,8)]
   149      19.982681      19.982681      19.982681    6[6-(1,6),6-(6,6),6-(6,6)]
   150      17.847183      17.847183      17.847183    6[6-(1,6),6-(6,6),6-(6,6)]
   151      15.679886      15.679886      15.679886    6[6-(1,6),6-(1,6),6-(6,6)]
   152      16.399057      16.399057      16.399057    6[1-(0),6-(1,6),6-(6,6)]
   153      15.690159      15.690159      15.690159    6[1-(0),6-(1,6),6-(6,6)]
   154      16.472441      16.472441      16.472441    6[6-(1,6),6-(1,6),6-(6,6)]
   155      17.864306      17.864306      17.864306    6[1-(0),6-(6,6),6-(6,6)]
   156       19.90685       19.90685       19.90685    6[6-(1,6),6-(6,6),8-(15)]
   157      25.740452      25.740452      25.740452    6[6-(6,6),8-(29),8-(29)]
   158       26.50659       26.50659       26.50659    6[6-(1,6),6-(1,6),6-(8,8)]
   159      25.844659      25.844659      25.844659    6[1-(0),6-(1,6),6-(6,6)]
   160      28.549623      28.549623      28.549623    6[1-(0),6-(1,6),6-(6,6)]
   161      30.077983      30.077983      30.077983    6[6-(6,6),6-(6,6),6-(6,8)]
   162      27.844639      27.844639      27.844639    6[6-(1,6),6-(1,6),6-(6,6)]
   163      27.414115      27.414115      27.414115    6[1-(0),6-(1,6),6-(6,6)]
   164      26.283989      26.283989      26.283989    6[1-(0),6-(1,6),6-(6,6)]
   165      25.570689      25.570689      25.570689    6[6-(6,6),8-(29),8-(29)]
   166      26.269312      26.269312      26.269312    6[6-(1,6),6-(1,6),6-(8,8)]
   167      27.798162      27.798162      27.798162    6[1-(0),6-(1,6),6-(6,6)]
   168      28.056477      28.056477      28.056477    6[1-(0),6-(1,6),6-(6,6)]
   169      28.705932      28.705932      28.705932    6[6-(1,6),6-(6,6),6-(6,6)]
   170       26.57019       26.57019       26.57019    6[1-(0),6-(1,6),6-(6,6)]
   171      25.722351      25.722351      25.722351    6[1-(0),6-(1,6),6-(6,6)]
   172      29.349028      29.349028      29.349028    6[1-(0),6-(6,6),6-(6,8)]
   173      28.668995      28.668995      28.668995    6[6-(1,6),6-(6,6),6-(6,6)]
   174      29.378382      29.378382      29.378382    6[6-(1,6),6-(6,6),6-(6,6)]
   175      27.431238      27.431238      27.431238    6[6-(1,6),6-(1,6),6-(6,6)]
   176      29.302306      29.302306      29.302306    6[1-(0),6-(1,6),6-(6,6)]
   177      28.708868      28.708868      28.708868    6[1-(0),6-(1,6),6-(6,6)]
   178      28.060635      28.060635      28.060635    6[6-(1,6),6-(1,6),6-(6,6)]
   179        28.0736        28.0736        28.0736    6[1-(0),6-(6,6),6-(6,6)]
   180      30.134245      30.134245      30.134245    6[6-(1,6),6-(6,6),8-(15)]
   181      23.182748      23.182748      23.182748    6[6-(6,6),8-(29),8-(29)]
   182       22.41661       22.41661       22.41661    6[6-(1,6),6-(1,6),6-(8,8)]
   183      23.078541      23.078541      23.078541    6[1-(0),6-(1,6),6-(6,6)]
   184      20.373577      20.373577      20.373577    6[1-(0),6-(1,6),6-(6,6)]
   185      18.845217      18.845217      18.845217    6[6-(6,6),6-(6,6),6-(6,8)]
   186      21.078561      21.078561      21.078561    6[6-(1,6),6-(1,6),6-(6,6)]
   187      21.509085      21.509085      21.509085    6[1-(0),6-(1,6),6-(6,6)]
   188      22.639211      22.639211      22.639211    6[1-(0),6-(1,6),6-(6,6)]
   189      23.352511      23.352511      23.352511    6[6-(6,6),8-(29),8-(29)]
   190      22.653888      22.653888      22.653888    6[6-(1,6),6-(1,6),6-(8,8)]
   191      21.125038      21.125038      21.125038    6[1-(0),6-(1,6),6-(6,6)]
   192      20.866723      20.866723      20.866723    6[1-(0),6-(1,6),6-(6,6)]
   193      20.217268      20.217268      20.217268    6[6-(1,6),6-(6,6),6-(6,6)]
   194       22.35301       22.35301       22.35301    6[1-(0),6-(1,6),6-(6,6)]
   195      23.200849      23.200849      23.200849    6[1-(0),6-(1,6),6-(6,6)]
   196      19.574172      19.574172      19.574172    6[1-(0),6-(6,6),6-(6,8)]
   197      20.254205      20.254205      20.254205    6[6-(1,6),6-(6,6),6-(6,6)]
   198      19.544818      19.544818      19.544818    6[6-(1,6),6-(6,6),6-(6,6)]
   199      21.491962      21.491962      21.491962    6[6-(1,6),6-(1,6),6-(6,6)]
   200      19.620894      19.620894      19.620894    6[1-(0),6-(1,6),6-(6,6)]
   201      20.214332      20.214332      20.214332    6[1-(0),6-(1,6),6-(6,6)]
   202      20.862565      20.862565      20.862565    6[6-(1,6),6-(1,6),6-(6,6)]
   203        20.8496        20.8496        20.8496    6[1-(0),6-(6,6),6-(6,6)]
   204      18.788955      18.788955      18.788955    6[6-(1,6),6-(6,6),8-(15)]
   205      13.458772      13.458772      13.458772    6[6-(6,6),8-(29),8-(29)]
   206      14.327159      14.327159      14.327159    6[6-(1,6),6-(1,6),6-(8,8)]
   207      15.371669      15.371669      15.371669    6[1-(0),6-(1,6),6-(6,6)]
   208       14.82373       14.82373       14.82373    6[1-(0),6-(1,6),6-(6,6)]
   209      18.172523      18.172523      18.172523    6[6-(6,6),6-(6,6),6-(6,8)]
   210      15.902486      15.902486      15.902486    6[6-(1,6),6-(1,6),6-(6,6)]
   211      22.885539      22.885539      22.885539    6[1-(0),6-(1,6),6-(6,6)]
   212      20.521325      20.521325      20.521325    6[1-(0),6-(1,6),6-(6,6)]
   213      23.110341      23.110341      23.110341    6[6-(6,6),8-(29),8-(29)]
   214      22.394595      22.394595      22.394595    6[6-(1,6),6-(1,6),6-(8,8)]
   215       14.07496       14.07496       14.07496    6[1-(0),6-(1,6),6-(6,6)]
   216      22.189117      22.189117      22.189117    6[1-(0),6-(1,6),6-(6,6)]
   217      18.123599      18.123599      18.123599    6[6-(1,6),6-(6,6),6-(6,6)]
   218      16.114568      16.114568      16.114568    6[1-(0),6-(1,6),6-(6,6)]
   219        21.2131        21.2131        21.2131    6[1-(0),6-(1,6),6-(6,6)]
   220      16.068825      16.068825      16.068825    6[1-(0),6-(6,6),6-(6,8)]
   221      16.709719      16.709719      16.709719    6[6-(1,6),6-(6,6),6-(6,6)]
   222      18.845217      18.845217      18.845217    6[6-(1,6),6-(6,6),6-(6,6)]
   223      21.012514      21.012514      21.012514    6[6-(1,6),6-(1,6),6-(6,6)]
   224      20.293343      20.293343      20.293343    6[1-(0),6-(1,6),6-(6,6)]
   225      21.002241      21.002241      21.002241    6[1-(0),6-(1,6),6-(6,6)]
   226      20.219959      20.219959      20.219959    6[6-(1,6),6-(1,6),6-(6,6)]
   227      18.828094      18.828094      18.828094    6[1-(0),6-(6,6),6-(6,6)]
   228       16.78555       16.78555       16.78555    6[6-(1,6),6-(6,6),8-(15)]
   229      11.002828      11.002828      11.002828    6[6-(6,6),8-(29),8-(29)]
   230      10.134441      10.134441      10.134441    6[6-(1,6),6-(1,6),6-(8,8)]
   231       9.089931       9.089931       9.089931    6[1-(0),6-(1,6),6-(6,6)]
   232        9.63787        9.63787        9.63787    6[1-(0),6-(1,6),6-(6,6)]
   233       6.289077       6.289077       6.289077    6[6-(6,6),6-(6,6),6-(6,8)]
   234       8.559114       8.559114       8.559114    6[6-(1,6),6-(1,6),6-(6,6)]
   235      26.037661      26.037661      26.037661    6[1-(0),6-(1,6),6-(6,6)]
   236      28.401875      28.401875      28.401875    6[1-(0),6-(1,6),6-(6,6)]
   237      25.812859      25.812859      25.812859    6[6-(6,6),8-(29),8-(29)]
   238      26.528605      26.528605      26.528605    6[6-(1,6),6-(1,6),6-(8,8)]
   239       10.38664       10.38664       10.38664    6[1-(0),6-(1,6),6-(6,6)]
   240      26.734083      26.734083      26.734083    6[1-(0),6-(1,6),6-(6,6)]
   241      30.799601      30.799601      30.799601    6[6-(1,6),6-(6,6),6-(6,6)]
   242       8.347032       8.347032       8.347032    6[1-(0),6-(1,6),6-(6,6)]
   243        27.7101        27.7101        27.7101    6[1-(0),6-(1,6),6-(6,6)]
   244       8.392775       8.392775       8.392775    6[1-(0),6-(6,6),6-(6,8)]
   245       7.751881       7.751881       7.751881    6[6-(1,6),6-(6,6),6-(6,6)]
   246      30.077983      30.077983      30.077983    6[6-(1,6),6-(6,6),6-(6,6)]
   247      27.910686      27.910686      27.910686    6[6-(1,6),6-(1,6),6-(6,6)]
   248      28.629857      28.629857      28.629857    6[1-(0),6-(1,6),6-(6,6)]
   249      27.920959      27.920959      27.920959    6[1-(0),6-(1,6),6-(6,6)]
   250      28.703241      28.703241      28.703241    6[6-(1,6),6-(1,6),6-(6,6)]
   251      30.095106      30.095106      30.095106    6[1-(0),6-(6,6),6-(6,6)]
   252        7.67605        7.67605        7.67605    6[6-(1,6),6-(6,6),8-(15)]
   253      25.740452      25.740452      25.740452    6[6-(6,6),8-(29),8-(29)]
   254        2.04499        2.04499        2.04499    6[6-(1,6),6-(1,6),6-(8,8)]
   255      25.844659      25.844659      25.844659    6[1-(0),6-(1,6),6-(6,6)]
   256       4.088023       4.088023       4.088023    6[1-(0),6-(1,6),6-(6,6)]
   257       5.616383       5.616383       5.616383    6[6-(6,6),6-(6,6),6-(6,8)]
   258       3.383039       3.383039       3.383039    6[6-(1,6),6-(1,6),6-(6,6)]
   259       2.952515       2.952515       2.952515    6[1-(0),6-(1,6),6-(6,6)]
   260       1.822389       1.822389       1.822389    6[1-(0),6-(1,6),6-(6,6)]
   261      25.570689      25.570689      25.570689    6[6-(6,6),8-(29),8-(29)]
   262      26.269312      26.269312      26.269312    6[6-(1,6),6-(1,6),6-(8,8)]
   263       3.336562       3.336562       3.336562    6[1-(0),6-(1,6),6-(6,6)]
   264       3.594877       3.594877       3.594877    6[1-(0),6-(1,6),6-(6,6)]
   265       4.244332       4.244332       4.244332    6[6-(1,6),6-(6,6),6-(6,6)]
   266        2.10859        2.10859        2.10859    6[1-(0),6-(1,6),6-(6,6)]
   267      25.722351      25.722351      25.722351    6[1-(0),6-(1,6),6-(6,6)]
   268       4.887428       4.887428       4.887428    6[1-(0),6-(6,6),6-(6,8)]
   269       4.207395       4.207395       4.207395    6[6-(1,6),6-(6,6),6-(6,6)]
   270       4.916782       4.916782       4.916782    6[6-(1,6),6-(6,6),6-(6,6)]
   271       2.969638       2.969638       2.969638    6[6-(1,6),6-(1,6),6-(6,6)]
   272       4.840706       4.840706       4.840706    6[1-(0),6-(1,6),6-(6,6)]
   273       4.247268       4.247268       4.247268    6[1-(0),6-(1,6),6-(6,6)]
   274       3.599035       3.599035       3.599035    6[6-(1,6),6-(1,6),6-(6,6)]
   275          3.612          3.612          3.612    6[1-(0),6-(6,6),6-(6,6)]
   276       5.672645       5.672645       5.672645    6[6-(1,6),6-(6,6),8-(15)]
   277      23.182748      23.182748      23.182748    6[6-(6,6),8-(29),8-(29)]
   278       22.41661       22.41661       22.41661    6[6-(1,6),6-(1,6),6-(8,8)]
   279      23.078541      23.078541      23.078541    6[1-(0),6-(1,6),6-(6,6)]
   280      20.373577      20.373577      20.373577    6[1-(0),6-(1,6),6-(6,6)]
   281      18.845217      18.845217      18.845217    6[6-(6,6),6-(6,6),6-(6,8)]
   282      21.078561      21.078561      21.078561    6[6-(1,6),6-(1,6),6-(6,6)]
   283      21.509085      21.509085      21.509085    6[1-(0),6-(1,6),6-(6,6)]
   284      22.639211      22.639211      22.639211    6[1-(0),6-(1,6),6-(6,6)]
   285      23.352511      23.352511      23.352511    6[6-(6,6),8-(29),8-(29)]
   286      22.653888      22.653888      22.653888    6[6-(1,6),6-(1,6),6-(8,8)]
   287      21.125038      21.125038      21.125038    6[1-(0),6-(1,6),6-(6,6)]
   288      20.866723      20.866723      20.866723    6[1-(0),6-(1,6),6-(6,6)]
   289      20.217268      20.217268      20.217268    6[6-(1,6),6-(6,6),6-(6,6)]
   290       22.35301       22.35301       22.35301    6[1-(0),6-(1,6),6-(6,6)]
   291      23.200849      23.200849      23.200849    6[1-(0),6-(1,6),6-(6,6)]
   292      19.574172      19.574172      19.574172    6[1-(0),6-(6,6),6-(6,8)]
   293      20.254205      20.254205      20.254205    6[6-(1,6),6-(6,6),6-(6,6)]
   294      19.544818      19.544818      19.544818    6[6-(1,6),6-(6,6),6-(6,6)]
   295      21.491962      21.491962      21.491962    6[6-(1,6),6-(1,6),6-(6,6)]
   296      19.620894      19.620894      19.620894    6[1-(0),6-(1,6),6-(6,6)]
   297      20.214332      20.214332      20.214332    6[1-(0),6-(1,6),6-(6,6)]
   298      20.862565      20.862565      20.862565    6[6-(1,6),6-(1,6),6-(6,6)]
   299        20.8496        20.8496        20.8496    6[1-(0),6-(6,6),6-(6,6)]
   300      18.788955      18.788955      18.788955    6[6-(1,6),6-(6,6),8-(15)]
   301      26.152386      26.152386      26.152386    8[6-(6,8),29-(8,8,8)]
   302       24.73875       24.73875       24.73875    8[6-(6,8),29-(8,8,8)]
   303      10.410612      10.410612      10.410612    8[6-(6,8),29-(8,8,8)]
   304      11.974687      11.974687      11.974687    8[6-(6,8),29-(8,8,8)]
   305      16.068336      16.068336      16.068336    8[6-(6,6),15-(8,8,8)]
   306      15.850628      15.850628      15.850628    8[15-(8,8,8)]
   307      22.770814      22.770814      22.770814    8[6-(6,8),29-(8,8,8)]
   308       24.18445       24.18445       24.18445    8[6-(6,8),29-(8,8,8)]
   309      14.050988      14.050988      14.050988    8[6-(6,8),29-(8,8,8)]
   310      12.486913      12.486913      12.486913    8[6-(6,8),29-(8,8,8)]
   311       8.393264       8.393264       8.393264    8[6-(6,6),15-(8,8,8)]
   312       8.610972       8.610972       8.610972    8[15-(8,8,8)]
   313       24.56018       24.56018       24.56018    8[6-(6,8),29-(8,8,8)]
   314      26.300378      26.300378      26.300378    8[6-(6,8),29-(8,8,8)]
   315       24.53792       24.53792       24.53792    8[6-(6,8),29-(8,8,8)]
   316      26.148961      26.148961      26.148961    8[6-(6,8),29-(8,8,8)]
   317       6.506786       6.506786       6.506786    8[6-(6,6),15-(8,8,8)]
   318       8.812047       8.812047       8.812047    8[15-(8,8,8)]
   319       24.36302       24.36302       24.36302    8[6-(6,8),29-(8,8,8)]
   320      22.622822      22.622822      22.622822    8[6-(6,8),29-(8,8,8)]
   321       24.38528       24.38528       24.38528    8[6-(6,8),29-(8,8,8)]
   322      22.774239      22.774239      22.774239    8[6-(6,8),29-(8,8,8)]
   323      17.954814      17.954814      17.954814    8[6-(6,6),15-(8,8,8)]
   324      15.649553      15.649553      15.649553    8[15-(8,8,8)]
   325      13.921586      13.921586      13.921586    8[6-(6,8),29-(8,8,8)]
   326       12.50795       12.50795       12.50795    8[6-(6,8),29-(8,8,8)]
   327      22.641412      22.641412      22.641412    8[6-(6,8),29-(8,8,8)]
   328      24.205487      24.205487      24.205487    8[6-(6,8),29-(8,8,8)]
   329      16.068336      16.068336      16.068336    8[6-(6,6),15-(8,8,8)]
   330      15.850628      15.850628      15.850628    8[15-(8,8,8)]
   331      10.540014      10.540014      10.540014    8[6-(6,8),29-(8,8,8)]
   332       11.95365       11.95365       11.95365    8[6-(6,8),29-(8,8,8)]
   333      26.281788      26.281788      26.281788    8[6-(6,8),29-(8,8,8)]
   334      24.717713      24.717713      24.717713    8[6-(6,8),29-(8,8,8)]
   335       8.393264       8.393264       8.393264    8[6-(6,6),15-(8,8,8)]
   336       8.610972       8.610972       8.610972    8[15-(8,8,8)]
   337       24.56018       24.56018       24.56018    8[6-(6,8),29-(8,8,8)]
   338      26.300378      26.300378      26.300378    8[6-(6,8),29-(8,8,8)]
   339       24.53792       24.53792       24.53792    8[6-(6,8),29-(8,8,8)]
   340      26.148961      26.148961      26.148961    8[6-(6,8),29-(8,8,8)]
   341      18.737586      18.737586      18.737586    8[6-(6,6),15-(8,8,8)]
   342      21.042847      21.042847      21.042847    8[15-(8,8,8)]
   343       24.36302       24.36302       24.36302    8[6-(6,8),29-(8,8,8)]
   344      22.622822      22.622822      22.622822    8[6-(6,8),29-(8,8,8)]
   345       24.38528       24.38528       24.38528    8[6-(6,8),29-(8,8,8)]
   346      22.774239      22.774239      22.774239    8[6-(6,8),29-(8,8,8)]
   347      30.185614      30.185614      30.185614    8[6-(6,6),15-(8,8,8)]
   348      27.880353      27.880353      27.880353    8[15-(8,8,8)]
