# Supplementary material for: A collection of forcefield precursors for metal–organic frameworks
Source: RSC Adv. 2019 Nov 13;9(63):36492–507. doi: 10.1039/c9ra07327b (PMC9075174; doi:10.1039/c9ra07327b)
Supplement: RA-009-C9RA07327B-s689 [file RA-009-C9RA07327B-s689.txt]

FECXAO_clean

16.542800    0.000000    0.000000
-8.271400    14.326485    0.000000
0.000000    0.000000    24.398800

     1       0.669818       0.669818       0.669818    57[8-(6),8-(6),8-(6),8-(6),8-(6,57),8-(6,57),8-(6,57),8-(6,57)]
     2      -7.601582      -7.601582      -7.601582    57[8-(6),8-(6),8-(6),8-(6),8-(6,57),8-(6,57),8-(6,57),8-(6,57)]
     3      15.203164      15.203164      15.203164    57[8-(6),8-(6),8-(6),8-(6),8-(6,57),8-(6,57),8-(6,57),8-(6,57)]
     4       7.601582       7.601582       7.601582    57[8-(6),8-(6),8-(6),8-(6),8-(6,57),8-(6,57),8-(6,57),8-(6,57)]
     5      -0.669818      -0.669818      -0.669818    57[8-(6),8-(6),8-(6),8-(6),8-(6,57),8-(6,57),8-(6,57),8-(6,57)]
     6       1.339636       1.339636       1.339636    57[8-(6),8-(6),8-(6),8-(6),8-(6,57),8-(6,57),8-(6,57),8-(6,57)]
     7      13.599009      13.599009      13.599009    1[6-(6,6)]
     8      11.474086      11.474086      11.474086    1[6-(6,6)]
     9      10.456704      10.456704      10.456704    1[6-(6,6)]
    10      12.535307      12.535307      12.535307    1[6-(6,6)]
    11      10.161415      10.161415      10.161415    1[6-(6,6)]
    12        9.45421        9.45421        9.45421    1[6-(6,6)]
    13       9.501357       9.501357       9.501357    1[6-(6,6)]
    14       5.468223       5.468223       5.468223    1[6-(6,6)]
    15       7.340867       7.340867       7.340867    1[6-(6,6)]
    16       5.216772       5.216772       5.216772    1[6-(6,6)]
    17       3.322621       3.322621       3.322621    1[6-(6,6)]
    18       9.035677       9.035677       9.035677    1[6-(6,6)]
    19      11.070442      11.070442      11.070442    1[6-(6,6)]
    20      13.053096      13.053096      13.053096    1[6-(6,6)]
    21       5.746969       5.746969       5.746969    1[6-(6,6)]
    22       5.999246       5.999246       5.999246    1[6-(6,6)]
    23       9.140724       9.140724       9.140724    1[6-(6,6)]
    24       8.956272       8.956272       8.956272    1[6-(6,6)]
    25       5.617108       5.617108       5.617108    1[6-(6,6)]
    26       4.289548       4.289548       4.289548    1[6-(6,6)]
    27       2.259746       2.259746       2.259746    1[6-(6,6)]
    28      -5.327609      -5.327609      -5.327609    1[6-(6,6)]
    29      -3.202686      -3.202686      -3.202686    1[6-(6,6)]
    30      -2.185304      -2.185304      -2.185304    1[6-(6,6)]
    31      -4.263907      -4.263907      -4.263907    1[6-(6,6)]
    32      -1.890015      -1.890015      -1.890015    1[6-(6,6)]
    33       -1.18281       -1.18281       -1.18281    1[6-(6,6)]
    34      -1.229957      -1.229957      -1.229957    1[6-(6,6)]
    35       2.803177       2.803177       2.803177    1[6-(6,6)]
    36       0.930532       0.930532       0.930532    1[6-(6,6)]
    37       3.054628       3.054628       3.054628    1[6-(6,6)]
    38       4.948779       4.948779       4.948779    1[6-(6,6)]
    39      -0.764277      -0.764277      -0.764277    1[6-(6,6)]
    40      -2.799042      -2.799042      -2.799042    1[6-(6,6)]
    41      -4.781696      -4.781696      -4.781696    1[6-(6,6)]
    42       2.524431       2.524431       2.524431    1[6-(6,6)]
    43       2.272154       2.272154       2.272154    1[6-(6,6)]
    44      -0.869324      -0.869324      -0.869324    1[6-(6,6)]
    45      -0.684872      -0.684872      -0.684872    1[6-(6,6)]
    46       2.654292       2.654292       2.654292    1[6-(6,6)]
    47       3.981852       3.981852       3.981852    1[6-(6,6)]
    48       6.011654       6.011654       6.011654    1[6-(6,6)]
    49       5.327609       5.327609       5.327609    1[6-(6,6)]
    50       3.202686       3.202686       3.202686    1[6-(6,6)]
    51       2.185304       2.185304       2.185304    1[6-(6,6)]
    52       4.263907       4.263907       4.263907    1[6-(6,6)]
    53       1.890015       1.890015       1.890015    1[6-(6,6)]
    54        1.18281        1.18281        1.18281    1[6-(6,6)]
    55       1.229957       1.229957       1.229957    1[6-(6,6)]
    56      -2.803177      -2.803177      -2.803177    1[6-(6,6)]
    57      -0.930532      -0.930532      -0.930532    1[6-(6,6)]
    58      -3.054628      -3.054628      -3.054628    1[6-(6,6)]
    59      -4.948779      -4.948779      -4.948779    1[6-(6,6)]
    60       0.764277       0.764277       0.764277    1[6-(6,6)]
    61       2.799042       2.799042       2.799042    1[6-(6,6)]
    62       4.781696       4.781696       4.781696    1[6-(6,6)]
    63      -2.524431      -2.524431      -2.524431    1[6-(6,6)]
    64      -2.272154      -2.272154      -2.272154    1[6-(6,6)]
    65       0.869324       0.869324       0.869324    1[6-(6,6)]
    66       0.684872       0.684872       0.684872    1[6-(6,6)]
    67      -2.654292      -2.654292      -2.654292    1[6-(6,6)]
    68      -3.981852      -3.981852      -3.981852    1[6-(6,6)]
    69      -6.011654      -6.011654      -6.011654    1[6-(6,6)]
    70       2.943791       2.943791       2.943791    1[6-(6,6)]
    71       5.068714       5.068714       5.068714    1[6-(6,6)]
    72       6.086096       6.086096       6.086096    1[6-(6,6)]
    73       4.007493       4.007493       4.007493    1[6-(6,6)]
    74       6.381385       6.381385       6.381385    1[6-(6,6)]
    75        7.08859        7.08859        7.08859    1[6-(6,6)]
    76       7.041443       7.041443       7.041443    1[6-(6,6)]
    77      11.074577      11.074577      11.074577    1[6-(6,6)]
    78       9.201932       9.201932       9.201932    1[6-(6,6)]
    79      11.326028      11.326028      11.326028    1[6-(6,6)]
    80      13.220179      13.220179      13.220179    1[6-(6,6)]
    81       7.507123       7.507123       7.507123    1[6-(6,6)]
    82       5.472358       5.472358       5.472358    1[6-(6,6)]
    83       3.489704       3.489704       3.489704    1[6-(6,6)]
    84      10.795831      10.795831      10.795831    1[6-(6,6)]
    85      10.543554      10.543554      10.543554    1[6-(6,6)]
    86       7.402076       7.402076       7.402076    1[6-(6,6)]
    87       7.586528       7.586528       7.586528    1[6-(6,6)]
    88      10.925692      10.925692      10.925692    1[6-(6,6)]
    89      12.253252      12.253252      12.253252    1[6-(6,6)]
    90      14.283054      14.283054      14.283054    1[6-(6,6)]
    91         8.2714         8.2714         8.2714    1[6-(6,6)]
    92       6.959556       6.959556       6.959556    1[6-(6,6)]
    93       9.583244       9.583244       9.583244    1[6-(6,6)]
    94           -0.0           -0.0           -0.0    1[6-(6,6)]
    95       1.311844       1.311844       1.311844    1[6-(6,6)]
    96      -1.311844      -1.311844      -1.311844    1[6-(6,6)]
    97      14.678426      14.678426      14.678426    6[6-(6,6),8-(57),8-(57,57)]
    98      13.278078      13.278078      13.278078    6[6-(1,6),6-(1,6),6-(8,8)]
    99      12.963765      12.963765      12.963765    6[1-(0),6-(1,6),6-(6,6)]
   100      11.685834      11.685834      11.685834    6[1-(0),6-(1,6),6-(6,6)]
   101       10.73545       10.73545       10.73545    6[6-(1,6),6-(1,6),6-(6,6)]
   102      11.081195      11.081195      11.081195    6[1-(0),6-(1,6),6-(6,6)]
   103      12.334312      12.334312      12.334312    6[1-(0),6-(1,6),6-(6,6)]
   104       9.450074       9.450074       9.450074    6[6-(1,6),6-(1,6),6-(6,6)]
   105       9.398792       9.398792       9.398792    6[1-(0),6-(6,6),6-(6,6)]
   106       8.987703       8.987703       8.987703    6[1-(0),6-(1,6),6-(6,6)]
   107       9.002592       9.002592       9.002592    6[1-(0),6-(1,6),6-(6,6)]
   108       3.083578       3.083578       3.083578    6[6-(6,6),8-(57),8-(57,57)]
   109       4.229167       4.229167       4.229167    6[6-(1,6),6-(1,6),6-(8,8)]
   110       5.416113       5.416113       5.416113    6[1-(0),6-(1,6),6-(6,6)]
   111       6.555084       6.555084       6.555084    6[1-(0),6-(1,6),6-(6,6)]
   112       6.515382       6.515382       6.515382    6[6-(1,6),6-(1,6),6-(6,6)]
   113       5.273017       5.273017       5.273017    6[1-(0),6-(1,6),6-(6,6)]
   114       4.131564       4.131564       4.131564    6[1-(0),6-(1,6),6-(6,6)]
   115       7.746166       7.746166       7.746166    6[6-(1,6),6-(1,6),6-(6,6)]
   116       9.005073       9.005073       9.005073    6[1-(0),6-(6,6),6-(6,6)]
   117      11.705685      11.705685      11.705685    6[1-(0),6-(1,6),6-(6,6)]
   118       12.90173       12.90173       12.90173    6[1-(0),6-(1,6),6-(6,6)]
   119       7.052196       7.052196       7.052196    6[6-(6,6),8-(57),8-(57,57)]
   120       7.306955       7.306955       7.306955    6[6-(1,6),6-(1,6),6-(8,8)]
   121       6.434322       6.434322       6.434322    6[1-(0),6-(1,6),6-(6,6)]
   122       6.573282       6.573282       6.573282    6[1-(0),6-(1,6),6-(6,6)]
   123       7.563368       7.563368       7.563368    6[6-(1,6),6-(1,6),6-(6,6)]
   124       8.459988       8.459988       8.459988    6[1-(0),6-(1,6),6-(6,6)]
   125       8.348324       8.348324       8.348324    6[1-(0),6-(1,6),6-(6,6)]
   126       7.617959       7.617959       7.617959    6[6-(1,6),6-(1,6),6-(6,6)]
   127       6.410335       6.410335       6.410335    6[1-(0),6-(6,6),6-(6,6)]
   128       4.120811       4.120811       4.120811    6[1-(0),6-(1,6),6-(6,6)]
   129       2.909879       2.909879       2.909879    6[1-(0),6-(1,6),6-(6,6)]
   130      -6.407026      -6.407026      -6.407026    6[6-(6,6),8-(57),8-(57,57)]
   131      -5.006678      -5.006678      -5.006678    6[6-(1,6),6-(1,6),6-(8,8)]
   132      -4.692365      -4.692365      -4.692365    6[1-(0),6-(1,6),6-(6,6)]
   133      -3.414434      -3.414434      -3.414434    6[1-(0),6-(1,6),6-(6,6)]
   134       -2.46405       -2.46405       -2.46405    6[6-(1,6),6-(1,6),6-(6,6)]
   135      -2.809795      -2.809795      -2.809795    6[1-(0),6-(1,6),6-(6,6)]
   136      -4.062912      -4.062912      -4.062912    6[1-(0),6-(1,6),6-(6,6)]
   137      -1.178675      -1.178675      -1.178675    6[6-(1,6),6-(1,6),6-(6,6)]
   138      -1.127392      -1.127392      -1.127392    6[1-(0),6-(6,6),6-(6,6)]
   139      -0.716303      -0.716303      -0.716303    6[1-(0),6-(1,6),6-(6,6)]
   140      -0.731192      -0.731192      -0.731192    6[1-(0),6-(1,6),6-(6,6)]
   141       5.187822       5.187822       5.187822    6[6-(6,6),8-(57),8-(57,57)]
   142       4.042233       4.042233       4.042233    6[6-(1,6),6-(1,6),6-(8,8)]
   143       2.855287       2.855287       2.855287    6[1-(0),6-(1,6),6-(6,6)]
   144       1.716315       1.716315       1.716315    6[1-(0),6-(1,6),6-(6,6)]
   145       1.756018       1.756018       1.756018    6[6-(1,6),6-(1,6),6-(6,6)]
   146       2.998383       2.998383       2.998383    6[1-(0),6-(1,6),6-(6,6)]
   147       4.139836       4.139836       4.139836    6[1-(0),6-(1,6),6-(6,6)]
   148       0.525234       0.525234       0.525234    6[6-(1,6),6-(1,6),6-(6,6)]
   149      -0.733673      -0.733673      -0.733673    6[1-(0),6-(6,6),6-(6,6)]
   150      -3.434285      -3.434285      -3.434285    6[1-(0),6-(1,6),6-(6,6)]
   151       -4.63033       -4.63033       -4.63033    6[1-(0),6-(1,6),6-(6,6)]
   152       1.219204       1.219204       1.219204    6[6-(6,6),8-(57),8-(57,57)]
   153       0.964445       0.964445       0.964445    6[6-(1,6),6-(1,6),6-(8,8)]
   154       1.837078       1.837078       1.837078    6[1-(0),6-(1,6),6-(6,6)]
   155       1.698118       1.698118       1.698118    6[1-(0),6-(1,6),6-(6,6)]
   156       0.708032       0.708032       0.708032    6[6-(1,6),6-(1,6),6-(6,6)]
   157      -0.188588      -0.188588      -0.188588    6[1-(0),6-(1,6),6-(6,6)]
   158      -0.076924      -0.076924      -0.076924    6[1-(0),6-(1,6),6-(6,6)]
   159       0.653441       0.653441       0.653441    6[6-(1,6),6-(1,6),6-(6,6)]
   160       1.861065       1.861065       1.861065    6[1-(0),6-(6,6),6-(6,6)]
   161       4.150589       4.150589       4.150589    6[1-(0),6-(1,6),6-(6,6)]
   162       5.361521       5.361521       5.361521    6[1-(0),6-(1,6),6-(6,6)]
   163       6.407026       6.407026       6.407026    6[6-(6,6),8-(57),8-(57,57)]
   164       5.006678       5.006678       5.006678    6[6-(1,6),6-(1,6),6-(8,8)]
   165       4.692365       4.692365       4.692365    6[1-(0),6-(1,6),6-(6,6)]
   166       3.414434       3.414434       3.414434    6[1-(0),6-(1,6),6-(6,6)]
   167        2.46405        2.46405        2.46405    6[6-(1,6),6-(1,6),6-(6,6)]
   168       2.809795       2.809795       2.809795    6[1-(0),6-(1,6),6-(6,6)]
   169       4.062912       4.062912       4.062912    6[1-(0),6-(1,6),6-(6,6)]
   170       1.178674       1.178674       1.178674    6[6-(1,6),6-(1,6),6-(6,6)]
   171       1.127392       1.127392       1.127392    6[1-(0),6-(6,6),6-(6,6)]
   172       0.716303       0.716303       0.716303    6[1-(0),6-(1,6),6-(6,6)]
   173       0.731192       0.731192       0.731192    6[1-(0),6-(1,6),6-(6,6)]
   174      -5.187822      -5.187822      -5.187822    6[6-(6,6),8-(57),8-(57,57)]
   175      -4.042233      -4.042233      -4.042233    6[6-(1,6),6-(1,6),6-(8,8)]
   176      -2.855287      -2.855287      -2.855287    6[1-(0),6-(1,6),6-(6,6)]
   177      -1.716315      -1.716315      -1.716315    6[1-(0),6-(1,6),6-(6,6)]
   178      -1.756018      -1.756018      -1.756018    6[6-(1,6),6-(1,6),6-(6,6)]
   179      -2.998382      -2.998382      -2.998382    6[1-(0),6-(1,6),6-(6,6)]
   180      -4.139836      -4.139836      -4.139836    6[1-(0),6-(1,6),6-(6,6)]
   181      -0.525234      -0.525234      -0.525234    6[6-(1,6),6-(1,6),6-(6,6)]
   182       0.733673       0.733673       0.733673    6[1-(0),6-(6,6),6-(6,6)]
   183       3.434285       3.434285       3.434285    6[1-(0),6-(1,6),6-(6,6)]
   184        4.63033        4.63033        4.63033    6[1-(0),6-(1,6),6-(6,6)]
   185      -1.219204      -1.219204      -1.219204    6[6-(6,6),8-(57),8-(57,57)]
   186      -0.964445      -0.964445      -0.964445    6[6-(1,6),6-(1,6),6-(8,8)]
   187      -1.837078      -1.837078      -1.837078    6[1-(0),6-(1,6),6-(6,6)]
   188      -1.698118      -1.698118      -1.698118    6[1-(0),6-(1,6),6-(6,6)]
   189      -0.708032      -0.708032      -0.708032    6[6-(1,6),6-(1,6),6-(6,6)]
   190       0.188588       0.188588       0.188588    6[1-(0),6-(1,6),6-(6,6)]
   191       0.076924       0.076924       0.076924    6[1-(0),6-(1,6),6-(6,6)]
   192      -0.653441      -0.653441      -0.653441    6[6-(1,6),6-(1,6),6-(6,6)]
   193      -1.861065      -1.861065      -1.861065    6[1-(0),6-(6,6),6-(6,6)]
   194      -4.150589      -4.150589      -4.150589    6[1-(0),6-(1,6),6-(6,6)]
   195      -5.361521      -5.361521      -5.361521    6[1-(0),6-(1,6),6-(6,6)]
   196       1.864374       1.864374       1.864374    6[6-(6,6),8-(57),8-(57,57)]
   197       3.264722       3.264722       3.264722    6[6-(1,6),6-(1,6),6-(8,8)]
   198       3.579035       3.579035       3.579035    6[1-(0),6-(1,6),6-(6,6)]
   199       4.856966       4.856966       4.856966    6[1-(0),6-(1,6),6-(6,6)]
   200        5.80735        5.80735        5.80735    6[6-(1,6),6-(1,6),6-(6,6)]
   201       5.461605       5.461605       5.461605    6[1-(0),6-(1,6),6-(6,6)]
   202       4.208488       4.208488       4.208488    6[1-(0),6-(1,6),6-(6,6)]
   203       7.092725       7.092725       7.092725    6[6-(1,6),6-(1,6),6-(6,6)]
   204       7.144008       7.144008       7.144008    6[1-(0),6-(6,6),6-(6,6)]
   205       7.555097       7.555097       7.555097    6[1-(0),6-(1,6),6-(6,6)]
   206       7.540208       7.540208       7.540208    6[1-(0),6-(1,6),6-(6,6)]
   207      13.459222      13.459222      13.459222    6[6-(6,6),8-(57),8-(57,57)]
   208      12.313633      12.313633      12.313633    6[6-(1,6),6-(1,6),6-(8,8)]
   209      11.126687      11.126687      11.126687    6[1-(0),6-(1,6),6-(6,6)]
   210       9.987716       9.987716       9.987716    6[1-(0),6-(1,6),6-(6,6)]
   211      10.027418      10.027418      10.027418    6[6-(1,6),6-(1,6),6-(6,6)]
   212      11.269782      11.269782      11.269782    6[1-(0),6-(1,6),6-(6,6)]
   213      12.411236      12.411236      12.411236    6[1-(0),6-(1,6),6-(6,6)]
   214       8.796634       8.796634       8.796634    6[6-(1,6),6-(1,6),6-(6,6)]
   215       7.537727       7.537727       7.537727    6[1-(0),6-(6,6),6-(6,6)]
   216       4.837115       4.837115       4.837115    6[1-(0),6-(1,6),6-(6,6)]
   217        3.64107        3.64107        3.64107    6[1-(0),6-(1,6),6-(6,6)]
   218       9.490604       9.490604       9.490604    6[6-(6,6),8-(57),8-(57,57)]
   219       9.235845       9.235845       9.235845    6[6-(1,6),6-(1,6),6-(8,8)]
   220      10.108478      10.108478      10.108478    6[1-(0),6-(1,6),6-(6,6)]
   221       9.969518       9.969518       9.969518    6[1-(0),6-(1,6),6-(6,6)]
   222       8.979432       8.979432       8.979432    6[6-(1,6),6-(1,6),6-(6,6)]
   223       8.082812       8.082812       8.082812    6[1-(0),6-(1,6),6-(6,6)]
   224       8.194476       8.194476       8.194476    6[1-(0),6-(1,6),6-(6,6)]
   225       8.924841       8.924841       8.924841    6[6-(1,6),6-(1,6),6-(6,6)]
   226      10.132465      10.132465      10.132465    6[1-(0),6-(6,6),6-(6,6)]
   227      12.421989      12.421989      12.421989    6[1-(0),6-(1,6),6-(6,6)]
   228      13.632921      13.632921      13.632921    6[1-(0),6-(1,6),6-(6,6)]
   229         8.2714         8.2714         8.2714    6[1-(0),6-(6,6),6-(6,6)]
   230         8.2714         8.2714         8.2714    6[6-(1,6),6-(1,6),6-(6,6)]
   231         8.2714         8.2714         8.2714    6[6-(1,6),6-(1,6),6-(6,6)]
   232         8.2714         8.2714         8.2714    6[6-(1,6),6-(1,6),6-(8,8)]
   233         8.2714         8.2714         8.2714    6[6-(6,6),8-(57),8-(57)]
   234       7.763536       7.763536       7.763536    6[1-(0),6-(6,6),6-(6,6)]
   235      10.148181      10.148181      10.148181    6[6-(1,6),6-(1,6),6-(6,6)]
   236      11.463333      11.463333      11.463333    6[6-(1,6),6-(1,6),6-(6,6)]
   237      13.880236      13.880236      13.880236    6[6-(1,6),6-(1,6),6-(8,8)]
   238      15.175538      15.175538      15.175538    6[6-(6,6),8-(57),8-(57)]
   239       8.779264       8.779264       8.779264    6[1-(0),6-(6,6),6-(6,6)]
   240       6.394619       6.394619       6.394619    6[6-(1,6),6-(1,6),6-(6,6)]
   241       5.079467       5.079467       5.079467    6[6-(1,6),6-(1,6),6-(6,6)]
   242       2.662564       2.662564       2.662564    6[6-(1,6),6-(1,6),6-(8,8)]
   243       1.367262       1.367262       1.367262    6[6-(6,6),8-(57),8-(57)]
   244           -0.0           -0.0           -0.0    6[1-(0),6-(6,6),6-(6,6)]
   245            0.0            0.0            0.0    6[6-(1,6),6-(1,6),6-(6,6)]
   246            0.0            0.0            0.0    6[6-(1,6),6-(1,6),6-(6,6)]
   247            0.0            0.0            0.0    6[6-(1,6),6-(1,6),6-(8,8)]
   248            0.0            0.0            0.0    6[6-(6,6),8-(57),8-(57)]
   249       0.507864       0.507864       0.507864    6[1-(0),6-(6,6),6-(6,6)]
   250      -1.876781      -1.876781      -1.876781    6[6-(1,6),6-(1,6),6-(6,6)]
   251      -3.191933      -3.191933      -3.191933    6[6-(1,6),6-(1,6),6-(6,6)]
   252      -5.608836      -5.608836      -5.608836    6[6-(1,6),6-(1,6),6-(8,8)]
   253      -6.904138      -6.904138      -6.904138    6[6-(6,6),8-(57),8-(57)]
   254      -0.507864      -0.507864      -0.507864    6[1-(0),6-(6,6),6-(6,6)]
   255       1.876781       1.876781       1.876781    6[6-(1,6),6-(1,6),6-(6,6)]
   256       3.191933       3.191933       3.191933    6[6-(1,6),6-(1,6),6-(6,6)]
   257       5.608836       5.608836       5.608836    6[6-(1,6),6-(1,6),6-(8,8)]
   258       6.904138       6.904138       6.904138    6[6-(6,6),8-(57),8-(57)]
   259      15.072972      15.072972      15.072972    8[6-(6,8),57-(8,8,8,8,8,8,8),57-(8,8,8,8,8,8,8)]
   260      -1.112503      -1.112503      -1.112503    8[6-(6,8),57-(8,8,8,8,8,8,8)]
   261      -7.664279      -7.664279      -7.664279    8[6-(6,8),57-(8,8,8,8,8,8,8)]
   262       2.048826       2.048826       2.048826    8[6-(6,8),57-(8,8,8,8,8,8,8),57-(8,8,8,8,8,8,8)]
   263      -5.128268      -5.128268      -5.128268    8[6-(6,8),57-(8,8,8,8,8,8,8)]
   264      15.368261      15.368261      15.368261    8[6-(6,8),57-(8,8,8,8,8,8,8)]
   265       7.692402       7.692402       7.692402    8[6-(6,8),57-(8,8,8,8,8,8,8),57-(8,8,8,8,8,8,8)]
   266       6.240771       6.240771       6.240771    8[6-(6,8),57-(8,8,8,8,8,8,8)]
   267       0.567418       0.567418       0.567418    8[6-(6,8),57-(8,8,8,8,8,8,8)]
   268      -6.801572      -6.801572      -6.801572    8[6-(6,8),57-(8,8,8,8,8,8,8),57-(8,8,8,8,8,8,8)]
   269       9.383903       9.383903       9.383903    8[6-(6,8),57-(8,8,8,8,8,8,8)]
   270      -0.607121      -0.607121      -0.607121    8[6-(6,8),57-(8,8,8,8,8,8,8)]
   271       6.222574       6.222574       6.222574    8[6-(6,8),57-(8,8,8,8,8,8,8),57-(8,8,8,8,8,8,8)]
   272      13.399668      13.399668      13.399668    8[6-(6,8),57-(8,8,8,8,8,8,8)]
   273       1.174539       1.174539       1.174539    8[6-(6,8),57-(8,8,8,8,8,8,8)]
   274       0.578998       0.578998       0.578998    8[6-(6,8),57-(8,8,8,8,8,8,8),57-(8,8,8,8,8,8,8)]
   275       2.030629       2.030629       2.030629    8[6-(6,8),57-(8,8,8,8,8,8,8)]
   276       7.703982       7.703982       7.703982    8[6-(6,8),57-(8,8,8,8,8,8,8)]
   277       6.801572       6.801572       6.801572    8[6-(6,8),57-(8,8,8,8,8,8,8),57-(8,8,8,8,8,8,8)]
   278       7.158897       7.158897       7.158897    8[6-(6,8),57-(8,8,8,8,8,8,8)]
   279       0.607121       0.607121       0.607121    8[6-(6,8),57-(8,8,8,8,8,8,8)]
   280      -6.222574      -6.222574      -6.222574    8[6-(6,8),57-(8,8,8,8,8,8,8),57-(8,8,8,8,8,8,8)]
   281       3.143132       3.143132       3.143132    8[6-(6,8),57-(8,8,8,8,8,8,8)]
   282      15.368261      15.368261      15.368261    8[6-(6,8),57-(8,8,8,8,8,8,8)]
   283      -0.578998      -0.578998      -0.578998    8[6-(6,8),57-(8,8,8,8,8,8,8),57-(8,8,8,8,8,8,8)]
   284      14.512171      14.512171      14.512171    8[6-(6,8),57-(8,8,8,8,8,8,8)]
   285      -7.703982      -7.703982      -7.703982    8[6-(6,8),57-(8,8,8,8,8,8,8)]
   286       1.469828       1.469828       1.469828    8[6-(6,8),57-(8,8,8,8,8,8,8),57-(8,8,8,8,8,8,8)]
   287       1.112503       1.112503       1.112503    8[6-(6,8),57-(8,8,8,8,8,8,8)]
   288       7.664279       7.664279       7.664279    8[6-(6,8),57-(8,8,8,8,8,8,8)]
   289      14.493974      14.493974      14.493974    8[6-(6,8),57-(8,8,8,8,8,8,8),57-(8,8,8,8,8,8,8)]
   290       5.128268       5.128268       5.128268    8[6-(6,8),57-(8,8,8,8,8,8,8)]
   291       1.174539       1.174539       1.174539    8[6-(6,8),57-(8,8,8,8,8,8,8)]
   292       8.850398       8.850398       8.850398    8[6-(6,8),57-(8,8,8,8,8,8,8),57-(8,8,8,8,8,8,8)]
   293      -6.240771      -6.240771      -6.240771    8[6-(6,8),57-(8,8,8,8,8,8,8)]
   294      -0.567418      -0.567418      -0.567418    8[6-(6,8),57-(8,8,8,8,8,8,8)]
