# Supplementary material for: A collection of forcefield precursors for metal–organic frameworks
Source: RSC Adv. 2019 Nov 13;9(63):36492–507. doi: 10.1039/c9ra07327b (PMC9075174; doi:10.1039/c9ra07327b)
Supplement: RA-009-C9RA07327B-s690 [file RA-009-C9RA07327B-s690.txt]

FECXES_clean

12.100000    0.000000    0.000000
0.000000    26.162000    0.000000
0.000000    0.000000    26.162000

     1       0.922141       0.922141       0.922141    29[8-(6),8-(6),8-(6),8-(6)]
     2      11.177859      11.177859      11.177859    29[8-(6),8-(6),8-(6),8-(6)]
     3      11.177859      11.177859      11.177859    29[8-(6),8-(6),8-(6),8-(6)]
     4       0.922141       0.922141       0.922141    29[8-(6),8-(6),8-(6),8-(6)]
     5      11.177859      11.177859      11.177859    29[8-(6),8-(6),8-(6),8-(6)]
     6       0.922141       0.922141       0.922141    29[8-(6),8-(6),8-(6),8-(6)]
     7       0.922141       0.922141       0.922141    29[8-(6),8-(6),8-(6),8-(6)]
     8      11.177859      11.177859      11.177859    29[8-(6),8-(6),8-(6),8-(6)]
     9       0.124388       0.124388       0.124388    29[8-(6),8-(6),8-(6),8-(6)]
    10      10.356874      10.356874      10.356874    29[8-(6),8-(6),8-(6),8-(6)]
    11      11.975612      11.975612      11.975612    29[8-(6),8-(6),8-(6),8-(6)]
    12       1.743126       1.743126       1.743126    29[8-(6),8-(6),8-(6),8-(6)]
    13      11.975612      11.975612      11.975612    29[8-(6),8-(6),8-(6),8-(6)]
    14       1.743126       1.743126       1.743126    29[8-(6),8-(6),8-(6),8-(6)]
    15       0.124388       0.124388       0.124388    29[8-(6),8-(6),8-(6),8-(6)]
    16      10.356874      10.356874      10.356874    29[8-(6),8-(6),8-(6),8-(6)]
    17       10.91541       10.91541       10.91541    1[6-(6,6)]
    18        8.46274        8.46274        8.46274    1[6-(6,6)]
    19        8.08643        8.08643        8.08643    1[6-(6,6)]
    20        7.06761        7.06761        7.06761    1[6-(1,6,8)]
    21        5.90601        5.90601        5.90601    1[6-(1,6,8)]
    22        5.21389        5.21389        5.21389    1[6-(1,6,8)]
    23        4.06318        4.06318        4.06318    1[6-(1,6,8)]
    24        2.97297        2.97297        2.97297    1[6-(6,6)]
    25        0.00484        0.00484        0.00484    1[6-(6,6)]
    26        2.55794        2.55794        2.55794    1[6-(6,6)]
    27        1.18459        1.18459        1.18459    1[6-(6,6)]
    28        3.63726        3.63726        3.63726    1[6-(6,6)]
    29        4.01357        4.01357        4.01357    1[6-(6,6)]
    30        5.03239        5.03239        5.03239    1[6-(1,6,8)]
    31        6.19399        6.19399        6.19399    1[6-(1,6,8)]
    32        6.88611        6.88611        6.88611    1[6-(1,6,8)]
    33        8.03682        8.03682        8.03682    1[6-(1,6,8)]
    34        9.12703        9.12703        9.12703    1[6-(6,6)]
    35       -0.00484       -0.00484       -0.00484    1[6-(6,6)]
    36        9.54206        9.54206        9.54206    1[6-(6,6)]
    37        1.18459        1.18459        1.18459    1[6-(6,6)]
    38        3.63726        3.63726        3.63726    1[6-(6,6)]
    39        4.01357        4.01357        4.01357    1[6-(6,6)]
    40        5.03239        5.03239        5.03239    1[6-(1,6,8)]
    41        6.19399        6.19399        6.19399    1[6-(1,6,8)]
    42        6.88611        6.88611        6.88611    1[6-(1,6,8)]
    43        8.03682        8.03682        8.03682    1[6-(1,6,8)]
    44        9.12703        9.12703        9.12703    1[6-(6,6)]
    45       -0.00484       -0.00484       -0.00484    1[6-(6,6)]
    46        9.54206        9.54206        9.54206    1[6-(6,6)]
    47       10.91541       10.91541       10.91541    1[6-(6,6)]
    48        8.46274        8.46274        8.46274    1[6-(6,6)]
    49        8.08643        8.08643        8.08643    1[6-(6,6)]
    50        7.06761        7.06761        7.06761    1[6-(1,6,8)]
    51        5.90601        5.90601        5.90601    1[6-(1,6,8)]
    52        5.21389        5.21389        5.21389    1[6-(1,6,8)]
    53        4.06318        4.06318        4.06318    1[6-(1,6,8)]
    54        2.97297        2.97297        2.97297    1[6-(6,6)]
    55        0.00484        0.00484        0.00484    1[6-(6,6)]
    56        2.55794        2.55794        2.55794    1[6-(6,6)]
    57        1.18459        1.18459        1.18459    1[6-(6,6)]
    58        3.63726        3.63726        3.63726    1[6-(6,6)]
    59        4.01357        4.01357        4.01357    1[6-(6,6)]
    60        5.03239        5.03239        5.03239    1[6-(1,6,8)]
    61        6.19399        6.19399        6.19399    1[6-(1,6,8)]
    62        6.88611        6.88611        6.88611    1[6-(1,6,8)]
    63        8.03682        8.03682        8.03682    1[6-(1,6,8)]
    64        9.12703        9.12703        9.12703    1[6-(6,6)]
    65       -0.00484       -0.00484       -0.00484    1[6-(6,6)]
    66        9.54206        9.54206        9.54206    1[6-(6,6)]
    67       10.91541       10.91541       10.91541    1[6-(6,6)]
    68        8.46274        8.46274        8.46274    1[6-(6,6)]
    69        8.08643        8.08643        8.08643    1[6-(6,6)]
    70        7.06761        7.06761        7.06761    1[6-(1,6,8)]
    71        5.90601        5.90601        5.90601    1[6-(1,6,8)]
    72        5.21389        5.21389        5.21389    1[6-(1,6,8)]
    73        4.06318        4.06318        4.06318    1[6-(1,6,8)]
    74        2.97297        2.97297        2.97297    1[6-(6,6)]
    75        0.00484        0.00484        0.00484    1[6-(6,6)]
    76        2.55794        2.55794        2.55794    1[6-(6,6)]
    77       10.91541       10.91541       10.91541    1[6-(6,6)]
    78        8.46274        8.46274        8.46274    1[6-(6,6)]
    79        8.08643        8.08643        8.08643    1[6-(6,6)]
    80        7.06761        7.06761        7.06761    1[6-(1,6,8)]
    81        5.90601        5.90601        5.90601    1[6-(1,6,8)]
    82        5.21389        5.21389        5.21389    1[6-(1,6,8)]
    83        4.06318        4.06318        4.06318    1[6-(1,6,8)]
    84        2.97297        2.97297        2.97297    1[6-(6,6)]
    85        0.00484        0.00484        0.00484    1[6-(6,6)]
    86        2.55794        2.55794        2.55794    1[6-(6,6)]
    87        1.18459        1.18459        1.18459    1[6-(6,6)]
    88        3.63726        3.63726        3.63726    1[6-(6,6)]
    89        4.01357        4.01357        4.01357    1[6-(6,6)]
    90        5.03239        5.03239        5.03239    1[6-(1,6,8)]
    91        6.19399        6.19399        6.19399    1[6-(1,6,8)]
    92        6.88611        6.88611        6.88611    1[6-(1,6,8)]
    93        8.03682        8.03682        8.03682    1[6-(1,6,8)]
    94        9.12703        9.12703        9.12703    1[6-(6,6)]
    95       -0.00484       -0.00484       -0.00484    1[6-(6,6)]
    96        9.54206        9.54206        9.54206    1[6-(6,6)]
    97        9.59893        9.59893        9.59893    6[6-(1,6),6-(1,6),6-(8,8)]
    98       10.22571       10.22571       10.22571    6[1-(0),6-(6,6),6-(6,6)]
    99        9.82157        9.82157        9.82157    6[6-(1,6),6-(1,6),6-(8,8)]
   100        8.75798        8.75798        8.75798    6[1-(0),6-(6,6),6-(6,8)]
   101        8.11184        8.11184        8.11184    6[6-(1,6),6-(1,6),8-(6)]
   102        8.52082        8.52082        8.52082    6[1-(0),6-(6,6),6-(6,8)]
   103        10.1035        10.1035        10.1035    6[6-(6,6),8-(29),8-(29)]
   104       10.61412       10.61412       10.61412    6[6-(6,6),8-(29),8-(29)]
   105        6.44204        6.44204        6.44204    6[1-(0),1-(0),6-(6,6,6),8-(6)]
   106        4.66697        4.66697        4.66697    6[1-(0),1-(0),6-(6,6,6),8-(6)]
   107        2.92336        2.92336        2.92336    6[6-(1,6),6-(1,6),8-(6)]
   108        2.51075        2.51075        2.51075    6[1-(0),6-(6,6),6-(6,8)]
   109        1.41691        1.41691        1.41691    6[6-(1,6),6-(1,6),6-(8,8)]
   110        0.74415        0.74415        0.74415    6[1-(0),6-(6,6),6-(6,6)]
   111        1.16886        1.16886        1.16886    6[6-(1,6),6-(1,6),6-(8,8)]
   112        2.26391        2.26391        2.26391    6[1-(0),6-(6,6),6-(6,8)]
   113        0.94743        0.94743        0.94743    6[6-(6,6),8-(29),8-(29)]
   114        0.44044        0.44044        0.44044    6[6-(6,6),8-(29),8-(29)]
   115        2.50107        2.50107        2.50107    6[6-(1,6),6-(1,6),6-(8,8)]
   116        1.87429        1.87429        1.87429    6[1-(0),6-(6,6),6-(6,6)]
   117        2.27843        2.27843        2.27843    6[6-(1,6),6-(1,6),6-(8,8)]
   118        3.34202        3.34202        3.34202    6[1-(0),6-(6,6),6-(6,8)]
   119        3.98816        3.98816        3.98816    6[6-(1,6),6-(1,6),8-(6)]
   120        3.57918        3.57918        3.57918    6[1-(0),6-(6,6),6-(6,8)]
   121         1.9965         1.9965         1.9965    6[6-(6,6),8-(29),8-(29)]
   122        1.48588        1.48588        1.48588    6[6-(6,6),8-(29),8-(29)]
   123        5.65796        5.65796        5.65796    6[1-(0),1-(0),6-(6,6,6),8-(6)]
   124        7.43303        7.43303        7.43303    6[1-(0),1-(0),6-(6,6,6),8-(6)]
   125        9.17664        9.17664        9.17664    6[6-(1,6),6-(1,6),8-(6)]
   126        9.58925        9.58925        9.58925    6[1-(0),6-(6,6),6-(6,8)]
   127       10.68309       10.68309       10.68309    6[6-(1,6),6-(1,6),6-(8,8)]
   128       11.35585       11.35585       11.35585    6[1-(0),6-(6,6),6-(6,6)]
   129       10.93114       10.93114       10.93114    6[6-(1,6),6-(1,6),6-(8,8)]
   130        9.83609        9.83609        9.83609    6[1-(0),6-(6,6),6-(6,8)]
   131       11.15257       11.15257       11.15257    6[6-(6,6),8-(29),8-(29)]
   132       11.65956       11.65956       11.65956    6[6-(6,6),8-(29),8-(29)]
   133        2.50107        2.50107        2.50107    6[6-(1,6),6-(1,6),6-(8,8)]
   134        1.87429        1.87429        1.87429    6[1-(0),6-(6,6),6-(6,6)]
   135        2.27843        2.27843        2.27843    6[6-(1,6),6-(1,6),6-(8,8)]
   136        3.34202        3.34202        3.34202    6[1-(0),6-(6,6),6-(6,8)]
   137        3.98816        3.98816        3.98816    6[6-(1,6),6-(1,6),8-(6)]
   138        3.57918        3.57918        3.57918    6[1-(0),6-(6,6),6-(6,8)]
   139         1.9965         1.9965         1.9965    6[6-(6,6),8-(29),8-(29)]
   140        1.48588        1.48588        1.48588    6[6-(6,6),8-(29),8-(29)]
   141        5.65796        5.65796        5.65796    6[1-(0),1-(0),6-(6,6,6),8-(6)]
   142        7.43303        7.43303        7.43303    6[1-(0),1-(0),6-(6,6,6),8-(6)]
   143        9.17664        9.17664        9.17664    6[6-(1,6),6-(1,6),8-(6)]
   144        9.58925        9.58925        9.58925    6[1-(0),6-(6,6),6-(6,8)]
   145       10.68309       10.68309       10.68309    6[6-(1,6),6-(1,6),6-(8,8)]
   146       11.35585       11.35585       11.35585    6[1-(0),6-(6,6),6-(6,6)]
   147       10.93114       10.93114       10.93114    6[6-(1,6),6-(1,6),6-(8,8)]
   148        9.83609        9.83609        9.83609    6[1-(0),6-(6,6),6-(6,8)]
   149       11.15257       11.15257       11.15257    6[6-(6,6),8-(29),8-(29)]
   150       11.65956       11.65956       11.65956    6[6-(6,6),8-(29),8-(29)]
   151        9.59893        9.59893        9.59893    6[6-(1,6),6-(1,6),6-(8,8)]
   152       10.22571       10.22571       10.22571    6[1-(0),6-(6,6),6-(6,6)]
   153        9.82157        9.82157        9.82157    6[6-(1,6),6-(1,6),6-(8,8)]
   154        8.75798        8.75798        8.75798    6[1-(0),6-(6,6),6-(6,8)]
   155        8.11184        8.11184        8.11184    6[6-(1,6),6-(1,6),8-(6)]
   156        8.52082        8.52082        8.52082    6[1-(0),6-(6,6),6-(6,8)]
   157        10.1035        10.1035        10.1035    6[6-(6,6),8-(29),8-(29)]
   158       10.61412       10.61412       10.61412    6[6-(6,6),8-(29),8-(29)]
   159        6.44204        6.44204        6.44204    6[1-(0),1-(0),6-(6,6,6),8-(6)]
   160        4.66697        4.66697        4.66697    6[1-(0),1-(0),6-(6,6,6),8-(6)]
   161        2.92336        2.92336        2.92336    6[6-(1,6),6-(1,6),8-(6)]
   162        2.51075        2.51075        2.51075    6[1-(0),6-(6,6),6-(6,8)]
   163        1.41691        1.41691        1.41691    6[6-(1,6),6-(1,6),6-(8,8)]
   164        0.74415        0.74415        0.74415    6[1-(0),6-(6,6),6-(6,6)]
   165        1.16886        1.16886        1.16886    6[6-(1,6),6-(1,6),6-(8,8)]
   166        2.26391        2.26391        2.26391    6[1-(0),6-(6,6),6-(6,8)]
   167        0.94743        0.94743        0.94743    6[6-(6,6),8-(29),8-(29)]
   168        0.44044        0.44044        0.44044    6[6-(6,6),8-(29),8-(29)]
   169        2.50107        2.50107        2.50107    6[6-(1,6),6-(1,6),6-(8,8)]
   170        1.87429        1.87429        1.87429    6[1-(0),6-(6,6),6-(6,6)]
   171        2.27843        2.27843        2.27843    6[6-(1,6),6-(1,6),6-(8,8)]
   172        3.34202        3.34202        3.34202    6[1-(0),6-(6,6),6-(6,8)]
   173        3.98816        3.98816        3.98816    6[6-(1,6),6-(1,6),8-(6)]
   174        3.57918        3.57918        3.57918    6[1-(0),6-(6,6),6-(6,8)]
   175         1.9965         1.9965         1.9965    6[6-(6,6),8-(29),8-(29)]
   176        1.48588        1.48588        1.48588    6[6-(6,6),8-(29),8-(29)]
   177        5.65796        5.65796        5.65796    6[1-(0),1-(0),6-(6,6,6),8-(6)]
   178        7.43303        7.43303        7.43303    6[1-(0),1-(0),6-(6,6,6),8-(6)]
   179        9.17664        9.17664        9.17664    6[6-(1,6),6-(1,6),8-(6)]
   180        9.58925        9.58925        9.58925    6[1-(0),6-(6,6),6-(6,8)]
   181       10.68309       10.68309       10.68309    6[6-(1,6),6-(1,6),6-(8,8)]
   182       11.35585       11.35585       11.35585    6[1-(0),6-(6,6),6-(6,6)]
   183       10.93114       10.93114       10.93114    6[6-(1,6),6-(1,6),6-(8,8)]
   184        9.83609        9.83609        9.83609    6[1-(0),6-(6,6),6-(6,8)]
   185       11.15257       11.15257       11.15257    6[6-(6,6),8-(29),8-(29)]
   186       11.65956       11.65956       11.65956    6[6-(6,6),8-(29),8-(29)]
   187        9.59893        9.59893        9.59893    6[6-(1,6),6-(1,6),6-(8,8)]
   188       10.22571       10.22571       10.22571    6[1-(0),6-(6,6),6-(6,6)]
   189        9.82157        9.82157        9.82157    6[6-(1,6),6-(1,6),6-(8,8)]
   190        8.75798        8.75798        8.75798    6[1-(0),6-(6,6),6-(6,8)]
   191        8.11184        8.11184        8.11184    6[6-(1,6),6-(1,6),8-(6)]
   192        8.52082        8.52082        8.52082    6[1-(0),6-(6,6),6-(6,8)]
   193        10.1035        10.1035        10.1035    6[6-(6,6),8-(29),8-(29)]
   194       10.61412       10.61412       10.61412    6[6-(6,6),8-(29),8-(29)]
   195        6.44204        6.44204        6.44204    6[1-(0),1-(0),6-(6,6,6),8-(6)]
   196        4.66697        4.66697        4.66697    6[1-(0),1-(0),6-(6,6,6),8-(6)]
   197        2.92336        2.92336        2.92336    6[6-(1,6),6-(1,6),8-(6)]
   198        2.51075        2.51075        2.51075    6[1-(0),6-(6,6),6-(6,8)]
   199        1.41691        1.41691        1.41691    6[6-(1,6),6-(1,6),6-(8,8)]
   200        0.74415        0.74415        0.74415    6[1-(0),6-(6,6),6-(6,6)]
   201        1.16886        1.16886        1.16886    6[6-(1,6),6-(1,6),6-(8,8)]
   202        2.26391        2.26391        2.26391    6[1-(0),6-(6,6),6-(6,8)]
   203        0.94743        0.94743        0.94743    6[6-(6,6),8-(29),8-(29)]
   204        0.44044        0.44044        0.44044    6[6-(6,6),8-(29),8-(29)]
   205        9.59893        9.59893        9.59893    6[6-(1,6),6-(1,6),6-(8,8)]
   206       10.22571       10.22571       10.22571    6[1-(0),6-(6,6),6-(6,6)]
   207        9.82157        9.82157        9.82157    6[6-(1,6),6-(1,6),6-(8,8)]
   208        8.75798        8.75798        8.75798    6[1-(0),6-(6,6),6-(6,8)]
   209        8.11184        8.11184        8.11184    6[6-(1,6),6-(1,6),8-(6)]
   210        8.52082        8.52082        8.52082    6[1-(0),6-(6,6),6-(6,8)]
   211        10.1035        10.1035        10.1035    6[6-(6,6),8-(29),8-(29)]
   212       10.61412       10.61412       10.61412    6[6-(6,6),8-(29),8-(29)]
   213        6.44204        6.44204        6.44204    6[1-(0),1-(0),6-(6,6,6),8-(6)]
   214        4.66697        4.66697        4.66697    6[1-(0),1-(0),6-(6,6,6),8-(6)]
   215        2.92336        2.92336        2.92336    6[6-(1,6),6-(1,6),8-(6)]
   216        2.51075        2.51075        2.51075    6[1-(0),6-(6,6),6-(6,8)]
   217        1.41691        1.41691        1.41691    6[6-(1,6),6-(1,6),6-(8,8)]
   218        0.74415        0.74415        0.74415    6[1-(0),6-(6,6),6-(6,6)]
   219        1.16886        1.16886        1.16886    6[6-(1,6),6-(1,6),6-(8,8)]
   220        2.26391        2.26391        2.26391    6[1-(0),6-(6,6),6-(6,8)]
   221        0.94743        0.94743        0.94743    6[6-(6,6),8-(29),8-(29)]
   222        0.44044        0.44044        0.44044    6[6-(6,6),8-(29),8-(29)]
   223        2.50107        2.50107        2.50107    6[6-(1,6),6-(1,6),6-(8,8)]
   224        1.87429        1.87429        1.87429    6[1-(0),6-(6,6),6-(6,6)]
   225        2.27843        2.27843        2.27843    6[6-(1,6),6-(1,6),6-(8,8)]
   226        3.34202        3.34202        3.34202    6[1-(0),6-(6,6),6-(6,8)]
   227        3.98816        3.98816        3.98816    6[6-(1,6),6-(1,6),8-(6)]
   228        3.57918        3.57918        3.57918    6[1-(0),6-(6,6),6-(6,8)]
   229         1.9965         1.9965         1.9965    6[6-(6,6),8-(29),8-(29)]
   230        1.48588        1.48588        1.48588    6[6-(6,6),8-(29),8-(29)]
   231        5.65796        5.65796        5.65796    6[1-(0),1-(0),6-(6,6,6),8-(6)]
   232        7.43303        7.43303        7.43303    6[1-(0),1-(0),6-(6,6,6),8-(6)]
   233        9.17664        9.17664        9.17664    6[6-(1,6),6-(1,6),8-(6)]
   234        9.58925        9.58925        9.58925    6[1-(0),6-(6,6),6-(6,8)]
   235       10.68309       10.68309       10.68309    6[6-(1,6),6-(1,6),6-(8,8)]
   236       11.35585       11.35585       11.35585    6[1-(0),6-(6,6),6-(6,6)]
   237       10.93114       10.93114       10.93114    6[6-(1,6),6-(1,6),6-(8,8)]
   238        9.83609        9.83609        9.83609    6[1-(0),6-(6,6),6-(6,8)]
   239       11.15257       11.15257       11.15257    6[6-(6,6),8-(29),8-(29)]
   240       11.65956       11.65956       11.65956    6[6-(6,6),8-(29),8-(29)]
   241        5.54301        5.54301        5.54301    6[6-(1,1,8),6-(1,1,8),6-(1,1,8),6-(1,1,8)]
   242        6.55699        6.55699        6.55699    6[6-(1,1,8),6-(1,1,8),6-(1,1,8),6-(1,1,8)]
   243        6.55699        6.55699        6.55699    6[6-(1,1,8),6-(1,1,8),6-(1,1,8),6-(1,1,8)]
   244        5.54301        5.54301        5.54301    6[6-(1,1,8),6-(1,1,8),6-(1,1,8),6-(1,1,8)]
   245       11.15378       11.15378       11.15378    8[6-(6,8),29-(8,8,8)]
   246       9.558516       9.558516       9.558516    8[6-(6,8),29-(8,8,8)]
   247       11.69586       11.69586       11.69586    8[6-(6,8),29-(8,8,8)]
   248      10.133992      10.133992      10.133992    8[6-(6,8),29-(8,8,8)]
   249       7.138758       7.138758       7.138758    8[6-(1,1,6),6-(6,6)]
   250       3.936735       3.936735       3.936735    8[6-(1,1,6),6-(6,6)]
   251       1.513831       1.513831       1.513831    8[6-(6,8),29-(8,8,8)]
   252      12.035749      12.035749      12.035749    8[6-(6,8),29-(8,8,8)]
   253      11.474672      11.474672      11.474672    8[6-(6,8),29-(8,8,8)]
   254        0.92807        0.92807        0.92807    8[6-(6,8),29-(8,8,8)]
   255        0.94622        0.94622        0.94622    8[6-(6,8),29-(8,8,8)]
   256       2.541484       2.541484       2.541484    8[6-(6,8),29-(8,8,8)]
   257        0.40414        0.40414        0.40414    8[6-(6,8),29-(8,8,8)]
   258       1.966008       1.966008       1.966008    8[6-(6,8),29-(8,8,8)]
   259       4.961242       4.961242       4.961242    8[6-(1,1,6),6-(6,6)]
   260       8.163265       8.163265       8.163265    8[6-(1,1,6),6-(6,6)]
   261      10.586169      10.586169      10.586169    8[6-(6,8),29-(8,8,8)]
   262       0.064251       0.064251       0.064251    8[6-(6,8),29-(8,8,8)]
   263       0.625328       0.625328       0.625328    8[6-(6,8),29-(8,8,8)]
   264       11.17193       11.17193       11.17193    8[6-(6,8),29-(8,8,8)]
   265        0.94622        0.94622        0.94622    8[6-(6,8),29-(8,8,8)]
   266       2.541484       2.541484       2.541484    8[6-(6,8),29-(8,8,8)]
   267        0.40414        0.40414        0.40414    8[6-(6,8),29-(8,8,8)]
   268       1.966008       1.966008       1.966008    8[6-(6,8),29-(8,8,8)]
   269       4.961242       4.961242       4.961242    8[6-(1,1,6),6-(6,6)]
   270       8.163265       8.163265       8.163265    8[6-(1,1,6),6-(6,6)]
   271      10.586169      10.586169      10.586169    8[6-(6,8),29-(8,8,8)]
   272       0.064251       0.064251       0.064251    8[6-(6,8),29-(8,8,8)]
   273       0.625328       0.625328       0.625328    8[6-(6,8),29-(8,8,8)]
   274       11.17193       11.17193       11.17193    8[6-(6,8),29-(8,8,8)]
   275       11.15378       11.15378       11.15378    8[6-(6,8),29-(8,8,8)]
   276       9.558516       9.558516       9.558516    8[6-(6,8),29-(8,8,8)]
   277       11.69586       11.69586       11.69586    8[6-(6,8),29-(8,8,8)]
   278      10.133992      10.133992      10.133992    8[6-(6,8),29-(8,8,8)]
   279       7.138758       7.138758       7.138758    8[6-(1,1,6),6-(6,6)]
   280       3.936735       3.936735       3.936735    8[6-(1,1,6),6-(6,6)]
   281       1.513831       1.513831       1.513831    8[6-(6,8),29-(8,8,8)]
   282      12.035749      12.035749      12.035749    8[6-(6,8),29-(8,8,8)]
   283      11.474672      11.474672      11.474672    8[6-(6,8),29-(8,8,8)]
   284        0.92807        0.92807        0.92807    8[6-(6,8),29-(8,8,8)]
   285        0.94622        0.94622        0.94622    8[6-(6,8),29-(8,8,8)]
   286       2.541484       2.541484       2.541484    8[6-(6,8),29-(8,8,8)]
   287        0.40414        0.40414        0.40414    8[6-(6,8),29-(8,8,8)]
   288       1.966008       1.966008       1.966008    8[6-(6,8),29-(8,8,8)]
   289       4.961242       4.961242       4.961242    8[6-(1,1,6),6-(6,6)]
   290       8.163265       8.163265       8.163265    8[6-(1,1,6),6-(6,6)]
   291      10.586169      10.586169      10.586169    8[6-(6,8),29-(8,8,8)]
   292       0.064251       0.064251       0.064251    8[6-(6,8),29-(8,8,8)]
   293       0.625328       0.625328       0.625328    8[6-(6,8),29-(8,8,8)]
   294       11.17193       11.17193       11.17193    8[6-(6,8),29-(8,8,8)]
   295       11.15378       11.15378       11.15378    8[6-(6,8),29-(8,8,8)]
   296       9.558516       9.558516       9.558516    8[6-(6,8),29-(8,8,8)]
   297       11.69586       11.69586       11.69586    8[6-(6,8),29-(8,8,8)]
   298      10.133992      10.133992      10.133992    8[6-(6,8),29-(8,8,8)]
   299       7.138758       7.138758       7.138758    8[6-(1,1,6),6-(6,6)]
   300       3.936735       3.936735       3.936735    8[6-(1,1,6),6-(6,6)]
   301       1.513831       1.513831       1.513831    8[6-(6,8),29-(8,8,8)]
   302      12.035749      12.035749      12.035749    8[6-(6,8),29-(8,8,8)]
   303      11.474672      11.474672      11.474672    8[6-(6,8),29-(8,8,8)]
   304        0.92807        0.92807        0.92807    8[6-(6,8),29-(8,8,8)]
   305       11.15378       11.15378       11.15378    8[6-(6,8),29-(8,8,8)]
   306       9.558516       9.558516       9.558516    8[6-(6,8),29-(8,8,8)]
   307       11.69586       11.69586       11.69586    8[6-(6,8),29-(8,8,8)]
   308      10.133992      10.133992      10.133992    8[6-(6,8),29-(8,8,8)]
   309       7.138758       7.138758       7.138758    8[6-(1,1,6),6-(6,6)]
   310       3.936735       3.936735       3.936735    8[6-(1,1,6),6-(6,6)]
   311       1.513831       1.513831       1.513831    8[6-(6,8),29-(8,8,8)]
   312      12.035749      12.035749      12.035749    8[6-(6,8),29-(8,8,8)]
   313      11.474672      11.474672      11.474672    8[6-(6,8),29-(8,8,8)]
   314        0.92807        0.92807        0.92807    8[6-(6,8),29-(8,8,8)]
   315        0.94622        0.94622        0.94622    8[6-(6,8),29-(8,8,8)]
   316       2.541484       2.541484       2.541484    8[6-(6,8),29-(8,8,8)]
   317        0.40414        0.40414        0.40414    8[6-(6,8),29-(8,8,8)]
   318       1.966008       1.966008       1.966008    8[6-(6,8),29-(8,8,8)]
   319       4.961242       4.961242       4.961242    8[6-(1,1,6),6-(6,6)]
   320       8.163265       8.163265       8.163265    8[6-(1,1,6),6-(6,6)]
   321      10.586169      10.586169      10.586169    8[6-(6,8),29-(8,8,8)]
   322       0.064251       0.064251       0.064251    8[6-(6,8),29-(8,8,8)]
   323       0.625328       0.625328       0.625328    8[6-(6,8),29-(8,8,8)]
   324       11.17193       11.17193       11.17193    8[6-(6,8),29-(8,8,8)]
