# Supplementary material for: A collection of forcefield precursors for metal–organic frameworks
Source: RSC Adv. 2019 Nov 13;9(63):36492–507. doi: 10.1039/c9ra07327b (PMC9075174; doi:10.1039/c9ra07327b)
Supplement: RA-009-C9RA07327B-s691 [file RA-009-C9RA07327B-s691.txt]

FECYUJ_clean

18.608600    0.000000    0.000000
7.572706    18.772341    0.000000
7.474150    4.505801    18.895413

     1      12.299236      12.299236      12.299236    30[8-(30,30,30),8-(6),8-(6),8-(6)]
     2       13.80958       13.80958       13.80958    30[8-(30,30,30),8-(6),8-(6),8-(6)]
     3      10.675426      10.675426      10.675426    30[8-(30,30,30),8-(6),8-(6),8-(6)]
     4      12.222031      12.222031      12.222031    30[8-(30,30,30),8-(6),8-(6),8-(6)]
     5      21.603003      21.603003      21.603003    30[8-(30,30,30),8-(6),8-(6),8-(6)]
     6       29.11635       29.11635       29.11635    30[8-(30,30,30),8-(6),8-(6),8-(6)]
     7       30.71839       30.71839       30.71839    30[8-(30,30,30),8-(6),8-(6),8-(6)]
     8      27.435926      27.435926      27.435926    30[8-(30,30,30),8-(6),8-(6),8-(6)]
     9       21.35622       21.35622       21.35622    30[8-(30,30,30),8-(6),8-(6),8-(6)]
    10      19.845876      19.845876      19.845876    30[8-(30,30,30),8-(6),8-(6),8-(6)]
    11       22.98003       22.98003       22.98003    30[8-(30,30,30),8-(6),8-(6),8-(6)]
    12      21.433425      21.433425      21.433425    30[8-(30,30,30),8-(6),8-(6),8-(6)]
    13      12.052453      12.052453      12.052453    30[8-(30,30,30),8-(6),8-(6),8-(6)]
    14       4.539106       4.539106       4.539106    30[8-(30,30,30),8-(6),8-(6),8-(6)]
    15       2.937066       2.937066       2.937066    30[8-(30,30,30),8-(6),8-(6),8-(6)]
    16        6.21953        6.21953        6.21953    30[8-(30,30,30),8-(6),8-(6),8-(6)]
    17        9.86111        9.86111        9.86111    1[6-(6,6)]
    18      16.270451      16.270451      16.270451    1[6-(6,6)]
    19      24.039609      24.039609      24.039609    1[6-(6,6)]
    20      18.754201      18.754201      18.754201    1[6-(6,6)]
    21      15.413544      15.413544      15.413544    1[6-(6,6)]
    22      17.614052      17.614052      17.614052    1[6-(6,6)]
    23      27.397289      27.397289      27.397289    1[6-(6,6)]
    24      24.407641      24.407641      24.407641    1[6-(6,6)]
    25      10.172676      10.172676      10.172676    1[6-(6,6)]
    26      21.103628      21.103628      21.103628    1[6-(6,6)]
    27      13.200188      13.200188      13.200188    1[6-(6,6)]
    28       7.985446       7.985446       7.985446    1[6-(6,6)]
    29      15.405571      15.405571      15.405571    1[6-(6,6)]
    30      25.239424      25.239424      25.239424    1[6-(6,6)]
    31      13.834461      13.834461      13.834461    1[6-(6,6)]
    32      13.653927      13.653927      13.653927    1[6-(6,6)]
    33       21.39674       21.39674       21.39674    1[6-(6,6)]
    34      16.845204      16.845204      16.845204    1[6-(6,6)]
    35       13.28651       13.28651       13.28651    1[6-(6,6)]
    36       7.691697       7.691697       7.691697    1[6-(6,6)]
    37      12.748936      12.748936      12.748936    1[6-(6,6)]
    38       9.162926       9.162926       9.162926    1[6-(6,6)]
    39       9.980653       9.980653       9.980653    1[6-(6,6)]
    40      14.059679      14.059679      14.059679    1[6-(6,6)]
    41      27.462582      27.462582      27.462582    1[6-(6,6)]
    42      14.140752      14.140752      14.140752    1[6-(6,6)]
    43      24.642795      24.642795      24.642795    1[6-(6,6)]
    44      18.002599      18.002599      18.002599    1[6-(6,6)]
    45       23.18323       23.18323       23.18323    1[6-(6,6)]
    46        7.46252        7.46252        7.46252    1[6-(6,6)]
    47      14.961255      14.961255      14.961255    1[6-(6,6)]
    48      16.496967      16.496967      16.496967    1[6-(6,6)]
    49       17.28024       17.28024       17.28024    1[6-(6,6)]
    50      19.593372      19.593372      19.593372    1[6-(6,6)]
    51      24.870133      24.870133      24.870133    1[6-(6,6)]
    52      18.904096      18.904096      18.904096    1[6-(6,6)]
    53      23.794346      23.794346      23.794346    1[6-(6,6)]
    54      17.385005      17.385005      17.385005    1[6-(6,6)]
    55       9.615847       9.615847       9.615847    1[6-(6,6)]
    56      14.901255      14.901255      14.901255    1[6-(6,6)]
    57      18.241912      18.241912      18.241912    1[6-(6,6)]
    58      16.041404      16.041404      16.041404    1[6-(6,6)]
    59       6.258167       6.258167       6.258167    1[6-(6,6)]
    60       9.247815       9.247815       9.247815    1[6-(6,6)]
    61       23.48278       23.48278       23.48278    1[6-(6,6)]
    62      12.551828      12.551828      12.551828    1[6-(6,6)]
    63      20.455268      20.455268      20.455268    1[6-(6,6)]
    64       25.67001       25.67001       25.67001    1[6-(6,6)]
    65      18.249885      18.249885      18.249885    1[6-(6,6)]
    66       8.416032       8.416032       8.416032    1[6-(6,6)]
    67      19.820995      19.820995      19.820995    1[6-(6,6)]
    68      20.001529      20.001529      20.001529    1[6-(6,6)]
    69      12.258716      12.258716      12.258716    1[6-(6,6)]
    70      16.810252      16.810252      16.810252    1[6-(6,6)]
    71      20.368946      20.368946      20.368946    1[6-(6,6)]
    72      25.963759      25.963759      25.963759    1[6-(6,6)]
    73       20.90652       20.90652       20.90652    1[6-(6,6)]
    74       24.49253       24.49253       24.49253    1[6-(6,6)]
    75      23.674803      23.674803      23.674803    1[6-(6,6)]
    76      19.595777      19.595777      19.595777    1[6-(6,6)]
    77       6.192874       6.192874       6.192874    1[6-(6,6)]
    78      19.514704      19.514704      19.514704    1[6-(6,6)]
    79       9.012661       9.012661       9.012661    1[6-(6,6)]
    80      15.652857      15.652857      15.652857    1[6-(6,6)]
    81      10.472226      10.472226      10.472226    1[6-(6,6)]
    82      26.192936      26.192936      26.192936    1[6-(6,6)]
    83      18.694201      18.694201      18.694201    1[6-(6,6)]
    84      17.158489      17.158489      17.158489    1[6-(6,6)]
    85      16.375216      16.375216      16.375216    1[6-(6,6)]
    86      14.062084      14.062084      14.062084    1[6-(6,6)]
    87       8.785323       8.785323       8.785323    1[6-(6,6)]
    88       14.75136       14.75136       14.75136    1[6-(6,6)]
    89      14.793399      14.793399      14.793399    6[6-(6,6),8-(30),8-(30)]
    90      29.296295      29.296295      29.296295    6[6-(6,6),8-(30),8-(30)]
    91      31.724427      31.724427      31.724427    6[6-(6,6),8-(30),8-(30)]
    92       9.803319       9.803319       9.803319    6[6-(6,6),8-(30),8-(30)]
    93       9.102104       9.102104       9.102104    6[1-(0),6-(6,6),6-(6,6)]
    94      16.383272      16.383272      16.383272    6[1-(0),6-(1,6),6-(6,6)]
    95       15.70867       15.70867       15.70867    6[6-(1,6),6-(1,6),6-(8,8)]
    96      24.815102      24.815102      24.815102    6[1-(0),6-(6,6),6-(6,6)]
    97      18.312232      18.312232      18.312232    6[1-(0),6-(6,6),6-(6,6)]
    98      15.876631      15.876631      15.876631    6[1-(0),6-(6,6),6-(6,6)]
    99      29.369159      29.369159      29.369159    6[6-(1,6),6-(1,6),6-(8,8)]
   100       8.248748       8.248748       8.248748    6[6-(1,6),6-(1,6),6-(6,6)]
   101      17.410887      17.410887      17.410887    6[6-(1,6),6-(1,6),6-(6,6)]
   102       8.853806       8.853806       8.853806    6[6-(1,6),6-(1,6),6-(8,8)]
   103      17.196555      17.196555      17.196555    6[1-(0),6-(1,6),6-(6,6)]
   104       7.069589       7.069589       7.069589    6[6-(1,6),6-(1,6),6-(6,6)]
   105      28.214399      28.214399      28.214399    6[1-(0),6-(1,6),6-(6,6)]
   106      14.055544      14.055544      14.055544    6[6-(1,6),6-(1,6),6-(8,8)]
   107       7.385622       7.385622       7.385622    6[6-(1,6),6-(1,6),6-(6,6)]
   108      25.087004      25.087004      25.087004    6[1-(0),6-(6,6),6-(6,6)]
   109      10.951382      10.951382      10.951382    6[1-(0),6-(6,6),6-(6,6)]
   110      21.058045      21.058045      21.058045    6[1-(0),6-(1,6),6-(6,6)]
   111      13.282739      13.282739      13.282739    6[1-(0),6-(1,6),6-(6,6)]
   112      13.197747      13.197747      13.197747    6[6-(1,6),6-(1,6),6-(8,8)]
   113       13.62316       13.62316       13.62316    6[6-(1,6),6-(1,6),6-(6,6)]
   114       9.111139       9.111139       9.111139    6[6-(1,6),6-(1,6),6-(8,8)]
   115      10.881803      10.881803      10.881803    6[6-(1,6),6-(1,6),6-(6,6)]
   116       8.102296       8.102296       8.102296    6[1-(0),6-(1,6),6-(6,6)]
   117      12.931692      12.931692      12.931692    6[6-(6,6),8-(30),8-(30)]
   118      15.213257      15.213257      15.213257    6[1-(0),6-(1,6),6-(6,6)]
   119       7.270914       7.270914       7.270914    6[1-(0),6-(1,6),6-(6,6)]
   120      13.798833      13.798833      13.798833    6[1-(0),6-(1,6),6-(6,6)]
   121      18.540631      18.540631      18.540631    6[6-(1,6),6-(1,6),6-(8,8)]
   122       13.66637       13.66637       13.66637    6[1-(0),6-(1,6),6-(6,6)]
   123      12.188533      12.188533      12.188533    6[6-(6,6),8-(30),8-(30)]
   124       6.585263       6.585263       6.585263    6[6-(1,6),6-(1,6),6-(8,8)]
   125      19.503215      19.503215      19.503215    6[6-(6,6),8-(30),8-(30)]
   126      10.016837      10.016837      10.016837    6[6-(6,6),8-(30),8-(30)]
   127       21.35684       21.35684       21.35684    6[1-(0),6-(6,6),6-(6,6)]
   128      13.883454      13.883454      13.883454    6[6-(1,6),6-(1,6),6-(8,8)]
   129      16.085148      16.085148      16.085148    6[1-(0),6-(1,6),6-(6,6)]
   130      12.146951      12.146951      12.146951    6[6-(1,6),6-(1,6),6-(8,8)]
   131      13.544992      13.544992      13.544992    6[6-(1,6),6-(1,6),6-(6,6)]
   132      21.596274      21.596274      21.596274    6[6-(6,6),8-(30),8-(30)]
   133      13.333879      13.333879      13.333879    6[1-(0),6-(6,6),6-(6,6)]
   134      24.177521      24.177521      24.177521    6[6-(6,6),8-(30),8-(30)]
   135       7.620361       7.620361       7.620361    6[1-(0),6-(1,6),6-(6,6)]
   136      11.973878      11.973878      11.973878    6[1-(0),6-(6,6),6-(6,6)]
   137       8.492783       8.492783       8.492783    6[1-(0),6-(1,6),6-(6,6)]
   138      12.063061      12.063061      12.063061    6[6-(1,6),6-(1,6),6-(6,6)]
   139       8.419209       8.419209       8.419209    6[6-(1,6),6-(1,6),6-(6,6)]
   140      16.738902      16.738902      16.738902    6[6-(1,6),6-(1,6),6-(6,6)]
   141       9.285872       9.285872       9.285872    6[1-(0),6-(6,6),6-(6,6)]
   142      13.270992      13.270992      13.270992    6[1-(0),6-(1,6),6-(6,6)]
   143      28.245873      28.245873      28.245873    6[1-(0),6-(1,6),6-(6,6)]
   144      13.322434      13.322434      13.322434    6[1-(0),6-(1,6),6-(6,6)]
   145       6.816385       6.816385       6.816385    6[1-(0),6-(1,6),6-(6,6)]
   146      17.846914      17.846914      17.846914    6[1-(0),6-(1,6),6-(6,6)]
   147      23.995678      23.995678      23.995678    6[1-(0),6-(1,6),6-(6,6)]
   148        16.6965        16.6965        16.6965    6[6-(1,6),6-(1,6),6-(6,6)]
   149      14.848616      14.848616      14.848616    6[6-(6,6),8-(30),8-(30)]
   150       7.665933       7.665933       7.665933    6[1-(0),6-(1,6),6-(6,6)]
   151      15.926217      15.926217      15.926217    6[6-(1,6),6-(1,6),6-(8,8)]
   152      27.177269      27.177269      27.177269    6[6-(6,6),8-(30),8-(30)]
   153      15.743341      15.743341      15.743341    6[1-(0),6-(6,6),6-(6,6)]
   154      26.175748      26.175748      26.175748    6[6-(1,6),6-(1,6),6-(8,8)]
   155      16.960356      16.960356      16.960356    6[1-(0),6-(1,6),6-(6,6)]
   156      17.134062      17.134062      17.134062    6[1-(0),6-(1,6),6-(6,6)]
   157      18.811594      18.811594      18.811594    6[1-(0),6-(6,6),6-(6,6)]
   158      17.888926      17.888926      17.888926    6[6-(1,6),6-(1,6),6-(6,6)]
   159      24.991417      24.991417      24.991417    6[1-(0),6-(1,6),6-(6,6)]
   160      18.100876      18.100876      18.100876    6[1-(0),6-(1,6),6-(6,6)]
   161      18.862057      18.862057      18.862057    6[6-(6,6),8-(30),8-(30)]
   162       4.359161       4.359161       4.359161    6[6-(6,6),8-(30),8-(30)]
   163       1.931029       1.931029       1.931029    6[6-(6,6),8-(30),8-(30)]
   164      23.852137      23.852137      23.852137    6[6-(6,6),8-(30),8-(30)]
   165      24.553352      24.553352      24.553352    6[1-(0),6-(6,6),6-(6,6)]
   166      17.272184      17.272184      17.272184    6[1-(0),6-(1,6),6-(6,6)]
   167      17.946786      17.946786      17.946786    6[6-(1,6),6-(1,6),6-(8,8)]
   168       8.840354       8.840354       8.840354    6[1-(0),6-(6,6),6-(6,6)]
   169      15.343224      15.343224      15.343224    6[1-(0),6-(6,6),6-(6,6)]
   170      17.778825      17.778825      17.778825    6[1-(0),6-(6,6),6-(6,6)]
   171       4.286297       4.286297       4.286297    6[6-(1,6),6-(1,6),6-(8,8)]
   172      25.406708      25.406708      25.406708    6[6-(1,6),6-(1,6),6-(6,6)]
   173      16.244569      16.244569      16.244569    6[6-(1,6),6-(1,6),6-(6,6)]
   174       24.80165       24.80165       24.80165    6[6-(1,6),6-(1,6),6-(8,8)]
   175      16.458901      16.458901      16.458901    6[1-(0),6-(1,6),6-(6,6)]
   176      26.585867      26.585867      26.585867    6[6-(1,6),6-(1,6),6-(6,6)]
   177       5.441057       5.441057       5.441057    6[1-(0),6-(1,6),6-(6,6)]
   178      19.599912      19.599912      19.599912    6[6-(1,6),6-(1,6),6-(8,8)]
   179      26.269834      26.269834      26.269834    6[6-(1,6),6-(1,6),6-(6,6)]
   180       8.568452       8.568452       8.568452    6[1-(0),6-(6,6),6-(6,6)]
   181      22.704074      22.704074      22.704074    6[1-(0),6-(6,6),6-(6,6)]
   182      12.597411      12.597411      12.597411    6[1-(0),6-(1,6),6-(6,6)]
   183      20.372717      20.372717      20.372717    6[1-(0),6-(1,6),6-(6,6)]
   184      20.457709      20.457709      20.457709    6[6-(1,6),6-(1,6),6-(8,8)]
   185      20.032296      20.032296      20.032296    6[6-(1,6),6-(1,6),6-(6,6)]
   186      24.544317      24.544317      24.544317    6[6-(1,6),6-(1,6),6-(8,8)]
   187      22.773653      22.773653      22.773653    6[6-(1,6),6-(1,6),6-(6,6)]
   188       25.55316       25.55316       25.55316    6[1-(0),6-(1,6),6-(6,6)]
   189      20.723764      20.723764      20.723764    6[6-(6,6),8-(30),8-(30)]
   190      18.442199      18.442199      18.442199    6[1-(0),6-(1,6),6-(6,6)]
   191      26.384542      26.384542      26.384542    6[1-(0),6-(1,6),6-(6,6)]
   192      19.856623      19.856623      19.856623    6[1-(0),6-(1,6),6-(6,6)]
   193      15.114825      15.114825      15.114825    6[6-(1,6),6-(1,6),6-(8,8)]
   194      19.989086      19.989086      19.989086    6[1-(0),6-(1,6),6-(6,6)]
   195      21.466923      21.466923      21.466923    6[6-(6,6),8-(30),8-(30)]
   196      27.070193      27.070193      27.070193    6[6-(1,6),6-(1,6),6-(8,8)]
   197      14.152241      14.152241      14.152241    6[6-(6,6),8-(30),8-(30)]
   198      23.638619      23.638619      23.638619    6[6-(6,6),8-(30),8-(30)]
   199      12.298616      12.298616      12.298616    6[1-(0),6-(6,6),6-(6,6)]
   200      12.199296      12.199296      12.199296    6[6-(1,6),6-(1,6),6-(8,8)]
   201      17.570308      17.570308      17.570308    6[1-(0),6-(1,6),6-(6,6)]
   202      21.508505      21.508505      21.508505    6[6-(1,6),6-(1,6),6-(8,8)]
   203      20.110464      20.110464      20.110464    6[6-(1,6),6-(1,6),6-(6,6)]
   204      12.059182      12.059182      12.059182    6[6-(6,6),8-(30),8-(30)]
   205      20.321577      20.321577      20.321577    6[1-(0),6-(6,6),6-(6,6)]
   206       9.477935       9.477935       9.477935    6[6-(6,6),8-(30),8-(30)]
   207      26.035095      26.035095      26.035095    6[1-(0),6-(1,6),6-(6,6)]
   208      21.681578      21.681578      21.681578    6[1-(0),6-(6,6),6-(6,6)]
   209      25.162673      25.162673      25.162673    6[1-(0),6-(1,6),6-(6,6)]
   210      21.592395      21.592395      21.592395    6[6-(1,6),6-(1,6),6-(6,6)]
   211      25.236247      25.236247      25.236247    6[6-(1,6),6-(1,6),6-(6,6)]
   212      16.916554      16.916554      16.916554    6[6-(1,6),6-(1,6),6-(6,6)]
   213      24.369584      24.369584      24.369584    6[1-(0),6-(6,6),6-(6,6)]
   214      20.384464      20.384464      20.384464    6[1-(0),6-(1,6),6-(6,6)]
   215       5.409583       5.409583       5.409583    6[1-(0),6-(1,6),6-(6,6)]
   216      20.333022      20.333022      20.333022    6[1-(0),6-(1,6),6-(6,6)]
   217      26.839071      26.839071      26.839071    6[1-(0),6-(1,6),6-(6,6)]
   218      15.808542      15.808542      15.808542    6[1-(0),6-(1,6),6-(6,6)]
   219       9.659778       9.659778       9.659778    6[1-(0),6-(1,6),6-(6,6)]
   220      16.958956      16.958956      16.958956    6[6-(1,6),6-(1,6),6-(6,6)]
   221       18.80684       18.80684       18.80684    6[6-(6,6),8-(30),8-(30)]
   222      25.989523      25.989523      25.989523    6[1-(0),6-(1,6),6-(6,6)]
   223      17.729239      17.729239      17.729239    6[6-(1,6),6-(1,6),6-(8,8)]
   224       6.478187       6.478187       6.478187    6[6-(6,6),8-(30),8-(30)]
   225      17.912115      17.912115      17.912115    6[1-(0),6-(6,6),6-(6,6)]
   226       7.479708       7.479708       7.479708    6[6-(1,6),6-(1,6),6-(8,8)]
   227        16.6951        16.6951        16.6951    6[1-(0),6-(1,6),6-(6,6)]
   228      16.521394      16.521394      16.521394    6[1-(0),6-(1,6),6-(6,6)]
   229      14.843862      14.843862      14.843862    6[1-(0),6-(6,6),6-(6,6)]
   230       15.76653       15.76653       15.76653    6[6-(1,6),6-(1,6),6-(6,6)]
   231       8.664039       8.664039       8.664039    6[1-(0),6-(1,6),6-(6,6)]
   232       15.55458       15.55458       15.55458    6[1-(0),6-(1,6),6-(6,6)]
   233      12.285781      12.285781      12.285781    8[30-(8,8,8),30-(8,8,8),30-(8,8,8),30-(8,8,8)]
   234      29.114743      29.114743      29.114743    8[30-(8,8,8),30-(8,8,8),30-(8,8,8),30-(8,8,8)]
   235      13.316118      13.316118      13.316118    8[6-(6,8),30-(8,8,8)]
   236        9.58555        9.58555        9.58555    8[6-(6,8),30-(8,8,8)]
   237      12.558889      12.558889      12.558889    8[6-(6,8),30-(8,8,8)]
   238      11.107831      11.107831      11.107831    8[6-(6,8),30-(8,8,8)]
   239      10.788632      10.788632      10.788632    8[6-(6,8),30-(8,8,8)]
   240      30.792302      30.792302      30.792302    8[6-(6,8),30-(8,8,8)]
   241      13.327894      13.327894      13.327894    8[6-(6,8),30-(8,8,8)]
   242      14.851573      14.851573      14.851573    8[6-(6,8),30-(8,8,8)]
   243      30.441853      30.441853      30.441853    8[6-(6,8),30-(8,8,8)]
   244      20.192482      20.192482      20.192482    8[6-(6,8),30-(8,8,8)]
   245      15.068783      15.068783      15.068783    8[6-(6,8),30-(8,8,8)]
   246      21.648449      21.648449      21.648449    8[6-(6,8),30-(8,8,8)]
   247       5.747533       5.747533       5.747533    8[6-(6,8),30-(8,8,8)]
   248      27.836898      27.836898      27.836898    8[6-(6,8),30-(8,8,8)]
   249      14.041707      14.041707      14.041707    8[6-(6,8),30-(8,8,8)]
   250      23.261284      23.261284      23.261284    8[6-(6,8),30-(8,8,8)]
   251       21.60239       21.60239       21.60239    8[6-(6,8),30-(8,8,8)]
   252      13.824698      13.824698      13.824698    8[6-(6,8),30-(8,8,8)]
   253       9.523311       9.523311       9.523311    8[6-(6,8),30-(8,8,8)]
   254      28.204409      28.204409      28.204409    8[6-(6,8),30-(8,8,8)]
   255      11.096359      11.096359      11.096359    8[6-(6,8),30-(8,8,8)]
   256       13.07647       13.07647       13.07647    8[6-(6,8),30-(8,8,8)]
   257      19.644537      19.644537      19.644537    8[6-(6,8),30-(8,8,8)]
   258      27.198859      27.198859      27.198859    8[6-(6,8),30-(8,8,8)]
   259      21.369675      21.369675      21.369675    8[30-(8,8,8),30-(8,8,8),30-(8,8,8),30-(8,8,8)]
   260       4.540713       4.540713       4.540713    8[30-(8,8,8),30-(8,8,8),30-(8,8,8),30-(8,8,8)]
   261      20.339338      20.339338      20.339338    8[6-(6,8),30-(8,8,8)]
   262      24.069906      24.069906      24.069906    8[6-(6,8),30-(8,8,8)]
   263      21.096567      21.096567      21.096567    8[6-(6,8),30-(8,8,8)]
   264      22.547625      22.547625      22.547625    8[6-(6,8),30-(8,8,8)]
   265      22.866824      22.866824      22.866824    8[6-(6,8),30-(8,8,8)]
   266       2.863154       2.863154       2.863154    8[6-(6,8),30-(8,8,8)]
   267      20.327562      20.327562      20.327562    8[6-(6,8),30-(8,8,8)]
   268      18.803883      18.803883      18.803883    8[6-(6,8),30-(8,8,8)]
   269       3.213603       3.213603       3.213603    8[6-(6,8),30-(8,8,8)]
   270      13.462974      13.462974      13.462974    8[6-(6,8),30-(8,8,8)]
   271      18.586673      18.586673      18.586673    8[6-(6,8),30-(8,8,8)]
   272      12.007007      12.007007      12.007007    8[6-(6,8),30-(8,8,8)]
   273       9.299323       9.299323       9.299323    8[6-(6,8),30-(8,8,8)]
   274       5.818558       5.818558       5.818558    8[6-(6,8),30-(8,8,8)]
   275      19.613749      19.613749      19.613749    8[6-(6,8),30-(8,8,8)]
   276      10.394172      10.394172      10.394172    8[6-(6,8),30-(8,8,8)]
   277      12.053066      12.053066      12.053066    8[6-(6,8),30-(8,8,8)]
   278      19.830758      19.830758      19.830758    8[6-(6,8),30-(8,8,8)]
   279      24.132145      24.132145      24.132145    8[6-(6,8),30-(8,8,8)]
   280       5.451047       5.451047       5.451047    8[6-(6,8),30-(8,8,8)]
   281      22.559097      22.559097      22.559097    8[6-(6,8),30-(8,8,8)]
   282      20.578986      20.578986      20.578986    8[6-(6,8),30-(8,8,8)]
   283      14.010919      14.010919      14.010919    8[6-(6,8),30-(8,8,8)]
   284       6.456597       6.456597       6.456597    8[6-(6,8),30-(8,8,8)]
