# Supplementary material for: A collection of forcefield precursors for metal–organic frameworks
Source: RSC Adv. 2019 Nov 13;9(63):36492–507. doi: 10.1039/c9ra07327b (PMC9075174; doi:10.1039/c9ra07327b)
Supplement: RA-009-C9RA07327B-s692 [file RA-009-C9RA07327B-s692.txt]

FECZAQ_clean5b

17.304300    0.000000    0.000000
0.000000    18.377000    0.000000
0.000000    0.000000    17.956500

     1       14.24888       14.24888       14.24888    30[8-(30,30,30),8-(6),8-(6),8-(6)]
     2      12.173056      12.173056      12.173056    30[8-(30,30,30),8-(6),8-(6),8-(6)]
     3      14.247495      14.247495      14.247495    30[8-(30,30,30),8-(6),8-(6),8-(6)]
     4      12.169595      12.169595      12.169595    30[8-(30,30,30),8-(6),8-(6),8-(6)]
     5      12.079959      12.079959      12.079959    30[8-(30,30,30),8-(6),8-(6),8-(6)]
     6      12.088092      12.088092      12.088092    30[8-(30,30,30),8-(6),8-(6),8-(6)]
     7      14.339035      14.339035      14.339035    30[8-(30,30,30),8-(6),8-(6),8-(6)]
     8      14.334017      14.334017      14.334017    30[8-(30,30,30),8-(6),8-(6),8-(6)]
     9       3.055247       3.055247       3.055247    30[8-(30,30,30),8-(6),8-(6),8-(6)]
    10       5.135224       5.135224       5.135224    30[8-(30,30,30),8-(6),8-(6),8-(6)]
    11       3.054036       3.054036       3.054036    30[8-(30,30,30),8-(6),8-(6),8-(6)]
    12       5.128648       5.128648       5.128648    30[8-(30,30,30),8-(6),8-(6),8-(6)]
    13       5.220534       5.220534       5.220534    30[8-(30,30,30),8-(6),8-(6),8-(6)]
    14       5.216727       5.216727       5.216727    30[8-(30,30,30),8-(6),8-(6),8-(6)]
    15       2.967168       2.967168       2.967168    30[8-(30,30,30),8-(6),8-(6),8-(6)]
    16       2.966995       2.966995       2.966995    30[8-(30,30,30),8-(6),8-(6),8-(6)]
    17       5.482694       5.482694       5.482694    1[6-(6,6)]
    18      15.058548      15.058548      15.058548    1[6-(6,6)]
    19      11.291575      11.291575      11.291575    1[6-(6,6)]
    20      11.343142      11.343142      11.343142    1[6-(6,6)]
    21      15.090561      15.090561      15.090561    1[6-(6,6)]
    22       1.095881       1.095881       1.095881    1[6-(6,6)]
    23       3.545132       3.545132       3.545132    1[6-(6,6)]
    24       3.539595       3.539595       3.539595    1[6-(6,6)]
    25       1.171328       1.171328       1.171328    1[6-(6,6)]
    26      11.665348      11.665348      11.665348    1[6-(6,6)]
    27      14.825459      14.825459      14.825459    1[6-(6,6)]
    28      14.786524      14.786524      14.786524    1[6-(6,6)]
    29       11.63022       11.63022       11.63022    1[6-(6,6)]
    30        8.02037        8.02037        8.02037    1[6-(6,6)]
    31       1.181538       1.181538       1.181538    1[6-(6,6)]
    32       3.637883       3.637883       3.637883    1[6-(6,6)]
    33       7.934195       7.934195       7.934195    1[6-(6,6)]
    34      14.779949      14.779949      14.779949    1[6-(6,6)]
    35      11.617934      11.617934      11.617934    1[6-(6,6)]
    36       11.65583       11.65583       11.65583    1[6-(6,6)]
    37      14.813692      14.813692      14.813692    1[6-(6,6)]
    38       1.088267       1.088267       1.088267    1[6-(6,6)]
    39       7.935752       7.935752       7.935752    1[6-(6,6)]
    40       5.481137       5.481137       5.481137    1[6-(6,6)]
    41       3.627673       3.627673       3.627673    1[6-(6,6)]
    42      11.380865      11.380865      11.380865    1[6-(6,6)]
    43       15.08935       15.08935       15.08935    1[6-(6,6)]
    44      15.037956      15.037956      15.037956    1[6-(6,6)]
    45      11.350063      11.350063      11.350063    1[6-(6,6)]
    46       8.012237       8.012237       8.012237    1[6-(6,6)]
    47       5.560218       5.560218       5.560218    1[6-(6,6)]
    48       5.568697       5.568697       5.568697    1[6-(6,6)]
    49      11.828354      11.828354      11.828354    1[6-(6,6)]
    50       2.542694       2.542694       2.542694    1[6-(6,6)]
    51       5.653315       5.653315       5.653315    1[6-(6,6)]
    52       5.615764       5.615764       5.615764    1[6-(6,6)]
    53       2.511546       2.511546       2.511546    1[6-(6,6)]
    54      16.209976      16.209976      16.209976    1[6-(6,6)]
    55      16.132972      16.132972      16.132972    1[6-(6,6)]
    56         5.9442         5.9442         5.9442    1[6-(6,6)]
    57       2.210278       2.210278       2.210278    1[6-(6,6)]
    58       2.261845       2.261845       2.261845    1[6-(6,6)]
    59        5.97777        5.97777        5.97777    1[6-(6,6)]
    60       9.289813       9.289813       9.289813    1[6-(6,6)]
    61      16.122416      16.122416      16.122416    1[6-(6,6)]
    62      13.669532      13.669532      13.669532    1[6-(6,6)]
    63       9.376162       9.376162       9.376162    1[6-(6,6)]
    64       2.221353       2.221353       2.221353    1[6-(6,6)]
    65       6.017224       6.017224       6.017224    1[6-(6,6)]
    66       5.970157       5.970157       5.970157    1[6-(6,6)]
    67       2.189859       2.189859       2.189859    1[6-(6,6)]
    68      16.206861      16.206861      16.206861    1[6-(6,6)]
    69      13.756918      13.756918      13.756918    1[6-(6,6)]
    70      13.758649      13.758649      13.758649    1[6-(6,6)]
    71       9.358512       9.358512       9.358512    1[6-(6,6)]
    72      11.813819      11.813819      11.813819    1[6-(6,6)]
    73      13.679222      13.679222      13.679222    1[6-(6,6)]
    74       5.617322       5.617322       5.617322    1[6-(6,6)]
    75       2.536291       2.536291       2.536291    1[6-(6,6)]
    76       2.580763       2.580763       2.580763    1[6-(6,6)]
    77       5.655564       5.655564       5.655564    1[6-(6,6)]
    78       9.280123       9.280123       9.280123    1[6-(6,6)]
    79      11.727816      11.727816      11.727816    1[6-(6,6)]
    80      11.740102      11.740102      11.740102    1[6-(6,6)]
    81      13.238136      13.238136      13.238136    6[6-(6,6),8-(30),8-(30)]
    82       6.003381       6.003381       6.003381    6[1-(0),6-(1,6),6-(6,6)]
    83      13.220831      13.220831      13.220831    6[6-(1,6),6-(1,6),6-(8,8)]
    84      13.179474      13.179474      13.179474    6[6-(1,6),6-(1,6),6-(8,8)]
    85      13.168053      13.168053      13.168053    6[6-(6,6),8-(30),8-(30)]
    86      14.236594      14.236594      14.236594    6[1-(0),6-(1,6),6-(6,6)]
    87      12.137236      12.137236      12.137236    6[1-(0),6-(1,6),6-(6,6)]
    88      12.162154      12.162154      12.162154    6[1-(0),6-(1,6),6-(6,6)]
    89      14.255455      14.255455      14.255455    6[1-(0),6-(1,6),6-(6,6)]
    90       1.613972       1.613972       1.613972    6[1-(0),6-(1,6),6-(6,6)]
    91       3.024965       3.024965       3.024965    6[1-(0),6-(1,6),6-(6,6)]
    92       3.021677       3.021677       3.021677    6[1-(0),6-(1,6),6-(6,6)]
    93      13.183108      13.183108      13.183108    6[6-(6,6),8-(30),8-(30)]
    94       1.694956       1.694956       1.694956    6[1-(0),6-(1,6),6-(6,6)]
    95      13.202489      13.202489      13.202489    6[6-(1,6),6-(1,6),6-(8,8)]
    96       13.24523       13.24523       13.24523    6[6-(1,6),6-(1,6),6-(8,8)]
    97      13.258382      13.258382      13.258382    6[6-(6,6),8-(30),8-(30)]
    98      12.353367      12.353367      12.353367    6[1-(0),6-(1,6),6-(6,6)]
    99      14.118232      14.118232      14.118232    6[1-(0),6-(1,6),6-(6,6)]
   100      14.096429      14.096429      14.096429    6[1-(0),6-(1,6),6-(6,6)]
   101      12.332602      12.332602      12.332602    6[1-(0),6-(1,6),6-(6,6)]
   102       7.499511       7.499511       7.499511    6[1-(0),6-(1,6),6-(6,6)]
   103       1.701532       1.701532       1.701532    6[1-(0),6-(1,6),6-(6,6)]
   104       3.113217       3.113217       3.113217    6[1-(0),6-(1,6),6-(6,6)]
   105      13.247134      13.247134      13.247134    6[6-(6,6),8-(30),8-(30)]
   106         7.4142         7.4142         7.4142    6[1-(0),6-(1,6),6-(6,6)]
   107      13.236059      13.236059      13.236059    6[6-(1,6),6-(1,6),6-(8,8)]
   108      13.194702      13.194702      13.194702    6[6-(1,6),6-(1,6),6-(8,8)]
   109      13.174629      13.174629      13.174629    6[6-(6,6),8-(30),8-(30)]
   110      14.089853      14.089853      14.089853    6[1-(0),6-(1,6),6-(6,6)]
   111      12.323257      12.323257      12.323257    6[1-(0),6-(1,6),6-(6,6)]
   112      12.344715      12.344715      12.344715    6[1-(0),6-(1,6),6-(6,6)]
   113      14.109926      14.109926      14.109926    6[1-(0),6-(1,6),6-(6,6)]
   114       1.610338       1.610338       1.610338    6[1-(0),6-(1,6),6-(6,6)]
   115         7.4142         7.4142         7.4142    6[1-(0),6-(1,6),6-(6,6)]
   116       6.002343       6.002343       6.002343    6[1-(0),6-(1,6),6-(6,6)]
   117      13.176013      13.176013      13.176013    6[6-(6,6),8-(30),8-(30)]
   118       3.106468       3.106468       3.106468    6[1-(0),6-(1,6),6-(6,6)]
   119      13.188991      13.188991      13.188991    6[6-(1,6),6-(1,6),6-(8,8)]
   120      13.231041      13.231041      13.231041    6[6-(1,6),6-(1,6),6-(8,8)]
   121      13.244365      13.244365      13.244365    6[6-(6,6),8-(30),8-(30)]
   122      12.189841      12.189841      12.189841    6[1-(0),6-(1,6),6-(6,6)]
   123      14.256321      14.256321      14.256321    6[1-(0),6-(1,6),6-(6,6)]
   124      14.230018      14.230018      14.230018    6[1-(0),6-(1,6),6-(6,6)]
   125      12.170979      12.170979      12.170979    6[1-(0),6-(1,6),6-(6,6)]
   126       7.495358       7.495358       7.495358    6[1-(0),6-(1,6),6-(6,6)]
   127         6.0835         6.0835         6.0835    6[1-(0),6-(1,6),6-(6,6)]
   128       6.088172       6.088172       6.088172    6[1-(0),6-(1,6),6-(6,6)]
   129       8.145134       8.145134       8.145134    6[6-(1,6),6-(1,6),6-(8,8)]
   130       16.67477       16.67477       16.67477    6[6-(6,6),8-(30),8-(30)]
   131       9.654761       9.654761       9.654761    6[6-(6,6),8-(30),8-(30)]
   132       5.270198       5.270198       5.270198    6[6-(1,6),6-(1,6),6-(6,6)]
   133       0.880616       0.880616       0.880616    6[6-(1,6),6-(1,6),6-(8,8)]
   134       3.755898       3.755898       3.755898    6[6-(1,6),6-(1,6),6-(6,6)]
   135       0.968349       0.968349       0.968349    6[6-(1,6),6-(1,6),6-(8,8)]
   136       9.742494       9.742494       9.742494    6[6-(6,6),8-(30),8-(30)]
   137      16.764579      16.764579      16.764579    6[6-(6,6),8-(30),8-(30)]
   138       3.841382       3.841382       3.841382    6[6-(1,6),6-(1,6),6-(6,6)]
   139       8.230444       8.230444       8.230444    6[6-(1,6),6-(1,6),6-(8,8)]
   140       5.354297       5.354297       5.354297    6[6-(1,6),6-(1,6),6-(6,6)]
   141       4.053359       4.053359       4.053359    6[6-(6,6),8-(30),8-(30)]
   142      11.303169      11.303169      11.303169    6[1-(0),6-(1,6),6-(6,6)]
   143       4.062704       4.062704       4.062704    6[6-(1,6),6-(1,6),6-(8,8)]
   144       4.101811       4.101811       4.101811    6[6-(1,6),6-(1,6),6-(8,8)]
   145       4.121884       4.121884       4.121884    6[6-(6,6),8-(30),8-(30)]
   146       3.221195       3.221195       3.221195    6[1-(0),6-(1,6),6-(6,6)]
   147       4.959585       4.959585       4.959585    6[1-(0),6-(1,6),6-(6,6)]
   148       4.938474       4.938474       4.938474    6[1-(0),6-(1,6),6-(6,6)]
   149       3.202507       3.202507       3.202507    6[1-(0),6-(1,6),6-(6,6)]
   150      15.689463      15.689463      15.689463    6[1-(0),6-(1,6),6-(6,6)]
   151       4.133997       4.133997       4.133997    6[6-(6,6),8-(30),8-(30)]
   152      15.608998      15.608998      15.608998    6[1-(0),6-(1,6),6-(6,6)]
   153       4.122749       4.122749       4.122749    6[6-(1,6),6-(1,6),6-(8,8)]
   154       4.081046       4.081046       4.081046    6[6-(1,6),6-(1,6),6-(8,8)]
   155       4.065299       4.065299       4.065299    6[6-(6,6),8-(30),8-(30)]
   156       5.130206       5.130206       5.130206    6[1-(0),6-(1,6),6-(6,6)]
   157       3.049191       3.049191       3.049191    6[1-(0),6-(1,6),6-(6,6)]
   158       3.074974       3.074974       3.074974    6[1-(0),6-(1,6),6-(6,6)]
   159       5.149587       5.149587       5.149587    6[1-(0),6-(1,6),6-(6,6)]
   160       9.807039       9.807039       9.807039    6[1-(0),6-(1,6),6-(6,6)]
   161      15.602768      15.602768      15.602768    6[1-(0),6-(1,6),6-(6,6)]
   162      14.191429      14.191429      14.191429    6[1-(0),6-(1,6),6-(6,6)]
   163       4.058724       4.058724       4.058724    6[6-(6,6),8-(30),8-(30)]
   164       9.892522       9.892522       9.892522    6[1-(0),6-(1,6),6-(6,6)]
   165       4.075336       4.075336       4.075336    6[6-(1,6),6-(1,6),6-(8,8)]
   166       4.115655       4.115655       4.115655    6[6-(1,6),6-(1,6),6-(8,8)]
   167       4.128806       4.128806       4.128806    6[6-(6,6),8-(30),8-(30)]
   168       3.050229       3.050229       3.050229    6[1-(0),6-(1,6),6-(6,6)]
   169       5.166026       5.166026       5.166026    6[1-(0),6-(1,6),6-(6,6)]
   170       5.142665       5.142665       5.142665    6[1-(0),6-(1,6),6-(6,6)]
   171        3.03154        3.03154        3.03154    6[1-(0),6-(1,6),6-(6,6)]
   172      15.688078      15.688078      15.688078    6[1-(0),6-(1,6),6-(6,6)]
   173      14.276913      14.276913      14.276913    6[1-(0),6-(1,6),6-(6,6)]
   174      14.278124      14.278124      14.278124    6[1-(0),6-(1,6),6-(6,6)]
   175       9.883524       9.883524       9.883524    6[1-(0),6-(1,6),6-(6,6)]
   176      11.295555      11.295555      11.295555    6[1-(0),6-(1,6),6-(6,6)]
   177       4.131921       4.131921       4.131921    6[6-(6,6),8-(30),8-(30)]
   178      14.198005      14.198005      14.198005    6[1-(0),6-(1,6),6-(6,6)]
   179       4.119981       4.119981       4.119981    6[6-(1,6),6-(1,6),6-(8,8)]
   180        4.07274        4.07274        4.07274    6[6-(1,6),6-(1,6),6-(8,8)]
   181       4.053186       4.053186       4.053186    6[6-(6,6),8-(30),8-(30)]
   182        4.94678        4.94678        4.94678    6[1-(0),6-(1,6),6-(6,6)]
   183       3.225522       3.225522       3.225522    6[1-(0),6-(1,6),6-(6,6)]
   184       3.250267       3.250267       3.250267    6[1-(0),6-(1,6),6-(6,6)]
   185       4.969449       4.969449       4.969449    6[1-(0),6-(1,6),6-(6,6)]
   186       9.801156       9.801156       9.801156    6[1-(0),6-(1,6),6-(6,6)]
   187      11.211802      11.211802      11.211802    6[1-(0),6-(1,6),6-(6,6)]
   188       11.21907       11.21907       11.21907    6[1-(0),6-(1,6),6-(6,6)]
   189       9.156916       9.156916       9.156916    6[6-(1,6),6-(1,6),6-(8,8)]
   190       0.627454       0.627454       0.627454    6[6-(6,6),8-(30),8-(30)]
   191       7.647289       7.647289       7.647289    6[6-(6,6),8-(30),8-(30)]
   192      12.031853      12.031853      12.031853    6[6-(1,6),6-(1,6),6-(6,6)]
   193      16.420915      16.420915      16.420915    6[6-(1,6),6-(1,6),6-(8,8)]
   194      13.545287      13.545287      13.545287    6[6-(1,6),6-(1,6),6-(6,6)]
   195      16.335432      16.335432      16.335432    6[6-(1,6),6-(1,6),6-(8,8)]
   196       7.560076       7.560076       7.560076    6[6-(6,6),8-(30),8-(30)]
   197       0.539202       0.539202       0.539202    6[6-(6,6),8-(30),8-(30)]
   198      13.462226      13.462226      13.462226    6[6-(1,6),6-(1,6),6-(6,6)]
   199       9.071779       9.071779       9.071779    6[6-(1,6),6-(1,6),6-(8,8)]
   200      11.947754      11.947754      11.947754    6[6-(1,6),6-(1,6),6-(6,6)]
   201      12.369633      12.369633      12.369633    8[6-(6,8),30-(8,8,8)]
   202      14.035864      14.035864      14.035864    8[6-(6,8),30-(8,8,8)]
   203       13.96284       13.96284       13.96284    8[6-(6,8),30-(8,8,8)]
   204      12.451309      12.451309      12.451309    8[6-(6,8),30-(8,8,8)]
   205      16.037452      16.037452      16.037452    8[6-(6,8),30-(8,8,8)]
   206      14.051265      14.051265      14.051265    8[6-(6,8),30-(8,8,8)]
   207       12.38711       12.38711       12.38711    8[6-(6,8),30-(8,8,8)]
   208      12.469998      12.469998      12.469998    8[6-(6,8),30-(8,8,8)]
   209       13.96682       13.96682       13.96682    8[6-(6,8),30-(8,8,8)]
   210      10.381196      10.381196      10.381196    8[6-(6,8),30-(8,8,8)]
   211      12.377074      12.377074      12.377074    8[6-(6,8),30-(8,8,8)]
   212      14.040709      14.040709      14.040709    8[6-(6,8),30-(8,8,8)]
   213      13.959379      13.959379      13.959379    8[6-(6,8),30-(8,8,8)]
   214      12.458404      12.458404      12.458404    8[6-(6,8),30-(8,8,8)]
   215      16.038317      16.038317      16.038317    8[6-(6,8),30-(8,8,8)]
   216      14.043478      14.043478      14.043478    8[6-(6,8),30-(8,8,8)]
   217      12.382957      12.382957      12.382957    8[6-(6,8),30-(8,8,8)]
   218      12.452174      12.452174      12.452174    8[6-(6,8),30-(8,8,8)]
   219      13.962667      13.962667      13.962667    8[6-(6,8),30-(8,8,8)]
   220      10.379465      10.379465      10.379465    8[6-(6,8),30-(8,8,8)]
   221      13.166496      13.166496      13.166496    8[30-(8,8,8),30-(8,8,8),30-(8,8,8),30-(8,8,8)]
   222      10.288272      10.288272      10.288272    8[6-(6,8),30-(8,8,8)]
   223      10.294501      10.294501      10.294501    8[6-(6,8),30-(8,8,8)]
   224      13.253536      13.253536      13.253536    8[30-(8,8,8),30-(8,8,8),30-(8,8,8),30-(8,8,8)]
   225       16.13003       16.13003       16.13003    8[6-(6,8),30-(8,8,8)]
   226      16.127435      16.127435      16.127435    8[6-(6,8),30-(8,8,8)]
   227        4.91892        4.91892        4.91892    8[6-(6,8),30-(8,8,8)]
   228       3.259784       3.259784       3.259784    8[6-(6,8),30-(8,8,8)]
   229       3.338692       3.338692       3.338692    8[6-(6,8),30-(8,8,8)]
   230        4.84382        4.84382        4.84382    8[6-(6,8),30-(8,8,8)]
   231       1.264079       1.264079       1.264079    8[6-(6,8),30-(8,8,8)]
   232       3.264456       3.264456       3.264456    8[6-(6,8),30-(8,8,8)]
   233       4.925323       4.925323       4.925323    8[6-(6,8),30-(8,8,8)]
   234       4.857317       4.857317       4.857317    8[6-(6,8),30-(8,8,8)]
   235       3.345786       3.345786       3.345786    8[6-(6,8),30-(8,8,8)]
   236       6.924835       6.924835       6.924835    8[6-(6,8),30-(8,8,8)]
   237       4.930687       4.930687       4.930687    8[6-(6,8),30-(8,8,8)]
   238       3.260649       3.260649       3.260649    8[6-(6,8),30-(8,8,8)]
   239       3.333846       3.333846       3.333846    8[6-(6,8),30-(8,8,8)]
   240       4.846415       4.846415       4.846415    8[6-(6,8),30-(8,8,8)]
   241       1.264425       1.264425       1.264425    8[6-(6,8),30-(8,8,8)]
   242       3.259957       3.259957       3.259957    8[6-(6,8),30-(8,8,8)]
   243       4.922554       4.922554       4.922554    8[6-(6,8),30-(8,8,8)]
   244       4.836206       4.836206       4.836206    8[6-(6,8),30-(8,8,8)]
   245       3.346306       3.346306       3.346306    8[6-(6,8),30-(8,8,8)]
   246       6.920336       6.920336       6.920336    8[6-(6,8),30-(8,8,8)]
   247       4.136247       4.136247       4.136247    8[30-(8,8,8),30-(8,8,8),30-(8,8,8),30-(8,8,8)]
   248       7.013952       7.013952       7.013952    8[6-(6,8),30-(8,8,8)]
   249       7.008242       7.008242       7.008242    8[6-(6,8),30-(8,8,8)]
   250       4.050071       4.050071       4.050071    8[30-(8,8,8),30-(8,8,8),30-(8,8,8),30-(8,8,8)]
   251       1.175308       1.175308       1.175308    8[6-(6,8),30-(8,8,8)]
   252       1.174616       1.174616       1.174616    8[6-(6,8),30-(8,8,8)]
