# Supplementary material for: A collection of forcefield precursors for metal–organic frameworks
Source: RSC Adv. 2019 Nov 13;9(63):36492–507. doi: 10.1039/c9ra07327b (PMC9075174; doi:10.1039/c9ra07327b)
Supplement: RA-009-C9RA07327B-s693 [file RA-009-C9RA07327B-s693.txt]

FEDBEX_clean

6.020000    0.000000    0.000000
-0.376007    12.766664    0.000000
-0.139888    -6.353165    11.525403

     1       4.320384       4.320384       4.320384    69[7-(6,6),7-(6,6),8-(6),8-(6),8-(6),8-(6)]
     2       1.183721       1.183721       1.183721    69[7-(6,6),7-(6,6),8-(6),8-(6),8-(6),8-(6)]
     3       3.947351       3.947351       3.947351    1[6-(6,7)]
     4       0.158282       0.158282       0.158282    1[6-(6,7)]
     5        3.60788        3.60788        3.60788    1[6-(6,7)]
     6       1.556754       1.556754       1.556754    1[6-(6,7)]
     7       5.345823       5.345823       5.345823    1[6-(6,7)]
     8       1.896225       1.896225       1.896225    1[6-(6,7)]
     9       3.467483       3.467483       3.467483    6[1-(0),6-(6,7),7-(6)]
    10       3.927374       3.927374       3.927374    6[6-(1,7),6-(8,8),7-(6)]
    11       5.193826       5.193826       5.193826    6[6-(6,7),8-(0),8-(69)]
    12       4.830485       4.830485       4.830485    6[6-(1,7),6-(8,8),7-(6,69)]
    13      -0.070742      -0.070742      -0.070742    6[1-(0),6-(6,7),7-(6,69)]
    14       4.070352       4.070352       4.070352    6[6-(6,7),8-(0),8-(69)]
    15       0.459527       0.459527       0.459527    6[6-(1,7),6-(8,8),7-(6,69)]
    16       4.492917       4.492917       4.492917    6[1-(0),6-(6,7),7-(6,69)]
    17       1.253875       1.253875       1.253875    6[6-(6,7),8-(69),8-(69)]
    18       2.036622       2.036622       2.036622    6[1-(0),6-(6,7),7-(6)]
    19       1.576731       1.576731       1.576731    6[6-(1,7),6-(8,8),7-(6)]
    20       0.310279       0.310279       0.310279    6[6-(6,7),8-(0),8-(69)]
    21        0.67362        0.67362        0.67362    6[6-(1,7),6-(8,8),7-(6,69)]
    22       5.574847       5.574847       5.574847    6[1-(0),6-(6,7),7-(6,69)]
    23       1.433753       1.433753       1.433753    6[6-(6,7),8-(0),8-(69)]
    24       5.044578       5.044578       5.044578    6[6-(1,7),6-(8,8),7-(6,69)]
    25       1.011188       1.011188       1.011188    6[1-(0),6-(6,7),7-(6,69)]
    26        4.25023        4.25023        4.25023    6[6-(6,7),8-(69),8-(69)]
    27       2.370263       2.370263       2.370263    7[6-(1,6),6-(6,6)]
    28       5.134239       5.134239       5.134239    7[6-(1,6),6-(6,6),69-(7,8,8,8,8)]
    29       5.202859       5.202859       5.202859    7[6-(1,6),6-(6,6),69-(7,8,8,8,8)]
    30       3.133842       3.133842       3.133842    7[6-(1,6),6-(6,6)]
    31       0.369866       0.369866       0.369866    7[6-(1,6),6-(6,6),69-(7,8,8,8,8)]
    32       0.301246       0.301246       0.301246    7[6-(1,6),6-(6,6),69-(7,8,8,8,8)]
    33       5.327628       5.327628       5.327628    8[6-(6,8),69-(7,7,8,8,8)]
    34      -0.144323      -0.144323      -0.144323    8[6-(6,8)]
    35       3.774241       3.774241       3.774241    8[6-(6,8),69-(7,7,8,8,8)]
    36       3.748081       3.748081       3.748081    8[6-(6,8)]
    37        2.47547        2.47547        2.47547    8[6-(6,8),69-(7,7,8,8,8)]
    38       0.627264       0.627264       0.627264    8[6-(6,8),69-(7,7,8,8,8)]
    39       0.176477       0.176477       0.176477    8[6-(6,8),69-(7,7,8,8,8)]
    40       5.648428       5.648428       5.648428    8[6-(6,8)]
    41       1.729864       1.729864       1.729864    8[6-(6,8),69-(7,7,8,8,8)]
    42       1.756024       1.756024       1.756024    8[6-(6,8)]
    43       3.028635       3.028635       3.028635    8[6-(6,8),69-(7,7,8,8,8)]
    44       4.876841       4.876841       4.876841    8[6-(6,8),69-(7,7,8,8,8)]
