# Supplementary material for: A collection of forcefield precursors for metal–organic frameworks
Source: RSC Adv. 2019 Nov 13;9(63):36492–507. doi: 10.1039/c9ra07327b (PMC9075174; doi:10.1039/c9ra07327b)
Supplement: RA-009-C9RA07327B-s694 [file RA-009-C9RA07327B-s694.txt]

FEFCUQ_clean

14.071000    0.000000    0.000000
1.276015    15.211575    0.000000
1.129891    0.352282    15.305308

     1      14.337442      14.337442      14.337442    30[7-(6,6),8-(6),8-(6),8-(6),8-(6)]
     2      11.435417      11.435417      11.435417    30[7-(6,6),8-(6),8-(6),8-(6),8-(6)]
     3       2.139464       2.139464       2.139464    30[7-(6,6),8-(6),8-(6),8-(6),8-(6)]
     4       5.041489       5.041489       5.041489    30[7-(6,6),8-(6),8-(6),8-(6),8-(6)]
     5      14.851789      14.851789      14.851789    1[6-(6,6)]
     6      13.845537      13.845537      13.845537    1[6-(6,6)]
     7       10.39544       10.39544       10.39544    1[6-(6,6)]
     8      10.384106      10.384106      10.384106    1[6-(6,6)]
     9      11.274786      11.274786      11.274786    1[6-(6,6)]
    10       10.60798       10.60798       10.60798    1[6-(6,6)]
    11      14.579415      14.579415      14.579415    1[6-(6,6)]
    12      14.358417      14.358417      14.358417    1[6-(6,6)]
    13      13.878045      13.878045      13.878045    1[6-(6,6)]
    14       9.877427       9.877427       9.877427    1[6-(6,6)]
    15      10.148815      10.148815      10.148815    1[6-(6,6)]
    16      14.133401      14.133401      14.133401    1[6-(6,6)]
    17      14.076138      14.076138      14.076138    1[6-(6,6)]
    18      14.369092      14.369092      14.369092    1[6-(6,6)]
    19       2.517211       2.517211       2.517211    1[6-(6,7)]
    20       2.569817       2.569817       2.569817    1[6-(6,7)]
    21       4.846778       4.846778       4.846778    1[6-(6,6)]
    22       4.752668       4.752668       4.752668    1[6-(6,6)]
    23       6.960283       6.960283       6.960283    1[6-(6,6)]
    24       6.845111       6.845111       6.845111    1[6-(6,6)]
    25       9.187677       9.187677       9.187677    1[6-(6,7)]
    26       9.105311       9.105311       9.105311    1[6-(6,7)]
    27      10.921684      10.921684      10.921684    1[6-(6,6)]
    28      10.648709      10.648709      10.648709    1[6-(6,6)]
    29       1.625117       1.625117       1.625117    1[6-(6,6)]
    30       2.631369       2.631369       2.631369    1[6-(6,6)]
    31       6.081466       6.081466       6.081466    1[6-(6,6)]
    32         6.0928         6.0928         6.0928    1[6-(6,6)]
    33        5.20212        5.20212        5.20212    1[6-(6,6)]
    34       5.868926       5.868926       5.868926    1[6-(6,6)]
    35       1.897491       1.897491       1.897491    1[6-(6,6)]
    36       2.118489       2.118489       2.118489    1[6-(6,6)]
    37       2.598861       2.598861       2.598861    1[6-(6,6)]
    38       6.599479       6.599479       6.599479    1[6-(6,6)]
    39       6.328091       6.328091       6.328091    1[6-(6,6)]
    40       2.343505       2.343505       2.343505    1[6-(6,6)]
    41       2.400768       2.400768       2.400768    1[6-(6,6)]
    42       2.107814       2.107814       2.107814    1[6-(6,6)]
    43      13.959695      13.959695      13.959695    1[6-(6,7)]
    44      13.907089      13.907089      13.907089    1[6-(6,7)]
    45      11.630128      11.630128      11.630128    1[6-(6,6)]
    46      11.724238      11.724238      11.724238    1[6-(6,6)]
    47       9.516623       9.516623       9.516623    1[6-(6,6)]
    48       9.631795       9.631795       9.631795    1[6-(6,6)]
    49       7.289229       7.289229       7.289229    1[6-(6,7)]
    50       7.371595       7.371595       7.371595    1[6-(6,7)]
    51       5.555222       5.555222       5.555222    1[6-(6,6)]
    52       5.828197       5.828197       5.828197    1[6-(6,6)]
    53      12.967199      12.967199      12.967199    6[6-(6,6),8-(30),8-(30)]
    54      13.050642      13.050642      13.050642    6[6-(1,6),6-(1,6),6-(8,8)]
    55      14.148175      14.148175      14.148175    6[1-(0),6-(1,6),6-(6,6)]
    56      13.116733      13.116733      13.116733    6[1-(0),6-(1,6),6-(6,6)]
    57      11.079278      11.079278      11.079278    6[1-(0),6-(1,6),6-(6,6)]
    58      12.793935      12.793935      12.793935    6[6-(6,6),8-(30),8-(30)]
    59      12.630179      12.630179      12.630179    6[6-(1,6),6-(1,6),6-(8,8)]
    60      11.238507      11.238507      11.238507    6[1-(0),6-(1,6),6-(6,6)]
    61      12.059303      12.059303      12.059303    6[1-(0),6-(1,6),6-(6,6)]
    62      11.367287      11.367287      11.367287    6[1-(0),6-(1,6),6-(6,6)]
    63      13.727244      13.727244      13.727244    6[1-(0),6-(1,6),6-(6,6)]
    64      13.596223      13.596223      13.596223    6[1-(0),6-(1,6),6-(6,6)]
    65      12.339561      12.339561      12.339561    6[6-(1,6),6-(1,6),6-(6,6)]
    66       12.18103       12.18103       12.18103    6[6-(1,6),6-(1,6),6-(6,6)]
    67       11.68052       11.68052       11.68052    6[6-(6,6),8-(30),8-(30)]
    68       11.86638       11.86638       11.86638    6[6-(1,6),6-(1,6),6-(8,8)]
    69      13.124381      13.124381      13.124381    6[1-(0),6-(1,6),6-(6,6)]
    70      10.733129      10.733129      10.733129    6[1-(0),6-(1,6),6-(6,6)]
    71      10.902013      10.902013      10.902013    6[1-(0),6-(1,6),6-(6,6)]
    72      13.273805      13.273805      13.273805    6[1-(0),6-(1,6),6-(6,6)]
    73      12.190398      12.190398      12.190398    6[6-(1,6),6-(1,6),6-(6,6)]
    74      12.364021      12.364021      12.364021    6[6-(1,6),6-(1,6),6-(6,6)]
    75      13.437297      13.437297      13.437297    6[1-(0),6-(1,6),6-(6,6)]
    76      13.604971      13.604971      13.604971    6[1-(0),6-(1,6),6-(6,6)]
    77      12.677253      12.677253      12.677253    6[6-(1,6),6-(1,6),6-(8,8)]
    78       3.000035       3.000035       3.000035    6[1-(0),6-(1,6),7-(6,30)]
    79       3.019963       3.019963       3.019963    6[1-(0),6-(1,6),7-(6,30)]
    80       4.392606       4.392606       4.392606    6[1-(0),6-(1,7),6-(6,6)]
    81       5.116306       5.116306       5.116306    6[6-(1,6),6-(1,6),6-(6,6)]
    82        4.33681        4.33681        4.33681    6[1-(0),6-(1,7),6-(6,6)]
    83        6.58518        6.58518        6.58518    6[6-(1,6),6-(1,6),6-(6,6)]
    84       7.392591       7.392591       7.392591    6[1-(0),6-(1,7),6-(6,6)]
    85       7.310515       7.310515       7.310515    6[1-(0),6-(1,7),6-(6,6)]
    86       8.715113       8.715113       8.715113    6[1-(0),6-(1,6),7-(6,30)]
    87       8.662943       8.662943       8.662943    6[1-(0),6-(1,6),7-(6,30)]
    88      12.831586      12.831586      12.831586    6[6-(6,6),8-(30),8-(30)]
    89      11.557495      11.557495      11.557495    6[1-(0),6-(1,6),6-(6,6)]
    90      11.401676      11.401676      11.401676    6[1-(0),6-(1,6),6-(6,6)]
    91       3.509707       3.509707       3.509707    6[6-(6,6),8-(30),8-(30)]
    92       3.426264       3.426264       3.426264    6[6-(1,6),6-(1,6),6-(8,8)]
    93       2.328731       2.328731       2.328731    6[1-(0),6-(1,6),6-(6,6)]
    94       3.360173       3.360173       3.360173    6[1-(0),6-(1,6),6-(6,6)]
    95       5.397628       5.397628       5.397628    6[1-(0),6-(1,6),6-(6,6)]
    96       3.682971       3.682971       3.682971    6[6-(6,6),8-(30),8-(30)]
    97       3.846727       3.846727       3.846727    6[6-(1,6),6-(1,6),6-(8,8)]
    98       5.238399       5.238399       5.238399    6[1-(0),6-(1,6),6-(6,6)]
    99       4.417603       4.417603       4.417603    6[1-(0),6-(1,6),6-(6,6)]
   100       5.109619       5.109619       5.109619    6[1-(0),6-(1,6),6-(6,6)]
   101       2.749662       2.749662       2.749662    6[1-(0),6-(1,6),6-(6,6)]
   102       2.880683       2.880683       2.880683    6[1-(0),6-(1,6),6-(6,6)]
   103       4.137345       4.137345       4.137345    6[6-(1,6),6-(1,6),6-(6,6)]
   104       4.295876       4.295876       4.295876    6[6-(1,6),6-(1,6),6-(6,6)]
   105       4.796386       4.796386       4.796386    6[6-(6,6),8-(30),8-(30)]
   106       4.610526       4.610526       4.610526    6[6-(1,6),6-(1,6),6-(8,8)]
   107       3.352525       3.352525       3.352525    6[1-(0),6-(1,6),6-(6,6)]
   108       5.743777       5.743777       5.743777    6[1-(0),6-(1,6),6-(6,6)]
   109       5.574893       5.574893       5.574893    6[1-(0),6-(1,6),6-(6,6)]
   110       3.203101       3.203101       3.203101    6[1-(0),6-(1,6),6-(6,6)]
   111       4.286508       4.286508       4.286508    6[6-(1,6),6-(1,6),6-(6,6)]
   112       4.112885       4.112885       4.112885    6[6-(1,6),6-(1,6),6-(6,6)]
   113       3.039609       3.039609       3.039609    6[1-(0),6-(1,6),6-(6,6)]
   114       2.871935       2.871935       2.871935    6[1-(0),6-(1,6),6-(6,6)]
   115       3.799653       3.799653       3.799653    6[6-(1,6),6-(1,6),6-(8,8)]
   116      13.476871      13.476871      13.476871    6[1-(0),6-(1,6),7-(6,30)]
   117      13.456943      13.456943      13.456943    6[1-(0),6-(1,6),7-(6,30)]
   118        12.0843        12.0843        12.0843    6[1-(0),6-(1,7),6-(6,6)]
   119        11.3606        11.3606        11.3606    6[6-(1,6),6-(1,6),6-(6,6)]
   120      12.140096      12.140096      12.140096    6[1-(0),6-(1,7),6-(6,6)]
   121       9.891726       9.891726       9.891726    6[6-(1,6),6-(1,6),6-(6,6)]
   122       9.084315       9.084315       9.084315    6[1-(0),6-(1,7),6-(6,6)]
   123       9.166391       9.166391       9.166391    6[1-(0),6-(1,7),6-(6,6)]
   124       7.761793       7.761793       7.761793    6[1-(0),6-(1,6),7-(6,30)]
   125       7.813963       7.813963       7.813963    6[1-(0),6-(1,6),7-(6,30)]
   126        3.64532        3.64532        3.64532    6[6-(6,6),8-(30),8-(30)]
   127       4.919411       4.919411       4.919411    6[1-(0),6-(1,6),6-(6,6)]
   128        5.07523        5.07523        5.07523    6[1-(0),6-(1,6),6-(6,6)]
   129        2.30792        2.30792        2.30792    7[6-(1,6),6-(1,6),30-(8,8,8,8)]
   130       9.394371       9.394371       9.394371    7[6-(1,6),6-(1,6),30-(8,8,8,8)]
   131      14.168986      14.168986      14.168986    7[6-(1,6),6-(1,6),30-(8,8,8,8)]
   132       7.082535       7.082535       7.082535    7[6-(1,6),6-(1,6),30-(8,8,8,8)]
   133      11.770703      11.770703      11.770703    8[6-(6,8),30-(7,8,8,8)]
   134      14.001992      14.001992      14.001992    8[6-(6,8),30-(7,8,8,8)]
   135      13.987956      13.987956      13.987956    8[6-(6,8),30-(7,8,8,8)]
   136      11.826774      11.826774      11.826774    8[6-(6,8),30-(7,8,8,8)]
   137      11.790613      11.790613      11.790613    8[6-(6,8),30-(7,8,8,8)]
   138      13.973174      13.973174      13.973174    8[6-(6,8),30-(7,8,8,8)]
   139      11.726796      11.726796      11.726796    8[6-(6,8),30-(7,8,8,8)]
   140      13.962137      13.962137      13.962137    8[6-(6,8),30-(7,8,8,8)]
   141       4.706203       4.706203       4.706203    8[6-(6,8),30-(7,8,8,8)]
   142       2.474914       2.474914       2.474914    8[6-(6,8),30-(7,8,8,8)]
   143        2.48895        2.48895        2.48895    8[6-(6,8),30-(7,8,8,8)]
   144       4.650132       4.650132       4.650132    8[6-(6,8),30-(7,8,8,8)]
   145       4.686293       4.686293       4.686293    8[6-(6,8),30-(7,8,8,8)]
   146       2.503732       2.503732       2.503732    8[6-(6,8),30-(7,8,8,8)]
   147        4.75011        4.75011        4.75011    8[6-(6,8),30-(7,8,8,8)]
   148       2.514769       2.514769       2.514769    8[6-(6,8),30-(7,8,8,8)]
