# Supplementary material for: A collection of forcefield precursors for metal–organic frameworks
Source: RSC Adv. 2019 Nov 13;9(63):36492–507. doi: 10.1039/c9ra07327b (PMC9075174; doi:10.1039/c9ra07327b)
Supplement: RA-009-C9RA07327B-s695 [file RA-009-C9RA07327B-s695.txt]

FEFDAX_clean

14.020000    0.000000    0.000000
1.721453    14.983435    0.000000
0.909944    3.347265    14.717760

     1       13.53441       13.53441       13.53441    30[7-(6,6),8-(6),8-(6),8-(6),8-(6)]
     2      10.627473      10.627473      10.627473    30[7-(6,6),8-(6),8-(6),8-(6),8-(6)]
     3       3.116987       3.116987       3.116987    30[7-(6,6),8-(6),8-(6),8-(6),8-(6)]
     4       6.023924       6.023924       6.023924    30[7-(6,6),8-(6),8-(6),8-(6),8-(6)]
     5       4.030932       4.030932       4.030932    1[6-(6,6)]
     6       4.089105       4.089105       4.089105    1[6-(6,6)]
     7       6.024054       6.024054       6.024054    1[6-(6,6)]
     8      13.348591      13.348591      13.348591    1[6-(6,6)]
     9      13.542273      13.542273      13.542273    1[6-(6,6)]
    10       9.342958       9.342958       9.342958    1[6-(6,7)]
    11       1.746985       1.746985       1.746985    1[6-(6,7)]
    12       1.782336       1.782336       1.782336    1[6-(6,7)]
    13       10.00623       10.00623       10.00623    1[6-(6,7)]
    14       13.80408       13.80408       13.80408    1[6-(6,6)]
    15      10.513808      10.513808      10.513808    1[6-(6,6)]
    16      13.562421      13.562421      13.562421    1[6-(6,6)]
    17      10.937284      10.937284      10.937284    1[6-(6,6)]
    18      15.369504      15.369504      15.369504    1[6-(6,7)]
    19      11.132836      11.132836      11.132836    1[6-(6,6)]
    20      11.438413      11.438413      11.438413    1[6-(6,6)]
    21        8.35948        8.35948        8.35948    1[6-(6,7)]
    22      14.444626      14.444626      14.444626    1[6-(6,7)]
    23       6.070503       6.070503       6.070503    1[6-(6,6)]
    24       8.405158       8.405158       8.405158    1[6-(6,7)]
    25      12.620465      12.620465      12.620465    1[6-(6,6)]
    26      12.562292      12.562292      12.562292    1[6-(6,6)]
    27      10.627343      10.627343      10.627343    1[6-(6,6)]
    28       3.302806       3.302806       3.302806    1[6-(6,6)]
    29       3.109124       3.109124       3.109124    1[6-(6,6)]
    30       7.308439       7.308439       7.308439    1[6-(6,7)]
    31      14.904412      14.904412      14.904412    1[6-(6,7)]
    32      14.869061      14.869061      14.869061    1[6-(6,7)]
    33       6.645167       6.645167       6.645167    1[6-(6,7)]
    34       2.847317       2.847317       2.847317    1[6-(6,6)]
    35       6.137589       6.137589       6.137589    1[6-(6,6)]
    36       3.088976       3.088976       3.088976    1[6-(6,6)]
    37       5.714113       5.714113       5.714113    1[6-(6,6)]
    38       1.281893       1.281893       1.281893    1[6-(6,7)]
    39       5.518561       5.518561       5.518561    1[6-(6,6)]
    40       5.212984       5.212984       5.212984    1[6-(6,6)]
    41       8.291917       8.291917       8.291917    1[6-(6,7)]
    42       2.206771       2.206771       2.206771    1[6-(6,7)]
    43      10.580894      10.580894      10.580894    1[6-(6,6)]
    44       8.246239       8.246239       8.246239    1[6-(6,7)]
    45       5.808961       5.808961       5.808961    6[6-(1,6),6-(1,6),6-(6,6)]
    46       4.339602       4.339602       4.339602    6[6-(1,6),6-(1,6),6-(6,6)]
    47       3.594126       3.594126       3.594126    6[1-(0),6-(1,7),6-(6,6)]
    48      11.218263      11.218263      11.218263    6[6-(6,6),8-(30),8-(30)]
    49      12.029988      12.029988      12.029988    6[6-(6,6),8-(30),8-(30)]
    50       3.627607       3.627607       3.627607    6[1-(0),6-(1,7),6-(6,6)]
    51       6.494259       6.494259       6.494259    6[1-(0),6-(1,7),6-(6,6)]
    52      12.191355      12.191355      12.191355    6[6-(6,6),8-(30),8-(30)]
    53      11.336171      11.336171      11.336171    6[6-(1,6),6-(1,7),6-(8,8)]
    54      12.563635      12.563635      12.563635    6[1-(0),6-(1,6),6-(6,6)]
    55      12.681637      12.681637      12.681637    6[1-(0),6-(1,6),6-(6,7)]
    56      13.450332      13.450332      13.450332    6[6-(1,6),6-(1,7),6-(8,8)]
    57      10.200421      10.200421      10.200421    6[1-(0),6-(6,6),7-(6)]
    58      11.681048      11.681048      11.681048    6[6-(1,6),6-(6,7),7-(6)]
    59      12.425696      12.425696      12.425696    6[6-(1,6),6-(1,7),6-(8,8)]
    60       2.233993       2.233993       2.233993    6[1-(0),6-(1,6),7-(6,30)]
    61       2.254838       2.254838       2.254838    6[1-(0),6-(1,6),7-(6,30)]
    62       11.55266       11.55266       11.55266    6[6-(1,6),6-(6,7),7-(6)]
    63      10.746872      10.746872      10.746872    6[1-(0),6-(6,6),7-(6)]
    64      11.927906      11.927906      11.927906    6[6-(1,6),6-(1,7),6-(8,8)]
    65      12.973293      12.973293      12.973293    6[1-(0),6-(1,6),6-(6,6)]
    66       13.63273       13.63273       13.63273    6[6-(6,6),8-(30),8-(30)]
    67      11.411387      11.411387      11.411387    6[1-(0),6-(1,6),6-(6,6)]
    68      12.840492      12.840492      12.840492    6[1-(0),6-(1,6),6-(6,7)]
    69      13.072198      13.072198      13.072198    6[6-(1,6),6-(6,7),7-(6)]
    70      11.661688      11.661688      11.661688    6[1-(0),6-(1,6),6-(6,7)]
    71      14.484384      14.484384      14.484384    6[1-(0),6-(6,6),7-(6)]
    72      12.015781      12.015781      12.015781    6[1-(0),6-(1,6),6-(6,7)]
    73      12.200289      12.200289      12.200289    6[1-(0),6-(1,6),6-(6,6)]
    74       12.88576       12.88576       12.88576    6[6-(1,6),6-(6,7),7-(6)]
    75       7.887723       7.887723       7.887723    6[1-(0),6-(1,6),7-(6,30)]
    76      13.698108      13.698108      13.698108    6[1-(0),6-(6,6),7-(6)]
    77       6.523465       6.523465       6.523465    6[1-(0),6-(1,7),6-(6,6)]
    78       7.921834       7.921834       7.921834    6[1-(0),6-(1,6),7-(6,30)]
    79      10.842436      10.842436      10.842436    6[6-(1,6),6-(1,6),6-(6,6)]
    80      12.311795      12.311795      12.311795    6[6-(1,6),6-(1,6),6-(6,6)]
    81      13.057271      13.057271      13.057271    6[1-(0),6-(1,7),6-(6,6)]
    82       5.433134       5.433134       5.433134    6[6-(6,6),8-(30),8-(30)]
    83       4.621409       4.621409       4.621409    6[6-(6,6),8-(30),8-(30)]
    84       13.02379       13.02379       13.02379    6[1-(0),6-(1,7),6-(6,6)]
    85      10.157138      10.157138      10.157138    6[1-(0),6-(1,7),6-(6,6)]
    86       4.460042       4.460042       4.460042    6[6-(6,6),8-(30),8-(30)]
    87       5.315226       5.315226       5.315226    6[6-(1,6),6-(1,7),6-(8,8)]
    88       4.087762       4.087762       4.087762    6[1-(0),6-(1,6),6-(6,6)]
    89        3.96976        3.96976        3.96976    6[1-(0),6-(1,6),6-(6,7)]
    90       3.201065       3.201065       3.201065    6[6-(1,6),6-(1,7),6-(8,8)]
    91       6.450976       6.450976       6.450976    6[1-(0),6-(6,6),7-(6)]
    92       4.970349       4.970349       4.970349    6[6-(1,6),6-(6,7),7-(6)]
    93       4.225701       4.225701       4.225701    6[6-(1,6),6-(1,7),6-(8,8)]
    94      14.417404      14.417404      14.417404    6[1-(0),6-(1,6),7-(6,30)]
    95      14.396559      14.396559      14.396559    6[1-(0),6-(1,6),7-(6,30)]
    96       5.098737       5.098737       5.098737    6[6-(1,6),6-(6,7),7-(6)]
    97       5.904525       5.904525       5.904525    6[1-(0),6-(6,6),7-(6)]
    98       4.723491       4.723491       4.723491    6[6-(1,6),6-(1,7),6-(8,8)]
    99       3.678104       3.678104       3.678104    6[1-(0),6-(1,6),6-(6,6)]
   100       3.018667       3.018667       3.018667    6[6-(6,6),8-(30),8-(30)]
   101        5.24001        5.24001        5.24001    6[1-(0),6-(1,6),6-(6,6)]
   102       3.810905       3.810905       3.810905    6[1-(0),6-(1,6),6-(6,7)]
   103       3.579199       3.579199       3.579199    6[6-(1,6),6-(6,7),7-(6)]
   104       4.989709       4.989709       4.989709    6[1-(0),6-(1,6),6-(6,7)]
   105       2.167013       2.167013       2.167013    6[1-(0),6-(6,6),7-(6)]
   106       4.635616       4.635616       4.635616    6[1-(0),6-(1,6),6-(6,7)]
   107       4.451108       4.451108       4.451108    6[1-(0),6-(1,6),6-(6,6)]
   108       3.765637       3.765637       3.765637    6[6-(1,6),6-(6,7),7-(6)]
   109       8.763674       8.763674       8.763674    6[1-(0),6-(1,6),7-(6,30)]
   110       2.953289       2.953289       2.953289    6[1-(0),6-(6,6),7-(6)]
   111      10.127932      10.127932      10.127932    6[1-(0),6-(1,7),6-(6,6)]
   112       8.729563       8.729563       8.729563    6[1-(0),6-(1,6),7-(6,30)]
   113       8.589334       8.589334       8.589334    7[6-(1,6),6-(1,6),30-(8,8,8,8)]
   114       1.556858       1.556858       1.556858    7[6-(1,6),6-(1,6),30-(8,8,8,8)]
   115      10.299945      10.299945      10.299945    7[6-(1,6),6-(6,6)]
   116       14.30932       14.30932       14.30932    7[6-(1,6),6-(6,6)]
   117      10.635479      10.635479      10.635479    7[6-(1,6),6-(6,6)]
   118      13.897522      13.897522      13.897522    7[6-(1,6),6-(6,6)]
   119       8.062063       8.062063       8.062063    7[6-(1,6),6-(1,6),30-(8,8,8,8)]
   120      15.094539      15.094539      15.094539    7[6-(1,6),6-(1,6),30-(8,8,8,8)]
   121       6.351452       6.351452       6.351452    7[6-(1,6),6-(6,6)]
   122       2.342077       2.342077       2.342077    7[6-(1,6),6-(6,6)]
   123       6.015918       6.015918       6.015918    7[6-(1,6),6-(6,6)]
   124       2.753875       2.753875       2.753875    7[6-(1,6),6-(6,6)]
   125      10.976185      10.976185      10.976185    8[6-(6,8),30-(7,8,8,8)]
   126      13.199602      13.199602      13.199602    8[6-(6,8),30-(7,8,8,8)]
   127      10.987304      10.987304      10.987304    8[6-(6,8),30-(7,8,8,8)]
   128      13.165165      13.165165      13.165165    8[6-(6,8),30-(7,8,8,8)]
   129      14.811112      14.811112      14.811112    8[6-(6,8),30-(7,8,8,8)]
   130      11.037318      11.037318      11.037318    8[6-(6,8),30-(7,8,8,8)]
   131      13.228395      13.228395      13.228395    8[6-(6,8),30-(7,8,8,8)]
   132      12.610857      12.610857      12.610857    8[6-(6,8),30-(7,8,8,8)]
   133       5.675212       5.675212       5.675212    8[6-(6,8),30-(7,8,8,8)]
   134       3.451795       3.451795       3.451795    8[6-(6,8),30-(7,8,8,8)]
   135       5.664093       5.664093       5.664093    8[6-(6,8),30-(7,8,8,8)]
   136       3.486232       3.486232       3.486232    8[6-(6,8),30-(7,8,8,8)]
   137       1.840285       1.840285       1.840285    8[6-(6,8),30-(7,8,8,8)]
   138       5.614079       5.614079       5.614079    8[6-(6,8),30-(7,8,8,8)]
   139       3.423002       3.423002       3.423002    8[6-(6,8),30-(7,8,8,8)]
   140        4.04054        4.04054        4.04054    8[6-(6,8),30-(7,8,8,8)]
