# Supplementary material for: A collection of forcefield precursors for metal–organic frameworks
Source: RSC Adv. 2019 Nov 13;9(63):36492–507. doi: 10.1039/c9ra07327b (PMC9075174; doi:10.1039/c9ra07327b)
Supplement: RA-009-C9RA07327B-s696 [file RA-009-C9RA07327B-s696.txt]

FEFDEB_clean5b

19.256400    0.000000    0.000000
0.000000    15.210000    0.000000
0.000000    0.000000    15.210000

     1       6.414307       6.414307       6.414307    30[7-(6,6,6),8-(6),8-(6),8-(6),8-(6)]
     2         3.2189         3.2189         3.2189    30[7-(6,6,6),8-(6),8-(6),8-(6),8-(6)]
     3      16.042314      16.042314      16.042314    30[7-(6,6,6),8-(6),8-(6),8-(6),8-(6)]
     4        12.8471        12.8471        12.8471    30[7-(6,6,6),8-(6),8-(6),8-(6),8-(6)]
     5        6.91921        6.91921        6.91921    1[6-(6,6)]
     6       6.918825       6.918825       6.918825    1[6-(6,6)]
     7         6.9117         6.9117         6.9117    1[6-(6,6)]
     8       6.910544       6.910544       6.910544    1[6-(6,6)]
     9       6.918825       6.918825       6.918825    1[6-(6,6)]
    10       6.917862       6.917862       6.917862    1[6-(6,6)]
    11       6.917477       6.917477       6.917477    1[6-(6,6)]
    12       6.916706       6.916706       6.916706    1[6-(6,6)]
    13       2.715538       2.715538       2.715538    1[6-(6,6)]
    14       2.718041       2.718041       2.718041    1[6-(6,6)]
    15       2.724203       2.724203       2.724203    1[6-(6,6)]
    16       2.726514       2.726514       2.726514    1[6-(6,6)]
    17       2.717848       2.717848       2.717848    1[6-(6,6)]
    18       2.720352       2.720352       2.720352    1[6-(6,6)]
    19       2.716885       2.716885       2.716885    1[6-(6,6)]
    20       2.719196       2.719196       2.719196    1[6-(6,6)]
    21       8.477823       8.477823       8.477823    1[6-(1,6,7)]
    22       8.476475       8.476475       8.476475    1[6-(1,6,7)]
    23        8.46858        8.46858        8.46858    1[6-(1,6,7)]
    24       8.486488       8.486488       8.486488    1[6-(1,6,7)]
    25       8.477823       8.477823       8.477823    1[6-(1,6,7)]
    26       8.475704       8.475704       8.475704    1[6-(1,6,7)]
    27       1.160006       1.160006       1.160006    1[6-(1,6,7)]
    28       1.149992       1.149992       1.149992    1[6-(1,6,7)]
    29       1.161161       1.161161       1.161161    1[6-(1,6,7)]
    30       1.148644       1.148644       1.148644    1[6-(1,6,7)]
    31       1.149222       1.149222       1.149222    1[6-(1,6,7)]
    32       1.159043       1.159043       1.159043    1[6-(1,6,7)]
    33      16.548565      16.548565      16.548565    1[6-(6,6)]
    34      16.547795      16.547795      16.547795    1[6-(6,6)]
    35        16.5399        16.5399        16.5399    1[6-(6,6)]
    36      16.539515      16.539515      16.539515    1[6-(6,6)]
    37      16.546254      16.546254      16.546254    1[6-(6,6)]
    38      16.545291      16.545291      16.545291    1[6-(6,6)]
    39      16.545099      16.545099      16.545099    1[6-(6,6)]
    40      16.543943      16.543943      16.543943    1[6-(6,6)]
    41      12.345085      12.345085      12.345085    1[6-(6,6)]
    42      12.347204      12.347204      12.347204    1[6-(6,6)]
    43       12.35221       12.35221       12.35221    1[6-(6,6)]
    44      12.354906      12.354906      12.354906    1[6-(6,6)]
    45      12.345856      12.345856      12.345856    1[6-(6,6)]
    46      12.348166      12.348166      12.348166    1[6-(6,6)]
    47      12.344123      12.344123      12.344123    1[6-(6,6)]
    48      12.346626      12.346626      12.346626    1[6-(6,6)]
    49        18.1066        18.1066        18.1066    1[6-(1,6,7)]
    50      18.104097      18.104097      18.104097    1[6-(1,6,7)]
    51      18.096972      18.096972      18.096972    1[6-(1,6,7)]
    52      18.113918      18.113918      18.113918    1[6-(1,6,7)]
    53      18.106023      18.106023      18.106023    1[6-(1,6,7)]
    54       18.10429       18.10429       18.10429    1[6-(1,6,7)]
    55      10.788783      10.788783      10.788783    1[6-(1,6,7)]
    56      10.777229      10.777229      10.777229    1[6-(1,6,7)]
    57      10.789168      10.789168      10.789168    1[6-(1,6,7)]
    58      10.777422      10.777422      10.777422    1[6-(1,6,7)]
    59      10.778192      10.778192      10.778192    1[6-(1,6,7)]
    60       10.78705       10.78705       10.78705    1[6-(1,6,7)]
    61       4.816411       4.816411       4.816411    6[6-(6,6),8-(30),8-(30)]
    62       4.816988       4.816988       4.816988    6[6-(1,6),6-(1,6),6-(8,8)]
    63       4.818336       4.818336       4.818336    6[6-(1,6),6-(1,6),6-(6,6)]
    64       4.817181       4.817181       4.817181    6[6-(6,6),8-(30),8-(30)]
    65       4.817951       4.817951       4.817951    6[6-(1,6),6-(1,6),6-(8,8)]
    66       4.818529       4.818529       4.818529    6[6-(1,6),6-(1,6),6-(6,6)]
    67       4.817374       4.817374       4.817374    6[6-(6,6),8-(30),8-(30)]
    68       4.817759       4.817759       4.817759    6[6-(1,6),6-(1,6),6-(8,8)]
    69       4.818529       4.818529       4.818529    6[6-(1,6),6-(1,6),6-(6,6)]
    70       4.816796       4.816796       4.816796    6[6-(6,6),8-(30),8-(30)]
    71       4.817566       4.817566       4.817566    6[6-(1,6),6-(1,6),6-(8,8)]
    72       4.818529       4.818529       4.818529    6[6-(1,6),6-(1,6),6-(6,6)]
    73       8.854863       8.854863       8.854863    6[1-(0),1-(0),6-(1,1,7),7-(6,6,30)]
    74       8.854478       8.854478       8.854478    6[1-(0),1-(0),6-(1,1,7),7-(6,6,30)]
    75         8.8539         8.8539         8.8539    6[1-(0),1-(0),6-(1,1,7),7-(6,6,30)]
    76       0.778151       0.778151       0.778151    6[1-(0),1-(0),6-(1,1,7),7-(6,6,30)]
    77       0.777381       0.777381       0.777381    6[1-(0),1-(0),6-(1,1,7),7-(6,6,30)]
    78       0.777381       0.777381       0.777381    6[1-(0),1-(0),6-(1,1,7),7-(6,6,30)]
    79       5.992784       5.992784       5.992784    6[1-(0),6-(1,6),6-(6,6)]
    80       5.992207       5.992207       5.992207    6[1-(0),6-(1,6),6-(6,6)]
    81       5.989126       5.989126       5.989126    6[1-(0),6-(1,6),6-(6,6)]
    82       5.988163       5.988163       5.988163    6[1-(0),6-(1,6),6-(6,6)]
    83       5.992784       5.992784       5.992784    6[1-(0),6-(1,6),6-(6,6)]
    84       5.991821       5.991821       5.991821    6[1-(0),6-(1,6),6-(6,6)]
    85       5.992014       5.992014       5.992014    6[1-(0),6-(1,6),6-(6,6)]
    86       5.991244       5.991244       5.991244    6[1-(0),6-(1,6),6-(6,6)]
    87       3.642155       3.642155       3.642155    6[1-(0),6-(1,6),6-(6,6)]
    88       3.644081       3.644081       3.644081    6[1-(0),6-(1,6),6-(6,6)]
    89       3.647162       3.647162       3.647162    6[1-(0),6-(1,6),6-(6,6)]
    90       3.648703       3.648703       3.648703    6[1-(0),6-(1,6),6-(6,6)]
    91       3.643696       3.643696       3.643696    6[1-(0),6-(1,6),6-(6,6)]
    92       3.645622       3.645622       3.645622    6[1-(0),6-(1,6),6-(6,6)]
    93       3.643118       3.643118       3.643118    6[1-(0),6-(1,6),6-(6,6)]
    94       3.645044       3.645044       3.645044    6[1-(0),6-(1,6),6-(6,6)]
    95      14.445959      14.445959      14.445959    6[6-(6,6),8-(30),8-(30)]
    96      14.446536      14.446536      14.446536    6[6-(1,6),6-(1,6),6-(8,8)]
    97      14.447499      14.447499      14.447499    6[6-(1,6),6-(1,6),6-(6,6)]
    98      14.444996      14.444996      14.444996    6[6-(6,6),8-(30),8-(30)]
    99      14.445959      14.445959      14.445959    6[6-(1,6),6-(1,6),6-(8,8)]
   100      14.447307      14.447307      14.447307    6[6-(1,6),6-(1,6),6-(6,6)]
   101      14.444611      14.444611      14.444611    6[6-(6,6),8-(30),8-(30)]
   102      14.444996      14.444996      14.444996    6[6-(1,6),6-(1,6),6-(8,8)]
   103      14.445959      14.445959      14.445959    6[6-(1,6),6-(1,6),6-(6,6)]
   104      14.444803      14.444803      14.444803    6[6-(6,6),8-(30),8-(30)]
   105      14.445381      14.445381      14.445381    6[6-(1,6),6-(1,6),6-(8,8)]
   106      14.446151      14.446151      14.446151    6[6-(1,6),6-(1,6),6-(6,6)]
   107      18.483063      18.483063      18.483063    6[1-(0),1-(0),6-(1,1,7),7-(6,6,30)]
   108      18.482485      18.482485      18.482485    6[1-(0),1-(0),6-(1,1,7),7-(6,6,30)]
   109        18.4821        18.4821        18.4821    6[1-(0),1-(0),6-(1,1,7),7-(6,6,30)]
   110      10.406351      10.406351      10.406351    6[1-(0),1-(0),6-(1,1,7),7-(6,6,30)]
   111      10.405581      10.405581      10.405581    6[1-(0),1-(0),6-(1,1,7),7-(6,6,30)]
   112      10.405966      10.405966      10.405966    6[1-(0),1-(0),6-(1,1,7),7-(6,6,30)]
   113       15.62214       15.62214       15.62214    6[1-(0),6-(1,6),6-(6,6)]
   114      15.621369      15.621369      15.621369    6[1-(0),6-(1,6),6-(6,6)]
   115      15.617518      15.617518      15.617518    6[1-(0),6-(1,6),6-(6,6)]
   116      15.616748      15.616748      15.616748    6[1-(0),6-(1,6),6-(6,6)]
   117      15.620214      15.620214      15.620214    6[1-(0),6-(1,6),6-(6,6)]
   118      15.619251      15.619251      15.619251    6[1-(0),6-(1,6),6-(6,6)]
   119      15.619636      15.619636      15.619636    6[1-(0),6-(1,6),6-(6,6)]
   120      15.618673      15.618673      15.618673    6[1-(0),6-(1,6),6-(6,6)]
   121      13.271703      13.271703      13.271703    6[1-(0),6-(1,6),6-(6,6)]
   122      13.273244      13.273244      13.273244    6[1-(0),6-(1,6),6-(6,6)]
   123       13.27517       13.27517       13.27517    6[1-(0),6-(1,6),6-(6,6)]
   124      13.277288      13.277288      13.277288    6[1-(0),6-(1,6),6-(6,6)]
   125      13.271511      13.271511      13.271511    6[1-(0),6-(1,6),6-(6,6)]
   126      13.273244      13.273244      13.273244    6[1-(0),6-(1,6),6-(6,6)]
   127      13.270355      13.270355      13.270355    6[1-(0),6-(1,6),6-(6,6)]
   128      13.272281      13.272281      13.272281    6[1-(0),6-(1,6),6-(6,6)]
   129       8.341487       8.341487       8.341487    7[6-(1,1,6),6-(1,1,6),6-(1,1,6),30-(8,8,8,8)]
   130       1.290756       1.290756       1.290756    7[6-(1,1,6),6-(1,1,6),6-(1,1,6),30-(8,8,8,8)]
   131      17.969687      17.969687      17.969687    7[6-(1,1,6),6-(1,1,6),6-(1,1,6),30-(8,8,8,8)]
   132      10.919149      10.919149      10.919149    7[6-(1,1,6),6-(1,1,6),6-(1,1,6),30-(8,8,8,8)]
   133       5.922113       5.922113       5.922113    8[6-(6,8),30-(7,8,8,8)]
   134       3.711093       3.711093       3.711093    8[6-(6,8),30-(7,8,8,8)]
   135       3.711479       3.711479       3.711479    8[6-(6,8),30-(7,8,8,8)]
   136       3.709745       3.709745       3.709745    8[6-(6,8),30-(7,8,8,8)]
   137       3.710131       3.710131       3.710131    8[6-(6,8),30-(7,8,8,8)]
   138       5.922691       5.922691       5.922691    8[6-(6,8),30-(7,8,8,8)]
   139       5.922498       5.922498       5.922498    8[6-(6,8),30-(7,8,8,8)]
   140       5.924424       5.924424       5.924424    8[6-(6,8),30-(7,8,8,8)]
   141      15.550121      15.550121      15.550121    8[6-(6,8),30-(7,8,8,8)]
   142      13.339101      13.339101      13.339101    8[6-(6,8),30-(7,8,8,8)]
   143      13.339293      13.339293      13.339293    8[6-(6,8),30-(7,8,8,8)]
   144      13.339486      13.339486      13.339486    8[6-(6,8),30-(7,8,8,8)]
   145      13.337368      13.337368      13.337368    8[6-(6,8),30-(7,8,8,8)]
   146      15.550506      15.550506      15.550506    8[6-(6,8),30-(7,8,8,8)]
   147      15.552239      15.552239      15.552239    8[6-(6,8),30-(7,8,8,8)]
   148      15.551661      15.551661      15.551661    8[6-(6,8),30-(7,8,8,8)]
