# Supplementary material for: A collection of forcefield precursors for metal–organic frameworks
Source: RSC Adv. 2019 Nov 13;9(63):36492–507. doi: 10.1039/c9ra07327b (PMC9075174; doi:10.1039/c9ra07327b)
Supplement: RA-009-C9RA07327B-s697 [file RA-009-C9RA07327B-s697.txt]

FEFZOF_clean

7.683800    0.000000    0.000000
0.000000    14.953000    0.000000
0.000000    0.000000    15.955000

     1       7.512451       7.512451       7.512451    27[7-(6),7-(6),7-(6),7-(6)]
     2       0.171349       0.171349       0.171349    27[7-(6),7-(6),7-(6),7-(6)]
     3       4.013249       4.013249       4.013249    27[7-(6),7-(6),7-(6),7-(6)]
     4       3.670551       3.670551       3.670551    27[7-(6),7-(6),7-(6),7-(6)]
     5       3.470772       3.470772       3.470772    80[16-(6),16-(6),16-(6),16-(6)]
     6       4.213028       4.213028       4.213028    80[16-(6),16-(6),16-(6),16-(6)]
     7       0.371128       0.371128       0.371128    80[16-(6),16-(6),16-(6),16-(6)]
     8       7.312672       7.312672       7.312672    80[16-(6),16-(6),16-(6),16-(6)]
     9       2.381978       2.381978       2.381978    6[7-(27),16-(80)]
    10       2.843006       2.843006       2.843006    6[7-(27),16-(80)]
    11       1.429187       1.429187       1.429187    6[7-(27),16-(80)]
    12       6.346819       6.346819       6.346819    6[7-(27),16-(80)]
    13       5.301822       5.301822       5.301822    6[7-(27),16-(80)]
    14       4.840794       4.840794       4.840794    6[7-(27),16-(80)]
    15       6.254613       6.254613       6.254613    6[7-(27),16-(80)]
    16       1.336981       1.336981       1.336981    6[7-(27),16-(80)]
    17       1.459922       1.459922       1.459922    6[7-(27),16-(80)]
    18       0.998894       0.998894       0.998894    6[7-(27),16-(80)]
    19       2.412713       2.412713       2.412713    6[7-(27),16-(80)]
    20       5.178881       5.178881       5.178881    6[7-(27),16-(80)]
    21       6.223878       6.223878       6.223878    6[7-(27),16-(80)]
    22       6.684906       6.684906       6.684906    6[7-(27),16-(80)]
    23       5.271087       5.271087       5.271087    6[7-(27),16-(80)]
    24       2.504919       2.504919       2.504919    6[7-(27),16-(80)]
    25       3.626754       3.626754       3.626754    16[6-(7),80-(16,16,16)]
    26       2.295151       2.295151       2.295151    16[6-(7),80-(16,16,16)]
    27        1.92556        1.92556        1.92556    16[6-(7),80-(16,16,16)]
    28        5.84353        5.84353        5.84353    16[6-(7),80-(16,16,16)]
    29       4.057046       4.057046       4.057046    16[6-(7),80-(16,16,16)]
    30       5.388649       5.388649       5.388649    16[6-(7),80-(16,16,16)]
    31        5.75824        5.75824        5.75824    16[6-(7),80-(16,16,16)]
    32        1.84027        1.84027        1.84027    16[6-(7),80-(16,16,16)]
    33       0.215146       0.215146       0.215146    16[6-(7),80-(16,16,16)]
    34       1.546749       1.546749       1.546749    16[6-(7),80-(16,16,16)]
    35        1.91634        1.91634        1.91634    16[6-(7),80-(16,16,16)]
    36        5.68217        5.68217        5.68217    16[6-(7),80-(16,16,16)]
    37       7.468654       7.468654       7.468654    16[6-(7),80-(16,16,16)]
    38       6.137051       6.137051       6.137051    16[6-(7),80-(16,16,16)]
    39        5.76746        5.76746        5.76746    16[6-(7),80-(16,16,16)]
    40        2.00163        2.00163        2.00163    16[6-(7),80-(16,16,16)]
    41       1.559811       1.559811       1.559811    7[6-(16),27-(7,7,7)]
    42       3.173409       3.173409       3.173409    7[6-(16),27-(7,7,7)]
    43       1.083416       1.083416       1.083416    7[6-(16),27-(7,7,7)]
    44       6.684906       6.684906       6.684906    7[6-(16),27-(7,7,7)]
    45       6.123989       6.123989       6.123989    7[6-(16),27-(7,7,7)]
    46       4.510391       4.510391       4.510391    7[6-(16),27-(7,7,7)]
    47       6.600384       6.600384       6.600384    7[6-(16),27-(7,7,7)]
    48       0.998894       0.998894       0.998894    7[6-(16),27-(7,7,7)]
    49       2.282089       2.282089       2.282089    7[6-(16),27-(7,7,7)]
    50       0.668491       0.668491       0.668491    7[6-(16),27-(7,7,7)]
    51       2.758484       2.758484       2.758484    7[6-(16),27-(7,7,7)]
    52       4.840794       4.840794       4.840794    7[6-(16),27-(7,7,7)]
    53       5.401711       5.401711       5.401711    7[6-(16),27-(7,7,7)]
    54       7.015309       7.015309       7.015309    7[6-(16),27-(7,7,7)]
    55       4.925316       4.925316       4.925316    7[6-(16),27-(7,7,7)]
    56       2.843006       2.843006       2.843006    7[6-(16),27-(7,7,7)]
