# Supplementary material for: A collection of forcefield precursors for metal–organic frameworks
Source: RSC Adv. 2019 Nov 13;9(63):36492–507. doi: 10.1039/c9ra07327b (PMC9075174; doi:10.1039/c9ra07327b)
Supplement: RA-009-C9RA07327B-s698 [file RA-009-C9RA07327B-s698.txt]

FENVOL_charged

17.486600    0.000000    0.000000
-7.750271    15.675282    0.000000
-7.750271    -6.047659    14.461684

     1       1.477924       1.477924       1.477924    30[8-(15),8-(15),8-(6),8-(6)]
     2       1.322532       1.322532       1.322532    30[8-(15),8-(15),8-(6),8-(6)]
     3      12.806439      12.806439      12.806439    30[8-(15),8-(15),8-(6),8-(6)]
     4      -3.884508      -3.884508      -3.884508    30[8-(15),8-(15),8-(6),8-(6)]
     5       4.063139       4.063139       4.063139    30[8-(15),8-(15),8-(6),8-(6)]
     6      -2.891479      -2.891479      -2.891479    30[8-(15),8-(15),8-(6),8-(6)]
     7      10.065832      10.065832      10.065832    30[8-(15),8-(15),8-(6),8-(6)]
     8      -7.265376      -7.265376      -7.265376    30[8-(15),8-(15),8-(6),8-(6)]
     9      10.459777      10.459777      10.459777    30[8-(15),8-(15),8-(6),8-(6)]
    10      -4.598583      -4.598583      -4.598583    30[8-(15),8-(15),8-(6),8-(6)]
    11      -6.033794      -6.033794      -6.033794    30[8-(15),8-(15),8-(6),8-(6)]
    12       4.144717       4.144717       4.144717    30[8-(15),8-(15),8-(6),8-(6)]
    13      -3.915348      -3.915348      -3.915348    15[6-(6,6),8-(30),8-(30),8-(30)]
    14       1.607446       1.607446       1.607446    15[6-(6,6),8-(30),8-(30),8-(30)]
    15      -4.596068      -4.596068      -4.596068    15[6-(6,6),8-(30),8-(30),8-(30)]
    16      10.876086      10.876086      10.876086    15[6-(6,6),8-(30),8-(30),8-(30)]
    17       4.147232       4.147232       4.147232    15[6-(6,6),8-(30),8-(30),8-(30)]
    18      -5.617485      -5.617485      -5.617485    15[6-(6,6),8-(30),8-(30),8-(30)]
    19      10.350746      10.350746      10.350746    15[6-(6,6),8-(30),8-(30),8-(30)]
    20      -4.908377      -4.908377      -4.908377    15[6-(6,6),8-(30),8-(30),8-(30)]
    21       3.457845       3.457845       3.457845    1[6-(6,6)]
    22       6.643081       6.643081       6.643081    1[6-(6,6)]
    23       6.280296       6.280296       6.280296    1[6-(6,6)]
    24      -0.913767      -0.913767      -0.913767    1[6-(6,6)]
    25       -1.72432       -1.72432       -1.72432    1[6-(6,6)]
    26       1.599069       1.599069       1.599069    1[6-(6,6)]
    27      -2.205906      -2.205906      -2.205906    1[6-(6,6)]
    28       6.142666       6.142666       6.142666    1[6-(6,6)]
    29      -4.761581      -4.761581      -4.761581    1[6-(6,6)]
    30       3.633944       3.633944       3.633944    1[6-(6,6)]
    31        0.66096        0.66096        0.66096    1[6-(6,6)]
    32       0.854333       0.854333       0.854333    1[6-(6,6)]
    33       6.537394       6.537394       6.537394    1[6-(6,6)]
    34       7.135695       7.135695       7.135695    1[6-(6,6)]
    35       3.981719       3.981719       3.981719    1[6-(6,6)]
    36      -5.109356      -5.109356      -5.109356    1[6-(6,6)]
    37       -8.08234       -8.08234       -8.08234    1[6-(6,6)]
    38      -7.888967      -7.888967      -7.888967    1[6-(6,6)]
    39       7.829533       7.829533       7.829533    1[6-(6,6)]
    40        7.01898        7.01898        7.01898    1[6-(6,6)]
    41      10.342369      10.342369      10.342369    1[6-(6,6)]
    42      -5.285455      -5.285455      -5.285455    1[6-(6,6)]
    43      -2.100219      -2.100219      -2.100219    1[6-(6,6)]
    44      -2.463004      -2.463004      -2.463004    1[6-(6,6)]
    45      -3.611597      -3.611597      -3.611597    1[6-(1,6,7)]
    46      -2.435342      -2.435342      -2.435342    1[6-(1,6,7)]
    47       -1.56502       -1.56502       -1.56502    1[6-(1,6,6)]
    48      -2.870603      -2.870603      -2.870603    1[6-(1,6,6)]
    49       4.908696       4.908696       4.908696    1[6-(1,6,6)]
    50      -4.796741      -4.796741      -4.796741    1[7-(1,6,6)]
    51     -11.842287     -11.842287     -11.842287    1[6-(1,6,7)]
    52      -5.116384      -5.116384      -5.116384    1[6-(1,6,7)]
    53      -3.926499      -3.926499      -3.926499    1[6-(1,6,6)]
    54     -10.525021     -10.525021     -10.525021    1[6-(1,6,6)]
    55      -1.631524      -1.631524      -1.631524    1[6-(1,6,6)]
    56      -3.541681      -3.541681      -3.541681    1[7-(1,6,6)]
    57       0.432874       0.432874       0.432874    1[6-(1,6,7)]
    58       1.315092       1.315092       1.315092    1[6-(1,6,7)]
    59       0.020054       0.020054       0.020054    1[6-(1,6,6)]
    60      -0.642931      -0.642931      -0.642931    1[6-(1,6,6)]
    61      -0.055038      -0.055038      -0.055038    1[6-(1,6,6)]
    62       1.711021       1.711021       1.711021    1[7-(1,6,6)]
    63       3.492584       3.492584       3.492584    1[6-(1,6,7)]
    64        2.45848        2.45848        2.45848    1[6-(1,6,7)]
    65        1.69331        1.69331        1.69331    1[6-(1,6,6)]
    66       2.510129       2.510129       2.510129    1[6-(1,6,6)]
    67       0.749982       0.749982       0.749982    1[6-(1,6,6)]
    68       2.849245       2.849245       2.849245    1[7-(1,6,6)]
    69       4.651284       4.651284       4.651284    1[6-(1,6,7)]
    70       3.626916       3.626916       3.626916    1[6-(1,6,7)]
    71       4.816801       4.816801       4.816801    1[6-(1,6,6)]
    72        5.96855        5.96855        5.96855    1[6-(1,6,6)]
    73       7.111776       7.111776       7.111776    1[6-(1,6,6)]
    74       5.201619       5.201619       5.201619    1[7-(1,6,6)]
    75      12.881974      12.881974      12.881974    1[6-(1,6,7)]
    76       6.307958       6.307958       6.307958    1[6-(1,6,7)]
    77        7.17828        7.17828        7.17828    1[6-(1,6,6)]
    78      13.622968      13.622968      13.622968    1[6-(1,6,6)]
    79       5.901725       5.901725       5.901725    1[6-(1,6,6)]
    80       3.946559       3.946559       3.946559    1[7-(1,6,6)]
    81       2.499555       2.499555       2.499555    1[6-(1,6,7)]
    82       1.465451       1.465451       1.465451    1[6-(1,6,7)]
    83       0.700281       0.700281       0.700281    1[6-(1,6,6)]
    84         1.5171         1.5171         1.5171    1[6-(1,6,6)]
    85      -7.993318      -7.993318      -7.993318    1[6-(1,6,6)]
    86       1.856216       1.856216       1.856216    1[7-(1,6,6)]
    87      -0.560155      -0.560155      -0.560155    1[6-(1,6,7)]
    88       0.322063       0.322063       0.322063    1[6-(1,6,7)]
    89      -0.972975      -0.972975      -0.972975    1[6-(1,6,6)]
    90       -1.63596       -1.63596       -1.63596    1[6-(1,6,6)]
    91      -1.048067      -1.048067      -1.048067    1[6-(1,6,6)]
    92       0.717992       0.717992       0.717992    1[7-(1,6,6)]
    93       4.741197       4.741197       4.741197    6[6-(1,6),6-(1,6),15-(8,8,8)]
    94       4.261811       4.261811       4.261811    6[1-(0),6-(6,15),6-(6,6)]
    95        4.96119        4.96119        4.96119    6[6-(1,6),6-(1,6),6-(8,8)]
    96       6.169881       6.169881       6.169881    6[1-(0),6-(6,6),6-(6,6)]
    97       6.664448       6.664448       6.664448    6[6-(1,6),6-(1,6),6-(8,8)]
    98       5.948159       5.948159       5.948159    6[1-(0),6-(6,15),6-(6,6)]
    99       2.739527       2.739527       2.739527    6[6-(6,6),8-(30),8-(30)]
   100       7.929876       7.929876       7.929876    6[6-(6,6),8-(0),8-(30)]
   101       0.484474       0.484474       0.484474    6[6-(1,6),6-(1,6),15-(8,8,8)]
   102      -0.682297      -0.682297      -0.682297    6[1-(0),6-(6,15),6-(6,6)]
   103       -1.50568       -1.50568       -1.50568    6[6-(1,6),6-(1,6),6-(8,8)]
   104      -1.167417      -1.167417      -1.167417    6[1-(0),6-(6,6),6-(6,6)]
   105      -0.012727      -0.012727      -0.012727    6[6-(1,6),6-(1,6),6-(8,8)]
   106       0.815166       0.815166       0.815166    6[1-(0),6-(6,15),6-(6,6)]
   107      -8.190629      -8.190629      -8.190629    6[6-(6,6),8-(30),8-(30)]
   108      -7.354367      -7.354367      -7.354367    6[6-(6,6),8-(0),8-(30)]
   109      -3.639198      -3.639198      -3.639198    6[6-(1,6),6-(1,6),15-(8,8,8)]
   110      -2.476321      -2.476321      -2.476321    6[1-(0),6-(6,15),6-(6,6)]
   111      -1.717198      -1.717198      -1.717198    6[6-(1,6),6-(1,6),6-(8,8)]
   112      -2.111932      -2.111932      -2.111932    6[1-(0),6-(6,6),6-(6,6)]
   113      -3.241308      -3.241308      -3.241308    6[6-(1,6),6-(1,6),6-(8,8)]
   114      -4.001046      -4.001046      -4.001046    6[1-(0),6-(6,15),6-(6,6)]
   115      12.188213      12.188213      12.188213    6[6-(6,6),8-(30),8-(30)]
   116       4.073071       4.073071       4.073071    6[6-(6,6),8-(0),8-(30)]
   117       2.385643       2.385643       2.385643    6[6-(1,6),6-(1,6),15-(8,8,8)]
   118       2.868923       2.868923       2.868923    6[1-(0),6-(6,15),6-(6,6)]
   119       2.233804       2.233804       2.233804    6[6-(1,6),6-(1,6),6-(8,8)]
   120       1.081584       1.081584       1.081584    6[1-(0),6-(6,6),6-(6,6)]
   121       0.561702       0.561702       0.561702    6[6-(1,6),6-(1,6),6-(8,8)]
   122       1.209837       1.209837       1.209837    6[1-(0),6-(6,15),6-(6,6)]
   123      -2.764995      -2.764995      -2.764995    6[6-(6,6),8-(30),8-(30)]
   124      -0.676464      -0.676464      -0.676464    6[6-(6,6),8-(0),8-(30)]
   125       5.104102       5.104102       5.104102    6[6-(1,6),6-(1,6),15-(8,8,8)]
   126       6.266979       6.266979       6.266979    6[1-(0),6-(6,15),6-(6,6)]
   127       7.026102       7.026102       7.026102    6[6-(1,6),6-(1,6),6-(8,8)]
   128       6.631368       6.631368       6.631368    6[1-(0),6-(6,6),6-(6,6)]
   129       5.501992       5.501992       5.501992    6[6-(1,6),6-(1,6),6-(8,8)]
   130       4.742254       4.742254       4.742254    6[1-(0),6-(6,15),6-(6,6)]
   131      -4.305358      -4.305358      -4.305358    6[6-(6,6),8-(30),8-(30)]
   132         5.0661         5.0661         5.0661    6[6-(6,6),8-(0),8-(30)]
   133      -6.357657      -6.357657      -6.357657    6[6-(1,6),6-(1,6),15-(8,8,8)]
   134      -5.874377      -5.874377      -5.874377    6[1-(0),6-(6,15),6-(6,6)]
   135      -6.509496      -6.509496      -6.509496    6[6-(1,6),6-(1,6),6-(8,8)]
   136      -7.661716      -7.661716      -7.661716    6[1-(0),6-(6,6),6-(6,6)]
   137      -8.181598      -8.181598      -8.181598    6[6-(1,6),6-(1,6),6-(8,8)]
   138      -7.533463      -7.533463      -7.533463    6[1-(0),6-(6,15),6-(6,6)]
   139       5.978305       5.978305       5.978305    6[6-(6,6),8-(30),8-(30)]
   140      -9.419764      -9.419764      -9.419764    6[6-(6,6),8-(0),8-(30)]
   141       9.227774       9.227774       9.227774    6[6-(1,6),6-(1,6),15-(8,8,8)]
   142       8.061003       8.061003       8.061003    6[1-(0),6-(6,15),6-(6,6)]
   143        7.23762        7.23762        7.23762    6[6-(1,6),6-(1,6),6-(8,8)]
   144       7.575883       7.575883       7.575883    6[1-(0),6-(6,6),6-(6,6)]
   145       8.730573       8.730573       8.730573    6[6-(1,6),6-(1,6),6-(8,8)]
   146       9.558466       9.558466       9.558466    6[1-(0),6-(6,15),6-(6,6)]
   147       8.302942       8.302942       8.302942    6[6-(6,6),8-(30),8-(30)]
   148       9.139204       9.139204       9.139204    6[6-(6,6),8-(0),8-(30)]
   149      -4.002103      -4.002103      -4.002103    6[6-(1,6),6-(1,6),15-(8,8,8)]
   150      -4.481489      -4.481489      -4.481489    6[1-(0),6-(6,15),6-(6,6)]
   151       -3.78211       -3.78211       -3.78211    6[6-(1,6),6-(1,6),6-(8,8)]
   152      -2.573419      -2.573419      -2.573419    6[1-(0),6-(6,6),6-(6,6)]
   153      -2.078852      -2.078852      -2.078852    6[6-(1,6),6-(1,6),6-(8,8)]
   154      -2.795141      -2.795141      -2.795141    6[1-(0),6-(6,15),6-(6,6)]
   155      -6.003773      -6.003773      -6.003773    6[6-(6,6),8-(30),8-(30)]
   156      -0.813424      -0.813424      -0.813424    6[6-(6,6),8-(0),8-(30)]
   157      -3.132863      -3.132863      -3.132863    6[1-(0),1-(0),6-(1,1,6),7-(1,1,6)]
   158      -2.499972      -2.499972      -2.499972    6[1-(0),1-(0),6-(1,1,6),6-(1,1,7)]
   159       -4.20077       -4.20077       -4.20077    6[1-(0),1-(0),6-(1,1,6),7-(1,1,6)]
   160       -3.36737       -3.36737       -3.36737    6[1-(0),1-(0),6-(1,1,6),6-(1,1,7)]
   161      -2.540323      -2.540323      -2.540323    6[1-(0),1-(0),6-(1,1,6),6-(1,1,6)]
   162       1.005077       1.005077       1.005077    6[1-(0),1-(0),6-(1,1,6),7-(1,1,6)]
   163        0.20478        0.20478        0.20478    6[1-(0),1-(0),6-(1,1,6),6-(1,1,7)]
   164       2.550401       2.550401       2.550401    6[1-(0),1-(0),6-(1,1,6),7-(1,1,6)]
   165       1.884406       1.884406       1.884406    6[1-(0),1-(0),6-(1,1,6),6-(1,1,7)]
   166       0.651246       0.651246       0.651246    6[1-(0),1-(0),6-(1,1,6),6-(1,1,6)]
   167        4.54253        4.54253        4.54253    6[1-(0),1-(0),6-(1,1,6),7-(1,1,6)]
   168        5.37593        5.37593        5.37593    6[1-(0),1-(0),6-(1,1,6),6-(1,1,7)]
   169       5.610437       5.610437       5.610437    6[1-(0),1-(0),6-(1,1,6),7-(1,1,6)]
   170       6.243328       6.243328       6.243328    6[1-(0),1-(0),6-(1,1,6),6-(1,1,7)]
   171       6.202977       6.202977       6.202977    6[1-(0),1-(0),6-(1,1,6),6-(1,1,6)]
   172       1.557372       1.557372       1.557372    6[1-(0),1-(0),6-(1,1,6),7-(1,1,6)]
   173       0.891377       0.891377       0.891377    6[1-(0),1-(0),6-(1,1,6),6-(1,1,7)]
   174       0.012048       0.012048       0.012048    6[1-(0),1-(0),6-(1,1,6),7-(1,1,6)]
   175      -0.788249      -0.788249      -0.788249    6[1-(0),1-(0),6-(1,1,6),6-(1,1,7)]
   176      -0.341783      -0.341783      -0.341783    6[1-(0),1-(0),6-(1,1,6),6-(1,1,6)]
   177      10.246773      10.246773      10.246773    8[15-(6,8,8),30-(8,8,8)]
   178       3.092792       3.092792       3.092792    8[15-(6,8,8),30-(8,8,8)]
   179      10.585713      10.585713      10.585713    8[15-(6,8,8),30-(8,8,8)]
   180       2.145509       2.145509       2.145509    8[6-(6,8),30-(8,8,8)]
   181       3.737943       3.737943       3.737943    8[6-(6,8),30-(8,8,8)]
   182       8.484299       8.484299       8.484299    8[6-(6,8),30-(8,8,8)]
   183      -1.072263      -1.072263      -1.072263    8[6-(6,8)]
   184      -4.007366      -4.007366      -4.007366    8[15-(6,8,8),30-(8,8,8)]
   185       0.750231       0.750231       0.750231    8[15-(6,8,8),30-(8,8,8)]
   186      -6.026565      -6.026565      -6.026565    8[15-(6,8,8),30-(8,8,8)]
   187      -7.633813      -7.633813      -7.633813    8[6-(6,8),30-(8,8,8)]
   188      -7.809497      -7.809497      -7.809497    8[6-(6,8),30-(8,8,8)]
   189      -8.079297      -8.079297      -8.079297    8[6-(6,8),30-(8,8,8)]
   190       3.036621       3.036621       3.036621    8[6-(6,8)]
   191      -4.841316      -4.841316      -4.841316    8[15-(6,8,8),30-(8,8,8)]
   192      -4.471609      -4.471609      -4.471609    8[15-(6,8,8),30-(8,8,8)]
   193      -2.888324      -2.888324      -2.888324    8[15-(6,8,8),30-(8,8,8)]
   194      12.912697      12.912697      12.912697    8[6-(6,8),30-(8,8,8)]
   195      11.063225      11.063225      11.063225    8[6-(6,8),30-(8,8,8)]
   196        4.86226        4.86226        4.86226    8[6-(6,8),30-(8,8,8)]
   197       8.399671       8.399671       8.399671    8[6-(6,8)]
   198       2.574025       2.574025       2.574025    8[15-(6,8,8),30-(8,8,8)]
   199       4.600702       4.600702       4.600702    8[15-(6,8,8),30-(8,8,8)]
   200       2.301292       2.301292       2.301292    8[15-(6,8,8),30-(8,8,8)]
   201      -3.452278      -3.452278      -3.452278    8[6-(6,8),30-(8,8,8)]
   202      -3.019555      -3.019555      -3.019555    8[6-(6,8),30-(8,8,8)]
   203      -1.295147      -1.295147      -1.295147    8[6-(6,8),30-(8,8,8)]
   204      -6.391913      -6.391913      -6.391913    8[6-(6,8)]
   205      -5.834345      -5.834345      -5.834345    8[15-(6,8,8),30-(8,8,8)]
   206       4.271691       4.271691       4.271691    8[15-(6,8,8),30-(8,8,8)]
   207      -3.881353      -3.881353      -3.881353    8[15-(6,8,8),30-(8,8,8)]
   208      -3.580874      -3.580874      -3.580874    8[6-(6,8),30-(8,8,8)]
   209      -5.430346      -5.430346      -5.430346    8[6-(6,8),30-(8,8,8)]
   210       5.855289       5.855289       5.855289    8[6-(6,8),30-(8,8,8)]
   211      -0.343629      -0.343629      -0.343629    8[6-(6,8)]
   212      11.317325      11.317325      11.317325    8[15-(6,8,8),30-(8,8,8)]
   213      -4.142598      -4.142598      -4.142598    8[15-(6,8,8),30-(8,8,8)]
   214      11.044592      11.044592      11.044592    8[15-(6,8,8),30-(8,8,8)]
   215       5.291022       5.291022       5.291022    8[6-(6,8),30-(8,8,8)]
   216       5.723745       5.723745       5.723745    8[6-(6,8),30-(8,8,8)]
   217     -10.038447     -10.038447     -10.038447    8[6-(6,8),30-(8,8,8)]
   218       2.351387       2.351387       2.351387    8[6-(6,8)]
   219       4.735934       4.735934       4.735934    8[15-(6,8,8),30-(8,8,8)]
   220       9.493531       9.493531       9.493531    8[15-(6,8,8),30-(8,8,8)]
   221       2.716735       2.716735       2.716735    8[15-(6,8,8),30-(8,8,8)]
   222       8.859758       8.859758       8.859758    8[6-(6,8),30-(8,8,8)]
   223       8.684074       8.684074       8.684074    8[6-(6,8),30-(8,8,8)]
   224       8.414274       8.414274       8.414274    8[6-(6,8),30-(8,8,8)]
   225        4.02965        4.02965        4.02965    8[6-(6,8)]
   226      -6.246798      -6.246798      -6.246798    8[15-(6,8,8),30-(8,8,8)]
   227      -5.650508      -5.650508      -5.650508    8[15-(6,8,8),30-(8,8,8)]
   228      -5.907858      -5.907858      -5.907858    8[15-(6,8,8),30-(8,8,8)]
   229      -6.597791      -6.597791      -6.597791    8[6-(6,8),30-(8,8,8)]
   230      -5.005357      -5.005357      -5.005357    8[6-(6,8),30-(8,8,8)]
   231      -0.259001      -0.259001      -0.259001    8[6-(6,8),30-(8,8,8)]
   232      -2.065292      -2.065292      -2.065292    8[6-(6,8)]
   233      -4.066979      -4.066979      -4.066979    7[1-(0),1-(0),6-(1,1,6),6-(1,1,6)]
   234       2.177902       2.177902       2.177902    7[1-(0),1-(0),6-(1,1,6),6-(1,1,6)]
   235       4.676321       4.676321       4.676321    7[1-(0),1-(0),6-(1,1,6),6-(1,1,6)]
   236       1.184873       1.184873       1.184873    7[1-(0),1-(0),6-(1,1,6),6-(1,1,6)]
