# Supplementary material for: A collection of forcefield precursors for metal–organic frameworks
Source: RSC Adv. 2019 Nov 13;9(63):36492–507. doi: 10.1039/c9ra07327b (PMC9075174; doi:10.1039/c9ra07327b)
Supplement: RA-009-C9RA07327B-s699 [file RA-009-C9RA07327B-s699.txt]

FEQSIF_clean

11.252000    0.000000    0.000000
0.000000    20.078000    0.000000
0.000000    0.000000    20.078000

     1        6.03591        6.03591        6.03591    27[8-(1,1,27),8-(6),8-(6),8-(6),8-(6)]
     2       4.724602       4.724602       4.724602    27[8-(1,1,27),8-(6),8-(6)]
     3        6.03591        6.03591        6.03591    27[8-(1,1,27),8-(6),8-(6),8-(6),8-(6)]
     4       4.724602       4.724602       4.724602    27[8-(1,1,27),8-(6),8-(6)]
     5        5.21609        5.21609        5.21609    27[8-(1,1,27),8-(6),8-(6),8-(6),8-(6)]
     6       6.527398       6.527398       6.527398    27[8-(1,1,27),8-(6),8-(6)]
     7        5.21609        5.21609        5.21609    27[8-(1,1,27),8-(6),8-(6),8-(6),8-(6)]
     8       6.527398       6.527398       6.527398    27[8-(1,1,27),8-(6),8-(6)]
     9        3.87969        3.87969        3.87969    1[8-(1,27,27)]
    10       8.415371       8.415371       8.415371    1[6-(6,6)]
    11       8.877828       8.877828       8.877828    1[6-(6,6)]
    12       6.271865       6.271865       6.271865    1[6-(6,6)]
    13      10.915565      10.915565      10.915565    1[6-(1,6,8)]
    14       9.717227       9.717227       9.717227    1[6-(1,6,8)]
    15        3.87969        3.87969        3.87969    1[8-(1,27,27)]
    16       8.415371       8.415371       8.415371    1[6-(6,6)]
    17       8.877828       8.877828       8.877828    1[6-(6,6)]
    18       6.271865       6.271865       6.271865    1[6-(6,6)]
    19      10.915565      10.915565      10.915565    1[6-(1,6,8)]
    20       9.717227       9.717227       9.717227    1[6-(1,6,8)]
    21        7.37231        7.37231        7.37231    1[8-(1,27,27)]
    22       2.836629       2.836629       2.836629    1[6-(6,6)]
    23       2.374172       2.374172       2.374172    1[6-(6,6)]
    24       4.980135       4.980135       4.980135    1[6-(6,6)]
    25       0.336435       0.336435       0.336435    1[6-(1,6,8)]
    26       1.534773       1.534773       1.534773    1[6-(1,6,8)]
    27        7.37231        7.37231        7.37231    1[8-(1,27,27)]
    28       2.836629       2.836629       2.836629    1[6-(6,6)]
    29       2.374172       2.374172       2.374172    1[6-(6,6)]
    30       4.980135       4.980135       4.980135    1[6-(6,6)]
    31       0.336435       0.336435       0.336435    1[6-(1,6,8)]
    32       1.534773       1.534773       1.534773    1[6-(1,6,8)]
    33        7.37231        7.37231        7.37231    1[8-(1,27,27)]
    34       2.836629       2.836629       2.836629    1[6-(6,6)]
    35       2.374172       2.374172       2.374172    1[6-(6,6)]
    36       4.980135       4.980135       4.980135    1[6-(6,6)]
    37       0.336435       0.336435       0.336435    1[6-(1,6,8)]
    38       1.534773       1.534773       1.534773    1[6-(1,6,8)]
    39        7.37231        7.37231        7.37231    1[8-(1,27,27)]
    40       2.836629       2.836629       2.836629    1[6-(6,6)]
    41       2.374172       2.374172       2.374172    1[6-(6,6)]
    42       4.980135       4.980135       4.980135    1[6-(6,6)]
    43       0.336435       0.336435       0.336435    1[6-(1,6,8)]
    44       1.534773       1.534773       1.534773    1[6-(1,6,8)]
    45        3.87969        3.87969        3.87969    1[8-(1,27,27)]
    46       8.415371       8.415371       8.415371    1[6-(6,6)]
    47       8.877828       8.877828       8.877828    1[6-(6,6)]
    48       6.271865       6.271865       6.271865    1[6-(6,6)]
    49      10.915565      10.915565      10.915565    1[6-(1,6,8)]
    50       9.717227       9.717227       9.717227    1[6-(1,6,8)]
    51        3.87969        3.87969        3.87969    1[8-(1,27,27)]
    52       8.415371       8.415371       8.415371    1[6-(6,6)]
    53       8.877828       8.877828       8.877828    1[6-(6,6)]
    54       6.271865       6.271865       6.271865    1[6-(6,6)]
    55      10.915565      10.915565      10.915565    1[6-(1,6,8)]
    56       9.717227       9.717227       9.717227    1[6-(1,6,8)]
    57       6.685938       6.685938       6.685938    6[6-(6,6),8-(27),8-(27)]
    58       7.278919       7.278919       7.278919    6[6-(1,6),6-(1,6),6-(8,8)]
    59        8.18583        8.18583        8.18583    6[1-(0),6-(6,6),6-(6,8)]
    60       8.810316       8.810316       8.810316    6[6-(1,6),6-(1,6),8-(6)]
    61       8.448002       8.448002       8.448002    6[1-(0),6-(6,6),6-(6,8)]
    62         7.4522         7.4522         7.4522    6[6-(1,6),6-(1,6),6-(8,8)]
    63       6.904227       6.904227       6.904227    6[1-(0),6-(6,6),6-(6,6)]
    64       7.064006       7.064006       7.064006    6[6-(6,6),8-(0),8-(27)]
    65      10.361967      10.361967      10.361967    6[1-(0),1-(0),6-(6,6,6),8-(6)]
    66       6.685938       6.685938       6.685938    6[6-(6,6),8-(27),8-(27)]
    67       7.278919       7.278919       7.278919    6[6-(1,6),6-(1,6),6-(8,8)]
    68        8.18583        8.18583        8.18583    6[1-(0),6-(6,6),6-(6,8)]
    69       8.810316       8.810316       8.810316    6[6-(1,6),6-(1,6),8-(6)]
    70       8.448002       8.448002       8.448002    6[1-(0),6-(6,6),6-(6,8)]
    71         7.4522         7.4522         7.4522    6[6-(1,6),6-(1,6),6-(8,8)]
    72       6.904227       6.904227       6.904227    6[1-(0),6-(6,6),6-(6,6)]
    73       7.064006       7.064006       7.064006    6[6-(6,6),8-(0),8-(27)]
    74      10.361967      10.361967      10.361967    6[1-(0),1-(0),6-(6,6,6),8-(6)]
    75       4.566062       4.566062       4.566062    6[6-(6,6),8-(27),8-(27)]
    76       3.973081       3.973081       3.973081    6[6-(1,6),6-(1,6),6-(8,8)]
    77        3.06617        3.06617        3.06617    6[1-(0),6-(6,6),6-(6,8)]
    78       2.441684       2.441684       2.441684    6[6-(1,6),6-(1,6),8-(6)]
    79       2.803998       2.803998       2.803998    6[1-(0),6-(6,6),6-(6,8)]
    80         3.7998         3.7998         3.7998    6[6-(1,6),6-(1,6),6-(8,8)]
    81       4.347773       4.347773       4.347773    6[1-(0),6-(6,6),6-(6,6)]
    82       4.187994       4.187994       4.187994    6[6-(6,6),8-(0),8-(27)]
    83       0.890033       0.890033       0.890033    6[1-(0),1-(0),6-(6,6,6),8-(6)]
    84       4.566062       4.566062       4.566062    6[6-(6,6),8-(27),8-(27)]
    85       3.973081       3.973081       3.973081    6[6-(1,6),6-(1,6),6-(8,8)]
    86        3.06617        3.06617        3.06617    6[1-(0),6-(6,6),6-(6,8)]
    87       2.441684       2.441684       2.441684    6[6-(1,6),6-(1,6),8-(6)]
    88       2.803998       2.803998       2.803998    6[1-(0),6-(6,6),6-(6,8)]
    89         3.7998         3.7998         3.7998    6[6-(1,6),6-(1,6),6-(8,8)]
    90       4.347773       4.347773       4.347773    6[1-(0),6-(6,6),6-(6,6)]
    91       4.187994       4.187994       4.187994    6[6-(6,6),8-(0),8-(27)]
    92       0.890033       0.890033       0.890033    6[1-(0),1-(0),6-(6,6,6),8-(6)]
    93       4.566062       4.566062       4.566062    6[6-(6,6),8-(27),8-(27)]
    94       3.973081       3.973081       3.973081    6[6-(1,6),6-(1,6),6-(8,8)]
    95        3.06617        3.06617        3.06617    6[1-(0),6-(6,6),6-(6,8)]
    96       2.441684       2.441684       2.441684    6[6-(1,6),6-(1,6),8-(6)]
    97       2.803998       2.803998       2.803998    6[1-(0),6-(6,6),6-(6,8)]
    98         3.7998         3.7998         3.7998    6[6-(1,6),6-(1,6),6-(8,8)]
    99       4.347773       4.347773       4.347773    6[1-(0),6-(6,6),6-(6,6)]
   100       4.187994       4.187994       4.187994    6[6-(6,6),8-(0),8-(27)]
   101       0.890033       0.890033       0.890033    6[1-(0),1-(0),6-(6,6,6),8-(6)]
   102       4.566062       4.566062       4.566062    6[6-(6,6),8-(27),8-(27)]
   103       3.973081       3.973081       3.973081    6[6-(1,6),6-(1,6),6-(8,8)]
   104        3.06617        3.06617        3.06617    6[1-(0),6-(6,6),6-(6,8)]
   105       2.441684       2.441684       2.441684    6[6-(1,6),6-(1,6),8-(6)]
   106       2.803998       2.803998       2.803998    6[1-(0),6-(6,6),6-(6,8)]
   107         3.7998         3.7998         3.7998    6[6-(1,6),6-(1,6),6-(8,8)]
   108       4.347773       4.347773       4.347773    6[1-(0),6-(6,6),6-(6,6)]
   109       4.187994       4.187994       4.187994    6[6-(6,6),8-(0),8-(27)]
   110       0.890033       0.890033       0.890033    6[1-(0),1-(0),6-(6,6,6),8-(6)]
   111       6.685938       6.685938       6.685938    6[6-(6,6),8-(27),8-(27)]
   112       7.278919       7.278919       7.278919    6[6-(1,6),6-(1,6),6-(8,8)]
   113        8.18583        8.18583        8.18583    6[1-(0),6-(6,6),6-(6,8)]
   114       8.810316       8.810316       8.810316    6[6-(1,6),6-(1,6),8-(6)]
   115       8.448002       8.448002       8.448002    6[1-(0),6-(6,6),6-(6,8)]
   116         7.4522         7.4522         7.4522    6[6-(1,6),6-(1,6),6-(8,8)]
   117       6.904227       6.904227       6.904227    6[1-(0),6-(6,6),6-(6,6)]
   118       7.064006       7.064006       7.064006    6[6-(6,6),8-(0),8-(27)]
   119      10.361967      10.361967      10.361967    6[1-(0),1-(0),6-(6,6,6),8-(6)]
   120       6.685938       6.685938       6.685938    6[6-(6,6),8-(27),8-(27)]
   121       7.278919       7.278919       7.278919    6[6-(1,6),6-(1,6),6-(8,8)]
   122        8.18583        8.18583        8.18583    6[1-(0),6-(6,6),6-(6,8)]
   123       8.810316       8.810316       8.810316    6[6-(1,6),6-(1,6),8-(6)]
   124       8.448002       8.448002       8.448002    6[1-(0),6-(6,6),6-(6,8)]
   125         7.4522         7.4522         7.4522    6[6-(1,6),6-(1,6),6-(8,8)]
   126       6.904227       6.904227       6.904227    6[1-(0),6-(6,6),6-(6,6)]
   127       7.064006       7.064006       7.064006    6[6-(6,6),8-(0),8-(27)]
   128      10.361967      10.361967      10.361967    6[1-(0),1-(0),6-(6,6,6),8-(6)]
   129            0.0            0.0            0.0    6[6-(1,1,8),6-(1,1,8),6-(1,1,8),6-(1,1,8)]
   130            0.0            0.0            0.0    6[6-(1,1,8),6-(1,1,8),6-(1,1,8),6-(1,1,8)]
   131        6.91773        6.91773        6.91773    8[6-(6,8),27-(8,8,8,8)]
   132       5.968061       5.968061       5.968061    8[6-(6,8),27-(8,8)]
   133       6.077205       6.077205       6.077205    8[6-(6,8),27-(8,8,8,8)]
   134       7.771756       7.771756       7.771756    8[6-(6,8)]
   135       9.677845       9.677845       9.677845    8[6-(1,1,6),6-(6,6)]
   136        6.91773        6.91773        6.91773    8[6-(6,8),27-(8,8,8,8)]
   137       5.968061       5.968061       5.968061    8[6-(6,8),27-(8,8)]
   138       6.077205       6.077205       6.077205    8[6-(6,8),27-(8,8,8,8)]
   139       7.771756       7.771756       7.771756    8[6-(6,8)]
   140       9.677845       9.677845       9.677845    8[6-(1,1,6),6-(6,6)]
   141        4.33427        4.33427        4.33427    8[6-(6,8),27-(8,8,8,8)]
   142       5.283939       5.283939       5.283939    8[6-(6,8),27-(8,8)]
   143       5.174795       5.174795       5.174795    8[6-(6,8),27-(8,8,8,8)]
   144       3.480244       3.480244       3.480244    8[6-(6,8)]
   145       1.574155       1.574155       1.574155    8[6-(1,1,6),6-(6,6)]
   146        4.33427        4.33427        4.33427    8[6-(6,8),27-(8,8,8,8)]
   147       5.283939       5.283939       5.283939    8[6-(6,8),27-(8,8)]
   148       5.174795       5.174795       5.174795    8[6-(6,8),27-(8,8,8,8)]
   149       3.480244       3.480244       3.480244    8[6-(6,8)]
   150       1.574155       1.574155       1.574155    8[6-(1,1,6),6-(6,6)]
   151        4.33427        4.33427        4.33427    8[6-(6,8),27-(8,8,8,8)]
   152       5.283939       5.283939       5.283939    8[6-(6,8),27-(8,8)]
   153       5.174795       5.174795       5.174795    8[6-(6,8),27-(8,8,8,8)]
   154       3.480244       3.480244       3.480244    8[6-(6,8)]
   155       1.574155       1.574155       1.574155    8[6-(1,1,6),6-(6,6)]
   156        4.33427        4.33427        4.33427    8[6-(6,8),27-(8,8,8,8)]
   157       5.283939       5.283939       5.283939    8[6-(6,8),27-(8,8)]
   158       5.174795       5.174795       5.174795    8[6-(6,8),27-(8,8,8,8)]
   159       3.480244       3.480244       3.480244    8[6-(6,8)]
   160       1.574155       1.574155       1.574155    8[6-(1,1,6),6-(6,6)]
   161        6.91773        6.91773        6.91773    8[6-(6,8),27-(8,8,8,8)]
   162       5.968061       5.968061       5.968061    8[6-(6,8),27-(8,8)]
   163       6.077205       6.077205       6.077205    8[6-(6,8),27-(8,8,8,8)]
   164       7.771756       7.771756       7.771756    8[6-(6,8)]
   165       9.677845       9.677845       9.677845    8[6-(1,1,6),6-(6,6)]
   166        6.91773        6.91773        6.91773    8[6-(6,8),27-(8,8,8,8)]
   167       5.968061       5.968061       5.968061    8[6-(6,8),27-(8,8)]
   168       6.077205       6.077205       6.077205    8[6-(6,8),27-(8,8,8,8)]
   169       7.771756       7.771756       7.771756    8[6-(6,8)]
   170       9.677845       9.677845       9.677845    8[6-(1,1,6),6-(6,6)]
   171        4.32977        4.32977        4.32977    8[1-(0),1-(0),27-(8,8),27-(8,8,8,8)]
   172        4.32977        4.32977        4.32977    8[1-(0),1-(0),27-(8,8),27-(8,8,8,8)]
   173        6.92223        6.92223        6.92223    8[1-(0),1-(0),27-(8,8),27-(8,8,8,8)]
   174        6.92223        6.92223        6.92223    8[1-(0),1-(0),27-(8,8),27-(8,8,8,8)]
