# Supplementary material for: A collection of forcefield precursors for metal–organic frameworks
Source: RSC Adv. 2019 Nov 13;9(63):36492–507. doi: 10.1039/c9ra07327b (PMC9075174; doi:10.1039/c9ra07327b)
Supplement: RA-009-C9RA07327B-s700 [file RA-009-C9RA07327B-s700.txt]

FERHAN_clean

17.103100    0.000000    0.000000
0.696310    17.088920    0.000000
0.696310    0.668516    17.075839

     1      16.263986      16.263986      16.263986    30[8-(30,30,30),8-(6),8-(6),8-(6)]
     2      14.122736      14.122736      14.122736    30[8-(30,30,30),8-(6),8-(6),8-(6)]
     3      16.264478      16.264478      16.264478    30[8-(30,30,30),8-(6),8-(6),8-(6)]
     4       13.93597       13.93597       13.93597    30[8-(30,30,30),8-(6),8-(6),8-(6)]
     5       2.231734       2.231734       2.231734    30[8-(30,30,30),8-(6),8-(6),8-(6)]
     6       4.372984       4.372984       4.372984    30[8-(30,30,30),8-(6),8-(6),8-(6)]
     7       2.231242       2.231242       2.231242    30[8-(30,30,30),8-(6),8-(6),8-(6)]
     8        4.55975        4.55975        4.55975    30[8-(30,30,30),8-(6),8-(6),8-(6)]
     9      16.526757      16.526757      16.526757    1[6-(6,6)]
    10      13.812747      13.812747      13.812747    1[6-(6,6)]
    11      14.043613      14.043613      14.043613    1[6-(6,6)]
    12      17.182432      17.182432      17.182432    1[6-(1,1,8)]
    13      16.530851      16.530851      16.530851    1[6-(1,1,8)]
    14       1.206396       1.206396       1.206396    1[6-(1,1,8)]
    15      12.985658      12.985658      12.985658    1[6-(6,6)]
    16      16.502908      16.502908      16.502908    1[6-(6,6)]
    17      16.277112      16.277112      16.277112    1[6-(6,6)]
    18      11.277145      11.277145      11.277145    1[6-(1,1,8)]
    19      12.110575      12.110575      12.110575    1[6-(1,1,8)]
    20      11.260377      11.260377      11.260377    1[6-(1,1,8)]
    21       9.877085       9.877085       9.877085    1[6-(6,6)]
    22       7.647075       7.647075       7.647075    1[6-(6,6)]
    23       9.964885       9.964885       9.964885    1[6-(6,6)]
    24       6.562316       6.562316       6.562316    1[6-(1,1,8)]
    25       7.976351       7.976351       7.976351    1[6-(1,1,8)]
    26       7.455742       7.455742       7.455742    1[6-(1,1,8)]
    27       3.410655       3.410655       3.410655    1[6-(6,6)]
    28       5.580908       5.580908       5.580908    1[6-(6,6)]
    29       3.256684       3.256684       3.256684    1[6-(6,6)]
    30       5.907203       5.907203       5.907203    1[6-(1,1,8)]
    31       4.586421       4.586421       4.586421    1[6-(1,1,8)]
    32       4.819071       4.819071       4.819071    1[6-(1,1,8)]
    33      16.615353      16.615353      16.615353    1[6-(6,6)]
    34      13.313981      13.313981      13.313981    1[6-(6,6)]
    35      13.367653      13.367653      13.367653    1[6-(6,6)]
    36       1.172686       1.172686       1.172686    1[6-(1,1,8)]
    37       0.970652       0.970652       0.970652    1[6-(1,1,8)]
    38       16.36627       16.36627       16.36627    1[6-(1,1,8)]
    39      15.714107      15.714107      15.714107    1[6-(6,6)]
    40      13.677659      13.677659      13.677659    1[6-(6,6)]
    41        13.5421        13.5421        13.5421    1[6-(6,6)]
    42      17.090071      17.090071      17.090071    1[6-(1,1,8)]
    43      17.227853      17.227853      17.227853    1[6-(1,1,8)]
    44      15.875607      15.875607      15.875607    1[6-(1,1,8)]
    45       1.968963       1.968963       1.968963    1[6-(6,6)]
    46       4.682973       4.682973       4.682973    1[6-(6,6)]
    47       4.452107       4.452107       4.452107    1[6-(6,6)]
    48       1.313288       1.313288       1.313288    1[6-(1,1,8)]
    49       1.268559       1.268559       1.268559    1[6-(1,1,8)]
    50      17.289324      17.289324      17.289324    1[6-(1,1,8)]
    51       5.510062       5.510062       5.510062    1[6-(6,6)]
    52       1.992812       1.992812       1.992812    1[6-(6,6)]
    53       2.218608       2.218608       2.218608    1[6-(6,6)]
    54       7.218575       7.218575       7.218575    1[6-(1,1,8)]
    55       6.385145       6.385145       6.385145    1[6-(1,1,8)]
    56       7.235343       7.235343       7.235343    1[6-(1,1,8)]
    57       8.618635       8.618635       8.618635    1[6-(6,6)]
    58      10.848645      10.848645      10.848645    1[6-(6,6)]
    59       8.530835       8.530835       8.530835    1[6-(6,6)]
    60      11.933404      11.933404      11.933404    1[6-(1,1,8)]
    61       9.823059       9.823059       9.823059    1[6-(1,1,8)]
    62      11.039978      11.039978      11.039978    1[6-(1,1,8)]
    63      15.085065      15.085065      15.085065    1[6-(6,6)]
    64      12.914812      12.914812      12.914812    1[6-(6,6)]
    65      15.239036      15.239036      15.239036    1[6-(6,6)]
    66      12.588517      12.588517      12.588517    1[6-(1,1,8)]
    67      13.909299      13.909299      13.909299    1[6-(1,1,8)]
    68      13.676649      13.676649      13.676649    1[6-(1,1,8)]
    69       1.880367       1.880367       1.880367    1[6-(6,6)]
    70       5.181739       5.181739       5.181739    1[6-(6,6)]
    71       5.128067       5.128067       5.128067    1[6-(6,6)]
    72      17.323034      17.323034      17.323034    1[6-(1,1,8)]
    73       0.421968       0.421968       0.421968    1[6-(1,1,8)]
    74        2.12945        2.12945        2.12945    1[6-(1,1,8)]
    75       2.781613       2.781613       2.781613    1[6-(6,6)]
    76       4.818061       4.818061       4.818061    1[6-(6,6)]
    77        4.95362        4.95362        4.95362    1[6-(6,6)]
    78       1.405649       1.405649       1.405649    1[6-(1,1,8)]
    79       1.267867       1.267867       1.267867    1[6-(1,1,8)]
    80       2.620113       2.620113       2.620113    1[6-(1,1,8)]
    81      15.413946      15.413946      15.413946    6[6-(6,6),8-(30),8-(30)]
    82      15.290364      15.290364      15.290364    6[6-(1,6),6-(1,6),6-(8,8)]
    83      15.975972      15.975972      15.975972    6[1-(0),6-(6,6),6-(6,8)]
    84      15.863966      15.863966      15.863966    6[6-(1,6),6-(6,6),8-(6)]
    85      15.058954      15.058954      15.058954    6[6-(1,6),6-(6,6),6-(6,8)]
    86      14.379939      14.379939      14.379939    6[1-(0),6-(1,6),6-(6,6)]
    87      14.505279      14.505279      14.505279    6[1-(0),6-(1,6),6-(6,6)]
    88       17.56841       17.56841       17.56841    6[1-(0),1-(0),1-(0),8-(6)]
    89      14.457595      14.457595      14.457595    6[6-(6,6),8-(30),8-(30)]
    90      14.622015      14.622015      14.622015    6[6-(1,6),6-(1,6),6-(8,8)]
    91      13.716695      13.716695      13.716695    6[1-(0),6-(6,6),6-(6,8)]
    92      13.856236      13.856236      13.856236    6[6-(1,6),6-(6,6),8-(6)]
    93      14.915862      14.915862      14.915862    6[6-(1,6),6-(6,6),6-(6,8)]
    94      15.796929      15.796929      15.796929    6[1-(0),6-(1,6),6-(6,6)]
    95      15.661296      15.661296      15.661296    6[1-(0),6-(1,6),6-(6,6)]
    96      11.809343      11.809343      11.809343    6[1-(0),1-(0),1-(0),8-(6)]
    97       11.63218       11.63218       11.63218    6[6-(6,6),8-(30),8-(30)]
    98       10.13371       10.13371       10.13371    6[6-(1,6),6-(1,6),6-(8,8)]
    99       9.418178       9.418178       9.418178    6[1-(0),6-(6,6),6-(6,8)]
   100       8.041208       8.041208       8.041208    6[6-(1,6),6-(6,6),8-(6)]
   101       7.372373       7.372373       7.372373    6[6-(1,6),6-(6,6),6-(6,8)]
   102       8.097779       8.097779       8.097779    6[1-(0),6-(1,6),6-(6,6)]
   103       9.474957       9.474957       9.474957    6[1-(0),6-(1,6),6-(6,6)]
   104       7.888403       7.888403       7.888403    6[1-(0),1-(0),1-(0),8-(6)]
   105       1.620922       1.620922       1.620922    6[6-(6,6),8-(30),8-(30)]
   106       3.109371       3.109371       3.109371    6[6-(1,6),6-(1,6),6-(8,8)]
   107       3.848011       3.848011       3.848011    6[1-(0),6-(6,6),6-(6,8)]
   108       5.234468       5.234468       5.234468    6[6-(1,6),6-(6,6),8-(6)]
   109       5.877362       5.877362       5.877362    6[6-(1,6),6-(6,6),6-(6,8)]
   110       5.139078       5.139078       5.139078    6[1-(0),6-(1,6),6-(6,6)]
   111       3.761451       3.761451       3.761451    6[1-(0),6-(1,6),6-(6,6)]
   112       5.259753       5.259753       5.259753    6[1-(0),1-(0),1-(0),8-(6)]
   113      15.046433      15.046433      15.046433    6[6-(6,6),8-(30),8-(30)]
   114      14.998323      14.998323      14.998323    6[6-(1,6),6-(1,6),6-(8,8)]
   115      15.938236      15.938236      15.938236    6[1-(0),6-(6,6),6-(6,8)]
   116      15.890217      15.890217      15.890217    6[6-(1,6),6-(6,6),8-(6)]
   117      14.894886      14.894886      14.894886    6[6-(1,6),6-(6,6),6-(6,8)]
   118      13.982895      13.982895      13.982895    6[1-(0),6-(1,6),6-(6,6)]
   119      14.022919      14.022919      14.022919    6[1-(0),6-(1,6),6-(6,6)]
   120      17.601223      17.601223      17.601223    6[1-(0),1-(0),1-(0),8-(6)]
   121      14.600334      14.600334      14.600334    6[6-(6,6),8-(30),8-(30)]
   122      14.656469      14.656469      14.656469    6[6-(1,6),6-(1,6),6-(8,8)]
   123      15.311435      15.311435      15.311435    6[1-(0),6-(6,6),6-(6,8)]
   124      15.400115      15.400115      15.400115    6[6-(1,6),6-(6,6),8-(6)]
   125      14.823984      14.823984      14.823984    6[6-(1,6),6-(6,6),6-(6,8)]
   126      14.115233      14.115233      14.115233    6[1-(0),6-(1,6),6-(6,6)]
   127      14.030461      14.030461      14.030461    6[1-(0),6-(1,6),6-(6,6)]
   128      16.611611      16.611611      16.611611    6[1-(0),1-(0),1-(0),8-(6)]
   129       3.081774       3.081774       3.081774    6[6-(6,6),8-(30),8-(30)]
   130       3.205356       3.205356       3.205356    6[6-(1,6),6-(1,6),6-(8,8)]
   131       2.519748       2.519748       2.519748    6[1-(0),6-(6,6),6-(6,8)]
   132       2.631754       2.631754       2.631754    6[6-(1,6),6-(6,6),8-(6)]
   133       3.436766       3.436766       3.436766    6[6-(1,6),6-(6,6),6-(6,8)]
   134       4.115781       4.115781       4.115781    6[1-(0),6-(1,6),6-(6,6)]
   135       3.990441       3.990441       3.990441    6[1-(0),6-(1,6),6-(6,6)]
   136        0.92731        0.92731        0.92731    6[1-(0),1-(0),1-(0),8-(6)]
   137       4.038125       4.038125       4.038125    6[6-(6,6),8-(30),8-(30)]
   138       3.873705       3.873705       3.873705    6[6-(1,6),6-(1,6),6-(8,8)]
   139       4.779025       4.779025       4.779025    6[1-(0),6-(6,6),6-(6,8)]
   140       4.639484       4.639484       4.639484    6[6-(1,6),6-(6,6),8-(6)]
   141       3.579858       3.579858       3.579858    6[6-(1,6),6-(6,6),6-(6,8)]
   142       2.698791       2.698791       2.698791    6[1-(0),6-(1,6),6-(6,6)]
   143       2.834424       2.834424       2.834424    6[1-(0),6-(1,6),6-(6,6)]
   144       6.686377       6.686377       6.686377    6[1-(0),1-(0),1-(0),8-(6)]
   145        6.86354        6.86354        6.86354    6[6-(6,6),8-(30),8-(30)]
   146        8.36201        8.36201        8.36201    6[6-(1,6),6-(1,6),6-(8,8)]
   147       9.077542       9.077542       9.077542    6[1-(0),6-(6,6),6-(6,8)]
   148      10.454512      10.454512      10.454512    6[6-(1,6),6-(6,6),8-(6)]
   149      11.123347      11.123347      11.123347    6[6-(1,6),6-(6,6),6-(6,8)]
   150      10.397941      10.397941      10.397941    6[1-(0),6-(1,6),6-(6,6)]
   151       9.020763       9.020763       9.020763    6[1-(0),6-(1,6),6-(6,6)]
   152      10.607317      10.607317      10.607317    6[1-(0),1-(0),1-(0),8-(6)]
   153      16.874798      16.874798      16.874798    6[6-(6,6),8-(30),8-(30)]
   154      15.386349      15.386349      15.386349    6[6-(1,6),6-(1,6),6-(8,8)]
   155      14.647709      14.647709      14.647709    6[1-(0),6-(6,6),6-(6,8)]
   156      13.261252      13.261252      13.261252    6[6-(1,6),6-(6,6),8-(6)]
   157      12.618358      12.618358      12.618358    6[6-(1,6),6-(6,6),6-(6,8)]
   158      13.356642      13.356642      13.356642    6[1-(0),6-(1,6),6-(6,6)]
   159      14.734269      14.734269      14.734269    6[1-(0),6-(1,6),6-(6,6)]
   160      13.235967      13.235967      13.235967    6[1-(0),1-(0),1-(0),8-(6)]
   161       3.449287       3.449287       3.449287    6[6-(6,6),8-(30),8-(30)]
   162       3.497397       3.497397       3.497397    6[6-(1,6),6-(1,6),6-(8,8)]
   163       2.557484       2.557484       2.557484    6[1-(0),6-(6,6),6-(6,8)]
   164       2.605503       2.605503       2.605503    6[6-(1,6),6-(6,6),8-(6)]
   165       3.600834       3.600834       3.600834    6[6-(1,6),6-(6,6),6-(6,8)]
   166       4.512825       4.512825       4.512825    6[1-(0),6-(1,6),6-(6,6)]
   167       4.472801       4.472801       4.472801    6[1-(0),6-(1,6),6-(6,6)]
   168       0.894497       0.894497       0.894497    6[1-(0),1-(0),1-(0),8-(6)]
   169       3.895386       3.895386       3.895386    6[6-(6,6),8-(30),8-(30)]
   170       3.839251       3.839251       3.839251    6[6-(1,6),6-(1,6),6-(8,8)]
   171       3.184285       3.184285       3.184285    6[1-(0),6-(6,6),6-(6,8)]
   172       3.095605       3.095605       3.095605    6[6-(1,6),6-(6,6),8-(6)]
   173       3.671736       3.671736       3.671736    6[6-(1,6),6-(6,6),6-(6,8)]
   174       4.380487       4.380487       4.380487    6[1-(0),6-(1,6),6-(6,6)]
   175       4.465259       4.465259       4.465259    6[1-(0),6-(1,6),6-(6,6)]
   176       1.884109       1.884109       1.884109    6[1-(0),1-(0),1-(0),8-(6)]
   177      14.853508      14.853508      14.853508    8[6-(6,8),30-(8,8,8)]
   178      16.121348      16.121348      16.121348    8[6-(6,8),30-(8,8,8)]
   179      16.504318      16.504318      16.504318    8[6-(1,1,1),6-(6,6)]
   180      14.383016      14.383016      14.383016    8[6-(6,8),30-(8,8,8)]
   181      15.784182      15.784182      15.784182    8[6-(6,8),30-(8,8,8)]
   182      12.971022      12.971022      12.971022    8[6-(1,1,1),6-(6,6)]
   183      12.253032      12.253032      12.253032    8[6-(6,8),30-(8,8,8)]
   184      12.185359      12.185359      12.185359    8[6-(6,8),30-(8,8,8)]
   185       7.234482       7.234482       7.234482    8[6-(1,1,1),6-(6,6)]
   186      18.150015      18.150015      18.150015    8[6-(6,8),30-(8,8,8)]
   187      18.168089      18.168089      18.168089    8[6-(6,8),30-(8,8,8)]
   188       5.947275       5.947275       5.947275    8[6-(1,1,1),6-(6,6)]
   189      14.175907      14.175907      14.175907    8[6-(6,8),30-(8,8,8)]
   190      15.972046      15.972046      15.972046    8[6-(6,8),30-(8,8,8)]
   191      16.766827      16.766827      16.766827    8[6-(1,1,1),6-(6,6)]
   192      16.081119      16.081119      16.081119    8[6-(6,8),30-(8,8,8)]
   193       14.40109       14.40109       14.40109    8[6-(6,8),30-(8,8,8)]
   194      16.071906      16.071906      16.071906    8[6-(1,1,1),6-(6,6)]
   195      15.131349      15.131349      15.131349    8[30-(8,8,8),30-(8,8,8),30-(8,8,8),30-(8,8,8)]
   196       3.642212       3.642212       3.642212    8[6-(6,8),30-(8,8,8)]
   197       2.374372       2.374372       2.374372    8[6-(6,8),30-(8,8,8)]
   198       1.991402       1.991402       1.991402    8[6-(1,1,1),6-(6,6)]
   199       4.112704       4.112704       4.112704    8[6-(6,8),30-(8,8,8)]
   200       2.711538       2.711538       2.711538    8[6-(6,8),30-(8,8,8)]
   201       5.524698       5.524698       5.524698    8[6-(1,1,1),6-(6,6)]
   202       6.242688       6.242688       6.242688    8[6-(6,8),30-(8,8,8)]
   203       6.310361       6.310361       6.310361    8[6-(6,8),30-(8,8,8)]
   204      11.261238      11.261238      11.261238    8[6-(1,1,1),6-(6,6)]
   205       0.345705       0.345705       0.345705    8[6-(6,8),30-(8,8,8)]
   206       0.327631       0.327631       0.327631    8[6-(6,8),30-(8,8,8)]
   207      12.548445      12.548445      12.548445    8[6-(1,1,1),6-(6,6)]
   208       4.319813       4.319813       4.319813    8[6-(6,8),30-(8,8,8)]
   209       2.523674       2.523674       2.523674    8[6-(6,8),30-(8,8,8)]
   210       1.728893       1.728893       1.728893    8[6-(1,1,1),6-(6,6)]
   211       2.414601       2.414601       2.414601    8[6-(6,8),30-(8,8,8)]
   212        4.09463        4.09463        4.09463    8[6-(6,8),30-(8,8,8)]
   213       2.423814       2.423814       2.423814    8[6-(1,1,1),6-(6,6)]
   214       3.364371       3.364371       3.364371    8[30-(8,8,8),30-(8,8,8),30-(8,8,8),30-(8,8,8)]
