# Supplementary material for: A collection of forcefield precursors for metal–organic frameworks
Source: RSC Adv. 2019 Nov 13;9(63):36492–507. doi: 10.1039/c9ra07327b (PMC9075174; doi:10.1039/c9ra07327b)
Supplement: RA-009-C9RA07327B-s701 [file RA-009-C9RA07327B-s701.txt]

FERVOP_clean

9.103000    0.000000    0.000000
-3.034440    15.152855    0.000000
3.034335    7.576466    13.122760

     1        3.03428        3.03428        3.03428    26[7-(6),7-(6),7-(6),7-(6),7-(6,6),7-(6,6)]
     2       6.068667       6.068667       6.068667    26[7-(6),7-(6),7-(6),7-(6),7-(6,6),7-(6,6)]
     3       -5.3e-05       -5.3e-05       -5.3e-05    26[7-(6),7-(6),7-(6),7-(6),7-(6,6),7-(6,6)]
     4        3.03427        3.03427        3.03427    47[6-(7),6-(7)]
     5       -7.3e-05       -7.3e-05       -7.3e-05    47[6-(7),6-(7)]
     6       6.068593       6.068593       6.068593    47[6-(7),6-(7)]
     7       6.068625       6.068625       6.068625    47[6-(7),6-(7)]
     8       -3.2e-05       -3.2e-05       -3.2e-05    47[6-(7),6-(7)]
     9       3.034302       3.034302       3.034302    47[6-(7),6-(7)]
    10        3.05794        3.05794        3.05794    1[6-(6,7)]
    11        3.10435        3.10435        3.10435    1[6-(6,6)]
    12       6.092319       6.092319       6.092319    1[6-(6,7)]
    13       6.138744       6.138744       6.138744    1[6-(6,6)]
    14       9.126639       9.126639       9.126639    1[6-(6,7)]
    15       9.173081       9.173081       9.173081    1[6-(6,6)]
    16       3.010636       3.010636       3.010636    1[6-(6,7)]
    17       2.964227       2.964227       2.964227    1[6-(6,6)]
    18      -0.023728      -0.023728      -0.023728    1[6-(6,7)]
    19       -0.07017       -0.07017       -0.07017    1[6-(6,6)]
    20       6.044984       6.044984       6.044984    1[6-(6,7)]
    21       5.998558       5.998558       5.998558    1[6-(6,6)]
    22       6.044955       6.044955       6.044955    1[6-(6,7)]
    23       5.998545       5.998545       5.998545    1[6-(6,6)]
    24       3.010576       3.010576       3.010576    1[6-(6,7)]
    25       2.964151       2.964151       2.964151    1[6-(6,6)]
    26      -0.023744      -0.023744      -0.023744    1[6-(6,7)]
    27      -0.070186      -0.070186      -0.070186    1[6-(6,6)]
    28       6.092259       6.092259       6.092259    1[6-(6,7)]
    29       6.138668       6.138668       6.138668    1[6-(6,6)]
    30       9.126623       9.126623       9.126623    1[6-(6,7)]
    31       9.173065       9.173065       9.173065    1[6-(6,6)]
    32       3.057911       3.057911       3.057911    1[6-(6,7)]
    33       3.104337       3.104337       3.104337    1[6-(6,6)]
    34       3.087063       3.087063       3.087063    6[1-(0),6-(1,6),7-(6,26)]
    35       3.101619       3.101619       3.101619    6[1-(0),6-(1,7),6-(6,6)]
    36       4.038637       4.038637       4.038637    6[7-(26),47-(6)]
    37       6.121455       6.121455       6.121455    6[1-(0),6-(1,6),7-(6,26)]
    38       6.136019       6.136019       6.136019    6[1-(0),6-(1,7),6-(6,6)]
    39       1.004278       1.004278       1.004278    6[7-(26),47-(6)]
    40       9.155769       9.155769       9.155769    6[1-(0),6-(1,6),7-(6,26)]
    41       9.170344       9.170344       9.170344    6[1-(0),6-(1,7),6-(6,6)]
    42       7.072969       7.072969       7.072969    6[7-(26),47-(6)]
    43       2.981506       2.981506       2.981506    6[1-(0),6-(1,6),7-(6,26)]
    44       2.966951       2.966951       2.966951    6[1-(0),6-(1,7),6-(6,6)]
    45       8.098574       8.098574       8.098574    6[7-(26),47-(6)]
    46      -0.052865      -0.052865      -0.052865    6[1-(0),6-(1,6),7-(6,26)]
    47      -0.067439      -0.067439      -0.067439    6[1-(0),6-(1,7),6-(6,6)]
    48       2.029907       2.029907       2.029907    6[7-(26),47-(6)]
    49       6.015861       6.015861       6.015861    6[1-(0),6-(1,6),7-(6,26)]
    50       6.001296       6.001296       6.001296    6[1-(0),6-(1,7),6-(6,6)]
    51       5.064216       5.064216       5.064216    6[7-(26),47-(6)]
    52       6.015832       6.015832       6.015832    6[1-(0),6-(1,6),7-(6,26)]
    53       6.001276       6.001276       6.001276    6[1-(0),6-(1,7),6-(6,6)]
    54       5.064258       5.064258       5.064258    6[7-(26),47-(6)]
    55        2.98144        2.98144        2.98144    6[1-(0),6-(1,6),7-(6,26)]
    56       2.966876       2.966876       2.966876    6[1-(0),6-(1,7),6-(6,6)]
    57       8.098617       8.098617       8.098617    6[7-(26),47-(6)]
    58      -0.052874      -0.052874      -0.052874    6[1-(0),6-(1,6),7-(6,26)]
    59      -0.067449      -0.067449      -0.067449    6[1-(0),6-(1,7),6-(6,6)]
    60       2.029926       2.029926       2.029926    6[7-(26),47-(6)]
    61       6.121389       6.121389       6.121389    6[1-(0),6-(1,6),7-(6,26)]
    62       6.135944       6.135944       6.135944    6[1-(0),6-(1,7),6-(6,6)]
    63       1.004321       1.004321       1.004321    6[7-(26),47-(6)]
    64        9.15576        9.15576        9.15576    6[1-(0),6-(1,6),7-(6,26)]
    65       9.170334       9.170334       9.170334    6[1-(0),6-(1,7),6-(6,6)]
    66       7.072988       7.072988       7.072988    6[7-(26),47-(6)]
    67       3.087034       3.087034       3.087034    6[1-(0),6-(1,6),7-(6,26)]
    68       3.101599       3.101599       3.101599    6[1-(0),6-(1,7),6-(6,6)]
    69       4.038679       4.038679       4.038679    6[7-(26),47-(6)]
    70       3.116173       3.116173       3.116173    6[6-(1,6),6-(1,6),6-(7,7)]
    71       3.152575       3.152575       3.152575    6[6-(6,6),7-(6),7-(6)]
    72       6.150594       6.150594       6.150594    6[6-(1,6),6-(1,6),6-(7,7)]
    73       6.187006       6.187006       6.187006    6[6-(6,6),7-(6),7-(6)]
    74       9.184909       9.184909       9.184909    6[6-(1,6),6-(1,6),6-(7,7)]
    75       9.221331       9.221331       9.221331    6[6-(6,6),7-(6),7-(6)]
    76       2.952387       2.952387       2.952387    6[6-(1,6),6-(1,6),6-(7,7)]
    77       2.915985       2.915985       2.915985    6[6-(6,6),7-(6),7-(6)]
    78      -0.082014      -0.082014      -0.082014    6[6-(1,6),6-(1,6),6-(7,7)]
    79      -0.118436      -0.118436      -0.118436    6[6-(6,6),7-(6),7-(6)]
    80       5.986741       5.986741       5.986741    6[6-(1,6),6-(1,6),6-(7,7)]
    81       5.950329       5.950329       5.950329    6[6-(6,6),7-(6),7-(6)]
    82       4.724096       4.724096       4.724096    7[6-(47),26-(7,7,7,7,7)]
    83       1.689726       1.689726       1.689726    7[6-(47),26-(7,7,7,7,7)]
    84       7.758429       7.758429       7.758429    7[6-(47),26-(7,7,7,7,7)]
    85       7.413123       7.413123       7.413123    7[6-(47),26-(7,7,7,7,7)]
    86       1.344455       1.344455       1.344455    7[6-(47),26-(7,7,7,7,7)]
    87       4.378752       4.378752       4.378752    7[6-(47),26-(7,7,7,7,7)]
    88       4.378799       4.378799       4.378799    7[6-(47),26-(7,7,7,7,7)]
    89       7.413169       7.413169       7.413169    7[6-(47),26-(7,7,7,7,7)]
    90       1.344466       1.344466       1.344466    7[6-(47),26-(7,7,7,7,7)]
    91       1.689772       1.689772       1.689772    7[6-(47),26-(7,7,7,7,7)]
    92        7.75844        7.75844        7.75844    7[6-(47),26-(7,7,7,7,7)]
    93       4.724143       4.724143       4.724143    7[6-(47),26-(7,7,7,7,7)]
    94       3.113462       3.113462       3.113462    7[6-(1,6),6-(1,6),26-(7,7,7,7,7)]
    95       6.147863       6.147863       6.147863    7[6-(1,6),6-(1,6),26-(7,7,7,7,7)]
    96       9.182158       9.182158       9.182158    7[6-(1,6),6-(1,6),26-(7,7,7,7,7)]
    97       2.955098       2.955098       2.955098    7[6-(1,6),6-(1,6),26-(7,7,7,7,7)]
    98      -0.079263      -0.079263      -0.079263    7[6-(1,6),6-(1,6),26-(7,7,7,7,7)]
    99       5.989472       5.989472       5.989472    7[6-(1,6),6-(1,6),26-(7,7,7,7,7)]
   100       9.184929       9.184929       9.184929    7[6-(6,7),6-(6,7)]
   101       3.116163       3.116163       3.116163    7[6-(6,7),6-(6,7)]
   102       6.150584       6.150584       6.150584    7[6-(6,7),6-(6,7)]
   103       5.986732       5.986732       5.986732    7[6-(6,7),6-(6,7)]
   104       2.952406       2.952406       2.952406    7[6-(6,7),6-(6,7)]
   105      -0.082024      -0.082024      -0.082024    7[6-(6,7),6-(6,7)]
