# Supplementary material for: A collection of forcefield precursors for metal–organic frameworks
Source: RSC Adv. 2019 Nov 13;9(63):36492–507. doi: 10.1039/c9ra07327b (PMC9075174; doi:10.1039/c9ra07327b)
Supplement: RA-009-C9RA07327B-s702 [file RA-009-C9RA07327B-s702.txt]

FERWAC_clean

9.969600    0.000000    0.000000
-3.323335    15.384031    0.000000
3.323201    7.692067    13.322965

     1       6.646401       6.646401       6.646401    26[7-(6),7-(6),7-(6),7-(6),7-(6,6),7-(6,6)]
     2       -6.7e-05       -6.7e-05       -6.7e-05    26[7-(6),7-(6),7-(6),7-(6),7-(6,6),7-(6,6)]
     3       3.323133       3.323133       3.323133    26[7-(6),7-(6),7-(6),7-(6),7-(6,6),7-(6,6)]
     4       6.646306       6.646306       6.646306    47[6-(7),6-(7)]
     5       3.323121       3.323121       3.323121    47[6-(7),6-(7)]
     6       -9.4e-05       -9.4e-05       -9.4e-05    47[6-(7),6-(7)]
     7        3.32316        3.32316        3.32316    47[6-(7),6-(7)]
     8       6.646345       6.646345       6.646345    47[6-(7),6-(7)]
     9         -4e-05         -4e-05         -4e-05    47[6-(7),6-(7)]
    10       3.234023       3.234023       3.234023    1[6-(6,7)]
    11       3.230036       3.230036       3.230036    1[6-(6,6)]
    12       9.880482       9.880482       9.880482    1[6-(6,7)]
    13       9.876515       9.876515       9.876515    1[6-(6,6)]
    14       6.557241       6.557241       6.557241    1[6-(6,7)]
    15       6.553233       6.553233       6.553233    1[6-(6,6)]
    16       0.088964       0.088964       0.088964    1[6-(6,7)]
    17       0.092931       0.092931       0.092931    1[6-(6,6)]
    18       3.412147       3.412147       3.412147    1[6-(6,7)]
    19       3.416136       3.416136       3.416136    1[6-(6,6)]
    20       6.735406       6.735406       6.735406    1[6-(6,7)]
    21       6.739414       6.739414       6.739414    1[6-(6,6)]
    22       6.735443       6.735443       6.735443    1[6-(6,7)]
    23        6.73943        6.73943        6.73943    1[6-(6,6)]
    24       0.088984       0.088984       0.088984    1[6-(6,7)]
    25       0.092951       0.092951       0.092951    1[6-(6,6)]
    26       3.412225       3.412225       3.412225    1[6-(6,7)]
    27       3.416233       3.416233       3.416233    1[6-(6,6)]
    28       9.880502       9.880502       9.880502    1[6-(6,7)]
    29       9.876535       9.876535       9.876535    1[6-(6,6)]
    30       6.557319       6.557319       6.557319    1[6-(6,7)]
    31        6.55333        6.55333        6.55333    1[6-(6,6)]
    32        3.23406        3.23406        3.23406    1[6-(6,7)]
    33       3.230052       3.230052       3.230052    1[6-(6,6)]
    34       3.249967       3.249967       3.249967    6[1-(0),6-(1,6),7-(6,26)]
    35       3.250964       3.250964       3.250964    6[1-(0),6-(1,7),6-(6,6)]
    36       5.455255       5.455255       5.455255    6[7-(26),47-(6)]
    37       9.896442       9.896442       9.896442    6[1-(0),6-(1,6),7-(6,26)]
    38       9.897451       9.897451       9.897451    6[1-(0),6-(1,7),6-(6,6)]
    39       2.132088       2.132088       2.132088    6[7-(26),47-(6)]
    40       6.573192       6.573192       6.573192    6[1-(0),6-(1,6),7-(6,26)]
    41       6.574177       6.574177       6.574177    6[1-(0),6-(1,7),6-(6,6)]
    42       8.778484       8.778484       8.778484    6[7-(26),47-(6)]
    43       0.073013       0.073013       0.073013    6[1-(0),6-(1,6),7-(6,26)]
    44       0.072003       0.072003       0.072003    6[1-(0),6-(1,7),6-(6,6)]
    45       7.837354       7.837354       7.837354    6[7-(26),47-(6)]
    46       3.396188       3.396188       3.396188    6[1-(0),6-(1,6),7-(6,26)]
    47       3.395191       3.395191       3.395191    6[1-(0),6-(1,7),6-(6,6)]
    48       1.190925       1.190925       1.190925    6[7-(26),47-(6)]
    49       6.719463       6.719463       6.719463    6[1-(0),6-(1,6),7-(6,26)]
    50       6.718478       6.718478       6.718478    6[1-(0),6-(1,7),6-(6,6)]
    51       4.514158       4.514158       4.514158    6[7-(26),47-(6)]
    52       6.719499       6.719499       6.719499    6[1-(0),6-(1,6),7-(6,26)]
    53       6.718502       6.718502       6.718502    6[1-(0),6-(1,7),6-(6,6)]
    54       4.514211       4.514211       4.514211    6[7-(26),47-(6)]
    55       0.073024       0.073024       0.073024    6[1-(0),6-(1,6),7-(6,26)]
    56       0.072015       0.072015       0.072015    6[1-(0),6-(1,7),6-(6,6)]
    57       7.837378       7.837378       7.837378    6[7-(26),47-(6)]
    58       3.396274       3.396274       3.396274    6[1-(0),6-(1,6),7-(6,26)]
    59       3.395289       3.395289       3.395289    6[1-(0),6-(1,7),6-(6,6)]
    60       1.190982       1.190982       1.190982    6[7-(26),47-(6)]
    61       9.896453       9.896453       9.896453    6[1-(0),6-(1,6),7-(6,26)]
    62       9.897463       9.897463       9.897463    6[1-(0),6-(1,7),6-(6,6)]
    63       2.132112       2.132112       2.132112    6[7-(26),47-(6)]
    64       6.573278       6.573278       6.573278    6[1-(0),6-(1,6),7-(6,26)]
    65       6.574275       6.574275       6.574275    6[1-(0),6-(1,7),6-(6,6)]
    66       8.778541       8.778541       8.778541    6[7-(26),47-(6)]
    67       3.250003       3.250003       3.250003    6[1-(0),6-(1,6),7-(6,26)]
    68       3.250988       3.250988       3.250988    6[1-(0),6-(1,7),6-(6,6)]
    69       5.455308       5.455308       5.455308    6[7-(26),47-(6)]
    70       6.606189       6.606189       6.606189    6[6-(1,6),6-(1,6),6-(7,7)]
    71       6.602202       6.602202       6.602202    6[6-(6,6),7-(6),7-(6)]
    72       9.929366       9.929366       9.929366    6[6-(1,6),6-(1,6),6-(7,7)]
    73       9.925391       9.925391       9.925391    6[6-(6,6),7-(6),7-(6)]
    74       3.282879       3.282879       3.282879    6[6-(1,6),6-(1,6),6-(7,7)]
    75       3.278878       3.278878       3.278878    6[6-(6,6),7-(6),7-(6)]
    76         0.0401         0.0401         0.0401    6[6-(1,6),6-(1,6),6-(7,7)]
    77       0.044075       0.044075       0.044075    6[6-(6,6),7-(6),7-(6)]
    78       6.686612       6.686612       6.686612    6[6-(1,6),6-(1,6),6-(7,7)]
    79       6.690599       6.690599       6.690599    6[6-(6,6),7-(6),7-(6)]
    80       3.363386       3.363386       3.363386    6[6-(1,6),6-(1,6),6-(7,7)]
    81       3.367387       3.367387       3.367387    6[6-(6,6),7-(6),7-(6)]
    82       4.763356       4.763356       4.763356    7[6-(47),26-(7,7,7,7,7)]
    83         1.4402         1.4402         1.4402    7[6-(47),26-(7,7,7,7,7)]
    84         8.0866         8.0866         8.0866    7[6-(47),26-(7,7,7,7,7)]
    85        8.52925        8.52925        8.52925    7[6-(47),26-(7,7,7,7,7)]
    86       1.882806       1.882806       1.882806    7[6-(47),26-(7,7,7,7,7)]
    87       5.206051       5.206051       5.206051    7[6-(47),26-(7,7,7,7,7)]
    88        5.20611        5.20611        5.20611    7[6-(47),26-(7,7,7,7,7)]
    89       8.529266       8.529266       8.529266    7[6-(47),26-(7,7,7,7,7)]
    90       1.882866       1.882866       1.882866    7[6-(47),26-(7,7,7,7,7)]
    91       1.440216       1.440216       1.440216    7[6-(47),26-(7,7,7,7,7)]
    92        8.08666        8.08666        8.08666    7[6-(47),26-(7,7,7,7,7)]
    93       4.763415       4.763415       4.763415    7[6-(47),26-(7,7,7,7,7)]
    94       6.595223       6.595223       6.595223    7[6-(1,6),6-(1,6),26-(7,7,7,7,7)]
    95       9.918375       9.918375       9.918375    7[6-(1,6),6-(1,6),26-(7,7,7,7,7)]
    96       3.271936       3.271936       3.271936    7[6-(1,6),6-(1,6),26-(7,7,7,7,7)]
    97       0.051091       0.051091       0.051091    7[6-(1,6),6-(1,6),26-(7,7,7,7,7)]
    98       6.697578       6.697578       6.697578    7[6-(1,6),6-(1,6),26-(7,7,7,7,7)]
    99       3.374329       3.374329       3.374329    7[6-(1,6),6-(1,6),26-(7,7,7,7,7)]
   100       3.298818       3.298818       3.298818    7[6-(6,7),6-(6,7)]
   101       6.622129       6.622129       6.622129    7[6-(6,7),6-(6,7)]
   102       9.945342       9.945342       9.945342    7[6-(6,7),6-(6,7)]
   103       3.347459       3.347459       3.347459    7[6-(6,7),6-(6,7)]
   104       0.024136       0.024136       0.024136    7[6-(6,7),6-(6,7)]
   105       6.670648       6.670648       6.670648    7[6-(6,7),6-(6,7)]
