# Supplementary material for: A collection of forcefield precursors for metal–organic frameworks
Source: RSC Adv. 2019 Nov 13;9(63):36492–507. doi: 10.1039/c9ra07327b (PMC9075174; doi:10.1039/c9ra07327b)
Supplement: RA-009-C9RA07327B-s703 [file RA-009-C9RA07327B-s703.txt]

FESBIQ_clean

14.787000    0.000000    0.000000
-5.568728    14.541159    0.000000
-5.527816    -2.846984    15.201504

     1      -5.450912      -5.450912      -5.450912    25[7-(6,6),7-(6,6),7-(6,6),8-(6),8-(6),8-(6)]
     2       1.744607       1.744607       1.744607    25[7-(6,6),7-(6,6),7-(6,6),8-(6),8-(6),8-(6)]
     3       9.141368       9.141368       9.141368    25[7-(6,6),7-(6,6),7-(6,6),8-(6),8-(6),8-(6)]
     4       1.945849       1.945849       1.945849    25[7-(6,6),7-(6,6),7-(6,6),8-(6),8-(6),8-(6)]
     5      -3.830122      -3.830122      -3.830122    1[6-(6,7)]
     6      -4.142744      -4.142744      -4.142744    1[6-(6,6)]
     7       8.569653       8.569653       8.569653    1[6-(6,6)]
     8       6.863192       6.863192       6.863192    1[6-(6,6)]
     9       5.043178       5.043178       5.043178    1[6-(6,6)]
    10      -4.355776      -4.355776      -4.355776    1[6-(6,6)]
    11      -8.445968      -8.445968      -8.445968    1[6-(6,6)]
    12      -8.233693      -8.233693      -8.233693    1[6-(6,6)]
    13        2.21227        2.21227        2.21227    1[6-(6,7)]
    14      -3.268369      -3.268369      -3.268369    1[6-(6,6)]
    15      -4.358217      -4.358217      -4.358217    1[6-(6,6)]
    16       1.113476       1.113476       1.113476    1[6-(6,7)]
    17       0.123579       0.123579       0.123579    1[6-(6,7)]
    18       0.464894       0.464894       0.464894    1[6-(6,6)]
    19       2.584658       2.584658       2.584658    1[6-(6,6)]
    20       4.260319       4.260319       4.260319    1[6-(6,6)]
    21       4.529095       4.529095       4.529095    1[6-(6,6)]
    22       4.790865       4.790865       4.790865    1[6-(6,6)]
    23       0.676551       0.676551       0.676551    1[6-(6,6)]
    24       5.994179       5.994179       5.994179    1[6-(6,6)]
    25      -5.912823      -5.912823      -5.912823    1[6-(6,7)]
    26      -0.399788      -0.399788      -0.399788    1[6-(6,6)]
    27      -4.881521      -4.881521      -4.881521    1[6-(6,6)]
    28      -4.802438      -4.802438      -4.802438    1[6-(6,7)]
    29      -2.892016      -2.892016      -2.892016    1[6-(6,6)]
    30       1.106679       1.106679       1.106679    1[6-(6,6)]
    31      -0.762242      -0.762242      -0.762242    1[6-(6,6)]
    32       -0.80938       -0.80938       -0.80938    1[6-(6,6)]
    33       9.981343       9.981343       9.981343    1[6-(6,6)]
    34      -2.913186      -2.913186      -2.913186    1[6-(6,6)]
    35       6.660491       6.660491       6.660491    1[7-(6,7)]
    36       4.416306       4.416306       4.416306    1[7-(6,7)]
    37       7.520578       7.520578       7.520578    1[6-(6,7)]
    38         7.8332         7.8332         7.8332    1[6-(6,6)]
    39      -4.879197      -4.879197      -4.879197    1[6-(6,6)]
    40      -3.172736      -3.172736      -3.172736    1[6-(6,6)]
    41      -1.352722      -1.352722      -1.352722    1[6-(6,6)]
    42       8.046232       8.046232       8.046232    1[6-(6,6)]
    43      12.136424      12.136424      12.136424    1[6-(6,6)]
    44      11.924149      11.924149      11.924149    1[6-(6,6)]
    45       1.478186       1.478186       1.478186    1[6-(6,7)]
    46       6.958825       6.958825       6.958825    1[6-(6,6)]
    47       8.048673       8.048673       8.048673    1[6-(6,6)]
    48        2.57698        2.57698        2.57698    1[6-(6,7)]
    49       3.566877       3.566877       3.566877    1[6-(6,7)]
    50       3.225562       3.225562       3.225562    1[6-(6,6)]
    51       1.105798       1.105798       1.105798    1[6-(6,6)]
    52      -0.569863      -0.569863      -0.569863    1[6-(6,6)]
    53      -0.838639      -0.838639      -0.838639    1[6-(6,6)]
    54      -1.100409      -1.100409      -1.100409    1[6-(6,6)]
    55       3.013905       3.013905       3.013905    1[6-(6,6)]
    56      -2.303723      -2.303723      -2.303723    1[6-(6,6)]
    57       9.603279       9.603279       9.603279    1[6-(6,7)]
    58       4.090244       4.090244       4.090244    1[6-(6,6)]
    59       8.571977       8.571977       8.571977    1[6-(6,6)]
    60       8.492894       8.492894       8.492894    1[6-(6,7)]
    61       6.582472       6.582472       6.582472    1[6-(6,6)]
    62       2.583777       2.583777       2.583777    1[6-(6,6)]
    63       4.452698       4.452698       4.452698    1[6-(6,6)]
    64       4.499836       4.499836       4.499836    1[6-(6,6)]
    65      -6.290887      -6.290887      -6.290887    1[6-(6,6)]
    66       6.603642       6.603642       6.603642    1[6-(6,6)]
    67      -2.970035      -2.970035      -2.970035    1[7-(6,7)]
    68       -0.72585       -0.72585       -0.72585    1[7-(6,7)]
    69      -4.673832      -4.673832      -4.673832    6[1-(0),6-(1,6),7-(6,25)]
    70      -4.848673      -4.848673      -4.848673    6[1-(0),6-(1,6),6-(1,7)]
    71       8.717367       8.717367       8.717367    6[1-(0),6-(1,6),6-(1,6)]
    72       7.707794       7.707794       7.707794    6[1-(0),6-(1,6),6-(6,7)]
    73       7.943586       7.943586       7.943586    6[6-(1,6),6-(7,7),7-(6,25)]
    74       6.958415       6.958415       6.958415    6[6-(6,7),7-(6,25),7-(7)]
    75       6.105731       6.105731       6.105731    6[6-(6,6),7-(1,7),7-(6,25)]
    76      -8.889562      -8.889562      -8.889562    6[6-(1,6),6-(1,6),6-(7,7)]
    77      -9.445912      -9.445912      -9.445912    6[1-(0),6-(1,6),6-(6,6)]
    78      -4.017186      -4.017186      -4.017186    6[1-(0),6-(1,6),6-(6,6)]
    79      -3.654491      -3.654491      -3.654491    6[6-(1,6),6-(1,6),6-(6,6)]
    80      -8.706201      -8.706201      -8.706201    6[1-(0),6-(1,6),6-(6,6)]
    81      -8.556213      -8.556213      -8.556213    6[1-(0),6-(1,6),6-(6,6)]
    82       2.006581       2.006581       2.006581    6[1-(0),6-(1,6),7-(6,25)]
    83      -3.479404      -3.479404      -3.479404    6[1-(0),6-(1,7),6-(6,6)]
    84      -3.749446      -3.749446      -3.749446    6[6-(1,6),6-(1,6),6-(6,6)]
    85       1.417105       1.417105       1.417105    6[1-(0),6-(1,7),6-(6,6)]
    86       1.380757       1.380757       1.380757    6[1-(0),6-(1,6),7-(6,25)]
    87        0.98403        0.98403        0.98403    6[1-(0),6-(1,6),7-(6,25)]
    88       1.167418       1.167418       1.167418    6[1-(0),6-(1,6),6-(1,7)]
    89       2.419935       2.419935       2.419935    6[1-(0),6-(1,6),6-(1,6)]
    90       3.411224       3.411224       3.411224    6[1-(0),6-(1,6),6-(6,7)]
    91       3.157969       3.157969       3.157969    6[6-(1,6),6-(7,7),7-(6,25)]
    92       4.156013       4.156013       4.156013    6[6-(6,7),7-(6,25),7-(7)]
    93       4.980486       4.980486       4.980486    6[6-(6,6),7-(1,7),7-(6,25)]
    94        5.17834        5.17834        5.17834    6[6-(1,6),6-(1,6),6-(7,7)]
    95       4.859396       4.859396       4.859396    6[1-(0),6-(1,6),6-(6,6)]
    96       5.027365       5.027365       5.027365    6[1-(0),6-(1,6),6-(6,6)]
    97       0.004427       0.004427       0.004427    6[6-(1,6),6-(1,6),6-(6,6)]
    98       0.345693       0.345693       0.345693    6[1-(0),6-(1,6),6-(6,6)]
    99       5.727525       5.727525       5.727525    6[1-(0),6-(1,6),6-(6,6)]
   100      -5.703154      -5.703154      -5.703154    6[1-(0),6-(1,6),7-(6,25)]
   101      -0.182289      -0.182289      -0.182289    6[1-(0),6-(1,7),6-(6,6)]
   102        0.08921        0.08921        0.08921    6[6-(1,6),6-(1,6),6-(6,6)]
   103      -5.102111      -5.102111      -5.102111    6[1-(0),6-(1,7),6-(6,6)]
   104      -5.068146      -5.068146      -5.068146    6[1-(0),6-(1,6),7-(6,25)]
   105      -3.292803      -3.292803      -3.292803    6[6-(6,6),8-(25),8-(25)]
   106      -2.025158      -2.025158      -2.025158    6[6-(1,6),6-(1,6),6-(8,8)]
   107      -2.066493      -2.066493      -2.066493    6[1-(0),6-(6,6),6-(6,6)]
   108      -0.901757      -0.901757      -0.901757    6[6-(1,6),6-(1,6),6-(6,6)]
   109       0.313136       0.313136       0.313136    6[1-(0),6-(6,6),6-(6,6)]
   110       0.369748       0.369748       0.369748    6[6-(1,6),6-(1,6),6-(8,8)]
   111      -0.804783      -0.804783      -0.804783    6[1-(0),6-(6,6),6-(6,6)]
   112       1.703398       1.703398       1.703398    6[6-(6,6),8-(0),8-(25)]
   113      -0.396348      -0.396348      -0.396348    6[6-(6,6),8-(25),8-(25)]
   114      -1.668298      -1.668298      -1.668298    6[6-(1,6),6-(1,6),6-(8,8)]
   115      -1.631373      -1.631373      -1.631373    6[1-(0),6-(6,6),6-(6,6)]
   116      -2.791494      -2.791494      -2.791494    6[6-(1,6),6-(1,6),6-(6,6)]
   117      10.776537      10.776537      10.776537    6[1-(0),6-(6,6),6-(6,6)]
   118      10.731109      10.731109      10.731109    6[6-(1,6),6-(1,6),6-(8,8)]
   119      -2.887689      -2.887689      -2.887689    6[1-(0),6-(6,6),6-(6,6)]
   120       9.409973       9.409973       9.409973    6[6-(6,6),8-(0),8-(25)]
   121       8.364288       8.364288       8.364288    6[1-(0),6-(1,6),7-(6,25)]
   122       8.539129       8.539129       8.539129    6[1-(0),6-(1,6),6-(1,7)]
   123      -5.026911      -5.026911      -5.026911    6[1-(0),6-(1,6),6-(1,6)]
   124      -4.017338      -4.017338      -4.017338    6[1-(0),6-(1,6),6-(6,7)]
   125       -4.25313       -4.25313       -4.25313    6[6-(1,6),6-(7,7),7-(6,25)]
   126      -3.267959      -3.267959      -3.267959    6[6-(6,7),7-(6,25),7-(7)]
   127      -2.415275      -2.415275      -2.415275    6[6-(6,6),7-(1,7),7-(6,25)]
   128      12.580018      12.580018      12.580018    6[6-(1,6),6-(1,6),6-(7,7)]
   129      13.136368      13.136368      13.136368    6[1-(0),6-(1,6),6-(6,6)]
   130       7.707642       7.707642       7.707642    6[1-(0),6-(1,6),6-(6,6)]
   131       7.344947       7.344947       7.344947    6[6-(1,6),6-(1,6),6-(6,6)]
   132      12.396657      12.396657      12.396657    6[1-(0),6-(1,6),6-(6,6)]
   133      12.246669      12.246669      12.246669    6[1-(0),6-(1,6),6-(6,6)]
   134       1.683875       1.683875       1.683875    6[1-(0),6-(1,6),7-(6,25)]
   135        7.16986        7.16986        7.16986    6[1-(0),6-(1,7),6-(6,6)]
   136       7.439902       7.439902       7.439902    6[6-(1,6),6-(1,6),6-(6,6)]
   137       2.273351       2.273351       2.273351    6[1-(0),6-(1,7),6-(6,6)]
   138       2.309699       2.309699       2.309699    6[1-(0),6-(1,6),7-(6,25)]
   139       2.706426       2.706426       2.706426    6[1-(0),6-(1,6),7-(6,25)]
   140       2.523038       2.523038       2.523038    6[1-(0),6-(1,6),6-(1,7)]
   141       1.270521       1.270521       1.270521    6[1-(0),6-(1,6),6-(1,6)]
   142       0.279232       0.279232       0.279232    6[1-(0),6-(1,6),6-(6,7)]
   143       0.532487       0.532487       0.532487    6[6-(1,6),6-(7,7),7-(6,25)]
   144      -0.465557      -0.465557      -0.465557    6[6-(6,7),7-(6,25),7-(7)]
   145       -1.29003       -1.29003       -1.29003    6[6-(6,6),7-(1,7),7-(6,25)]
   146      -1.487884      -1.487884      -1.487884    6[6-(1,6),6-(1,6),6-(7,7)]
   147       -1.16894       -1.16894       -1.16894    6[1-(0),6-(1,6),6-(6,6)]
   148      -1.336909      -1.336909      -1.336909    6[1-(0),6-(1,6),6-(6,6)]
   149       3.686029       3.686029       3.686029    6[6-(1,6),6-(1,6),6-(6,6)]
   150       3.344763       3.344763       3.344763    6[1-(0),6-(1,6),6-(6,6)]
   151      -2.037069      -2.037069      -2.037069    6[1-(0),6-(1,6),6-(6,6)]
   152        9.39361        9.39361        9.39361    6[1-(0),6-(1,6),7-(6,25)]
   153       3.872745       3.872745       3.872745    6[1-(0),6-(1,7),6-(6,6)]
   154       3.601246       3.601246       3.601246    6[6-(1,6),6-(1,6),6-(6,6)]
   155       8.792567       8.792567       8.792567    6[1-(0),6-(1,7),6-(6,6)]
   156       8.758602       8.758602       8.758602    6[1-(0),6-(1,6),7-(6,25)]
   157       6.983259       6.983259       6.983259    6[6-(6,6),8-(25),8-(25)]
   158       5.715614       5.715614       5.715614    6[6-(1,6),6-(1,6),6-(8,8)]
   159       5.756949       5.756949       5.756949    6[1-(0),6-(6,6),6-(6,6)]
   160       4.592213       4.592213       4.592213    6[6-(1,6),6-(1,6),6-(6,6)]
   161        3.37732        3.37732        3.37732    6[1-(0),6-(6,6),6-(6,6)]
   162       3.320708       3.320708       3.320708    6[6-(1,6),6-(1,6),6-(8,8)]
   163       4.495239       4.495239       4.495239    6[1-(0),6-(6,6),6-(6,6)]
   164       1.987058       1.987058       1.987058    6[6-(6,6),8-(0),8-(25)]
   165       4.086804       4.086804       4.086804    6[6-(6,6),8-(25),8-(25)]
   166       5.358754       5.358754       5.358754    6[6-(1,6),6-(1,6),6-(8,8)]
   167       5.321829       5.321829       5.321829    6[1-(0),6-(6,6),6-(6,6)]
   168        6.48195        6.48195        6.48195    6[6-(1,6),6-(1,6),6-(6,6)]
   169      -7.086081      -7.086081      -7.086081    6[1-(0),6-(6,6),6-(6,6)]
   170      -7.040653      -7.040653      -7.040653    6[6-(1,6),6-(1,6),6-(8,8)]
   171       6.578145       6.578145       6.578145    6[1-(0),6-(6,6),6-(6,6)]
   172      -5.719517      -5.719517      -5.719517    6[6-(6,6),8-(0),8-(25)]
   173      -7.525021      -7.525021      -7.525021    7[6-(6,7),6-(6,7),25-(7,7,8,8,8)]
   174        1.68035        1.68035        1.68035    7[6-(1,6),6-(1,6),25-(7,7,8,8,8)]
   175       -5.37314       -5.37314       -5.37314    7[6-(1,6),6-(1,6),25-(7,7,8,8,8)]
   176       3.838935       3.838935       3.838935    7[6-(6,7),6-(6,7),25-(7,7,8,8,8)]
   177      -5.631775      -5.631775      -5.631775    7[6-(1,6),6-(6,6),25-(7,7,8,8,8)]
   178       1.950734       1.950734       1.950734    7[6-(1,6),6-(6,6),25-(7,7,8,8,8)]
   179       5.399697       5.399697       5.399697    7[6-(6,7),7-(1,6)]
   180       5.863633       5.863633       5.863633    7[1-(0),6-(6,7),7-(6)]
   181       5.211792       5.211792       5.211792    7[1-(0),6-(6,7),7-(6)]
   182       5.701671       5.701671       5.701671    7[6-(6,7),7-(1,6)]
   183      11.215477      11.215477      11.215477    7[6-(6,7),6-(6,7),25-(7,7,8,8,8)]
   184       2.010106       2.010106       2.010106    7[6-(1,6),6-(1,6),25-(7,7,8,8,8)]
   185       9.063596       9.063596       9.063596    7[6-(1,6),6-(1,6),25-(7,7,8,8,8)]
   186      -0.148479      -0.148479      -0.148479    7[6-(6,7),6-(6,7),25-(7,7,8,8,8)]
   187       9.322231       9.322231       9.322231    7[6-(1,6),6-(6,6),25-(7,7,8,8,8)]
   188       1.739722       1.739722       1.739722    7[6-(1,6),6-(6,6),25-(7,7,8,8,8)]
   189      -1.709241      -1.709241      -1.709241    7[6-(6,7),7-(1,6)]
   190      -2.173177      -2.173177      -2.173177    7[1-(0),6-(6,7),7-(6)]
   191      -1.521336      -1.521336      -1.521336    7[1-(0),6-(6,7),7-(6)]
   192      -2.011215      -2.011215      -2.011215    7[6-(6,7),7-(1,6)]
   193      -4.400938      -4.400938      -4.400938    8[6-(6,8),25-(7,7,7,8,8)]
   194      -3.233985      -3.233985      -3.233985    8[6-(6,8),25-(7,7,7,8,8)]
   195       1.677905       1.677905       1.677905    8[6-(6,8),25-(7,7,7,8,8)]
   196       2.740148       2.740148       2.740148    8[6-(6,8)]
   197       0.720854       0.720854       0.720854    8[6-(6,8),25-(7,7,7,8,8)]
   198      -0.452248      -0.452248      -0.452248    8[6-(6,8),25-(7,7,7,8,8)]
   199       8.355644       8.355644       8.355644    8[6-(6,8)]
   200       9.436657       9.436657       9.436657    8[6-(6,8),25-(7,7,7,8,8)]
   201       8.091394       8.091394       8.091394    8[6-(6,8),25-(7,7,7,8,8)]
   202       6.924441       6.924441       6.924441    8[6-(6,8),25-(7,7,7,8,8)]
   203       2.012551       2.012551       2.012551    8[6-(6,8),25-(7,7,7,8,8)]
   204       0.950308       0.950308       0.950308    8[6-(6,8)]
   205       2.969602       2.969602       2.969602    8[6-(6,8),25-(7,7,7,8,8)]
   206       4.142704       4.142704       4.142704    8[6-(6,8),25-(7,7,7,8,8)]
   207      -4.665188      -4.665188      -4.665188    8[6-(6,8)]
   208      -5.746201      -5.746201      -5.746201    8[6-(6,8),25-(7,7,7,8,8)]
