# Supplementary material for: A collection of forcefield precursors for metal–organic frameworks
Source: RSC Adv. 2019 Nov 13;9(63):36492–507. doi: 10.1039/c9ra07327b (PMC9075174; doi:10.1039/c9ra07327b)
Supplement: RA-009-C9RA07327B-s704 [file RA-009-C9RA07327B-s704.txt]

FEVDER_clean

8.407300    0.000000    0.000000
-3.136877    11.054550    0.000000
0.000000    0.000000    35.108000

     1       2.406897       2.406897       2.406897    27[7-(6,6),7-(6,6),8-(6),8-(6),8-(6)]
     2       1.295087       1.295087       1.295087    27[7-(6,6),7-(6,6),8-(6),8-(6),8-(6)]
     3       2.863526       2.863526       2.863526    27[7-(6,6),7-(6,6),8-(6),8-(6),8-(6)]
     4       3.975336       3.975336       3.975336    27[7-(6,6),7-(6,6),8-(6),8-(6),8-(6)]
     5       0.827253       0.827253       0.827253    1[6-(6,6)]
     6       1.042374       1.042374       1.042374    1[6-(6,6)]
     7       2.102807       2.102807       2.102807    1[6-(6,7)]
     8       0.573471       0.573471       0.573471    1[6-(6,7)]
     9      -0.543719      -0.543719      -0.543719    1[6-(6,6)]
    10       6.313966       6.313966       6.313966    1[6-(6,6)]
    11        6.39008        6.39008        6.39008    1[6-(6,6)]
    12       4.185383       4.185383       4.185383    1[6-(6,6)]
    13        2.17188        2.17188        2.17188    1[6-(6,7)]
    14       2.966699       2.966699       2.966699    1[6-(6,7)]
    15        5.03885        5.03885        5.03885    1[6-(6,6)]
    16       1.626421       1.626421       1.626421    1[6-(6,6)]
    17       6.456791       6.456791       6.456791    1[6-(6,6)]
    18       5.155131       5.155131       5.155131    1[6-(6,7)]
    19       1.971891       1.971891       1.971891    1[6-(6,7)]
    20       3.175499       3.175499       3.175499    1[6-(6,6)]
    21       7.083675       7.083675       7.083675    1[6-(6,6)]
    22       4.829993       4.829993       4.829993    1[6-(6,6)]
    23       7.957111       7.957111       7.957111    1[6-(6,6)]
    24        1.26125        1.26125        1.26125    1[6-(6,7)]
    25       0.338669       0.338669       0.338669    1[6-(6,7)]
    26      -1.321763      -1.321763      -1.321763    1[6-(6,6)]
    27       6.011608       6.011608       6.011608    1[6-(6,6)]
    28        2.65961        2.65961        2.65961    1[6-(6,6)]
    29       1.599177       1.599177       1.599177    1[6-(6,7)]
    30        6.26539        6.26539        6.26539    1[6-(6,7)]
    31        7.38258        7.38258        7.38258    1[6-(6,6)]
    32       0.524895       0.524895       0.524895    1[6-(6,6)]
    33       0.448781       0.448781       0.448781    1[6-(6,6)]
    34       2.653478       2.653478       2.653478    1[6-(6,6)]
    35       4.666981       4.666981       4.666981    1[6-(6,7)]
    36       3.872163       3.872163       3.872163    1[6-(6,7)]
    37       1.800011       1.800011       1.800011    1[6-(6,6)]
    38       2.075564       2.075564       2.075564    1[6-(6,6)]
    39        0.38207        0.38207        0.38207    1[6-(6,6)]
    40       1.683731       1.683731       1.683731    1[6-(6,7)]
    41       4.866971       4.866971       4.866971    1[6-(6,7)]
    42       3.663363       3.663363       3.663363    1[6-(6,6)]
    43      -0.244814      -0.244814      -0.244814    1[6-(6,6)]
    44      -1.128008      -1.128008      -1.128008    1[6-(6,6)]
    45      -1.118249      -1.118249      -1.118249    1[6-(6,6)]
    46       5.577612       5.577612       5.577612    1[6-(6,7)]
    47       3.363315       3.363315       3.363315    1[6-(6,7)]
    48       5.023748       5.023748       5.023748    1[6-(6,6)]
    49        4.44317        4.44317        4.44317    1[6-(6,6)]
    50       4.228049       4.228049       4.228049    1[6-(6,6)]
    51       3.167616       3.167616       3.167616    1[6-(6,7)]
    52       4.696952       4.696952       4.696952    1[6-(6,7)]
    53       5.814142       5.814142       5.814142    1[6-(6,6)]
    54      -1.043543      -1.043543      -1.043543    1[6-(6,6)]
    55      -1.119657      -1.119657      -1.119657    1[6-(6,6)]
    56        1.08504        1.08504        1.08504    1[6-(6,6)]
    57       3.098543       3.098543       3.098543    1[6-(6,7)]
    58       2.303724       2.303724       2.303724    1[6-(6,7)]
    59       0.231573       0.231573       0.231573    1[6-(6,6)]
    60       3.644002       3.644002       3.644002    1[6-(6,6)]
    61      -1.186368      -1.186368      -1.186368    1[6-(6,6)]
    62       0.115292       0.115292       0.115292    1[6-(6,7)]
    63       3.298532       3.298532       3.298532    1[6-(6,7)]
    64       2.094924       2.094924       2.094924    1[6-(6,6)]
    65      -1.813252      -1.813252      -1.813252    1[6-(6,6)]
    66        0.44043        0.44043        0.44043    1[6-(6,6)]
    67      -2.686688      -2.686688      -2.686688    1[6-(6,6)]
    68       4.009173       4.009173       4.009173    1[6-(6,7)]
    69       4.931754       4.931754       4.931754    1[6-(6,7)]
    70       6.592186       6.592186       6.592186    1[6-(6,6)]
    71      -0.741185      -0.741185      -0.741185    1[6-(6,6)]
    72       2.610813       2.610813       2.610813    1[6-(6,6)]
    73       3.671246       3.671246       3.671246    1[6-(6,7)]
    74      -0.994967      -0.994967      -0.994967    1[6-(6,7)]
    75      -2.112157      -2.112157      -2.112157    1[6-(6,6)]
    76       4.745528       4.745528       4.745528    1[6-(6,6)]
    77       4.821642       4.821642       4.821642    1[6-(6,6)]
    78       2.616945       2.616945       2.616945    1[6-(6,6)]
    79       0.603442       0.603442       0.603442    1[6-(6,7)]
    80        1.39826        1.39826        1.39826    1[6-(6,7)]
    81       3.470412       3.470412       3.470412    1[6-(6,6)]
    82       3.194859       3.194859       3.194859    1[6-(6,6)]
    83       4.888353       4.888353       4.888353    1[6-(6,6)]
    84       3.586692       3.586692       3.586692    1[6-(6,7)]
    85       0.403452       0.403452       0.403452    1[6-(6,7)]
    86        1.60706        1.60706        1.60706    1[6-(6,6)]
    87       5.515237       5.515237       5.515237    1[6-(6,6)]
    88       6.398431       6.398431       6.398431    1[6-(6,6)]
    89       6.388672       6.388672       6.388672    1[6-(6,6)]
    90      -0.307189      -0.307189      -0.307189    1[6-(6,7)]
    91       1.907108       1.907108       1.907108    1[6-(6,7)]
    92       0.246675       0.246675       0.246675    1[6-(6,6)]
    93       0.233159       0.233159       0.233159    6[6-(6,6),8-(0),8-(27)]
    94      -0.471101      -0.471101      -0.471101    6[6-(1,6),6-(1,6),6-(8,8)]
    95       0.064263       0.064263       0.064263    6[1-(0),6-(6,6),6-(6,6)]
    96      -0.510199      -0.510199      -0.510199    6[6-(1,6),6-(1,6),6-(6,6)]
    97       0.136731       0.136731       0.136731    6[6-(1,6),6-(1,6),6-(6,6)]
    98       0.935882       0.935882       0.935882    6[1-(0),6-(1,7),6-(6,6)]
    99       1.571316       1.571316       1.571316    6[1-(0),6-(1,6),7-(6)]
   100       0.679185       0.679185       0.679185    6[1-(0),6-(1,6),7-(6)]
   101       0.006457       0.006457       0.006457    6[1-(0),6-(1,7),6-(6,6)]
   102       6.713003       6.713003       6.713003    6[1-(0),6-(6,6),6-(6,6)]
   103       6.135139       6.135139       6.135139    6[6-(1,6),6-(1,6),6-(6,6)]
   104       6.762955       6.762955       6.762955    6[1-(0),6-(6,6),6-(6,6)]
   105       4.839462       4.839462       4.839462    6[6-(1,6),6-(1,6),6-(6,6)]
   106       3.963234       3.963234       3.963234    6[1-(0),6-(1,7),6-(6,6)]
   107       2.745031       2.745031       2.745031    6[1-(0),6-(1,6),7-(6)]
   108        3.21294        3.21294        3.21294    6[1-(0),6-(1,6),7-(6)]
   109       4.463768       4.463768       4.463768    6[1-(0),6-(1,7),6-(6,6)]
   110       2.911861       2.911861       2.911861    6[6-(6,6),8-(27),8-(27)]
   111       3.190076       3.190076       3.190076    6[6-(1,6),6-(1,6),6-(8,8)]
   112       2.371485       2.371485       2.371485    6[1-(0),6-(6,6),6-(6,6)]
   113       5.801483       5.801483       5.801483    6[6-(1,6),6-(1,6),6-(6,6)]
   114       4.970208       4.970208       4.970208    6[6-(1,6),6-(1,6),6-(6,6)]
   115       5.542953       5.542953       5.542953    6[1-(0),6-(1,7),6-(6,6)]
   116       4.749973       4.749973       4.749973    6[1-(0),6-(1,6),7-(6,27)]
   117        2.88884        2.88884        2.88884    6[1-(0),6-(1,6),7-(6,27)]
   118       3.603343       3.603343       3.603343    6[1-(0),6-(1,7),6-(6,6)]
   119       6.895928       6.895928       6.895928    6[1-(0),6-(6,6),6-(6,6)]
   120       4.579449       4.579449       4.579449    6[6-(1,6),6-(1,6),6-(6,6)]
   121       4.282664       4.282664       4.282664    6[1-(0),6-(6,6),6-(6,6)]
   122      -2.691382      -2.691382      -2.691382    6[6-(1,6),6-(1,6),6-(6,6)]
   123       0.331531       0.331531       0.331531    6[1-(0),6-(1,7),6-(6,6)]
   124        1.37129        1.37129        1.37129    6[1-(0),6-(1,6),7-(6,27)]
   125      -0.473921      -0.473921      -0.473921    6[1-(0),6-(1,6),7-(6,27)]
   126      -1.467227      -1.467227      -1.467227    6[1-(0),6-(1,7),6-(6,6)]
   127       6.605703       6.605703       6.605703    6[6-(6,6),8-(0),8-(27)]
   128       7.309962       7.309962       7.309962    6[6-(1,6),6-(1,6),6-(8,8)]
   129       6.774598       6.774598       6.774598    6[1-(0),6-(6,6),6-(6,6)]
   130        7.34906        7.34906        7.34906    6[6-(1,6),6-(1,6),6-(6,6)]
   131        6.70213        6.70213        6.70213    6[6-(1,6),6-(1,6),6-(6,6)]
   132        5.90298        5.90298        5.90298    6[1-(0),6-(1,7),6-(6,6)]
   133       2.130669       2.130669       2.130669    6[1-(0),6-(1,6),7-(6)]
   134       6.159676       6.159676       6.159676    6[1-(0),6-(1,6),7-(6)]
   135       6.832405       6.832405       6.832405    6[1-(0),6-(1,7),6-(6,6)]
   136       0.125859       0.125859       0.125859    6[1-(0),6-(6,6),6-(6,6)]
   137       0.703723       0.703723       0.703723    6[6-(1,6),6-(1,6),6-(6,6)]
   138       0.075906       0.075906       0.075906    6[1-(0),6-(6,6),6-(6,6)]
   139         1.9994         1.9994         1.9994    6[6-(1,6),6-(1,6),6-(6,6)]
   140       2.875627       2.875627       2.875627    6[1-(0),6-(1,7),6-(6,6)]
   141        4.09383        4.09383        4.09383    6[1-(0),6-(1,6),7-(6)]
   142       3.625921       3.625921       3.625921    6[1-(0),6-(1,6),7-(6)]
   143       2.375093       2.375093       2.375093    6[1-(0),6-(1,7),6-(6,6)]
   144       0.790124       0.790124       0.790124    6[6-(6,6),8-(27),8-(27)]
   145       0.511909       0.511909       0.511909    6[6-(1,6),6-(1,6),6-(8,8)]
   146       1.330499       1.330499       1.330499    6[1-(0),6-(6,6),6-(6,6)]
   147       1.037378       1.037378       1.037378    6[6-(1,6),6-(1,6),6-(6,6)]
   148       1.868653       1.868653       1.868653    6[6-(1,6),6-(1,6),6-(6,6)]
   149       1.295908       1.295908       1.295908    6[1-(0),6-(1,7),6-(6,6)]
   150       2.088888       2.088888       2.088888    6[1-(0),6-(1,6),7-(6,27)]
   151       3.950021       3.950021       3.950021    6[1-(0),6-(1,6),7-(6,27)]
   152       3.235519       3.235519       3.235519    6[1-(0),6-(1,7),6-(6,6)]
   153      -0.057067      -0.057067      -0.057067    6[1-(0),6-(6,6),6-(6,6)]
   154      -0.877464      -0.877464      -0.877464    6[6-(1,6),6-(1,6),6-(6,6)]
   155      -0.580679      -0.580679      -0.580679    6[1-(0),6-(6,6),6-(6,6)]
   156       6.393367       6.393367       6.393367    6[6-(1,6),6-(1,6),6-(6,6)]
   157        6.50733        6.50733        6.50733    6[1-(0),6-(1,7),6-(6,6)]
   158       5.467572       5.467572       5.467572    6[1-(0),6-(1,6),7-(6,27)]
   159       4.175905       4.175905       4.175905    6[1-(0),6-(1,6),7-(6,27)]
   160       5.169211       5.169211       5.169211    6[1-(0),6-(1,7),6-(6,6)]
   161       5.037264       5.037264       5.037264    6[6-(6,6),8-(0),8-(27)]
   162       5.741524       5.741524       5.741524    6[6-(1,6),6-(1,6),6-(8,8)]
   163        5.20616        5.20616        5.20616    6[1-(0),6-(6,6),6-(6,6)]
   164       5.780622       5.780622       5.780622    6[6-(1,6),6-(1,6),6-(6,6)]
   165       5.133692       5.133692       5.133692    6[6-(1,6),6-(1,6),6-(6,6)]
   166       4.334541       4.334541       4.334541    6[1-(0),6-(1,7),6-(6,6)]
   167       3.699107       3.699107       3.699107    6[1-(0),6-(1,6),7-(6)]
   168       4.591238       4.591238       4.591238    6[1-(0),6-(1,6),7-(6)]
   169       5.263966       5.263966       5.263966    6[1-(0),6-(1,7),6-(6,6)]
   170       -1.44258       -1.44258       -1.44258    6[1-(0),6-(6,6),6-(6,6)]
   171      -0.864716      -0.864716      -0.864716    6[6-(1,6),6-(1,6),6-(6,6)]
   172      -1.492532      -1.492532      -1.492532    6[1-(0),6-(6,6),6-(6,6)]
   173       0.430961       0.430961       0.430961    6[6-(1,6),6-(1,6),6-(6,6)]
   174       1.307189       1.307189       1.307189    6[1-(0),6-(1,7),6-(6,6)]
   175       2.525392       2.525392       2.525392    6[1-(0),6-(1,6),7-(6)]
   176       2.057483       2.057483       2.057483    6[1-(0),6-(1,6),7-(6)]
   177       0.806655       0.806655       0.806655    6[1-(0),6-(1,7),6-(6,6)]
   178       2.358562       2.358562       2.358562    6[6-(6,6),8-(27),8-(27)]
   179       2.080347       2.080347       2.080347    6[6-(1,6),6-(1,6),6-(8,8)]
   180       2.898938       2.898938       2.898938    6[1-(0),6-(6,6),6-(6,6)]
   181       -0.53106       -0.53106       -0.53106    6[6-(1,6),6-(1,6),6-(6,6)]
   182       0.300215       0.300215       0.300215    6[6-(1,6),6-(1,6),6-(6,6)]
   183       -0.27253       -0.27253       -0.27253    6[1-(0),6-(1,7),6-(6,6)]
   184        0.52045        0.52045        0.52045    6[1-(0),6-(1,6),7-(6,27)]
   185       2.381583       2.381583       2.381583    6[1-(0),6-(1,6),7-(6,27)]
   186        1.66708        1.66708        1.66708    6[1-(0),6-(1,7),6-(6,6)]
   187      -1.625505      -1.625505      -1.625505    6[1-(0),6-(6,6),6-(6,6)]
   188       0.690974       0.690974       0.690974    6[6-(1,6),6-(1,6),6-(6,6)]
   189       0.987759       0.987759       0.987759    6[1-(0),6-(6,6),6-(6,6)]
   190       7.961805       7.961805       7.961805    6[6-(1,6),6-(1,6),6-(6,6)]
   191       4.938892       4.938892       4.938892    6[1-(0),6-(1,7),6-(6,6)]
   192       3.899133       3.899133       3.899133    6[1-(0),6-(1,6),7-(6,27)]
   193       5.744344       5.744344       5.744344    6[1-(0),6-(1,6),7-(6,27)]
   194        6.73765        6.73765        6.73765    6[1-(0),6-(1,7),6-(6,6)]
   195       -1.33528       -1.33528       -1.33528    6[6-(6,6),8-(0),8-(27)]
   196      -2.039539      -2.039539      -2.039539    6[6-(1,6),6-(1,6),6-(8,8)]
   197      -1.504175      -1.504175      -1.504175    6[1-(0),6-(6,6),6-(6,6)]
   198      -2.078637      -2.078637      -2.078637    6[6-(1,6),6-(1,6),6-(6,6)]
   199      -1.431707      -1.431707      -1.431707    6[6-(1,6),6-(1,6),6-(6,6)]
   200      -0.632557      -0.632557      -0.632557    6[1-(0),6-(1,7),6-(6,6)]
   201       3.139754       3.139754       3.139754    6[1-(0),6-(1,6),7-(6)]
   202      -0.889253      -0.889253      -0.889253    6[1-(0),6-(1,6),7-(6)]
   203      -1.561982      -1.561982      -1.561982    6[1-(0),6-(1,7),6-(6,6)]
   204       5.144564       5.144564       5.144564    6[1-(0),6-(6,6),6-(6,6)]
   205         4.5667         4.5667         4.5667    6[6-(1,6),6-(1,6),6-(6,6)]
   206       5.194517       5.194517       5.194517    6[1-(0),6-(6,6),6-(6,6)]
   207       3.271023       3.271023       3.271023    6[6-(1,6),6-(1,6),6-(6,6)]
   208       2.394796       2.394796       2.394796    6[1-(0),6-(1,7),6-(6,6)]
   209       1.176593       1.176593       1.176593    6[1-(0),6-(1,6),7-(6)]
   210       1.644502       1.644502       1.644502    6[1-(0),6-(1,6),7-(6)]
   211        2.89533        2.89533        2.89533    6[1-(0),6-(1,7),6-(6,6)]
   212       4.480299       4.480299       4.480299    6[6-(6,6),8-(27),8-(27)]
   213       4.758514       4.758514       4.758514    6[6-(1,6),6-(1,6),6-(8,8)]
   214       3.939924       3.939924       3.939924    6[1-(0),6-(6,6),6-(6,6)]
   215       4.233045       4.233045       4.233045    6[6-(1,6),6-(1,6),6-(6,6)]
   216        3.40177        3.40177        3.40177    6[6-(1,6),6-(1,6),6-(6,6)]
   217       3.974515       3.974515       3.974515    6[1-(0),6-(1,7),6-(6,6)]
   218       3.181535       3.181535       3.181535    6[1-(0),6-(1,6),7-(6,27)]
   219       1.320402       1.320402       1.320402    6[1-(0),6-(1,6),7-(6,27)]
   220       2.034904       2.034904       2.034904    6[1-(0),6-(1,7),6-(6,6)]
   221        5.32749        5.32749        5.32749    6[1-(0),6-(6,6),6-(6,6)]
   222       6.147887       6.147887       6.147887    6[6-(1,6),6-(1,6),6-(6,6)]
   223       5.851102       5.851102       5.851102    6[1-(0),6-(6,6),6-(6,6)]
   224      -1.122944      -1.122944      -1.122944    6[6-(1,6),6-(1,6),6-(6,6)]
   225      -1.236907      -1.236907      -1.236907    6[1-(0),6-(1,7),6-(6,6)]
   226      -0.197149      -0.197149      -0.197149    6[1-(0),6-(1,6),7-(6,27)]
   227       1.094518       1.094518       1.094518    6[1-(0),6-(1,6),7-(6,27)]
   228       0.101212       0.101212       0.101212    6[1-(0),6-(1,7),6-(6,6)]
   229       1.480782       1.480782       1.480782    7[6-(1,6),6-(1,6)]
   230       2.347794       2.347794       2.347794    7[6-(1,6),6-(1,6)]
   231       3.431055       3.431055       3.431055    7[6-(1,6),6-(1,6),27-(7,8,8,8)]
   232      -0.596305      -0.596305      -0.596305    7[6-(1,6),6-(1,6),27-(7,8,8,8)]
   233        5.35808        5.35808        5.35808    7[6-(1,6),6-(1,6)]
   234       4.491068       4.491068       4.491068    7[6-(1,6),6-(1,6)]
   235       3.407807       3.407807       3.407807    7[6-(1,6),6-(1,6),27-(7,8,8,8)]
   236        4.29829        4.29829        4.29829    7[6-(1,6),6-(1,6),27-(7,8,8,8)]
   237       3.789641       3.789641       3.789641    7[6-(1,6),6-(1,6)]
   238       2.922629       2.922629       2.922629    7[6-(1,6),6-(1,6)]
   239       1.839368       1.839368       1.839368    7[6-(1,6),6-(1,6),27-(7,8,8,8)]
   240       5.866728       5.866728       5.866728    7[6-(1,6),6-(1,6),27-(7,8,8,8)]
   241      -0.087657      -0.087657      -0.087657    7[6-(1,6),6-(1,6)]
   242       0.779355       0.779355       0.779355    7[6-(1,6),6-(1,6)]
   243       1.862616       1.862616       1.862616    7[6-(1,6),6-(1,6),27-(7,8,8,8)]
   244       0.972133       0.972133       0.972133    7[6-(1,6),6-(1,6),27-(7,8,8,8)]
   245       1.053965       1.053965       1.053965    8[6-(6,8),27-(7,7,8,8)]
   246      -0.004052      -0.004052      -0.004052    8[6-(6,8)]
   247       1.994503       1.994503       1.994503    8[6-(6,8),27-(7,7,8,8)]
   248       3.600453       3.600453       3.600453    8[6-(6,8),27-(7,7,8,8)]
   249       5.784896       5.784896       5.784896    8[6-(6,8),27-(7,7,8,8)]
   250       6.842913       6.842913       6.842913    8[6-(6,8)]
   251       1.707482       1.707482       1.707482    8[6-(6,8),27-(7,7,8,8)]
   252       0.101531       0.101531       0.101531    8[6-(6,8),27-(7,7,8,8)]
   253       4.216458       4.216458       4.216458    8[6-(6,8),27-(7,7,8,8)]
   254       5.274475       5.274475       5.274475    8[6-(6,8)]
   255        3.27592        3.27592        3.27592    8[6-(6,8),27-(7,7,8,8)]
   256        1.66997        1.66997        1.66997    8[6-(6,8),27-(7,7,8,8)]
   257      -0.514473      -0.514473      -0.514473    8[6-(6,8),27-(7,7,8,8)]
   258       -1.57249       -1.57249       -1.57249    8[6-(6,8)]
   259       3.562941       3.562941       3.562941    8[6-(6,8),27-(7,7,8,8)]
   260       5.168892       5.168892       5.168892    8[6-(6,8),27-(7,7,8,8)]
