# Supplementary material for: A collection of forcefield precursors for metal–organic frameworks
Source: RSC Adv. 2019 Nov 13;9(63):36492–507. doi: 10.1039/c9ra07327b (PMC9075174; doi:10.1039/c9ra07327b)
Supplement: RA-009-C9RA07327B-s705 [file RA-009-C9RA07327B-s705.txt]

FEVDIV_clean

8.372200    0.000000    0.000000
-3.087635    11.066121    0.000000
0.000000    0.000000    34.923000

     1       2.421122       2.421122       2.421122    28[7-(6,6),7-(6,6),7-(6,6),8-(6),8-(6),8-(6)]
     2       1.319625       1.319625       1.319625    28[7-(6,6),7-(6,6),7-(6,6),8-(6),8-(6),8-(6)]
     3       2.863443       2.863443       2.863443    28[7-(6,6),7-(6,6),7-(6,6),8-(6),8-(6),8-(6)]
     4        3.96494        3.96494        3.96494    28[7-(6,6),7-(6,6),7-(6,6),8-(6),8-(6),8-(6)]
     5        4.84178        4.84178        4.84178    1[6-(6,6)]
     6      -1.275812      -1.275812      -1.275812    1[6-(6,6)]
     7       0.405836       0.405836       0.405836    1[6-(6,7)]
     8        1.27037        1.27037        1.27037    1[6-(6,7)]
     9       7.913343       7.913343       7.913343    1[6-(6,6)]
    10       7.058968       7.058968       7.058968    1[6-(6,6)]
    11       1.622423       1.622423       1.622423    1[6-(6,6)]
    12       6.415369       6.415369       6.415369    1[6-(6,6)]
    13       5.133702       5.133702       5.133702    1[6-(6,7)]
    14       1.931611       1.931611       1.931611    1[6-(6,7)]
    15       3.128785       3.128785       3.128785    1[6-(6,6)]
    16       6.369845       6.369845       6.369845    1[6-(6,6)]
    17       6.320977       6.320977       6.320977    1[6-(6,6)]
    18       0.855252       0.855252       0.855252    1[6-(6,6)]
    19       1.051694       1.051694       1.051694    1[6-(6,6)]
    20       2.122569       2.122569       2.122569    1[6-(6,7)]
    21       0.639495       0.639495       0.639495    1[6-(6,7)]
    22      -0.482379      -0.482379      -0.482379    1[6-(6,6)]
    23       5.048934       5.048934       5.048934    1[6-(6,6)]
    24       2.983668       2.983668       2.983668    1[6-(6,7)]
    25       2.133959       2.133959       2.133959    1[6-(6,7)]
    26       4.149942       4.149942       4.149942    1[6-(6,6)]
    27      -1.101032      -1.101032      -1.101032    1[6-(6,6)]
    28       5.016559       5.016559       5.016559    1[6-(6,6)]
    29       3.334911       3.334911       3.334911    1[6-(6,7)]
    30       5.558012       5.558012       5.558012    1[6-(6,7)]
    31       -1.08496       -1.08496       -1.08496    1[6-(6,6)]
    32      -0.230585      -0.230585      -0.230585    1[6-(6,6)]
    33       2.118324       2.118324       2.118324    1[6-(6,6)]
    34       0.413013       0.413013       0.413013    1[6-(6,6)]
    35       1.694681       1.694681       1.694681    1[6-(6,7)]
    36       4.896771       4.896771       4.896771    1[6-(6,7)]
    37       3.699597       3.699597       3.699597    1[6-(6,6)]
    38       0.458537       0.458537       0.458537    1[6-(6,6)]
    39       0.507405       0.507405       0.507405    1[6-(6,6)]
    40        5.97313        5.97313        5.97313    1[6-(6,6)]
    41       2.689053       2.689053       2.689053    1[6-(6,6)]
    42       1.618178       1.618178       1.618178    1[6-(6,7)]
    43       6.188888       6.188888       6.188888    1[6-(6,7)]
    44       7.310762       7.310762       7.310762    1[6-(6,6)]
    45       1.779449       1.779449       1.779449    1[6-(6,6)]
    46       3.844715       3.844715       3.844715    1[6-(6,7)]
    47       4.694424       4.694424       4.694424    1[6-(6,7)]
    48       2.678441       2.678441       2.678441    1[6-(6,6)]
    49       0.442785       0.442785       0.442785    1[6-(6,6)]
    50       6.560377       6.560377       6.560377    1[6-(6,6)]
    51       4.878729       4.878729       4.878729    1[6-(6,7)]
    52       4.014195       4.014195       4.014195    1[6-(6,7)]
    53      -2.628778      -2.628778      -2.628778    1[6-(6,6)]
    54      -1.774403      -1.774403      -1.774403    1[6-(6,6)]
    55       3.662142       3.662142       3.662142    1[6-(6,6)]
    56      -1.130804      -1.130804      -1.130804    1[6-(6,6)]
    57       0.150863       0.150863       0.150863    1[6-(6,7)]
    58       3.352954       3.352954       3.352954    1[6-(6,7)]
    59        2.15578        2.15578        2.15578    1[6-(6,6)]
    60       -1.08528       -1.08528       -1.08528    1[6-(6,6)]
    61      -1.036412      -1.036412      -1.036412    1[6-(6,6)]
    62       4.429313       4.429313       4.429313    1[6-(6,6)]
    63       4.232871       4.232871       4.232871    1[6-(6,6)]
    64       3.161996       3.161996       3.161996    1[6-(6,7)]
    65        4.64507        4.64507        4.64507    1[6-(6,7)]
    66       5.766944       5.766944       5.766944    1[6-(6,6)]
    67       0.235631       0.235631       0.235631    1[6-(6,6)]
    68       5.388532       5.388532       5.388532    1[6-(6,7)]
    69       3.150606       3.150606       3.150606    1[6-(6,7)]
    70       1.134623       1.134623       1.134623    1[6-(6,6)]
    71       6.385597       6.385597       6.385597    1[6-(6,6)]
    72       0.268006       0.268006       0.268006    1[6-(6,6)]
    73       1.949654       1.949654       1.949654    1[6-(6,7)]
    74      -0.273447      -0.273447      -0.273447    1[6-(6,7)]
    75       6.369525       6.369525       6.369525    1[6-(6,6)]
    76        5.51515        5.51515        5.51515    1[6-(6,6)]
    77       3.166241       3.166241       3.166241    1[6-(6,6)]
    78       4.871552       4.871552       4.871552    1[6-(6,6)]
    79       3.589884       3.589884       3.589884    1[6-(6,7)]
    80       0.387794       0.387794       0.387794    1[6-(6,7)]
    81       1.584968       1.584968       1.584968    1[6-(6,6)]
    82       4.826028       4.826028       4.826028    1[6-(6,6)]
    83        4.77716        4.77716        4.77716    1[6-(6,6)]
    84      -0.688565      -0.688565      -0.688565    1[6-(6,6)]
    85       2.595512       2.595512       2.595512    1[6-(6,6)]
    86       3.666387       3.666387       3.666387    1[6-(6,7)]
    87      -0.904323      -0.904323      -0.904323    1[6-(6,7)]
    88      -2.026197      -2.026197      -2.026197    1[6-(6,6)]
    89       3.505116       3.505116       3.505116    1[6-(6,6)]
    90        1.43985        1.43985        1.43985    1[6-(6,7)]
    91       0.590141       0.590141       0.590141    1[6-(6,7)]
    92       2.606124       2.606124       2.606124    1[6-(6,6)]
    93       2.894063       2.894063       2.894063    6[6-(6,6),8-(28),8-(28)]
    94       3.185164       3.185164       3.185164    6[6-(1,6),6-(1,6),6-(8,8)]
    95       4.292711       4.292711       4.292711    6[1-(0),6-(6,6),6-(6,6)]
    96        4.59146        4.59146        4.59146    6[6-(1,6),6-(1,6),6-(6,6)]
    97      -2.634984      -2.634984      -2.634984    6[6-(1,6),6-(1,6),6-(6,6)]
    98      -1.414934      -1.414934      -1.414934    6[1-(0),6-(1,7),6-(6,6)]
    99      -0.408281      -0.408281      -0.408281    6[1-(0),6-(1,6),7-(6,28)]
   100       1.379263       1.379263       1.379263    6[1-(0),6-(1,6),7-(6,28)]
   101       0.328041       0.328041       0.328041    6[1-(0),6-(1,7),6-(6,6)]
   102       6.863915       6.863915       6.863915    6[1-(0),6-(6,6),6-(6,6)]
   103       5.759004       5.759004       5.759004    6[6-(1,6),6-(1,6),6-(6,6)]
   104       2.371082       2.371082       2.371082    6[1-(0),6-(6,6),6-(6,6)]
   105       4.929341       4.929341       4.929341    6[6-(1,6),6-(1,6),6-(6,6)]
   106       5.503494       5.503494       5.503494    6[1-(0),6-(1,7),6-(6,6)]
   107       4.722949       4.722949       4.722949    6[1-(0),6-(1,6),7-(6,28)]
   108       2.847328       2.847328       2.847328    6[1-(0),6-(1,6),7-(6,28)]
   109       3.560647       3.560647       3.560647    6[1-(0),6-(1,7),6-(6,6)]
   110        0.23631        0.23631        0.23631    6[6-(6,6),8-(0),8-(28)]
   111      -0.450839      -0.450839      -0.450839    6[6-(1,6),6-(1,6),6-(8,8)]
   112       6.746908       6.746908       6.746908    6[1-(0),6-(6,6),6-(6,6)]
   113       6.124813       6.124813       6.124813    6[6-(1,6),6-(1,6),6-(6,6)]
   114       6.714714       6.714714       6.714714    6[1-(0),6-(6,6),6-(6,6)]
   115      -0.483081      -0.483081      -0.483081    6[6-(1,6),6-(1,6),6-(6,6)]
   116       0.094636       0.094636       0.094636    6[1-(0),6-(6,6),6-(6,6)]
   117       0.172212       0.172212       0.172212    6[6-(1,6),6-(1,6),6-(6,6)]
   118       0.957731       0.957731       0.957731    6[1-(0),6-(1,7),6-(6,6)]
   119       1.600406       1.600406       1.600406    6[1-(0),6-(1,6),7-(6,28)]
   120       0.736333       0.736333       0.736333    6[1-(0),6-(1,6),7-(6,28)]
   121       0.056576       0.056576       0.056576    6[1-(0),6-(1,7),6-(6,6)]
   122       4.835044       4.835044       4.835044    6[6-(1,6),6-(1,6),6-(6,6)]
   123       4.466015       4.466015       4.466015    6[1-(0),6-(1,7),6-(6,6)]
   124       3.214502       3.214502       3.214502    6[1-(0),6-(1,6),7-(6)]
   125       2.721931       2.721931       2.721931    6[1-(0),6-(1,6),7-(6)]
   126       3.942674       3.942674       3.942674    6[1-(0),6-(1,7),6-(6,6)]
   127       0.846685       0.846685       0.846685    6[6-(6,6),8-(28),8-(28)]
   128       0.555583       0.555583       0.555583    6[6-(1,6),6-(1,6),6-(8,8)]
   129      -0.551963      -0.551963      -0.551963    6[1-(0),6-(6,6),6-(6,6)]
   130      -0.850713      -0.850713      -0.850713    6[6-(1,6),6-(1,6),6-(6,6)]
   131       6.375731       6.375731       6.375731    6[6-(1,6),6-(1,6),6-(6,6)]
   132       5.155681       5.155681       5.155681    6[1-(0),6-(1,7),6-(6,6)]
   133       4.149028       4.149028       4.149028    6[1-(0),6-(1,6),7-(6,28)]
   134        5.44912        5.44912        5.44912    6[1-(0),6-(1,6),7-(6,28)]
   135       6.500341       6.500341       6.500341    6[1-(0),6-(1,7),6-(6,6)]
   136      -0.035532      -0.035532      -0.035532    6[1-(0),6-(6,6),6-(6,6)]
   137       1.069378       1.069378       1.069378    6[6-(1,6),6-(1,6),6-(6,6)]
   138       1.369665       1.369665       1.369665    6[1-(0),6-(6,6),6-(6,6)]
   139       1.899041       1.899041       1.899041    6[6-(1,6),6-(1,6),6-(6,6)]
   140       1.324888       1.324888       1.324888    6[1-(0),6-(1,7),6-(6,6)]
   141       2.105434       2.105434       2.105434    6[1-(0),6-(1,6),7-(6,28)]
   142       3.981054       3.981054       3.981054    6[1-(0),6-(1,6),7-(6,28)]
   143       3.267735       3.267735       3.267735    6[1-(0),6-(1,7),6-(6,6)]
   144       6.592072       6.592072       6.592072    6[6-(6,6),8-(0),8-(28)]
   145       7.279222       7.279222       7.279222    6[6-(1,6),6-(1,6),6-(8,8)]
   146       0.081474       0.081474       0.081474    6[1-(0),6-(6,6),6-(6,6)]
   147        0.70357        0.70357        0.70357    6[6-(1,6),6-(1,6),6-(6,6)]
   148       0.113669       0.113669       0.113669    6[1-(0),6-(6,6),6-(6,6)]
   149       7.311464       7.311464       7.311464    6[6-(1,6),6-(1,6),6-(6,6)]
   150       6.733747       6.733747       6.733747    6[1-(0),6-(6,6),6-(6,6)]
   151        6.65617        6.65617        6.65617    6[6-(1,6),6-(1,6),6-(6,6)]
   152       5.870652       5.870652       5.870652    6[1-(0),6-(1,7),6-(6,6)]
   153       2.140341       2.140341       2.140341    6[1-(0),6-(1,6),7-(6,28)]
   154        6.09205        6.09205        6.09205    6[1-(0),6-(1,6),7-(6,28)]
   155       6.771807       6.771807       6.771807    6[1-(0),6-(1,7),6-(6,6)]
   156       1.993339       1.993339       1.993339    6[6-(1,6),6-(1,6),6-(6,6)]
   157       2.362368       2.362368       2.362368    6[1-(0),6-(1,7),6-(6,6)]
   158        3.61388        3.61388        3.61388    6[1-(0),6-(1,6),7-(6)]
   159       4.106452       4.106452       4.106452    6[1-(0),6-(1,6),7-(6)]
   160       2.885709       2.885709       2.885709    6[1-(0),6-(1,7),6-(6,6)]
   161       2.390502       2.390502       2.390502    6[6-(6,6),8-(28),8-(28)]
   162       2.099401       2.099401       2.099401    6[6-(1,6),6-(1,6),6-(8,8)]
   163       0.991854       0.991854       0.991854    6[1-(0),6-(6,6),6-(6,6)]
   164       0.693105       0.693105       0.693105    6[6-(1,6),6-(1,6),6-(6,6)]
   165       7.919549       7.919549       7.919549    6[6-(1,6),6-(1,6),6-(6,6)]
   166       6.699499       6.699499       6.699499    6[1-(0),6-(1,7),6-(6,6)]
   167       5.692846       5.692846       5.692846    6[1-(0),6-(1,6),7-(6,28)]
   168       3.905302       3.905302       3.905302    6[1-(0),6-(1,6),7-(6,28)]
   169       4.956524       4.956524       4.956524    6[1-(0),6-(1,7),6-(6,6)]
   170       -1.57935       -1.57935       -1.57935    6[1-(0),6-(6,6),6-(6,6)]
   171      -0.474439      -0.474439      -0.474439    6[6-(1,6),6-(1,6),6-(6,6)]
   172       2.913483       2.913483       2.913483    6[1-(0),6-(6,6),6-(6,6)]
   173       0.355224       0.355224       0.355224    6[6-(1,6),6-(1,6),6-(6,6)]
   174      -0.218929      -0.218929      -0.218929    6[1-(0),6-(1,7),6-(6,6)]
   175       0.561616       0.561616       0.561616    6[1-(0),6-(1,6),7-(6,28)]
   176       2.437237       2.437237       2.437237    6[1-(0),6-(1,6),7-(6,28)]
   177       1.723918       1.723918       1.723918    6[1-(0),6-(1,7),6-(6,6)]
   178       5.048255       5.048255       5.048255    6[6-(6,6),8-(0),8-(28)]
   179       5.735404       5.735404       5.735404    6[6-(1,6),6-(1,6),6-(8,8)]
   180      -1.462343      -1.462343      -1.462343    6[1-(0),6-(6,6),6-(6,6)]
   181      -0.840248      -0.840248      -0.840248    6[6-(1,6),6-(1,6),6-(6,6)]
   182      -1.430149      -1.430149      -1.430149    6[1-(0),6-(6,6),6-(6,6)]
   183       5.767646       5.767646       5.767646    6[6-(1,6),6-(1,6),6-(6,6)]
   184       5.189929       5.189929       5.189929    6[1-(0),6-(6,6),6-(6,6)]
   185       5.112353       5.112353       5.112353    6[6-(1,6),6-(1,6),6-(6,6)]
   186       4.326834       4.326834       4.326834    6[1-(0),6-(1,7),6-(6,6)]
   187       3.684159       3.684159       3.684159    6[1-(0),6-(1,6),7-(6,28)]
   188       4.548232       4.548232       4.548232    6[1-(0),6-(1,6),7-(6,28)]
   189       5.227989       5.227989       5.227989    6[1-(0),6-(1,7),6-(6,6)]
   190       0.449521       0.449521       0.449521    6[6-(1,6),6-(1,6),6-(6,6)]
   191        0.81855        0.81855        0.81855    6[1-(0),6-(1,7),6-(6,6)]
   192       2.070063       2.070063       2.070063    6[1-(0),6-(1,6),7-(6)]
   193       2.562634       2.562634       2.562634    6[1-(0),6-(1,6),7-(6)]
   194       1.341891       1.341891       1.341891    6[1-(0),6-(1,7),6-(6,6)]
   195        4.43788        4.43788        4.43788    6[6-(6,6),8-(28),8-(28)]
   196       4.728982       4.728982       4.728982    6[6-(1,6),6-(1,6),6-(8,8)]
   197       5.836528       5.836528       5.836528    6[1-(0),6-(6,6),6-(6,6)]
   198       6.135278       6.135278       6.135278    6[6-(1,6),6-(1,6),6-(6,6)]
   199      -1.091166      -1.091166      -1.091166    6[6-(1,6),6-(1,6),6-(6,6)]
   200       0.128884       0.128884       0.128884    6[1-(0),6-(1,7),6-(6,6)]
   201       1.135537       1.135537       1.135537    6[1-(0),6-(1,6),7-(6,28)]
   202      -0.164555      -0.164555      -0.164555    6[1-(0),6-(1,6),7-(6,28)]
   203      -1.215776      -1.215776      -1.215776    6[1-(0),6-(1,7),6-(6,6)]
   204       5.320097       5.320097       5.320097    6[1-(0),6-(6,6),6-(6,6)]
   205       4.215187       4.215187       4.215187    6[6-(1,6),6-(1,6),6-(6,6)]
   206         3.9149         3.9149         3.9149    6[1-(0),6-(6,6),6-(6,6)]
   207       3.385524       3.385524       3.385524    6[6-(1,6),6-(1,6),6-(6,6)]
   208       3.959677       3.959677       3.959677    6[1-(0),6-(1,7),6-(6,6)]
   209       3.179131       3.179131       3.179131    6[1-(0),6-(1,6),7-(6,28)]
   210       1.303511       1.303511       1.303511    6[1-(0),6-(1,6),7-(6,28)]
   211        2.01683        2.01683        2.01683    6[1-(0),6-(1,7),6-(6,6)]
   212      -1.307507      -1.307507      -1.307507    6[6-(6,6),8-(0),8-(28)]
   213      -1.994657      -1.994657      -1.994657    6[6-(1,6),6-(1,6),6-(8,8)]
   214       5.203091       5.203091       5.203091    6[1-(0),6-(6,6),6-(6,6)]
   215       4.580995       4.580995       4.580995    6[6-(1,6),6-(1,6),6-(6,6)]
   216       5.170896       5.170896       5.170896    6[1-(0),6-(6,6),6-(6,6)]
   217      -2.026899      -2.026899      -2.026899    6[6-(1,6),6-(1,6),6-(6,6)]
   218      -1.449182      -1.449182      -1.449182    6[1-(0),6-(6,6),6-(6,6)]
   219      -1.371605      -1.371605      -1.371605    6[6-(1,6),6-(1,6),6-(6,6)]
   220      -0.586087      -0.586087      -0.586087    6[1-(0),6-(1,7),6-(6,6)]
   221       3.144224       3.144224       3.144224    6[1-(0),6-(1,6),7-(6,28)]
   222      -0.807485      -0.807485      -0.807485    6[1-(0),6-(1,6),7-(6,28)]
   223      -1.487242      -1.487242      -1.487242    6[1-(0),6-(1,7),6-(6,6)]
   224       3.291226       3.291226       3.291226    6[6-(1,6),6-(1,6),6-(6,6)]
   225       2.922197       2.922197       2.922197    6[1-(0),6-(1,7),6-(6,6)]
   226       1.670685       1.670685       1.670685    6[1-(0),6-(1,6),7-(6)]
   227       1.178113       1.178113       1.178113    6[1-(0),6-(1,6),7-(6)]
   228       2.398856       2.398856       2.398856    6[1-(0),6-(1,7),6-(6,6)]
   229       2.551063       2.551063       2.551063    7[6-(1,6),6-(1,6),28-(7,7,8,8,8)]
   230       3.397214       3.397214       3.397214    7[6-(1,6),6-(1,6),28-(7,7,8,8,8)]
   231       1.526584       1.526584       1.526584    7[6-(1,6),6-(1,6),28-(7,7,8,8,8)]
   232        2.34301        2.34301        2.34301    7[6-(1,6),6-(1,6)]
   233        4.27732        4.27732        4.27732    7[6-(1,6),6-(1,6),28-(7,7,8,8,8)]
   234       3.431169       3.431169       3.431169    7[6-(1,6),6-(1,6),28-(7,7,8,8,8)]
   235       5.301799       5.301799       5.301799    7[6-(1,6),6-(1,6),28-(7,7,8,8,8)]
   236       4.485373       4.485373       4.485373    7[6-(1,6),6-(1,6)]
   237       5.821137       5.821137       5.821137    7[6-(1,6),6-(1,6),28-(7,7,8,8,8)]
   238       1.887351       1.887351       1.887351    7[6-(1,6),6-(1,6),28-(7,7,8,8,8)]
   239       3.757981       3.757981       3.757981    7[6-(1,6),6-(1,6),28-(7,7,8,8,8)]
   240       2.941555       2.941555       2.941555    7[6-(1,6),6-(1,6)]
   241       1.007245       1.007245       1.007245    7[6-(1,6),6-(1,6),28-(7,7,8,8,8)]
   242       1.853396       1.853396       1.853396    7[6-(1,6),6-(1,6),28-(7,7,8,8,8)]
   243      -0.017234      -0.017234      -0.017234    7[6-(1,6),6-(1,6),28-(7,7,8,8,8)]
   244       0.799192       0.799192       0.799192    7[6-(1,6),6-(1,6)]
   245        3.58309        3.58309        3.58309    8[6-(6,8),28-(7,7,7,8,8)]
   246       1.981487       1.981487       1.981487    8[6-(6,8),28-(7,7,7,8,8)]
   247      -0.024735      -0.024735      -0.024735    8[6-(6,8)]
   248       1.069378       1.069378       1.069378    8[6-(6,8),28-(7,7,7,8,8)]
   249       0.157657       0.157657       0.157657    8[6-(6,8),28-(7,7,7,8,8)]
   250        1.75926        1.75926        1.75926    8[6-(6,8),28-(7,7,7,8,8)]
   251       6.853118       6.853118       6.853118    8[6-(6,8)]
   252       5.759004       5.759004       5.759004    8[6-(6,8),28-(7,7,7,8,8)]
   253       1.701475       1.701475       1.701475    8[6-(6,8),28-(7,7,7,8,8)]
   254       3.303078       3.303078       3.303078    8[6-(6,8),28-(7,7,7,8,8)]
   255         5.3093         5.3093         5.3093    8[6-(6,8)]
   256       4.215187       4.215187       4.215187    8[6-(6,8),28-(7,7,7,8,8)]
   257       5.126908       5.126908       5.126908    8[6-(6,8),28-(7,7,7,8,8)]
   258       3.525305       3.525305       3.525305    8[6-(6,8),28-(7,7,7,8,8)]
   259      -1.568553      -1.568553      -1.568553    8[6-(6,8)]
   260      -0.474439      -0.474439      -0.474439    8[6-(6,8),28-(7,7,7,8,8)]
