# Supplementary material for: A collection of forcefield precursors for metal–organic frameworks
Source: RSC Adv. 2019 Nov 13;9(63):36492–507. doi: 10.1039/c9ra07327b (PMC9075174; doi:10.1039/c9ra07327b)
Supplement: RA-009-C9RA07327B-s706 [file RA-009-C9RA07327B-s706.txt]

FEVTEF_charged

11.301000    0.000000    0.000000
-5.650509    11.923031    0.000000
0.000000    -4.726522    19.769026

     1       9.116743       9.116743       9.116743    27[17-(0),17-(0),17-(0),17-(0)]
     2       2.184257       2.184257       2.184257    27[17-(0),17-(0),17-(0),17-(0)]
     3      -2.825255      -2.825255      -2.825255    27[8-(6),8-(6),8-(6),8-(6),8-(6),8-(6)]
     4       2.825245       2.825245       2.825245    27[8-(6),8-(6),8-(6),8-(6),8-(6),8-(6)]
     5       2.197358       2.197358       2.197358    17[27-(17,17,17)]
     6      10.429579      10.429579      10.429579    17[27-(17,17,17)]
     7       7.847866       7.847866       7.847866    17[27-(17,17,17)]
     8       4.779072       4.779072       4.779072    17[27-(17,17,17)]
     9       3.453133       3.453133       3.453133    17[27-(17,17,17)]
    10      -4.779088      -4.779088      -4.779088    17[27-(17,17,17)]
    11      -2.197375      -2.197375      -2.197375    17[27-(17,17,17)]
    12       0.871419       0.871419       0.871419    17[27-(17,17,17)]
    13        6.28448        6.28448        6.28448    1[6-(1,1,6)]
    14       6.738781       6.738781       6.738781    1[6-(1,1,6)]
    15       6.107055       6.107055       6.107055    1[6-(1,1,6)]
    16      -3.333802      -3.333802      -3.333802    1[7-(6,6)]
    17      -0.864533      -0.864533      -0.864533    1[6-(1,6,7)]
    18      -1.185482      -1.185482      -1.185482    1[6-(1,6,7)]
    19      -2.090694      -2.090694      -2.090694    1[6-(1,6,6)]
    20      -1.652214      -1.652214      -1.652214    1[6-(1,6,6)]
    21       0.600075       0.600075       0.600075    1[6-(1,6,6)]
    22        0.21245        0.21245        0.21245    1[6-(1,6,6)]
    23       1.177558       1.177558       1.177558    1[6-(1,1,6)]
    24       0.815927       0.815927       0.815927    1[6-(1,1,6)]
    25       0.159338       0.159338       0.159338    1[6-(1,1,6)]
    26       0.138995       0.138995       0.138995    1[7-(6,6)]
    27         -1.051         -1.051         -1.051    1[6-(1,6,7)]
    28      -2.247776      -2.247776      -2.247776    1[6-(1,6,7)]
    29      -0.995627      -0.995627      -0.995627    1[6-(1,6,6)]
    30       -2.16867       -2.16867       -2.16867    1[6-(1,6,6)]
    31      -3.657012      -3.657012      -3.657012    1[6-(1,6,6)]
    32      -2.515611      -2.515611      -2.515611    1[6-(1,6,6)]
    33       6.347766       6.347766       6.347766    1[6-(1,1,6)]
    34       6.516152       6.516152       6.516152    1[6-(1,1,6)]
    35       7.735529       7.735529       7.735529    1[6-(1,1,6)]
    36       5.297902       5.297902       5.297902    1[7-(6,6)]
    37       5.076403       5.076403       5.076403    1[6-(1,6,7)]
    38       4.130508       4.130508       4.130508    1[6-(1,6,7)]
    39        5.85843        5.85843        5.85843    1[6-(1,6,6)]
    40      -4.515887      -4.515887      -4.515887    1[6-(1,6,6)]
    41       4.377999       4.377999       4.377999    1[6-(1,6,6)]
    42       5.450464       5.450464       5.450464    1[6-(1,6,6)]
    43       0.633983       0.633983       0.633983    1[6-(1,1,6)]
    44       1.088282       1.088282       1.088282    1[6-(1,1,6)]
    45       0.456557       0.456557       0.456557    1[6-(1,1,6)]
    46       2.316703       2.316703       2.316703    1[7-(6,6)]
    47       4.785971       4.785971       4.785971    1[6-(1,6,7)]
    48       4.465024       4.465024       4.465024    1[6-(1,6,7)]
    49       3.559815       3.559815       3.559815    1[6-(1,6,6)]
    50       3.998293       3.998293       3.998293    1[6-(1,6,6)]
    51       6.250582       6.250582       6.250582    1[6-(1,6,6)]
    52       5.862959       5.862959       5.862959    1[6-(1,6,6)]
    53       6.828061       6.828061       6.828061    1[6-(1,1,6)]
    54       6.466428       6.466428       6.466428    1[6-(1,1,6)]
    55       5.809841       5.809841       5.809841    1[6-(1,1,6)]
    56       5.789501       5.789501       5.789501    1[7-(6,6)]
    57       4.599505       4.599505       4.599505    1[6-(1,6,7)]
    58       3.402729       3.402729       3.402729    1[6-(1,6,7)]
    59       4.654882       4.654882       4.654882    1[6-(1,6,6)]
    60       3.481837       3.481837       3.481837    1[6-(1,6,6)]
    61       1.993496       1.993496       1.993496    1[6-(1,6,6)]
    62       3.134896       3.134896       3.134896    1[6-(1,6,6)]
    63       0.697268       0.697268       0.697268    1[6-(1,1,6)]
    64       0.865652       0.865652       0.865652    1[6-(1,1,6)]
    65       2.085031       2.085031       2.085031    1[6-(1,1,6)]
    66      -0.352593      -0.352593      -0.352593    1[7-(6,6)]
    67      -0.574093      -0.574093      -0.574093    1[6-(1,6,7)]
    68       9.781014       9.781014       9.781014    1[6-(1,6,7)]
    69       0.207938       0.207938       0.207938    1[6-(1,6,6)]
    70       1.134619       1.134619       1.134619    1[6-(1,6,6)]
    71      10.028507      10.028507      10.028507    1[6-(1,6,6)]
    72      -0.200029      -0.200029      -0.200029    1[6-(1,6,6)]
    73      -0.633989      -0.633989      -0.633989    1[6-(1,1,6)]
    74       -1.08829       -1.08829       -1.08829    1[6-(1,1,6)]
    75      -0.456564      -0.456564      -0.456564    1[6-(1,1,6)]
    76       8.984293       8.984293       8.984293    1[7-(6,6)]
    77       6.515024       6.515024       6.515024    1[6-(1,6,7)]
    78       6.835973       6.835973       6.835973    1[6-(1,6,7)]
    79       7.741185       7.741185       7.741185    1[6-(1,6,6)]
    80       7.302705       7.302705       7.302705    1[6-(1,6,6)]
    81       5.050416       5.050416       5.050416    1[6-(1,6,6)]
    82       5.438041       5.438041       5.438041    1[6-(1,6,6)]
    83       4.472933       4.472933       4.472933    1[6-(1,1,6)]
    84       4.834564       4.834564       4.834564    1[6-(1,1,6)]
    85       5.491153       5.491153       5.491153    1[6-(1,1,6)]
    86       5.511496       5.511496       5.511496    1[7-(6,6)]
    87       6.701491       6.701491       6.701491    1[6-(1,6,7)]
    88       7.898267       7.898267       7.898267    1[6-(1,6,7)]
    89       6.646118       6.646118       6.646118    1[6-(1,6,6)]
    90       7.819161       7.819161       7.819161    1[6-(1,6,6)]
    91       9.307503       9.307503       9.307503    1[6-(1,6,6)]
    92       8.166102       8.166102       8.166102    1[6-(1,6,6)]
    93      -0.697275      -0.697275      -0.697275    1[6-(1,1,6)]
    94      -0.865661      -0.865661      -0.865661    1[6-(1,1,6)]
    95      -2.085038      -2.085038      -2.085038    1[6-(1,1,6)]
    96       0.352589       0.352589       0.352589    1[7-(6,6)]
    97       0.574088       0.574088       0.574088    1[6-(1,6,7)]
    98       1.519983       1.519983       1.519983    1[6-(1,6,7)]
    99      -0.207939      -0.207939      -0.207939    1[6-(1,6,6)]
   100      10.166378      10.166378      10.166378    1[6-(1,6,6)]
   101       1.272492       1.272492       1.272492    1[6-(1,6,6)]
   102       0.200027       0.200027       0.200027    1[6-(1,6,6)]
   103       5.016508       5.016508       5.016508    1[6-(1,1,6)]
   104       4.562209       4.562209       4.562209    1[6-(1,1,6)]
   105       5.193934       5.193934       5.193934    1[6-(1,1,6)]
   106       3.333788       3.333788       3.333788    1[7-(6,6)]
   107        0.86452        0.86452        0.86452    1[6-(1,6,7)]
   108       1.185467       1.185467       1.185467    1[6-(1,6,7)]
   109       2.090676       2.090676       2.090676    1[6-(1,6,6)]
   110       1.652198       1.652198       1.652198    1[6-(1,6,6)]
   111      -0.600091      -0.600091      -0.600091    1[6-(1,6,6)]
   112      -0.212468      -0.212468      -0.212468    1[6-(1,6,6)]
   113       -1.17757       -1.17757       -1.17757    1[6-(1,1,6)]
   114      -0.815937      -0.815937      -0.815937    1[6-(1,1,6)]
   115       -0.15935       -0.15935       -0.15935    1[6-(1,1,6)]
   116       -0.13901       -0.13901       -0.13901    1[7-(6,6)]
   117       1.050986       1.050986       1.050986    1[6-(1,6,7)]
   118       2.247762       2.247762       2.247762    1[6-(1,6,7)]
   119       0.995609       0.995609       0.995609    1[6-(1,6,6)]
   120       2.168654       2.168654       2.168654    1[6-(1,6,6)]
   121       3.656995       3.656995       3.656995    1[6-(1,6,6)]
   122       2.515595       2.515595       2.515595    1[6-(1,6,6)]
   123       4.953223       4.953223       4.953223    1[6-(1,1,6)]
   124       4.784839       4.784839       4.784839    1[6-(1,1,6)]
   125        3.56546        3.56546        3.56546    1[6-(1,1,6)]
   126       6.003084       6.003084       6.003084    1[7-(6,6)]
   127       6.224584       6.224584       6.224584    1[6-(1,6,7)]
   128      -4.130523      -4.130523      -4.130523    1[6-(1,6,7)]
   129       5.442553       5.442553       5.442553    1[6-(1,6,6)]
   130       4.515872       4.515872       4.515872    1[6-(1,6,6)]
   131      -4.378016      -4.378016      -4.378016    1[6-(1,6,6)]
   132        5.85052        5.85052        5.85052    1[6-(1,6,6)]
   133       6.667584       6.667584       6.667584    6[1-(0),1-(0),1-(0),6-(7,8)]
   134      -3.258084      -3.258084      -3.258084    6[6-(1,1,1),7-(1,6),8-(27)]
   135      -1.479308      -1.479308      -1.479308    6[1-(0),1-(0),6-(1,1,6),7-(1,6)]
   136      -1.434105      -1.434105      -1.434105    6[1-(0),1-(0),6-(1,1,6),6-(1,1,7)]
   137      -0.038432      -0.038432      -0.038432    6[1-(0),1-(0),6-(1,1,6),6-(1,1,6)]
   138       0.476896       0.476896       0.476896    6[1-(0),1-(0),1-(0),6-(7,8)]
   139      -0.643033      -0.643033      -0.643033    6[6-(1,1,1),7-(1,6),8-(27)]
   140      -1.460096      -1.460096      -1.460096    6[1-(0),1-(0),6-(1,1,6),7-(1,6)]
   141      -1.774265      -1.774265      -1.774265    6[1-(0),1-(0),6-(1,1,6),6-(1,1,7)]
   142      -2.775534      -2.775534      -2.775534    6[1-(0),1-(0),6-(1,1,6),6-(1,1,6)]
   143       6.783985       6.783985       6.783985    6[1-(0),1-(0),1-(0),6-(7,8)]
   144       6.399751       6.399751       6.399751    6[6-(1,1,1),7-(1,6),8-(27)]
   145         5.0538         5.0538         5.0538    6[1-(0),1-(0),6-(1,1,6),7-(1,6)]
   146       5.866341       5.866341       5.866341    6[1-(0),1-(0),6-(1,1,6),6-(1,1,7)]
   147       5.330673       5.330673       5.330673    6[1-(0),1-(0),6-(1,1,6),6-(1,1,6)]
   148       1.017087       1.017087       1.017087    6[1-(0),1-(0),1-(0),6-(7,8)]
   149       2.392419       2.392419       2.392419    6[6-(1,1,1),7-(1,6),8-(27)]
   150       4.171197       4.171197       4.171197    6[1-(0),1-(0),6-(1,1,6),7-(1,6)]
   151       4.216402       4.216402       4.216402    6[1-(0),1-(0),6-(1,1,6),6-(1,1,7)]
   152       5.612076       5.612076       5.612076    6[1-(0),1-(0),6-(1,1,6),6-(1,1,6)]
   153       6.127399       6.127399       6.127399    6[1-(0),1-(0),1-(0),6-(7,8)]
   154        5.00747        5.00747        5.00747    6[6-(1,1,1),7-(1,6),8-(27)]
   155       4.190409       4.190409       4.190409    6[1-(0),1-(0),6-(1,1,6),7-(1,6)]
   156       3.876242       3.876242       3.876242    6[1-(0),1-(0),6-(1,1,6),6-(1,1,7)]
   157       2.874974       2.874974       2.874974    6[1-(0),1-(0),6-(1,1,6),6-(1,1,6)]
   158       1.133487       1.133487       1.133487    6[1-(0),1-(0),1-(0),6-(7,8)]
   159       0.749253       0.749253       0.749253    6[6-(1,1,1),7-(1,6),8-(27)]
   160      -0.596695      -0.596695      -0.596695    6[1-(0),1-(0),6-(1,1,6),7-(1,6)]
   161       0.215848       0.215848       0.215848    6[1-(0),1-(0),6-(1,1,6),6-(1,1,7)]
   162      -0.319819      -0.319819      -0.319819    6[1-(0),1-(0),6-(1,1,6),6-(1,1,6)]
   163      -1.017093      -1.017093      -1.017093    6[1-(0),1-(0),1-(0),6-(7,8)]
   164       8.908575       8.908575       8.908575    6[6-(1,1,1),7-(1,6),8-(27)]
   165       7.129799       7.129799       7.129799    6[1-(0),1-(0),6-(1,1,6),7-(1,6)]
   166       7.084596       7.084596       7.084596    6[1-(0),1-(0),6-(1,1,6),6-(1,1,7)]
   167       5.688923       5.688923       5.688923    6[1-(0),1-(0),6-(1,1,6),6-(1,1,6)]
   168       5.173595       5.173595       5.173595    6[1-(0),1-(0),1-(0),6-(7,8)]
   169       6.293524       6.293524       6.293524    6[6-(1,1,1),7-(1,6),8-(27)]
   170       7.110587       7.110587       7.110587    6[1-(0),1-(0),6-(1,1,6),7-(1,6)]
   171       7.424756       7.424756       7.424756    6[1-(0),1-(0),6-(1,1,6),6-(1,1,7)]
   172       8.426025       8.426025       8.426025    6[1-(0),1-(0),6-(1,1,6),6-(1,1,6)]
   173      -1.133494      -1.133494      -1.133494    6[1-(0),1-(0),1-(0),6-(7,8)]
   174       -0.74926       -0.74926       -0.74926    6[6-(1,1,1),7-(1,6),8-(27)]
   175       0.596691       0.596691       0.596691    6[1-(0),1-(0),6-(1,1,6),7-(1,6)]
   176       -0.21585       -0.21585       -0.21585    6[1-(0),1-(0),6-(1,1,6),6-(1,1,7)]
   177       0.319818       0.319818       0.319818    6[1-(0),1-(0),6-(1,1,6),6-(1,1,6)]
   178       4.633404       4.633404       4.633404    6[1-(0),1-(0),1-(0),6-(7,8)]
   179       3.258072       3.258072       3.258072    6[6-(1,1,1),7-(1,6),8-(27)]
   180       1.479294       1.479294       1.479294    6[1-(0),1-(0),6-(1,1,6),7-(1,6)]
   181       1.434089       1.434089       1.434089    6[1-(0),1-(0),6-(1,1,6),6-(1,1,7)]
   182       0.038415       0.038415       0.038415    6[1-(0),1-(0),6-(1,1,6),6-(1,1,6)]
   183      -0.476908      -0.476908      -0.476908    6[1-(0),1-(0),1-(0),6-(7,8)]
   184       0.643021       0.643021       0.643021    6[6-(1,1,1),7-(1,6),8-(27)]
   185       1.460082       1.460082       1.460082    6[1-(0),1-(0),6-(1,1,6),7-(1,6)]
   186       1.774249       1.774249       1.774249    6[1-(0),1-(0),6-(1,1,6),6-(1,1,7)]
   187       2.775517       2.775517       2.775517    6[1-(0),1-(0),6-(1,1,6),6-(1,1,6)]
   188       4.517004       4.517004       4.517004    6[1-(0),1-(0),1-(0),6-(7,8)]
   189       4.901238       4.901238       4.901238    6[6-(1,1,1),7-(1,6),8-(27)]
   190       6.247186       6.247186       6.247186    6[1-(0),1-(0),6-(1,1,6),7-(1,6)]
   191       5.434643       5.434643       5.434643    6[1-(0),1-(0),6-(1,1,6),6-(1,1,7)]
   192       -5.33069       -5.33069       -5.33069    6[1-(0),1-(0),6-(1,1,6),6-(1,1,6)]
   193      -2.810565      -2.810565      -2.810565    7[1-(0),6-(1,1,6),6-(6,8)]
   194      -0.501771      -0.501771      -0.501771    7[1-(0),6-(1,1,6),6-(6,8)]
   195       5.560085       5.560085       5.560085    7[1-(0),6-(1,1,6),6-(6,8)]
   196       2.839939       2.839939       2.839939    7[1-(0),6-(1,1,6),6-(6,8)]
   197       5.148734       5.148734       5.148734    7[1-(0),6-(1,1,6),6-(6,8)]
   198       -0.09041       -0.09041       -0.09041    7[1-(0),6-(1,1,6),6-(6,8)]
   199       8.461056       8.461056       8.461056    7[1-(0),6-(1,1,6),6-(6,8)]
   200       6.152262       6.152262       6.152262    7[1-(0),6-(1,1,6),6-(6,8)]
   201       0.090406       0.090406       0.090406    7[1-(0),6-(1,1,6),6-(6,8)]
   202       2.810552       2.810552       2.810552    7[1-(0),6-(1,1,6),6-(6,8)]
   203       0.501757       0.501757       0.501757    7[1-(0),6-(1,1,6),6-(6,8)]
   204       5.740901       5.740901       5.740901    7[1-(0),6-(1,1,6),6-(6,8)]
   205      -2.546121      -2.546121      -2.546121    8[6-(6,7),27-(8,8,8,8,8)]
   206      -1.678204      -1.678204      -1.678204    8[6-(6,7),27-(8,8,8,8,8)]
   207       6.813368       6.813368       6.813368    8[6-(6,7),27-(8,8,8,8,8)]
   208       3.104381       3.104381       3.104381    8[6-(6,7),27-(8,8,8,8,8)]
   209       3.972298       3.972298       3.972298    8[6-(6,7),27-(8,8,8,8,8)]
   210       1.162869       1.162869       1.162869    8[6-(6,7),27-(8,8,8,8,8)]
   211       8.196612       8.196612       8.196612    8[6-(6,7),27-(8,8,8,8,8)]
   212       7.328695       7.328695       7.328695    8[6-(6,7),27-(8,8,8,8,8)]
   213      -1.162877      -1.162877      -1.162877    8[6-(6,7),27-(8,8,8,8,8)]
   214        2.54611        2.54611        2.54611    8[6-(6,7),27-(8,8,8,8,8)]
   215       1.678193       1.678193       1.678193    8[6-(6,7),27-(8,8,8,8,8)]
   216       4.487622       4.487622       4.487622    8[6-(6,7),27-(8,8,8,8,8)]
