# Supplementary material for: A collection of forcefield precursors for metal–organic frameworks
Source: RSC Adv. 2019 Nov 13;9(63):36492–507. doi: 10.1039/c9ra07327b (PMC9075174; doi:10.1039/c9ra07327b)
Supplement: RA-009-C9RA07327B-s707 [file RA-009-C9RA07327B-s707.txt]

FEVVIM_charged

11.262000    0.000000    0.000000
-5.630886    12.202012    0.000000
0.000000    -4.520134    20.671574

     1       9.250607       9.250607       9.250607    25[35-(0),35-(0),35-(0),35-(0)]
     2       2.011393       2.011393       2.011393    25[35-(0),35-(0),35-(0),35-(0)]
     3      -2.815443      -2.815443      -2.815443    25[8-(6),8-(6),8-(6),8-(6),8-(6),8-(6)]
     4       2.815557       2.815557       2.815557    25[8-(6),8-(6),8-(6),8-(6),8-(6),8-(6)]
     5       2.234711       2.234711       2.234711    35[25-(35,35,35)]
     6      -0.587409      -0.587409      -0.587409    35[25-(35,35,35)]
     7       7.865615       7.865615       7.865615    35[25-(35,35,35)]
     8       5.043671       5.043671       5.043671    35[25-(35,35,35)]
     9       3.396403       3.396403       3.396403    35[25-(35,35,35)]
    10       6.218523       6.218523       6.218523    35[25-(35,35,35)]
    11      -2.234501      -2.234501      -2.234501    35[25-(35,35,35)]
    12       0.587443       0.587443       0.587443    35[25-(35,35,35)]
    13       6.350719       6.350719       6.350719    1[6-(1,1,6)]
    14       6.807942       6.807942       6.807942    1[6-(1,1,6)]
    15       6.172774       6.172774       6.172774    1[6-(1,1,6)]
    16      -3.287288      -3.287288      -3.287288    1[7-(6,6)]
    17      -0.844565      -0.844565      -0.844565    1[6-(1,6,7)]
    18      -1.155386      -1.155386      -1.155386    1[6-(1,6,7)]
    19      -2.076604      -2.076604      -2.076604    1[6-(1,6,6)]
    20      -1.638522      -1.638522      -1.638522    1[6-(1,6,6)]
    21       0.230982       0.230982       0.230982    1[6-(1,6,6)]
    22       0.620638       0.620638       0.620638    1[6-(1,6,6)]
    23       4.528483       4.528483       4.528483    1[6-(1,1,6)]
    24       4.777388       4.777388       4.777388    1[6-(1,1,6)]
    25       5.412558       5.412558       5.412558    1[6-(1,1,6)]
    26       5.719991       5.719991       5.719991    1[7-(6,6)]
    27       8.381206       8.381206       8.381206    1[6-(1,6,7)]
    28       7.503898       7.503898       7.503898    1[6-(1,6,7)]
    29       7.624378       7.624378       7.624378    1[6-(1,6,6)]
    30       6.392318       6.392318       6.392318    1[6-(1,6,6)]
    31       3.466547       3.466547       3.466547    1[6-(1,6,6)]
    32       2.195068       2.195068       2.195068    1[6-(1,6,6)]
    33      -0.539408      -0.539408      -0.539408    1[6-(1,1,6)]
    34      -0.613724      -0.613724      -0.613724    1[6-(1,1,6)]
    35      -1.903231      -1.903231      -1.903231    1[6-(1,1,6)]
    36       0.420101       0.420101       0.420101    1[7-(6,6)]
    37       0.436996       0.436996       0.436996    1[6-(1,6,7)]
    38       1.500121       1.500121       1.500121    1[6-(1,6,7)]
    39      -0.122749      -0.122749      -0.122749    1[6-(1,6,6)]
    40       10.11667       10.11667       10.11667    1[6-(1,6,6)]
    41       4.366386       4.366386       4.366386    1[6-(1,6,6)]
    42       5.512851       5.512851       5.512851    1[6-(1,6,6)]
    43       0.719679       0.719679       0.719679    1[6-(1,1,6)]
    44        1.17693        1.17693        1.17693    1[6-(1,1,6)]
    45       0.541745       0.541745       0.541745    1[6-(1,1,6)]
    46       2.343646       2.343646       2.343646    1[7-(6,6)]
    47       4.786379       4.786379       4.786379    1[6-(1,6,7)]
    48       4.475537       4.475537       4.475537    1[6-(1,6,7)]
    49       3.554292       3.554292       3.554292    1[6-(1,6,6)]
    50       3.992394       3.992394       3.992394    1[6-(1,6,6)]
    51       5.861874       5.861874       5.861874    1[6-(1,6,6)]
    52       6.251548       6.251548       6.251548    1[6-(1,6,6)]
    53      -1.102469      -1.102469      -1.102469    1[6-(1,1,6)]
    54      -0.853594      -0.853594      -0.853594    1[6-(1,1,6)]
    55       -0.21841       -0.21841       -0.21841    1[6-(1,1,6)]
    56       0.089063       0.089063       0.089063    1[7-(6,6)]
    57       2.750269       2.750269       2.750269    1[6-(1,6,7)]
    58       1.872957       1.872957       1.872957    1[6-(1,6,7)]
    59       1.993484       1.993484       1.993484    1[6-(1,6,6)]
    60       0.761418       0.761418       0.761418    1[6-(1,6,6)]
    61       9.097455       9.097455       9.097455    1[6-(1,6,6)]
    62       7.825974       7.825974       7.825974    1[6-(1,6,6)]
    63       5.091623       5.091623       5.091623    1[6-(1,1,6)]
    64        5.01728        5.01728        5.01728    1[6-(1,1,6)]
    65       3.727789       3.727789       3.727789    1[6-(1,1,6)]
    66       6.051159       6.051159       6.051159    1[7-(6,6)]
    67       6.068049       6.068049       6.068049    1[6-(1,6,7)]
    68       -4.13081       -4.13081       -4.13081    1[6-(1,6,7)]
    69       5.508351       5.508351       5.508351    1[6-(1,6,6)]
    70       4.485754       4.485754       4.485754    1[6-(1,6,6)]
    71       9.997283       9.997283       9.997283    1[6-(1,6,6)]
    72      -0.118239      -0.118239      -0.118239    1[6-(1,6,6)]
    73      -0.719605      -0.719605      -0.719605    1[6-(1,1,6)]
    74      -1.176828      -1.176828      -1.176828    1[6-(1,1,6)]
    75       -0.54166       -0.54166       -0.54166    1[6-(1,1,6)]
    76       8.918402       8.918402       8.918402    1[7-(6,6)]
    77       6.475679       6.475679       6.475679    1[6-(1,6,7)]
    78         6.7865         6.7865         6.7865    1[6-(1,6,7)]
    79       7.707718       7.707718       7.707718    1[6-(1,6,6)]
    80       7.269636       7.269636       7.269636    1[6-(1,6,6)]
    81       5.400132       5.400132       5.400132    1[6-(1,6,6)]
    82       5.010476       5.010476       5.010476    1[6-(1,6,6)]
    83       1.102631       1.102631       1.102631    1[6-(1,1,6)]
    84       0.853726       0.853726       0.853726    1[6-(1,1,6)]
    85       0.218556       0.218556       0.218556    1[6-(1,1,6)]
    86      -0.088877      -0.088877      -0.088877    1[7-(6,6)]
    87      -2.750092      -2.750092      -2.750092    1[6-(1,6,7)]
    88      -1.872784      -1.872784      -1.872784    1[6-(1,6,7)]
    89      -1.993264      -1.993264      -1.993264    1[6-(1,6,6)]
    90      -0.761204      -0.761204      -0.761204    1[6-(1,6,6)]
    91       2.164567       2.164567       2.164567    1[6-(1,6,6)]
    92       3.436046       3.436046       3.436046    1[6-(1,6,6)]
    93       6.170522       6.170522       6.170522    1[6-(1,1,6)]
    94       6.244838       6.244838       6.244838    1[6-(1,1,6)]
    95       7.534345       7.534345       7.534345    1[6-(1,1,6)]
    96       5.211013       5.211013       5.211013    1[7-(6,6)]
    97       5.194118       5.194118       5.194118    1[6-(1,6,7)]
    98       4.130993       4.130993       4.130993    1[6-(1,6,7)]
    99       5.753863       5.753863       5.753863    1[6-(1,6,6)]
   100      -4.485556      -4.485556      -4.485556    1[6-(1,6,6)]
   101       1.264728       1.264728       1.264728    1[6-(1,6,6)]
   102       0.118263       0.118263       0.118263    1[6-(1,6,6)]
   103       4.911435       4.911435       4.911435    1[6-(1,1,6)]
   104       4.454184       4.454184       4.454184    1[6-(1,1,6)]
   105       5.089369       5.089369       5.089369    1[6-(1,1,6)]
   106       3.287468       3.287468       3.287468    1[7-(6,6)]
   107       0.844735       0.844735       0.844735    1[6-(1,6,7)]
   108       1.155577       1.155577       1.155577    1[6-(1,6,7)]
   109       2.076822       2.076822       2.076822    1[6-(1,6,6)]
   110        1.63872        1.63872        1.63872    1[6-(1,6,6)]
   111       -0.23076       -0.23076       -0.23076    1[6-(1,6,6)]
   112      -0.620434      -0.620434      -0.620434    1[6-(1,6,6)]
   113       6.733583       6.733583       6.733583    1[6-(1,1,6)]
   114       6.484708       6.484708       6.484708    1[6-(1,1,6)]
   115       5.849524       5.849524       5.849524    1[6-(1,1,6)]
   116       5.542051       5.542051       5.542051    1[7-(6,6)]
   117       2.880845       2.880845       2.880845    1[6-(1,6,7)]
   118       3.758157       3.758157       3.758157    1[6-(1,6,7)]
   119        3.63763        3.63763        3.63763    1[6-(1,6,6)]
   120       4.869696       4.869696       4.869696    1[6-(1,6,6)]
   121      -3.466341      -3.466341      -3.466341    1[6-(1,6,6)]
   122       -2.19486       -2.19486       -2.19486    1[6-(1,6,6)]
   123       0.539491       0.539491       0.539491    1[6-(1,1,6)]
   124       0.613834       0.613834       0.613834    1[6-(1,1,6)]
   125       1.903325       1.903325       1.903325    1[6-(1,1,6)]
   126      -0.420045      -0.420045      -0.420045    1[7-(6,6)]
   127      -0.436935      -0.436935      -0.436935    1[6-(1,6,7)]
   128       9.761924       9.761924       9.761924    1[6-(1,6,7)]
   129       0.122763       0.122763       0.122763    1[6-(1,6,6)]
   130        1.14536        1.14536        1.14536    1[6-(1,6,6)]
   131      -4.366169      -4.366169      -4.366169    1[6-(1,6,6)]
   132       5.749353       5.749353       5.749353    1[6-(1,6,6)]
   133       6.734748       6.734748       6.734748    6[1-(0),1-(0),1-(0),6-(7,8)]
   134      -3.215225      -3.215225      -3.215225    6[6-(1,1,1),7-(1,6),8-(25)]
   135      -1.458337      -1.458337      -1.458337    6[1-(0),1-(0),6-(1,1,6),7-(1,6)]
   136      -1.414405      -1.414405      -1.414405    6[1-(0),1-(0),6-(1,1,6),6-(1,1,7)]
   137      -0.025794      -0.025794      -0.025794    6[1-(0),1-(0),6-(1,1,6),6-(1,1,6)]
   138       5.165919       5.165919       5.165919    6[1-(0),1-(0),1-(0),6-(7,8)]
   139       6.363067       6.363067       6.363067    6[6-(1,1,1),7-(1,6),8-(25)]
   140       7.542185       7.542185       7.542185    6[1-(0),1-(0),6-(1,1,6),7-(1,6)]
   141       7.314678       7.314678       7.314678    6[1-(0),1-(0),6-(1,1,6),6-(1,1,7)]
   142       8.217889       8.217889       8.217889    6[1-(0),1-(0),6-(1,1,6),6-(1,1,6)]
   143      -0.952718      -0.952718      -0.952718    6[1-(0),1-(0),1-(0),6-(7,8)]
   144      -0.645271      -0.645271      -0.645271    6[6-(1,1,1),7-(1,6),8-(25)]
   145       0.556368       0.556368       0.556368    6[1-(0),1-(0),6-(1,1,6),7-(1,6)]
   146      -0.206082      -0.206082      -0.206082    6[1-(0),1-(0),6-(1,1,6),6-(1,1,7)]
   147       0.301828       0.301828       0.301828    6[1-(0),1-(0),6-(1,1,6),6-(1,1,6)]
   148       1.103718       1.103718       1.103718    6[1-(0),1-(0),1-(0),6-(7,8)]
   149       2.415737       2.415737       2.415737    6[6-(1,1,1),7-(1,6),8-(25)]
   150       4.172593       4.172593       4.172593    6[1-(0),1-(0),6-(1,1,6),7-(1,6)]
   151       4.216505       4.216505       4.216505    6[1-(0),1-(0),6-(1,1,6),6-(1,1,7)]
   152       5.605103       5.605103       5.605103    6[1-(0),1-(0),6-(1,1,6),6-(1,1,6)]
   153      -0.465047      -0.465047      -0.465047    6[1-(0),1-(0),1-(0),6-(7,8)]
   154       0.732107       0.732107       0.732107    6[6-(1,1,1),7-(1,6),8-(25)]
   155       1.911252       1.911252       1.911252    6[1-(0),1-(0),6-(1,1,6),7-(1,6)]
   156       1.683774       1.683774       1.683774    6[1-(0),1-(0),6-(1,1,6),6-(1,1,7)]
   157       2.586988       2.586988       2.586988    6[1-(0),1-(0),6-(1,1,6),6-(1,1,6)]
   158       4.678302       4.678302       4.678302    6[1-(0),1-(0),1-(0),6-(7,8)]
   159        4.98576        4.98576        4.98576    6[6-(1,1,1),7-(1,6),8-(25)]
   160       6.187432       6.187432       6.187432    6[1-(0),1-(0),6-(1,1,6),7-(1,6)]
   161       5.425006       5.425006       5.425006    6[1-(0),1-(0),6-(1,1,6),6-(1,1,7)]
   162      -5.329071      -5.329071      -5.329071    6[1-(0),1-(0),6-(1,1,6),6-(1,1,6)]
   163      -1.103634      -1.103634      -1.103634    6[1-(0),1-(0),1-(0),6-(7,8)]
   164       8.846339       8.846339       8.846339    6[6-(1,1,1),7-(1,6),8-(25)]
   165       7.089451       7.089451       7.089451    6[1-(0),1-(0),6-(1,1,6),7-(1,6)]
   166       7.045519       7.045519       7.045519    6[1-(0),1-(0),6-(1,1,6),6-(1,1,7)]
   167       5.656908       5.656908       5.656908    6[1-(0),1-(0),6-(1,1,6),6-(1,1,6)]
   168       0.465195       0.465195       0.465195    6[1-(0),1-(0),1-(0),6-(7,8)]
   169      -0.731953      -0.731953      -0.731953    6[6-(1,1,1),7-(1,6),8-(25)]
   170      -1.911071      -1.911071      -1.911071    6[1-(0),1-(0),6-(1,1,6),7-(1,6)]
   171      -1.683564      -1.683564      -1.683564    6[1-(0),1-(0),6-(1,1,6),6-(1,1,7)]
   172      -2.586775      -2.586775      -2.586775    6[1-(0),1-(0),6-(1,1,6),6-(1,1,6)]
   173       6.583832       6.583832       6.583832    6[1-(0),1-(0),1-(0),6-(7,8)]
   174       6.276385       6.276385       6.276385    6[6-(1,1,1),7-(1,6),8-(25)]
   175       5.074746       5.074746       5.074746    6[1-(0),1-(0),6-(1,1,6),7-(1,6)]
   176       5.837196       5.837196       5.837196    6[1-(0),1-(0),6-(1,1,6),6-(1,1,7)]
   177       5.329286       5.329286       5.329286    6[1-(0),1-(0),6-(1,1,6),6-(1,1,6)]
   178       4.527396       4.527396       4.527396    6[1-(0),1-(0),1-(0),6-(7,8)]
   179       3.215377       3.215377       3.215377    6[6-(1,1,1),7-(1,6),8-(25)]
   180       1.458521       1.458521       1.458521    6[1-(0),1-(0),6-(1,1,6),7-(1,6)]
   181       1.414609       1.414609       1.414609    6[1-(0),1-(0),6-(1,1,6),6-(1,1,7)]
   182       0.026011       0.026011       0.026011    6[1-(0),1-(0),6-(1,1,6),6-(1,1,6)]
   183       6.096161       6.096161       6.096161    6[1-(0),1-(0),1-(0),6-(7,8)]
   184       4.899007       4.899007       4.899007    6[6-(1,1,1),7-(1,6),8-(25)]
   185       3.719862       3.719862       3.719862    6[1-(0),1-(0),6-(1,1,6),7-(1,6)]
   186        3.94734        3.94734        3.94734    6[1-(0),1-(0),6-(1,1,6),6-(1,1,7)]
   187       3.044126       3.044126       3.044126    6[1-(0),1-(0),6-(1,1,6),6-(1,1,6)]
   188       0.952812       0.952812       0.952812    6[1-(0),1-(0),1-(0),6-(7,8)]
   189       0.645354       0.645354       0.645354    6[6-(1,1,1),7-(1,6),8-(25)]
   190      -0.556318      -0.556318      -0.556318    6[1-(0),1-(0),6-(1,1,6),7-(1,6)]
   191       0.206108       0.206108       0.206108    6[1-(0),1-(0),6-(1,1,6),6-(1,1,7)]
   192      -0.301815      -0.301815      -0.301815    6[1-(0),1-(0),6-(1,1,6),6-(1,1,6)]
   193      -2.763608      -2.763608      -2.763608    7[1-(0),6-(1,1,6),6-(6,8)]
   194       6.388959       6.388959       6.388959    7[1-(0),6-(1,1,6),6-(6,8)]
   195       0.137428       0.137428       0.137428    7[1-(0),6-(1,1,6),6-(6,8)]
   196       2.867333       2.867333       2.867333    7[1-(0),6-(1,1,6),6-(6,8)]
   197        0.75802        0.75802        0.75802    7[1-(0),6-(1,1,6),6-(6,8)]
   198       5.768479       5.768479       5.768479    7[1-(0),6-(1,1,6),6-(6,8)]
   199       8.394722       8.394722       8.394722    7[1-(0),6-(1,1,6),6-(6,8)]
   200      -0.757845      -0.757845      -0.757845    7[1-(0),6-(1,1,6),6-(6,8)]
   201       5.493686       5.493686       5.493686    7[1-(0),6-(1,1,6),6-(6,8)]
   202       2.763781       2.763781       2.763781    7[1-(0),6-(1,1,6),6-(6,8)]
   203       4.873094       4.873094       4.873094    7[1-(0),6-(1,1,6),6-(6,8)]
   204      -0.137365      -0.137365      -0.137365    7[1-(0),6-(1,1,6),6-(6,8)]
   205      -2.493336      -2.493336      -2.493336    8[6-(6,7),25-(8,8,8,8,8)]
   206       7.359761       7.359761       7.359761    8[6-(6,7),25-(8,8,8,8,8)]
   207      -1.079979      -1.079979      -1.079979    8[6-(6,7),25-(8,8,8,8,8)]
   208       3.137636       3.137636       3.137636    8[6-(6,7),25-(8,8,8,8,8)]
   209       1.728787       1.728787       1.728787    8[6-(6,7),25-(8,8,8,8,8)]
   210       4.551042       4.551042       4.551042    8[6-(6,7),25-(8,8,8,8,8)]
   211        8.12445        8.12445        8.12445    8[6-(6,7),25-(8,8,8,8,8)]
   212      -1.728647      -1.728647      -1.728647    8[6-(6,7),25-(8,8,8,8,8)]
   213       6.711093       6.711093       6.711093    8[6-(6,7),25-(8,8,8,8,8)]
   214       2.493478       2.493478       2.493478    8[6-(6,7),25-(8,8,8,8,8)]
   215       3.902327       3.902327       3.902327    8[6-(6,7),25-(8,8,8,8,8)]
   216       1.080072       1.080072       1.080072    8[6-(6,7),25-(8,8,8,8,8)]
