# Supplementary material for: A collection of forcefield precursors for metal–organic frameworks
Source: RSC Adv. 2019 Nov 13;9(63):36492–507. doi: 10.1039/c9ra07327b (PMC9075174; doi:10.1039/c9ra07327b)
Supplement: RA-009-C9RA07327B-s708 [file RA-009-C9RA07327B-s708.txt]

FEWGUL_clean

5.147400    0.000000    0.000000
0.000000    18.232000    0.000000
-0.037396    0.000000    26.782974

     1       4.367085       4.367085       4.367085    57[8-(6),8-(6),8-(6),8-(6),8-(6),8-(6,57),8-(6,57)]
     2       0.724221       0.724221       0.724221    57[8-(6),8-(6),8-(6),8-(6),8-(6),8-(6,57),8-(6,57)]
     3       0.742919       0.742919       0.742919    57[8-(6),8-(6),8-(6),8-(6),8-(6),8-(6,57),8-(6,57)]
     4       4.385783       4.385783       4.385783    57[8-(6),8-(6),8-(6),8-(6),8-(6),8-(6,57),8-(6,57)]
     5       3.552888       3.552888       3.552888    1[6-(6,6)]
     6       2.453241       2.453241       2.453241    1[6-(6,6)]
     7       0.598669       0.598669       0.598669    1[6-(6,6)]
     8       0.393173       0.393173       0.393173    1[6-(6,6)]
     9       0.148633       0.148633       0.148633    1[6-(6,6)]
    10       1.436413       1.436413       1.436413    1[6-(6,6)]
    11       3.149187       3.149187       3.149187    1[6-(6,6)]
    12       3.306322       3.306322       3.306322    1[6-(6,6)]
    13       2.932777       2.932777       2.932777    1[6-(6,6)]
    14       0.865242       0.865242       0.865242    1[6-(6,6)]
    15       4.486689       4.486689       4.486689    1[6-(6,6)]
    16       4.828382       4.828382       4.828382    1[6-(6,6)]
    17       1.538418       1.538418       1.538418    1[6-(6,6)]
    18       2.675461       2.675461       2.675461    1[6-(6,6)]
    19       4.530033       4.530033       4.530033    1[6-(6,6)]
    20       4.735529       4.735529       4.735529    1[6-(6,6)]
    21       4.942673       4.942673       4.942673    1[6-(6,6)]
    22       3.654893       3.654893       3.654893    1[6-(6,6)]
    23       1.942119       1.942119       1.942119    1[6-(6,6)]
    24       1.784984       1.784984       1.784984    1[6-(6,6)]
    25       2.158529       2.158529       2.158529    1[6-(6,6)]
    26       4.226064       4.226064       4.226064    1[6-(6,6)]
    27       0.604617       0.604617       0.604617    1[6-(6,6)]
    28       0.262924       0.262924       0.262924    1[6-(6,6)]
    29       1.557116       1.557116       1.557116    1[6-(6,6)]
    30       2.656763       2.656763       2.656763    1[6-(6,6)]
    31       4.511335       4.511335       4.511335    1[6-(6,6)]
    32       4.716831       4.716831       4.716831    1[6-(6,6)]
    33       4.961371       4.961371       4.961371    1[6-(6,6)]
    34       3.673591       3.673591       3.673591    1[6-(6,6)]
    35       1.960817       1.960817       1.960817    1[6-(6,6)]
    36       1.803682       1.803682       1.803682    1[6-(6,6)]
    37       2.177227       2.177227       2.177227    1[6-(6,6)]
    38       4.244762       4.244762       4.244762    1[6-(6,6)]
    39       0.623315       0.623315       0.623315    1[6-(6,6)]
    40       0.281622       0.281622       0.281622    1[6-(6,6)]
    41       3.571586       3.571586       3.571586    1[6-(6,6)]
    42       2.434543       2.434543       2.434543    1[6-(6,6)]
    43       0.579971       0.579971       0.579971    1[6-(6,6)]
    44       0.374475       0.374475       0.374475    1[6-(6,6)]
    45       0.167331       0.167331       0.167331    1[6-(6,6)]
    46       1.455111       1.455111       1.455111    1[6-(6,6)]
    47       3.167885       3.167885       3.167885    1[6-(6,6)]
    48        3.32502        3.32502        3.32502    1[6-(6,6)]
    49       2.951475       2.951475       2.951475    1[6-(6,6)]
    50        0.88394        0.88394        0.88394    1[6-(6,6)]
    51       4.505387       4.505387       4.505387    1[6-(6,6)]
    52        4.84708        4.84708        4.84708    1[6-(6,6)]
    53       1.639281       1.639281       1.639281    6[6-(6,6),8-(57),8-(57)]
    54        1.92844        1.92844        1.92844    6[6-(1,6),6-(1,6),6-(8,8)]
    55       2.957228       2.957228       2.957228    6[1-(0),6-(6,6),6-(6,6)]
    56       3.086602       3.086602       3.086602    6[6-(1,6),6-(1,6),6-(7,7)]
    57       2.290086       2.290086       2.290086    6[1-(0),6-(1,6),6-(6,6)]
    58       1.214956       1.214956       1.214956    6[1-(0),6-(1,6),6-(1,6)]
    59       1.095852       1.095852       1.095852    6[1-(0),6-(1,6),6-(6,6)]
    60        4.21827        4.21827        4.21827    6[6-(6,6),7-(7),7-(7)]
    61       2.005257       2.005257       2.005257    6[6-(6,6),8-(57),8-(57)]
    62       1.709742       1.709742       1.709742    6[6-(1,6),6-(1,6),6-(8,8)]
    63       0.756751       0.756751       0.756751    6[1-(0),6-(6,6),6-(6,6)]
    64       0.538642       0.538642       0.538642    6[6-(1,6),6-(1,6),6-(7,7)]
    65       1.500009       1.500009       1.500009    6[1-(0),6-(1,6),6-(6,6)]
    66       2.530229       2.530229       2.530229    6[1-(0),6-(1,6),6-(1,6)]
    67       2.619639       2.619639       2.619639    6[1-(0),6-(1,6),6-(6,6)]
    68       4.691801       4.691801       4.691801    6[6-(6,6),7-(7),7-(7)]
    69       2.960883       2.960883       2.960883    6[6-(6,6),7-(7),7-(7)]
    70       1.704609       1.704609       1.704609    6[6-(6,6),8-(57),8-(57,57)]
    71       1.402909       1.402909       1.402909    6[6-(1,6),6-(1,6),6-(8,8)]
    72       2.222124       2.222124       2.222124    6[1-(0),6-(6,6),6-(6,6)]
    73       2.033529       2.033529       2.033529    6[6-(1,6),6-(1,6),6-(7,7)]
    74       0.989594       0.989594       0.989594    6[1-(0),6-(1,6),6-(6,6)]
    75       0.067454       0.067454       0.067454    6[1-(0),6-(1,6),6-(1,6)]
    76       0.297206       0.297206       0.297206    6[1-(0),6-(1,6),6-(6,6)]
    77       3.489421       3.489421       3.489421    6[6-(6,6),8-(57),8-(57)]
    78       3.200262       3.200262       3.200262    6[6-(1,6),6-(1,6),6-(8,8)]
    79       2.171474       2.171474       2.171474    6[1-(0),6-(6,6),6-(6,6)]
    80         2.0421         2.0421         2.0421    6[6-(1,6),6-(1,6),6-(7,7)]
    81       2.838616       2.838616       2.838616    6[1-(0),6-(1,6),6-(6,6)]
    82       3.913746       3.913746       3.913746    6[1-(0),6-(1,6),6-(1,6)]
    83        4.03285        4.03285        4.03285    6[1-(0),6-(1,6),6-(6,6)]
    84       0.910432       0.910432       0.910432    6[6-(6,6),7-(7),7-(7)]
    85       3.086049       3.086049       3.086049    6[6-(6,6),8-(57),8-(57)]
    86       3.381564       3.381564       3.381564    6[6-(1,6),6-(1,6),6-(8,8)]
    87       4.334555       4.334555       4.334555    6[1-(0),6-(6,6),6-(6,6)]
    88       4.552664       4.552664       4.552664    6[6-(1,6),6-(1,6),6-(7,7)]
    89       3.591297       3.591297       3.591297    6[1-(0),6-(1,6),6-(6,6)]
    90       2.561077       2.561077       2.561077    6[1-(0),6-(1,6),6-(1,6)]
    91       2.471667       2.471667       2.471667    6[1-(0),6-(1,6),6-(6,6)]
    92       0.399505       0.399505       0.399505    6[6-(6,6),7-(7),7-(7)]
    93       2.130423       2.130423       2.130423    6[6-(6,6),7-(7),7-(7)]
    94       3.386697       3.386697       3.386697    6[6-(6,6),8-(57),8-(57,57)]
    95       3.688397       3.688397       3.688397    6[6-(1,6),6-(1,6),6-(8,8)]
    96       2.869182       2.869182       2.869182    6[1-(0),6-(6,6),6-(6,6)]
    97       3.057777       3.057777       3.057777    6[6-(1,6),6-(1,6),6-(7,7)]
    98       4.101712       4.101712       4.101712    6[1-(0),6-(1,6),6-(6,6)]
    99       5.023852       5.023852       5.023852    6[1-(0),6-(1,6),6-(1,6)]
   100         4.7941         4.7941         4.7941    6[1-(0),6-(1,6),6-(6,6)]
   101       3.470723       3.470723       3.470723    6[6-(6,6),8-(57),8-(57)]
   102       3.181564       3.181564       3.181564    6[6-(1,6),6-(1,6),6-(8,8)]
   103       2.152776       2.152776       2.152776    6[1-(0),6-(6,6),6-(6,6)]
   104       2.023402       2.023402       2.023402    6[6-(1,6),6-(1,6),6-(7,7)]
   105       2.819918       2.819918       2.819918    6[1-(0),6-(1,6),6-(6,6)]
   106       3.895048       3.895048       3.895048    6[1-(0),6-(1,6),6-(1,6)]
   107       4.014152       4.014152       4.014152    6[1-(0),6-(1,6),6-(6,6)]
   108       0.891734       0.891734       0.891734    6[6-(6,6),7-(7),7-(7)]
   109       3.104747       3.104747       3.104747    6[6-(6,6),8-(57),8-(57)]
   110       3.400262       3.400262       3.400262    6[6-(1,6),6-(1,6),6-(8,8)]
   111       4.353253       4.353253       4.353253    6[1-(0),6-(6,6),6-(6,6)]
   112       4.571362       4.571362       4.571362    6[6-(1,6),6-(1,6),6-(7,7)]
   113       3.609995       3.609995       3.609995    6[1-(0),6-(1,6),6-(6,6)]
   114       2.579775       2.579775       2.579775    6[1-(0),6-(1,6),6-(1,6)]
   115       2.490365       2.490365       2.490365    6[1-(0),6-(1,6),6-(6,6)]
   116       0.418203       0.418203       0.418203    6[6-(6,6),7-(7),7-(7)]
   117       2.149121       2.149121       2.149121    6[6-(6,6),7-(7),7-(7)]
   118       3.405395       3.405395       3.405395    6[6-(6,6),8-(57),8-(57,57)]
   119       3.707095       3.707095       3.707095    6[6-(1,6),6-(1,6),6-(8,8)]
   120        2.88788        2.88788        2.88788    6[1-(0),6-(6,6),6-(6,6)]
   121       3.076475       3.076475       3.076475    6[6-(1,6),6-(1,6),6-(7,7)]
   122        4.12041        4.12041        4.12041    6[1-(0),6-(1,6),6-(6,6)]
   123        5.04255        5.04255        5.04255    6[1-(0),6-(1,6),6-(1,6)]
   124       4.812798       4.812798       4.812798    6[1-(0),6-(1,6),6-(6,6)]
   125       1.620583       1.620583       1.620583    6[6-(6,6),8-(57),8-(57)]
   126       1.909742       1.909742       1.909742    6[6-(1,6),6-(1,6),6-(8,8)]
   127        2.93853        2.93853        2.93853    6[1-(0),6-(6,6),6-(6,6)]
   128       3.067904       3.067904       3.067904    6[6-(1,6),6-(1,6),6-(7,7)]
   129       2.271388       2.271388       2.271388    6[1-(0),6-(1,6),6-(6,6)]
   130       1.196258       1.196258       1.196258    6[1-(0),6-(1,6),6-(1,6)]
   131       1.077154       1.077154       1.077154    6[1-(0),6-(1,6),6-(6,6)]
   132       4.199572       4.199572       4.199572    6[6-(6,6),7-(7),7-(7)]
   133       2.023955       2.023955       2.023955    6[6-(6,6),8-(57),8-(57)]
   134        1.72844        1.72844        1.72844    6[6-(1,6),6-(1,6),6-(8,8)]
   135       0.775449       0.775449       0.775449    6[1-(0),6-(6,6),6-(6,6)]
   136        0.55734        0.55734        0.55734    6[6-(1,6),6-(1,6),6-(7,7)]
   137       1.518707       1.518707       1.518707    6[1-(0),6-(1,6),6-(6,6)]
   138       2.548927       2.548927       2.548927    6[1-(0),6-(1,6),6-(1,6)]
   139       2.638337       2.638337       2.638337    6[1-(0),6-(1,6),6-(6,6)]
   140       4.710499       4.710499       4.710499    6[6-(6,6),7-(7),7-(7)]
   141       2.979581       2.979581       2.979581    6[6-(6,6),7-(7),7-(7)]
   142       1.723307       1.723307       1.723307    6[6-(6,6),8-(57),8-(57,57)]
   143       1.421607       1.421607       1.421607    6[6-(1,6),6-(1,6),6-(8,8)]
   144       2.240822       2.240822       2.240822    6[1-(0),6-(6,6),6-(6,6)]
   145       2.052227       2.052227       2.052227    6[6-(1,6),6-(1,6),6-(7,7)]
   146       1.008292       1.008292       1.008292    6[1-(0),6-(1,6),6-(6,6)]
   147       0.086152       0.086152       0.086152    6[1-(0),6-(1,6),6-(1,6)]
   148       0.315904       0.315904       0.315904    6[1-(0),6-(1,6),6-(6,6)]
   149       4.373519       4.373519       4.373519    7[6-(6,7),7-(6)]
   150       4.916877       4.916877       4.916877    7[6-(6,7),7-(6)]
   151       3.915654       3.915654       3.915654    7[6-(6,7),7-(6)]
   152       2.993611       2.993611       2.993611    7[6-(6,7),7-(6)]
   153       3.695791       3.695791       3.695791    7[6-(6,7),7-(6)]
   154       4.530399       4.530399       4.530399    7[6-(6,7),7-(6)]
   155       0.755183       0.755183       0.755183    7[6-(6,7),7-(6)]
   156       0.174429       0.174429       0.174429    7[6-(6,7),7-(6)]
   157       1.175652       1.175652       1.175652    7[6-(6,7),7-(6)]
   158       2.097695       2.097695       2.097695    7[6-(6,7),7-(6)]
   159       1.395515       1.395515       1.395515    7[6-(6,7),7-(6)]
   160       0.560907       0.560907       0.560907    7[6-(6,7),7-(6)]
   161       0.736485       0.736485       0.736485    7[6-(6,7),7-(6)]
   162       0.193127       0.193127       0.193127    7[6-(6,7),7-(6)]
   163        1.19435        1.19435        1.19435    7[6-(6,7),7-(6)]
   164       2.116393       2.116393       2.116393    7[6-(6,7),7-(6)]
   165       1.414213       1.414213       1.414213    7[6-(6,7),7-(6)]
   166       0.579605       0.579605       0.579605    7[6-(6,7),7-(6)]
   167       4.354821       4.354821       4.354821    7[6-(6,7),7-(6)]
   168       4.935575       4.935575       4.935575    7[6-(6,7),7-(6)]
   169       3.934352       3.934352       3.934352    7[6-(6,7),7-(6)]
   170       3.012309       3.012309       3.012309    7[6-(6,7),7-(6)]
   171       3.714489       3.714489       3.714489    7[6-(6,7),7-(6)]
   172       4.549097       4.549097       4.549097    7[6-(6,7),7-(6)]
   173       2.621507       2.621507       2.621507    8[6-(6,8),57-(8,8,8,8,8,8)]
   174        0.59982        0.59982        0.59982    8[6-(6,8),57-(8,8,8,8,8,8)]
   175       3.127831       3.127831       3.127831    8[6-(6,8),57-(8,8,8,8,8,8)]
   176       0.951034       0.951034       0.951034    8[6-(6,8),57-(8,8,8,8,8,8)]
   177       2.841676       2.841676       2.841676    8[6-(6,8),57-(8,8,8,8,8,8)]
   178       0.715508       0.715508       0.715508    8[6-(6,8),57-(8,8,8,8,8,8),57-(8,8,8,8,8,8)]
   179       2.469799       2.469799       2.469799    8[6-(6,8),57-(8,8,8,8,8,8)]
   180       4.528882       4.528882       4.528882    8[6-(6,8),57-(8,8,8,8,8,8)]
   181       1.963475       1.963475       1.963475    8[6-(6,8),57-(8,8,8,8,8,8)]
   182       4.140272       4.140272       4.140272    8[6-(6,8),57-(8,8,8,8,8,8)]
   183        2.24963        2.24963        2.24963    8[6-(6,8),57-(8,8,8,8,8,8)]
   184       4.375798       4.375798       4.375798    8[6-(6,8),57-(8,8,8,8,8,8),57-(8,8,8,8,8,8)]
   185       2.488497       2.488497       2.488497    8[6-(6,8),57-(8,8,8,8,8,8)]
   186       4.510184       4.510184       4.510184    8[6-(6,8),57-(8,8,8,8,8,8)]
   187       1.982173       1.982173       1.982173    8[6-(6,8),57-(8,8,8,8,8,8)]
   188        4.15897        4.15897        4.15897    8[6-(6,8),57-(8,8,8,8,8,8)]
   189       2.268328       2.268328       2.268328    8[6-(6,8),57-(8,8,8,8,8,8)]
   190       4.394496       4.394496       4.394496    8[6-(6,8),57-(8,8,8,8,8,8),57-(8,8,8,8,8,8)]
   191       2.640205       2.640205       2.640205    8[6-(6,8),57-(8,8,8,8,8,8)]
   192       0.581122       0.581122       0.581122    8[6-(6,8),57-(8,8,8,8,8,8)]
   193       3.146529       3.146529       3.146529    8[6-(6,8),57-(8,8,8,8,8,8)]
   194       0.969732       0.969732       0.969732    8[6-(6,8),57-(8,8,8,8,8,8)]
   195       2.860374       2.860374       2.860374    8[6-(6,8),57-(8,8,8,8,8,8)]
   196       0.734206       0.734206       0.734206    8[6-(6,8),57-(8,8,8,8,8,8),57-(8,8,8,8,8,8)]
