# Supplementary material for: A collection of forcefield precursors for metal–organic frameworks
Source: RSC Adv. 2019 Nov 13;9(63):36492–507. doi: 10.1039/c9ra07327b (PMC9075174; doi:10.1039/c9ra07327b)
Supplement: RA-009-C9RA07327B-s709 [file RA-009-C9RA07327B-s709.txt]

FEXCES_clean

11.050000    0.000000    0.000000
-5.525000    9.569581    0.000000
0.000000    0.000000    27.772000

     1      -3.739265      -3.739265      -3.739265    27[8-(6),8-(6),8-(6)]
     2       3.229639       3.229639       3.229639    27[8-(6),8-(6),8-(6)]
     3       0.509626       0.509626       0.509626    27[8-(6),8-(6),8-(6)]
     4       1.785735       1.785735       1.785735    27[8-(6),8-(6),8-(6)]
     5       8.754639       8.754639       8.754639    27[8-(6),8-(6),8-(6)]
     6       6.034626       6.034626       6.034626    27[8-(6),8-(6),8-(6)]
     7        5.26643        5.26643        5.26643    1[6-(6,7)]
     8       6.462593       6.462593       6.462593    1[6-(6,6)]
     9        7.65544        7.65544        7.65544    1[6-(6,7)]
    10       5.188528       5.188528       5.188528    1[6-(6,6)]
    11       4.082975       4.082975       4.082975    1[6-(6,6)]
    12       3.278535       3.278535       3.278535    1[6-(6,6)]
    13       4.423315       4.423315       4.423315    1[6-(6,6)]
    14        7.36372        7.36372        7.36372    1[6-(6,7)]
    15       3.597328       3.597328       3.597328    1[6-(6,6)]
    16        5.84766        5.84766        5.84766    1[6-(6,7)]
    17       6.636078       6.636078       6.636078    1[6-(6,6)]
    18       6.404028       6.404028       6.404028    1[6-(6,6)]
    19       3.908938       3.908938       3.908938    1[6-(6,6)]
    20       4.112258       4.112258       4.112258    1[6-(6,6)]
    21        3.94485        3.94485        3.94485    1[6-(6,7)]
    22        6.51508        6.51508        6.51508    1[6-(6,6)]
    23         3.0719         3.0719         3.0719    1[6-(6,7)]
    24       4.750395       4.750395       4.750395    1[6-(6,6)]
    25       6.087998       6.087998       6.087998    1[6-(6,6)]
    26      -1.662473      -1.662473      -1.662473    1[6-(6,6)]
    27       8.039427       8.039427       8.039427    1[6-(6,6)]
    28       -0.25857       -0.25857       -0.25857    1[6-(6,7)]
    29       0.937592       0.937592       0.937592    1[6-(6,6)]
    30        2.13044        2.13044        2.13044    1[6-(6,7)]
    31      -0.336472      -0.336472      -0.336472    1[6-(6,6)]
    32      -1.442025      -1.442025      -1.442025    1[6-(6,6)]
    33       3.278535       3.278535       3.278535    1[6-(6,6)]
    34      -1.101685      -1.101685      -1.101685    1[6-(6,6)]
    35        1.83872        1.83872        1.83872    1[6-(6,7)]
    36      -1.927673      -1.927673      -1.927673    1[6-(6,6)]
    37        0.32266        0.32266        0.32266    1[6-(6,7)]
    38       1.111078       1.111078       1.111078    1[6-(6,6)]
    39       0.879028       0.879028       0.879028    1[6-(6,6)]
    40      -1.616062      -1.616062      -1.616062    1[6-(6,6)]
    41      -1.412743      -1.412743      -1.412743    1[6-(6,6)]
    42       -1.58015       -1.58015       -1.58015    1[6-(6,7)]
    43        0.99008        0.99008        0.99008    1[6-(6,6)]
    44        -2.4531        -2.4531        -2.4531    1[6-(6,7)]
    45      -0.774605      -0.774605      -0.774605    1[6-(6,6)]
    46       0.562997       0.562997       0.562997    1[6-(6,6)]
    47       3.862528       3.862528       3.862528    1[6-(6,6)]
    48       2.514428       2.514428       2.514428    1[6-(6,6)]
    49       5.742132       5.742132       5.742132    6[1-(0),6-(6,6),7-(6)]
    50       5.716165       5.716165       5.716165    6[6-(1,6),6-(1,7),6-(6,6)]
    51        6.43994        6.43994        6.43994    6[1-(0),6-(6,6),6-(6,6)]
    52        7.14714        7.14714        7.14714    6[6-(1,6),6-(1,7),6-(8,8)]
    53       7.138853       7.138853       7.138853    6[1-(0),6-(6,6),7-(6)]
    54       7.954343       7.954343       7.954343    6[6-(6,6),8-(0),8-(27)]
    55        4.93051        4.93051        4.93051    6[6-(1,6),6-(1,6),6-(6,6)]
    56       4.824982       4.824982       4.824982    6[1-(0),6-(1,6),6-(6,6)]
    57       4.168613       4.168613       4.168613    6[1-(0),6-(1,6),6-(6,6)]
    58       3.630478       3.630478       3.630478    6[6-(1,6),6-(1,6),6-(8,8)]
    59       3.689043       3.689043       3.689043    6[1-(0),6-(1,6),6-(6,6)]
    60       4.354805       4.354805       4.354805    6[1-(0),6-(1,6),6-(6,6)]
    61       2.967477       2.967477       2.967477    6[6-(6,6),8-(27),8-(27)]
    62       6.637735       6.637735       6.637735    6[1-(0),6-(6,6),7-(6)]
    63       5.459805       5.459805       5.459805    6[6-(1,6),6-(1,7),6-(6,6)]
    64       4.403425       4.403425       4.403425    6[1-(0),6-(6,6),6-(6,6)]
    65       4.533815       4.533815       4.533815    6[6-(1,6),6-(1,7),6-(8,8)]
    66       5.758708       5.758708       5.758708    6[1-(0),6-(6,6),7-(6)]
    67       3.406715       3.406715       3.406715    6[6-(6,6),8-(0),8-(27)]
    68       5.395163       5.395163       5.395163    6[6-(1,6),6-(1,6),6-(6,6)]
    69       6.078605       6.078605       6.078605    6[1-(0),6-(1,6),6-(6,6)]
    70       5.924458       5.924458       5.924458    6[1-(0),6-(1,6),6-(6,6)]
    71        5.06311        5.06311        5.06311    6[6-(1,6),6-(1,6),6-(8,8)]
    72       4.423868       4.423868       4.423868    6[1-(0),6-(1,6),6-(6,6)]
    73       4.564202       4.564202       4.564202    6[1-(0),6-(1,6),6-(6,6)]
    74       4.847635       4.847635       4.847635    6[6-(6,6),8-(27),8-(27)]
    75       4.195133       4.195133       4.195133    6[1-(0),6-(6,6),7-(6)]
    76        5.39903        5.39903        5.39903    6[6-(1,6),6-(1,7),6-(6,6)]
    77       5.731635       5.731635       5.731635    6[1-(0),6-(6,6),6-(6,6)]
    78       4.894045       4.894045       4.894045    6[6-(1,6),6-(1,7),6-(8,8)]
    79        3.67744        3.67744        3.67744    6[1-(0),6-(6,6),7-(6)]
    80       5.213943       5.213943       5.213943    6[6-(6,6),8-(0),8-(27)]
    81       6.249328       6.249328       6.249328    6[6-(1,6),6-(1,6),6-(6,6)]
    82       5.671413       5.671413       5.671413    6[1-(0),6-(1,6),6-(6,6)]
    83        6.48193        6.48193        6.48193    6[1-(0),6-(1,6),6-(6,6)]
    84       7.881413       7.881413       7.881413    6[6-(1,6),6-(1,6),6-(8,8)]
    85        8.46209        8.46209        8.46209    6[1-(0),6-(1,6),6-(6,6)]
    86       7.655993       7.655993       7.655993    6[1-(0),6-(1,6),6-(6,6)]
    87       8.759888       8.759888       8.759888    6[6-(6,6),8-(27),8-(27)]
    88       0.217132       0.217132       0.217132    6[1-(0),6-(6,6),7-(6)]
    89       0.191165       0.191165       0.191165    6[6-(1,6),6-(1,7),6-(6,6)]
    90        0.91494        0.91494        0.91494    6[1-(0),6-(6,6),6-(6,6)]
    91        1.62214        1.62214        1.62214    6[6-(1,6),6-(1,7),6-(8,8)]
    92       1.613853       1.613853       1.613853    6[1-(0),6-(6,6),7-(6)]
    93       2.429343       2.429343       2.429343    6[6-(6,6),8-(0),8-(27)]
    94       -0.59449       -0.59449       -0.59449    6[6-(1,6),6-(1,6),6-(6,6)]
    95      -0.700017      -0.700017      -0.700017    6[1-(0),6-(1,6),6-(6,6)]
    96      -1.356388      -1.356388      -1.356388    6[1-(0),6-(1,6),6-(6,6)]
    97      -1.894523      -1.894523      -1.894523    6[6-(1,6),6-(1,6),6-(8,8)]
    98      -1.835958      -1.835958      -1.835958    6[1-(0),6-(1,6),6-(6,6)]
    99      -1.170195      -1.170195      -1.170195    6[1-(0),6-(1,6),6-(6,6)]
   100      -2.557522      -2.557522      -2.557522    6[6-(6,6),8-(27),8-(27)]
   101       1.112735       1.112735       1.112735    6[1-(0),6-(6,6),7-(6)]
   102      -0.065195      -0.065195      -0.065195    6[6-(1,6),6-(1,7),6-(6,6)]
   103      -1.121575      -1.121575      -1.121575    6[1-(0),6-(6,6),6-(6,6)]
   104      -0.991185      -0.991185      -0.991185    6[6-(1,6),6-(1,7),6-(8,8)]
   105       0.233708       0.233708       0.233708    6[1-(0),6-(6,6),7-(6)]
   106      -2.118285      -2.118285      -2.118285    6[6-(6,6),8-(0),8-(27)]
   107      -0.129837      -0.129837      -0.129837    6[6-(1,6),6-(1,6),6-(6,6)]
   108       0.553605       0.553605       0.553605    6[1-(0),6-(1,6),6-(6,6)]
   109       0.399457       0.399457       0.399457    6[1-(0),6-(1,6),6-(6,6)]
   110       -0.46189       -0.46189       -0.46189    6[6-(1,6),6-(1,6),6-(8,8)]
   111      -1.101133      -1.101133      -1.101133    6[1-(0),6-(1,6),6-(6,6)]
   112      -0.960798      -0.960798      -0.960798    6[1-(0),6-(1,6),6-(6,6)]
   113      -0.677365      -0.677365      -0.677365    6[6-(6,6),8-(27),8-(27)]
   114      -1.329868      -1.329868      -1.329868    6[1-(0),6-(6,6),7-(6)]
   115       -0.12597       -0.12597       -0.12597    6[6-(1,6),6-(1,7),6-(6,6)]
   116       0.206635       0.206635       0.206635    6[1-(0),6-(6,6),6-(6,6)]
   117      -0.630955      -0.630955      -0.630955    6[6-(1,6),6-(1,7),6-(8,8)]
   118       -1.84756       -1.84756       -1.84756    6[1-(0),6-(6,6),7-(6)]
   119      -0.311057      -0.311057      -0.311057    6[6-(6,6),8-(0),8-(27)]
   120       0.724327       0.724327       0.724327    6[6-(1,6),6-(1,6),6-(6,6)]
   121       0.146413       0.146413       0.146413    6[1-(0),6-(1,6),6-(6,6)]
   122        0.95693        0.95693        0.95693    6[1-(0),6-(1,6),6-(6,6)]
   123       2.356412       2.356412       2.356412    6[6-(1,6),6-(1,6),6-(8,8)]
   124        2.93709        2.93709        2.93709    6[1-(0),6-(1,6),6-(6,6)]
   125       2.130993       2.130993       2.130993    6[1-(0),6-(1,6),6-(6,6)]
   126       3.234888       3.234888       3.234888    6[6-(6,6),8-(27),8-(27)]
   127       6.419498       6.419498       6.419498    7[6-(1,6),6-(1,6)]
   128       6.769783       6.769783       6.769783    7[6-(1,6),6-(1,6)]
   129        3.38572        3.38572        3.38572    7[6-(1,6),6-(1,6)]
   130       0.894497       0.894497       0.894497    7[6-(1,6),6-(1,6)]
   131       1.244783       1.244783       1.244783    7[6-(1,6),6-(1,6)]
   132       -2.13928       -2.13928       -2.13928    7[6-(1,6),6-(1,6)]
   133       -2.94593       -2.94593       -2.94593    8[6-(6,8),27-(8,8)]
   134       2.931013       2.931013       2.931013    8[6-(6,8),27-(8,8)]
   135       8.018985       8.018985       8.018985    8[6-(6,8),27-(8,8)]
   136       8.467615       8.467615       8.467615    8[6-(6,8)]
   137       4.024963       4.024963       4.024963    8[6-(6,8),27-(8,8)]
   138       5.450965       5.450965       5.450965    8[6-(6,8),27-(8,8)]
   139       2.314423       2.314423       2.314423    8[6-(6,8),27-(8,8)]
   140        3.62661        3.62661        3.62661    8[6-(6,8)]
   141      -1.079033      -1.079033      -1.079033    8[6-(6,8),27-(8,8)]
   142       8.193023       8.193023       8.193023    8[6-(6,8),27-(8,8)]
   143       6.241592       6.241592       6.241592    8[6-(6,8),27-(8,8)]
   144       4.480775       4.480775       4.480775    8[6-(6,8)]
   145        2.57907        2.57907        2.57907    8[6-(6,8),27-(8,8)]
   146      -2.593987      -2.593987      -2.593987    8[6-(6,8),27-(8,8)]
   147       2.493985       2.493985       2.493985    8[6-(6,8),27-(8,8)]
   148       2.942615       2.942615       2.942615    8[6-(6,8)]
   149       9.549963       9.549963       9.549963    8[6-(6,8),27-(8,8)]
   150      -0.074035      -0.074035      -0.074035    8[6-(6,8),27-(8,8)]
   151      -3.210578      -3.210578      -3.210578    8[6-(6,8),27-(8,8)]
   152       -1.89839       -1.89839       -1.89839    8[6-(6,8)]
   153       4.445968       4.445968       4.445968    8[6-(6,8),27-(8,8)]
   154       2.668023       2.668023       2.668023    8[6-(6,8),27-(8,8)]
   155       0.716593       0.716593       0.716593    8[6-(6,8),27-(8,8)]
   156      -1.044225      -1.044225      -1.044225    8[6-(6,8)]
