# Supplementary material for: A collection of forcefield precursors for metal–organic frameworks
Source: RSC Adv. 2019 Nov 13;9(63):36492–507. doi: 10.1039/c9ra07327b (PMC9075174; doi:10.1039/c9ra07327b)
Supplement: RA-009-C9RA07327B-s710 [file RA-009-C9RA07327B-s710.txt]

FEXHOG_clean

4.715400    0.000000    0.000000
-0.945753    10.670570    0.000000
0.000000    0.000000    19.826800

     1        0.94656        0.94656        0.94656    29[7-(6,6),7-(6,6),8-(6),8-(6),8-(6)]
     2       3.295963       3.295963       3.295963    29[7-(6,6),7-(6,6),8-(6),8-(6),8-(6)]
     3       2.823087       2.823087       2.823087    29[7-(6,6),7-(6,6),8-(6),8-(6),8-(6)]
     4       0.473684       0.473684       0.473684    29[7-(6,6),7-(6,6),8-(6),8-(6),8-(6)]
     5       0.553667       0.553667       0.553667    1[6-(6,7)]
     6       1.389507       1.389507       1.389507    1[6-(6,7)]
     7       2.663885       2.663885       2.663885    1[6-(6,7)]
     8        0.32765        0.32765        0.32765    1[6-(6,7)]
     9       3.688856       3.688856       3.688856    1[6-(6,7)]
    10       1.907264       1.907264       1.907264    1[6-(6,7)]
    11       1.578639       1.578639       1.578639    1[6-(6,7)]
    12        2.96912        2.96912        2.96912    1[6-(6,7)]
    13        3.21598        3.21598        3.21598    1[6-(6,7)]
    14        2.38014        2.38014        2.38014    1[6-(6,7)]
    15       1.105762       1.105762       1.105762    1[6-(6,7)]
    16       3.441997       3.441997       3.441997    1[6-(6,7)]
    17       0.080791       0.080791       0.080791    1[6-(6,7)]
    18       1.862383       1.862383       1.862383    1[6-(6,7)]
    19       2.191008       2.191008       2.191008    1[6-(6,7)]
    20       0.800527       0.800527       0.800527    1[6-(6,7)]
    21       -0.14321       -0.14321       -0.14321    6[6-(6,7),6-(8,8),7-(6,29)]
    22       4.198875       4.198875       4.198875    6[6-(6,7),6-(8,8),7-(6)]
    23       0.413873       0.413873       0.413873    6[1-(0),6-(1,7),7-(6)]
    24       0.894696       0.894696       0.894696    6[1-(0),6-(1,7),7-(6,29)]
    25      -0.155304      -0.155304      -0.155304    6[6-(6,7),8-(0),8-(29)]
    26       3.485319       3.485319       3.485319    6[6-(6,7),8-(29),8-(29)]
    27       2.384923       2.384923       2.384923    6[1-(0),6-(1,7),7-(6,29)]
    28       0.966066       0.966066       0.966066    6[1-(0),6-(1,7),7-(6,29)]
    29       4.385733       4.385733       4.385733    6[6-(6,7),6-(8,8),7-(6,29)]
    30       0.043648       0.043648       0.043648    6[6-(6,7),6-(8,8),7-(6)]
    31       3.828651       3.828651       3.828651    6[1-(0),6-(1,7),7-(6)]
    32       3.347827       3.347827       3.347827    6[1-(0),6-(1,7),7-(6,29)]
    33       4.397827       4.397827       4.397827    6[6-(6,7),8-(0),8-(29)]
    34       0.757205       0.757205       0.757205    6[6-(6,7),8-(29),8-(29)]
    35         1.8576         1.8576         1.8576    6[1-(0),6-(1,7),7-(6,29)]
    36       2.330705       2.330705       2.330705    6[1-(0),6-(1,7),7-(6,29)]
    37       3.912857       3.912857       3.912857    6[6-(6,7),6-(8,8),7-(6,29)]
    38      -0.429228      -0.429228      -0.429228    6[6-(6,7),6-(8,8),7-(6)]
    39       3.355774       3.355774       3.355774    6[1-(0),6-(1,7),7-(6)]
    40       2.874951       2.874951       2.874951    6[1-(0),6-(1,7),7-(6,29)]
    41       3.924951       3.924951       3.924951    6[6-(6,7),8-(0),8-(29)]
    42       0.284328       0.284328       0.284328    6[6-(6,7),8-(29),8-(29)]
    43       1.384724       1.384724       1.384724    6[1-(0),6-(1,7),7-(6,29)]
    44       2.803581       2.803581       2.803581    6[1-(0),6-(1,7),7-(6,29)]
    45      -0.616086      -0.616086      -0.616086    6[6-(6,7),6-(8,8),7-(6,29)]
    46       3.725999       3.725999       3.725999    6[6-(6,7),6-(8,8),7-(6)]
    47      -0.059004      -0.059004      -0.059004    6[1-(0),6-(1,7),7-(6)]
    48        0.42182        0.42182        0.42182    6[1-(0),6-(1,7),7-(6,29)]
    49       -0.62818       -0.62818       -0.62818    6[6-(6,7),8-(0),8-(29)]
    50       3.012442       3.012442       3.012442    6[6-(6,7),8-(29),8-(29)]
    51       1.912047       1.912047       1.912047    6[1-(0),6-(1,7),7-(6,29)]
    52       1.438942       1.438942       1.438942    6[1-(0),6-(1,7),7-(6,29)]
    53       0.655304       0.655304       0.655304    7[6-(1,6),6-(6,6),29-(7,8,8,8)]
    54      -0.278065      -0.278065      -0.278065    7[6-(1,6),6-(6,6)]
    55       1.533113       1.533113       1.533113    7[6-(1,6),6-(1,6),29-(7,8,8,8)]
    56        3.58722        3.58722        3.58722    7[6-(1,6),6-(6,6),29-(7,8,8,8)]
    57      -0.194812      -0.194812      -0.194812    7[6-(1,6),6-(6,6)]
    58        2.70941        2.70941        2.70941    7[6-(1,6),6-(1,6),29-(7,8,8,8)]
    59       3.114343       3.114343       3.114343    7[6-(1,6),6-(6,6),29-(7,8,8,8)]
    60      -0.667688      -0.667688      -0.667688    7[6-(1,6),6-(6,6)]
    61       2.236534       2.236534       2.236534    7[6-(1,6),6-(1,6),29-(7,8,8,8)]
    62       0.182427       0.182427       0.182427    7[6-(1,6),6-(6,6),29-(7,8,8,8)]
    63      -0.750941      -0.750941      -0.750941    7[6-(1,6),6-(6,6)]
    64       1.060237       1.060237       1.060237    7[6-(1,6),6-(1,6),29-(7,8,8,8)]
    65       0.324587       0.324587       0.324587    8[6-(6,8),29-(7,7,8,8)]
    66       3.823829       3.823829       3.823829    8[6-(6,8)]
    67       2.131946       2.131946       2.131946    8[6-(6,8),29-(7,7,8,8)]
    68       4.078741       4.078741       4.078741    8[6-(6,8),29-(7,7,8,8)]
    69       3.917936       3.917936       3.917936    8[6-(6,8),29-(7,7,8,8)]
    70       0.418695       0.418695       0.418695    8[6-(6,8)]
    71       2.110578       2.110578       2.110578    8[6-(6,8),29-(7,7,8,8)]
    72       0.163783       0.163783       0.163783    8[6-(6,8),29-(7,7,8,8)]
    73        3.44506        3.44506        3.44506    8[6-(6,8),29-(7,7,8,8)]
    74      -0.054182      -0.054182      -0.054182    8[6-(6,8)]
    75       1.637701       1.637701       1.637701    8[6-(6,8),29-(7,7,8,8)]
    76      -0.309094      -0.309094      -0.309094    8[6-(6,8),29-(7,7,8,8)]
    77      -0.148289      -0.148289      -0.148289    8[6-(6,8),29-(7,7,8,8)]
    78       3.350952       3.350952       3.350952    8[6-(6,8)]
    79       1.659069       1.659069       1.659069    8[6-(6,8),29-(7,7,8,8)]
    80       3.605864       3.605864       3.605864    8[6-(6,8),29-(7,7,8,8)]
