# Supplementary material for: A collection of forcefield precursors for metal–organic frameworks
Source: RSC Adv. 2019 Nov 13;9(63):36492–507. doi: 10.1039/c9ra07327b (PMC9075174; doi:10.1039/c9ra07327b)
Supplement: RA-009-C9RA07327B-s711 [file RA-009-C9RA07327B-s711.txt]

FEYJOJ_clean

13.006000    0.000000    0.000000
0.000000    14.279000    0.000000
0.000000    -2.095699    17.389171

     1       0.871662       0.871662       0.871662    27[8-(6),8-(6),8-(6),8-(6,27)]
     2        3.53269        3.53269        3.53269    27[8-(6),8-(6),8-(6,27)]
     3       7.374662       7.374662       7.374662    27[8-(6),8-(6),8-(6),8-(6,27)]
     4       10.03569       10.03569       10.03569    27[8-(6),8-(6),8-(6,27)]
     5      12.134338      12.134338      12.134338    27[8-(6),8-(6),8-(6),8-(6,27)]
     6        9.47331        9.47331        9.47331    27[8-(6),8-(6),8-(6,27)]
     7       5.631338       5.631338       5.631338    27[8-(6),8-(6),8-(6),8-(6,27)]
     8        2.97031        2.97031        2.97031    27[8-(6),8-(6),8-(6,27)]
     9       7.827011       7.827011       7.827011    1[6-(6,6)]
    10       7.224833       7.224833       7.224833    1[6-(6,6)]
    11       10.29555       10.29555       10.29555    1[6-(6,6)]
    12      10.637607      10.637607      10.637607    1[6-(6,6)]
    13      10.464628      10.464628      10.464628    1[6-(6,6)]
    14       8.329042       8.329042       8.329042    1[6-(6,6)]
    15       1.324011       1.324011       1.324011    1[6-(6,6)]
    16       0.721833       0.721833       0.721833    1[6-(6,6)]
    17        3.79255        3.79255        3.79255    1[6-(6,6)]
    18       4.134607       4.134607       4.134607    1[6-(6,6)]
    19       3.961628       3.961628       3.961628    1[6-(6,6)]
    20       1.826042       1.826042       1.826042    1[6-(6,6)]
    21       5.178989       5.178989       5.178989    1[6-(6,6)]
    22       5.781167       5.781167       5.781167    1[6-(6,6)]
    23        2.71045        2.71045        2.71045    1[6-(6,6)]
    24       2.368393       2.368393       2.368393    1[6-(6,6)]
    25       2.541372       2.541372       2.541372    1[6-(6,6)]
    26       4.676958       4.676958       4.676958    1[6-(6,6)]
    27      11.681989      11.681989      11.681989    1[6-(6,6)]
    28      12.284167      12.284167      12.284167    1[6-(6,6)]
    29        9.21345        9.21345        9.21345    1[6-(6,6)]
    30       8.871393       8.871393       8.871393    1[6-(6,6)]
    31       9.044372       9.044372       9.044372    1[6-(6,6)]
    32      11.179958      11.179958      11.179958    1[6-(6,6)]
    33       8.076726       8.076726       8.076726    6[1-(0),6-(6,6),6-(6,6)]
    34       6.267591       6.267591       6.267591    6[6-(6,6),8-(27),8-(27)]
    35       7.367899       7.367899       7.367899    6[6-(1,6),6-(1,6),6-(8,8)]
    36       7.742472       7.742472       7.742472    6[1-(0),6-(6,6),6-(6,6)]
    37       9.359118       9.359118       9.359118    6[6-(1,6),6-(1,6),6-(6,6)]
    38       9.143218       9.143218       9.143218    6[6-(1,6),6-(1,6),6-(8,8)]
    39       8.867491       8.867491       8.867491    6[6-(1,6),6-(1,6),6-(6,6)]
    40       9.543803       9.543803       9.543803    6[1-(0),6-(6,6),6-(6,6)]
    41      10.291648      10.291648      10.291648    6[1-(0),6-(6,6),6-(6,6)]
    42      11.805546      11.805546      11.805546    6[6-(6,6),8-(0),8-(27)]
    43         9.3201         9.3201         9.3201    6[6-(1,6),6-(1,6),6-(8,8)]
    44        8.77905        8.77905        8.77905    6[6-(6,6),8-(0),8-(27,27)]
    45      10.212311      10.212311      10.212311    6[1-(0),6-(6,6),6-(6,6)]
    46       8.915613       8.915613       8.915613    6[1-(0),6-(6,6),6-(6,6)]
    47       10.72995       10.72995       10.72995    6[6-(1,6),6-(1,6),6-(8,8)]
    48       9.914474       9.914474       9.914474    6[6-(6,6),8-(27),8-(27)]
    49       1.573726       1.573726       1.573726    6[1-(0),6-(6,6),6-(6,6)]
    50      12.770591      12.770591      12.770591    6[6-(6,6),8-(27),8-(27)]
    51       0.864899       0.864899       0.864899    6[6-(1,6),6-(1,6),6-(8,8)]
    52       1.239472       1.239472       1.239472    6[1-(0),6-(6,6),6-(6,6)]
    53       2.856118       2.856118       2.856118    6[6-(1,6),6-(1,6),6-(6,6)]
    54       2.640218       2.640218       2.640218    6[6-(1,6),6-(1,6),6-(8,8)]
    55       2.364491       2.364491       2.364491    6[6-(1,6),6-(1,6),6-(6,6)]
    56       3.040803       3.040803       3.040803    6[1-(0),6-(6,6),6-(6,6)]
    57       3.788648       3.788648       3.788648    6[1-(0),6-(6,6),6-(6,6)]
    58       5.302546       5.302546       5.302546    6[6-(6,6),8-(0),8-(27)]
    59         2.8171         2.8171         2.8171    6[6-(1,6),6-(1,6),6-(8,8)]
    60        2.27605        2.27605        2.27605    6[6-(6,6),8-(0),8-(27,27)]
    61       3.709311       3.709311       3.709311    6[1-(0),6-(6,6),6-(6,6)]
    62       2.412613       2.412613       2.412613    6[1-(0),6-(6,6),6-(6,6)]
    63        4.22695        4.22695        4.22695    6[6-(1,6),6-(1,6),6-(8,8)]
    64       3.411474       3.411474       3.411474    6[6-(6,6),8-(27),8-(27)]
    65       4.929274       4.929274       4.929274    6[1-(0),6-(6,6),6-(6,6)]
    66       6.738409       6.738409       6.738409    6[6-(6,6),8-(27),8-(27)]
    67       5.638101       5.638101       5.638101    6[6-(1,6),6-(1,6),6-(8,8)]
    68       5.263528       5.263528       5.263528    6[1-(0),6-(6,6),6-(6,6)]
    69       3.646882       3.646882       3.646882    6[6-(1,6),6-(1,6),6-(6,6)]
    70       3.862782       3.862782       3.862782    6[6-(1,6),6-(1,6),6-(8,8)]
    71       4.138509       4.138509       4.138509    6[6-(1,6),6-(1,6),6-(6,6)]
    72       3.462197       3.462197       3.462197    6[1-(0),6-(6,6),6-(6,6)]
    73       2.714352       2.714352       2.714352    6[1-(0),6-(6,6),6-(6,6)]
    74       1.200454       1.200454       1.200454    6[6-(6,6),8-(0),8-(27)]
    75         3.6859         3.6859         3.6859    6[6-(1,6),6-(1,6),6-(8,8)]
    76        4.22695        4.22695        4.22695    6[6-(6,6),8-(0),8-(27,27)]
    77       2.793689       2.793689       2.793689    6[1-(0),6-(6,6),6-(6,6)]
    78       4.090387       4.090387       4.090387    6[1-(0),6-(6,6),6-(6,6)]
    79        2.27605        2.27605        2.27605    6[6-(1,6),6-(1,6),6-(8,8)]
    80       3.091526       3.091526       3.091526    6[6-(6,6),8-(27),8-(27)]
    81      11.432274      11.432274      11.432274    6[1-(0),6-(6,6),6-(6,6)]
    82       0.235409       0.235409       0.235409    6[6-(6,6),8-(27),8-(27)]
    83      12.141101      12.141101      12.141101    6[6-(1,6),6-(1,6),6-(8,8)]
    84      11.766528      11.766528      11.766528    6[1-(0),6-(6,6),6-(6,6)]
    85      10.149882      10.149882      10.149882    6[6-(1,6),6-(1,6),6-(6,6)]
    86      10.365782      10.365782      10.365782    6[6-(1,6),6-(1,6),6-(8,8)]
    87      10.641509      10.641509      10.641509    6[6-(1,6),6-(1,6),6-(6,6)]
    88       9.965197       9.965197       9.965197    6[1-(0),6-(6,6),6-(6,6)]
    89       9.217352       9.217352       9.217352    6[1-(0),6-(6,6),6-(6,6)]
    90       7.703454       7.703454       7.703454    6[6-(6,6),8-(0),8-(27)]
    91        10.1889        10.1889        10.1889    6[6-(1,6),6-(1,6),6-(8,8)]
    92       10.72995       10.72995       10.72995    6[6-(6,6),8-(0),8-(27,27)]
    93       9.296689       9.296689       9.296689    6[1-(0),6-(6,6),6-(6,6)]
    94      10.593387      10.593387      10.593387    6[1-(0),6-(6,6),6-(6,6)]
    95        8.77905        8.77905        8.77905    6[6-(1,6),6-(1,6),6-(8,8)]
    96       9.594526       9.594526       9.594526    6[6-(6,6),8-(27),8-(27)]
    97      12.057863      12.057863      12.057863    8[6-(6,8)]
    98       12.46495       12.46495       12.46495    8[6-(6,8),27-(8,8,8)]
    99       6.443172       6.443172       6.443172    8[6-(6,8),27-(8,8,8)]
   100       5.303847       5.303847       5.303847    8[6-(6,8),27-(8,8)]
   101      10.832697      10.832697      10.832697    8[6-(6,8),27-(8,8,8)]
   102       9.599729       9.599729       9.599729    8[6-(6,8),27-(8,8)]
   103       8.377945       8.377945       8.377945    8[6-(6,8),27-(8,8),27-(8,8,8)]
   104       8.637285       8.637285       8.637285    8[6-(6,8)]
   105       5.554863       5.554863       5.554863    8[6-(6,8)]
   106        5.96195        5.96195        5.96195    8[6-(6,8),27-(8,8,8)]
   107      12.946172      12.946172      12.946172    8[6-(6,8),27-(8,8,8)]
   108      11.806847      11.806847      11.806847    8[6-(6,8),27-(8,8)]
   109       4.329697       4.329697       4.329697    8[6-(6,8),27-(8,8,8)]
   110       3.096729       3.096729       3.096729    8[6-(6,8),27-(8,8)]
   111       1.874945       1.874945       1.874945    8[6-(6,8),27-(8,8),27-(8,8,8)]
   112       2.134285       2.134285       2.134285    8[6-(6,8)]
   113       0.948137       0.948137       0.948137    8[6-(6,8)]
   114        0.54105        0.54105        0.54105    8[6-(6,8),27-(8,8,8)]
   115       6.562828       6.562828       6.562828    8[6-(6,8),27-(8,8,8)]
   116       7.702153       7.702153       7.702153    8[6-(6,8),27-(8,8)]
   117       2.173303       2.173303       2.173303    8[6-(6,8),27-(8,8,8)]
   118       3.406271       3.406271       3.406271    8[6-(6,8),27-(8,8)]
   119       4.628055       4.628055       4.628055    8[6-(6,8),27-(8,8),27-(8,8,8)]
   120       4.368715       4.368715       4.368715    8[6-(6,8)]
   121       7.451137       7.451137       7.451137    8[6-(6,8)]
   122        7.04405        7.04405        7.04405    8[6-(6,8),27-(8,8,8)]
   123       0.059828       0.059828       0.059828    8[6-(6,8),27-(8,8,8)]
   124       1.199153       1.199153       1.199153    8[6-(6,8),27-(8,8)]
   125       8.676303       8.676303       8.676303    8[6-(6,8),27-(8,8,8)]
   126       9.909271       9.909271       9.909271    8[6-(6,8),27-(8,8)]
   127      11.131055      11.131055      11.131055    8[6-(6,8),27-(8,8),27-(8,8,8)]
   128      10.871715      10.871715      10.871715    8[6-(6,8)]
