# Supplementary material for: A collection of forcefield precursors for metal–organic frameworks
Source: RSC Adv. 2019 Nov 13;9(63):36492–507. doi: 10.1039/c9ra07327b (PMC9075174; doi:10.1039/c9ra07327b)
Supplement: RA-009-C9RA07327B-s712 [file RA-009-C9RA07327B-s712.txt]

FEYQIK_clean

8.655000    0.000000    0.000000
0.700235    9.911896    0.000000
4.046819    2.811638    10.630430

     1        7.18553        7.18553        7.18553    59[8-(6),8-(6),8-(6),8-(6),8-(6),8-(6)]
     2       6.216524       6.216524       6.216524    59[8-(6),8-(6),8-(6),8-(6),8-(6),8-(6)]
     3       5.701644       5.701644       5.701644    1[6-(1,6,6)]
     4       5.632603       5.632603       5.632603    1[6-(1,6,6)]
     5       3.821581       3.821581       3.821581    1[6-(1,6,6)]
     6       3.682777       3.682777       3.682777    1[6-(1,6,6)]
     7       5.769761       5.769761       5.769761    1[6-(1,6,6)]
     8       5.819622       5.819622       5.819622    1[6-(1,6,6)]
     9       3.803578       3.803578       3.803578    1[6-(1,6,6)]
    10       4.049384       4.049384       4.049384    1[6-(1,6,6)]
    11       7.755504       7.755504       7.755504    1[6-(1,6,6)]
    12       6.968046       6.968046       6.968046    1[6-(1,6,6)]
    13       1.083541       1.083541       1.083541    1[6-(1,6,6)]
    14       9.120421       9.120421       9.120421    1[6-(1,6,6)]
    15        7.70041        7.70041        7.70041    1[6-(1,6,6)]
    16       7.769451       7.769451       7.769451    1[6-(1,6,6)]
    17       9.580473       9.580473       9.580473    1[6-(1,6,6)]
    18       9.719277       9.719277       9.719277    1[6-(1,6,6)]
    19       7.632293       7.632293       7.632293    1[6-(1,6,6)]
    20       7.582432       7.582432       7.582432    1[6-(1,6,6)]
    21       9.598476       9.598476       9.598476    1[6-(1,6,6)]
    22        9.35267        9.35267        9.35267    1[6-(1,6,6)]
    23        5.64655        5.64655        5.64655    1[6-(1,6,6)]
    24       6.434008       6.434008       6.434008    1[6-(1,6,6)]
    25      12.318513      12.318513      12.318513    1[6-(1,6,6)]
    26       4.281633       4.281633       4.281633    1[6-(1,6,6)]
    27       4.292122       4.292122       4.292122    6[6-(1,1,6),8-(59),8-(59)]
    28       5.093138       5.093138       5.093138    6[1-(0),1-(0),6-(1,1,6),6-(8,8)]
    29       4.320334       4.320334       4.320334    6[1-(0),1-(0),6-(1,1,6),6-(1,1,6)]
    30       5.223727       5.223727       5.223727    6[1-(0),1-(0),6-(1,1,6),6-(1,1,6)]
    31       4.491691       4.491691       4.491691    6[1-(0),1-(0),6-(1,1,6),6-(8,8)]
    32       8.034949       8.034949       8.034949    6[6-(1,1,6),8-(59),8-(59)]
    33       7.442594       7.442594       7.442594    6[6-(1,1,6),8-(59),8-(59)]
    34       7.709563       7.709563       7.709563    6[1-(0),1-(0),6-(1,1,6),6-(8,8)]
    35       8.994647       8.994647       8.994647    6[1-(0),1-(0),6-(1,1,6),6-(1,1,6)]
    36       9.109932       9.109932       9.109932    6[6-(1,1,6),8-(59),8-(59)]
    37       8.308916       8.308916       8.308916    6[1-(0),1-(0),6-(1,1,6),6-(8,8)]
    38        9.08172        9.08172        9.08172    6[1-(0),1-(0),6-(1,1,6),6-(1,1,6)]
    39       8.178327       8.178327       8.178327    6[1-(0),1-(0),6-(1,1,6),6-(1,1,6)]
    40       8.910363       8.910363       8.910363    6[1-(0),1-(0),6-(1,1,6),6-(8,8)]
    41       5.367105       5.367105       5.367105    6[6-(1,1,6),8-(59),8-(59)]
    42        5.95946        5.95946        5.95946    6[6-(1,1,6),8-(59),8-(59)]
    43       5.692491       5.692491       5.692491    6[1-(0),1-(0),6-(1,1,6),6-(8,8)]
    44       4.407407       4.407407       4.407407    6[1-(0),1-(0),6-(1,1,6),6-(1,1,6)]
    45       8.560676       8.560676       8.560676    8[6-(6,8),59-(8,8,8,8,8)]
    46       6.601345       6.601345       6.601345    8[6-(6,8),59-(8,8,8,8,8)]
    47       8.390017       8.390017       8.390017    8[6-(6,8),59-(8,8,8,8,8)]
    48       6.295404       6.295404       6.295404    8[6-(6,8),59-(8,8,8,8,8)]
    49      11.726956      11.726956      11.726956    8[6-(6,8),59-(8,8,8,8,8)]
    50       4.862868       4.862868       4.862868    8[6-(6,8),59-(8,8,8,8,8)]
    51       4.841378       4.841378       4.841378    8[6-(6,8),59-(8,8,8,8,8)]
    52       6.800709       6.800709       6.800709    8[6-(6,8),59-(8,8,8,8,8)]
    53       5.012037       5.012037       5.012037    8[6-(6,8),59-(8,8,8,8,8)]
    54        7.10665        7.10665        7.10665    8[6-(6,8),59-(8,8,8,8,8)]
    55       1.675098       1.675098       1.675098    8[6-(6,8),59-(8,8,8,8,8)]
    56       8.539186       8.539186       8.539186    8[6-(6,8),59-(8,8,8,8,8)]
