# Supplementary material for: A collection of forcefield precursors for metal–organic frameworks
Source: RSC Adv. 2019 Nov 13;9(63):36492–507. doi: 10.1039/c9ra07327b (PMC9075174; doi:10.1039/c9ra07327b)
Supplement: RA-009-C9RA07327B-s713 [file RA-009-C9RA07327B-s713.txt]

FEZCOD_charged

15.132800    0.000000    0.000000
0.000000    15.729200    0.000000
-5.392819    0.000000    26.750220

     1      -0.073146      -0.073146      -0.073146    63[8-(6),8-(6),8-(6),8-(6),8-(6),8-(6),8-(6),8-(6)]
     2       7.116718       7.116718       7.116718    63[8-(6),8-(6),8-(6),8-(6),8-(6),8-(6),8-(6),8-(6)]
     3       9.813127       9.813127       9.813127    63[8-(6),8-(6),8-(6),8-(6),8-(6),8-(6),8-(6),8-(6)]
     4       2.623263       2.623263       2.623263    63[8-(6),8-(6),8-(6),8-(6),8-(6),8-(6),8-(6),8-(6)]
     5      -0.002446      -0.002446      -0.002446    1[6-(7,8)]
     6       2.684896       2.684896       2.684896    1[6-(1,1,7)]
     7       2.946569       2.946569       2.946569    1[6-(1,1,7)]
     8       1.804775       1.804775       1.804775    1[6-(1,1,7)]
     9       1.739925       1.739925       1.739925    1[6-(1,1,7)]
    10       0.228841       0.228841       0.228841    1[6-(1,1,7)]
    11       1.423374       1.423374       1.423374    1[6-(1,1,7)]
    12      -1.573304      -1.573304      -1.573304    1[6-(7,8)]
    13      -0.491359      -0.491359      -0.491359    1[6-(1,1,7)]
    14      -1.896282      -1.896282      -1.896282    1[6-(1,1,7)]
    15      -1.089249      -1.089249      -1.089249    1[6-(1,1,7)]
    16       1.164078       1.164078       1.164078    1[6-(1,1,7)]
    17       1.660345       1.660345       1.660345    1[6-(1,1,7)]
    18       0.867906       0.867906       0.867906    1[6-(1,1,7)]
    19       3.205926       3.205926       3.205926    1[6-(7,8)]
    20       6.188981       6.188981       6.188981    1[6-(1,1,7)]
    21       5.206657       5.206657       5.206657    1[6-(1,1,7)]
    22       5.805934       5.805934       5.805934    1[6-(1,1,7)]
    23       5.328874       5.328874       5.328874    1[6-(1,1,7)]
    24       4.314125       4.314125       4.314125    1[6-(1,1,7)]
    25       3.756053       3.756053       3.756053    1[6-(1,1,7)]
    26      -0.032416      -0.032416      -0.032416    1[6-(7,8)]
    27       2.021417       2.021417       2.021417    1[6-(1,1,7)]
    28       0.481585       0.481585       0.481585    1[6-(1,1,7)]
    29       1.619372       1.619372       1.619372    1[6-(1,1,7)]
    30        2.64398        2.64398        2.64398    1[6-(1,1,7)]
    31       2.692507       2.692507       2.692507    1[6-(1,1,7)]
    32       1.531482       1.531482       1.531482    1[6-(1,1,7)]
    33       1.956776       1.956776       1.956776    1[6-(7,8)]
    34       4.699945       4.699945       4.699945    1[6-(1,1,7)]
    35       3.615613       3.615613       3.615613    1[6-(1,1,7)]
    36       4.480185       4.480185       4.480185    1[6-(1,1,7)]
    37       3.954077       3.954077       3.954077    1[6-(1,1,7)]
    38       3.169795       3.169795       3.169795    1[6-(1,1,7)]
    39       2.358695       2.358695       2.358695    1[6-(1,1,7)]
    40       0.618062       0.618062       0.618062    1[6-(7,8)]
    41      -2.849376      -2.849376      -2.849376    1[6-(1,1,7)]
    42       -2.72094       -2.72094       -2.72094    1[6-(1,1,7)]
    43      -2.828678      -2.828678      -2.828678    1[6-(1,1,7)]
    44      -1.106942      -1.106942      -1.106942    1[6-(1,1,7)]
    45       0.138374       0.138374       0.138374    1[6-(1,1,7)]
    46       0.155524       0.155524       0.155524    1[6-(1,1,7)]
    47       -1.06027       -1.06027       -1.06027    1[6-(7,8)]
    48      10.196965      10.196965      10.196965    1[6-(1,1,7)]
    49       10.72648       10.72648       10.72648    1[6-(1,1,7)]
    50      10.972904      10.972904      10.972904    1[6-(1,1,7)]
    51      11.171507      11.171507      11.171507    1[6-(1,1,7)]
    52      -2.477133      -2.477133      -2.477133    1[6-(1,1,7)]
    53      -2.704964      -2.704964      -2.704964    1[6-(1,1,7)]
    54      -2.622752      -2.622752      -2.622752    1[6-(7,8)]
    55       9.310954       9.310954       9.310954    1[6-(1,1,7)]
    56      10.664559      10.664559      10.664559    1[6-(1,1,7)]
    57      10.424895      10.424895      10.424895    1[6-(1,1,7)]
    58       9.067089       9.067089       9.067089    1[6-(1,1,7)]
    59      10.042445      10.042445      10.042445    1[6-(1,1,7)]
    60      10.260553      10.260553      10.260553    1[6-(1,1,7)]
    61       7.046017       7.046017       7.046017    1[6-(7,8)]
    62       4.358675       4.358675       4.358675    1[6-(1,1,7)]
    63       4.097003       4.097003       4.097003    1[6-(1,1,7)]
    64       5.238797       5.238797       5.238797    1[6-(1,1,7)]
    65       5.303647       5.303647       5.303647    1[6-(1,1,7)]
    66       6.814731       6.814731       6.814731    1[6-(1,1,7)]
    67       5.620197       5.620197       5.620197    1[6-(1,1,7)]
    68       8.616875       8.616875       8.616875    1[6-(7,8)]
    69        7.53493        7.53493        7.53493    1[6-(1,1,7)]
    70       8.939854       8.939854       8.939854    1[6-(1,1,7)]
    71        8.13282        8.13282        8.13282    1[6-(1,1,7)]
    72       5.879494       5.879494       5.879494    1[6-(1,1,7)]
    73       5.383226       5.383226       5.383226    1[6-(1,1,7)]
    74       6.175666       6.175666       6.175666    1[6-(1,1,7)]
    75       3.837646       3.837646       3.837646    1[6-(7,8)]
    76        0.85459        0.85459        0.85459    1[6-(1,1,7)]
    77       1.836914       1.836914       1.836914    1[6-(1,1,7)]
    78       1.237638       1.237638       1.237638    1[6-(1,1,7)]
    79       1.714697       1.714697       1.714697    1[6-(1,1,7)]
    80       2.729447       2.729447       2.729447    1[6-(1,1,7)]
    81       3.287518       3.287518       3.287518    1[6-(1,1,7)]
    82       7.075988       7.075988       7.075988    1[6-(7,8)]
    83      10.414974      10.414974      10.414974    1[6-(1,1,7)]
    84      11.954805      11.954805      11.954805    1[6-(1,1,7)]
    85      10.817018      10.817018      10.817018    1[6-(1,1,7)]
    86        9.79241        9.79241        9.79241    1[6-(1,1,7)]
    87       9.743883       9.743883       9.743883    1[6-(1,1,7)]
    88      10.904908      10.904908      10.904908    1[6-(1,1,7)]
    89       5.086795       5.086795       5.086795    1[6-(7,8)]
    90       2.343626       2.343626       2.343626    1[6-(1,1,7)]
    91       3.427958       3.427958       3.427958    1[6-(1,1,7)]
    92       2.563387       2.563387       2.563387    1[6-(1,1,7)]
    93       3.089494       3.089494       3.089494    1[6-(1,1,7)]
    94       3.873776       3.873776       3.873776    1[6-(1,1,7)]
    95       4.684877       4.684877       4.684877    1[6-(1,1,7)]
    96       6.425509       6.425509       6.425509    1[6-(7,8)]
    97       9.892947       9.892947       9.892947    1[6-(1,1,7)]
    98       9.764511       9.764511       9.764511    1[6-(1,1,7)]
    99       9.872249       9.872249       9.872249    1[6-(1,1,7)]
   100       8.150513       8.150513       8.150513    1[6-(1,1,7)]
   101       6.905198       6.905198       6.905198    1[6-(1,1,7)]
   102       6.888048       6.888048       6.888048    1[6-(1,1,7)]
   103       8.103842       8.103842       8.103842    1[6-(7,8)]
   104      -3.153394      -3.153394      -3.153394    1[6-(1,1,7)]
   105      -3.682908      -3.682908      -3.682908    1[6-(1,1,7)]
   106      -3.929333      -3.929333      -3.929333    1[6-(1,1,7)]
   107      -4.127936      -4.127936      -4.127936    1[6-(1,1,7)]
   108       9.520705       9.520705       9.520705    1[6-(1,1,7)]
   109       9.748535       9.748535       9.748535    1[6-(1,1,7)]
   110       9.666323       9.666323       9.666323    1[6-(7,8)]
   111      -2.267383      -2.267383      -2.267383    1[6-(1,1,7)]
   112      -3.620987      -3.620987      -3.620987    1[6-(1,1,7)]
   113      -3.381324      -3.381324      -3.381324    1[6-(1,1,7)]
   114      -2.023517      -2.023517      -2.023517    1[6-(1,1,7)]
   115      -2.998873      -2.998873      -2.998873    1[6-(1,1,7)]
   116      -3.216982      -3.216982      -3.216982    1[6-(1,1,7)]
   117       9.742427       9.742427       9.742427    1[6-(7,8)]
   118       7.055085       7.055085       7.055085    1[6-(1,1,7)]
   119       6.793412       6.793412       6.793412    1[6-(1,1,7)]
   120       7.935206       7.935206       7.935206    1[6-(1,1,7)]
   121       8.000056       8.000056       8.000056    1[6-(1,1,7)]
   122        9.51114        9.51114        9.51114    1[6-(1,1,7)]
   123       8.316607       8.316607       8.316607    1[6-(1,1,7)]
   124      11.313285      11.313285      11.313285    1[6-(7,8)]
   125       10.23134       10.23134       10.23134    1[6-(1,1,7)]
   126      11.636263      11.636263      11.636263    1[6-(1,1,7)]
   127       10.82923       10.82923       10.82923    1[6-(1,1,7)]
   128       8.575903       8.575903       8.575903    1[6-(1,1,7)]
   129       8.079636       8.079636       8.079636    1[6-(1,1,7)]
   130       8.872075       8.872075       8.872075    1[6-(1,1,7)]
   131       6.534055       6.534055       6.534055    1[6-(7,8)]
   132          3.551          3.551          3.551    1[6-(1,1,7)]
   133       4.533324       4.533324       4.533324    1[6-(1,1,7)]
   134       3.934047       3.934047       3.934047    1[6-(1,1,7)]
   135       4.411107       4.411107       4.411107    1[6-(1,1,7)]
   136       5.425856       5.425856       5.425856    1[6-(1,1,7)]
   137       5.983928       5.983928       5.983928    1[6-(1,1,7)]
   138       9.772397       9.772397       9.772397    1[6-(7,8)]
   139       7.718564       7.718564       7.718564    1[6-(1,1,7)]
   140       9.258396       9.258396       9.258396    1[6-(1,1,7)]
   141       8.120609       8.120609       8.120609    1[6-(1,1,7)]
   142       7.096001       7.096001       7.096001    1[6-(1,1,7)]
   143       7.047474       7.047474       7.047474    1[6-(1,1,7)]
   144       8.208499       8.208499       8.208499    1[6-(1,1,7)]
   145       7.783205       7.783205       7.783205    1[6-(7,8)]
   146       5.040036       5.040036       5.040036    1[6-(1,1,7)]
   147       6.124368       6.124368       6.124368    1[6-(1,1,7)]
   148       5.259796       5.259796       5.259796    1[6-(1,1,7)]
   149       5.785904       5.785904       5.785904    1[6-(1,1,7)]
   150       6.570186       6.570186       6.570186    1[6-(1,1,7)]
   151       7.381286       7.381286       7.381286    1[6-(1,1,7)]
   152       9.121919       9.121919       9.121919    1[6-(7,8)]
   153      12.589357      12.589357      12.589357    1[6-(1,1,7)]
   154      12.460921      12.460921      12.460921    1[6-(1,1,7)]
   155      12.568659      12.568659      12.568659    1[6-(1,1,7)]
   156      10.846923      10.846923      10.846923    1[6-(1,1,7)]
   157       9.601607       9.601607       9.601607    1[6-(1,1,7)]
   158       9.584457       9.584457       9.584457    1[6-(1,1,7)]
   159      10.800251      10.800251      10.800251    1[6-(7,8)]
   160      -0.456984      -0.456984      -0.456984    1[6-(1,1,7)]
   161      -0.986499      -0.986499      -0.986499    1[6-(1,1,7)]
   162      -1.232923      -1.232923      -1.232923    1[6-(1,1,7)]
   163      -1.431526      -1.431526      -1.431526    1[6-(1,1,7)]
   164      12.217114      12.217114      12.217114    1[6-(1,1,7)]
   165      12.444945      12.444945      12.444945    1[6-(1,1,7)]
   166      12.362733      12.362733      12.362733    1[6-(7,8)]
   167       0.429027       0.429027       0.429027    1[6-(1,1,7)]
   168      -0.924578      -0.924578      -0.924578    1[6-(1,1,7)]
   169      -0.684914      -0.684914      -0.684914    1[6-(1,1,7)]
   170       0.672892       0.672892       0.672892    1[6-(1,1,7)]
   171      -0.302464      -0.302464      -0.302464    1[6-(1,1,7)]
   172      -0.520572      -0.520572      -0.520572    1[6-(1,1,7)]
   173       2.693964       2.693964       2.693964    1[6-(7,8)]
   174       5.381306       5.381306       5.381306    1[6-(1,1,7)]
   175       5.642978       5.642978       5.642978    1[6-(1,1,7)]
   176       4.501184       4.501184       4.501184    1[6-(1,1,7)]
   177       4.436334       4.436334       4.436334    1[6-(1,1,7)]
   178        2.92525        2.92525        2.92525    1[6-(1,1,7)]
   179       4.119784       4.119784       4.119784    1[6-(1,1,7)]
   180       1.123106       1.123106       1.123106    1[6-(7,8)]
   181       2.205051       2.205051       2.205051    1[6-(1,1,7)]
   182       0.800127       0.800127       0.800127    1[6-(1,1,7)]
   183       1.607161       1.607161       1.607161    1[6-(1,1,7)]
   184       3.860487       3.860487       3.860487    1[6-(1,1,7)]
   185       4.356755       4.356755       4.356755    1[6-(1,1,7)]
   186       3.564315       3.564315       3.564315    1[6-(1,1,7)]
   187       5.902335       5.902335       5.902335    1[6-(7,8)]
   188       8.885391       8.885391       8.885391    1[6-(1,1,7)]
   189       7.903067       7.903067       7.903067    1[6-(1,1,7)]
   190       8.502343       8.502343       8.502343    1[6-(1,1,7)]
   191       8.025284       8.025284       8.025284    1[6-(1,1,7)]
   192       7.010534       7.010534       7.010534    1[6-(1,1,7)]
   193       6.452463       6.452463       6.452463    1[6-(1,1,7)]
   194       2.663993       2.663993       2.663993    1[6-(7,8)]
   195      -0.674993      -0.674993      -0.674993    1[6-(1,1,7)]
   196      -2.214824      -2.214824      -2.214824    1[6-(1,1,7)]
   197      -1.077037      -1.077037      -1.077037    1[6-(1,1,7)]
   198      -0.052429      -0.052429      -0.052429    1[6-(1,1,7)]
   199      -0.003902      -0.003902      -0.003902    1[6-(1,1,7)]
   200      -1.164927      -1.164927      -1.164927    1[6-(1,1,7)]
   201       4.653186       4.653186       4.653186    1[6-(7,8)]
   202       7.396355       7.396355       7.396355    1[6-(1,1,7)]
   203       6.312023       6.312023       6.312023    1[6-(1,1,7)]
   204       7.176594       7.176594       7.176594    1[6-(1,1,7)]
   205       6.650487       6.650487       6.650487    1[6-(1,1,7)]
   206       5.866205       5.866205       5.866205    1[6-(1,1,7)]
   207       5.055104       5.055104       5.055104    1[6-(1,1,7)]
   208       3.314472       3.314472       3.314472    1[6-(7,8)]
   209      -0.152966      -0.152966      -0.152966    1[6-(1,1,7)]
   210       -0.02453       -0.02453       -0.02453    1[6-(1,1,7)]
   211      -0.132268      -0.132268      -0.132268    1[6-(1,1,7)]
   212       1.589468       1.589468       1.589468    1[6-(1,1,7)]
   213       2.834783       2.834783       2.834783    1[6-(1,1,7)]
   214       2.851933       2.851933       2.851933    1[6-(1,1,7)]
   215       1.636139       1.636139       1.636139    1[6-(7,8)]
   216      12.893375      12.893375      12.893375    1[6-(1,1,7)]
   217      13.422889      13.422889      13.422889    1[6-(1,1,7)]
   218      13.669314      13.669314      13.669314    1[6-(1,1,7)]
   219      13.867917      13.867917      13.867917    1[6-(1,1,7)]
   220       0.219276       0.219276       0.219276    1[6-(1,1,7)]
   221      -0.008554      -0.008554      -0.008554    1[6-(1,1,7)]
   222       0.073658       0.073658       0.073658    1[6-(7,8)]
   223      12.007364      12.007364      12.007364    1[6-(1,1,7)]
   224      13.360968      13.360968      13.360968    1[6-(1,1,7)]
   225      13.121305      13.121305      13.121305    1[6-(1,1,7)]
   226      11.763498      11.763498      11.763498    1[6-(1,1,7)]
   227      12.738854      12.738854      12.738854    1[6-(1,1,7)]
   228      12.956963      12.956963      12.956963    1[6-(1,1,7)]
   229       0.618808       0.618808       0.618808    6[1-(0),7-(6,6),8-(63)]
   230       2.262362       2.262362       2.262362    6[1-(0),1-(0),1-(0),7-(6,6)]
   231       1.159827       1.159827       1.159827    6[1-(0),1-(0),1-(0),7-(6,6)]
   232      -0.757183      -0.757183      -0.757183    6[1-(0),7-(6,6),8-(63)]
   233       -1.00523       -1.00523       -1.00523    6[1-(0),1-(0),1-(0),7-(6,6)]
   234       0.948537       0.948537       0.948537    6[1-(0),1-(0),1-(0),7-(6,6)]
   235        3.23583        3.23583        3.23583    6[1-(0),7-(6,6),8-(63)]
   236       5.477051       5.477051       5.477051    6[1-(0),1-(0),1-(0),7-(6,6)]
   237       4.443413       4.443413       4.443413    6[1-(0),1-(0),1-(0),7-(6,6)]
   238       0.459312       0.459312       0.459312    6[1-(0),7-(6,6),8-(63)]
   239       1.356321       1.356321       1.356321    6[1-(0),1-(0),1-(0),7-(6,6)]
   240       2.104068       2.104068       2.104068    6[1-(0),1-(0),1-(0),7-(6,6)]
   241       2.011616       2.011616       2.011616    6[1-(0),7-(6,6),8-(63)]
   242       4.036771       4.036771       4.036771    6[1-(0),1-(0),1-(0),7-(6,6)]
   243       3.136488       3.136488       3.136488    6[1-(0),1-(0),1-(0),7-(6,6)]
   244       -0.32546       -0.32546       -0.32546    6[1-(0),7-(6,6),8-(63)]
   245      -2.473306      -2.473306      -2.473306    6[1-(0),1-(0),1-(0),7-(6,6)]
   246      -0.409363      -0.409363      -0.409363    6[1-(0),1-(0),1-(0),7-(6,6)]
   247       -1.84696       -1.84696       -1.84696    6[1-(0),7-(6,6),8-(63)]
   248      10.916219      10.916219      10.916219    6[1-(0),1-(0),1-(0),7-(6,6)]
   249      12.098586      12.098586      12.098586    6[1-(0),1-(0),1-(0),7-(6,6)]
   250      -2.982097      -2.982097      -2.982097    6[1-(0),7-(6,6),8-(63)]
   251      10.274188      10.274188      10.274188    6[1-(0),1-(0),1-(0),7-(6,6)]
   252       9.987751       9.987751       9.987751    6[1-(0),1-(0),1-(0),7-(6,6)]
   253       6.424763       6.424763       6.424763    6[1-(0),7-(6,6),8-(63)]
   254       4.781209       4.781209       4.781209    6[1-(0),1-(0),1-(0),7-(6,6)]
   255       5.883744       5.883744       5.883744    6[1-(0),1-(0),1-(0),7-(6,6)]
   256       7.800754       7.800754       7.800754    6[1-(0),7-(6,6),8-(63)]
   257       8.048802       8.048802       8.048802    6[1-(0),1-(0),1-(0),7-(6,6)]
   258       6.095034       6.095034       6.095034    6[1-(0),1-(0),1-(0),7-(6,6)]
   259       3.807742       3.807742       3.807742    6[1-(0),7-(6,6),8-(63)]
   260        1.56652        1.56652        1.56652    6[1-(0),1-(0),1-(0),7-(6,6)]
   261       2.600159       2.600159       2.600159    6[1-(0),1-(0),1-(0),7-(6,6)]
   262       6.584259       6.584259       6.584259    6[1-(0),7-(6,6),8-(63)]
   263      11.080069      11.080069      11.080069    6[1-(0),1-(0),1-(0),7-(6,6)]
   264      10.332322      10.332322      10.332322    6[1-(0),1-(0),1-(0),7-(6,6)]
   265       5.031955       5.031955       5.031955    6[1-(0),7-(6,6),8-(63)]
   266         3.0068         3.0068         3.0068    6[1-(0),1-(0),1-(0),7-(6,6)]
   267       3.907084       3.907084       3.907084    6[1-(0),1-(0),1-(0),7-(6,6)]
   268       7.369031       7.369031       7.369031    6[1-(0),7-(6,6),8-(63)]
   269       9.516877       9.516877       9.516877    6[1-(0),1-(0),1-(0),7-(6,6)]
   270       7.452935       7.452935       7.452935    6[1-(0),1-(0),1-(0),7-(6,6)]
   271       8.890532       8.890532       8.890532    6[1-(0),7-(6,6),8-(63)]
   272      -3.872647      -3.872647      -3.872647    6[1-(0),1-(0),1-(0),7-(6,6)]
   273      -5.055015      -5.055015      -5.055015    6[1-(0),1-(0),1-(0),7-(6,6)]
   274      10.025668      10.025668      10.025668    6[1-(0),7-(6,6),8-(63)]
   275      -3.230616      -3.230616      -3.230616    6[1-(0),1-(0),1-(0),7-(6,6)]
   276       -2.94418       -2.94418       -2.94418    6[1-(0),1-(0),1-(0),7-(6,6)]
   277       9.121173       9.121173       9.121173    6[1-(0),7-(6,6),8-(63)]
   278       7.477619       7.477619       7.477619    6[1-(0),1-(0),1-(0),7-(6,6)]
   279       8.580154       8.580154       8.580154    6[1-(0),1-(0),1-(0),7-(6,6)]
   280      10.497164      10.497164      10.497164    6[1-(0),7-(6,6),8-(63)]
   281      10.745211      10.745211      10.745211    6[1-(0),1-(0),1-(0),7-(6,6)]
   282       8.791444       8.791444       8.791444    6[1-(0),1-(0),1-(0),7-(6,6)]
   283       6.504151       6.504151       6.504151    6[1-(0),7-(6,6),8-(63)]
   284        4.26293        4.26293        4.26293    6[1-(0),1-(0),1-(0),7-(6,6)]
   285       5.296568       5.296568       5.296568    6[1-(0),1-(0),1-(0),7-(6,6)]
   286       9.280669       9.280669       9.280669    6[1-(0),7-(6,6),8-(63)]
   287        8.38366        8.38366        8.38366    6[1-(0),1-(0),1-(0),7-(6,6)]
   288       7.635913       7.635913       7.635913    6[1-(0),1-(0),1-(0),7-(6,6)]
   289       7.728365       7.728365       7.728365    6[1-(0),7-(6,6),8-(63)]
   290        5.70321        5.70321        5.70321    6[1-(0),1-(0),1-(0),7-(6,6)]
   291       6.603493       6.603493       6.603493    6[1-(0),1-(0),1-(0),7-(6,6)]
   292      10.065441      10.065441      10.065441    6[1-(0),7-(6,6),8-(63)]
   293      12.213287      12.213287      12.213287    6[1-(0),1-(0),1-(0),7-(6,6)]
   294      10.149344      10.149344      10.149344    6[1-(0),1-(0),1-(0),7-(6,6)]
   295      11.586941      11.586941      11.586941    6[1-(0),7-(6,6),8-(63)]
   296      -1.176238      -1.176238      -1.176238    6[1-(0),1-(0),1-(0),7-(6,6)]
   297      -2.358605      -2.358605      -2.358605    6[1-(0),1-(0),1-(0),7-(6,6)]
   298      12.722078      12.722078      12.722078    6[1-(0),7-(6,6),8-(63)]
   299      -0.534207      -0.534207      -0.534207    6[1-(0),1-(0),1-(0),7-(6,6)]
   300       -0.24777       -0.24777       -0.24777    6[1-(0),1-(0),1-(0),7-(6,6)]
   301       3.315218       3.315218       3.315218    6[1-(0),7-(6,6),8-(63)]
   302       4.958772       4.958772       4.958772    6[1-(0),1-(0),1-(0),7-(6,6)]
   303       3.856237       3.856237       3.856237    6[1-(0),1-(0),1-(0),7-(6,6)]
   304       1.939227       1.939227       1.939227    6[1-(0),7-(6,6),8-(63)]
   305       1.691179       1.691179       1.691179    6[1-(0),1-(0),1-(0),7-(6,6)]
   306       3.644947       3.644947       3.644947    6[1-(0),1-(0),1-(0),7-(6,6)]
   307       5.932239       5.932239       5.932239    6[1-(0),7-(6,6),8-(63)]
   308       8.173461       8.173461       8.173461    6[1-(0),1-(0),1-(0),7-(6,6)]
   309       7.139822       7.139822       7.139822    6[1-(0),1-(0),1-(0),7-(6,6)]
   310       3.155722       3.155722       3.155722    6[1-(0),7-(6,6),8-(63)]
   311      -1.340088      -1.340088      -1.340088    6[1-(0),1-(0),1-(0),7-(6,6)]
   312      -0.592341      -0.592341      -0.592341    6[1-(0),1-(0),1-(0),7-(6,6)]
   313       4.708026       4.708026       4.708026    6[1-(0),7-(6,6),8-(63)]
   314       6.733181       6.733181       6.733181    6[1-(0),1-(0),1-(0),7-(6,6)]
   315       5.832897       5.832897       5.832897    6[1-(0),1-(0),1-(0),7-(6,6)]
   316        2.37095        2.37095        2.37095    6[1-(0),7-(6,6),8-(63)]
   317       0.223104       0.223104       0.223104    6[1-(0),1-(0),1-(0),7-(6,6)]
   318       2.287046       2.287046       2.287046    6[1-(0),1-(0),1-(0),7-(6,6)]
   319       0.849449       0.849449       0.849449    6[1-(0),7-(6,6),8-(63)]
   320      13.612628      13.612628      13.612628    6[1-(0),1-(0),1-(0),7-(6,6)]
   321      14.794996      14.794996      14.794996    6[1-(0),1-(0),1-(0),7-(6,6)]
   322      -0.285687      -0.285687      -0.285687    6[1-(0),7-(6,6),8-(63)]
   323      12.970597      12.970597      12.970597    6[1-(0),1-(0),1-(0),7-(6,6)]
   324      12.684161      12.684161      12.684161    6[1-(0),1-(0),1-(0),7-(6,6)]
   325       9.905237       9.905237       9.905237    6[7-(29),29-(6,7)]
   326      -2.388269      -2.388269      -2.388269    6[7-(29),29-(6,7)]
   327      -1.656122      -1.656122      -1.656122    6[7-(29),29-(6,7)]
   328      10.598591      10.598591      10.598591    6[7-(29),29-(7,7)]
   329       2.237904       2.237904       2.237904    6[7-(29),29-(7,7)]
   330       6.522651       6.522651       6.522651    6[7-(29),29-(6,7)]
   331      10.598493      10.598493      10.598493    6[7-(29),29-(7,7)]
   332       5.536338       5.536338       5.536338    6[7-(29),29-(6,7)]
   333       5.938826       5.938826       5.938826    6[7-(29),29-(6,7)]
   334      -2.861666      -2.861666      -2.861666    6[7-(29),29-(6,7)]
   335       9.431841       9.431841       9.431841    6[7-(29),29-(6,7)]
   336       8.699694       8.699694       8.699694    6[7-(29),29-(6,7)]
   337         1.8378         1.8378         1.8378    6[7-(29),29-(7,7)]
   338       4.805668       4.805668       4.805668    6[7-(29),29-(7,7)]
   339        0.52092        0.52092        0.52092    6[7-(29),29-(6,7)]
   340       1.837898       1.837898       1.837898    6[7-(29),29-(7,7)]
   341       1.507234       1.507234       1.507234    6[7-(29),29-(6,7)]
   342       1.104745       1.104745       1.104745    6[7-(29),29-(6,7)]
   343      -0.165256      -0.165256      -0.165256    6[7-(29),29-(6,7)]
   344       12.12825       12.12825       12.12825    6[7-(29),29-(6,7)]
   345      11.396103      11.396103      11.396103    6[7-(29),29-(6,7)]
   346       -0.85861       -0.85861       -0.85861    6[7-(29),29-(7,7)]
   347       7.502077       7.502077       7.502077    6[7-(29),29-(7,7)]
   348        3.21733        3.21733        3.21733    6[7-(29),29-(6,7)]
   349      -0.858512      -0.858512      -0.858512    6[7-(29),29-(7,7)]
   350       4.203643       4.203643       4.203643    6[7-(29),29-(6,7)]
   351       3.801155       3.801155       3.801155    6[7-(29),29-(6,7)]
   352      12.601647      12.601647      12.601647    6[7-(29),29-(6,7)]
   353        0.30814        0.30814        0.30814    6[7-(29),29-(6,7)]
   354       1.040287       1.040287       1.040287    6[7-(29),29-(6,7)]
   355       7.902181       7.902181       7.902181    6[7-(29),29-(7,7)]
   356       4.934313       4.934313       4.934313    6[7-(29),29-(7,7)]
   357       9.219061       9.219061       9.219061    6[7-(29),29-(6,7)]
   358       7.902083       7.902083       7.902083    6[7-(29),29-(7,7)]
   359       8.232747       8.232747       8.232747    6[7-(29),29-(6,7)]
   360       8.635236       8.635236       8.635236    6[7-(29),29-(6,7)]
   361       1.291495       1.291495       1.291495    7[6-(1,1,1),6-(1,1,1),6-(1,8)]
   362      -0.316565      -0.316565      -0.316565    7[6-(1,1,1),6-(1,1,1),6-(1,8)]
   363       4.338185       4.338185       4.338185    7[6-(1,1,1),6-(1,1,1),6-(1,8)]
   364       1.275392       1.275392       1.275392    7[6-(1,1,1),6-(1,1,1),6-(1,8)]
   365       3.030345       3.030345       3.030345    7[6-(1,1,1),6-(1,1,1),6-(1,8)]
   366      -1.030469      -1.030469      -1.030469    7[6-(1,1,1),6-(1,1,1),6-(1,8)]
   367      -2.975793      -2.975793      -2.975793    7[6-(1,1,1),6-(1,1,1),6-(1,8)]
   368      10.869349      10.869349      10.869349    7[6-(1,1,1),6-(1,1,1),6-(1,8)]
   369       5.752077       5.752077       5.752077    7[6-(1,1,1),6-(1,1,1),6-(1,8)]
   370       7.360136       7.360136       7.360136    7[6-(1,1,1),6-(1,1,1),6-(1,8)]
   371       2.705387       2.705387       2.705387    7[6-(1,1,1),6-(1,1,1),6-(1,8)]
   372      11.160998      11.160998      11.160998    7[6-(1,1,1),6-(1,1,1),6-(1,8)]
   373       4.013226       4.013226       4.013226    7[6-(1,1,1),6-(1,1,1),6-(1,8)]
   374        8.07404        8.07404        8.07404    7[6-(1,1,1),6-(1,1,1),6-(1,8)]
   375      -5.113436      -5.113436      -5.113436    7[6-(1,1,1),6-(1,1,1),6-(1,8)]
   376      -3.825777      -3.825777      -3.825777    7[6-(1,1,1),6-(1,1,1),6-(1,8)]
   377       8.448486       8.448486       8.448486    7[6-(1,1,1),6-(1,1,1),6-(1,8)]
   378      10.056546      10.056546      10.056546    7[6-(1,1,1),6-(1,1,1),6-(1,8)]
   379       5.401796       5.401796       5.401796    7[6-(1,1,1),6-(1,1,1),6-(1,8)]
   380       8.464589       8.464589       8.464589    7[6-(1,1,1),6-(1,1,1),6-(1,8)]
   381       6.709636       6.709636       6.709636    7[6-(1,1,1),6-(1,1,1),6-(1,8)]
   382       10.77045       10.77045       10.77045    7[6-(1,1,1),6-(1,1,1),6-(1,8)]
   383      -2.417026      -2.417026      -2.417026    7[6-(1,1,1),6-(1,1,1),6-(1,8)]
   384      -1.129368      -1.129368      -1.129368    7[6-(1,1,1),6-(1,1,1),6-(1,8)]
   385       3.987904       3.987904       3.987904    7[6-(1,1,1),6-(1,1,1),6-(1,8)]
   386       2.379845       2.379845       2.379845    7[6-(1,1,1),6-(1,1,1),6-(1,8)]
   387       7.034594       7.034594       7.034594    7[6-(1,1,1),6-(1,1,1),6-(1,8)]
   388      -1.421017      -1.421017      -1.421017    7[6-(1,1,1),6-(1,1,1),6-(1,8)]
   389       5.726755       5.726755       5.726755    7[6-(1,1,1),6-(1,1,1),6-(1,8)]
   390       1.665941       1.665941       1.665941    7[6-(1,1,1),6-(1,1,1),6-(1,8)]
   391      -0.279383      -0.279383      -0.279383    7[6-(1,1,1),6-(1,1,1),6-(1,8)]
   392      13.565758      13.565758      13.565758    7[6-(1,1,1),6-(1,1,1),6-(1,8)]
   393       8.793155       8.793155       8.793155    7[6-(29),29-(6,6)]
   394      -1.728332      -1.728332      -1.728332    7[6-(29),29-(6,7)]
   395      -2.359935      -2.359935      -2.359935    7[6-(29),29-(6,6)]
   396      10.805553      10.805553      10.805553    7[6-(29),29-(6,7)]
   397       1.241655       1.241655       1.241655    7[6-(29),29-(6,7)]
   398       6.241537       6.241537       6.241537    7[6-(29),29-(6,7)]
   399      10.392548      10.392548      10.392548    7[6-(29),29-(6,6)]
   400       4.770487       4.770487       4.770487    7[6-(29),29-(6,7)]
   401       5.075161       5.075161       5.075161    7[6-(29),29-(6,7)]
   402      -1.749584      -1.749584      -1.749584    7[6-(29),29-(6,6)]
   403       8.771903       8.771903       8.771903    7[6-(29),29-(6,7)]
   404       9.403507       9.403507       9.403507    7[6-(29),29-(6,6)]
   405       1.630837       1.630837       1.630837    7[6-(29),29-(6,7)]
   406       5.801916       5.801916       5.801916    7[6-(29),29-(6,7)]
   407       0.802034       0.802034       0.802034    7[6-(29),29-(6,7)]
   408       2.043842       2.043842       2.043842    7[6-(29),29-(6,6)]
   409       2.273085       2.273085       2.273085    7[6-(29),29-(6,7)]
   410       1.968411       1.968411       1.968411    7[6-(29),29-(6,7)]
   411       0.946826       0.946826       0.946826    7[6-(29),29-(6,6)]
   412      11.468313      11.468313      11.468313    7[6-(29),29-(6,7)]
   413      12.099916      12.099916      12.099916    7[6-(29),29-(6,6)]
   414      -1.065572      -1.065572      -1.065572    7[6-(29),29-(6,7)]
   415       8.498326       8.498326       8.498326    7[6-(29),29-(6,7)]
   416       3.498444       3.498444       3.498444    7[6-(29),29-(6,7)]
   417      -0.652567      -0.652567      -0.652567    7[6-(29),29-(6,6)]
   418       4.969494       4.969494       4.969494    7[6-(29),29-(6,7)]
   419        4.66482        4.66482        4.66482    7[6-(29),29-(6,7)]
   420      11.489565      11.489565      11.489565    7[6-(29),29-(6,6)]
   421       0.968078       0.968078       0.968078    7[6-(29),29-(6,7)]
   422       0.336474       0.336474       0.336474    7[6-(29),29-(6,6)]
   423       8.109144       8.109144       8.109144    7[6-(29),29-(6,7)]
   424       3.938065       3.938065       3.938065    7[6-(29),29-(6,7)]
   425       8.937947       8.937947       8.937947    7[6-(29),29-(6,7)]
   426       7.696139       7.696139       7.696139    7[6-(29),29-(6,6)]
   427       7.466896       7.466896       7.466896    7[6-(29),29-(6,7)]
   428        7.77157        7.77157        7.77157    7[6-(29),29-(6,7)]
   429       0.751387       0.751387       0.751387    8[6-(1,7),63-(8,8,8,8,8,8,8)]
   430      -0.214117      -0.214117      -0.214117    8[6-(1,7),63-(8,8,8,8,8,8,8)]
   431       2.239182       2.239182       2.239182    8[6-(1,7),63-(8,8,8,8,8,8,8)]
   432        0.28175        0.28175        0.28175    8[6-(1,7),63-(8,8,8,8,8,8,8)]
   433        1.12039        1.12039        1.12039    8[6-(1,7),63-(8,8,8,8,8,8,8)]
   434      -0.793924      -0.793924      -0.793924    8[6-(1,7),63-(8,8,8,8,8,8,8)]
   435      -1.737761      -1.737761      -1.737761    8[6-(1,7),63-(8,8,8,8,8,8,8)]
   436      -2.172127      -2.172127      -2.172127    8[6-(1,7),63-(8,8,8,8,8,8,8)]
   437       6.292185       6.292185       6.292185    8[6-(1,7),63-(8,8,8,8,8,8,8)]
   438       7.257688       7.257688       7.257688    8[6-(1,7),63-(8,8,8,8,8,8,8)]
   439       4.804389       4.804389       4.804389    8[6-(1,7),63-(8,8,8,8,8,8,8)]
   440       6.761821       6.761821       6.761821    8[6-(1,7),63-(8,8,8,8,8,8,8)]
   441       5.923181       5.923181       5.923181    8[6-(1,7),63-(8,8,8,8,8,8,8)]
   442       7.837496       7.837496       7.837496    8[6-(1,7),63-(8,8,8,8,8,8,8)]
   443       8.781333       8.781333       8.781333    8[6-(1,7),63-(8,8,8,8,8,8,8)]
   444       9.215698       9.215698       9.215698    8[6-(1,7),63-(8,8,8,8,8,8,8)]
   445       8.988594       8.988594       8.988594    8[6-(1,7),63-(8,8,8,8,8,8,8)]
   446       9.954098       9.954098       9.954098    8[6-(1,7),63-(8,8,8,8,8,8,8)]
   447       7.500799       7.500799       7.500799    8[6-(1,7),63-(8,8,8,8,8,8,8)]
   448       9.458231       9.458231       9.458231    8[6-(1,7),63-(8,8,8,8,8,8,8)]
   449       8.619591       8.619591       8.619591    8[6-(1,7),63-(8,8,8,8,8,8,8)]
   450      10.533905      10.533905      10.533905    8[6-(1,7),63-(8,8,8,8,8,8,8)]
   451      11.477742      11.477742      11.477742    8[6-(1,7),63-(8,8,8,8,8,8,8)]
   452      11.912108      11.912108      11.912108    8[6-(1,7),63-(8,8,8,8,8,8,8)]
   453       3.447796       3.447796       3.447796    8[6-(1,7),63-(8,8,8,8,8,8,8)]
   454       2.482293       2.482293       2.482293    8[6-(1,7),63-(8,8,8,8,8,8,8)]
   455       4.935592       4.935592       4.935592    8[6-(1,7),63-(8,8,8,8,8,8,8)]
   456        2.97816        2.97816        2.97816    8[6-(1,7),63-(8,8,8,8,8,8,8)]
   457         3.8168         3.8168         3.8168    8[6-(1,7),63-(8,8,8,8,8,8,8)]
   458       1.902485       1.902485       1.902485    8[6-(1,7),63-(8,8,8,8,8,8,8)]
   459       0.958648       0.958648       0.958648    8[6-(1,7),63-(8,8,8,8,8,8,8)]
   460       0.524283       0.524283       0.524283    8[6-(1,7),63-(8,8,8,8,8,8,8)]
   461       6.889846       6.889846       6.889846    29[6-(7),6-(7),7-(6)]
   462      -3.379434      -3.379434      -3.379434    29[6-(7),6-(7),7-(6)]
   463      -0.490964      -0.490964      -0.490964    29[6-(7),7-(6),7-(6)]
   464      11.045402      11.045402      11.045402    29[6-(7),7-(6),7-(6)]
   465      10.154033      10.154033      10.154033    29[6-(7),6-(7),7-(6)]
   466       3.861993       3.861993       3.861993    29[6-(7),7-(6),7-(6)]
   467       0.153726       0.153726       0.153726    29[6-(7),6-(7),7-(6)]
   468      10.423005      10.423005      10.423005    29[6-(7),6-(7),7-(6)]
   469       7.534535       7.534535       7.534535    29[6-(7),7-(6),7-(6)]
   470       1.390988       1.390988       1.390988    29[6-(7),7-(6),7-(6)]
   471       2.282357       2.282357       2.282357    29[6-(7),6-(7),7-(6)]
   472       3.181579       3.181579       3.181579    29[6-(7),7-(6),7-(6)]
   473       2.850135       2.850135       2.850135    29[6-(7),6-(7),7-(6)]
   474      13.119415      13.119415      13.119415    29[6-(7),6-(7),7-(6)]
   475      10.230945      10.230945      10.230945    29[6-(7),7-(6),7-(6)]
   476      -1.305421      -1.305421      -1.305421    29[6-(7),7-(6),7-(6)]
   477      -0.414052      -0.414052      -0.414052    29[6-(7),6-(7),7-(6)]
   478       5.877988       5.877988       5.877988    29[6-(7),7-(6),7-(6)]
   479       9.586255       9.586255       9.586255    29[6-(7),6-(7),7-(6)]
   480      -0.683024      -0.683024      -0.683024    29[6-(7),6-(7),7-(6)]
   481       2.205446       2.205446       2.205446    29[6-(7),7-(6),7-(6)]
   482       8.348993       8.348993       8.348993    29[6-(7),7-(6),7-(6)]
   483       7.457624       7.457624       7.457624    29[6-(7),6-(7),7-(6)]
   484       6.558402       6.558402       6.558402    29[6-(7),7-(6),7-(6)]
