# Supplementary material for: A collection of forcefield precursors for metal–organic frameworks
Source: RSC Adv. 2019 Nov 13;9(63):36492–507. doi: 10.1039/c9ra07327b (PMC9075174; doi:10.1039/c9ra07327b)
Supplement: RA-009-C9RA07327B-s714 [file RA-009-C9RA07327B-s714.txt]

FIBHEF_clean

11.426200    0.000000    0.000000
3.933711    10.754024    0.000000
0.178801    5.226646    11.380171

     1       10.70117       10.70117       10.70117    29[6-(7),7-(6),7-(6,7)]
     2       4.039302       4.039302       4.039302    29[6-(7),7-(6),7-(6,7)]
     3      11.966578      11.966578      11.966578    29[6-(7),7-(6),7-(6,6)]
     4       4.837542       4.837542       4.837542    29[6-(7),7-(6),7-(6,7)]
     5       11.49941       11.49941       11.49941    29[6-(7),7-(6),7-(6,7)]
     6       3.572134       3.572134       3.572134    29[6-(7),7-(6),7-(6,6)]
     7       6.970197       6.970197       6.970197    1[6-(1,1,6)]
     8       7.225946       7.225946       7.225946    1[6-(1,1,6)]
     9       5.758564       5.758564       5.758564    1[6-(1,1,6)]
    10       4.715688       4.715688       4.715688    1[7-(6,7)]
    11      13.728362      13.728362      13.728362    1[7-(6,7)]
    12       3.497523       3.497523       3.497523    1[6-(1,1,6)]
    13       8.445736       8.445736       8.445736    1[6-(1,1,6)]
    14       7.038941       7.038941       7.038941    1[6-(1,1,6)]
    15       9.313001       9.313001       9.313001    1[6-(1,6,6)]
    16       9.558558       9.558558       9.558558    1[6-(1,6,6)]
    17       7.664561       7.664561       7.664561    1[6-(6,6)]
    18       4.518159       4.518159       4.518159    1[6-(6,6)]
    19      10.658095      10.658095      10.658095    1[6-(6,6)]
    20      13.165206      13.165206      13.165206    1[6-(1,6,6)]
    21      12.854607      12.854607      12.854607    1[6-(1,6,6)]
    22      11.891232      11.891232      11.891232    1[6-(1,1,6)]
    23      12.604966      12.604966      12.604966    1[6-(1,1,6)]
    24      13.418063      13.418063      13.418063    1[6-(1,1,6)]
    25       9.857878       9.857878       9.857878    1[6-(1,1,6)]
    26      10.376101      10.376101      10.376101    1[6-(1,1,6)]
    27        8.83697        8.83697        8.83697    1[6-(1,1,6)]
    28       8.568515       8.568515       8.568515    1[6-(1,1,6)]
    29       8.312766       8.312766       8.312766    1[6-(1,1,6)]
    30       9.780148       9.780148       9.780148    1[6-(1,1,6)]
    31      10.823024      10.823024      10.823024    1[7-(6,7)]
    32        1.81035        1.81035        1.81035    1[7-(6,7)]
    33       8.107478       8.107478       8.107478    1[6-(1,1,6)]
    34       7.092976       7.092976       7.092976    1[6-(1,1,6)]
    35       8.499771       8.499771       8.499771    1[6-(1,1,6)]
    36       6.225711       6.225711       6.225711    1[6-(1,6,6)]
    37       5.980154       5.980154       5.980154    1[6-(1,6,6)]
    38       7.874151       7.874151       7.874151    1[6-(6,6)]
    39      11.020553      11.020553      11.020553    1[6-(6,6)]
    40       4.880617       4.880617       4.880617    1[6-(6,6)]
    41       2.373506       2.373506       2.373506    1[6-(1,6,6)]
    42       2.684105       2.684105       2.684105    1[6-(1,6,6)]
    43        3.64748        3.64748        3.64748    1[6-(1,1,6)]
    44       2.933746       2.933746       2.933746    1[6-(1,1,6)]
    45       2.120649       2.120649       2.120649    1[6-(1,1,6)]
    46       5.680834       5.680834       5.680834    1[6-(1,1,6)]
    47       5.162611       5.162611       5.162611    1[6-(1,1,6)]
    48       6.701742       6.701742       6.701742    1[6-(1,1,6)]
    49       6.645588       6.645588       6.645588    6[1-(0),1-(0),1-(0),6-(6,7)]
    50       6.616636       6.616636       6.616636    6[6-(1,1,1),6-(6,6),7-(1,7)]
    51       7.585811       7.585811       7.585811    6[6-(1,1,6),6-(6,7),6-(6,7)]
    52       6.947532       6.947532       6.947532    6[6-(1,1,1),6-(6,6),7-(7,29)]
    53       7.518172       7.518172       7.518172    6[1-(0),1-(0),1-(0),6-(6,7)]
    54       9.053834       9.053834       9.053834    6[1-(0),1-(0),6-(6,6),6-(6,7)]
    55       9.433147       9.433147       9.433147    6[6-(1,1,6),6-(1,6),7-(6,29)]
    56       8.553903       8.553903       8.553903    6[1-(0),6-(1,6),6-(6,7)]
    57       9.020818       9.020818       9.020818    6[1-(0),6-(1,6),6-(1,6)]
    58      10.333553      10.333553      10.333553    6[1-(0),6-(1,6),6-(6,7)]
    59      11.176806      11.176806      11.176806    6[6-(1,1,6),6-(1,6),7-(6,29)]
    60      12.651254      12.651254      12.651254    6[1-(0),1-(0),6-(6,6),6-(6,7)]
    61      12.708304      12.708304      12.708304    6[1-(0),1-(0),1-(0),6-(6,7)]
    62      13.039997      13.039997      13.039997    6[6-(1,1,1),6-(6,6),7-(1,7)]
    63      13.101084      13.101084      13.101084    6[6-(1,1,6),6-(6,7),6-(6,7)]
    64       9.624063       9.624063       9.624063    6[6-(1,1,1),6-(6,6),7-(7,29)]
    65       9.678481       9.678481       9.678481    6[1-(0),1-(0),1-(0),6-(6,7)]
    66      11.234147      11.234147      11.234147    6[7-(29),29-(7,7)]
    67      13.261618      13.261618      13.261618    6[7-(29),29-(7,7)]
    68      11.215337      11.215337      11.215337    6[7-(29),29-(7,7)]
    69       8.893124       8.893124       8.893124    6[1-(0),1-(0),1-(0),6-(6,7)]
    70       8.922076       8.922076       8.922076    6[6-(1,1,1),6-(6,6),7-(1,7)]
    71       7.952901       7.952901       7.952901    6[6-(1,1,6),6-(6,7),6-(6,7)]
    72        8.59118        8.59118        8.59118    6[6-(1,1,1),6-(6,6),7-(7,29)]
    73        8.02054        8.02054        8.02054    6[1-(0),1-(0),1-(0),6-(6,7)]
    74       6.484878       6.484878       6.484878    6[1-(0),1-(0),6-(6,6),6-(6,7)]
    75       6.105565       6.105565       6.105565    6[6-(1,1,6),6-(1,6),7-(6,29)]
    76       6.984809       6.984809       6.984809    6[1-(0),6-(1,6),6-(6,7)]
    77       6.517894       6.517894       6.517894    6[1-(0),6-(1,6),6-(1,6)]
    78       5.205159       5.205159       5.205159    6[1-(0),6-(1,6),6-(6,7)]
    79       4.361906       4.361906       4.361906    6[6-(1,1,6),6-(1,6),7-(6,29)]
    80       2.887458       2.887458       2.887458    6[1-(0),1-(0),6-(6,6),6-(6,7)]
    81       2.830408       2.830408       2.830408    6[1-(0),1-(0),1-(0),6-(6,7)]
    82       2.498715       2.498715       2.498715    6[6-(1,1,1),6-(6,6),7-(1,7)]
    83       2.437628       2.437628       2.437628    6[6-(1,1,6),6-(6,7),6-(6,7)]
    84       5.914649       5.914649       5.914649    6[6-(1,1,1),6-(6,6),7-(7,29)]
    85       5.860231       5.860231       5.860231    6[1-(0),1-(0),1-(0),6-(6,7)]
    86       0.370854       0.370854       0.370854    6[7-(29),29-(7,7)]
    87       2.277094       2.277094       2.277094    6[7-(29),29-(7,7)]
    88       4.323375       4.323375       4.323375    6[7-(29),29-(7,7)]
    89       5.640763       5.640763       5.640763    7[6-(6,6),7-(1,6),29-(6,7)]
    90       5.475364       5.475364       5.475364    7[1-(0),6-(6,6),7-(6,29)]
    91      10.717393      10.717393      10.717393    7[6-(6,6),6-(6,6),29-(6,7)]
    92      13.554124      13.554124      13.554124    7[1-(0),6-(6,6),7-(6,29)]
    93       9.828918       9.828918       9.828918    7[6-(6,6),7-(1,6),29-(6,7)]
    94      11.022603      11.022603      11.022603    7[6-(29),29-(6,7)]
    95      14.078976      14.078976      14.078976    7[6-(29),29-(6,7)]
    96      11.467259      11.467259      11.467259    7[6-(29),29-(6,7)]
    97       9.897949       9.897949       9.897949    7[6-(6,6),7-(1,6),29-(6,7)]
    98      10.063348      10.063348      10.063348    7[1-(0),6-(6,6),7-(6,29)]
    99       4.821319       4.821319       4.821319    7[6-(6,6),6-(6,6),29-(6,7)]
   100       1.984588       1.984588       1.984588    7[1-(0),6-(6,6),7-(6,29)]
   101       5.709794       5.709794       5.709794    7[6-(6,6),7-(1,6),29-(6,7)]
   102       4.516109       4.516109       4.516109    7[6-(29),29-(6,7)]
   103       1.459736       1.459736       1.459736    7[6-(29),29-(6,7)]
   104       4.071453       4.071453       4.071453    7[6-(29),29-(6,7)]
