# Supplementary material for: A collection of forcefield precursors for metal–organic frameworks
Source: RSC Adv. 2019 Nov 13;9(63):36492–507. doi: 10.1039/c9ra07327b (PMC9075174; doi:10.1039/c9ra07327b)
Supplement: RA-009-C9RA07327B-s715 [file RA-009-C9RA07327B-s715.txt]

FIBHIJ_clean

11.428700    0.000000    0.000000
3.785233    11.074049    0.000000
0.048925    5.966759    11.457317

     1      10.335556      10.335556      10.335556    29[6-(7),7-(6),7-(6,7)]
     2       5.715218       5.715218       5.715218    29[6-(7),7-(6),7-(6,7)]
     3       9.203025       9.203025       9.203025    29[6-(7),7-(6),7-(6,6)]
     4       4.927302       4.927302       4.927302    29[6-(7),7-(6),7-(6,7)]
     5        9.54764        9.54764        9.54764    29[6-(7),7-(6),7-(6,7)]
     6       6.059833       6.059833       6.059833    29[6-(7),7-(6),7-(6,6)]
     7       2.851498       2.851498       2.851498    1[6-(1,1,6)]
     8       2.528238       2.528238       2.528238    1[6-(1,1,6)]
     9       4.018074       4.018074       4.018074    1[6-(1,1,6)]
    10       5.067805       5.067805       5.067805    1[7-(6,7)]
    11       7.340707       7.340707       7.340707    1[7-(6,7)]
    12       2.672006       2.672006       2.672006    1[6-(1,1,6)]
    13        1.27431        1.27431        1.27431    1[6-(1,1,6)]
    14       6.073911       6.073911       6.073911    1[6-(1,1,6)]
    15      11.865428      11.865428      11.865428    1[6-(1,6,6)]
    16      11.618295      11.618295      11.618295    1[6-(1,6,6)]
    17       2.184731       2.184731       2.184731    1[6-(6,6)]
    18       1.466214       1.466214       1.466214    1[6-(6,6)]
    19      10.658558      10.658558      10.658558    1[6-(6,6)]
    20       8.132833       8.132833       8.132833    1[6-(1,6,6)]
    21        8.36593        8.36593        8.36593    1[6-(1,6,6)]
    22       7.700796       7.700796       7.700796    1[6-(1,1,6)]
    23       8.151911       8.151911       8.151911    1[6-(1,1,6)]
    24       9.203335       9.203335       9.203335    1[6-(1,1,6)]
    25      11.458777      11.458777      11.458777    1[6-(1,1,6)]
    26      12.287044      12.287044      12.287044    1[6-(1,1,6)]
    27      10.719737      10.719737      10.719737    1[6-(1,1,6)]
    28       12.41136       12.41136       12.41136    1[6-(1,1,6)]
    29       12.73462       12.73462       12.73462    1[6-(1,1,6)]
    30      11.244784      11.244784      11.244784    1[6-(1,1,6)]
    31      10.195053      10.195053      10.195053    1[7-(6,7)]
    32       7.922151       7.922151       7.922151    1[7-(6,7)]
    33      12.590852      12.590852      12.590852    1[6-(1,1,6)]
    34      13.988548      13.988548      13.988548    1[6-(1,1,6)]
    35       9.188947       9.188947       9.188947    1[6-(1,1,6)]
    36        3.39743        3.39743        3.39743    1[6-(1,6,6)]
    37       3.644563       3.644563       3.644563    1[6-(1,6,6)]
    38      13.078127      13.078127      13.078127    1[6-(6,6)]
    39      13.796644      13.796644      13.796644    1[6-(6,6)]
    40         4.6043         4.6043         4.6043    1[6-(6,6)]
    41       7.130025       7.130025       7.130025    1[6-(1,6,6)]
    42       6.896928       6.896928       6.896928    1[6-(1,6,6)]
    43       7.562062       7.562062       7.562062    1[6-(1,1,6)]
    44       7.110947       7.110947       7.110947    1[6-(1,1,6)]
    45       6.059523       6.059523       6.059523    1[6-(1,1,6)]
    46       3.804081       3.804081       3.804081    1[6-(1,1,6)]
    47       2.975814       2.975814       2.975814    1[6-(1,1,6)]
    48       4.543121       4.543121       4.543121    1[6-(1,1,6)]
    49       3.140305       3.140305       3.140305    6[1-(0),1-(0),1-(0),6-(6,7)]
    50        3.17172        3.17172        3.17172    6[6-(1,1,1),6-(6,6),7-(1,7)]
    51       2.170789       2.170789       2.170789    6[6-(1,1,6),6-(6,7),6-(6,7)]
    52       2.790894       2.790894       2.790894    6[6-(1,1,1),6-(6,6),7-(7,29)]
    53       2.202346       2.202346       2.202346    6[1-(0),1-(0),1-(0),6-(6,7)]
    54      12.136452      12.136452      12.136452    6[1-(0),1-(0),6-(6,6),6-(6,7)]
    55      11.790963      11.790963      11.790963    6[6-(1,1,6),6-(1,6),7-(6,29)]
    56       1.292829       1.292829       1.292829    6[1-(0),6-(1,6),6-(6,7)]
    57       0.859639       0.859639       0.859639    6[1-(0),6-(1,6),6-(1,6)]
    58      10.959174      10.959174      10.959174    6[1-(0),6-(1,6),6-(6,7)]
    59      10.084348      10.084348      10.084348    6[6-(1,1,6),6-(1,6),7-(6,29)]
    60       8.608164       8.608164       8.608164    6[1-(0),1-(0),6-(6,6),6-(6,7)]
    61       8.294748       8.294748       8.294748    6[1-(0),1-(0),1-(0),6-(6,7)]
    62       8.028192       8.028192       8.028192    6[6-(1,1,1),6-(6,6),7-(1,7)]
    63       8.130809       8.130809       8.130809    6[6-(1,1,6),6-(6,7),6-(6,7)]
    64      11.500724      11.500724      11.500724    6[6-(1,1,1),6-(6,6),7-(7,29)]
    65      11.490719      11.490719      11.490719    6[1-(0),1-(0),1-(0),6-(6,7)]
    66       6.021751       6.021751       6.021751    6[7-(29),29-(7,7)]
    67        7.87163        7.87163        7.87163    6[7-(29),29-(7,7)]
    68       9.980061       9.980061       9.980061    6[7-(29),29-(7,7)]
    69      12.122553      12.122553      12.122553    6[1-(0),1-(0),1-(0),6-(6,7)]
    70      12.091138      12.091138      12.091138    6[6-(1,1,1),6-(6,6),7-(1,7)]
    71      13.092069      13.092069      13.092069    6[6-(1,1,6),6-(6,7),6-(6,7)]
    72      12.471964      12.471964      12.471964    6[6-(1,1,1),6-(6,6),7-(7,29)]
    73      13.060512      13.060512      13.060512    6[1-(0),1-(0),1-(0),6-(6,7)]
    74       3.126406       3.126406       3.126406    6[1-(0),1-(0),6-(6,6),6-(6,7)]
    75       3.471895       3.471895       3.471895    6[6-(1,1,6),6-(1,6),7-(6,29)]
    76      13.970029      13.970029      13.970029    6[1-(0),6-(1,6),6-(6,7)]
    77      14.403219      14.403219      14.403219    6[1-(0),6-(1,6),6-(1,6)]
    78       4.303684       4.303684       4.303684    6[1-(0),6-(1,6),6-(6,7)]
    79        5.17851        5.17851        5.17851    6[6-(1,1,6),6-(1,6),7-(6,29)]
    80       6.654694       6.654694       6.654694    6[1-(0),1-(0),6-(6,6),6-(6,7)]
    81        6.96811        6.96811        6.96811    6[1-(0),1-(0),1-(0),6-(6,7)]
    82       7.234666       7.234666       7.234666    6[6-(1,1,1),6-(6,6),7-(1,7)]
    83       7.132049       7.132049       7.132049    6[6-(1,1,6),6-(6,7),6-(6,7)]
    84       3.762134       3.762134       3.762134    6[6-(1,1,1),6-(6,6),7-(7,29)]
    85       3.772139       3.772139       3.772139    6[1-(0),1-(0),1-(0),6-(6,7)]
    86       9.241107       9.241107       9.241107    6[7-(29),29-(7,7)]
    87       7.391228       7.391228       7.391228    6[7-(29),29-(7,7)]
    88       5.282797       5.282797       5.282797    6[7-(29),29-(7,7)]
    89        4.09914        4.09914        4.09914    7[6-(6,6),7-(1,6),29-(6,7)]
    90       4.301878       4.301878       4.301878    7[1-(0),6-(6,6),7-(6,29)]
    91      10.500505      10.500505      10.500505    7[6-(6,6),6-(6,6),29-(6,7)]
    92       7.535131       7.535131       7.535131    7[1-(0),6-(6,6),7-(6,29)]
    93      11.162584      11.162584      11.162584    7[6-(6,6),7-(1,6),29-(6,7)]
    94      10.028998      10.028998      10.028998    7[6-(29),29-(6,7)]
    95       7.070534       7.070534       7.070534    7[6-(29),29-(6,7)]
    96       9.726364       9.726364       9.726364    7[6-(29),29-(6,7)]
    97      11.163718      11.163718      11.163718    7[6-(6,6),7-(1,6),29-(6,7)]
    98       10.96098       10.96098       10.96098    7[1-(0),6-(6,6),7-(6,29)]
    99       4.762353       4.762353       4.762353    7[6-(6,6),6-(6,6),29-(6,7)]
   100       7.727727       7.727727       7.727727    7[1-(0),6-(6,6),7-(6,29)]
   101       4.100274       4.100274       4.100274    7[6-(6,6),7-(1,6),29-(6,7)]
   102        5.23386        5.23386        5.23386    7[6-(29),29-(6,7)]
   103       8.192324       8.192324       8.192324    7[6-(29),29-(6,7)]
   104       5.536494       5.536494       5.536494    7[6-(29),29-(6,7)]
