# Supplementary material for: A collection of forcefield precursors for metal–organic frameworks
Source: RSC Adv. 2019 Nov 13;9(63):36492–507. doi: 10.1039/c9ra07327b (PMC9075174; doi:10.1039/c9ra07327b)
Supplement: RA-009-C9RA07327B-s716 [file RA-009-C9RA07327B-s716.txt]

FIFMOX_clean

12.580000    0.000000    0.000000
0.000000    26.713000    0.000000
0.000000    0.000000    33.455000

     1        6.47392        6.47392        6.47392    27[7-(6,6),7-(6,6),7-(6,6),7-(6,6),7-(6,6),7-(6,6)]
     2       12.39608       12.39608       12.39608    27[7-(6,6),7-(6,6),7-(6,6),7-(6,6),7-(6,6),7-(6,6)]
     3        0.18392        0.18392        0.18392    27[7-(6,6),7-(6,6),7-(6,6),7-(6,6),7-(6,6),7-(6,6)]
     4        6.10608        6.10608        6.10608    27[7-(6,6),7-(6,6),7-(6,6),7-(6,6),7-(6,6),7-(6,6)]
     5       12.39608       12.39608       12.39608    27[7-(6,6),7-(6,6),7-(6,6),7-(6,6),7-(6,6),7-(6,6)]
     6        6.47392        6.47392        6.47392    27[7-(6,6),7-(6,6),7-(6,6),7-(6,6),7-(6,6),7-(6,6)]
     7        6.10608        6.10608        6.10608    27[7-(6,6),7-(6,6),7-(6,6),7-(6,6),7-(6,6),7-(6,6)]
     8        0.18392        0.18392        0.18392    27[7-(6,6),7-(6,6),7-(6,6),7-(6,6),7-(6,6),7-(6,6)]
     9       9.323164       9.323164       9.323164    47[7-(6,6),7-(6,6),7-(6,6)]
    10       9.546836       9.546836       9.546836    47[7-(6,6),7-(6,6),7-(6,6)]
    11       3.033164       3.033164       3.033164    47[7-(6,6),7-(6,6),7-(6,6)]
    12       3.256836       3.256836       3.256836    47[7-(6,6),7-(6,6),7-(6,6)]
    13       9.546836       9.546836       9.546836    47[7-(6,6),7-(6,6),7-(6,6)]
    14       9.323164       9.323164       9.323164    47[7-(6,6),7-(6,6),7-(6,6)]
    15       3.256836       3.256836       3.256836    47[7-(6,6),7-(6,6),7-(6,6)]
    16       3.033164       3.033164       3.033164    47[7-(6,6),7-(6,6),7-(6,6)]
    17       3.570204       3.570204       3.570204    1[6-(6,7)]
    18        2.79905        2.79905        2.79905    1[6-(6,6)]
    19       4.762788       4.762788       4.762788    1[6-(6,6)]
    20       9.739436       9.739436       9.739436    1[6-(6,6)]
    21       10.95089       10.95089       10.95089    1[6-(6,6)]
    22       9.385938       9.385938       9.385938    1[6-(6,7)]
    23        8.66762        8.66762        8.66762    1[6-(6,6)]
    24       9.285298       9.285298       9.285298    1[6-(6,7)]
    25       6.957998       6.957998       6.957998    1[6-(6,7)]
    26       6.230874       6.230874       6.230874    1[6-(6,6)]
    27        8.73681        8.73681        8.73681    1[6-(6,7)]
    28       8.882738       8.882738       8.882738    1[6-(6,6)]
    29       6.939128       6.939128       6.939128    1[6-(6,6)]
    30       3.040586       3.040586       3.040586    1[6-(6,6)]
    31       2.432972       2.432972       2.432972    1[6-(6,6)]
    32       4.136304       4.136304       4.136304    1[6-(6,7)]
    33       6.354158       6.354158       6.354158    1[6-(6,6)]
    34       5.518846       5.518846       5.518846    1[6-(6,7)]
    35       2.186404       2.186404       2.186404    1[6-(6,7)]
    36        2.93743        2.93743        2.93743    1[6-(6,6)]
    37       8.146808       8.146808       8.146808    1[6-(6,7)]
    38       9.448838       9.448838       9.448838    1[6-(6,6)]
    39        9.13937        9.13937        9.13937    1[6-(6,6)]
    40       5.816992       5.816992       5.816992    1[6-(6,6)]
    41       4.218074       4.218074       4.218074    1[6-(6,6)]
    42       4.543896       4.543896       4.543896    1[6-(6,7)]
    43         6.9819         6.9819         6.9819    1[6-(6,6)]
    44        7.83105        7.83105        7.83105    1[6-(6,7)]
    45         9.6237         9.6237         9.6237    1[6-(6,7)]
    46        8.77455        8.77455        8.77455    1[6-(6,6)]
    47       2.719796       2.719796       2.719796    1[6-(6,7)]
    48        3.49095        3.49095        3.49095    1[6-(6,6)]
    49       1.527212       1.527212       1.527212    1[6-(6,6)]
    50       9.130564       9.130564       9.130564    1[6-(6,6)]
    51        7.91911        7.91911        7.91911    1[6-(6,6)]
    52       9.484062       9.484062       9.484062    1[6-(6,7)]
    53       10.20238       10.20238       10.20238    1[6-(6,6)]
    54       9.584702       9.584702       9.584702    1[6-(6,7)]
    55      11.912002      11.912002      11.912002    1[6-(6,7)]
    56       0.059126       0.059126       0.059126    1[6-(6,6)]
    57       10.13319       10.13319       10.13319    1[6-(6,7)]
    58       9.987262       9.987262       9.987262    1[6-(6,6)]
    59      11.930872      11.930872      11.930872    1[6-(6,6)]
    60       3.249414       3.249414       3.249414    1[6-(6,6)]
    61       3.857028       3.857028       3.857028    1[6-(6,6)]
    62       2.153696       2.153696       2.153696    1[6-(6,7)]
    63      12.515842      12.515842      12.515842    1[6-(6,6)]
    64       0.771154       0.771154       0.771154    1[6-(6,7)]
    65       4.103596       4.103596       4.103596    1[6-(6,7)]
    66        3.35257        3.35257        3.35257    1[6-(6,6)]
    67      10.723192      10.723192      10.723192    1[6-(6,7)]
    68       9.421162       9.421162       9.421162    1[6-(6,6)]
    69        9.73063        9.73063        9.73063    1[6-(6,6)]
    70       0.473008       0.473008       0.473008    1[6-(6,6)]
    71       2.071926       2.071926       2.071926    1[6-(6,6)]
    72       1.746104       1.746104       1.746104    1[6-(6,7)]
    73        11.8881        11.8881        11.8881    1[6-(6,6)]
    74       11.03895       11.03895       11.03895    1[6-(6,7)]
    75         9.2463         9.2463         9.2463    1[6-(6,7)]
    76       10.09545       10.09545       10.09545    1[6-(6,6)]
    77       9.860204       9.860204       9.860204    1[6-(6,7)]
    78        9.08905        9.08905        9.08905    1[6-(6,6)]
    79      11.052788      11.052788      11.052788    1[6-(6,6)]
    80       3.449436       3.449436       3.449436    1[6-(6,6)]
    81        4.66089        4.66089        4.66089    1[6-(6,6)]
    82       3.095938       3.095938       3.095938    1[6-(6,7)]
    83        2.37762        2.37762        2.37762    1[6-(6,6)]
    84       2.995298       2.995298       2.995298    1[6-(6,7)]
    85       0.667998       0.667998       0.667998    1[6-(6,7)]
    86      12.520874      12.520874      12.520874    1[6-(6,6)]
    87        2.44681        2.44681        2.44681    1[6-(6,7)]
    88       2.592738       2.592738       2.592738    1[6-(6,6)]
    89       0.649128       0.649128       0.649128    1[6-(6,6)]
    90       9.330586       9.330586       9.330586    1[6-(6,6)]
    91       8.722972       8.722972       8.722972    1[6-(6,6)]
    92      10.426304      10.426304      10.426304    1[6-(6,7)]
    93       0.064158       0.064158       0.064158    1[6-(6,6)]
    94      11.808846      11.808846      11.808846    1[6-(6,7)]
    95       8.476404       8.476404       8.476404    1[6-(6,7)]
    96        9.22743        9.22743        9.22743    1[6-(6,6)]
    97       1.856808       1.856808       1.856808    1[6-(6,7)]
    98       3.158838       3.158838       3.158838    1[6-(6,6)]
    99        2.84937        2.84937        2.84937    1[6-(6,6)]
   100      12.106992      12.106992      12.106992    1[6-(6,6)]
   101      10.508074      10.508074      10.508074    1[6-(6,6)]
   102      10.833896      10.833896      10.833896    1[6-(6,7)]
   103         0.6919         0.6919         0.6919    1[6-(6,6)]
   104        1.54105        1.54105        1.54105    1[6-(6,7)]
   105         3.3337         3.3337         3.3337    1[6-(6,7)]
   106        2.48455        2.48455        2.48455    1[6-(6,6)]
   107       9.009796       9.009796       9.009796    1[6-(6,7)]
   108        9.78095        9.78095        9.78095    1[6-(6,6)]
   109       7.817212       7.817212       7.817212    1[6-(6,6)]
   110       2.840564       2.840564       2.840564    1[6-(6,6)]
   111        1.62911        1.62911        1.62911    1[6-(6,6)]
   112       3.194062       3.194062       3.194062    1[6-(6,7)]
   113        3.91238        3.91238        3.91238    1[6-(6,6)]
   114       3.294702       3.294702       3.294702    1[6-(6,7)]
   115       5.622002       5.622002       5.622002    1[6-(6,7)]
   116       6.349126       6.349126       6.349126    1[6-(6,6)]
   117        3.84319        3.84319        3.84319    1[6-(6,7)]
   118       3.697262       3.697262       3.697262    1[6-(6,6)]
   119       5.640872       5.640872       5.640872    1[6-(6,6)]
   120       9.539414       9.539414       9.539414    1[6-(6,6)]
   121      10.147028      10.147028      10.147028    1[6-(6,6)]
   122       8.443696       8.443696       8.443696    1[6-(6,7)]
   123       6.225842       6.225842       6.225842    1[6-(6,6)]
   124       7.061154       7.061154       7.061154    1[6-(6,7)]
   125      10.393596      10.393596      10.393596    1[6-(6,7)]
   126        9.64257        9.64257        9.64257    1[6-(6,6)]
   127       4.433192       4.433192       4.433192    1[6-(6,7)]
   128       3.131162       3.131162       3.131162    1[6-(6,6)]
   129        3.44063        3.44063        3.44063    1[6-(6,6)]
   130       6.763008       6.763008       6.763008    1[6-(6,6)]
   131       8.361926       8.361926       8.361926    1[6-(6,6)]
   132       8.036104       8.036104       8.036104    1[6-(6,7)]
   133         5.5981         5.5981         5.5981    1[6-(6,6)]
   134        4.74895        4.74895        4.74895    1[6-(6,7)]
   135         2.9563         2.9563         2.9563    1[6-(6,7)]
   136        3.80545        3.80545        3.80545    1[6-(6,6)]
   137       2.719796       2.719796       2.719796    1[6-(6,7)]
   138        3.49095        3.49095        3.49095    1[6-(6,6)]
   139       1.527212       1.527212       1.527212    1[6-(6,6)]
   140       9.130564       9.130564       9.130564    1[6-(6,6)]
   141        7.91911        7.91911        7.91911    1[6-(6,6)]
   142       9.484062       9.484062       9.484062    1[6-(6,7)]
   143       10.20238       10.20238       10.20238    1[6-(6,6)]
   144       9.584702       9.584702       9.584702    1[6-(6,7)]
   145      11.912002      11.912002      11.912002    1[6-(6,7)]
   146       0.059126       0.059126       0.059126    1[6-(6,6)]
   147       10.13319       10.13319       10.13319    1[6-(6,7)]
   148       9.987262       9.987262       9.987262    1[6-(6,6)]
   149      11.930872      11.930872      11.930872    1[6-(6,6)]
   150       3.249414       3.249414       3.249414    1[6-(6,6)]
   151       3.857028       3.857028       3.857028    1[6-(6,6)]
   152       2.153696       2.153696       2.153696    1[6-(6,7)]
   153      12.515842      12.515842      12.515842    1[6-(6,6)]
   154       0.771154       0.771154       0.771154    1[6-(6,7)]
   155       4.103596       4.103596       4.103596    1[6-(6,7)]
   156        3.35257        3.35257        3.35257    1[6-(6,6)]
   157      10.723192      10.723192      10.723192    1[6-(6,7)]
   158       9.421162       9.421162       9.421162    1[6-(6,6)]
   159        9.73063        9.73063        9.73063    1[6-(6,6)]
   160       0.473008       0.473008       0.473008    1[6-(6,6)]
   161       2.071926       2.071926       2.071926    1[6-(6,6)]
   162       1.746104       1.746104       1.746104    1[6-(6,7)]
   163        11.8881        11.8881        11.8881    1[6-(6,6)]
   164       11.03895       11.03895       11.03895    1[6-(6,7)]
   165         9.2463         9.2463         9.2463    1[6-(6,7)]
   166       10.09545       10.09545       10.09545    1[6-(6,6)]
   167       3.570204       3.570204       3.570204    1[6-(6,7)]
   168        2.79905        2.79905        2.79905    1[6-(6,6)]
   169       4.762788       4.762788       4.762788    1[6-(6,6)]
   170       9.739436       9.739436       9.739436    1[6-(6,6)]
   171       10.95089       10.95089       10.95089    1[6-(6,6)]
   172       9.385938       9.385938       9.385938    1[6-(6,7)]
   173        8.66762        8.66762        8.66762    1[6-(6,6)]
   174       9.285298       9.285298       9.285298    1[6-(6,7)]
   175       6.957998       6.957998       6.957998    1[6-(6,7)]
   176       6.230874       6.230874       6.230874    1[6-(6,6)]
   177        8.73681        8.73681        8.73681    1[6-(6,7)]
   178       8.882738       8.882738       8.882738    1[6-(6,6)]
   179       6.939128       6.939128       6.939128    1[6-(6,6)]
   180       3.040586       3.040586       3.040586    1[6-(6,6)]
   181       2.432972       2.432972       2.432972    1[6-(6,6)]
   182       4.136304       4.136304       4.136304    1[6-(6,7)]
   183       6.354158       6.354158       6.354158    1[6-(6,6)]
   184       5.518846       5.518846       5.518846    1[6-(6,7)]
   185       2.186404       2.186404       2.186404    1[6-(6,7)]
   186        2.93743        2.93743        2.93743    1[6-(6,6)]
   187       8.146808       8.146808       8.146808    1[6-(6,7)]
   188       9.448838       9.448838       9.448838    1[6-(6,6)]
   189        9.13937        9.13937        9.13937    1[6-(6,6)]
   190       5.816992       5.816992       5.816992    1[6-(6,6)]
   191       4.218074       4.218074       4.218074    1[6-(6,6)]
   192       4.543896       4.543896       4.543896    1[6-(6,7)]
   193         6.9819         6.9819         6.9819    1[6-(6,6)]
   194        7.83105        7.83105        7.83105    1[6-(6,7)]
   195         9.6237         9.6237         9.6237    1[6-(6,7)]
   196        8.77455        8.77455        8.77455    1[6-(6,6)]
   197       9.009796       9.009796       9.009796    1[6-(6,7)]
   198        9.78095        9.78095        9.78095    1[6-(6,6)]
   199       7.817212       7.817212       7.817212    1[6-(6,6)]
   200       2.840564       2.840564       2.840564    1[6-(6,6)]
   201        1.62911        1.62911        1.62911    1[6-(6,6)]
   202       3.194062       3.194062       3.194062    1[6-(6,7)]
   203        3.91238        3.91238        3.91238    1[6-(6,6)]
   204       3.294702       3.294702       3.294702    1[6-(6,7)]
   205       5.622002       5.622002       5.622002    1[6-(6,7)]
   206       6.349126       6.349126       6.349126    1[6-(6,6)]
   207        3.84319        3.84319        3.84319    1[6-(6,7)]
   208       3.697262       3.697262       3.697262    1[6-(6,6)]
   209       5.640872       5.640872       5.640872    1[6-(6,6)]
   210       9.539414       9.539414       9.539414    1[6-(6,6)]
   211      10.147028      10.147028      10.147028    1[6-(6,6)]
   212       8.443696       8.443696       8.443696    1[6-(6,7)]
   213       6.225842       6.225842       6.225842    1[6-(6,6)]
   214       7.061154       7.061154       7.061154    1[6-(6,7)]
   215      10.393596      10.393596      10.393596    1[6-(6,7)]
   216        9.64257        9.64257        9.64257    1[6-(6,6)]
   217       4.433192       4.433192       4.433192    1[6-(6,7)]
   218       3.131162       3.131162       3.131162    1[6-(6,6)]
   219        3.44063        3.44063        3.44063    1[6-(6,6)]
   220       6.763008       6.763008       6.763008    1[6-(6,6)]
   221       8.361926       8.361926       8.361926    1[6-(6,6)]
   222       8.036104       8.036104       8.036104    1[6-(6,7)]
   223         5.5981         5.5981         5.5981    1[6-(6,6)]
   224        4.74895        4.74895        4.74895    1[6-(6,7)]
   225         2.9563         2.9563         2.9563    1[6-(6,7)]
   226        3.80545        3.80545        3.80545    1[6-(6,6)]
   227       9.860204       9.860204       9.860204    1[6-(6,7)]
   228        9.08905        9.08905        9.08905    1[6-(6,6)]
   229      11.052788      11.052788      11.052788    1[6-(6,6)]
   230       3.449436       3.449436       3.449436    1[6-(6,6)]
   231        4.66089        4.66089        4.66089    1[6-(6,6)]
   232       3.095938       3.095938       3.095938    1[6-(6,7)]
   233        2.37762        2.37762        2.37762    1[6-(6,6)]
   234       2.995298       2.995298       2.995298    1[6-(6,7)]
   235       0.667998       0.667998       0.667998    1[6-(6,7)]
   236      12.520874      12.520874      12.520874    1[6-(6,6)]
   237        2.44681        2.44681        2.44681    1[6-(6,7)]
   238       2.592738       2.592738       2.592738    1[6-(6,6)]
   239       0.649128       0.649128       0.649128    1[6-(6,6)]
   240       9.330586       9.330586       9.330586    1[6-(6,6)]
   241       8.722972       8.722972       8.722972    1[6-(6,6)]
   242      10.426304      10.426304      10.426304    1[6-(6,7)]
   243       0.064158       0.064158       0.064158    1[6-(6,6)]
   244      11.808846      11.808846      11.808846    1[6-(6,7)]
   245       8.476404       8.476404       8.476404    1[6-(6,7)]
   246        9.22743        9.22743        9.22743    1[6-(6,6)]
   247       1.856808       1.856808       1.856808    1[6-(6,7)]
   248       3.158838       3.158838       3.158838    1[6-(6,6)]
   249        2.84937        2.84937        2.84937    1[6-(6,6)]
   250      12.106992      12.106992      12.106992    1[6-(6,6)]
   251      10.508074      10.508074      10.508074    1[6-(6,6)]
   252      10.833896      10.833896      10.833896    1[6-(6,7)]
   253         0.6919         0.6919         0.6919    1[6-(6,6)]
   254        1.54105        1.54105        1.54105    1[6-(6,7)]
   255         3.3337         3.3337         3.3337    1[6-(6,7)]
   256        2.48455        2.48455        2.48455    1[6-(6,6)]
   257       4.111144       4.111144       4.111144    6[1-(0),6-(1,6),7-(6,27)]
   258       3.670844       3.670844       3.670844    6[1-(0),6-(1,6),6-(1,7)]
   259       4.746434       4.746434       4.746434    6[1-(0),6-(1,6),6-(6,7)]
   260       5.822024       5.822024       5.822024    6[6-(1,6),6-(6,6),7-(6,27)]
   261       7.102668       7.102668       7.102668    6[6-(6,6),6-(6,7),6-(6,7)]
   262       8.100262       8.100262       8.100262    6[6-(1,6),6-(6,6),7-(6,27)]
   263       9.399776       9.399776       9.399776    6[1-(0),6-(1,6),6-(6,7)]
   264         10.064         10.064         10.064    6[1-(0),6-(1,6),6-(1,7)]
   265       9.175852       9.175852       9.175852    6[1-(0),6-(1,6),7-(6,27)]
   266        7.42849        7.42849        7.42849    6[6-(1,6),6-(1,6),6-(6,6)]
   267        8.31538        8.31538        8.31538    6[1-(0),6-(1,7),6-(6,6)]
   268       8.675168       8.675168       8.675168    6[1-(0),6-(1,6),7-(6,47)]
   269       7.324076       7.324076       7.324076    6[1-(0),6-(1,6),7-(6,47)]
   270       6.891324       6.891324       6.891324    6[1-(0),6-(1,7),6-(6,6)]
   271       8.124164       8.124164       8.124164    6[1-(0),6-(1,6),7-(6,27)]
   272       8.213482       8.213482       8.213482    6[1-(0),6-(1,6),6-(1,7)]
   273       7.156762       7.156762       7.156762    6[1-(0),6-(1,6),6-(6,7)]
   274        6.42838        6.42838        6.42838    6[6-(1,6),6-(6,6),7-(6,27)]
   275       5.291148       5.291148       5.291148    6[6-(6,6),6-(6,7),6-(6,7)]
   276        4.61057        4.61057        4.61057    6[6-(1,6),6-(6,6),7-(6,27)]
   277       3.485918       3.485918       3.485918    6[1-(0),6-(1,6),6-(6,7)]
   278       3.156322       3.156322       3.156322    6[1-(0),6-(1,6),6-(1,7)]
   279       4.112402       4.112402       4.112402    6[1-(0),6-(1,6),7-(6,27)]
   280       4.757756       4.757756       4.757756    6[6-(1,6),6-(1,6),6-(6,6)]
   281       5.492428       5.492428       5.492428    6[1-(0),6-(1,7),6-(6,6)]
   282        4.99426        4.99426        4.99426    6[1-(0),6-(1,6),7-(6,47)]
   283       3.055682       3.055682       3.055682    6[1-(0),6-(1,6),7-(6,47)]
   284       3.492208       3.492208       3.492208    6[1-(0),6-(1,7),6-(6,6)]
   285       8.175742       8.175742       8.175742    6[1-(0),6-(1,6),7-(6,27)]
   286       8.917962       8.917962       8.917962    6[1-(0),6-(1,6),6-(1,7)]
   287       8.734294       8.734294       8.734294    6[1-(0),6-(1,6),6-(6,7)]
   288       7.819728       7.819728       7.819728    6[6-(1,6),6-(6,6),7-(6,27)]
   289        7.30898        7.30898        7.30898    6[6-(6,6),6-(6,7),6-(6,7)]
   290        6.39064        6.39064        6.39064    6[6-(1,6),6-(6,6),7-(6,27)]
   291       5.699998       5.699998       5.699998    6[1-(0),6-(1,6),6-(6,7)]
   292       4.823172       4.823172       4.823172    6[1-(0),6-(1,6),6-(1,7)]
   293       5.009356       5.009356       5.009356    6[1-(0),6-(1,6),7-(6,27)]
   294       7.797084       7.797084       7.797084    6[6-(1,6),6-(1,6),6-(6,6)]
   295        7.52284        7.52284        7.52284    6[1-(0),6-(1,7),6-(6,6)]
   296       8.036104       8.036104       8.036104    6[1-(0),6-(1,6),7-(6,47)]
   297       9.075212       9.075212       9.075212    6[1-(0),6-(1,6),7-(6,47)]
   298       8.580818       8.580818       8.580818    6[1-(0),6-(1,7),6-(6,6)]
   299       2.178856       2.178856       2.178856    6[1-(0),6-(1,6),7-(6,27)]
   300       2.619156       2.619156       2.619156    6[1-(0),6-(1,6),6-(1,7)]
   301       1.543566       1.543566       1.543566    6[1-(0),6-(1,6),6-(6,7)]
   302       0.467976       0.467976       0.467976    6[6-(1,6),6-(6,6),7-(6,27)]
   303      11.767332      11.767332      11.767332    6[6-(6,6),6-(6,7),6-(6,7)]
   304      10.769738      10.769738      10.769738    6[6-(1,6),6-(6,6),7-(6,27)]
   305       9.470224       9.470224       9.470224    6[1-(0),6-(1,6),6-(6,7)]
   306          8.806          8.806          8.806    6[1-(0),6-(1,6),6-(1,7)]
   307       9.694148       9.694148       9.694148    6[1-(0),6-(1,6),7-(6,27)]
   308       11.44151       11.44151       11.44151    6[6-(1,6),6-(1,6),6-(6,6)]
   309       10.55462       10.55462       10.55462    6[1-(0),6-(1,7),6-(6,6)]
   310      10.194832      10.194832      10.194832    6[1-(0),6-(1,6),7-(6,47)]
   311      11.545924      11.545924      11.545924    6[1-(0),6-(1,6),7-(6,47)]
   312      11.978676      11.978676      11.978676    6[1-(0),6-(1,7),6-(6,6)]
   313      10.745836      10.745836      10.745836    6[1-(0),6-(1,6),7-(6,27)]
   314      10.656518      10.656518      10.656518    6[1-(0),6-(1,6),6-(1,7)]
   315      11.713238      11.713238      11.713238    6[1-(0),6-(1,6),6-(6,7)]
   316       12.44162       12.44162       12.44162    6[6-(1,6),6-(6,6),7-(6,27)]
   317       0.998852       0.998852       0.998852    6[6-(6,6),6-(6,7),6-(6,7)]
   318        1.67943        1.67943        1.67943    6[6-(1,6),6-(6,6),7-(6,27)]
   319       2.804082       2.804082       2.804082    6[1-(0),6-(1,6),6-(6,7)]
   320       3.133678       3.133678       3.133678    6[1-(0),6-(1,6),6-(1,7)]
   321       2.177598       2.177598       2.177598    6[1-(0),6-(1,6),7-(6,27)]
   322       1.532244       1.532244       1.532244    6[6-(1,6),6-(1,6),6-(6,6)]
   323       0.797572       0.797572       0.797572    6[1-(0),6-(1,7),6-(6,6)]
   324        1.29574        1.29574        1.29574    6[1-(0),6-(1,6),7-(6,47)]
   325       3.234318       3.234318       3.234318    6[1-(0),6-(1,6),7-(6,47)]
   326       2.797792       2.797792       2.797792    6[1-(0),6-(1,7),6-(6,6)]
   327      10.694258      10.694258      10.694258    6[1-(0),6-(1,6),7-(6,27)]
   328       9.952038       9.952038       9.952038    6[1-(0),6-(1,6),6-(1,7)]
   329      10.135706      10.135706      10.135706    6[1-(0),6-(1,6),6-(6,7)]
   330      11.050272      11.050272      11.050272    6[6-(1,6),6-(6,6),7-(6,27)]
   331       11.56102       11.56102       11.56102    6[6-(6,6),6-(6,7),6-(6,7)]
   332       12.47936       12.47936       12.47936    6[6-(1,6),6-(6,6),7-(6,27)]
   333       0.590002       0.590002       0.590002    6[1-(0),6-(1,6),6-(6,7)]
   334       1.466828       1.466828       1.466828    6[1-(0),6-(1,6),6-(1,7)]
   335       1.280644       1.280644       1.280644    6[1-(0),6-(1,6),7-(6,27)]
   336      11.072916      11.072916      11.072916    6[6-(1,6),6-(1,6),6-(6,6)]
   337       11.34716       11.34716       11.34716    6[1-(0),6-(1,7),6-(6,6)]
   338      10.833896      10.833896      10.833896    6[1-(0),6-(1,6),7-(6,47)]
   339       9.794788       9.794788       9.794788    6[1-(0),6-(1,6),7-(6,47)]
   340      10.289182      10.289182      10.289182    6[1-(0),6-(1,7),6-(6,6)]
   341      10.401144      10.401144      10.401144    6[1-(0),6-(1,6),7-(6,27)]
   342       9.960844       9.960844       9.960844    6[1-(0),6-(1,6),6-(1,7)]
   343      11.036434      11.036434      11.036434    6[1-(0),6-(1,6),6-(6,7)]
   344      12.112024      12.112024      12.112024    6[6-(1,6),6-(6,6),7-(6,27)]
   345       0.812668       0.812668       0.812668    6[6-(6,6),6-(6,7),6-(6,7)]
   346       1.810262       1.810262       1.810262    6[6-(1,6),6-(6,6),7-(6,27)]
   347       3.109776       3.109776       3.109776    6[1-(0),6-(1,6),6-(6,7)]
   348          3.774          3.774          3.774    6[1-(0),6-(1,6),6-(1,7)]
   349       2.885852       2.885852       2.885852    6[1-(0),6-(1,6),7-(6,27)]
   350        1.13849        1.13849        1.13849    6[6-(1,6),6-(1,6),6-(6,6)]
   351        2.02538        2.02538        2.02538    6[1-(0),6-(1,7),6-(6,6)]
   352       2.385168       2.385168       2.385168    6[1-(0),6-(1,6),7-(6,47)]
   353       1.034076       1.034076       1.034076    6[1-(0),6-(1,6),7-(6,47)]
   354       0.601324       0.601324       0.601324    6[1-(0),6-(1,7),6-(6,6)]
   355       1.834164       1.834164       1.834164    6[1-(0),6-(1,6),7-(6,27)]
   356       1.923482       1.923482       1.923482    6[1-(0),6-(1,6),6-(1,7)]
   357       0.866762       0.866762       0.866762    6[1-(0),6-(1,6),6-(6,7)]
   358        0.13838        0.13838        0.13838    6[6-(1,6),6-(6,6),7-(6,27)]
   359      11.581148      11.581148      11.581148    6[6-(6,6),6-(6,7),6-(6,7)]
   360       10.90057       10.90057       10.90057    6[6-(1,6),6-(6,6),7-(6,27)]
   361       9.775918       9.775918       9.775918    6[1-(0),6-(1,6),6-(6,7)]
   362       9.446322       9.446322       9.446322    6[1-(0),6-(1,6),6-(1,7)]
   363      10.402402      10.402402      10.402402    6[1-(0),6-(1,6),7-(6,27)]
   364      11.047756      11.047756      11.047756    6[6-(1,6),6-(1,6),6-(6,6)]
   365      11.782428      11.782428      11.782428    6[1-(0),6-(1,7),6-(6,6)]
   366       11.28426       11.28426       11.28426    6[1-(0),6-(1,6),7-(6,47)]
   367       9.345682       9.345682       9.345682    6[1-(0),6-(1,6),7-(6,47)]
   368       9.782208       9.782208       9.782208    6[1-(0),6-(1,7),6-(6,6)]
   369       1.885742       1.885742       1.885742    6[1-(0),6-(1,6),7-(6,27)]
   370       2.627962       2.627962       2.627962    6[1-(0),6-(1,6),6-(1,7)]
   371       2.444294       2.444294       2.444294    6[1-(0),6-(1,6),6-(6,7)]
   372       1.529728       1.529728       1.529728    6[6-(1,6),6-(6,6),7-(6,27)]
   373        1.01898        1.01898        1.01898    6[6-(6,6),6-(6,7),6-(6,7)]
   374        0.10064        0.10064        0.10064    6[6-(1,6),6-(6,6),7-(6,27)]
   375      11.989998      11.989998      11.989998    6[1-(0),6-(1,6),6-(6,7)]
   376      11.113172      11.113172      11.113172    6[1-(0),6-(1,6),6-(1,7)]
   377      11.299356      11.299356      11.299356    6[1-(0),6-(1,6),7-(6,27)]
   378       1.507084       1.507084       1.507084    6[6-(1,6),6-(1,6),6-(6,6)]
   379        1.23284        1.23284        1.23284    6[1-(0),6-(1,7),6-(6,6)]
   380       1.746104       1.746104       1.746104    6[1-(0),6-(1,6),7-(6,47)]
   381       2.785212       2.785212       2.785212    6[1-(0),6-(1,6),7-(6,47)]
   382       2.290818       2.290818       2.290818    6[1-(0),6-(1,7),6-(6,6)]
   383       8.468856       8.468856       8.468856    6[1-(0),6-(1,6),7-(6,27)]
   384       8.909156       8.909156       8.909156    6[1-(0),6-(1,6),6-(1,7)]
   385       7.833566       7.833566       7.833566    6[1-(0),6-(1,6),6-(6,7)]
   386       6.757976       6.757976       6.757976    6[6-(1,6),6-(6,6),7-(6,27)]
   387       5.477332       5.477332       5.477332    6[6-(6,6),6-(6,7),6-(6,7)]
   388       4.479738       4.479738       4.479738    6[6-(1,6),6-(6,6),7-(6,27)]
   389       3.180224       3.180224       3.180224    6[1-(0),6-(1,6),6-(6,7)]
   390          2.516          2.516          2.516    6[1-(0),6-(1,6),6-(1,7)]
   391       3.404148       3.404148       3.404148    6[1-(0),6-(1,6),7-(6,27)]
   392        5.15151        5.15151        5.15151    6[6-(1,6),6-(1,6),6-(6,6)]
   393        4.26462        4.26462        4.26462    6[1-(0),6-(1,7),6-(6,6)]
   394       3.904832       3.904832       3.904832    6[1-(0),6-(1,6),7-(6,47)]
   395       5.255924       5.255924       5.255924    6[1-(0),6-(1,6),7-(6,47)]
   396       5.688676       5.688676       5.688676    6[1-(0),6-(1,7),6-(6,6)]
   397       4.455836       4.455836       4.455836    6[1-(0),6-(1,6),7-(6,27)]
   398       4.366518       4.366518       4.366518    6[1-(0),6-(1,6),6-(1,7)]
   399       5.423238       5.423238       5.423238    6[1-(0),6-(1,6),6-(6,7)]
   400        6.15162        6.15162        6.15162    6[6-(1,6),6-(6,6),7-(6,27)]
   401       7.288852       7.288852       7.288852    6[6-(6,6),6-(6,7),6-(6,7)]
   402        7.96943        7.96943        7.96943    6[6-(1,6),6-(6,6),7-(6,27)]
   403       9.094082       9.094082       9.094082    6[1-(0),6-(1,6),6-(6,7)]
   404       9.423678       9.423678       9.423678    6[1-(0),6-(1,6),6-(1,7)]
   405       8.467598       8.467598       8.467598    6[1-(0),6-(1,6),7-(6,27)]
   406       7.822244       7.822244       7.822244    6[6-(1,6),6-(1,6),6-(6,6)]
   407       7.087572       7.087572       7.087572    6[1-(0),6-(1,7),6-(6,6)]
   408        7.58574        7.58574        7.58574    6[1-(0),6-(1,6),7-(6,47)]
   409       9.524318       9.524318       9.524318    6[1-(0),6-(1,6),7-(6,47)]
   410       9.087792       9.087792       9.087792    6[1-(0),6-(1,7),6-(6,6)]
   411       4.404258       4.404258       4.404258    6[1-(0),6-(1,6),7-(6,27)]
   412       3.662038       3.662038       3.662038    6[1-(0),6-(1,6),6-(1,7)]
   413       3.845706       3.845706       3.845706    6[1-(0),6-(1,6),6-(6,7)]
   414       4.760272       4.760272       4.760272    6[6-(1,6),6-(6,6),7-(6,27)]
   415        5.27102        5.27102        5.27102    6[6-(6,6),6-(6,7),6-(6,7)]
   416        6.18936        6.18936        6.18936    6[6-(1,6),6-(6,6),7-(6,27)]
   417       6.880002       6.880002       6.880002    6[1-(0),6-(1,6),6-(6,7)]
   418       7.756828       7.756828       7.756828    6[1-(0),6-(1,6),6-(1,7)]
   419       7.570644       7.570644       7.570644    6[1-(0),6-(1,6),7-(6,27)]
   420       4.782916       4.782916       4.782916    6[6-(1,6),6-(1,6),6-(6,6)]
   421        5.05716        5.05716        5.05716    6[1-(0),6-(1,7),6-(6,6)]
   422       4.543896       4.543896       4.543896    6[1-(0),6-(1,6),7-(6,47)]
   423       3.504788       3.504788       3.504788    6[1-(0),6-(1,6),7-(6,47)]
   424       3.999182       3.999182       3.999182    6[1-(0),6-(1,7),6-(6,6)]
   425       2.178856       2.178856       2.178856    6[1-(0),6-(1,6),7-(6,27)]
   426       2.619156       2.619156       2.619156    6[1-(0),6-(1,6),6-(1,7)]
   427       1.543566       1.543566       1.543566    6[1-(0),6-(1,6),6-(6,7)]
   428       0.467976       0.467976       0.467976    6[6-(1,6),6-(6,6),7-(6,27)]
   429      11.767332      11.767332      11.767332    6[6-(6,6),6-(6,7),6-(6,7)]
   430      10.769738      10.769738      10.769738    6[6-(1,6),6-(6,6),7-(6,27)]
   431       9.470224       9.470224       9.470224    6[1-(0),6-(1,6),6-(6,7)]
   432          8.806          8.806          8.806    6[1-(0),6-(1,6),6-(1,7)]
   433       9.694148       9.694148       9.694148    6[1-(0),6-(1,6),7-(6,27)]
   434       11.44151       11.44151       11.44151    6[6-(1,6),6-(1,6),6-(6,6)]
   435       10.55462       10.55462       10.55462    6[1-(0),6-(1,7),6-(6,6)]
   436      10.194832      10.194832      10.194832    6[1-(0),6-(1,6),7-(6,47)]
   437      11.545924      11.545924      11.545924    6[1-(0),6-(1,6),7-(6,47)]
   438      11.978676      11.978676      11.978676    6[1-(0),6-(1,7),6-(6,6)]
   439      10.745836      10.745836      10.745836    6[1-(0),6-(1,6),7-(6,27)]
   440      10.656518      10.656518      10.656518    6[1-(0),6-(1,6),6-(1,7)]
   441      11.713238      11.713238      11.713238    6[1-(0),6-(1,6),6-(6,7)]
   442       12.44162       12.44162       12.44162    6[6-(1,6),6-(6,6),7-(6,27)]
   443       0.998852       0.998852       0.998852    6[6-(6,6),6-(6,7),6-(6,7)]
   444        1.67943        1.67943        1.67943    6[6-(1,6),6-(6,6),7-(6,27)]
   445       2.804082       2.804082       2.804082    6[1-(0),6-(1,6),6-(6,7)]
   446       3.133678       3.133678       3.133678    6[1-(0),6-(1,6),6-(1,7)]
   447       2.177598       2.177598       2.177598    6[1-(0),6-(1,6),7-(6,27)]
   448       1.532244       1.532244       1.532244    6[6-(1,6),6-(1,6),6-(6,6)]
   449       0.797572       0.797572       0.797572    6[1-(0),6-(1,7),6-(6,6)]
   450        1.29574        1.29574        1.29574    6[1-(0),6-(1,6),7-(6,47)]
   451       3.234318       3.234318       3.234318    6[1-(0),6-(1,6),7-(6,47)]
   452       2.797792       2.797792       2.797792    6[1-(0),6-(1,7),6-(6,6)]
   453      10.694258      10.694258      10.694258    6[1-(0),6-(1,6),7-(6,27)]
   454       9.952038       9.952038       9.952038    6[1-(0),6-(1,6),6-(1,7)]
   455      10.135706      10.135706      10.135706    6[1-(0),6-(1,6),6-(6,7)]
   456      11.050272      11.050272      11.050272    6[6-(1,6),6-(6,6),7-(6,27)]
   457       11.56102       11.56102       11.56102    6[6-(6,6),6-(6,7),6-(6,7)]
   458       12.47936       12.47936       12.47936    6[6-(1,6),6-(6,6),7-(6,27)]
   459       0.590002       0.590002       0.590002    6[1-(0),6-(1,6),6-(6,7)]
   460       1.466828       1.466828       1.466828    6[1-(0),6-(1,6),6-(1,7)]
   461       1.280644       1.280644       1.280644    6[1-(0),6-(1,6),7-(6,27)]
   462      11.072916      11.072916      11.072916    6[6-(1,6),6-(1,6),6-(6,6)]
   463       11.34716       11.34716       11.34716    6[1-(0),6-(1,7),6-(6,6)]
   464      10.833896      10.833896      10.833896    6[1-(0),6-(1,6),7-(6,47)]
   465       9.794788       9.794788       9.794788    6[1-(0),6-(1,6),7-(6,47)]
   466      10.289182      10.289182      10.289182    6[1-(0),6-(1,7),6-(6,6)]
   467       4.111144       4.111144       4.111144    6[1-(0),6-(1,6),7-(6,27)]
   468       3.670844       3.670844       3.670844    6[1-(0),6-(1,6),6-(1,7)]
   469       4.746434       4.746434       4.746434    6[1-(0),6-(1,6),6-(6,7)]
   470       5.822024       5.822024       5.822024    6[6-(1,6),6-(6,6),7-(6,27)]
   471       7.102668       7.102668       7.102668    6[6-(6,6),6-(6,7),6-(6,7)]
   472       8.100262       8.100262       8.100262    6[6-(1,6),6-(6,6),7-(6,27)]
   473       9.399776       9.399776       9.399776    6[1-(0),6-(1,6),6-(6,7)]
   474         10.064         10.064         10.064    6[1-(0),6-(1,6),6-(1,7)]
   475       9.175852       9.175852       9.175852    6[1-(0),6-(1,6),7-(6,27)]
   476        7.42849        7.42849        7.42849    6[6-(1,6),6-(1,6),6-(6,6)]
   477        8.31538        8.31538        8.31538    6[1-(0),6-(1,7),6-(6,6)]
   478       8.675168       8.675168       8.675168    6[1-(0),6-(1,6),7-(6,47)]
   479       7.324076       7.324076       7.324076    6[1-(0),6-(1,6),7-(6,47)]
   480       6.891324       6.891324       6.891324    6[1-(0),6-(1,7),6-(6,6)]
   481       8.124164       8.124164       8.124164    6[1-(0),6-(1,6),7-(6,27)]
   482       8.213482       8.213482       8.213482    6[1-(0),6-(1,6),6-(1,7)]
   483       7.156762       7.156762       7.156762    6[1-(0),6-(1,6),6-(6,7)]
   484        6.42838        6.42838        6.42838    6[6-(1,6),6-(6,6),7-(6,27)]
   485       5.291148       5.291148       5.291148    6[6-(6,6),6-(6,7),6-(6,7)]
   486        4.61057        4.61057        4.61057    6[6-(1,6),6-(6,6),7-(6,27)]
   487       3.485918       3.485918       3.485918    6[1-(0),6-(1,6),6-(6,7)]
   488       3.156322       3.156322       3.156322    6[1-(0),6-(1,6),6-(1,7)]
   489       4.112402       4.112402       4.112402    6[1-(0),6-(1,6),7-(6,27)]
   490       4.757756       4.757756       4.757756    6[6-(1,6),6-(1,6),6-(6,6)]
   491       5.492428       5.492428       5.492428    6[1-(0),6-(1,7),6-(6,6)]
   492        4.99426        4.99426        4.99426    6[1-(0),6-(1,6),7-(6,47)]
   493       3.055682       3.055682       3.055682    6[1-(0),6-(1,6),7-(6,47)]
   494       3.492208       3.492208       3.492208    6[1-(0),6-(1,7),6-(6,6)]
   495       8.175742       8.175742       8.175742    6[1-(0),6-(1,6),7-(6,27)]
   496       8.917962       8.917962       8.917962    6[1-(0),6-(1,6),6-(1,7)]
   497       8.734294       8.734294       8.734294    6[1-(0),6-(1,6),6-(6,7)]
   498       7.819728       7.819728       7.819728    6[6-(1,6),6-(6,6),7-(6,27)]
   499        7.30898        7.30898        7.30898    6[6-(6,6),6-(6,7),6-(6,7)]
   500        6.39064        6.39064        6.39064    6[6-(1,6),6-(6,6),7-(6,27)]
   501       5.699998       5.699998       5.699998    6[1-(0),6-(1,6),6-(6,7)]
   502       4.823172       4.823172       4.823172    6[1-(0),6-(1,6),6-(1,7)]
   503       5.009356       5.009356       5.009356    6[1-(0),6-(1,6),7-(6,27)]
   504       7.797084       7.797084       7.797084    6[6-(1,6),6-(1,6),6-(6,6)]
   505        7.52284        7.52284        7.52284    6[1-(0),6-(1,7),6-(6,6)]
   506       8.036104       8.036104       8.036104    6[1-(0),6-(1,6),7-(6,47)]
   507       9.075212       9.075212       9.075212    6[1-(0),6-(1,6),7-(6,47)]
   508       8.580818       8.580818       8.580818    6[1-(0),6-(1,7),6-(6,6)]
   509       8.468856       8.468856       8.468856    6[1-(0),6-(1,6),7-(6,27)]
   510       8.909156       8.909156       8.909156    6[1-(0),6-(1,6),6-(1,7)]
   511       7.833566       7.833566       7.833566    6[1-(0),6-(1,6),6-(6,7)]
   512       6.757976       6.757976       6.757976    6[6-(1,6),6-(6,6),7-(6,27)]
   513       5.477332       5.477332       5.477332    6[6-(6,6),6-(6,7),6-(6,7)]
   514       4.479738       4.479738       4.479738    6[6-(1,6),6-(6,6),7-(6,27)]
   515       3.180224       3.180224       3.180224    6[1-(0),6-(1,6),6-(6,7)]
   516          2.516          2.516          2.516    6[1-(0),6-(1,6),6-(1,7)]
   517       3.404148       3.404148       3.404148    6[1-(0),6-(1,6),7-(6,27)]
   518        5.15151        5.15151        5.15151    6[6-(1,6),6-(1,6),6-(6,6)]
   519        4.26462        4.26462        4.26462    6[1-(0),6-(1,7),6-(6,6)]
   520       3.904832       3.904832       3.904832    6[1-(0),6-(1,6),7-(6,47)]
   521       5.255924       5.255924       5.255924    6[1-(0),6-(1,6),7-(6,47)]
   522       5.688676       5.688676       5.688676    6[1-(0),6-(1,7),6-(6,6)]
   523       4.455836       4.455836       4.455836    6[1-(0),6-(1,6),7-(6,27)]
   524       4.366518       4.366518       4.366518    6[1-(0),6-(1,6),6-(1,7)]
   525       5.423238       5.423238       5.423238    6[1-(0),6-(1,6),6-(6,7)]
   526        6.15162        6.15162        6.15162    6[6-(1,6),6-(6,6),7-(6,27)]
   527       7.288852       7.288852       7.288852    6[6-(6,6),6-(6,7),6-(6,7)]
   528        7.96943        7.96943        7.96943    6[6-(1,6),6-(6,6),7-(6,27)]
   529       9.094082       9.094082       9.094082    6[1-(0),6-(1,6),6-(6,7)]
   530       9.423678       9.423678       9.423678    6[1-(0),6-(1,6),6-(1,7)]
   531       8.467598       8.467598       8.467598    6[1-(0),6-(1,6),7-(6,27)]
   532       7.822244       7.822244       7.822244    6[6-(1,6),6-(1,6),6-(6,6)]
   533       7.087572       7.087572       7.087572    6[1-(0),6-(1,7),6-(6,6)]
   534        7.58574        7.58574        7.58574    6[1-(0),6-(1,6),7-(6,47)]
   535       9.524318       9.524318       9.524318    6[1-(0),6-(1,6),7-(6,47)]
   536       9.087792       9.087792       9.087792    6[1-(0),6-(1,7),6-(6,6)]
   537       4.404258       4.404258       4.404258    6[1-(0),6-(1,6),7-(6,27)]
   538       3.662038       3.662038       3.662038    6[1-(0),6-(1,6),6-(1,7)]
   539       3.845706       3.845706       3.845706    6[1-(0),6-(1,6),6-(6,7)]
   540       4.760272       4.760272       4.760272    6[6-(1,6),6-(6,6),7-(6,27)]
   541        5.27102        5.27102        5.27102    6[6-(6,6),6-(6,7),6-(6,7)]
   542        6.18936        6.18936        6.18936    6[6-(1,6),6-(6,6),7-(6,27)]
   543       6.880002       6.880002       6.880002    6[1-(0),6-(1,6),6-(6,7)]
   544       7.756828       7.756828       7.756828    6[1-(0),6-(1,6),6-(1,7)]
   545       7.570644       7.570644       7.570644    6[1-(0),6-(1,6),7-(6,27)]
   546       4.782916       4.782916       4.782916    6[6-(1,6),6-(1,6),6-(6,6)]
   547        5.05716        5.05716        5.05716    6[1-(0),6-(1,7),6-(6,6)]
   548       4.543896       4.543896       4.543896    6[1-(0),6-(1,6),7-(6,47)]
   549       3.504788       3.504788       3.504788    6[1-(0),6-(1,6),7-(6,47)]
   550       3.999182       3.999182       3.999182    6[1-(0),6-(1,7),6-(6,6)]
   551      10.401144      10.401144      10.401144    6[1-(0),6-(1,6),7-(6,27)]
   552       9.960844       9.960844       9.960844    6[1-(0),6-(1,6),6-(1,7)]
   553      11.036434      11.036434      11.036434    6[1-(0),6-(1,6),6-(6,7)]
   554      12.112024      12.112024      12.112024    6[6-(1,6),6-(6,6),7-(6,27)]
   555       0.812668       0.812668       0.812668    6[6-(6,6),6-(6,7),6-(6,7)]
   556       1.810262       1.810262       1.810262    6[6-(1,6),6-(6,6),7-(6,27)]
   557       3.109776       3.109776       3.109776    6[1-(0),6-(1,6),6-(6,7)]
   558          3.774          3.774          3.774    6[1-(0),6-(1,6),6-(1,7)]
   559       2.885852       2.885852       2.885852    6[1-(0),6-(1,6),7-(6,27)]
   560        1.13849        1.13849        1.13849    6[6-(1,6),6-(1,6),6-(6,6)]
   561        2.02538        2.02538        2.02538    6[1-(0),6-(1,7),6-(6,6)]
   562       2.385168       2.385168       2.385168    6[1-(0),6-(1,6),7-(6,47)]
   563       1.034076       1.034076       1.034076    6[1-(0),6-(1,6),7-(6,47)]
   564       0.601324       0.601324       0.601324    6[1-(0),6-(1,7),6-(6,6)]
   565       1.834164       1.834164       1.834164    6[1-(0),6-(1,6),7-(6,27)]
   566       1.923482       1.923482       1.923482    6[1-(0),6-(1,6),6-(1,7)]
   567       0.866762       0.866762       0.866762    6[1-(0),6-(1,6),6-(6,7)]
   568        0.13838        0.13838        0.13838    6[6-(1,6),6-(6,6),7-(6,27)]
   569      11.581148      11.581148      11.581148    6[6-(6,6),6-(6,7),6-(6,7)]
   570       10.90057       10.90057       10.90057    6[6-(1,6),6-(6,6),7-(6,27)]
   571       9.775918       9.775918       9.775918    6[1-(0),6-(1,6),6-(6,7)]
   572       9.446322       9.446322       9.446322    6[1-(0),6-(1,6),6-(1,7)]
   573      10.402402      10.402402      10.402402    6[1-(0),6-(1,6),7-(6,27)]
   574      11.047756      11.047756      11.047756    6[6-(1,6),6-(1,6),6-(6,6)]
   575      11.782428      11.782428      11.782428    6[1-(0),6-(1,7),6-(6,6)]
   576       11.28426       11.28426       11.28426    6[1-(0),6-(1,6),7-(6,47)]
   577       9.345682       9.345682       9.345682    6[1-(0),6-(1,6),7-(6,47)]
   578       9.782208       9.782208       9.782208    6[1-(0),6-(1,7),6-(6,6)]
   579       1.885742       1.885742       1.885742    6[1-(0),6-(1,6),7-(6,27)]
   580       2.627962       2.627962       2.627962    6[1-(0),6-(1,6),6-(1,7)]
   581       2.444294       2.444294       2.444294    6[1-(0),6-(1,6),6-(6,7)]
   582       1.529728       1.529728       1.529728    6[6-(1,6),6-(6,6),7-(6,27)]
   583        1.01898        1.01898        1.01898    6[6-(6,6),6-(6,7),6-(6,7)]
   584        0.10064        0.10064        0.10064    6[6-(1,6),6-(6,6),7-(6,27)]
   585      11.989998      11.989998      11.989998    6[1-(0),6-(1,6),6-(6,7)]
   586      11.113172      11.113172      11.113172    6[1-(0),6-(1,6),6-(1,7)]
   587      11.299356      11.299356      11.299356    6[1-(0),6-(1,6),7-(6,27)]
   588       1.507084       1.507084       1.507084    6[6-(1,6),6-(1,6),6-(6,6)]
   589        1.23284        1.23284        1.23284    6[1-(0),6-(1,7),6-(6,6)]
   590       1.746104       1.746104       1.746104    6[1-(0),6-(1,6),7-(6,47)]
   591       2.785212       2.785212       2.785212    6[1-(0),6-(1,6),7-(6,47)]
   592       2.290818       2.290818       2.290818    6[1-(0),6-(1,7),6-(6,6)]
   593       5.393046       5.393046       5.393046    7[6-(1,6),6-(6,6),27-(7,7,7,7,7)]
   594       7.999622       7.999622       7.999622    7[6-(1,6),6-(6,6),27-(7,7,7,7,7)]
   595        8.21474        8.21474        8.21474    7[6-(1,6),6-(1,6),47-(7,7)]
   596       7.056122       7.056122       7.056122    7[6-(1,6),6-(6,6),27-(7,7,7,7,7)]
   597       4.970358       4.970358       4.970358    7[6-(1,6),6-(6,6),27-(7,7,7,7,7)]
   598        3.80545        3.80545        3.80545    7[6-(1,6),6-(1,6),47-(7,7)]
   599        7.51026        7.51026        7.51026    7[6-(1,6),6-(6,6),27-(7,7,7,7,7)]
   600       5.921406       5.921406       5.921406    7[6-(1,6),6-(6,6),27-(7,7,7,7,7)]
   601       8.821096       8.821096       8.821096    7[6-(1,6),6-(1,6),47-(7,7)]
   602       0.896954       0.896954       0.896954    7[6-(1,6),6-(6,6),27-(7,7,7,7,7)]
   603      10.870378      10.870378      10.870378    7[6-(1,6),6-(6,6),27-(7,7,7,7,7)]
   604       10.65526       10.65526       10.65526    7[6-(1,6),6-(1,6),47-(7,7)]
   605      11.813878      11.813878      11.813878    7[6-(1,6),6-(6,6),27-(7,7,7,7,7)]
   606       1.319642       1.319642       1.319642    7[6-(1,6),6-(6,6),27-(7,7,7,7,7)]
   607        2.48455        2.48455        2.48455    7[6-(1,6),6-(1,6),47-(7,7)]
   608       11.35974       11.35974       11.35974    7[6-(1,6),6-(6,6),27-(7,7,7,7,7)]
   609       0.368594       0.368594       0.368594    7[6-(1,6),6-(6,6),27-(7,7,7,7,7)]
   610      10.048904      10.048904      10.048904    7[6-(1,6),6-(1,6),47-(7,7)]
   611      11.683046      11.683046      11.683046    7[6-(1,6),6-(6,6),27-(7,7,7,7,7)]
   612       1.709622       1.709622       1.709622    7[6-(1,6),6-(6,6),27-(7,7,7,7,7)]
   613        1.92474        1.92474        1.92474    7[6-(1,6),6-(1,6),47-(7,7)]
   614       0.766122       0.766122       0.766122    7[6-(1,6),6-(6,6),27-(7,7,7,7,7)]
   615      11.260358      11.260358      11.260358    7[6-(1,6),6-(6,6),27-(7,7,7,7,7)]
   616       10.09545       10.09545       10.09545    7[6-(1,6),6-(1,6),47-(7,7)]
   617        1.22026        1.22026        1.22026    7[6-(1,6),6-(6,6),27-(7,7,7,7,7)]
   618      12.211406      12.211406      12.211406    7[6-(1,6),6-(6,6),27-(7,7,7,7,7)]
   619       2.531096       2.531096       2.531096    7[6-(1,6),6-(1,6),47-(7,7)]
   620       7.186954       7.186954       7.186954    7[6-(1,6),6-(6,6),27-(7,7,7,7,7)]
   621       4.580378       4.580378       4.580378    7[6-(1,6),6-(6,6),27-(7,7,7,7,7)]
   622        4.36526        4.36526        4.36526    7[6-(1,6),6-(1,6),47-(7,7)]
   623       5.523878       5.523878       5.523878    7[6-(1,6),6-(6,6),27-(7,7,7,7,7)]
   624       7.609642       7.609642       7.609642    7[6-(1,6),6-(6,6),27-(7,7,7,7,7)]
   625        8.77455        8.77455        8.77455    7[6-(1,6),6-(1,6),47-(7,7)]
   626        5.06974        5.06974        5.06974    7[6-(1,6),6-(6,6),27-(7,7,7,7,7)]
   627       6.658594       6.658594       6.658594    7[6-(1,6),6-(6,6),27-(7,7,7,7,7)]
   628       3.758904       3.758904       3.758904    7[6-(1,6),6-(1,6),47-(7,7)]
   629       0.896954       0.896954       0.896954    7[6-(1,6),6-(6,6),27-(7,7,7,7,7)]
   630      10.870378      10.870378      10.870378    7[6-(1,6),6-(6,6),27-(7,7,7,7,7)]
   631       10.65526       10.65526       10.65526    7[6-(1,6),6-(1,6),47-(7,7)]
   632      11.813878      11.813878      11.813878    7[6-(1,6),6-(6,6),27-(7,7,7,7,7)]
   633       1.319642       1.319642       1.319642    7[6-(1,6),6-(6,6),27-(7,7,7,7,7)]
   634        2.48455        2.48455        2.48455    7[6-(1,6),6-(1,6),47-(7,7)]
   635       11.35974       11.35974       11.35974    7[6-(1,6),6-(6,6),27-(7,7,7,7,7)]
   636       0.368594       0.368594       0.368594    7[6-(1,6),6-(6,6),27-(7,7,7,7,7)]
   637      10.048904      10.048904      10.048904    7[6-(1,6),6-(1,6),47-(7,7)]
   638       5.393046       5.393046       5.393046    7[6-(1,6),6-(6,6),27-(7,7,7,7,7)]
   639       7.999622       7.999622       7.999622    7[6-(1,6),6-(6,6),27-(7,7,7,7,7)]
   640        8.21474        8.21474        8.21474    7[6-(1,6),6-(1,6),47-(7,7)]
   641       7.056122       7.056122       7.056122    7[6-(1,6),6-(6,6),27-(7,7,7,7,7)]
   642       4.970358       4.970358       4.970358    7[6-(1,6),6-(6,6),27-(7,7,7,7,7)]
   643        3.80545        3.80545        3.80545    7[6-(1,6),6-(1,6),47-(7,7)]
   644        7.51026        7.51026        7.51026    7[6-(1,6),6-(6,6),27-(7,7,7,7,7)]
   645       5.921406       5.921406       5.921406    7[6-(1,6),6-(6,6),27-(7,7,7,7,7)]
   646       8.821096       8.821096       8.821096    7[6-(1,6),6-(1,6),47-(7,7)]
   647       7.186954       7.186954       7.186954    7[6-(1,6),6-(6,6),27-(7,7,7,7,7)]
   648       4.580378       4.580378       4.580378    7[6-(1,6),6-(6,6),27-(7,7,7,7,7)]
   649        4.36526        4.36526        4.36526    7[6-(1,6),6-(1,6),47-(7,7)]
   650       5.523878       5.523878       5.523878    7[6-(1,6),6-(6,6),27-(7,7,7,7,7)]
   651       7.609642       7.609642       7.609642    7[6-(1,6),6-(6,6),27-(7,7,7,7,7)]
   652        8.77455        8.77455        8.77455    7[6-(1,6),6-(1,6),47-(7,7)]
   653        5.06974        5.06974        5.06974    7[6-(1,6),6-(6,6),27-(7,7,7,7,7)]
   654       6.658594       6.658594       6.658594    7[6-(1,6),6-(6,6),27-(7,7,7,7,7)]
   655       3.758904       3.758904       3.758904    7[6-(1,6),6-(1,6),47-(7,7)]
   656      11.683046      11.683046      11.683046    7[6-(1,6),6-(6,6),27-(7,7,7,7,7)]
   657       1.709622       1.709622       1.709622    7[6-(1,6),6-(6,6),27-(7,7,7,7,7)]
   658        1.92474        1.92474        1.92474    7[6-(1,6),6-(1,6),47-(7,7)]
   659       0.766122       0.766122       0.766122    7[6-(1,6),6-(6,6),27-(7,7,7,7,7)]
   660      11.260358      11.260358      11.260358    7[6-(1,6),6-(6,6),27-(7,7,7,7,7)]
   661       10.09545       10.09545       10.09545    7[6-(1,6),6-(1,6),47-(7,7)]
   662        1.22026        1.22026        1.22026    7[6-(1,6),6-(6,6),27-(7,7,7,7,7)]
   663      12.211406      12.211406      12.211406    7[6-(1,6),6-(6,6),27-(7,7,7,7,7)]
   664       2.531096       2.531096       2.531096    7[6-(1,6),6-(1,6),47-(7,7)]
