# Supplementary material for: A collection of forcefield precursors for metal–organic frameworks
Source: RSC Adv. 2019 Nov 13;9(63):36492–507. doi: 10.1039/c9ra07327b (PMC9075174; doi:10.1039/c9ra07327b)
Supplement: RA-009-C9RA07327B-s717 [file RA-009-C9RA07327B-s717.txt]

FIFMUD_clean

12.308900    0.000000    0.000000
0.000000    26.959000    0.000000
0.000000    0.000000    33.493000

     1      12.087094      12.087094      12.087094    26[7-(6,6),7-(6,6),7-(6,6),7-(6,6),7-(6,6),7-(6,6)]
     2       6.376256       6.376256       6.376256    26[7-(6,6),7-(6,6),7-(6,6),7-(6,6),7-(6,6),7-(6,6)]
     3       5.932644       5.932644       5.932644    26[7-(6,6),7-(6,6),7-(6,6),7-(6,6),7-(6,6),7-(6,6)]
     4       0.221806       0.221806       0.221806    26[7-(6,6),7-(6,6),7-(6,6),7-(6,6),7-(6,6),7-(6,6)]
     5       6.376256       6.376256       6.376256    26[7-(6,6),7-(6,6),7-(6,6),7-(6,6),7-(6,6),7-(6,6)]
     6      12.087094      12.087094      12.087094    26[7-(6,6),7-(6,6),7-(6,6),7-(6,6),7-(6,6),7-(6,6)]
     7       0.221806       0.221806       0.221806    26[7-(6,6),7-(6,6),7-(6,6),7-(6,6),7-(6,6),7-(6,6)]
     8       5.932644       5.932644       5.932644    26[7-(6,6),7-(6,6),7-(6,6),7-(6,6),7-(6,6),7-(6,6)]
     9       9.366457       9.366457       9.366457    47[7-(6,6),7-(6,6),7-(6,6)]
    10       9.096893       9.096893       9.096893    47[7-(6,6),7-(6,6),7-(6,6)]
    11       3.212007       3.212007       3.212007    47[7-(6,6),7-(6,6),7-(6,6)]
    12       2.942443       2.942443       2.942443    47[7-(6,6),7-(6,6),7-(6,6)]
    13       9.096893       9.096893       9.096893    47[7-(6,6),7-(6,6),7-(6,6)]
    14       9.366457       9.366457       9.366457    47[7-(6,6),7-(6,6),7-(6,6)]
    15       2.942443       2.942443       2.942443    47[7-(6,6),7-(6,6),7-(6,6)]
    16       3.212007       3.212007       3.212007    47[7-(6,6),7-(6,6),7-(6,6)]
    17       2.632874       2.632874       2.632874    1[6-(6,7)]
    18       3.355406       3.355406       3.355406    1[6-(6,6)]
    19       1.352748       1.352748       1.352748    1[6-(6,6)]
    20        8.72701        8.72701        8.72701    1[6-(6,6)]
    21       7.589668       7.589668       7.589668    1[6-(6,6)]
    22       9.214443       9.214443       9.214443    1[6-(6,7)]
    23       0.046774       0.046774       0.046774    1[6-(6,6)]
    24      11.677453      11.677453      11.677453    1[6-(6,7)]
    25       9.171361       9.171361       9.171361    1[6-(6,7)]
    26       9.645254       9.645254       9.645254    1[6-(6,6)]
    27       9.716646       9.716646       9.716646    1[6-(6,7)]
    28        9.61202        9.61202        9.61202    1[6-(6,6)]
    29      11.586368      11.586368      11.586368    1[6-(6,6)]
    30       3.119075       3.119075       3.119075    1[6-(6,6)]
    31       3.814528       3.814528       3.814528    1[6-(6,6)]
    32       2.155288       2.155288       2.155288    1[6-(6,7)]
    33       3.260628       3.260628       3.260628    1[6-(6,6)]
    34       4.013932       4.013932       4.013932    1[6-(6,7)]
    35       0.758228       0.758228       0.758228    1[6-(6,7)]
    36      12.265819      12.265819      12.265819    1[6-(6,6)]
    37      10.413329      10.413329      10.413329    1[6-(6,7)]
    38       9.288296       9.288296       9.288296    1[6-(6,6)]
    39       9.461851       9.461851       9.461851    1[6-(6,6)]
    40       0.494818       0.494818       0.494818    1[6-(6,6)]
    41       2.072819       2.072819       2.072819    1[6-(6,6)]
    42       1.776174       1.776174       1.776174    1[6-(6,7)]
    43      11.784541      11.784541      11.784541    1[6-(6,6)]
    44      10.767826      10.767826      10.767826    1[6-(6,7)]
    45       8.947339       8.947339       8.947339    1[6-(6,7)]
    46       9.843427       9.843427       9.843427    1[6-(6,6)]
    47       3.521576       3.521576       3.521576    1[6-(6,7)]
    48       2.799044       2.799044       2.799044    1[6-(6,6)]
    49       4.801702       4.801702       4.801702    1[6-(6,6)]
    50        9.73634        9.73634        9.73634    1[6-(6,6)]
    51      10.873682      10.873682      10.873682    1[6-(6,6)]
    52       9.248907       9.248907       9.248907    1[6-(6,7)]
    53       6.107676       6.107676       6.107676    1[6-(6,6)]
    54       6.785897       6.785897       6.785897    1[6-(6,7)]
    55       9.291989       9.291989       9.291989    1[6-(6,7)]
    56       8.818096       8.818096       8.818096    1[6-(6,6)]
    57       8.746704       8.746704       8.746704    1[6-(6,7)]
    58        8.85133        8.85133        8.85133    1[6-(6,6)]
    59       6.876982       6.876982       6.876982    1[6-(6,6)]
    60       3.035375       3.035375       3.035375    1[6-(6,6)]
    61       2.339922       2.339922       2.339922    1[6-(6,6)]
    62       3.999162       3.999162       3.999162    1[6-(6,7)]
    63       2.893822       2.893822       2.893822    1[6-(6,6)]
    64       2.140518       2.140518       2.140518    1[6-(6,7)]
    65       5.396222       5.396222       5.396222    1[6-(6,7)]
    66       6.197531       6.197531       6.197531    1[6-(6,6)]
    67       8.050021       8.050021       8.050021    1[6-(6,7)]
    68       9.175054       9.175054       9.175054    1[6-(6,6)]
    69       9.001499       9.001499       9.001499    1[6-(6,6)]
    70       5.659632       5.659632       5.659632    1[6-(6,6)]
    71       4.081631       4.081631       4.081631    1[6-(6,6)]
    72       4.378276       4.378276       4.378276    1[6-(6,7)]
    73       6.678809       6.678809       6.678809    1[6-(6,6)]
    74       7.695524       7.695524       7.695524    1[6-(6,7)]
    75       9.516011       9.516011       9.516011    1[6-(6,7)]
    76       8.619923       8.619923       8.619923    1[6-(6,6)]
    77       8.787324       8.787324       8.787324    1[6-(6,7)]
    78       9.509856       9.509856       9.509856    1[6-(6,6)]
    79       7.507198       7.507198       7.507198    1[6-(6,6)]
    80        2.57256        2.57256        2.57256    1[6-(6,6)]
    81       1.435218       1.435218       1.435218    1[6-(6,6)]
    82       3.059993       3.059993       3.059993    1[6-(6,7)]
    83       6.201224       6.201224       6.201224    1[6-(6,6)]
    84       5.523003       5.523003       5.523003    1[6-(6,7)]
    85       3.016911       3.016911       3.016911    1[6-(6,7)]
    86       3.490804       3.490804       3.490804    1[6-(6,6)]
    87       3.562196       3.562196       3.562196    1[6-(6,7)]
    88        3.45757        3.45757        3.45757    1[6-(6,6)]
    89       5.431918       5.431918       5.431918    1[6-(6,6)]
    90       9.273525       9.273525       9.273525    1[6-(6,6)]
    91       9.968978       9.968978       9.968978    1[6-(6,6)]
    92       8.309738       8.309738       8.309738    1[6-(6,7)]
    93       9.415078       9.415078       9.415078    1[6-(6,6)]
    94      10.168382      10.168382      10.168382    1[6-(6,7)]
    95       6.912678       6.912678       6.912678    1[6-(6,7)]
    96       6.111369       6.111369       6.111369    1[6-(6,6)]
    97       4.258879       4.258879       4.258879    1[6-(6,7)]
    98       3.133846       3.133846       3.133846    1[6-(6,6)]
    99       3.307401       3.307401       3.307401    1[6-(6,6)]
   100       6.649268       6.649268       6.649268    1[6-(6,6)]
   101       8.227269       8.227269       8.227269    1[6-(6,6)]
   102       7.930624       7.930624       7.930624    1[6-(6,7)]
   103       5.630091       5.630091       5.630091    1[6-(6,6)]
   104       4.613376       4.613376       4.613376    1[6-(6,7)]
   105       2.792889       2.792889       2.792889    1[6-(6,7)]
   106       3.688977       3.688977       3.688977    1[6-(6,6)]
   107       9.676026       9.676026       9.676026    1[6-(6,7)]
   108       8.953494       8.953494       8.953494    1[6-(6,6)]
   109      10.956152      10.956152      10.956152    1[6-(6,6)]
   110        3.58189        3.58189        3.58189    1[6-(6,6)]
   111       4.719232       4.719232       4.719232    1[6-(6,6)]
   112       3.094457       3.094457       3.094457    1[6-(6,7)]
   113      12.262126      12.262126      12.262126    1[6-(6,6)]
   114       0.631447       0.631447       0.631447    1[6-(6,7)]
   115       3.137539       3.137539       3.137539    1[6-(6,7)]
   116       2.663646       2.663646       2.663646    1[6-(6,6)]
   117       2.592254       2.592254       2.592254    1[6-(6,7)]
   118        2.69688        2.69688        2.69688    1[6-(6,6)]
   119       0.722532       0.722532       0.722532    1[6-(6,6)]
   120       9.189825       9.189825       9.189825    1[6-(6,6)]
   121       8.494372       8.494372       8.494372    1[6-(6,6)]
   122      10.153612      10.153612      10.153612    1[6-(6,7)]
   123       9.048272       9.048272       9.048272    1[6-(6,6)]
   124       8.294968       8.294968       8.294968    1[6-(6,7)]
   125      11.550672      11.550672      11.550672    1[6-(6,7)]
   126       0.043081       0.043081       0.043081    1[6-(6,6)]
   127       1.895571       1.895571       1.895571    1[6-(6,7)]
   128       3.020604       3.020604       3.020604    1[6-(6,6)]
   129       2.847049       2.847049       2.847049    1[6-(6,6)]
   130      11.814082      11.814082      11.814082    1[6-(6,6)]
   131      10.236081      10.236081      10.236081    1[6-(6,6)]
   132      10.532726      10.532726      10.532726    1[6-(6,7)]
   133       0.524359       0.524359       0.524359    1[6-(6,6)]
   134       1.541074       1.541074       1.541074    1[6-(6,7)]
   135       3.361561       3.361561       3.361561    1[6-(6,7)]
   136       2.465473       2.465473       2.465473    1[6-(6,6)]
   137       3.521576       3.521576       3.521576    1[6-(6,7)]
   138       2.799044       2.799044       2.799044    1[6-(6,6)]
   139       4.801702       4.801702       4.801702    1[6-(6,6)]
   140        9.73634        9.73634        9.73634    1[6-(6,6)]
   141      10.873682      10.873682      10.873682    1[6-(6,6)]
   142       9.248907       9.248907       9.248907    1[6-(6,7)]
   143       6.107676       6.107676       6.107676    1[6-(6,6)]
   144       6.785897       6.785897       6.785897    1[6-(6,7)]
   145       9.291989       9.291989       9.291989    1[6-(6,7)]
   146       8.818096       8.818096       8.818096    1[6-(6,6)]
   147       8.746704       8.746704       8.746704    1[6-(6,7)]
   148        8.85133        8.85133        8.85133    1[6-(6,6)]
   149       6.876982       6.876982       6.876982    1[6-(6,6)]
   150       3.035375       3.035375       3.035375    1[6-(6,6)]
   151       2.339922       2.339922       2.339922    1[6-(6,6)]
   152       3.999162       3.999162       3.999162    1[6-(6,7)]
   153       2.893822       2.893822       2.893822    1[6-(6,6)]
   154       2.140518       2.140518       2.140518    1[6-(6,7)]
   155       5.396222       5.396222       5.396222    1[6-(6,7)]
   156       6.197531       6.197531       6.197531    1[6-(6,6)]
   157       8.050021       8.050021       8.050021    1[6-(6,7)]
   158       9.175054       9.175054       9.175054    1[6-(6,6)]
   159       9.001499       9.001499       9.001499    1[6-(6,6)]
   160       5.659632       5.659632       5.659632    1[6-(6,6)]
   161       4.081631       4.081631       4.081631    1[6-(6,6)]
   162       4.378276       4.378276       4.378276    1[6-(6,7)]
   163       6.678809       6.678809       6.678809    1[6-(6,6)]
   164       7.695524       7.695524       7.695524    1[6-(6,7)]
   165       9.516011       9.516011       9.516011    1[6-(6,7)]
   166       8.619923       8.619923       8.619923    1[6-(6,6)]
   167       2.632874       2.632874       2.632874    1[6-(6,7)]
   168       3.355406       3.355406       3.355406    1[6-(6,6)]
   169       1.352748       1.352748       1.352748    1[6-(6,6)]
   170        8.72701        8.72701        8.72701    1[6-(6,6)]
   171       7.589668       7.589668       7.589668    1[6-(6,6)]
   172       9.214443       9.214443       9.214443    1[6-(6,7)]
   173       0.046774       0.046774       0.046774    1[6-(6,6)]
   174      11.677453      11.677453      11.677453    1[6-(6,7)]
   175       9.171361       9.171361       9.171361    1[6-(6,7)]
   176       9.645254       9.645254       9.645254    1[6-(6,6)]
   177       9.716646       9.716646       9.716646    1[6-(6,7)]
   178        9.61202        9.61202        9.61202    1[6-(6,6)]
   179      11.586368      11.586368      11.586368    1[6-(6,6)]
   180       3.119075       3.119075       3.119075    1[6-(6,6)]
   181       3.814528       3.814528       3.814528    1[6-(6,6)]
   182       2.155288       2.155288       2.155288    1[6-(6,7)]
   183       3.260628       3.260628       3.260628    1[6-(6,6)]
   184       4.013932       4.013932       4.013932    1[6-(6,7)]
   185       0.758228       0.758228       0.758228    1[6-(6,7)]
   186      12.265819      12.265819      12.265819    1[6-(6,6)]
   187      10.413329      10.413329      10.413329    1[6-(6,7)]
   188       9.288296       9.288296       9.288296    1[6-(6,6)]
   189       9.461851       9.461851       9.461851    1[6-(6,6)]
   190       0.494818       0.494818       0.494818    1[6-(6,6)]
   191       2.072819       2.072819       2.072819    1[6-(6,6)]
   192       1.776174       1.776174       1.776174    1[6-(6,7)]
   193      11.784541      11.784541      11.784541    1[6-(6,6)]
   194      10.767826      10.767826      10.767826    1[6-(6,7)]
   195       8.947339       8.947339       8.947339    1[6-(6,7)]
   196       9.843427       9.843427       9.843427    1[6-(6,6)]
   197       9.676026       9.676026       9.676026    1[6-(6,7)]
   198       8.953494       8.953494       8.953494    1[6-(6,6)]
   199      10.956152      10.956152      10.956152    1[6-(6,6)]
   200        3.58189        3.58189        3.58189    1[6-(6,6)]
   201       4.719232       4.719232       4.719232    1[6-(6,6)]
   202       3.094457       3.094457       3.094457    1[6-(6,7)]
   203      12.262126      12.262126      12.262126    1[6-(6,6)]
   204       0.631447       0.631447       0.631447    1[6-(6,7)]
   205       3.137539       3.137539       3.137539    1[6-(6,7)]
   206       2.663646       2.663646       2.663646    1[6-(6,6)]
   207       2.592254       2.592254       2.592254    1[6-(6,7)]
   208        2.69688        2.69688        2.69688    1[6-(6,6)]
   209       0.722532       0.722532       0.722532    1[6-(6,6)]
   210       9.189825       9.189825       9.189825    1[6-(6,6)]
   211       8.494372       8.494372       8.494372    1[6-(6,6)]
   212      10.153612      10.153612      10.153612    1[6-(6,7)]
   213       9.048272       9.048272       9.048272    1[6-(6,6)]
   214       8.294968       8.294968       8.294968    1[6-(6,7)]
   215      11.550672      11.550672      11.550672    1[6-(6,7)]
   216       0.043081       0.043081       0.043081    1[6-(6,6)]
   217       1.895571       1.895571       1.895571    1[6-(6,7)]
   218       3.020604       3.020604       3.020604    1[6-(6,6)]
   219       2.847049       2.847049       2.847049    1[6-(6,6)]
   220      11.814082      11.814082      11.814082    1[6-(6,6)]
   221      10.236081      10.236081      10.236081    1[6-(6,6)]
   222      10.532726      10.532726      10.532726    1[6-(6,7)]
   223       0.524359       0.524359       0.524359    1[6-(6,6)]
   224       1.541074       1.541074       1.541074    1[6-(6,7)]
   225       3.361561       3.361561       3.361561    1[6-(6,7)]
   226       2.465473       2.465473       2.465473    1[6-(6,6)]
   227       8.787324       8.787324       8.787324    1[6-(6,7)]
   228       9.509856       9.509856       9.509856    1[6-(6,6)]
   229       7.507198       7.507198       7.507198    1[6-(6,6)]
   230        2.57256        2.57256        2.57256    1[6-(6,6)]
   231       1.435218       1.435218       1.435218    1[6-(6,6)]
   232       3.059993       3.059993       3.059993    1[6-(6,7)]
   233       6.201224       6.201224       6.201224    1[6-(6,6)]
   234       5.523003       5.523003       5.523003    1[6-(6,7)]
   235       3.016911       3.016911       3.016911    1[6-(6,7)]
   236       3.490804       3.490804       3.490804    1[6-(6,6)]
   237       3.562196       3.562196       3.562196    1[6-(6,7)]
   238        3.45757        3.45757        3.45757    1[6-(6,6)]
   239       5.431918       5.431918       5.431918    1[6-(6,6)]
   240       9.273525       9.273525       9.273525    1[6-(6,6)]
   241       9.968978       9.968978       9.968978    1[6-(6,6)]
   242       8.309738       8.309738       8.309738    1[6-(6,7)]
   243       9.415078       9.415078       9.415078    1[6-(6,6)]
   244      10.168382      10.168382      10.168382    1[6-(6,7)]
   245       6.912678       6.912678       6.912678    1[6-(6,7)]
   246       6.111369       6.111369       6.111369    1[6-(6,6)]
   247       4.258879       4.258879       4.258879    1[6-(6,7)]
   248       3.133846       3.133846       3.133846    1[6-(6,6)]
   249       3.307401       3.307401       3.307401    1[6-(6,6)]
   250       6.649268       6.649268       6.649268    1[6-(6,6)]
   251       8.227269       8.227269       8.227269    1[6-(6,6)]
   252       7.930624       7.930624       7.930624    1[6-(6,7)]
   253       5.630091       5.630091       5.630091    1[6-(6,6)]
   254       4.613376       4.613376       4.613376    1[6-(6,7)]
   255       2.792889       2.792889       2.792889    1[6-(6,7)]
   256       3.688977       3.688977       3.688977    1[6-(6,6)]
   257       2.076511       2.076511       2.076511    6[1-(0),6-(1,6),7-(6,26)]
   258       2.492552       2.492552       2.492552    6[1-(0),6-(1,6),6-(1,7)]
   259       1.406907       1.406907       1.406907    6[1-(0),6-(1,6),6-(6,7)]
   260       0.413579       0.413579       0.413579    6[6-(1,6),6-(6,6),7-(6,26)]
   261      11.374654      11.374654      11.374654    6[6-(6,6),6-(6,7),6-(6,7)]
   262      10.419484      10.419484      10.419484    6[6-(1,6),6-(6,6),7-(6,26)]
   263       9.098739       9.098739       9.098739    6[1-(0),6-(1,6),6-(6,7)]
   264       8.467292       8.467292       8.467292    6[1-(0),6-(1,6),6-(1,7)]
   265       9.394152       9.394152       9.394152    6[1-(0),6-(1,6),7-(6,26)]
   266      11.075548      11.075548      11.075548    6[6-(1,6),6-(1,6),6-(6,6)]
   267       11.67253       11.67253       11.67253    6[1-(0),6-(1,7),6-(6,6)]
   268      11.268798      11.268798      11.268798    6[1-(0),6-(1,6),7-(6,47)]
   269       9.794192       9.794192       9.794192    6[1-(0),6-(1,6),7-(6,47)]
   270      10.093298      10.093298      10.093298    6[1-(0),6-(1,7),6-(6,6)]
   271       10.35917       10.35917       10.35917    6[1-(0),6-(1,6),7-(6,26)]
   272      10.295164      10.295164      10.295164    6[1-(0),6-(1,6),6-(1,7)]
   273      11.374654      11.374654      11.374654    6[1-(0),6-(1,6),6-(6,7)]
   274      12.147653      12.147653      12.147653    6[6-(1,6),6-(6,6),7-(6,26)]
   275        0.96748        0.96748        0.96748    6[6-(6,6),6-(6,7),6-(6,7)]
   276       1.678934       1.678934       1.678934    6[6-(1,6),6-(6,6),7-(6,26)]
   277        2.72396        2.72396        2.72396    6[1-(0),6-(1,6),6-(6,7)]
   278       3.085841       3.085841       3.085841    6[1-(0),6-(1,6),6-(1,7)]
   279       2.165136       2.165136       2.165136    6[1-(0),6-(1,6),7-(6,26)]
   280       1.525073       1.525073       1.525073    6[6-(1,6),6-(1,6),6-(6,6)]
   281       2.719036       2.719036       2.719036    6[1-(0),6-(1,7),6-(6,6)]
   282       3.164618       3.164618       3.164618    6[1-(0),6-(1,6),7-(6,47)]
   283       1.283818       1.283818       1.283818    6[1-(0),6-(1,6),7-(6,47)]
   284       0.800079       0.800079       0.800079    6[1-(0),6-(1,7),6-(6,6)]
   285      10.415791      10.415791      10.415791    6[1-(0),6-(1,6),7-(6,26)]
   286       9.768343       9.768343       9.768343    6[1-(0),6-(1,6),6-(1,7)]
   287         9.8742         9.8742         9.8742    6[1-(0),6-(1,6),6-(6,7)]
   288      10.769057      10.769057      10.769057    6[6-(1,6),6-(6,6),7-(6,26)]
   289      11.288492      11.288492      11.288492    6[6-(6,6),6-(6,7),6-(6,7)]
   290      12.214121      12.214121      12.214121    6[6-(1,6),6-(6,6),7-(6,26)]
   291       0.606829       0.606829       0.606829    6[1-(0),6-(1,6),6-(6,7)]
   292       1.468452       1.468452       1.468452    6[1-(0),6-(1,6),6-(1,7)]
   293       1.289973       1.289973       1.289973    6[1-(0),6-(1,6),7-(6,26)]
   294      10.807214      10.807214      10.807214    6[6-(1,6),6-(1,6),6-(6,6)]
   295      11.164172      11.164172      11.164172    6[1-(0),6-(1,7),6-(6,6)]
   296      10.601656      10.601656      10.601656    6[1-(0),6-(1,6),7-(6,47)]
   297       9.519703       9.519703       9.519703    6[1-(0),6-(1,6),7-(6,47)]
   298       10.02683       10.02683       10.02683    6[1-(0),6-(1,7),6-(6,6)]
   299       4.077939       4.077939       4.077939    6[1-(0),6-(1,6),7-(6,26)]
   300       3.661898       3.661898       3.661898    6[1-(0),6-(1,6),6-(1,7)]
   301       4.747543       4.747543       4.747543    6[1-(0),6-(1,6),6-(6,7)]
   302       5.740871       5.740871       5.740871    6[6-(1,6),6-(6,6),7-(6,26)]
   303       7.088696       7.088696       7.088696    6[6-(6,6),6-(6,7),6-(6,7)]
   304       8.043866       8.043866       8.043866    6[6-(1,6),6-(6,6),7-(6,26)]
   305       9.364611       9.364611       9.364611    6[1-(0),6-(1,6),6-(6,7)]
   306       9.996058       9.996058       9.996058    6[1-(0),6-(1,6),6-(1,7)]
   307       9.069198       9.069198       9.069198    6[1-(0),6-(1,6),7-(6,26)]
   308       7.387802       7.387802       7.387802    6[6-(1,6),6-(1,6),6-(6,6)]
   309        6.79082        6.79082        6.79082    6[1-(0),6-(1,7),6-(6,6)]
   310       7.194552       7.194552       7.194552    6[1-(0),6-(1,6),7-(6,47)]
   311       8.669158       8.669158       8.669158    6[1-(0),6-(1,6),7-(6,47)]
   312       8.370052       8.370052       8.370052    6[1-(0),6-(1,7),6-(6,6)]
   313        8.10418        8.10418        8.10418    6[1-(0),6-(1,6),7-(6,26)]
   314       8.168186       8.168186       8.168186    6[1-(0),6-(1,6),6-(1,7)]
   315       7.088696       7.088696       7.088696    6[1-(0),6-(1,6),6-(6,7)]
   316       6.315697       6.315697       6.315697    6[6-(1,6),6-(6,6),7-(6,26)]
   317        5.18697        5.18697        5.18697    6[6-(6,6),6-(6,7),6-(6,7)]
   318       4.475516       4.475516       4.475516    6[6-(1,6),6-(6,6),7-(6,26)]
   319        3.43049        3.43049        3.43049    6[1-(0),6-(1,6),6-(6,7)]
   320       3.068609       3.068609       3.068609    6[1-(0),6-(1,6),6-(1,7)]
   321       3.989314       3.989314       3.989314    6[1-(0),6-(1,6),7-(6,26)]
   322       4.629377       4.629377       4.629377    6[6-(1,6),6-(1,6),6-(6,6)]
   323       3.435414       3.435414       3.435414    6[1-(0),6-(1,7),6-(6,6)]
   324       2.989832       2.989832       2.989832    6[1-(0),6-(1,6),7-(6,47)]
   325       4.870632       4.870632       4.870632    6[1-(0),6-(1,6),7-(6,47)]
   326       5.354372       5.354372       5.354372    6[1-(0),6-(1,7),6-(6,6)]
   327       8.047559       8.047559       8.047559    6[1-(0),6-(1,6),7-(6,26)]
   328       8.695007       8.695007       8.695007    6[1-(0),6-(1,6),6-(1,7)]
   329        8.58915        8.58915        8.58915    6[1-(0),6-(1,6),6-(6,7)]
   330       7.694293       7.694293       7.694293    6[6-(1,6),6-(6,6),7-(6,26)]
   331       7.174858       7.174858       7.174858    6[6-(6,6),6-(6,7),6-(6,7)]
   332       6.249229       6.249229       6.249229    6[6-(1,6),6-(6,6),7-(6,26)]
   333       5.547621       5.547621       5.547621    6[1-(0),6-(1,6),6-(6,7)]
   334       4.685998       4.685998       4.685998    6[1-(0),6-(1,6),6-(1,7)]
   335       4.864477       4.864477       4.864477    6[1-(0),6-(1,6),7-(6,26)]
   336       7.656136       7.656136       7.656136    6[6-(1,6),6-(1,6),6-(6,6)]
   337       7.299178       7.299178       7.299178    6[1-(0),6-(1,7),6-(6,6)]
   338       7.861694       7.861694       7.861694    6[1-(0),6-(1,6),7-(6,47)]
   339       8.943647       8.943647       8.943647    6[1-(0),6-(1,6),7-(6,47)]
   340        8.43652        8.43652        8.43652    6[1-(0),6-(1,7),6-(6,6)]
   341       8.230961       8.230961       8.230961    6[1-(0),6-(1,6),7-(6,26)]
   342       8.647002       8.647002       8.647002    6[1-(0),6-(1,6),6-(1,7)]
   343       7.561357       7.561357       7.561357    6[1-(0),6-(1,6),6-(6,7)]
   344       6.568029       6.568029       6.568029    6[6-(1,6),6-(6,6),7-(6,26)]
   345       5.220204       5.220204       5.220204    6[6-(6,6),6-(6,7),6-(6,7)]
   346       4.265034       4.265034       4.265034    6[6-(1,6),6-(6,6),7-(6,26)]
   347       2.944289       2.944289       2.944289    6[1-(0),6-(1,6),6-(6,7)]
   348       2.312842       2.312842       2.312842    6[1-(0),6-(1,6),6-(1,7)]
   349       3.239702       3.239702       3.239702    6[1-(0),6-(1,6),7-(6,26)]
   350       4.921098       4.921098       4.921098    6[6-(1,6),6-(1,6),6-(6,6)]
   351        5.51808        5.51808        5.51808    6[1-(0),6-(1,7),6-(6,6)]
   352       5.114348       5.114348       5.114348    6[1-(0),6-(1,6),7-(6,47)]
   353       3.639742       3.639742       3.639742    6[1-(0),6-(1,6),7-(6,47)]
   354       3.938848       3.938848       3.938848    6[1-(0),6-(1,7),6-(6,6)]
   355        4.20472        4.20472        4.20472    6[1-(0),6-(1,6),7-(6,26)]
   356       4.140714       4.140714       4.140714    6[1-(0),6-(1,6),6-(1,7)]
   357       5.220204       5.220204       5.220204    6[1-(0),6-(1,6),6-(6,7)]
   358       5.993203       5.993203       5.993203    6[6-(1,6),6-(6,6),7-(6,26)]
   359        7.12193        7.12193        7.12193    6[6-(6,6),6-(6,7),6-(6,7)]
   360       7.833384       7.833384       7.833384    6[6-(1,6),6-(6,6),7-(6,26)]
   361        8.87841        8.87841        8.87841    6[1-(0),6-(1,6),6-(6,7)]
   362       9.240291       9.240291       9.240291    6[1-(0),6-(1,6),6-(1,7)]
   363       8.319586       8.319586       8.319586    6[1-(0),6-(1,6),7-(6,26)]
   364       7.679523       7.679523       7.679523    6[6-(1,6),6-(1,6),6-(6,6)]
   365       8.873486       8.873486       8.873486    6[1-(0),6-(1,7),6-(6,6)]
   366       9.319068       9.319068       9.319068    6[1-(0),6-(1,6),7-(6,47)]
   367       7.438268       7.438268       7.438268    6[1-(0),6-(1,6),7-(6,47)]
   368       6.954528       6.954528       6.954528    6[1-(0),6-(1,7),6-(6,6)]
   369       4.261341       4.261341       4.261341    6[1-(0),6-(1,6),7-(6,26)]
   370       3.613893       3.613893       3.613893    6[1-(0),6-(1,6),6-(1,7)]
   371        3.71975        3.71975        3.71975    6[1-(0),6-(1,6),6-(6,7)]
   372       4.614607       4.614607       4.614607    6[6-(1,6),6-(6,6),7-(6,26)]
   373       5.134042       5.134042       5.134042    6[6-(6,6),6-(6,7),6-(6,7)]
   374       6.059671       6.059671       6.059671    6[6-(1,6),6-(6,6),7-(6,26)]
   375       6.761279       6.761279       6.761279    6[1-(0),6-(1,6),6-(6,7)]
   376       7.622902       7.622902       7.622902    6[1-(0),6-(1,6),6-(1,7)]
   377       7.444423       7.444423       7.444423    6[1-(0),6-(1,6),7-(6,26)]
   378       4.652764       4.652764       4.652764    6[6-(1,6),6-(1,6),6-(6,6)]
   379       5.009722       5.009722       5.009722    6[1-(0),6-(1,7),6-(6,6)]
   380       4.447206       4.447206       4.447206    6[1-(0),6-(1,6),7-(6,47)]
   381       3.365253       3.365253       3.365253    6[1-(0),6-(1,6),7-(6,47)]
   382        3.87238        3.87238        3.87238    6[1-(0),6-(1,7),6-(6,6)]
   383      10.232389      10.232389      10.232389    6[1-(0),6-(1,6),7-(6,26)]
   384       9.816348       9.816348       9.816348    6[1-(0),6-(1,6),6-(1,7)]
   385      10.901993      10.901993      10.901993    6[1-(0),6-(1,6),6-(6,7)]
   386      11.895321      11.895321      11.895321    6[6-(1,6),6-(6,6),7-(6,26)]
   387       0.934246       0.934246       0.934246    6[6-(6,6),6-(6,7),6-(6,7)]
   388       1.889416       1.889416       1.889416    6[6-(1,6),6-(6,6),7-(6,26)]
   389       3.210161       3.210161       3.210161    6[1-(0),6-(1,6),6-(6,7)]
   390       3.841608       3.841608       3.841608    6[1-(0),6-(1,6),6-(1,7)]
   391       2.914748       2.914748       2.914748    6[1-(0),6-(1,6),7-(6,26)]
   392       1.233352       1.233352       1.233352    6[6-(1,6),6-(1,6),6-(6,6)]
   393        0.63637        0.63637        0.63637    6[1-(0),6-(1,7),6-(6,6)]
   394       1.040102       1.040102       1.040102    6[1-(0),6-(1,6),7-(6,47)]
   395       2.514708       2.514708       2.514708    6[1-(0),6-(1,6),7-(6,47)]
   396       2.215602       2.215602       2.215602    6[1-(0),6-(1,7),6-(6,6)]
   397        1.94973        1.94973        1.94973    6[1-(0),6-(1,6),7-(6,26)]
   398       2.013736       2.013736       2.013736    6[1-(0),6-(1,6),6-(1,7)]
   399       0.934246       0.934246       0.934246    6[1-(0),6-(1,6),6-(6,7)]
   400       0.161247       0.161247       0.161247    6[6-(1,6),6-(6,6),7-(6,26)]
   401       11.34142       11.34142       11.34142    6[6-(6,6),6-(6,7),6-(6,7)]
   402      10.629966      10.629966      10.629966    6[6-(1,6),6-(6,6),7-(6,26)]
   403        9.58494        9.58494        9.58494    6[1-(0),6-(1,6),6-(6,7)]
   404       9.223059       9.223059       9.223059    6[1-(0),6-(1,6),6-(1,7)]
   405      10.143764      10.143764      10.143764    6[1-(0),6-(1,6),7-(6,26)]
   406      10.783827      10.783827      10.783827    6[6-(1,6),6-(1,6),6-(6,6)]
   407       9.589864       9.589864       9.589864    6[1-(0),6-(1,7),6-(6,6)]
   408       9.144282       9.144282       9.144282    6[1-(0),6-(1,6),7-(6,47)]
   409      11.025082      11.025082      11.025082    6[1-(0),6-(1,6),7-(6,47)]
   410      11.508822      11.508822      11.508822    6[1-(0),6-(1,7),6-(6,6)]
   411       1.893109       1.893109       1.893109    6[1-(0),6-(1,6),7-(6,26)]
   412       2.540557       2.540557       2.540557    6[1-(0),6-(1,6),6-(1,7)]
   413         2.4347         2.4347         2.4347    6[1-(0),6-(1,6),6-(6,7)]
   414       1.539843       1.539843       1.539843    6[6-(1,6),6-(6,6),7-(6,26)]
   415       1.020408       1.020408       1.020408    6[6-(6,6),6-(6,7),6-(6,7)]
   416       0.094779       0.094779       0.094779    6[6-(1,6),6-(6,6),7-(6,26)]
   417      11.702071      11.702071      11.702071    6[1-(0),6-(1,6),6-(6,7)]
   418      10.840448      10.840448      10.840448    6[1-(0),6-(1,6),6-(1,7)]
   419      11.018927      11.018927      11.018927    6[1-(0),6-(1,6),7-(6,26)]
   420       1.501686       1.501686       1.501686    6[6-(1,6),6-(1,6),6-(6,6)]
   421       1.144728       1.144728       1.144728    6[1-(0),6-(1,7),6-(6,6)]
   422       1.707244       1.707244       1.707244    6[1-(0),6-(1,6),7-(6,47)]
   423       2.789197       2.789197       2.789197    6[1-(0),6-(1,6),7-(6,47)]
   424        2.28207        2.28207        2.28207    6[1-(0),6-(1,7),6-(6,6)]
   425       4.077939       4.077939       4.077939    6[1-(0),6-(1,6),7-(6,26)]
   426       3.661898       3.661898       3.661898    6[1-(0),6-(1,6),6-(1,7)]
   427       4.747543       4.747543       4.747543    6[1-(0),6-(1,6),6-(6,7)]
   428       5.740871       5.740871       5.740871    6[6-(1,6),6-(6,6),7-(6,26)]
   429       7.088696       7.088696       7.088696    6[6-(6,6),6-(6,7),6-(6,7)]
   430       8.043866       8.043866       8.043866    6[6-(1,6),6-(6,6),7-(6,26)]
   431       9.364611       9.364611       9.364611    6[1-(0),6-(1,6),6-(6,7)]
   432       9.996058       9.996058       9.996058    6[1-(0),6-(1,6),6-(1,7)]
   433       9.069198       9.069198       9.069198    6[1-(0),6-(1,6),7-(6,26)]
   434       7.387802       7.387802       7.387802    6[6-(1,6),6-(1,6),6-(6,6)]
   435        6.79082        6.79082        6.79082    6[1-(0),6-(1,7),6-(6,6)]
   436       7.194552       7.194552       7.194552    6[1-(0),6-(1,6),7-(6,47)]
   437       8.669158       8.669158       8.669158    6[1-(0),6-(1,6),7-(6,47)]
   438       8.370052       8.370052       8.370052    6[1-(0),6-(1,7),6-(6,6)]
   439        8.10418        8.10418        8.10418    6[1-(0),6-(1,6),7-(6,26)]
   440       8.168186       8.168186       8.168186    6[1-(0),6-(1,6),6-(1,7)]
   441       7.088696       7.088696       7.088696    6[1-(0),6-(1,6),6-(6,7)]
   442       6.315697       6.315697       6.315697    6[6-(1,6),6-(6,6),7-(6,26)]
   443        5.18697        5.18697        5.18697    6[6-(6,6),6-(6,7),6-(6,7)]
   444       4.475516       4.475516       4.475516    6[6-(1,6),6-(6,6),7-(6,26)]
   445        3.43049        3.43049        3.43049    6[1-(0),6-(1,6),6-(6,7)]
   446       3.068609       3.068609       3.068609    6[1-(0),6-(1,6),6-(1,7)]
   447       3.989314       3.989314       3.989314    6[1-(0),6-(1,6),7-(6,26)]
   448       4.629377       4.629377       4.629377    6[6-(1,6),6-(1,6),6-(6,6)]
   449       3.435414       3.435414       3.435414    6[1-(0),6-(1,7),6-(6,6)]
   450       2.989832       2.989832       2.989832    6[1-(0),6-(1,6),7-(6,47)]
   451       4.870632       4.870632       4.870632    6[1-(0),6-(1,6),7-(6,47)]
   452       5.354372       5.354372       5.354372    6[1-(0),6-(1,7),6-(6,6)]
   453       8.047559       8.047559       8.047559    6[1-(0),6-(1,6),7-(6,26)]
   454       8.695007       8.695007       8.695007    6[1-(0),6-(1,6),6-(1,7)]
   455        8.58915        8.58915        8.58915    6[1-(0),6-(1,6),6-(6,7)]
   456       7.694293       7.694293       7.694293    6[6-(1,6),6-(6,6),7-(6,26)]
   457       7.174858       7.174858       7.174858    6[6-(6,6),6-(6,7),6-(6,7)]
   458       6.249229       6.249229       6.249229    6[6-(1,6),6-(6,6),7-(6,26)]
   459       5.547621       5.547621       5.547621    6[1-(0),6-(1,6),6-(6,7)]
   460       4.685998       4.685998       4.685998    6[1-(0),6-(1,6),6-(1,7)]
   461       4.864477       4.864477       4.864477    6[1-(0),6-(1,6),7-(6,26)]
   462       7.656136       7.656136       7.656136    6[6-(1,6),6-(1,6),6-(6,6)]
   463       7.299178       7.299178       7.299178    6[1-(0),6-(1,7),6-(6,6)]
   464       7.861694       7.861694       7.861694    6[1-(0),6-(1,6),7-(6,47)]
   465       8.943647       8.943647       8.943647    6[1-(0),6-(1,6),7-(6,47)]
   466        8.43652        8.43652        8.43652    6[1-(0),6-(1,7),6-(6,6)]
   467       2.076511       2.076511       2.076511    6[1-(0),6-(1,6),7-(6,26)]
   468       2.492552       2.492552       2.492552    6[1-(0),6-(1,6),6-(1,7)]
   469       1.406907       1.406907       1.406907    6[1-(0),6-(1,6),6-(6,7)]
   470       0.413579       0.413579       0.413579    6[6-(1,6),6-(6,6),7-(6,26)]
   471      11.374654      11.374654      11.374654    6[6-(6,6),6-(6,7),6-(6,7)]
   472      10.419484      10.419484      10.419484    6[6-(1,6),6-(6,6),7-(6,26)]
   473       9.098739       9.098739       9.098739    6[1-(0),6-(1,6),6-(6,7)]
   474       8.467292       8.467292       8.467292    6[1-(0),6-(1,6),6-(1,7)]
   475       9.394152       9.394152       9.394152    6[1-(0),6-(1,6),7-(6,26)]
   476      11.075548      11.075548      11.075548    6[6-(1,6),6-(1,6),6-(6,6)]
   477       11.67253       11.67253       11.67253    6[1-(0),6-(1,7),6-(6,6)]
   478      11.268798      11.268798      11.268798    6[1-(0),6-(1,6),7-(6,47)]
   479       9.794192       9.794192       9.794192    6[1-(0),6-(1,6),7-(6,47)]
   480      10.093298      10.093298      10.093298    6[1-(0),6-(1,7),6-(6,6)]
   481       10.35917       10.35917       10.35917    6[1-(0),6-(1,6),7-(6,26)]
   482      10.295164      10.295164      10.295164    6[1-(0),6-(1,6),6-(1,7)]
   483      11.374654      11.374654      11.374654    6[1-(0),6-(1,6),6-(6,7)]
   484      12.147653      12.147653      12.147653    6[6-(1,6),6-(6,6),7-(6,26)]
   485        0.96748        0.96748        0.96748    6[6-(6,6),6-(6,7),6-(6,7)]
   486       1.678934       1.678934       1.678934    6[6-(1,6),6-(6,6),7-(6,26)]
   487        2.72396        2.72396        2.72396    6[1-(0),6-(1,6),6-(6,7)]
   488       3.085841       3.085841       3.085841    6[1-(0),6-(1,6),6-(1,7)]
   489       2.165136       2.165136       2.165136    6[1-(0),6-(1,6),7-(6,26)]
   490       1.525073       1.525073       1.525073    6[6-(1,6),6-(1,6),6-(6,6)]
   491       2.719036       2.719036       2.719036    6[1-(0),6-(1,7),6-(6,6)]
   492       3.164618       3.164618       3.164618    6[1-(0),6-(1,6),7-(6,47)]
   493       1.283818       1.283818       1.283818    6[1-(0),6-(1,6),7-(6,47)]
   494       0.800079       0.800079       0.800079    6[1-(0),6-(1,7),6-(6,6)]
   495      10.415791      10.415791      10.415791    6[1-(0),6-(1,6),7-(6,26)]
   496       9.768343       9.768343       9.768343    6[1-(0),6-(1,6),6-(1,7)]
   497         9.8742         9.8742         9.8742    6[1-(0),6-(1,6),6-(6,7)]
   498      10.769057      10.769057      10.769057    6[6-(1,6),6-(6,6),7-(6,26)]
   499      11.288492      11.288492      11.288492    6[6-(6,6),6-(6,7),6-(6,7)]
   500      12.214121      12.214121      12.214121    6[6-(1,6),6-(6,6),7-(6,26)]
   501       0.606829       0.606829       0.606829    6[1-(0),6-(1,6),6-(6,7)]
   502       1.468452       1.468452       1.468452    6[1-(0),6-(1,6),6-(1,7)]
   503       1.289973       1.289973       1.289973    6[1-(0),6-(1,6),7-(6,26)]
   504      10.807214      10.807214      10.807214    6[6-(1,6),6-(1,6),6-(6,6)]
   505      11.164172      11.164172      11.164172    6[1-(0),6-(1,7),6-(6,6)]
   506      10.601656      10.601656      10.601656    6[1-(0),6-(1,6),7-(6,47)]
   507       9.519703       9.519703       9.519703    6[1-(0),6-(1,6),7-(6,47)]
   508       10.02683       10.02683       10.02683    6[1-(0),6-(1,7),6-(6,6)]
   509      10.232389      10.232389      10.232389    6[1-(0),6-(1,6),7-(6,26)]
   510       9.816348       9.816348       9.816348    6[1-(0),6-(1,6),6-(1,7)]
   511      10.901993      10.901993      10.901993    6[1-(0),6-(1,6),6-(6,7)]
   512      11.895321      11.895321      11.895321    6[6-(1,6),6-(6,6),7-(6,26)]
   513       0.934246       0.934246       0.934246    6[6-(6,6),6-(6,7),6-(6,7)]
   514       1.889416       1.889416       1.889416    6[6-(1,6),6-(6,6),7-(6,26)]
   515       3.210161       3.210161       3.210161    6[1-(0),6-(1,6),6-(6,7)]
   516       3.841608       3.841608       3.841608    6[1-(0),6-(1,6),6-(1,7)]
   517       2.914748       2.914748       2.914748    6[1-(0),6-(1,6),7-(6,26)]
   518       1.233352       1.233352       1.233352    6[6-(1,6),6-(1,6),6-(6,6)]
   519        0.63637        0.63637        0.63637    6[1-(0),6-(1,7),6-(6,6)]
   520       1.040102       1.040102       1.040102    6[1-(0),6-(1,6),7-(6,47)]
   521       2.514708       2.514708       2.514708    6[1-(0),6-(1,6),7-(6,47)]
   522       2.215602       2.215602       2.215602    6[1-(0),6-(1,7),6-(6,6)]
   523        1.94973        1.94973        1.94973    6[1-(0),6-(1,6),7-(6,26)]
   524       2.013736       2.013736       2.013736    6[1-(0),6-(1,6),6-(1,7)]
   525       0.934246       0.934246       0.934246    6[1-(0),6-(1,6),6-(6,7)]
   526       0.161247       0.161247       0.161247    6[6-(1,6),6-(6,6),7-(6,26)]
   527       11.34142       11.34142       11.34142    6[6-(6,6),6-(6,7),6-(6,7)]
   528      10.629966      10.629966      10.629966    6[6-(1,6),6-(6,6),7-(6,26)]
   529        9.58494        9.58494        9.58494    6[1-(0),6-(1,6),6-(6,7)]
   530       9.223059       9.223059       9.223059    6[1-(0),6-(1,6),6-(1,7)]
   531      10.143764      10.143764      10.143764    6[1-(0),6-(1,6),7-(6,26)]
   532      10.783827      10.783827      10.783827    6[6-(1,6),6-(1,6),6-(6,6)]
   533       9.589864       9.589864       9.589864    6[1-(0),6-(1,7),6-(6,6)]
   534       9.144282       9.144282       9.144282    6[1-(0),6-(1,6),7-(6,47)]
   535      11.025082      11.025082      11.025082    6[1-(0),6-(1,6),7-(6,47)]
   536      11.508822      11.508822      11.508822    6[1-(0),6-(1,7),6-(6,6)]
   537       1.893109       1.893109       1.893109    6[1-(0),6-(1,6),7-(6,26)]
   538       2.540557       2.540557       2.540557    6[1-(0),6-(1,6),6-(1,7)]
   539         2.4347         2.4347         2.4347    6[1-(0),6-(1,6),6-(6,7)]
   540       1.539843       1.539843       1.539843    6[6-(1,6),6-(6,6),7-(6,26)]
   541       1.020408       1.020408       1.020408    6[6-(6,6),6-(6,7),6-(6,7)]
   542       0.094779       0.094779       0.094779    6[6-(1,6),6-(6,6),7-(6,26)]
   543      11.702071      11.702071      11.702071    6[1-(0),6-(1,6),6-(6,7)]
   544      10.840448      10.840448      10.840448    6[1-(0),6-(1,6),6-(1,7)]
   545      11.018927      11.018927      11.018927    6[1-(0),6-(1,6),7-(6,26)]
   546       1.501686       1.501686       1.501686    6[6-(1,6),6-(1,6),6-(6,6)]
   547       1.144728       1.144728       1.144728    6[1-(0),6-(1,7),6-(6,6)]
   548       1.707244       1.707244       1.707244    6[1-(0),6-(1,6),7-(6,47)]
   549       2.789197       2.789197       2.789197    6[1-(0),6-(1,6),7-(6,47)]
   550        2.28207        2.28207        2.28207    6[1-(0),6-(1,7),6-(6,6)]
   551       8.230961       8.230961       8.230961    6[1-(0),6-(1,6),7-(6,26)]
   552       8.647002       8.647002       8.647002    6[1-(0),6-(1,6),6-(1,7)]
   553       7.561357       7.561357       7.561357    6[1-(0),6-(1,6),6-(6,7)]
   554       6.568029       6.568029       6.568029    6[6-(1,6),6-(6,6),7-(6,26)]
   555       5.220204       5.220204       5.220204    6[6-(6,6),6-(6,7),6-(6,7)]
   556       4.265034       4.265034       4.265034    6[6-(1,6),6-(6,6),7-(6,26)]
   557       2.944289       2.944289       2.944289    6[1-(0),6-(1,6),6-(6,7)]
   558       2.312842       2.312842       2.312842    6[1-(0),6-(1,6),6-(1,7)]
   559       3.239702       3.239702       3.239702    6[1-(0),6-(1,6),7-(6,26)]
   560       4.921098       4.921098       4.921098    6[6-(1,6),6-(1,6),6-(6,6)]
   561        5.51808        5.51808        5.51808    6[1-(0),6-(1,7),6-(6,6)]
   562       5.114348       5.114348       5.114348    6[1-(0),6-(1,6),7-(6,47)]
   563       3.639742       3.639742       3.639742    6[1-(0),6-(1,6),7-(6,47)]
   564       3.938848       3.938848       3.938848    6[1-(0),6-(1,7),6-(6,6)]
   565        4.20472        4.20472        4.20472    6[1-(0),6-(1,6),7-(6,26)]
   566       4.140714       4.140714       4.140714    6[1-(0),6-(1,6),6-(1,7)]
   567       5.220204       5.220204       5.220204    6[1-(0),6-(1,6),6-(6,7)]
   568       5.993203       5.993203       5.993203    6[6-(1,6),6-(6,6),7-(6,26)]
   569        7.12193        7.12193        7.12193    6[6-(6,6),6-(6,7),6-(6,7)]
   570       7.833384       7.833384       7.833384    6[6-(1,6),6-(6,6),7-(6,26)]
   571        8.87841        8.87841        8.87841    6[1-(0),6-(1,6),6-(6,7)]
   572       9.240291       9.240291       9.240291    6[1-(0),6-(1,6),6-(1,7)]
   573       8.319586       8.319586       8.319586    6[1-(0),6-(1,6),7-(6,26)]
   574       7.679523       7.679523       7.679523    6[6-(1,6),6-(1,6),6-(6,6)]
   575       8.873486       8.873486       8.873486    6[1-(0),6-(1,7),6-(6,6)]
   576       9.319068       9.319068       9.319068    6[1-(0),6-(1,6),7-(6,47)]
   577       7.438268       7.438268       7.438268    6[1-(0),6-(1,6),7-(6,47)]
   578       6.954528       6.954528       6.954528    6[1-(0),6-(1,7),6-(6,6)]
   579       4.261341       4.261341       4.261341    6[1-(0),6-(1,6),7-(6,26)]
   580       3.613893       3.613893       3.613893    6[1-(0),6-(1,6),6-(1,7)]
   581        3.71975        3.71975        3.71975    6[1-(0),6-(1,6),6-(6,7)]
   582       4.614607       4.614607       4.614607    6[6-(1,6),6-(6,6),7-(6,26)]
   583       5.134042       5.134042       5.134042    6[6-(6,6),6-(6,7),6-(6,7)]
   584       6.059671       6.059671       6.059671    6[6-(1,6),6-(6,6),7-(6,26)]
   585       6.761279       6.761279       6.761279    6[1-(0),6-(1,6),6-(6,7)]
   586       7.622902       7.622902       7.622902    6[1-(0),6-(1,6),6-(1,7)]
   587       7.444423       7.444423       7.444423    6[1-(0),6-(1,6),7-(6,26)]
   588       4.652764       4.652764       4.652764    6[6-(1,6),6-(1,6),6-(6,6)]
   589       5.009722       5.009722       5.009722    6[1-(0),6-(1,7),6-(6,6)]
   590       4.447206       4.447206       4.447206    6[1-(0),6-(1,6),7-(6,47)]
   591       3.365253       3.365253       3.365253    6[1-(0),6-(1,6),7-(6,47)]
   592        3.87238        3.87238        3.87238    6[1-(0),6-(1,7),6-(6,6)]
   593       0.841929       0.841929       0.841929    7[6-(1,6),6-(6,6),26-(7,7,7,7,7)]
   594      10.593039      10.593039      10.593039    7[6-(1,6),6-(6,6),26-(7,7,7,7,7)]
   595       10.30378       10.30378       10.30378    7[6-(1,6),6-(1,6),47-(7,7)]
   596      11.438661      11.438661      11.438661    7[6-(1,6),6-(6,6),26-(7,7,7,7,7)]
   597       1.273971       1.273971       1.273971    7[6-(1,6),6-(6,6),26-(7,7,7,7,7)]
   598       2.477782       2.477782       2.477782    7[6-(1,6),6-(1,6),47-(7,7)]
   599      11.076779      11.076779      11.076779    7[6-(1,6),6-(6,6),26-(7,7,7,7,7)]
   600       0.329879       0.329879       0.329879    7[6-(1,6),6-(6,6),26-(7,7,7,7,7)]
   601       9.801577       9.801577       9.801577    7[6-(1,6),6-(1,6),47-(7,7)]
   602       5.312521       5.312521       5.312521    7[6-(1,6),6-(6,6),26-(7,7,7,7,7)]
   603       7.870311       7.870311       7.870311    7[6-(1,6),6-(6,6),26-(7,7,7,7,7)]
   604        8.15957        8.15957        8.15957    7[6-(1,6),6-(1,6),47-(7,7)]
   605       7.024689       7.024689       7.024689    7[6-(1,6),6-(6,6),26-(7,7,7,7,7)]
   606       4.880479       4.880479       4.880479    7[6-(1,6),6-(6,6),26-(7,7,7,7,7)]
   607       3.676668       3.676668       3.676668    7[6-(1,6),6-(1,6),47-(7,7)]
   608       7.386571       7.386571       7.386571    7[6-(1,6),6-(6,6),26-(7,7,7,7,7)]
   609       5.824571       5.824571       5.824571    7[6-(1,6),6-(6,6),26-(7,7,7,7,7)]
   610       8.661773       8.661773       8.661773    7[6-(1,6),6-(1,6),47-(7,7)]
   611       6.996379       6.996379       6.996379    7[6-(1,6),6-(6,6),26-(7,7,7,7,7)]
   612       4.438589       4.438589       4.438589    7[6-(1,6),6-(6,6),26-(7,7,7,7,7)]
   613        4.14933        4.14933        4.14933    7[6-(1,6),6-(1,6),47-(7,7)]
   614       5.284211       5.284211       5.284211    7[6-(1,6),6-(6,6),26-(7,7,7,7,7)]
   615       7.428421       7.428421       7.428421    7[6-(1,6),6-(6,6),26-(7,7,7,7,7)]
   616       8.632232       8.632232       8.632232    7[6-(1,6),6-(1,6),47-(7,7)]
   617       4.922329       4.922329       4.922329    7[6-(1,6),6-(6,6),26-(7,7,7,7,7)]
   618       6.484329       6.484329       6.484329    7[6-(1,6),6-(6,6),26-(7,7,7,7,7)]
   619       3.647127       3.647127       3.647127    7[6-(1,6),6-(1,6),47-(7,7)]
   620      11.466971      11.466971      11.466971    7[6-(1,6),6-(6,6),26-(7,7,7,7,7)]
   621       1.715861       1.715861       1.715861    7[6-(1,6),6-(6,6),26-(7,7,7,7,7)]
   622        2.00512        2.00512        2.00512    7[6-(1,6),6-(1,6),47-(7,7)]
   623       0.870239       0.870239       0.870239    7[6-(1,6),6-(6,6),26-(7,7,7,7,7)]
   624      11.034929      11.034929      11.034929    7[6-(1,6),6-(6,6),26-(7,7,7,7,7)]
   625       9.831118       9.831118       9.831118    7[6-(1,6),6-(1,6),47-(7,7)]
   626       1.232121       1.232121       1.232121    7[6-(1,6),6-(6,6),26-(7,7,7,7,7)]
   627      11.979021      11.979021      11.979021    7[6-(1,6),6-(6,6),26-(7,7,7,7,7)]
   628       2.507323       2.507323       2.507323    7[6-(1,6),6-(1,6),47-(7,7)]
   629       5.312521       5.312521       5.312521    7[6-(1,6),6-(6,6),26-(7,7,7,7,7)]
   630       7.870311       7.870311       7.870311    7[6-(1,6),6-(6,6),26-(7,7,7,7,7)]
   631        8.15957        8.15957        8.15957    7[6-(1,6),6-(1,6),47-(7,7)]
   632       7.024689       7.024689       7.024689    7[6-(1,6),6-(6,6),26-(7,7,7,7,7)]
   633       4.880479       4.880479       4.880479    7[6-(1,6),6-(6,6),26-(7,7,7,7,7)]
   634       3.676668       3.676668       3.676668    7[6-(1,6),6-(1,6),47-(7,7)]
   635       7.386571       7.386571       7.386571    7[6-(1,6),6-(6,6),26-(7,7,7,7,7)]
   636       5.824571       5.824571       5.824571    7[6-(1,6),6-(6,6),26-(7,7,7,7,7)]
   637       8.661773       8.661773       8.661773    7[6-(1,6),6-(1,6),47-(7,7)]
   638       0.841929       0.841929       0.841929    7[6-(1,6),6-(6,6),26-(7,7,7,7,7)]
   639      10.593039      10.593039      10.593039    7[6-(1,6),6-(6,6),26-(7,7,7,7,7)]
   640       10.30378       10.30378       10.30378    7[6-(1,6),6-(1,6),47-(7,7)]
   641      11.438661      11.438661      11.438661    7[6-(1,6),6-(6,6),26-(7,7,7,7,7)]
   642       1.273971       1.273971       1.273971    7[6-(1,6),6-(6,6),26-(7,7,7,7,7)]
   643       2.477782       2.477782       2.477782    7[6-(1,6),6-(1,6),47-(7,7)]
   644      11.076779      11.076779      11.076779    7[6-(1,6),6-(6,6),26-(7,7,7,7,7)]
   645       0.329879       0.329879       0.329879    7[6-(1,6),6-(6,6),26-(7,7,7,7,7)]
   646       9.801577       9.801577       9.801577    7[6-(1,6),6-(1,6),47-(7,7)]
   647      11.466971      11.466971      11.466971    7[6-(1,6),6-(6,6),26-(7,7,7,7,7)]
   648       1.715861       1.715861       1.715861    7[6-(1,6),6-(6,6),26-(7,7,7,7,7)]
   649        2.00512        2.00512        2.00512    7[6-(1,6),6-(1,6),47-(7,7)]
   650       0.870239       0.870239       0.870239    7[6-(1,6),6-(6,6),26-(7,7,7,7,7)]
   651      11.034929      11.034929      11.034929    7[6-(1,6),6-(6,6),26-(7,7,7,7,7)]
   652       9.831118       9.831118       9.831118    7[6-(1,6),6-(1,6),47-(7,7)]
   653       1.232121       1.232121       1.232121    7[6-(1,6),6-(6,6),26-(7,7,7,7,7)]
   654      11.979021      11.979021      11.979021    7[6-(1,6),6-(6,6),26-(7,7,7,7,7)]
   655       2.507323       2.507323       2.507323    7[6-(1,6),6-(1,6),47-(7,7)]
   656       6.996379       6.996379       6.996379    7[6-(1,6),6-(6,6),26-(7,7,7,7,7)]
   657       4.438589       4.438589       4.438589    7[6-(1,6),6-(6,6),26-(7,7,7,7,7)]
   658        4.14933        4.14933        4.14933    7[6-(1,6),6-(1,6),47-(7,7)]
   659       5.284211       5.284211       5.284211    7[6-(1,6),6-(6,6),26-(7,7,7,7,7)]
   660       7.428421       7.428421       7.428421    7[6-(1,6),6-(6,6),26-(7,7,7,7,7)]
   661       8.632232       8.632232       8.632232    7[6-(1,6),6-(1,6),47-(7,7)]
   662       4.922329       4.922329       4.922329    7[6-(1,6),6-(6,6),26-(7,7,7,7,7)]
   663       6.484329       6.484329       6.484329    7[6-(1,6),6-(6,6),26-(7,7,7,7,7)]
   664       3.647127       3.647127       3.647127    7[6-(1,6),6-(1,6),47-(7,7)]
