# Supplementary material for: A collection of forcefield precursors for metal–organic frameworks
Source: RSC Adv. 2019 Nov 13;9(63):36492–507. doi: 10.1039/c9ra07327b (PMC9075174; doi:10.1039/c9ra07327b)
Supplement: RA-009-C9RA07327B-s718 [file RA-009-C9RA07327B-s718.txt]

FIFNUE_clean

8.130900    0.000000    0.000000
2.225317    10.272531    0.000000
1.112652    5.136249    10.138227

     1       6.079906       6.079906       6.079906    27[7-(6,6),7-(6,6),8-(6),8-(6)]
     2       9.032698       9.032698       9.032698    27[7-(6,6),7-(6,6),8-(6),8-(6)]
     3        6.93656        6.93656        6.93656    1[6-(6,7)]
     4       4.845006       4.845006       4.845006    1[6-(6,7)]
     5       5.576649       5.576649       5.576649    1[6-(6,6)]
     6       4.562365       4.562365       4.562365    1[6-(6,6)]
     7        5.05329        5.05329        5.05329    1[6-(6,6)]
     8       5.647553       5.647553       5.647553    1[6-(6,6)]
     9       4.812253       4.812253       4.812253    1[6-(6,7)]
    10       5.411634       5.411634       5.411634    1[6-(6,7)]
    11       7.191199       7.191199       7.191199    1[6-(8,8)]
    12       1.758456       1.758456       1.758456    1[6-(6,7)]
    13         7.7978         7.7978         7.7978    1[6-(6,7)]
    14       1.511199       1.511199       1.511199    1[6-(6,6)]
    15        7.51516        7.51516        7.51516    1[6-(6,6)]
    16       2.100495       2.100495       2.100495    1[6-(6,6)]
    17       8.600338       8.600338       8.600338    1[6-(6,6)]
    18        1.85946        1.85946        1.85946    1[6-(6,7)]
    19       8.364422       8.364422       8.364422    1[6-(6,7)]
    20       4.238408       4.238408       4.238408    1[6-(8,8)]
    21       6.443527       6.443527       6.443527    6[1-(0),6-(1,6),7-(6,27)]
    22       5.223307       5.223307       5.223307    6[1-(0),6-(1,6),7-(6,27)]
    23        6.29894        6.29894        6.29894    6[1-(0),6-(1,7),6-(6,6)]
    24       5.047199       5.047199       5.047199    6[1-(0),6-(1,7),6-(6,6)]
    25       5.583128       5.583128       5.583128    6[6-(1,6),6-(1,6),6-(6,6)]
    26       4.283121       4.283121       4.283121    6[6-(1,6),6-(1,6),6-(6,6)]
    27       4.685421       4.685421       4.685421    6[1-(0),6-(1,7),6-(6,6)]
    28       5.940394       5.940394       5.940394    6[1-(0),6-(1,7),6-(6,6)]
    29       4.530444       4.530444       4.530444    6[1-(0),6-(1,6),7-(6,27)]
    30       5.810315       5.810315       5.810315    6[1-(0),6-(1,6),7-(6,27)]
    31       7.419456       7.419456       7.419456    6[1-(0),8-(27),8-(27)]
    32       1.265422       1.265422       1.265422    6[1-(0),6-(1,6),7-(6,27)]
    33       8.176102       8.176102       8.176102    6[1-(0),6-(1,6),7-(6,27)]
    34       1.120837       1.120837       1.120837    6[1-(0),6-(1,7),6-(6,6)]
    35       7.999994       7.999994       7.999994    6[1-(0),6-(1,7),6-(6,6)]
    36       8.535925       8.535925       8.535925    6[6-(1,6),6-(1,6),6-(6,6)]
    37       9.461224       9.461224       9.461224    6[6-(1,6),6-(1,6),6-(6,6)]
    38       1.732626       1.732626       1.732626    6[1-(0),6-(1,7),6-(6,6)]
    39        8.89318        8.89318        8.89318    6[1-(0),6-(1,7),6-(6,6)]
    40        1.57765        1.57765        1.57765    6[1-(0),6-(1,6),7-(6,27)]
    41       8.763102       8.763102       8.763102    6[1-(0),6-(1,6),7-(6,27)]
    42       4.466664       4.466664       4.466664    6[1-(0),8-(27),8-(27)]
    43       5.916268       5.916268       5.916268    7[6-(1,6),6-(1,6),27-(7,8,8)]
    44       6.223442       6.223442       6.223442    7[6-(1,6),6-(1,6),27-(7,8,8)]
    45       0.738162       0.738162       0.738162    7[6-(1,6),6-(1,6),27-(7,8,8)]
    46       9.176231       9.176231       9.176231    7[6-(1,6),6-(1,6),27-(7,8,8)]
    47       6.941335       6.941335       6.941335    8[6-(1,8),27-(7,7,8)]
    48       8.183229       8.183229       8.183229    8[6-(1,8),27-(7,7,8)]
    49       3.988542       3.988542       3.988542    8[6-(1,8),27-(7,7,8)]
    50       5.230436       5.230436       5.230436    8[6-(1,8),27-(7,7,8)]
