# Supplementary material for: A collection of forcefield precursors for metal–organic frameworks
Source: RSC Adv. 2019 Nov 13;9(63):36492–507. doi: 10.1039/c9ra07327b (PMC9075174; doi:10.1039/c9ra07327b)
Supplement: RA-009-C9RA07327B-s719 [file RA-009-C9RA07327B-s719.txt]

FIFNUE01_clean

8.140500    0.000000    0.000000
2.233064    10.284869    0.000000
1.116535    5.142446    10.146037

     1       6.125529       6.125529       6.125529    27[7-(6,6),7-(6,6),8-(6),8-(6)]
     2       3.171811       3.171811       3.171811    27[7-(6,6),7-(6,6),8-(6),8-(6)]
     3       7.103456       7.103456       7.103456    1[6-(6,7)]
     4       6.994353       6.994353       6.994353    1[6-(6,7)]
     5       5.470037       5.470037       5.470037    1[6-(6,7)]
     6       6.845917       6.845917       6.845917    1[6-(6,6)]
     7       7.347836       7.347836       7.347836    1[6-(6,6)]
     8       5.704611       5.704611       5.704611    1[6-(6,6)]
     9       7.086725       7.086725       7.086725    1[6-(6,7)]
    10       7.862477       7.862477       7.862477    1[6-(6,6)]
    11       9.589887       9.589887       9.589887    1[6-(8,8)]
    12       1.916673       1.916673       1.916673    1[6-(6,7)]
    13       4.040633       4.040633       4.040633    1[6-(6,7)]
    14        2.51632        2.51632        2.51632    1[6-(6,7)]
    15       1.659133       1.659133       1.659133    1[6-(6,6)]
    16        4.39412        4.39412        4.39412    1[6-(6,6)]
    17       2.750896       2.750896       2.750896    1[6-(6,6)]
    18       4.133008       4.133008       4.133008    1[6-(6,7)]
    19       3.792227       3.792227       3.792227    1[6-(6,6)]
    20       4.403105       4.403105       4.403105    1[6-(8,8)]
    21       7.498019       7.498019       7.498019    6[1-(0),6-(1,6),7-(6,27)]
    22       6.491888       6.491888       6.491888    6[1-(0),6-(1,6),7-(6,27)]
    23       7.864582       7.864582       7.864582    6[6-(1,6),6-(1,6),6-(6,6)]
    24       6.555423       6.555423       6.555423    6[6-(1,6),6-(1,6),6-(6,6)]
    25       5.869188       5.869188       5.869188    6[1-(0),6-(1,6),7-(6,27)]
    26       7.331748       7.331748       7.331748    6[1-(0),6-(1,7),6-(6,6)]
    27       6.964585       6.964585       6.964585    6[1-(0),6-(1,7),6-(6,6)]
    28       5.995313       5.995313       5.995313    6[1-(0),6-(1,7),6-(6,6)]
    29       6.800359       6.800359       6.800359    6[1-(0),6-(1,6),7-(6,27)]
    30       8.582871       8.582871       8.582871    6[1-(0),6-(1,7),6-(6,6)]
    31       9.711529       9.711529       9.711529    6[1-(0),8-(27),8-(27)]
    32       2.311236       2.311236       2.311236    6[1-(0),6-(1,6),7-(6,27)]
    33       3.538169       3.538169       3.538169    6[1-(0),6-(1,6),7-(6,27)]
    34       2.677797       2.677797       2.677797    6[6-(1,6),6-(1,6),6-(6,6)]
    35       3.601708       3.601708       3.601708    6[6-(1,6),6-(1,6),6-(6,6)]
    36       2.915472       2.915472       2.915472    6[1-(0),6-(1,6),7-(6,27)]
    37       2.144964       2.144964       2.144964    6[1-(0),6-(1,7),6-(6,6)]
    38       4.010869       4.010869       4.010869    6[1-(0),6-(1,7),6-(6,6)]
    39       3.041597       3.041597       3.041597    6[1-(0),6-(1,7),6-(6,6)]
    40       3.846643       3.846643       3.846643    6[1-(0),6-(1,6),7-(6,27)]
    41       3.396087       3.396087       3.396087    6[1-(0),6-(1,7),6-(6,6)]
    42       4.524748       4.524748       4.524748    6[1-(0),8-(27),8-(27)]
    43       5.958939       5.958939       5.958939    7[6-(1,6),6-(1,6),27-(7,8,8)]
    44       6.260657       6.260657       6.260657    7[6-(1,6),6-(1,6),27-(7,8,8)]
    45       3.005219       3.005219       3.005219    7[6-(1,6),6-(1,6),27-(7,8,8)]
    46       3.306941       3.306941       3.306941    7[6-(1,6),6-(1,6),27-(7,8,8)]
    47       6.989859       6.989859       6.989859    8[6-(1,8),27-(7,7,8)]
    48      10.463962      10.463962      10.463962    8[6-(1,8),27-(7,7,8)]
    49       4.036142       4.036142       4.036142    8[6-(1,8),27-(7,7,8)]
    50       5.277181       5.277181       5.277181    8[6-(1,8),27-(7,7,8)]
