# Supplementary material for: A collection of forcefield precursors for metal–organic frameworks
Source: RSC Adv. 2019 Nov 13;9(63):36492–507. doi: 10.1039/c9ra07327b (PMC9075174; doi:10.1039/c9ra07327b)
Supplement: RA-009-C9RA07327B-s720 [file RA-009-C9RA07327B-s720.txt]

FIFPAM_clean

8.126600    0.000000    0.000000
2.292360    10.227753    0.000000
1.146178    5.113886    10.030062

     1       6.139659       6.139659       6.139659    28[7-(6,6),7-(6,6),8-(6),8-(6)]
     2       9.056779       9.056779       9.056779    28[7-(6,6),7-(6,6),8-(6),8-(6)]
     3       7.094963       7.094963       7.094963    1[6-(6,7)]
     4       4.965728       4.965728       4.965728    1[6-(6,7)]
     5       5.782062       5.782062       5.782062    1[6-(6,6)]
     6       4.615592       4.615592       4.615592    1[6-(6,6)]
     7        5.01523        5.01523        5.01523    1[6-(6,6)]
     8       5.668648       5.668648       5.668648    1[6-(6,6)]
     9       7.242755       7.242755       7.242755    1[6-(6,7)]
    10       5.482543       5.482543       5.482543    1[6-(6,7)]
    11       7.277008       7.277008       7.277008    1[6-(8,8)]
    12       1.885484       1.885484       1.885484    1[6-(6,7)]
    13       7.882848       7.882848       7.882848    1[6-(6,7)]
    14       1.718762       1.718762       1.718762    1[6-(6,6)]
    15       7.532713       7.532713       7.532713    1[6-(6,6)]
    16       2.098109       2.098109       2.098109    1[6-(6,6)]
    17      10.878126      10.878126      10.878126    1[6-(6,6)]
    18       2.033275       2.033275       2.033275    1[6-(6,7)]
    19      10.692022      10.692022      10.692022    1[6-(6,7)]
    20       4.359888       4.359888       4.359888    1[6-(8,8)]
    21       6.499015       6.499015       6.499015    6[1-(0),6-(1,6),7-(6,28)]
    22       5.285113       5.285113       5.285113    6[1-(0),6-(1,6),7-(6,28)]
    23       6.341054       6.341054       6.341054    6[1-(0),6-(1,7),6-(6,6)]
    24       5.097643       5.097643       5.097643    6[1-(0),6-(1,7),6-(6,6)]
    25       5.635345       5.635345       5.635345    6[6-(1,6),6-(1,6),6-(6,6)]
    26       4.296697       4.296697       4.296697    6[6-(1,6),6-(1,6),6-(6,6)]
    27       4.709584       4.709584       4.709584    6[1-(0),6-(1,7),6-(6,6)]
    28       5.997932       5.997932       5.997932    6[1-(0),6-(1,7),6-(6,6)]
    29        4.56229        4.56229        4.56229    6[1-(0),6-(1,6),7-(6,28)]
    30       5.868747       5.868747       5.868747    6[1-(0),6-(1,6),7-(6,28)]
    31       7.479512       7.479512       7.479512    6[1-(0),8-(28),8-(28)]
    32       1.289536       1.289536       1.289536    6[1-(0),6-(1,6),7-(6,28)]
    33       8.202233       8.202233       8.202233    6[1-(0),6-(1,6),7-(6,28)]
    34       1.131575       1.131575       1.131575    6[1-(0),6-(1,7),6-(6,6)]
    35       8.014765       8.014765       8.014765    6[1-(0),6-(1,7),6-(6,6)]
    36       8.552467       8.552467       8.552467    6[6-(1,6),6-(1,6),6-(6,6)]
    37       9.506175       9.506175       9.506175    6[6-(1,6),6-(1,6),6-(6,6)]
    38       1.792463       1.792463       1.792463    6[1-(0),6-(1,7),6-(6,6)]
    39        8.91505        8.91505        8.91505    6[1-(0),6-(1,7),6-(6,6)]
    40       1.645169       1.645169       1.645169    6[1-(0),6-(1,6),7-(6,28)]
    41       8.785865       8.785865       8.785865    6[1-(0),6-(1,6),7-(6,28)]
    42       4.562392       4.562392       4.562392    6[1-(0),8-(28),8-(28)]
    43        5.96494        5.96494        5.96494    7[6-(1,6),6-(1,6),28-(7,8,8)]
    44       6.293156       6.293156       6.293156    7[6-(1,6),6-(1,6),28-(7,8,8)]
    45       0.755461       0.755461       0.755461    7[6-(1,6),6-(1,6),28-(7,8,8)]
    46       9.210275       9.210275       9.210275    7[6-(1,6),6-(1,6),28-(7,8,8)]
    47       6.983068       6.983068       6.983068    8[6-(1,8),28-(7,7,8)]
    48       8.240395       8.240395       8.240395    8[6-(1,8),28-(7,7,8)]
    49       4.065948       4.065948       4.065948    8[6-(1,8),28-(7,7,8)]
    50       5.323275       5.323275       5.323275    8[6-(1,8),28-(7,7,8)]
