# Supplementary material for: A collection of forcefield precursors for metal–organic frameworks
Source: RSC Adv. 2019 Nov 13;9(63):36492–507. doi: 10.1039/c9ra07327b (PMC9075174; doi:10.1039/c9ra07327b)
Supplement: RA-009-C9RA07327B-s721 [file RA-009-C9RA07327B-s721.txt]

FIFPAM01_clean

8.140500    0.000000    0.000000
2.301219    10.248005    0.000000
1.150606    5.123986    10.043474

     1        9.42547        9.42547        9.42547    28[7-(6,6),7-(6,6),8-(6),8-(6)]
     2       4.204611       4.204611       4.204611    28[7-(6,6),7-(6,6),8-(6),8-(6)]
     3       8.140745       8.140745       8.140745    1[6-(6,7)]
     4       3.046058       3.046058       3.046058    1[6-(8,8)]
     5       8.122277       8.122277       8.122277    1[6-(6,6)]
     6       8.866002       8.866002       8.866002    1[6-(6,6)]
     7       8.044572       8.044572       8.044572    1[6-(6,7)]
     8        8.77729        8.77729        8.77729    1[6-(6,7)]
     9        7.45486        7.45486        7.45486    1[6-(6,6)]
    10       8.027344       8.027344       8.027344    1[6-(6,7)]
    11       8.545374       8.545374       8.545374    1[6-(6,6)]
    12       2.919885       2.919885       2.919885    1[6-(6,7)]
    13       5.965699       5.965699       5.965699    1[6-(8,8)]
    14       5.202634       5.202634       5.202634    1[6-(6,6)]
    15       3.645145       3.645145       3.645145    1[6-(6,6)]
    16        5.12493        5.12493        5.12493    1[6-(6,7)]
    17       3.556432       3.556432       3.556432    1[6-(6,7)]
    18        3.38461        3.38461        3.38461    1[6-(6,6)]
    19       5.107704       5.107704       5.107704    1[6-(6,7)]
    20       5.625735       5.625735       5.625735    1[6-(6,6)]
    21       9.915225       9.915225       9.915225    6[6-(1,6),6-(1,6),6-(6,6)]
    22       8.947873       8.947873       8.947873    6[6-(1,6),6-(1,6),6-(6,6)]
    23       8.706989       8.706989       8.706989    6[1-(0),6-(1,6),7-(6,28)]
    24       8.519253       8.519253       8.519253    6[1-(0),6-(1,7),6-(6,6)]
    25       7.257289       7.257289       7.257289    6[1-(0),6-(1,7),6-(6,6)]
    26       9.229333       9.229333       9.229333    6[1-(0),6-(1,7),6-(6,6)]
    27       7.384457       7.384457       7.384457    6[1-(0),6-(1,6),7-(6,28)]
    28       2.860621       2.860621       2.860621    6[1-(0),8-(28),8-(28)]
    29       8.118874       8.118874       8.118874    6[1-(0),6-(1,7),6-(6,6)]
    30        9.05401        9.05401        9.05401    6[1-(0),6-(1,6),7-(6,28)]
    31       7.969034       7.969034       7.969034    6[1-(0),6-(1,6),7-(6,28)]
    32       4.694369       4.694369       4.694369    6[6-(1,6),6-(1,6),6-(6,6)]
    33       3.727011       3.727011       3.727011    6[6-(1,6),6-(1,6),6-(6,6)]
    34       3.486128       3.486128       3.486128    6[1-(0),6-(1,6),7-(6,28)]
    35       3.298391       3.298391       3.298391    6[1-(0),6-(1,7),6-(6,6)]
    36       4.337646       4.337646       4.337646    6[1-(0),6-(1,7),6-(6,6)]
    37       4.008477       4.008477       4.008477    6[1-(0),6-(1,7),6-(6,6)]
    38       4.464814       4.464814       4.464814    6[1-(0),6-(1,6),7-(6,28)]
    39       5.780262       5.780262       5.780262    6[1-(0),8-(28),8-(28)]
    40       5.199236       5.199236       5.199236    6[1-(0),6-(1,7),6-(6,6)]
    41       3.833152       3.833152       3.833152    6[1-(0),6-(1,6),7-(6,28)]
    42       5.049395       5.049395       5.049395    6[1-(0),6-(1,6),7-(6,28)]
    43       9.261025       9.261025       9.261025    7[6-(1,6),6-(1,6),28-(7,8,8)]
    44       9.600394       9.600394       9.600394    7[6-(1,6),6-(1,6),28-(7,8,8)]
    45       4.040164       4.040164       4.040164    7[6-(1,6),6-(1,6),28-(7,8,8)]
    46       4.379536       4.379536       4.379536    7[6-(1,6),6-(1,6),28-(7,8,8)]
    47      10.233539      10.233539      10.233539    8[6-(1,8),28-(7,7,8)]
    48       3.345111       3.345111       3.345111    8[6-(1,8),28-(7,7,8)]
    49       5.012681       5.012681       5.012681    8[6-(1,8),28-(7,7,8)]
    50       6.264753       6.264753       6.264753    8[6-(1,8),28-(7,7,8)]
