# Supplementary material for: A collection of forcefield precursors for metal–organic frameworks
Source: RSC Adv. 2019 Nov 13;9(63):36492–507. doi: 10.1039/c9ra07327b (PMC9075174; doi:10.1039/c9ra07327b)
Supplement: RA-009-C9RA07327B-s722 [file RA-009-C9RA07327B-s722.txt]

FIFPOA_clean

4.810500    0.000000    0.000000
0.000000    7.676200    0.000000
0.000000    0.000000    17.844800

     1       4.667195       4.667195       4.667195    63[8-(6),8-(6),8-(6),8-(6,63),8-(6,63),8-(6,63),8-(6,63)]
     2       4.667195       4.667195       4.667195    63[8-(6),8-(6),8-(6),8-(6,63),8-(6,63),8-(6,63),8-(6,63)]
     3       4.667195       4.667195       4.667195    63[8-(6),8-(6),8-(6),8-(6,63),8-(6,63),8-(6,63),8-(6,63)]
     4       4.667195       4.667195       4.667195    63[8-(6),8-(6),8-(6),8-(6,63),8-(6,63),8-(6,63),8-(6,63)]
     5       2.299419       2.299419       2.299419    6[8-(63),8-(63,63),8-(63,63)]
     6       0.466137       0.466137       0.466137    6[6-(6),6-(8,8)]
     7        0.44882        0.44882        0.44882    6[6-(6),8-(63),8-(63)]
     8       2.299419       2.299419       2.299419    6[8-(63),8-(63,63),8-(63,63)]
     9       0.466137       0.466137       0.466137    6[6-(6),6-(8,8)]
    10        0.44882        0.44882        0.44882    6[6-(6),8-(63),8-(63)]
    11       2.299419       2.299419       2.299419    6[8-(63),8-(63,63),8-(63,63)]
    12       0.466137       0.466137       0.466137    6[6-(6),6-(8,8)]
    13        0.44882        0.44882        0.44882    6[6-(6),8-(63),8-(63)]
    14       2.299419       2.299419       2.299419    6[8-(63),8-(63,63),8-(63,63)]
    15       0.466137       0.466137       0.466137    6[6-(6),6-(8,8)]
    16        0.44882        0.44882        0.44882    6[6-(6),8-(63),8-(63)]
    17       1.120847       1.120847       1.120847    8[6-(8,8),63-(8,8,8,8,8,8),63-(8,8,8,8,8,8)]
    18       2.228705       2.228705       2.228705    8[6-(8,8),63-(8,8,8,8,8,8)]
    19       0.337216       0.337216       0.337216    8[6-(6,8),63-(8,8,8,8,8,8)]
    20       0.456516       0.456516       0.456516    8[6-(6,8),63-(8,8,8,8,8,8)]
    21       3.386592       3.386592       3.386592    8[6-(8,8),63-(8,8,8,8,8,8),63-(8,8,8,8,8,8)]
    22       1.120847       1.120847       1.120847    8[6-(8,8),63-(8,8,8,8,8,8),63-(8,8,8,8,8,8)]
    23       2.228705       2.228705       2.228705    8[6-(8,8),63-(8,8,8,8,8,8)]
    24       0.337216       0.337216       0.337216    8[6-(6,8),63-(8,8,8,8,8,8)]
    25       0.456516       0.456516       0.456516    8[6-(6,8),63-(8,8,8,8,8,8)]
    26       3.386592       3.386592       3.386592    8[6-(8,8),63-(8,8,8,8,8,8),63-(8,8,8,8,8,8)]
    27       1.120847       1.120847       1.120847    8[6-(8,8),63-(8,8,8,8,8,8),63-(8,8,8,8,8,8)]
    28       2.228705       2.228705       2.228705    8[6-(8,8),63-(8,8,8,8,8,8)]
    29       0.337216       0.337216       0.337216    8[6-(6,8),63-(8,8,8,8,8,8)]
    30       0.456516       0.456516       0.456516    8[6-(6,8),63-(8,8,8,8,8,8)]
    31       3.386592       3.386592       3.386592    8[6-(8,8),63-(8,8,8,8,8,8),63-(8,8,8,8,8,8)]
    32       1.120847       1.120847       1.120847    8[6-(8,8),63-(8,8,8,8,8,8),63-(8,8,8,8,8,8)]
    33       2.228705       2.228705       2.228705    8[6-(8,8),63-(8,8,8,8,8,8)]
    34       0.337216       0.337216       0.337216    8[6-(6,8),63-(8,8,8,8,8,8)]
    35       0.456516       0.456516       0.456516    8[6-(6,8),63-(8,8,8,8,8,8)]
    36       3.386592       3.386592       3.386592    8[6-(8,8),63-(8,8,8,8,8,8),63-(8,8,8,8,8,8)]
