# Supplementary material for: A collection of forcefield precursors for metal–organic frameworks
Source: RSC Adv. 2019 Nov 13;9(63):36492–507. doi: 10.1039/c9ra07327b (PMC9075174; doi:10.1039/c9ra07327b)
Supplement: RA-009-C9RA07327B-s723 [file RA-009-C9RA07327B-s723.txt]

FIGQUJ_clean

8.531000    0.000000    0.000000
-3.704264    12.011800    0.000000
-0.028449    -3.616265    12.749013

     1       1.963585       1.963585       1.963585    29[7-(6,6),8-(6),8-(6),8-(6),8-(6)]
     2       6.231894       6.231894       6.231894    29[7-(6,6),8-(6),8-(6),8-(6),8-(6)]
     3       2.834702       2.834702       2.834702    29[7-(6,6),8-(6),8-(6),8-(6),8-(6)]
     4      -1.433607      -1.433607      -1.433607    29[7-(6,6),8-(6),8-(6),8-(6),8-(6)]
     5       1.884358       1.884358       1.884358    1[7-(6,6)]
     6         2.4773         2.4773         2.4773    1[6-(1,6,6)]
     7       3.243713       3.243713       3.243713    1[6-(1,6,6)]
     8       2.341246       2.341246       2.341246    1[6-(1,6,6)]
     9       1.601916       1.601916       1.601916    1[6-(1,6,6)]
    10        4.33056        4.33056        4.33056    1[6-(1,6,6)]
    11       3.510665       3.510665       3.510665    1[6-(1,6,6)]
    12      -1.894457      -1.894457      -1.894457    1[6-(1,6,6)]
    13      -2.653446      -2.653446      -2.653446    1[6-(1,6,6)]
    14      -1.812286      -1.812286      -1.812286    1[6-(1,6,6)]
    15      -1.054005      -1.054005      -1.054005    1[6-(1,6,6)]
    16       4.739731       4.739731       4.739731    1[6-(1,6,6)]
    17       5.608126       5.608126       5.608126    1[6-(1,6,6)]
    18       0.375706       0.375706       0.375706    1[6-(6,7)]
    19      -1.279761      -1.279761      -1.279761    1[6-(6,6)]
    20      -0.110783      -0.110783      -0.110783    1[6-(6,6)]
    21       1.257785       1.257785       1.257785    1[6-(6,7)]
    22       1.003294       1.003294       1.003294    1[6-(6,6)]
    23       -0.23105       -0.23105       -0.23105    1[6-(6,7)]
    24      -0.287809      -0.287809      -0.287809    1[6-(6,7)]
    25       1.131323       1.131323       1.131323    1[6-(6,6)]
    26       2.913929       2.913929       2.913929    1[7-(6,6)]
    27       2.320987       2.320987       2.320987    1[6-(1,6,6)]
    28       1.554574       1.554574       1.554574    1[6-(1,6,6)]
    29       2.457041       2.457041       2.457041    1[6-(1,6,6)]
    30       3.196371       3.196371       3.196371    1[6-(1,6,6)]
    31       0.467727       0.467727       0.467727    1[6-(1,6,6)]
    32       1.287622       1.287622       1.287622    1[6-(1,6,6)]
    33       6.692744       6.692744       6.692744    1[6-(1,6,6)]
    34       7.451733       7.451733       7.451733    1[6-(1,6,6)]
    35       6.610573       6.610573       6.610573    1[6-(1,6,6)]
    36       5.852292       5.852292       5.852292    1[6-(1,6,6)]
    37       0.058556       0.058556       0.058556    1[6-(1,6,6)]
    38      -0.809839      -0.809839      -0.809839    1[6-(1,6,6)]
    39       4.422581       4.422581       4.422581    1[6-(6,7)]
    40       6.078048       6.078048       6.078048    1[6-(6,6)]
    41        4.90907        4.90907        4.90907    1[6-(6,6)]
    42       3.540502       3.540502       3.540502    1[6-(6,7)]
    43       3.794993       3.794993       3.794993    1[6-(6,6)]
    44       5.029337       5.029337       5.029337    1[6-(6,7)]
    45       5.086096       5.086096       5.086096    1[6-(6,7)]
    46       3.666964       3.666964       3.666964    1[6-(6,6)]
    47       4.396829       4.396829       4.396829    6[6-(1,1,6),8-(29),8-(29)]
    48       3.103907       3.103907       3.103907    6[1-(0),1-(0),6-(1,1,6),6-(8,8)]
    49       2.481914       2.481914       2.481914    6[1-(0),1-(0),6-(1,1,6),6-(1,1,6)]
    50       3.429617       3.429617       3.429617    6[1-(0),1-(0),6-(1,1,6),6-(8,8)]
    51       2.980497       2.980497       2.980497    6[6-(1,1,6),8-(29),8-(29)]
    52       4.689761       4.689761       4.689761    6[6-(1,1,6),8-(29),8-(29)]
    53       5.999448       5.999448       5.999448    6[1-(0),1-(0),6-(1,1,6),6-(8,8)]
    54      -1.938914      -1.938914      -1.938914    6[1-(0),1-(0),6-(1,1,6),6-(1,1,6)]
    55       5.651031       5.651031       5.651031    6[1-(0),1-(0),6-(1,1,6),6-(8,8)]
    56       6.089348       6.089348       6.089348    6[6-(1,1,6),8-(29),8-(29)]
    57       0.277035       0.277035       0.277035    6[1-(0),6-(6,7),7-(6,29)]
    58       -0.60724       -0.60724       -0.60724    6[6-(1,6),6-(1,7),7-(1,6)]
    59      -0.716375      -0.716375      -0.716375    6[1-(0),6-(1,6),6-(6,7)]
    60      -0.028774      -0.028774      -0.028774    6[1-(0),6-(1,6),6-(1,7)]
    61       0.778875       0.778875       0.778875    6[1-(0),6-(1,6),7-(6,29)]
    62       0.788984       0.788984       0.788984    6[1-(0),6-(1,7),6-(6,6)]
    63       1.213609       1.213609       1.213609    6[6-(1,6),6-(1,6),6-(7,8)]
    64       0.019384       0.019384       0.019384    6[1-(0),6-(1,6),7-(6,29)]
    65      -0.024948      -0.024948      -0.024948    6[1-(0),6-(1,6),7-(6,29)]
    66       0.837811       0.837811       0.837811    6[1-(0),6-(1,7),6-(6,6)]
    67      -1.530011      -1.530011      -1.530011    6[6-(6,6),7-(1,6),8-(0)]
    68       0.401458       0.401458       0.401458    6[6-(1,1,6),8-(29),8-(29)]
    69        1.69438        1.69438        1.69438    6[1-(0),1-(0),6-(1,1,6),6-(8,8)]
    70       2.316373       2.316373       2.316373    6[1-(0),1-(0),6-(1,1,6),6-(1,1,6)]
    71        1.36867        1.36867        1.36867    6[1-(0),1-(0),6-(1,1,6),6-(8,8)]
    72        1.81779        1.81779        1.81779    6[6-(1,1,6),8-(29),8-(29)]
    73       0.108526       0.108526       0.108526    6[6-(1,1,6),8-(29),8-(29)]
    74      -1.201161      -1.201161      -1.201161    6[1-(0),1-(0),6-(1,1,6),6-(8,8)]
    75       6.737201       6.737201       6.737201    6[1-(0),1-(0),6-(1,1,6),6-(1,1,6)]
    76      -0.852744      -0.852744      -0.852744    6[1-(0),1-(0),6-(1,1,6),6-(8,8)]
    77      -1.291061      -1.291061      -1.291061    6[6-(1,1,6),8-(29),8-(29)]
    78       4.521252       4.521252       4.521252    6[1-(0),6-(6,7),7-(6,29)]
    79       5.405527       5.405527       5.405527    6[6-(1,6),6-(1,7),7-(1,6)]
    80       5.514662       5.514662       5.514662    6[1-(0),6-(1,6),6-(6,7)]
    81       4.827061       4.827061       4.827061    6[1-(0),6-(1,6),6-(1,7)]
    82       4.019412       4.019412       4.019412    6[1-(0),6-(1,6),7-(6,29)]
    83       4.009303       4.009303       4.009303    6[1-(0),6-(1,7),6-(6,6)]
    84       3.584678       3.584678       3.584678    6[6-(1,6),6-(1,6),6-(7,8)]
    85       4.778903       4.778903       4.778903    6[1-(0),6-(1,6),7-(6,29)]
    86       4.823235       4.823235       4.823235    6[1-(0),6-(1,6),7-(6,29)]
    87       3.960476       3.960476       3.960476    6[1-(0),6-(1,7),6-(6,6)]
    88       6.328298       6.328298       6.328298    6[6-(6,6),7-(1,6),8-(0)]
    89       0.932745       0.932745       0.932745    7[6-(1,6),6-(1,6),29-(8,8,8,8)]
    90      -1.373716      -1.373716      -1.373716    7[1-(0),6-(6,6),6-(6,8)]
    91      -0.432463      -0.432463      -0.432463    7[6-(1,6),6-(1,6),29-(8,8,8,8)]
    92       3.865542       3.865542       3.865542    7[6-(1,6),6-(1,6),29-(8,8,8,8)]
    93       6.172003       6.172003       6.172003    7[1-(0),6-(6,6),6-(6,8)]
    94        5.23075        5.23075        5.23075    7[6-(1,6),6-(1,6),29-(8,8,8,8)]
    95       4.534946       4.534946       4.534946    8[6-(6,8),29-(7,8,8,8)]
    96       6.571874       6.571874       6.571874    8[6-(6,8),29-(7,8,8,8)]
    97       2.520912       2.520912       2.520912    8[6-(6,8),29-(7,8,8,8)]
    98       5.275809       5.275809       5.275809    8[6-(6,8),29-(7,8,8,8)]
    99       4.509321       4.509321       4.509321    8[6-(6,8),29-(7,8,8,8)]
   100       3.829842       3.829842       3.829842    8[6-(6,8),29-(7,8,8,8)]
   101       3.168308       3.168308       3.168308    8[6-(6,8),29-(7,8,8,8)]
   102       5.856724       5.856724       5.856724    8[6-(6,8),29-(7,8,8,8)]
   103      -0.843083      -0.843083      -0.843083    8[6-(6,7)]
   104       0.263341       0.263341       0.263341    8[6-(6,8),29-(7,8,8,8)]
   105      -1.773587      -1.773587      -1.773587    8[6-(6,8),29-(7,8,8,8)]
   106       2.277375       2.277375       2.277375    8[6-(6,8),29-(7,8,8,8)]
   107      -0.477522      -0.477522      -0.477522    8[6-(6,8),29-(7,8,8,8)]
   108       0.288966       0.288966       0.288966    8[6-(6,8),29-(7,8,8,8)]
   109       0.968445       0.968445       0.968445    8[6-(6,8),29-(7,8,8,8)]
   110       1.629979       1.629979       1.629979    8[6-(6,8),29-(7,8,8,8)]
   111      -1.058437      -1.058437      -1.058437    8[6-(6,8),29-(7,8,8,8)]
   112        5.64137        5.64137        5.64137    8[6-(6,7)]
