# Supplementary material for: A collection of forcefield precursors for metal–organic frameworks
Source: RSC Adv. 2019 Nov 13;9(63):36492–507. doi: 10.1039/c9ra07327b (PMC9075174; doi:10.1039/c9ra07327b)
Supplement: RA-009-C9RA07327B-s724 [file RA-009-C9RA07327B-s724.txt]

FIGXAU_clean

6.547000    0.000000    0.000000
1.869319    6.363415    0.000000
-1.869353    -2.394623    5.895651

     1            0.0            0.0            0.0    68[8-(6),8-(6),8-(6),8-(6),8-(6),8-(6)]
     2       1.473516       1.473516       1.473516    1[6-(8,8)]
     3       5.073439       5.073439       5.073439    1[6-(8,8)]
     4       3.273498       3.273498       3.273498    1[6-(8,8)]
     5       7.204651       7.204651       7.204651    6[1-(0),8-(68),8-(68)]
     6      -0.657699      -0.657699      -0.657699    6[1-(0),8-(68),8-(68)]
     7       3.273468       3.273468       3.273468    6[1-(0),8-(68),8-(68)]
     8       5.178866       5.178866       5.178866    8[6-(1,8),68-(8,8,8,8,8)]
     9       6.436838       6.436838       6.436838    8[6-(1,8),68-(8,8,8,8,8)]
    10       4.381673       4.381673       4.381673    8[6-(1,8),68-(8,8,8,8,8)]
    11       1.368123       1.368123       1.368123    8[6-(1,8),68-(8,8,8,8,8)]
    12       0.110107       0.110107       0.110107    8[6-(1,8),68-(8,8,8,8,8)]
    13       2.165269       2.165269       2.165269    8[6-(1,8),68-(8,8,8,8,8)]
