# Supplementary material for: A collection of forcefield precursors for metal–organic frameworks
Source: RSC Adv. 2019 Nov 13;9(63):36492–507. doi: 10.1039/c9ra07327b (PMC9075174; doi:10.1039/c9ra07327b)
Supplement: RA-009-C9RA07327B-s725 [file RA-009-C9RA07327B-s725.txt]

FIGXAW_clean

14.294100    0.000000    0.000000
-6.728414    13.854159    0.000000
0.000000    0.000000    16.725600

     1      10.514473      10.514473      10.514473    48[7-(6,6),7-(6,6),8-(1,1,48),8-(6),8-(6),8-(6)]
     2      -0.074463      -0.074463      -0.074463    48[7-(6,6),7-(6,6),8-(1,1,48),8-(6),8-(6),8-(6)]
     3        7.56247        7.56247        7.56247    48[7-(6,6),7-(6,6),8-(1,1,48),8-(6),8-(6),8-(6)]
     4       3.857306       3.857306       3.857306    48[7-(6,6),7-(6,6),8-(1,1,48),8-(6),8-(6),8-(6)]
     5      -2.948787      -2.948787      -2.948787    48[7-(6,6),7-(6,6),8-(1,1,48),8-(6),8-(6),8-(6)]
     6       7.640149       7.640149       7.640149    48[7-(6,6),7-(6,6),8-(1,1,48),8-(6),8-(6),8-(6)]
     7       0.003216       0.003216       0.003216    48[7-(6,6),7-(6,6),8-(1,1,48),8-(6),8-(6),8-(6)]
     8        3.70838        3.70838        3.70838    48[7-(6,6),7-(6,6),8-(1,1,48),8-(6),8-(6),8-(6)]
     9       2.271742       2.271742       2.271742    1[6-(6,7)]
    10       4.785616       4.785616       4.785616    1[6-(1,8,8)]
    11       5.550674       5.550674       5.550674    1[6-(1,8,8)]
    12       4.242884       4.242884       4.242884    1[6-(6,6)]
    13       7.996741       7.996741       7.996741    1[6-(6,7)]
    14       6.549997       6.549997       6.549997    1[6-(6,6)]
    15       9.885564       9.885564       9.885564    1[6-(6,7)]
    16       9.793799       9.793799       9.793799    1[6-(6,6)]
    17       7.835469       7.835469       7.835469    1[6-(1,8,8)]
    18         8.7403         8.7403         8.7403    1[6-(1,8,8)]
    19       7.725966       7.725966       7.725966    1[6-(6,6)]
    20        4.73526        4.73526        4.73526    1[6-(6,7)]
    21       6.058851       6.058851       6.058851    1[6-(6,7)]
    22      -2.867145      -2.867145      -2.867145    1[6-(6,7)]
    23      -0.979712      -0.979712      -0.979712    1[6-(6,7)]
    24       0.981115       0.981115       0.981115    1[6-(6,7)]
    25      -2.064944      -2.064944      -2.064944    1[8-(1,48,48)]
    26      12.484215      12.484215      12.484215    1[8-(1,48,48)]
    27       1.511101       1.511101       1.511101    1[6-(6,7)]
    28      -1.002773      -1.002773      -1.002773    1[6-(1,8,8)]
    29      12.526269      12.526269      12.526269    1[6-(1,8,8)]
    30      -0.460041      -0.460041      -0.460041    1[6-(6,6)]
    31      10.080202      10.080202      10.080202    1[6-(6,7)]
    32      11.526946      11.526946      11.526946    1[6-(6,6)]
    33       8.191379       8.191379       8.191379    1[6-(6,7)]
    34        1.55473        1.55473        1.55473    1[6-(6,6)]
    35        3.51306        3.51306        3.51306    1[6-(1,8,8)]
    36       2.608229       2.608229       2.608229    1[6-(1,8,8)]
    37       3.622563       3.622563       3.622563    1[6-(6,6)]
    38       6.613269       6.613269       6.613269    1[6-(6,7)]
    39       5.289678       5.289678       5.289678    1[6-(6,7)]
    40      -0.078426      -0.078426      -0.078426    1[6-(6,7)]
    41      -1.965859      -1.965859      -1.965859    1[6-(6,7)]
    42       2.801728       2.801728       2.801728    1[6-(6,7)]
    43       5.847787       5.847787       5.847787    1[8-(1,48,48)]
    44       5.592728       5.592728       5.592728    1[8-(1,48,48)]
    45       5.293944       5.293944       5.293944    1[6-(6,7)]
    46        2.78007        2.78007        2.78007    1[6-(1,8,8)]
    47       2.015012       2.015012       2.015012    1[6-(1,8,8)]
    48       3.322802       3.322802       3.322802    1[6-(6,6)]
    49      -0.431055      -0.431055      -0.431055    1[6-(6,7)]
    50       1.015689       1.015689       1.015689    1[6-(6,6)]
    51      -2.319878      -2.319878      -2.319878    1[6-(6,7)]
    52      -2.228113      -2.228113      -2.228113    1[6-(6,6)]
    53      -0.269783      -0.269783      -0.269783    1[6-(1,8,8)]
    54      -1.174614      -1.174614      -1.174614    1[6-(1,8,8)]
    55       -0.16028       -0.16028       -0.16028    1[6-(6,6)]
    56       2.830426       2.830426       2.830426    1[6-(6,7)]
    57       1.506835       1.506835       1.506835    1[6-(6,7)]
    58      10.432831      10.432831      10.432831    1[6-(6,7)]
    59       8.545398       8.545398       8.545398    1[6-(6,7)]
    60       6.584571       6.584571       6.584571    1[6-(6,7)]
    61       -4.66347       -4.66347       -4.66347    1[8-(1,48,48)]
    62      -4.918529      -4.918529      -4.918529    1[8-(1,48,48)]
    63       6.054585       6.054585       6.054585    1[6-(6,7)]
    64       8.568459       8.568459       8.568459    1[6-(1,8,8)]
    65      -4.960583      -4.960583      -4.960583    1[6-(1,8,8)]
    66       8.025727       8.025727       8.025727    1[6-(6,6)]
    67      -2.514516      -2.514516      -2.514516    1[6-(6,7)]
    68       -3.96126       -3.96126       -3.96126    1[6-(6,6)]
    69      -0.625693      -0.625693      -0.625693    1[6-(6,7)]
    70       6.010956       6.010956       6.010956    1[6-(6,6)]
    71       4.052626       4.052626       4.052626    1[6-(1,8,8)]
    72       4.957457       4.957457       4.957457    1[6-(1,8,8)]
    73       3.943123       3.943123       3.943123    1[6-(6,6)]
    74       0.952417       0.952417       0.952417    1[6-(6,7)]
    75       2.276008       2.276008       2.276008    1[6-(6,7)]
    76       7.644112       7.644112       7.644112    1[6-(6,7)]
    77       9.531545       9.531545       9.531545    1[6-(6,7)]
    78       4.763958       4.763958       4.763958    1[6-(6,7)]
    79       1.717899       1.717899       1.717899    1[8-(1,48,48)]
    80       1.972958       1.972958       1.972958    1[8-(1,48,48)]
    81       2.358384       2.358384       2.358384    6[1-(0),6-(6,8),7-(6,48)]
    82       3.385269       3.385269       3.385269    6[6-(1,6),6-(1,7),8-(6)]
    83       5.185344       5.185344       5.185344    6[1-(0),1-(0),8-(6),8-(6)]
    84       3.527629       3.527629       3.527629    6[1-(0),6-(6,6),6-(6,8)]
    85       2.617706       2.617706       2.617706    6[6-(1,6),6-(1,7),6-(8,8)]
    86      -4.008692      -4.008692      -4.008692    6[6-(6,6),8-(0),8-(48)]
    87        8.06868        8.06868        8.06868    6[1-(0),6-(6,8),7-(6,48)]
    88       7.144446       7.144446       7.144446    6[6-(1,6),6-(1,7),8-(6)]
    89       7.208678       7.208678       7.208678    6[1-(0),6-(6,6),6-(6,8)]
    90       8.262822       8.262822       8.262822    6[6-(1,6),6-(1,7),6-(8,8)]
    91       8.397247       8.397247       8.397247    6[6-(6,6),8-(0),8-(48)]
    92        9.16638        9.16638        9.16638    6[1-(0),6-(6,6),7-(6,48)]
    93      -2.633002      -2.633002      -2.633002    6[6-(6,6),8-(48),8-(48)]
    94      -2.740144      -2.740144      -2.740144    6[6-(1,6),6-(1,7),6-(8,8)]
    95      10.491637      10.491637      10.491637    6[1-(0),6-(6,6),6-(6,8)]
    96      -3.812222      -3.812222      -3.812222    6[6-(1,6),6-(1,7),8-(6)]
    97       8.435085       8.435085       8.435085    6[1-(0),1-(0),8-(6),8-(6)]
    98        7.00493        7.00493        7.00493    6[6-(1,6),6-(1,7),8-(6)]
    99       7.090182       7.090182       7.090182    6[1-(0),6-(6,6),6-(6,8)]
   100       6.215618       6.215618       6.215618    6[6-(1,6),6-(1,7),6-(8,8)]
   101       5.334085       5.334085       5.334085    6[1-(0),6-(6,6),7-(6,48)]
   102        6.10094        6.10094        6.10094    6[1-(0),6-(6,8),7-(6,48)]
   103      12.940979      12.940979      12.940979    6[6-(6,6),8-(48),8-(48)]
   104      -2.816074      -2.816074      -2.816074    6[1-(0),6-(6,8),7-(6,48)]
   105      -1.730303      -1.730303      -1.730303    6[1-(0),6-(6,6),7-(6,48)]
   106       1.607292       1.607292       1.607292    6[1-(0),6-(6,6),7-(6,48)]
   107       1.424459       1.424459       1.424459    6[1-(0),6-(6,8),7-(6,48)]
   108       0.397574       0.397574       0.397574    6[6-(1,6),6-(1,7),8-(6)]
   109      -1.402501      -1.402501      -1.402501    6[1-(0),1-(0),8-(6),8-(6)]
   110       0.255214       0.255214       0.255214    6[1-(0),6-(6,6),6-(6,8)]
   111       1.165137       1.165137       1.165137    6[6-(1,6),6-(1,7),6-(8,8)]
   112       1.063121       1.063121       1.063121    6[6-(6,6),8-(0),8-(48)]
   113      10.008263      10.008263      10.008263    6[1-(0),6-(6,8),7-(6,48)]
   114      10.932497      10.932497      10.932497    6[6-(1,6),6-(1,7),8-(6)]
   115      10.868265      10.868265      10.868265    6[1-(0),6-(6,6),6-(6,8)]
   116       9.814121       9.814121       9.814121    6[6-(1,6),6-(1,7),6-(8,8)]
   117       2.951282       2.951282       2.951282    6[6-(6,6),8-(0),8-(48)]
   118       8.910563       8.910563       8.910563    6[1-(0),6-(6,6),7-(6,48)]
   119       6.415845       6.415845       6.415845    6[6-(6,6),8-(48),8-(48)]
   120       6.522987       6.522987       6.522987    6[6-(1,6),6-(1,7),6-(8,8)]
   121       0.856892       0.856892       0.856892    6[1-(0),6-(6,6),6-(6,8)]
   122       0.866651       0.866651       0.866651    6[6-(1,6),6-(1,7),8-(6)]
   123       2.913444       2.913444       2.913444    6[1-(0),1-(0),8-(6),8-(6)]
   124       4.343599       4.343599       4.343599    6[6-(1,6),6-(1,7),8-(6)]
   125       4.258347       4.258347       4.258347    6[1-(0),6-(6,6),6-(6,8)]
   126       5.132911       5.132911       5.132911    6[6-(1,6),6-(1,7),6-(8,8)]
   127       6.014444       6.014444       6.014444    6[1-(0),6-(6,6),7-(6,48)]
   128       5.247589       5.247589       5.247589    6[1-(0),6-(6,8),7-(6,48)]
   129       5.135964       5.135964       5.135964    6[6-(6,6),8-(48),8-(48)]
   130      -0.129497      -0.129497      -0.129497    6[1-(0),6-(6,8),7-(6,48)]
   131      -1.215268      -1.215268      -1.215268    6[1-(0),6-(6,6),7-(6,48)]
   132       2.175551       2.175551       2.175551    6[1-(0),6-(6,6),7-(6,48)]
   133       5.207302       5.207302       5.207302    6[1-(0),6-(6,8),7-(6,48)]
   134       4.180417       4.180417       4.180417    6[6-(1,6),6-(1,7),8-(6)]
   135       2.380342       2.380342       2.380342    6[1-(0),1-(0),8-(6),8-(6)]
   136       4.038057       4.038057       4.038057    6[1-(0),6-(6,6),6-(6,8)]
   137        4.94798        4.94798        4.94798    6[6-(1,6),6-(1,7),6-(8,8)]
   138      11.574378      11.574378      11.574378    6[6-(6,6),8-(0),8-(48)]
   139      -0.502994      -0.502994      -0.502994    6[1-(0),6-(6,8),7-(6,48)]
   140        0.42124        0.42124        0.42124    6[6-(1,6),6-(1,7),8-(6)]
   141       0.357008       0.357008       0.357008    6[1-(0),6-(6,6),6-(6,8)]
   142      -0.697136      -0.697136      -0.697136    6[6-(1,6),6-(1,7),6-(8,8)]
   143      -0.831561      -0.831561      -0.831561    6[6-(6,6),8-(0),8-(48)]
   144      -1.600694      -1.600694      -1.600694    6[1-(0),6-(6,6),7-(6,48)]
   145      -4.095412      -4.095412      -4.095412    6[6-(6,6),8-(48),8-(48)]
   146       10.30583       10.30583       10.30583    6[6-(1,6),6-(1,7),6-(8,8)]
   147      -2.925951      -2.925951      -2.925951    6[1-(0),6-(6,6),6-(6,8)]
   148      11.377908      11.377908      11.377908    6[6-(1,6),6-(1,7),8-(6)]
   149      -0.869399      -0.869399      -0.869399    6[1-(0),1-(0),8-(6),8-(6)]
   150       0.560756       0.560756       0.560756    6[6-(1,6),6-(1,7),8-(6)]
   151       0.475504       0.475504       0.475504    6[1-(0),6-(6,6),6-(6,8)]
   152       1.350068       1.350068       1.350068    6[6-(1,6),6-(1,7),6-(8,8)]
   153       2.231601       2.231601       2.231601    6[1-(0),6-(6,6),7-(6,48)]
   154       1.464746       1.464746       1.464746    6[1-(0),6-(6,8),7-(6,48)]
   155      -5.375293      -5.375293      -5.375293    6[6-(6,6),8-(48),8-(48)]
   156       10.38176       10.38176       10.38176    6[1-(0),6-(6,8),7-(6,48)]
   157       9.295989       9.295989       9.295989    6[1-(0),6-(6,6),7-(6,48)]
   158       5.958394       5.958394       5.958394    6[1-(0),6-(6,6),7-(6,48)]
   159       6.141227       6.141227       6.141227    6[1-(0),6-(6,8),7-(6,48)]
   160       7.168112       7.168112       7.168112    6[6-(1,6),6-(1,7),8-(6)]
   161       8.968187       8.968187       8.968187    6[1-(0),1-(0),8-(6),8-(6)]
   162       7.310472       7.310472       7.310472    6[1-(0),6-(6,6),6-(6,8)]
   163       6.400549       6.400549       6.400549    6[6-(1,6),6-(1,7),6-(8,8)]
   164       6.502565       6.502565       6.502565    6[6-(6,6),8-(0),8-(48)]
   165      -2.442577      -2.442577      -2.442577    6[1-(0),6-(6,8),7-(6,48)]
   166      -3.366811      -3.366811      -3.366811    6[6-(1,6),6-(1,7),8-(6)]
   167      -3.302579      -3.302579      -3.302579    6[1-(0),6-(6,6),6-(6,8)]
   168      -2.248435      -2.248435      -2.248435    6[6-(1,6),6-(1,7),6-(8,8)]
   169       4.614404       4.614404       4.614404    6[6-(6,6),8-(0),8-(48)]
   170      -1.344877      -1.344877      -1.344877    6[1-(0),6-(6,6),7-(6,48)]
   171       1.149841       1.149841       1.149841    6[6-(6,6),8-(48),8-(48)]
   172       7.771113       7.771113       7.771113    6[6-(1,6),6-(1,7),6-(8,8)]
   173       6.708794       6.708794       6.708794    6[1-(0),6-(6,6),6-(6,8)]
   174       6.699035       6.699035       6.699035    6[6-(1,6),6-(1,7),8-(6)]
   175       4.652242       4.652242       4.652242    6[1-(0),1-(0),8-(6),8-(6)]
   176       3.222087       3.222087       3.222087    6[6-(1,6),6-(1,7),8-(6)]
   177       3.307339       3.307339       3.307339    6[1-(0),6-(6,6),6-(6,8)]
   178       2.432775       2.432775       2.432775    6[6-(1,6),6-(1,7),6-(8,8)]
   179       1.551242       1.551242       1.551242    6[1-(0),6-(6,6),7-(6,48)]
   180       2.318097       2.318097       2.318097    6[1-(0),6-(6,8),7-(6,48)]
   181       2.429722       2.429722       2.429722    6[6-(6,6),8-(48),8-(48)]
   182       7.695183       7.695183       7.695183    6[1-(0),6-(6,8),7-(6,48)]
   183       8.780954       8.780954       8.780954    6[1-(0),6-(6,6),7-(6,48)]
   184       5.390135       5.390135       5.390135    6[1-(0),6-(6,6),7-(6,48)]
   185       9.056234       9.056234       9.056234    7[6-(1,6),6-(1,6),48-(7,8,8,8,8)]
   186       5.283134       5.283134       5.283134    7[6-(1,6),6-(1,6),48-(7,8,8,8,8)]
   187       1.494283       1.494283       1.494283    7[6-(1,6),6-(1,6),48-(7,8,8,8,8)]
   188        -1.7826        -1.7826        -1.7826    7[6-(1,6),6-(1,6),48-(7,8,8,8,8)]
   189       9.020709       9.020709       9.020709    7[6-(1,6),6-(1,6),48-(7,8,8,8,8)]
   190       6.065395       6.065395       6.065395    7[6-(1,6),6-(1,6),48-(7,8,8,8,8)]
   191        2.28856        2.28856        2.28856    7[6-(1,6),6-(1,6),48-(7,8,8,8,8)]
   192      -1.162971      -1.162971      -1.162971    7[6-(1,6),6-(1,6),48-(7,8,8,8,8)]
   193      -1.490548      -1.490548      -1.490548    7[6-(1,6),6-(1,6),48-(7,8,8,8,8)]
   194       2.282552       2.282552       2.282552    7[6-(1,6),6-(1,6),48-(7,8,8,8,8)]
   195       6.071403       6.071403       6.071403    7[6-(1,6),6-(1,6),48-(7,8,8,8,8)]
   196       9.348286       9.348286       9.348286    7[6-(1,6),6-(1,6),48-(7,8,8,8,8)]
   197      -1.455023      -1.455023      -1.455023    7[6-(1,6),6-(1,6),48-(7,8,8,8,8)]
   198       1.500291       1.500291       1.500291    7[6-(1,6),6-(1,6),48-(7,8,8,8,8)]
   199       5.277126       5.277126       5.277126    7[6-(1,6),6-(1,6),48-(7,8,8,8,8)]
   200       8.728657       8.728657       8.728657    7[6-(1,6),6-(1,6),48-(7,8,8,8,8)]
   201       7.483781       7.483781       7.483781    8[6-(6,8),48-(7,7,8,8,8)]
   202       4.188644       4.188644       4.188644    8[6-(1,1,8),6-(6,6)]
   203      -3.032853      -3.032853      -3.032853    8[6-(6,8),48-(7,7,8,8,8)]
   204       6.232086       6.232086       6.232086    8[6-(1,1,8),6-(6,6)]
   205       9.436358       9.436358       9.436358    8[6-(6,8)]
   206      11.853545      11.853545      11.853545    8[6-(6,8),48-(7,7,8,8,8)]
   207      10.593569      10.593569      10.593569    8[6-(6,8),48-(7,7,8,8,8)]
   208      -4.747761      -4.747761      -4.747761    8[6-(1,1,8),6-(6,6)]
   209       7.783637       7.783637       7.783637    8[6-(1,1,8),6-(6,6)]
   210      -1.496303      -1.496303      -1.496303    8[6-(6,8),48-(7,7,8,8,8)]
   211      -4.905601      -4.905601      -4.905601    8[6-(6,8)]
   212      -0.272389      -0.272389      -0.272389    8[6-(6,8),48-(7,7,8,8,8)]
   213       12.37144       12.37144       12.37144    8[1-(0),1-(0),48-(7,7,8,8,8),48-(7,7,8,8,8)]
   214       3.864748       3.864748       3.864748    8[6-(6,8),48-(7,7,8,8,8)]
   215      -0.405801      -0.405801      -0.405801    8[6-(1,1,8),6-(6,6)]
   216       0.087282       0.087282       0.087282    8[6-(6,8),48-(7,7,8,8,8)]
   217      11.844857      11.844857      11.844857    8[6-(1,1,8),6-(6,6)]
   218       1.912171       1.912171       1.912171    8[6-(6,8)]
   219       6.223398       6.223398       6.223398    8[6-(6,8),48-(7,7,8,8,8)]
   220       7.483374       7.483374       7.483374    8[6-(6,8),48-(7,7,8,8,8)]
   221        1.80219        1.80219        1.80219    8[6-(1,1,8),6-(6,6)]
   222       3.564892       3.564892       3.564892    8[6-(1,1,8),6-(6,6)]
   223       5.279146       5.279146       5.279146    8[6-(6,8),48-(7,7,8,8,8)]
   224        1.96003        1.96003        1.96003    8[6-(6,8)]
   225       4.055232       4.055232       4.055232    8[6-(6,8),48-(7,7,8,8,8)]
   226       5.705503       5.705503       5.705503    8[1-(0),1-(0),48-(7,7,8,8,8),48-(7,7,8,8,8)]
   227       0.081905       0.081905       0.081905    8[6-(6,8),48-(7,7,8,8,8)]
   228       3.377042       3.377042       3.377042    8[6-(1,1,8),6-(6,6)]
   229      10.598539      10.598539      10.598539    8[6-(6,8),48-(7,7,8,8,8)]
   230         1.3336         1.3336         1.3336    8[6-(1,1,8),6-(6,6)]
   231      -1.870672      -1.870672      -1.870672    8[6-(6,8)]
   232      -4.287859      -4.287859      -4.287859    8[6-(6,8),48-(7,7,8,8,8)]
   233      -3.027883      -3.027883      -3.027883    8[6-(6,8),48-(7,7,8,8,8)]
   234      12.313447      12.313447      12.313447    8[6-(1,1,8),6-(6,6)]
   235      -0.217951      -0.217951      -0.217951    8[6-(1,1,8),6-(6,6)]
   236       9.061989       9.061989       9.061989    8[6-(6,8),48-(7,7,8,8,8)]
   237      12.471287      12.471287      12.471287    8[6-(6,8)]
   238       7.838075       7.838075       7.838075    8[6-(6,8),48-(7,7,8,8,8)]
   239      -4.805754      -4.805754      -4.805754    8[1-(0),1-(0),48-(7,7,8,8,8),48-(7,7,8,8,8)]
   240       3.700938       3.700938       3.700938    8[6-(6,8),48-(7,7,8,8,8)]
   241       7.971487       7.971487       7.971487    8[6-(1,1,8),6-(6,6)]
   242       7.478404       7.478404       7.478404    8[6-(6,8),48-(7,7,8,8,8)]
   243      -4.279171      -4.279171      -4.279171    8[6-(1,1,8),6-(6,6)]
   244       5.653515       5.653515       5.653515    8[6-(6,8)]
   245       1.342288       1.342288       1.342288    8[6-(6,8),48-(7,7,8,8,8)]
   246       0.082312       0.082312       0.082312    8[6-(6,8),48-(7,7,8,8,8)]
   247       5.763496       5.763496       5.763496    8[6-(1,1,8),6-(6,6)]
   248       4.000794       4.000794       4.000794    8[6-(1,1,8),6-(6,6)]
   249        2.28654        2.28654        2.28654    8[6-(6,8),48-(7,7,8,8,8)]
   250       5.605656       5.605656       5.605656    8[6-(6,8)]
   251       3.510454       3.510454       3.510454    8[6-(6,8),48-(7,7,8,8,8)]
   252       1.860183       1.860183       1.860183    8[1-(0),1-(0),48-(7,7,8,8,8),48-(7,7,8,8,8)]
