# Supplementary material for: A collection of forcefield precursors for metal–organic frameworks
Source: RSC Adv. 2019 Nov 13;9(63):36492–507. doi: 10.1039/c9ra07327b (PMC9075174; doi:10.1039/c9ra07327b)
Supplement: RA-009-C9RA07327B-s726 [file RA-009-C9RA07327B-s726.txt]

FIGXEY_clean

6.592000    0.000000    0.000000
1.891754    6.412998    0.000000
-1.891709    -2.428247    5.935514

     1            0.0            0.0            0.0    66[8-(6),8-(6),8-(6),8-(6),8-(6),8-(6)]
     2         5.1179         5.1179         5.1179    1[6-(8,8)]
     3       1.474159       1.474159       1.474159    1[6-(8,8)]
     4       3.296003       3.296003       3.296003    1[6-(8,8)]
     5      -0.659021      -0.659021      -0.659021    6[1-(0),8-(66),8-(66)]
     6       7.251085       7.251085       7.251085    6[1-(0),8-(66),8-(66)]
     7       3.296042       3.296042       3.296042    6[1-(0),8-(66),8-(66)]
     8       1.374543       1.374543       1.374543    8[6-(1,8),66-(8,8,8,8,8)]
     9       0.117334       0.117334       0.117334    8[6-(1,8),66-(8,8,8,8,8)]
    10       4.399753       4.399753       4.399753    8[6-(1,8),66-(8,8,8,8,8)]
    11       5.217471       5.217471       5.217471    8[6-(1,8),66-(8,8,8,8,8)]
    12       6.474738       6.474738       6.474738    8[6-(1,8),66-(8,8,8,8,8)]
    13       2.192324       2.192324       2.192324    8[6-(1,8),66-(8,8,8,8,8)]
