# Supplementary material for: A collection of forcefield precursors for metal–organic frameworks
Source: RSC Adv. 2019 Nov 13;9(63):36492–507. doi: 10.1039/c9ra07327b (PMC9075174; doi:10.1039/c9ra07327b)
Supplement: RA-009-C9RA07327B-s727 [file RA-009-C9RA07327B-s727.txt]

FIHFAF_clean

9.275000    0.000000    0.000000
-1.407675    12.845098    0.000000
-1.823840    -4.006697    13.882726

     1       1.527177       1.527177       1.527177    27[7-(6,6),7-(6,6),8-(6),8-(6)]
     2       6.256696       6.256696       6.256696    27[7-(6,7),7-(6,7),7-(6,7),8-(6),8-(6)]
     3       4.516308       4.516308       4.516308    27[7-(6,6),7-(6,6),8-(6),8-(6)]
     4      -0.213211      -0.213211      -0.213211    27[7-(6,7),7-(6,7),7-(6,7),8-(6),8-(6)]
     5            0.0            0.0            0.0    27[7-(6,7),7-(6,7),7-(6,7),7-(6,7),7-(6,7),7-(6,7)]
     6       4.477043       4.477043       4.477043    1[6-(6,6)]
     7       4.006184       4.006184       4.006184    1[6-(6,6)]
     8       5.300211       5.300211       5.300211    1[6-(6,6)]
     9      -1.302726      -1.302726      -1.302726    1[6-(7,7)]
    10       4.781077       4.781077       4.781077    1[6-(7,7)]
    11       -0.59774       -0.59774       -0.59774    1[6-(7,7)]
    12        0.63323        0.63323        0.63323    1[7-(1,6)]
    13       1.671458       1.671458       1.671458    1[7-(1,6)]
    14       7.659549       7.659549       7.659549    1[7-(1,6)]
    15       7.559928       7.559928       7.559928    1[7-(1,6)]
    16       2.819554       2.819554       2.819554    1[7-(1,6)]
    17       3.934498       3.934498       3.934498    1[7-(1,6)]
    18       1.566442       1.566442       1.566442    1[6-(6,6)]
    19       2.037301       2.037301       2.037301    1[6-(6,6)]
    20       0.743274       0.743274       0.743274    1[6-(6,6)]
    21       7.346211       7.346211       7.346211    1[6-(7,7)]
    22       1.262408       1.262408       1.262408    1[6-(7,7)]
    23       6.641225       6.641225       6.641225    1[6-(7,7)]
    24       5.410255       5.410255       5.410255    1[7-(1,6)]
    25       4.372027       4.372027       4.372027    1[7-(1,6)]
    26      -1.616064      -1.616064      -1.616064    1[7-(1,6)]
    27      -1.516443      -1.516443      -1.516443    1[7-(1,6)]
    28       3.223931       3.223931       3.223931    1[7-(1,6)]
    29       2.108987       2.108987       2.108987    1[7-(1,6)]
    30       5.431326       5.431326       5.431326    6[6-(6,6),8-(27),8-(27)]
    31       4.983996       4.983996       4.983996    6[6-(1,6),6-(1,6),6-(8,8)]
    32       4.535108       4.535108       4.535108    6[1-(0),6-(6,6),6-(6,6)]
    33       4.166186       4.166186       4.166186    6[6-(1,6),6-(1,6),6-(8,8)]
    34       4.240996       4.240996       4.240996    6[1-(0),6-(6,6),6-(6,6)]
    35       4.663527       4.663527       4.663527    6[6-(1,6),6-(1,6),6-(8,8)]
    36       5.026547       5.026547       5.026547    6[1-(0),6-(6,6),6-(6,6)]
    37       4.694457       4.694457       4.694457    6[6-(6,6),8-(0),8-(27)]
    38       3.657913       3.657913       3.657913    6[6-(6,6),8-(0),8-(27)]
    39       7.795387       7.795387       7.795387    6[7-(1,1),7-(6),7-(7,27)]
    40      -1.333048      -1.333048      -1.333048    6[1-(0),7-(6),7-(7,27)]
    41        3.70198        3.70198        3.70198    6[7-(1,1),7-(6,27),7-(7,27)]
    42       3.642738       3.642738       3.642738    6[1-(0),7-(6,27),7-(7,27)]
    43      -0.738348      -0.738348      -0.738348    6[7-(1,1),7-(6,27),7-(7,27)]
    44      -0.783328      -0.783328      -0.783328    6[1-(0),7-(6,27),7-(7,27)]
    45       0.612159       0.612159       0.612159    6[6-(6,6),8-(27),8-(27)]
    46       1.059489       1.059489       1.059489    6[6-(1,6),6-(1,6),6-(8,8)]
    47       1.508377       1.508377       1.508377    6[1-(0),6-(6,6),6-(6,6)]
    48       1.877299       1.877299       1.877299    6[6-(1,6),6-(1,6),6-(8,8)]
    49       1.802489       1.802489       1.802489    6[1-(0),6-(6,6),6-(6,6)]
    50       1.379958       1.379958       1.379958    6[6-(1,6),6-(1,6),6-(8,8)]
    51       1.016938       1.016938       1.016938    6[1-(0),6-(6,6),6-(6,6)]
    52       1.349028       1.349028       1.349028    6[6-(6,6),8-(0),8-(27)]
    53       2.385572       2.385572       2.385572    6[6-(6,6),8-(0),8-(27)]
    54      -1.751902      -1.751902      -1.751902    6[7-(1,1),7-(6),7-(7,27)]
    55       7.376533       7.376533       7.376533    6[1-(0),7-(6),7-(7,27)]
    56       2.341505       2.341505       2.341505    6[7-(1,1),7-(6,27),7-(7,27)]
    57       2.400747       2.400747       2.400747    6[1-(0),7-(6,27),7-(7,27)]
    58       6.781833       6.781833       6.781833    6[7-(1,1),7-(6,27),7-(7,27)]
    59       6.826813       6.826813       6.826813    6[1-(0),7-(6,27),7-(7,27)]
    60        -1.7211        -1.7211        -1.7211    7[6-(1,7),7-(6,27),27-(7,7,8,8)]
    61      -1.694616      -1.694616      -1.694616    7[6-(7,7),7-(6,27),27-(7,7,7,7,7)]
    62      -0.116744      -0.116744      -0.116744    7[6-(1,7),6-(7,7),27-(7,8,8)]
    63       1.037262       1.037262       1.037262    7[1-(0),1-(0),6-(7,7)]
    64      -1.243565      -1.243565      -1.243565    7[6-(1,7),7-(6,27),27-(7,7,7,7,7)]
    65       7.948812       7.948812       7.948812    7[6-(7,7),7-(6,27),27-(7,7,8,8)]
    66       7.797526       7.797526       7.797526    7[6-(1,7),6-(7,7)]
    67       7.654968       7.654968       7.654968    7[1-(0),1-(0),6-(7,7)]
    68       4.612489       4.612489       4.612489    7[6-(1,7),7-(6,27),27-(7,7,7,7,7)]
    69       4.689621       4.689621       4.689621    7[6-(7,7),7-(6,27),27-(7,7,8,8)]
    70        3.03347        3.03347        3.03347    7[6-(1,7),6-(7,7),27-(7,8,8)]
    71         3.4554         3.4554         3.4554    7[1-(0),1-(0),6-(7,7)]
    72       7.764585       7.764585       7.764585    7[6-(1,7),7-(6,27),27-(7,7,8,8)]
    73       7.738101       7.738101       7.738101    7[6-(7,7),7-(6,27),27-(7,7,7,7,7)]
    74       6.160229       6.160229       6.160229    7[6-(1,7),6-(7,7),27-(7,8,8)]
    75       5.006223       5.006223       5.006223    7[1-(0),1-(0),6-(7,7)]
    76        7.28705        7.28705        7.28705    7[6-(1,7),7-(6,27),27-(7,7,7,7,7)]
    77      -1.905327      -1.905327      -1.905327    7[6-(7,7),7-(6,27),27-(7,7,8,8)]
    78      -1.754041      -1.754041      -1.754041    7[6-(1,7),6-(7,7)]
    79      -1.611483      -1.611483      -1.611483    7[1-(0),1-(0),6-(7,7)]
    80       1.430996       1.430996       1.430996    7[6-(1,7),7-(6,27),27-(7,7,7,7,7)]
    81       1.353864       1.353864       1.353864    7[6-(7,7),7-(6,27),27-(7,7,8,8)]
    82       3.010015       3.010015       3.010015    7[6-(1,7),6-(7,7),27-(7,8,8)]
    83       2.588085       2.588085       2.588085    7[1-(0),1-(0),6-(7,7)]
    84       5.243833       5.243833       5.243833    8[6-(6,8),27-(7,7,7,8)]
    85       5.990585       5.990585       5.990585    8[6-(6,8),27-(7,7,7,8)]
    86       3.238759       3.238759       3.238759    8[6-(6,8),27-(7,7,8)]
    87       3.670721       3.670721       3.670721    8[6-(6,8)]
    88        4.55019        4.55019        4.55019    8[6-(6,8),27-(7,7,8)]
    89       4.849503       4.849503       4.849503    8[6-(6,8)]
    90       0.799652       0.799652       0.799652    8[6-(6,8),27-(7,7,7,8)]
    91         0.0529         0.0529         0.0529    8[6-(6,8),27-(7,7,7,8)]
    92       2.804726       2.804726       2.804726    8[6-(6,8),27-(7,7,8)]
    93       2.372764       2.372764       2.372764    8[6-(6,8)]
    94       1.493295       1.493295       1.493295    8[6-(6,8),27-(7,7,8)]
    95       1.193982       1.193982       1.193982    8[6-(6,8)]
