# Supplementary material for: A collection of forcefield precursors for metal–organic frameworks
Source: RSC Adv. 2019 Nov 13;9(63):36492–507. doi: 10.1039/c9ra07327b (PMC9075174; doi:10.1039/c9ra07327b)
Supplement: RA-009-C9RA07327B-s728 [file RA-009-C9RA07327B-s728.txt]

FIHXUR_clean

5.213300    0.000000    0.000000
0.000000    18.414000    0.000000
0.000000    0.000000    28.517000

     1       0.532382       0.532382       0.532382    48[7-(6,6),7-(6,6),8-(6),8-(6),8-(6)]
     2       3.139032       3.139032       3.139032    48[7-(6,6),7-(6,6),8-(6),8-(6),8-(6)]
     3       0.532382       0.532382       0.532382    48[7-(6,6),7-(6,6),8-(6),8-(6),8-(6)]
     4       3.139032       3.139032       3.139032    48[7-(6,6),7-(6,6),8-(6),8-(6),8-(6)]
     5       1.599962       1.599962       1.599962    1[6-(1,6,6)]
     6       2.937695       2.937695       2.937695    1[6-(1,6,6)]
     7       0.810147       0.810147       0.810147    1[6-(6,6)]
     8       0.757492       0.757492       0.757492    1[6-(6,6)]
     9       4.110166       4.110166       4.110166    1[6-(6,6)]
    10       4.207133       4.207133       4.207133    1[6-(6,6)]
    11       3.206179       3.206179       3.206179    1[6-(1,6,6)]
    12       1.964893       1.964893       1.964893    1[6-(1,6,6)]
    13       1.795982       1.795982       1.795982    1[6-(7,7)]
    14       3.730116       3.730116       3.730116    1[6-(7,7)]
    15       2.999733       2.999733       2.999733    1[6-(1,6,7)]
    16       3.971492       3.971492       3.971492    1[6-(1,6,7)]
    17       2.375701       2.375701       2.375701    1[6-(1,1,6)]
    18       3.368313       3.368313       3.368313    1[6-(1,1,6)]
    19       2.423142       2.423142       2.423142    1[6-(1,1,6)]
    20       3.609689       3.609689       3.609689    1[6-(1,1,6)]
    21       3.376654       3.376654       3.376654    1[6-(1,1,6)]
    22       4.761828       4.761828       4.761828    1[6-(1,1,6)]
    23       5.100171       5.100171       5.100171    1[6-(1,1,6)]
    24       1.170386       1.170386       1.170386    1[6-(1,1,6)]
    25       1.190196       1.190196       1.190196    1[6-(1,1,6)]
    26       2.521673       2.521673       2.521673    1[6-(1,1,6)]
    27         1.4347         1.4347         1.4347    1[6-(1,1,6)]
    28       1.546786       1.546786       1.546786    1[6-(1,1,6)]
    29       0.956641       0.956641       0.956641    1[6-(1,6,7)]
    30       1.587971       1.587971       1.587971    1[6-(1,6,7)]
    31        5.04856        5.04856        5.04856    1[6-(7,7)]
    32       3.072719       3.072719       3.072719    1[6-(7,7)]
    33       4.206612       4.206612       4.206612    1[6-(1,6,6)]
    34       0.331045       0.331045       0.331045    1[6-(1,6,6)]
    35       3.416797       3.416797       3.416797    1[6-(6,6)]
    36       3.364142       3.364142       3.364142    1[6-(6,6)]
    37       1.503516       1.503516       1.503516    1[6-(6,6)]
    38       1.600483       1.600483       1.600483    1[6-(6,6)]
    39        0.59953        0.59953        0.59953    1[6-(1,6,6)]
    40       4.571543       4.571543       4.571543    1[6-(1,6,6)]
    41       4.402632       4.402632       4.402632    1[6-(7,7)]
    42       1.123466       1.123466       1.123466    1[6-(7,7)]
    43       0.393083       0.393083       0.393083    1[6-(1,6,7)]
    44       1.364842       1.364842       1.364842    1[6-(1,6,7)]
    45       4.982351       4.982351       4.982351    1[6-(1,1,6)]
    46       0.761663       0.761663       0.761663    1[6-(1,1,6)]
    47       5.029792       5.029792       5.029792    1[6-(1,1,6)]
    48       1.003039       1.003039       1.003039    1[6-(1,1,6)]
    49       0.770004       0.770004       0.770004    1[6-(1,1,6)]
    50       2.155178       2.155178       2.155178    1[6-(1,1,6)]
    51       2.493521       2.493521       2.493521    1[6-(1,1,6)]
    52       3.777036       3.777036       3.777036    1[6-(1,1,6)]
    53       3.796846       3.796846       3.796846    1[6-(1,1,6)]
    54       5.128323       5.128323       5.128323    1[6-(1,1,6)]
    55        4.04135        4.04135        4.04135    1[6-(1,1,6)]
    56       4.153436       4.153436       4.153436    1[6-(1,1,6)]
    57       3.563291       3.563291       3.563291    1[6-(1,6,7)]
    58       4.194621       4.194621       4.194621    1[6-(1,6,7)]
    59        2.44191        2.44191        2.44191    1[6-(7,7)]
    60       0.466069       0.466069       0.466069    1[6-(7,7)]
    61       1.599962       1.599962       1.599962    1[6-(1,6,6)]
    62       2.937695       2.937695       2.937695    1[6-(1,6,6)]
    63       0.810147       0.810147       0.810147    1[6-(6,6)]
    64       0.757492       0.757492       0.757492    1[6-(6,6)]
    65       4.110166       4.110166       4.110166    1[6-(6,6)]
    66       4.207133       4.207133       4.207133    1[6-(6,6)]
    67       3.206179       3.206179       3.206179    1[6-(1,6,6)]
    68       1.964893       1.964893       1.964893    1[6-(1,6,6)]
    69       1.795982       1.795982       1.795982    1[6-(7,7)]
    70       3.730116       3.730116       3.730116    1[6-(7,7)]
    71       2.999733       2.999733       2.999733    1[6-(1,6,7)]
    72       3.971492       3.971492       3.971492    1[6-(1,6,7)]
    73       2.375701       2.375701       2.375701    1[6-(1,1,6)]
    74       3.368313       3.368313       3.368313    1[6-(1,1,6)]
    75       2.423142       2.423142       2.423142    1[6-(1,1,6)]
    76       3.609689       3.609689       3.609689    1[6-(1,1,6)]
    77       3.376654       3.376654       3.376654    1[6-(1,1,6)]
    78       4.761828       4.761828       4.761828    1[6-(1,1,6)]
    79       5.100171       5.100171       5.100171    1[6-(1,1,6)]
    80       1.170386       1.170386       1.170386    1[6-(1,1,6)]
    81       1.190196       1.190196       1.190196    1[6-(1,1,6)]
    82       2.521673       2.521673       2.521673    1[6-(1,1,6)]
    83         1.4347         1.4347         1.4347    1[6-(1,1,6)]
    84       1.546786       1.546786       1.546786    1[6-(1,1,6)]
    85       0.956641       0.956641       0.956641    1[6-(1,6,7)]
    86       1.587971       1.587971       1.587971    1[6-(1,6,7)]
    87        5.04856        5.04856        5.04856    1[6-(7,7)]
    88       3.072719       3.072719       3.072719    1[6-(7,7)]
    89       4.206612       4.206612       4.206612    1[6-(1,6,6)]
    90       0.331045       0.331045       0.331045    1[6-(1,6,6)]
    91       3.416797       3.416797       3.416797    1[6-(6,6)]
    92       3.364142       3.364142       3.364142    1[6-(6,6)]
    93       1.503516       1.503516       1.503516    1[6-(6,6)]
    94       1.600483       1.600483       1.600483    1[6-(6,6)]
    95        0.59953        0.59953        0.59953    1[6-(1,6,6)]
    96       4.571543       4.571543       4.571543    1[6-(1,6,6)]
    97       4.402632       4.402632       4.402632    1[6-(7,7)]
    98       1.123466       1.123466       1.123466    1[6-(7,7)]
    99       0.393083       0.393083       0.393083    1[6-(1,6,7)]
   100       1.364842       1.364842       1.364842    1[6-(1,6,7)]
   101       4.982351       4.982351       4.982351    1[6-(1,1,6)]
   102       0.761663       0.761663       0.761663    1[6-(1,1,6)]
   103       5.029792       5.029792       5.029792    1[6-(1,1,6)]
   104       1.003039       1.003039       1.003039    1[6-(1,1,6)]
   105       0.770004       0.770004       0.770004    1[6-(1,1,6)]
   106       2.155178       2.155178       2.155178    1[6-(1,1,6)]
   107       2.493521       2.493521       2.493521    1[6-(1,1,6)]
   108       3.777036       3.777036       3.777036    1[6-(1,1,6)]
   109       3.796846       3.796846       3.796846    1[6-(1,1,6)]
   110       5.128323       5.128323       5.128323    1[6-(1,1,6)]
   111        4.04135        4.04135        4.04135    1[6-(1,1,6)]
   112       4.153436       4.153436       4.153436    1[6-(1,1,6)]
   113       3.563291       3.563291       3.563291    1[6-(1,6,7)]
   114       4.194621       4.194621       4.194621    1[6-(1,6,7)]
   115        2.44191        2.44191        2.44191    1[6-(7,7)]
   116       0.466069       0.466069       0.466069    1[6-(7,7)]
   117        3.25727        3.25727        3.25727    6[6-(1,1,6),8-(48),8-(48)]
   118       2.512289       2.512289       2.512289    6[1-(0),1-(0),6-(6,6),6-(8,8)]
   119       2.496649       2.496649       2.496649    6[6-(1,1,6),6-(1,6),6-(1,6)]
   120       1.474843       1.474843       1.474843    6[1-(0),6-(1,6),6-(6,6)]
   121       1.447212       1.447212       1.447212    6[1-(0),6-(1,6),6-(6,6)]
   122       2.436175       2.436175       2.436175    6[6-(1,1,6),6-(1,6),6-(1,6)]
   123       3.439214       3.439214       3.439214    6[1-(0),6-(1,6),6-(6,6)]
   124       3.495518       3.495518       3.495518    6[1-(0),6-(1,6),6-(6,6)]
   125        2.32044        2.32044        2.32044    6[1-(0),1-(0),6-(6,6),6-(8,8)]
   126        1.42271        1.42271        1.42271    6[6-(1,1,6),8-(0),8-(48)]
   127       1.017115       1.017115       1.017115    6[1-(0),7-(6,48),7-(7)]
   128       4.468841       4.468841       4.468841    6[1-(0),7-(6,48),7-(6,7)]
   129       3.929264       3.929264       3.929264    6[1-(0),1-(0),6-(6,6),7-(6,7)]
   130       4.460499       4.460499       4.460499    6[6-(1,1,7),6-(6,6),6-(6,6)]
   131       4.015284       4.015284       4.015284    6[6-(1,1,1),6-(6,6),6-(6,6)]
   132       2.945514       2.945514       2.945514    6[1-(0),1-(0),1-(0),6-(6,6)]
   133       4.505855       4.505855       4.505855    6[6-(1,1,1),6-(6,6),6-(6,6)]
   134       4.019454       4.019454       4.019454    6[1-(0),1-(0),1-(0),6-(6,6)]
   135       0.222608       0.222608       0.222608    6[6-(1,1,7),6-(6,6),6-(6,6)]
   136       0.648013       0.648013       0.648013    6[6-(1,1,1),6-(6,6),6-(6,6)]
   137       0.195499       0.195499       0.195499    6[6-(1,1,1),6-(6,6),6-(6,6)]
   138       0.651662       0.651662       0.651662    6[1-(0),1-(0),1-(0),6-(6,6)]
   139        1.62655        1.62655        1.62655    6[1-(0),1-(0),1-(0),6-(6,6)]
   140       0.760099       0.760099       0.760099    6[1-(0),1-(0),6-(6,6),7-(6,7)]
   141       4.710217       4.710217       4.710217    6[1-(0),7-(6,48),7-(6,7)]
   142       3.655045       3.655045       3.655045    6[1-(0),7-(6,48),7-(7)]
   143        0.65062        0.65062        0.65062    6[6-(1,1,6),8-(48),8-(48)]
   144       5.118939       5.118939       5.118939    6[1-(0),1-(0),6-(6,6),6-(8,8)]
   145       5.103299       5.103299       5.103299    6[6-(1,1,6),6-(1,6),6-(1,6)]
   146       4.081493       4.081493       4.081493    6[1-(0),6-(1,6),6-(6,6)]
   147       4.053862       4.053862       4.053862    6[1-(0),6-(1,6),6-(6,6)]
   148       5.042825       5.042825       5.042825    6[6-(1,1,6),6-(1,6),6-(1,6)]
   149       0.832564       0.832564       0.832564    6[1-(0),6-(1,6),6-(6,6)]
   150       0.888868       0.888868       0.888868    6[1-(0),6-(1,6),6-(6,6)]
   151        4.92709        4.92709        4.92709    6[1-(0),1-(0),6-(6,6),6-(8,8)]
   152        4.02936        4.02936        4.02936    6[6-(1,1,6),8-(0),8-(48)]
   153       3.623765       3.623765       3.623765    6[1-(0),7-(6,48),7-(7)]
   154       1.862191       1.862191       1.862191    6[1-(0),7-(6,48),7-(6,7)]
   155       1.322614       1.322614       1.322614    6[1-(0),1-(0),6-(6,6),7-(6,7)]
   156       1.853849       1.853849       1.853849    6[6-(1,1,7),6-(6,6),6-(6,6)]
   157       1.408634       1.408634       1.408634    6[6-(1,1,1),6-(6,6),6-(6,6)]
   158       0.338864       0.338864       0.338864    6[1-(0),1-(0),1-(0),6-(6,6)]
   159       1.899205       1.899205       1.899205    6[6-(1,1,1),6-(6,6),6-(6,6)]
   160       1.412804       1.412804       1.412804    6[1-(0),1-(0),1-(0),6-(6,6)]
   161       2.829258       2.829258       2.829258    6[6-(1,1,7),6-(6,6),6-(6,6)]
   162       3.254663       3.254663       3.254663    6[6-(1,1,1),6-(6,6),6-(6,6)]
   163       2.802149       2.802149       2.802149    6[6-(1,1,1),6-(6,6),6-(6,6)]
   164       3.258312       3.258312       3.258312    6[1-(0),1-(0),1-(0),6-(6,6)]
   165         4.2332         4.2332         4.2332    6[1-(0),1-(0),1-(0),6-(6,6)]
   166       3.366749       3.366749       3.366749    6[1-(0),1-(0),6-(6,6),7-(6,7)]
   167       2.103567       2.103567       2.103567    6[1-(0),7-(6,48),7-(6,7)]
   168       1.048395       1.048395       1.048395    6[1-(0),7-(6,48),7-(7)]
   169        3.25727        3.25727        3.25727    6[6-(1,1,6),8-(48),8-(48)]
   170       2.512289       2.512289       2.512289    6[1-(0),1-(0),6-(6,6),6-(8,8)]
   171       2.496649       2.496649       2.496649    6[6-(1,1,6),6-(1,6),6-(1,6)]
   172       1.474843       1.474843       1.474843    6[1-(0),6-(1,6),6-(6,6)]
   173       1.447212       1.447212       1.447212    6[1-(0),6-(1,6),6-(6,6)]
   174       2.436175       2.436175       2.436175    6[6-(1,1,6),6-(1,6),6-(1,6)]
   175       3.439214       3.439214       3.439214    6[1-(0),6-(1,6),6-(6,6)]
   176       3.495518       3.495518       3.495518    6[1-(0),6-(1,6),6-(6,6)]
   177        2.32044        2.32044        2.32044    6[1-(0),1-(0),6-(6,6),6-(8,8)]
   178        1.42271        1.42271        1.42271    6[6-(1,1,6),8-(0),8-(48)]
   179       1.017115       1.017115       1.017115    6[1-(0),7-(6,48),7-(7)]
   180       4.468841       4.468841       4.468841    6[1-(0),7-(6,48),7-(6,7)]
   181       3.929264       3.929264       3.929264    6[1-(0),1-(0),6-(6,6),7-(6,7)]
   182       4.460499       4.460499       4.460499    6[6-(1,1,7),6-(6,6),6-(6,6)]
   183       4.015284       4.015284       4.015284    6[6-(1,1,1),6-(6,6),6-(6,6)]
   184       2.945514       2.945514       2.945514    6[1-(0),1-(0),1-(0),6-(6,6)]
   185       4.505855       4.505855       4.505855    6[6-(1,1,1),6-(6,6),6-(6,6)]
   186       4.019454       4.019454       4.019454    6[1-(0),1-(0),1-(0),6-(6,6)]
   187       0.222608       0.222608       0.222608    6[6-(1,1,7),6-(6,6),6-(6,6)]
   188       0.648013       0.648013       0.648013    6[6-(1,1,1),6-(6,6),6-(6,6)]
   189       0.195499       0.195499       0.195499    6[6-(1,1,1),6-(6,6),6-(6,6)]
   190       0.651662       0.651662       0.651662    6[1-(0),1-(0),1-(0),6-(6,6)]
   191        1.62655        1.62655        1.62655    6[1-(0),1-(0),1-(0),6-(6,6)]
   192       0.760099       0.760099       0.760099    6[1-(0),1-(0),6-(6,6),7-(6,7)]
   193       4.710217       4.710217       4.710217    6[1-(0),7-(6,48),7-(6,7)]
   194       3.655045       3.655045       3.655045    6[1-(0),7-(6,48),7-(7)]
   195        0.65062        0.65062        0.65062    6[6-(1,1,6),8-(48),8-(48)]
   196       5.118939       5.118939       5.118939    6[1-(0),1-(0),6-(6,6),6-(8,8)]
   197       5.103299       5.103299       5.103299    6[6-(1,1,6),6-(1,6),6-(1,6)]
   198       4.081493       4.081493       4.081493    6[1-(0),6-(1,6),6-(6,6)]
   199       4.053862       4.053862       4.053862    6[1-(0),6-(1,6),6-(6,6)]
   200       5.042825       5.042825       5.042825    6[6-(1,1,6),6-(1,6),6-(1,6)]
   201       0.832564       0.832564       0.832564    6[1-(0),6-(1,6),6-(6,6)]
   202       0.888868       0.888868       0.888868    6[1-(0),6-(1,6),6-(6,6)]
   203        4.92709        4.92709        4.92709    6[1-(0),1-(0),6-(6,6),6-(8,8)]
   204        4.02936        4.02936        4.02936    6[6-(1,1,6),8-(0),8-(48)]
   205       3.623765       3.623765       3.623765    6[1-(0),7-(6,48),7-(7)]
   206       1.862191       1.862191       1.862191    6[1-(0),7-(6,48),7-(6,7)]
   207       1.322614       1.322614       1.322614    6[1-(0),1-(0),6-(6,6),7-(6,7)]
   208       1.853849       1.853849       1.853849    6[6-(1,1,7),6-(6,6),6-(6,6)]
   209       1.408634       1.408634       1.408634    6[6-(1,1,1),6-(6,6),6-(6,6)]
   210       0.338864       0.338864       0.338864    6[1-(0),1-(0),1-(0),6-(6,6)]
   211       1.899205       1.899205       1.899205    6[6-(1,1,1),6-(6,6),6-(6,6)]
   212       1.412804       1.412804       1.412804    6[1-(0),1-(0),1-(0),6-(6,6)]
   213       2.829258       2.829258       2.829258    6[6-(1,1,7),6-(6,6),6-(6,6)]
   214       3.254663       3.254663       3.254663    6[6-(1,1,1),6-(6,6),6-(6,6)]
   215       2.802149       2.802149       2.802149    6[6-(1,1,1),6-(6,6),6-(6,6)]
   216       3.258312       3.258312       3.258312    6[1-(0),1-(0),1-(0),6-(6,6)]
   217         4.2332         4.2332         4.2332    6[1-(0),1-(0),1-(0),6-(6,6)]
   218       3.366749       3.366749       3.366749    6[1-(0),1-(0),6-(6,6),7-(6,7)]
   219       2.103567       2.103567       2.103567    6[1-(0),7-(6,48),7-(6,7)]
   220       1.048395       1.048395       1.048395    6[1-(0),7-(6,48),7-(7)]
   221       3.859406       3.859406       3.859406    7[6-(1,7),6-(1,7),48-(7,8,8,8)]
   222       5.008417       5.008417       5.008417    7[6-(1,1,6),6-(1,7),7-(6)]
   223       4.341115       4.341115       4.341115    7[6-(1,7),7-(6,6)]
   224       4.707089       4.707089       4.707089    7[6-(1,1,6),6-(1,7),7-(6)]
   225       0.668345       0.668345       0.668345    7[6-(1,7),7-(6,6)]
   226       0.190807       0.190807       0.190807    7[6-(1,7),6-(1,7),48-(7,8,8,8)]
   227       1.252756       1.252756       1.252756    7[6-(1,7),6-(1,7),48-(7,8,8,8)]
   228       2.401767       2.401767       2.401767    7[6-(1,1,6),6-(1,7),7-(6)]
   229       1.734465       1.734465       1.734465    7[6-(1,7),7-(6,6)]
   230       2.100439       2.100439       2.100439    7[6-(1,1,6),6-(1,7),7-(6)]
   231       3.274995       3.274995       3.274995    7[6-(1,7),7-(6,6)]
   232       2.797457       2.797457       2.797457    7[6-(1,7),6-(1,7),48-(7,8,8,8)]
   233       3.859406       3.859406       3.859406    7[6-(1,7),6-(1,7),48-(7,8,8,8)]
   234       5.008417       5.008417       5.008417    7[6-(1,1,6),6-(1,7),7-(6)]
   235       4.341115       4.341115       4.341115    7[6-(1,7),7-(6,6)]
   236       4.707089       4.707089       4.707089    7[6-(1,1,6),6-(1,7),7-(6)]
   237       0.668345       0.668345       0.668345    7[6-(1,7),7-(6,6)]
   238       0.190807       0.190807       0.190807    7[6-(1,7),6-(1,7),48-(7,8,8,8)]
   239       1.252756       1.252756       1.252756    7[6-(1,7),6-(1,7),48-(7,8,8,8)]
   240       2.401767       2.401767       2.401767    7[6-(1,1,6),6-(1,7),7-(6)]
   241       1.734465       1.734465       1.734465    7[6-(1,7),7-(6,6)]
   242       2.100439       2.100439       2.100439    7[6-(1,1,6),6-(1,7),7-(6)]
   243       3.274995       3.274995       3.274995    7[6-(1,7),7-(6,6)]
   244       2.797457       2.797457       2.797457    7[6-(1,7),6-(1,7),48-(7,8,8,8)]
   245       0.436875       0.436875       0.436875    8[6-(6,8)]
   246       1.712048       1.712048       1.712048    8[6-(6,8),48-(7,7,8,8)]
   247        4.48813        4.48813        4.48813    8[6-(6,8),48-(7,7,8,8)]
   248       2.609257       2.609257       2.609257    8[6-(6,8),48-(7,7,8,8)]
   249       3.043525       3.043525       3.043525    8[6-(6,8)]
   250       4.318698       4.318698       4.318698    8[6-(6,8),48-(7,7,8,8)]
   251        1.88148        1.88148        1.88148    8[6-(6,8),48-(7,7,8,8)]
   252       0.002607       0.002607       0.002607    8[6-(6,8),48-(7,7,8,8)]
   253       0.436875       0.436875       0.436875    8[6-(6,8)]
   254       1.712048       1.712048       1.712048    8[6-(6,8),48-(7,7,8,8)]
   255        4.48813        4.48813        4.48813    8[6-(6,8),48-(7,7,8,8)]
   256       2.609257       2.609257       2.609257    8[6-(6,8),48-(7,7,8,8)]
   257       3.043525       3.043525       3.043525    8[6-(6,8)]
   258       4.318698       4.318698       4.318698    8[6-(6,8),48-(7,7,8,8)]
   259        1.88148        1.88148        1.88148    8[6-(6,8),48-(7,7,8,8)]
   260       0.002607       0.002607       0.002607    8[6-(6,8),48-(7,7,8,8)]
