# Supplementary material for: A collection of forcefield precursors for metal–organic frameworks
Source: RSC Adv. 2019 Nov 13;9(63):36492–507. doi: 10.1039/c9ra07327b (PMC9075174; doi:10.1039/c9ra07327b)
Supplement: RA-009-C9RA07327B-s729 [file RA-009-C9RA07327B-s729.txt]

FIJCUX_clean

14.848000    0.000000    0.000000
0.000000    17.664000    0.000000
0.000000    -6.832295    16.792272

     1       1.458074       1.458074       1.458074    30[8-(1,30,30),8-(1,30,30),8-(6),8-(6)]
     2      13.430016      13.430016      13.430016    30[8-(1,30,30),8-(1,30,30),8-(6),8-(6)]
     3       7.480571       7.480571       7.480571    30[8-(1,30,30),8-(1,30,30),8-(6),8-(6),8-(6),8-(6)]
     4       5.961917       5.961917       5.961917    30[8-(1,30,30),8-(1,30,30),8-(6),8-(6)]
     5       8.882074       8.882074       8.882074    30[8-(1,30,30),8-(1,30,30),8-(6),8-(6)]
     6       6.006016       6.006016       6.006016    30[8-(1,30,30),8-(1,30,30),8-(6),8-(6)]
     7       0.056571       0.056571       0.056571    30[8-(1,30,30),8-(1,30,30),8-(6),8-(6),8-(6),8-(6)]
     8      13.385917      13.385917      13.385917    30[8-(1,30,30),8-(1,30,30),8-(6),8-(6)]
     9      13.389926      13.389926      13.389926    30[8-(1,30,30),8-(1,30,30),8-(6),8-(6)]
    10       1.417984       1.417984       1.417984    30[8-(1,30,30),8-(1,30,30),8-(6),8-(6)]
    11       7.367429       7.367429       7.367429    30[8-(1,30,30),8-(1,30,30),8-(6),8-(6),8-(6),8-(6)]
    12       8.886083       8.886083       8.886083    30[8-(1,30,30),8-(1,30,30),8-(6),8-(6)]
    13       5.965926       5.965926       5.965926    30[8-(1,30,30),8-(1,30,30),8-(6),8-(6)]
    14       8.841984       8.841984       8.841984    30[8-(1,30,30),8-(1,30,30),8-(6),8-(6)]
    15      14.791429      14.791429      14.791429    30[8-(1,30,30),8-(1,30,30),8-(6),8-(6),8-(6),8-(6)]
    16       1.462083       1.462083       1.462083    30[8-(1,30,30),8-(1,30,30),8-(6),8-(6)]
    17            0.0            0.0            0.0    30[8-(1,30,30),8-(1,30,30),8-(6),8-(6),8-(6),8-(6)]
    18          7.424          7.424          7.424    30[8-(1,30,30),8-(1,30,30),8-(6),8-(6),8-(6),8-(6)]
    19      -0.010394      -0.010394      -0.010394    1[8-(30,30,30)]
    20       0.089088       0.089088       0.089088    1[8-(30,30,30)]
    21       7.418061       7.418061       7.418061    1[8-(30,30,30)]
    22      13.185024      13.185024      13.185024    1[6-(6,6)]
    23      10.352026      10.352026      10.352026    1[6-(6,6)]
    24      11.870976      11.870976      11.870976    1[6-(6,6)]
    25       9.033523       9.033523       9.033523    1[6-(6,6)]
    26      12.161997      12.161997      12.161997    1[6-(6,6)]
    27      11.104819      11.104819      11.104819    1[6-(6,6)]
    28      11.162726      11.162726      11.162726    1[6-(6,6)]
    29      10.110003      10.110003      10.110003    1[6-(6,6)]
    30       3.694182       3.694182       3.694182    1[6-(6,6)]
    31        6.01344        6.01344        6.01344    1[6-(6,6)]
    32       2.571674       2.571674       2.571674    1[6-(6,6)]
    33       4.792934       4.792934       4.792934    1[6-(6,6)]
    34       7.413606       7.413606       7.413606    1[8-(30,30,30)]
    35       7.513088       7.513088       7.513088    1[8-(30,30,30)]
    36      -0.005939      -0.005939      -0.005939    1[8-(30,30,30)]
    37       5.761024       5.761024       5.761024    1[6-(6,6)]
    38       2.928026       2.928026       2.928026    1[6-(6,6)]
    39       4.446976       4.446976       4.446976    1[6-(6,6)]
    40       1.609523       1.609523       1.609523    1[6-(6,6)]
    41       4.737997       4.737997       4.737997    1[6-(6,6)]
    42       3.680819       3.680819       3.680819    1[6-(6,6)]
    43       3.738726       3.738726       3.738726    1[6-(6,6)]
    44       2.686003       2.686003       2.686003    1[6-(6,6)]
    45      11.118182      11.118182      11.118182    1[6-(6,6)]
    46       13.43744       13.43744       13.43744    1[6-(6,6)]
    47       9.995674       9.995674       9.995674    1[6-(6,6)]
    48      12.216934      12.216934      12.216934    1[6-(6,6)]
    49       0.010394       0.010394       0.010394    1[8-(30,30,30)]
    50      14.758912      14.758912      14.758912    1[8-(30,30,30)]
    51       7.429939       7.429939       7.429939    1[8-(30,30,30)]
    52       1.662976       1.662976       1.662976    1[6-(6,6)]
    53       4.495974       4.495974       4.495974    1[6-(6,6)]
    54       2.977024       2.977024       2.977024    1[6-(6,6)]
    55       5.814477       5.814477       5.814477    1[6-(6,6)]
    56       2.686003       2.686003       2.686003    1[6-(6,6)]
    57       3.743181       3.743181       3.743181    1[6-(6,6)]
    58       3.685274       3.685274       3.685274    1[6-(6,6)]
    59       4.737997       4.737997       4.737997    1[6-(6,6)]
    60      11.153818      11.153818      11.153818    1[6-(6,6)]
    61        8.83456        8.83456        8.83456    1[6-(6,6)]
    62      12.276326      12.276326      12.276326    1[6-(6,6)]
    63      10.055066      10.055066      10.055066    1[6-(6,6)]
    64       7.434394       7.434394       7.434394    1[8-(30,30,30)]
    65       7.334912       7.334912       7.334912    1[8-(30,30,30)]
    66       0.005939       0.005939       0.005939    1[8-(30,30,30)]
    67       9.086976       9.086976       9.086976    1[6-(6,6)]
    68      11.919974      11.919974      11.919974    1[6-(6,6)]
    69      10.401024      10.401024      10.401024    1[6-(6,6)]
    70      13.238477      13.238477      13.238477    1[6-(6,6)]
    71      10.110003      10.110003      10.110003    1[6-(6,6)]
    72      11.167181      11.167181      11.167181    1[6-(6,6)]
    73      11.109274      11.109274      11.109274    1[6-(6,6)]
    74      12.161997      12.161997      12.161997    1[6-(6,6)]
    75       3.729818       3.729818       3.729818    1[6-(6,6)]
    76        1.41056        1.41056        1.41056    1[6-(6,6)]
    77       4.852326       4.852326       4.852326    1[6-(6,6)]
    78       2.631066       2.631066       2.631066    1[6-(6,6)]
    79      12.723103      12.723103      12.723103    6[6-(6,6),8-(30),8-(30)]
    80      11.884785      11.884785      11.884785    6[6-(1,6),6-(1,6),6-(8,8)]
    81       12.34047       12.34047       12.34047    6[1-(0),6-(1,6),6-(6,6)]
    82      10.657152      10.657152      10.657152    6[1-(0),6-(1,6),6-(6,6)]
    83      11.560207      11.560207      11.560207    6[1-(0),6-(1,6),6-(6,6)]
    84       9.872732       9.872732       9.872732    6[1-(0),6-(1,6),6-(6,6)]
    85      10.320548      10.320548      10.320548    6[6-(1,6),6-(1,6),6-(8,8)]
    86       9.476142       9.476142       9.476142    6[6-(6,6),8-(30),8-(30)]
    87       12.41961       12.41961       12.41961    6[6-(6,6),8-(30),8-(30)]
    88      11.733484      11.733484      11.733484    6[6-(1,6),6-(1,6),6-(8,8)]
    89      11.745659      11.745659      11.745659    6[1-(0),6-(1,6),6-(6,6)]
    90      11.118331      11.118331      11.118331    6[1-(0),6-(1,6),6-(6,6)]
    91      11.154115      11.154115      11.154115    6[1-(0),6-(1,6),6-(6,6)]
    92      10.526193      10.526193      10.526193    6[1-(0),6-(1,6),6-(6,6)]
    93      10.542674      10.542674      10.542674    6[6-(1,6),6-(1,6),6-(8,8)]
    94        9.85922        9.85922        9.85922    6[6-(6,6),8-(30),8-(30)]
    95       5.621898       5.621898       5.621898    6[6-(6,6),8-(30),8-(30)]
    96       4.941711       4.941711       4.941711    6[6-(1,6),6-(1,6),6-(8,8)]
    97        3.92492        3.92492        3.92492    6[1-(0),6-(1,6),6-(6,6)]
    98       5.288561       5.288561       5.288561    6[1-(0),6-(1,6),6-(6,6)]
    99       3.243991       3.243991       3.243991    6[1-(0),6-(1,6),6-(6,6)]
   100       4.574669       4.574669       4.574669    6[1-(0),6-(1,6),6-(6,6)]
   101       3.543327       3.543327       3.543327    6[6-(1,6),6-(1,6),6-(8,8)]
   102       2.684667       2.684667       2.684667    6[6-(6,6),8-(30),8-(30)]
   103       5.299103       5.299103       5.299103    6[6-(6,6),8-(30),8-(30)]
   104       4.460785       4.460785       4.460785    6[6-(1,6),6-(1,6),6-(8,8)]
   105        4.91647        4.91647        4.91647    6[1-(0),6-(1,6),6-(6,6)]
   106       3.233152       3.233152       3.233152    6[1-(0),6-(1,6),6-(6,6)]
   107       4.136207       4.136207       4.136207    6[1-(0),6-(1,6),6-(6,6)]
   108       2.448732       2.448732       2.448732    6[1-(0),6-(1,6),6-(6,6)]
   109       2.896548       2.896548       2.896548    6[6-(1,6),6-(1,6),6-(8,8)]
   110       2.052142       2.052142       2.052142    6[6-(6,6),8-(30),8-(30)]
   111        4.99561        4.99561        4.99561    6[6-(6,6),8-(30),8-(30)]
   112       4.309484       4.309484       4.309484    6[6-(1,6),6-(1,6),6-(8,8)]
   113       4.321659       4.321659       4.321659    6[1-(0),6-(1,6),6-(6,6)]
   114       3.694331       3.694331       3.694331    6[1-(0),6-(1,6),6-(6,6)]
   115       3.730115       3.730115       3.730115    6[1-(0),6-(1,6),6-(6,6)]
   116       3.102193       3.102193       3.102193    6[1-(0),6-(1,6),6-(6,6)]
   117       3.118674       3.118674       3.118674    6[6-(1,6),6-(1,6),6-(8,8)]
   118        2.43522        2.43522        2.43522    6[6-(6,6),8-(30),8-(30)]
   119      13.045898      13.045898      13.045898    6[6-(6,6),8-(30),8-(30)]
   120      12.365711      12.365711      12.365711    6[6-(1,6),6-(1,6),6-(8,8)]
   121       11.34892       11.34892       11.34892    6[1-(0),6-(1,6),6-(6,6)]
   122      12.712561      12.712561      12.712561    6[1-(0),6-(1,6),6-(6,6)]
   123      10.667991      10.667991      10.667991    6[1-(0),6-(1,6),6-(6,6)]
   124      11.998669      11.998669      11.998669    6[1-(0),6-(1,6),6-(6,6)]
   125      10.967327      10.967327      10.967327    6[6-(1,6),6-(1,6),6-(8,8)]
   126      10.108667      10.108667      10.108667    6[6-(6,6),8-(30),8-(30)]
   127       2.124897       2.124897       2.124897    6[6-(6,6),8-(30),8-(30)]
   128       2.963215       2.963215       2.963215    6[6-(1,6),6-(1,6),6-(8,8)]
   129        2.50753        2.50753        2.50753    6[1-(0),6-(1,6),6-(6,6)]
   130       4.190848       4.190848       4.190848    6[1-(0),6-(1,6),6-(6,6)]
   131       3.287793       3.287793       3.287793    6[1-(0),6-(1,6),6-(6,6)]
   132       4.975268       4.975268       4.975268    6[1-(0),6-(1,6),6-(6,6)]
   133       4.527452       4.527452       4.527452    6[6-(1,6),6-(1,6),6-(8,8)]
   134       5.371858       5.371858       5.371858    6[6-(6,6),8-(30),8-(30)]
   135        2.42839        2.42839        2.42839    6[6-(6,6),8-(30),8-(30)]
   136       3.114516       3.114516       3.114516    6[6-(1,6),6-(1,6),6-(8,8)]
   137       3.102341       3.102341       3.102341    6[1-(0),6-(1,6),6-(6,6)]
   138       3.729669       3.729669       3.729669    6[1-(0),6-(1,6),6-(6,6)]
   139       3.693885       3.693885       3.693885    6[1-(0),6-(1,6),6-(6,6)]
   140       4.321807       4.321807       4.321807    6[1-(0),6-(1,6),6-(6,6)]
   141       4.305326       4.305326       4.305326    6[6-(1,6),6-(1,6),6-(8,8)]
   142        4.98878        4.98878        4.98878    6[6-(6,6),8-(30),8-(30)]
   143       9.226102       9.226102       9.226102    6[6-(6,6),8-(30),8-(30)]
   144       9.906289       9.906289       9.906289    6[6-(1,6),6-(1,6),6-(8,8)]
   145       10.92308       10.92308       10.92308    6[1-(0),6-(1,6),6-(6,6)]
   146       9.559439       9.559439       9.559439    6[1-(0),6-(1,6),6-(6,6)]
   147      11.604009      11.604009      11.604009    6[1-(0),6-(1,6),6-(6,6)]
   148      10.273331      10.273331      10.273331    6[1-(0),6-(1,6),6-(6,6)]
   149      11.304673      11.304673      11.304673    6[6-(1,6),6-(1,6),6-(8,8)]
   150      12.163333      12.163333      12.163333    6[6-(6,6),8-(30),8-(30)]
   151       9.548897       9.548897       9.548897    6[6-(6,6),8-(30),8-(30)]
   152      10.387215      10.387215      10.387215    6[6-(1,6),6-(1,6),6-(8,8)]
   153        9.93153        9.93153        9.93153    6[1-(0),6-(1,6),6-(6,6)]
   154      11.614848      11.614848      11.614848    6[1-(0),6-(1,6),6-(6,6)]
   155      10.711793      10.711793      10.711793    6[1-(0),6-(1,6),6-(6,6)]
   156      12.399268      12.399268      12.399268    6[1-(0),6-(1,6),6-(6,6)]
   157      11.951452      11.951452      11.951452    6[6-(1,6),6-(1,6),6-(8,8)]
   158      12.795858      12.795858      12.795858    6[6-(6,6),8-(30),8-(30)]
   159        9.85239        9.85239        9.85239    6[6-(6,6),8-(30),8-(30)]
   160      10.538516      10.538516      10.538516    6[6-(1,6),6-(1,6),6-(8,8)]
   161      10.526341      10.526341      10.526341    6[1-(0),6-(1,6),6-(6,6)]
   162      11.153669      11.153669      11.153669    6[1-(0),6-(1,6),6-(6,6)]
   163      11.117885      11.117885      11.117885    6[1-(0),6-(1,6),6-(6,6)]
   164      11.745807      11.745807      11.745807    6[1-(0),6-(1,6),6-(6,6)]
   165      11.729326      11.729326      11.729326    6[6-(1,6),6-(1,6),6-(8,8)]
   166       12.41278       12.41278       12.41278    6[6-(6,6),8-(30),8-(30)]
   167       1.802102       1.802102       1.802102    6[6-(6,6),8-(30),8-(30)]
   168       2.482289       2.482289       2.482289    6[6-(1,6),6-(1,6),6-(8,8)]
   169        3.49908        3.49908        3.49908    6[1-(0),6-(1,6),6-(6,6)]
   170       2.135439       2.135439       2.135439    6[1-(0),6-(1,6),6-(6,6)]
   171       4.180009       4.180009       4.180009    6[1-(0),6-(1,6),6-(6,6)]
   172       2.849331       2.849331       2.849331    6[1-(0),6-(1,6),6-(6,6)]
   173       3.880673       3.880673       3.880673    6[6-(1,6),6-(1,6),6-(8,8)]
   174       4.739333       4.739333       4.739333    6[6-(6,6),8-(30),8-(30)]
   175       -0.02836       -0.02836       -0.02836    8[1-(0),30-(8,8,8),30-(8,8,8),30-(8,8,8,8,8)]
   176       0.046771       0.046771       0.046771    8[1-(0),30-(8,8,8),30-(8,8,8),30-(8,8,8,8,8)]
   177       7.437809       7.437809       7.437809    8[1-(0),30-(8,8,8),30-(8,8,8),30-(8,8,8,8,8)]
   178      13.860014      13.860014      13.860014    8[6-(6,8),30-(8,8,8,8,8)]
   179      12.221983      12.221983      12.221983    8[6-(6,8),30-(8,8,8)]
   180       8.346209       8.346209       8.346209    8[6-(6,8),30-(8,8,8,8,8)]
   181       9.971917       9.971917       9.971917    8[6-(6,8),30-(8,8,8)]
   182      12.970767      12.970767      12.970767    8[6-(6,8),30-(8,8,8,8,8)]
   183      12.398674      12.398674      12.398674    8[6-(6,8),30-(8,8,8)]
   184        9.32202        9.32202        9.32202    8[6-(6,8),30-(8,8,8,8,8)]
   185       9.868723       9.868723       9.868723    8[6-(6,8),30-(8,8,8)]
   186       6.700457       6.700457       6.700457    8[6-(6,8),30-(8,8,8,8,8)]
   187        5.03169        5.03169        5.03169    8[6-(6,8),30-(8,8,8)]
   188       2.004332       2.004332       2.004332    8[6-(6,8),30-(8,8,8,8,8)]
   189        2.69313        2.69313        2.69313    8[6-(6,8),30-(8,8,8)]
   190        7.39564        7.39564        7.39564    8[1-(0),30-(8,8,8),30-(8,8,8),30-(8,8,8,8,8)]
   191       7.470771       7.470771       7.470771    8[1-(0),30-(8,8,8),30-(8,8,8),30-(8,8,8,8,8)]
   192       0.013809       0.013809       0.013809    8[1-(0),30-(8,8,8),30-(8,8,8),30-(8,8,8,8,8)]
   193       6.436014       6.436014       6.436014    8[6-(6,8),30-(8,8,8,8,8)]
   194       4.797983       4.797983       4.797983    8[6-(6,8),30-(8,8,8)]
   195       0.922209       0.922209       0.922209    8[6-(6,8),30-(8,8,8,8,8)]
   196       2.547917       2.547917       2.547917    8[6-(6,8),30-(8,8,8)]
   197       5.546767       5.546767       5.546767    8[6-(6,8),30-(8,8,8,8,8)]
   198       4.974674       4.974674       4.974674    8[6-(6,8),30-(8,8,8)]
   199        1.89802        1.89802        1.89802    8[6-(6,8),30-(8,8,8,8,8)]
   200       2.444723       2.444723       2.444723    8[6-(6,8),30-(8,8,8)]
   201      14.124457      14.124457      14.124457    8[6-(6,8),30-(8,8,8,8,8)]
   202       12.45569       12.45569       12.45569    8[6-(6,8),30-(8,8,8)]
   203       9.428332       9.428332       9.428332    8[6-(6,8),30-(8,8,8,8,8)]
   204       10.11713       10.11713       10.11713    8[6-(6,8),30-(8,8,8)]
   205        0.02836        0.02836        0.02836    8[1-(0),30-(8,8,8),30-(8,8,8),30-(8,8,8,8,8)]
   206      14.801229      14.801229      14.801229    8[1-(0),30-(8,8,8),30-(8,8,8),30-(8,8,8,8,8)]
   207       7.410191       7.410191       7.410191    8[1-(0),30-(8,8,8),30-(8,8,8),30-(8,8,8,8,8)]
   208       0.987986       0.987986       0.987986    8[6-(6,8),30-(8,8,8,8,8)]
   209       2.626017       2.626017       2.626017    8[6-(6,8),30-(8,8,8)]
   210       6.501791       6.501791       6.501791    8[6-(6,8),30-(8,8,8,8,8)]
   211       4.876083       4.876083       4.876083    8[6-(6,8),30-(8,8,8)]
   212       1.877233       1.877233       1.877233    8[6-(6,8),30-(8,8,8,8,8)]
   213       2.449326       2.449326       2.449326    8[6-(6,8),30-(8,8,8)]
   214        5.52598        5.52598        5.52598    8[6-(6,8),30-(8,8,8,8,8)]
   215       4.979277       4.979277       4.979277    8[6-(6,8),30-(8,8,8)]
   216       8.147543       8.147543       8.147543    8[6-(6,8),30-(8,8,8,8,8)]
   217        9.81631        9.81631        9.81631    8[6-(6,8),30-(8,8,8)]
   218      12.843668      12.843668      12.843668    8[6-(6,8),30-(8,8,8,8,8)]
   219       12.15487       12.15487       12.15487    8[6-(6,8),30-(8,8,8)]
   220        7.45236        7.45236        7.45236    8[1-(0),30-(8,8,8),30-(8,8,8),30-(8,8,8,8,8)]
   221       7.377229       7.377229       7.377229    8[1-(0),30-(8,8,8),30-(8,8,8),30-(8,8,8,8,8)]
   222      -0.013809      -0.013809      -0.013809    8[1-(0),30-(8,8,8),30-(8,8,8),30-(8,8,8,8,8)]
   223       8.411986       8.411986       8.411986    8[6-(6,8),30-(8,8,8,8,8)]
   224      10.050017      10.050017      10.050017    8[6-(6,8),30-(8,8,8)]
   225      13.925791      13.925791      13.925791    8[6-(6,8),30-(8,8,8,8,8)]
   226      12.300083      12.300083      12.300083    8[6-(6,8),30-(8,8,8)]
   227       9.301233       9.301233       9.301233    8[6-(6,8),30-(8,8,8,8,8)]
   228       9.873326       9.873326       9.873326    8[6-(6,8),30-(8,8,8)]
   229       12.94998       12.94998       12.94998    8[6-(6,8),30-(8,8,8,8,8)]
   230      12.403277      12.403277      12.403277    8[6-(6,8),30-(8,8,8)]
   231       0.723543       0.723543       0.723543    8[6-(6,8),30-(8,8,8,8,8)]
   232        2.39231        2.39231        2.39231    8[6-(6,8),30-(8,8,8)]
   233       5.419668       5.419668       5.419668    8[6-(6,8),30-(8,8,8,8,8)]
   234        4.73087        4.73087        4.73087    8[6-(6,8),30-(8,8,8)]
