# Supplementary material for: A collection of forcefield precursors for metal–organic frameworks
Source: RSC Adv. 2019 Nov 13;9(63):36492–507. doi: 10.1039/c9ra07327b (PMC9075174; doi:10.1039/c9ra07327b)
Supplement: RA-009-C9RA07327B-s730 [file RA-009-C9RA07327B-s730.txt]

FIJCUX01_clean

15.260500    0.000000    0.000000
0.000000    17.737400    0.000000
0.000000    -7.156945    16.802785

     1       7.560052       7.560052       7.560052    30[8-(1,30,30),8-(1,30,30),8-(6),8-(6),8-(6),8-(6)]
     2        1.47096        1.47096        1.47096    30[8-(1,30,30),8-(1,30,30),8-(6),8-(6)]
     3       9.095716       9.095716       9.095716    30[8-(1,30,30),8-(1,30,30),8-(6),8-(6)]
     4      13.838832      13.838832      13.838832    30[8-(1,30,30),8-(1,30,30),8-(6),8-(6)]
     5      15.190302      15.190302      15.190302    30[8-(1,30,30),8-(1,30,30),8-(6),8-(6),8-(6),8-(6)]
     6        9.10121        9.10121        9.10121    30[8-(1,30,30),8-(1,30,30),8-(6),8-(6)]
     7       1.465466       1.465466       1.465466    30[8-(1,30,30),8-(1,30,30),8-(6),8-(6)]
     8       6.208582       6.208582       6.208582    30[8-(1,30,30),8-(1,30,30),8-(6),8-(6)]
     9       7.700448       7.700448       7.700448    30[8-(1,30,30),8-(1,30,30),8-(6),8-(6),8-(6),8-(6)]
    10       13.78954       13.78954       13.78954    30[8-(1,30,30),8-(1,30,30),8-(6),8-(6)]
    11       6.164784       6.164784       6.164784    30[8-(1,30,30),8-(1,30,30),8-(6),8-(6)]
    12       1.421668       1.421668       1.421668    30[8-(1,30,30),8-(1,30,30),8-(6),8-(6)]
    13       0.070198       0.070198       0.070198    30[8-(1,30,30),8-(1,30,30),8-(6),8-(6),8-(6),8-(6)]
    14        6.15929        6.15929        6.15929    30[8-(1,30,30),8-(1,30,30),8-(6),8-(6)]
    15      13.795034      13.795034      13.795034    30[8-(1,30,30),8-(1,30,30),8-(6),8-(6)]
    16       9.051918       9.051918       9.051918    30[8-(1,30,30),8-(1,30,30),8-(6),8-(6)]
    17            0.0            0.0            0.0    30[8-(1,30,30),8-(1,30,30),8-(6),8-(6),8-(6),8-(6)]
    18        7.63025        7.63025        7.63025    30[8-(1,30,30),8-(1,30,30),8-(6),8-(6),8-(6),8-(6)]
    19       7.555474       7.555474       7.555474    1[8-(30,30,30)]
    20       7.628724       7.628724       7.628724    1[8-(30,30,30)]
    21      15.217771      15.217771      15.217771    1[8-(30,30,30)]
    22      12.580756      12.580756      12.580756    1[6-(6,6)]
    23      11.417906      11.417906      11.417906    1[6-(6,6)]
    24       9.250915       9.250915       9.250915    1[6-(6,6)]
    25      10.497698      10.497698      10.497698    1[6-(6,6)]
    26        1.82363        1.82363        1.82363    1[6-(6,6)]
    27       3.148241       3.148241       3.148241    1[6-(6,6)]
    28       5.824933       5.824933       5.824933    1[6-(6,6)]
    29       4.498795       4.498795       4.498795    1[6-(6,6)]
    30      10.334411      10.334411      10.334411    1[6-(6,6)]
    31      11.396541      11.396541      11.396541    1[6-(6,6)]
    32       12.56397       12.56397       12.56397    1[6-(6,6)]
    33      11.483526      11.483526      11.483526    1[6-(6,6)]
    34      15.185724      15.185724      15.185724    1[8-(30,30,30)]
    35      -0.001526      -0.001526      -0.001526    1[8-(30,30,30)]
    36       7.587521       7.587521       7.587521    1[8-(30,30,30)]
    37       4.950506       4.950506       4.950506    1[6-(6,6)]
    38       3.787656       3.787656       3.787656    1[6-(6,6)]
    39       1.620665       1.620665       1.620665    1[6-(6,6)]
    40       2.867448       2.867448       2.867448    1[6-(6,6)]
    41        9.45388        9.45388        9.45388    1[6-(6,6)]
    42      10.778491      10.778491      10.778491    1[6-(6,6)]
    43      13.455183      13.455183      13.455183    1[6-(6,6)]
    44      12.129045      12.129045      12.129045    1[6-(6,6)]
    45       2.704161       2.704161       2.704161    1[6-(6,6)]
    46       3.766291       3.766291       3.766291    1[6-(6,6)]
    47        4.93372        4.93372        4.93372    1[6-(6,6)]
    48       3.853276       3.853276       3.853276    1[6-(6,6)]
    49       7.705026       7.705026       7.705026    1[8-(30,30,30)]
    50       7.631776       7.631776       7.631776    1[8-(30,30,30)]
    51       0.042729       0.042729       0.042729    1[8-(30,30,30)]
    52       2.679744       2.679744       2.679744    1[6-(6,6)]
    53       3.842594       3.842594       3.842594    1[6-(6,6)]
    54       6.009585       6.009585       6.009585    1[6-(6,6)]
    55       4.762802       4.762802       4.762802    1[6-(6,6)]
    56       13.43687       13.43687       13.43687    1[6-(6,6)]
    57      12.112259      12.112259      12.112259    1[6-(6,6)]
    58       9.435567       9.435567       9.435567    1[6-(6,6)]
    59      10.761705      10.761705      10.761705    1[6-(6,6)]
    60       4.926089       4.926089       4.926089    1[6-(6,6)]
    61       3.863959       3.863959       3.863959    1[6-(6,6)]
    62        2.69653        2.69653        2.69653    1[6-(6,6)]
    63       3.776974       3.776974       3.776974    1[6-(6,6)]
    64       0.074776       0.074776       0.074776    1[8-(30,30,30)]
    65       0.001526       0.001526       0.001526    1[8-(30,30,30)]
    66       7.672979       7.672979       7.672979    1[8-(30,30,30)]
    67      10.309994      10.309994      10.309994    1[6-(6,6)]
    68      11.472844      11.472844      11.472844    1[6-(6,6)]
    69      13.639835      13.639835      13.639835    1[6-(6,6)]
    70      12.393052      12.393052      12.393052    1[6-(6,6)]
    71        5.80662        5.80662        5.80662    1[6-(6,6)]
    72       4.482009       4.482009       4.482009    1[6-(6,6)]
    73       1.805317       1.805317       1.805317    1[6-(6,6)]
    74       3.131455       3.131455       3.131455    1[6-(6,6)]
    75      12.556339      12.556339      12.556339    1[6-(6,6)]
    76      11.494209      11.494209      11.494209    1[6-(6,6)]
    77       10.32678       10.32678       10.32678    1[6-(6,6)]
    78      11.407224      11.407224      11.407224    1[6-(6,6)]
    79      12.588386      12.588386      12.588386    6[6-(6,6),8-(30),8-(30)]
    80      11.694121      11.694121      11.694121    6[6-(1,6),6-(1,6),6-(8,8)]
    81      11.935237      11.935237      11.935237    6[1-(0),6-(1,6),6-(6,6)]
    82      11.230202      11.230202      11.230202    6[1-(0),6-(1,6),6-(6,6)]
    83      10.236743      10.236743      10.236743    6[6-(1,6),6-(1,6),6-(8,8)]
    84       9.521026       9.521026       9.521026    6[6-(6,6),8-(30),8-(30)]
    85       9.942216       9.942216       9.942216    6[1-(0),6-(1,6),6-(6,6)]
    86       10.68235       10.68235       10.68235    6[1-(0),6-(1,6),6-(6,6)]
    87       2.162413       2.162413       2.162413    6[6-(6,6),8-(30),8-(30)]
    88       3.029209       3.029209       3.029209    6[6-(1,6),6-(1,6),6-(8,8)]
    89       2.627858       2.627858       2.627858    6[1-(0),6-(1,6),6-(6,6)]
    90       3.421404       3.421404       3.421404    6[1-(0),6-(1,6),6-(6,6)]
    91       4.630036       4.630036       4.630036    6[6-(1,6),6-(1,6),6-(8,8)]
    92        5.49378        5.49378        5.49378    6[6-(6,6),8-(30),8-(30)]
    93       5.028335       5.028335       5.028335    6[1-(0),6-(1,6),6-(6,6)]
    94       4.228685       4.228685       4.228685    6[1-(0),6-(1,6),6-(6,6)]
    95      10.059722      10.059722      10.059722    6[6-(6,6),8-(30),8-(30)]
    96        10.7907        10.7907        10.7907    6[6-(1,6),6-(1,6),6-(8,8)]
    97      10.772387      10.772387      10.772387    6[1-(0),6-(1,6),6-(6,6)]
    98       11.41638       11.41638       11.41638    6[1-(0),6-(1,6),6-(6,6)]
    99      12.089368      12.089368      12.089368    6[6-(1,6),6-(1,6),6-(8,8)]
   100      12.835607      12.835607      12.835607    6[6-(6,6),8-(30),8-(30)]
   101      12.112259      12.112259      12.112259    6[1-(0),6-(1,6),6-(6,6)]
   102       11.46674       11.46674       11.46674    6[1-(0),6-(1,6),6-(6,6)]
   103       4.958136       4.958136       4.958136    6[6-(6,6),8-(30),8-(30)]
   104       4.063871       4.063871       4.063871    6[6-(1,6),6-(1,6),6-(8,8)]
   105       4.304987       4.304987       4.304987    6[1-(0),6-(1,6),6-(6,6)]
   106       3.599952       3.599952       3.599952    6[1-(0),6-(1,6),6-(6,6)]
   107       2.606493       2.606493       2.606493    6[6-(1,6),6-(1,6),6-(8,8)]
   108       1.890776       1.890776       1.890776    6[6-(6,6),8-(30),8-(30)]
   109       2.311966       2.311966       2.311966    6[1-(0),6-(1,6),6-(6,6)]
   110         3.0521         3.0521         3.0521    6[1-(0),6-(1,6),6-(6,6)]
   111       9.792663       9.792663       9.792663    6[6-(6,6),8-(30),8-(30)]
   112      10.659459      10.659459      10.659459    6[6-(1,6),6-(1,6),6-(8,8)]
   113      10.258108      10.258108      10.258108    6[1-(0),6-(1,6),6-(6,6)]
   114      11.051654      11.051654      11.051654    6[1-(0),6-(1,6),6-(6,6)]
   115      12.260286      12.260286      12.260286    6[6-(1,6),6-(1,6),6-(8,8)]
   116       13.12403       13.12403       13.12403    6[6-(6,6),8-(30),8-(30)]
   117      12.658585      12.658585      12.658585    6[1-(0),6-(1,6),6-(6,6)]
   118      11.858935      11.858935      11.858935    6[1-(0),6-(1,6),6-(6,6)]
   119       2.429472       2.429472       2.429472    6[6-(6,6),8-(30),8-(30)]
   120        3.16045        3.16045        3.16045    6[6-(1,6),6-(1,6),6-(8,8)]
   121       3.142137       3.142137       3.142137    6[1-(0),6-(1,6),6-(6,6)]
   122        3.78613        3.78613        3.78613    6[1-(0),6-(1,6),6-(6,6)]
   123       4.459118       4.459118       4.459118    6[6-(1,6),6-(1,6),6-(8,8)]
   124       5.205357       5.205357       5.205357    6[6-(6,6),8-(30),8-(30)]
   125       4.482009       4.482009       4.482009    6[1-(0),6-(1,6),6-(6,6)]
   126        3.83649        3.83649        3.83649    6[1-(0),6-(1,6),6-(6,6)]
   127       2.672114       2.672114       2.672114    6[6-(6,6),8-(30),8-(30)]
   128       3.566379       3.566379       3.566379    6[6-(1,6),6-(1,6),6-(8,8)]
   129       3.325263       3.325263       3.325263    6[1-(0),6-(1,6),6-(6,6)]
   130       4.030298       4.030298       4.030298    6[1-(0),6-(1,6),6-(6,6)]
   131       5.023757       5.023757       5.023757    6[6-(1,6),6-(1,6),6-(8,8)]
   132       5.739474       5.739474       5.739474    6[6-(6,6),8-(30),8-(30)]
   133       5.318284       5.318284       5.318284    6[1-(0),6-(1,6),6-(6,6)]
   134        4.57815        4.57815        4.57815    6[1-(0),6-(1,6),6-(6,6)]
   135      13.098087      13.098087      13.098087    6[6-(6,6),8-(30),8-(30)]
   136      12.231291      12.231291      12.231291    6[6-(1,6),6-(1,6),6-(8,8)]
   137      12.632642      12.632642      12.632642    6[1-(0),6-(1,6),6-(6,6)]
   138      11.839096      11.839096      11.839096    6[1-(0),6-(1,6),6-(6,6)]
   139      10.630464      10.630464      10.630464    6[6-(1,6),6-(1,6),6-(8,8)]
   140        9.76672        9.76672        9.76672    6[6-(6,6),8-(30),8-(30)]
   141      10.232165      10.232165      10.232165    6[1-(0),6-(1,6),6-(6,6)]
   142      11.031815      11.031815      11.031815    6[1-(0),6-(1,6),6-(6,6)]
   143       5.200778       5.200778       5.200778    6[6-(6,6),8-(30),8-(30)]
   144         4.4698         4.4698         4.4698    6[6-(1,6),6-(1,6),6-(8,8)]
   145       4.488113       4.488113       4.488113    6[1-(0),6-(1,6),6-(6,6)]
   146        3.84412        3.84412        3.84412    6[1-(0),6-(1,6),6-(6,6)]
   147       3.171132       3.171132       3.171132    6[6-(1,6),6-(1,6),6-(8,8)]
   148       2.424893       2.424893       2.424893    6[6-(6,6),8-(30),8-(30)]
   149       3.148241       3.148241       3.148241    6[1-(0),6-(1,6),6-(6,6)]
   150        3.79376        3.79376        3.79376    6[1-(0),6-(1,6),6-(6,6)]
   151      10.302364      10.302364      10.302364    6[6-(6,6),8-(30),8-(30)]
   152      11.196629      11.196629      11.196629    6[6-(1,6),6-(1,6),6-(8,8)]
   153      10.955513      10.955513      10.955513    6[1-(0),6-(1,6),6-(6,6)]
   154      11.660548      11.660548      11.660548    6[1-(0),6-(1,6),6-(6,6)]
   155      12.654007      12.654007      12.654007    6[6-(1,6),6-(1,6),6-(8,8)]
   156      13.369724      13.369724      13.369724    6[6-(6,6),8-(30),8-(30)]
   157      12.948534      12.948534      12.948534    6[1-(0),6-(1,6),6-(6,6)]
   158        12.2084        12.2084        12.2084    6[1-(0),6-(1,6),6-(6,6)]
   159       5.467837       5.467837       5.467837    6[6-(6,6),8-(30),8-(30)]
   160       4.601041       4.601041       4.601041    6[6-(1,6),6-(1,6),6-(8,8)]
   161       5.002392       5.002392       5.002392    6[1-(0),6-(1,6),6-(6,6)]
   162       4.208846       4.208846       4.208846    6[1-(0),6-(1,6),6-(6,6)]
   163       3.000214       3.000214       3.000214    6[6-(1,6),6-(1,6),6-(8,8)]
   164        2.13647        2.13647        2.13647    6[6-(6,6),8-(30),8-(30)]
   165       2.601915       2.601915       2.601915    6[1-(0),6-(1,6),6-(6,6)]
   166       3.401565       3.401565       3.401565    6[1-(0),6-(1,6),6-(6,6)]
   167      12.831028      12.831028      12.831028    6[6-(6,6),8-(30),8-(30)]
   168       12.10005       12.10005       12.10005    6[6-(1,6),6-(1,6),6-(8,8)]
   169      12.118363      12.118363      12.118363    6[1-(0),6-(1,6),6-(6,6)]
   170       11.47437       11.47437       11.47437    6[1-(0),6-(1,6),6-(6,6)]
   171      10.801382      10.801382      10.801382    6[6-(1,6),6-(1,6),6-(8,8)]
   172      10.055143      10.055143      10.055143    6[6-(6,6),8-(30),8-(30)]
   173      10.778491      10.778491      10.778491    6[1-(0),6-(1,6),6-(6,6)]
   174       11.42401       11.42401       11.42401    6[1-(0),6-(1,6),6-(6,6)]
   175        7.57638        7.57638        7.57638    8[1-(0),30-(8,8,8),30-(8,8,8),30-(8,8,8,8,8)]
   176       7.602628       7.602628       7.602628    8[1-(0),30-(8,8,8),30-(8,8,8),30-(8,8,8,8,8)]
   177      -0.019839      -0.019839      -0.019839    8[1-(0),30-(8,8,8),30-(8,8,8),30-(8,8,8,8,8)]
   178       5.041306       5.041306       5.041306    8[6-(6,8),30-(8,8,8)]
   179       2.628774       2.628774       2.628774    8[6-(6,8),30-(8,8,8)]
   180       12.56748       12.56748       12.56748    8[6-(6,8),30-(8,8,8)]
   181       8.451875       8.451875       8.451875    8[6-(6,8),30-(8,8,8,8,8)]
   182       6.596962       6.596962       6.596962    8[6-(6,8),30-(8,8,8,8,8)]
   183      13.424662      13.424662      13.424662    8[6-(6,8),30-(8,8,8,8,8)]
   184      10.052702      10.052702      10.052702    8[6-(6,8),30-(8,8,8)]
   185       1.057247       1.057247       1.057247    8[6-(6,8),30-(8,8,8,8,8)]
   186      13.286554      13.286554      13.286554    8[6-(6,8),30-(8,8,8,8,8)]
   187       9.472192       9.472192       9.472192    8[6-(6,8),30-(8,8,8,8,8)]
   188      12.795929      12.795929      12.795929    8[6-(6,8),30-(8,8,8)]
   189      10.095584      10.095584      10.095584    8[6-(6,8),30-(8,8,8)]
   190       15.20663       15.20663       15.20663    8[1-(0),30-(8,8,8),30-(8,8,8),30-(8,8,8,8,8)]
   191      -0.027622      -0.027622      -0.027622    8[1-(0),30-(8,8,8),30-(8,8,8),30-(8,8,8,8,8)]
   192       7.610411       7.610411       7.610411    8[1-(0),30-(8,8,8),30-(8,8,8),30-(8,8,8,8,8)]
   193      12.671556      12.671556      12.671556    8[6-(6,8),30-(8,8,8)]
   194      10.259024      10.259024      10.259024    8[6-(6,8),30-(8,8,8)]
   195        4.93723        4.93723        4.93723    8[6-(6,8),30-(8,8,8)]
   196       0.821625       0.821625       0.821625    8[6-(6,8),30-(8,8,8,8,8)]
   197      14.227212      14.227212      14.227212    8[6-(6,8),30-(8,8,8,8,8)]
   198       5.794412       5.794412       5.794412    8[6-(6,8),30-(8,8,8,8,8)]
   199       2.422452       2.422452       2.422452    8[6-(6,8),30-(8,8,8)]
   200       8.687497       8.687497       8.687497    8[6-(6,8),30-(8,8,8,8,8)]
   201       5.656304       5.656304       5.656304    8[6-(6,8),30-(8,8,8,8,8)]
   202       1.841942       1.841942       1.841942    8[6-(6,8),30-(8,8,8,8,8)]
   203       5.165679       5.165679       5.165679    8[6-(6,8),30-(8,8,8)]
   204       2.465334       2.465334       2.465334    8[6-(6,8),30-(8,8,8)]
   205        7.68412        7.68412        7.68412    8[1-(0),30-(8,8,8),30-(8,8,8),30-(8,8,8,8,8)]
   206       7.657872       7.657872       7.657872    8[1-(0),30-(8,8,8),30-(8,8,8),30-(8,8,8,8,8)]
   207       0.019839       0.019839       0.019839    8[1-(0),30-(8,8,8),30-(8,8,8),30-(8,8,8,8,8)]
   208      10.219194      10.219194      10.219194    8[6-(6,8),30-(8,8,8)]
   209      12.631726      12.631726      12.631726    8[6-(6,8),30-(8,8,8)]
   210        2.69302        2.69302        2.69302    8[6-(6,8),30-(8,8,8)]
   211       6.808625       6.808625       6.808625    8[6-(6,8),30-(8,8,8,8,8)]
   212       8.663538       8.663538       8.663538    8[6-(6,8),30-(8,8,8,8,8)]
   213       1.835838       1.835838       1.835838    8[6-(6,8),30-(8,8,8,8,8)]
   214       5.207798       5.207798       5.207798    8[6-(6,8),30-(8,8,8)]
   215      14.203253      14.203253      14.203253    8[6-(6,8),30-(8,8,8,8,8)]
   216       1.973946       1.973946       1.973946    8[6-(6,8),30-(8,8,8,8,8)]
   217       5.788308       5.788308       5.788308    8[6-(6,8),30-(8,8,8,8,8)]
   218       2.464571       2.464571       2.464571    8[6-(6,8),30-(8,8,8)]
   219       5.164916       5.164916       5.164916    8[6-(6,8),30-(8,8,8)]
   220        0.05387        0.05387        0.05387    8[1-(0),30-(8,8,8),30-(8,8,8),30-(8,8,8,8,8)]
   221       0.027622       0.027622       0.027622    8[1-(0),30-(8,8,8),30-(8,8,8),30-(8,8,8,8,8)]
   222       7.650089       7.650089       7.650089    8[1-(0),30-(8,8,8),30-(8,8,8),30-(8,8,8,8,8)]
   223       2.588944       2.588944       2.588944    8[6-(6,8),30-(8,8,8)]
   224       5.001476       5.001476       5.001476    8[6-(6,8),30-(8,8,8)]
   225       10.32327       10.32327       10.32327    8[6-(6,8),30-(8,8,8)]
   226      14.438875      14.438875      14.438875    8[6-(6,8),30-(8,8,8,8,8)]
   227       1.033288       1.033288       1.033288    8[6-(6,8),30-(8,8,8,8,8)]
   228       9.466088       9.466088       9.466088    8[6-(6,8),30-(8,8,8,8,8)]
   229      12.838048      12.838048      12.838048    8[6-(6,8),30-(8,8,8)]
   230       6.573003       6.573003       6.573003    8[6-(6,8),30-(8,8,8,8,8)]
   231       9.604196       9.604196       9.604196    8[6-(6,8),30-(8,8,8,8,8)]
   232      13.418558      13.418558      13.418558    8[6-(6,8),30-(8,8,8,8,8)]
   233      10.094821      10.094821      10.094821    8[6-(6,8),30-(8,8,8)]
   234      12.795166      12.795166      12.795166    8[6-(6,8),30-(8,8,8)]
