# Supplementary material for: A collection of forcefield precursors for metal–organic frameworks
Source: RSC Adv. 2019 Nov 13;9(63):36492–507. doi: 10.1039/c9ra07327b (PMC9075174; doi:10.1039/c9ra07327b)
Supplement: RA-009-C9RA07327B-s731 [file RA-009-C9RA07327B-s731.txt]

FIJDIM_clean

10.584200    0.000000    0.000000
5.292090    12.391008    0.000000
5.292089    1.208280    13.359276

     1        7.22445        7.22445        7.22445    25[8-(6),8-(6),8-(6,25),8-(6,25),8-(6,25)]
     2       7.224443       7.224443       7.224443    25[8-(6),8-(6),8-(6,25),8-(6,25),8-(6,25)]
     3      13.943929      13.943929      13.943929    25[8-(6),8-(6),8-(6,25),8-(6,25),8-(6,25)]
     4      13.943936      13.943936      13.943936    25[8-(6),8-(6),8-(6,25),8-(6,25),8-(6,25)]
     5       8.272706       8.272706       8.272706    25[8-(6),8-(6),8-(6),8-(6),8-(6,25),8-(6,25)]
     6      12.895673      12.895673      12.895673    25[8-(6),8-(6),8-(6),8-(6),8-(6,25),8-(6,25)]
     7       8.697027       8.697027       8.697027    1[6-(6,6)]
     8      10.208455      10.208455      10.208455    1[6-(6,6)]
     9       9.810485       9.810485       9.810485    1[6-(6,6)]
    10      11.380126      11.380126      11.380126    1[6-(6,6)]
    11       6.290178       6.290178       6.290178    1[6-(6,6)]
    12      10.249721      10.249721      10.249721    1[6-(6,6)]
    13       8.697025       8.697025       8.697025    1[6-(6,6)]
    14       4.916356       4.916356       4.916356    1[6-(6,6)]
    15       9.810484       9.810484       9.810484    1[6-(6,6)]
    16       6.088027       6.088027       6.088027    1[6-(6,6)]
    17       6.290181       6.290181       6.290181    1[6-(6,6)]
    18      15.541826      15.541826      15.541826    1[6-(6,6)]
    19      12.471352      12.471352      12.471352    1[6-(6,6)]
    20      10.959924      10.959924      10.959924    1[6-(6,6)]
    21      11.357894      11.357894      11.357894    1[6-(6,6)]
    22       9.788253       9.788253       9.788253    1[6-(6,6)]
    23      14.878201      14.878201      14.878201    1[6-(6,6)]
    24      10.918658      10.918658      10.918658    1[6-(6,6)]
    25      12.471354      12.471354      12.471354    1[6-(6,6)]
    26      16.252023      16.252023      16.252023    1[6-(6,6)]
    27      11.357895      11.357895      11.357895    1[6-(6,6)]
    28      15.080352      15.080352      15.080352    1[6-(6,6)]
    29      14.878198      14.878198      14.878198    1[6-(6,6)]
    30       5.626553       5.626553       5.626553    1[6-(6,6)]
    31       8.648342       8.648342       8.648342    6[6-(6,6),8-(25,25),8-(25,25)]
    32       9.346899       9.346899       9.346899    6[6-(1,6),6-(1,6),6-(8,8)]
    33       9.236822       9.236822       9.236822    6[1-(0),6-(1,6),6-(6,6)]
    34      10.141774      10.141774      10.141774    6[1-(0),6-(1,6),6-(6,6)]
    35       9.916328       9.916328       9.916328    6[1-(0),6-(1,6),6-(6,6)]
    36       10.83398       10.83398       10.83398    6[1-(0),6-(1,6),6-(6,6)]
    37       10.74613       10.74613       10.74613    6[6-(1,6),6-(1,6),6-(8,8)]
    38      11.541004      11.541004      11.541004    6[6-(6,6),8-(25),8-(25)]
    39       6.157878       6.157878       6.157878    6[6-(6,6),8-(25),8-(25)]
    40       5.690056       5.690056       5.690056    6[6-(1,6),6-(1,6),6-(8,8)]
    41       5.882687       5.882687       5.882687    6[1-(0),6-(1,6),6-(6,6)]
    42      10.387314      10.387314      10.387314    6[1-(0),6-(1,6),6-(6,6)]
    43       8.648336       8.648336       8.648336    6[6-(6,6),8-(25,25),8-(25,25)]
    44       4.054804       4.054804       4.054804    6[6-(1,6),6-(1,6),6-(8,8)]
    45        3.94473        3.94473        3.94473    6[1-(0),6-(1,6),6-(6,6)]
    46       4.849676       4.849676       4.849676    6[1-(0),6-(1,6),6-(6,6)]
    47       4.624236       4.624236       4.624236    6[1-(0),6-(1,6),6-(6,6)]
    48       5.541883       5.541883       5.541883    6[1-(0),6-(1,6),6-(6,6)]
    49       5.454036       5.454036       5.454036    6[6-(1,6),6-(1,6),6-(8,8)]
    50      11.540999      11.540999      11.540999    6[6-(6,6),8-(25),8-(25)]
    51       6.157875       6.157875       6.157875    6[6-(6,6),8-(25),8-(25)]
    52       5.690055       5.690055       5.690055    6[6-(1,6),6-(1,6),6-(8,8)]
    53       5.882688       5.882688       5.882688    6[1-(0),6-(1,6),6-(6,6)]
    54      15.679422      15.679422      15.679422    6[1-(0),6-(1,6),6-(6,6)]
    55      12.520037      12.520037      12.520037    6[6-(6,6),8-(25,25),8-(25,25)]
    56       11.82148       11.82148       11.82148    6[6-(1,6),6-(1,6),6-(8,8)]
    57      11.931557      11.931557      11.931557    6[1-(0),6-(1,6),6-(6,6)]
    58      11.026605      11.026605      11.026605    6[1-(0),6-(1,6),6-(6,6)]
    59      11.252051      11.252051      11.252051    6[1-(0),6-(1,6),6-(6,6)]
    60      10.334399      10.334399      10.334399    6[1-(0),6-(1,6),6-(6,6)]
    61      10.422249      10.422249      10.422249    6[6-(1,6),6-(1,6),6-(8,8)]
    62       9.627375       9.627375       9.627375    6[6-(6,6),8-(25),8-(25)]
    63      15.010501      15.010501      15.010501    6[6-(6,6),8-(25),8-(25)]
    64      15.478323      15.478323      15.478323    6[6-(1,6),6-(1,6),6-(8,8)]
    65      15.285692      15.285692      15.285692    6[1-(0),6-(1,6),6-(6,6)]
    66      10.781065      10.781065      10.781065    6[1-(0),6-(1,6),6-(6,6)]
    67      12.520043      12.520043      12.520043    6[6-(6,6),8-(25,25),8-(25,25)]
    68      17.113575      17.113575      17.113575    6[6-(1,6),6-(1,6),6-(8,8)]
    69      17.223649      17.223649      17.223649    6[1-(0),6-(1,6),6-(6,6)]
    70      16.318703      16.318703      16.318703    6[1-(0),6-(1,6),6-(6,6)]
    71      16.544143      16.544143      16.544143    6[1-(0),6-(1,6),6-(6,6)]
    72      15.626496      15.626496      15.626496    6[1-(0),6-(1,6),6-(6,6)]
    73      15.714343      15.714343      15.714343    6[6-(1,6),6-(1,6),6-(8,8)]
    74        9.62738        9.62738        9.62738    6[6-(6,6),8-(25),8-(25)]
    75       4.426304       4.426304       4.426304    6[6-(6,6),8-(25),8-(25)]
    76       4.894124       4.894124       4.894124    6[6-(1,6),6-(1,6),6-(8,8)]
    77      15.285691      15.285691      15.285691    6[1-(0),6-(1,6),6-(6,6)]
    78       5.488957       5.488957       5.488957    6[1-(0),6-(1,6),6-(6,6)]
    79       8.137124       8.137124       8.137124    8[6-(6,8),25-(8,8,8,8),25-(8,8,8,8,8)]
    80       8.529801       8.529801       8.529801    8[6-(6,8),25-(8,8,8,8),25-(8,8,8,8)]
    81      12.204634      12.204634      12.204634    8[6-(6,8),25-(8,8,8,8)]
    82      11.513483      11.513483      11.513483    8[6-(6,8),25-(8,8,8,8,8)]
    83      11.319784      11.319784      11.319784    8[6-(6,8),25-(8,8,8,8)]
    84       6.668036       6.668036       6.668036    8[6-(6,8),25-(8,8,8,8,8)]
    85        8.13712        8.13712        8.13712    8[6-(6,8),25-(8,8,8,8),25-(8,8,8,8,8)]
    86       3.237703       3.237703       3.237703    8[6-(6,8),25-(8,8,8,8),25-(8,8,8,8)]
    87       6.912538       6.912538       6.912538    8[6-(6,8),25-(8,8,8,8)]
    88      11.513482      11.513482      11.513482    8[6-(6,8),25-(8,8,8,8,8)]
    89      16.611888      16.611888      16.611888    8[6-(6,8),25-(8,8,8,8)]
    90       6.668034       6.668034       6.668034    8[6-(6,8),25-(8,8,8,8,8)]
    91      13.031255      13.031255      13.031255    8[6-(6,8),25-(8,8,8,8),25-(8,8,8,8,8)]
    92      12.638578      12.638578      12.638578    8[6-(6,8),25-(8,8,8,8),25-(8,8,8,8)]
    93       8.963745       8.963745       8.963745    8[6-(6,8),25-(8,8,8,8)]
    94       9.654896       9.654896       9.654896    8[6-(6,8),25-(8,8,8,8,8)]
    95       9.848595       9.848595       9.848595    8[6-(6,8),25-(8,8,8,8)]
    96      14.500343      14.500343      14.500343    8[6-(6,8),25-(8,8,8,8,8)]
    97      13.031259      13.031259      13.031259    8[6-(6,8),25-(8,8,8,8),25-(8,8,8,8,8)]
    98      17.930676      17.930676      17.930676    8[6-(6,8),25-(8,8,8,8),25-(8,8,8,8)]
    99      14.255841      14.255841      14.255841    8[6-(6,8),25-(8,8,8,8)]
   100       9.654897       9.654897       9.654897    8[6-(6,8),25-(8,8,8,8,8)]
   101       4.556491       4.556491       4.556491    8[6-(6,8),25-(8,8,8,8)]
   102      14.500345      14.500345      14.500345    8[6-(6,8),25-(8,8,8,8,8)]
