# Supplementary material for: A collection of forcefield precursors for metal–organic frameworks
Source: RSC Adv. 2019 Nov 13;9(63):36492–507. doi: 10.1039/c9ra07327b (PMC9075174; doi:10.1039/c9ra07327b)
Supplement: RA-009-C9RA07327B-s732 [file RA-009-C9RA07327B-s732.txt]

FIJDIM01_clean

10.657000    0.000000    0.000000
5.328493    12.385413    0.000000
5.328483    1.261084    13.280443

     1       9.916017       9.916017       9.916017    25[8-(6),8-(6),8-(6,25),8-(6,25),8-(6,25)]
     2       9.916009       9.916009       9.916009    25[8-(6),8-(6),8-(6,25),8-(6,25),8-(6,25)]
     3      11.397959      11.397959      11.397959    25[8-(6),8-(6),8-(6,25),8-(6,25),8-(6,25)]
     4      11.397967      11.397967      11.397967    25[8-(6),8-(6),8-(6,25),8-(6,25),8-(6,25)]
     5      10.985869      10.985869      10.985869    25[8-(6),8-(6),8-(6),8-(6),8-(6,25),8-(6,25)]
     6      10.328107      10.328107      10.328107    25[8-(6),8-(6),8-(6),8-(6),8-(6,25),8-(6,25)]
     7       7.621871       7.621871       7.621871    1[6-(6,6)]
     8       8.849558       8.849558       8.849558    1[6-(6,6)]
     9      17.881361      17.881361      17.881361    1[6-(6,6)]
    10      11.429629      11.429629      11.429629    1[6-(6,6)]
    11       9.038193       9.038193       9.038193    1[6-(6,6)]
    12      12.902417      12.902417      12.902417    1[6-(6,6)]
    13      12.950373      12.950373      12.950373    1[6-(6,6)]
    14      14.178059      14.178059      14.178059    1[6-(6,6)]
    15      17.881364      17.881364      17.881364    1[6-(6,6)]
    16      11.429624      11.429624      11.429624    1[6-(6,6)]
    17       9.038198       9.038198       9.038198    1[6-(6,6)]
    18       7.573924       7.573924       7.573924    1[6-(6,6)]
    19      13.692105      13.692105      13.692105    1[6-(6,6)]
    20      12.464418      12.464418      12.464418    1[6-(6,6)]
    21       3.432615       3.432615       3.432615    1[6-(6,6)]
    22       9.884347       9.884347       9.884347    1[6-(6,6)]
    23      12.275783      12.275783      12.275783    1[6-(6,6)]
    24       8.411559       8.411559       8.411559    1[6-(6,6)]
    25       8.363603       8.363603       8.363603    1[6-(6,6)]
    26       7.135917       7.135917       7.135917    1[6-(6,6)]
    27       3.432612       3.432612       3.432612    1[6-(6,6)]
    28       9.884352       9.884352       9.884352    1[6-(6,6)]
    29      12.275778      12.275778      12.275778    1[6-(6,6)]
    30      13.740052      13.740052      13.740052    1[6-(6,6)]
    31      11.376346      11.376346      11.376346    6[6-(6,6),8-(25,25),8-(25,25)]
    32        6.76398        6.76398        6.76398    6[6-(1,6),6-(1,6),6-(8,8)]
    33       7.565388       7.565388       7.565388    6[1-(0),6-(1,6),6-(6,6)]
    34       8.282604       8.282604       8.282604    6[1-(0),6-(1,6),6-(6,6)]
    35       8.160048       8.160048       8.160048    6[6-(1,6),6-(1,6),6-(8,8)]
    36       7.326669       7.326669       7.326669    6[1-(0),6-(1,6),6-(6,6)]
    37      17.298423      17.298423      17.298423    6[1-(0),6-(1,6),6-(6,6)]
    38       8.991294       8.991294       8.991294    6[6-(6,6),8-(25),8-(25)]
    39       8.820794       8.820794       8.820794    6[6-(6,6),8-(25),8-(25)]
    40       8.377461       8.377461       8.377461    6[6-(1,6),6-(1,6),6-(8,8)]
    41       8.620439       8.620439       8.620439    6[1-(0),6-(1,6),6-(6,6)]
    42      13.072928      13.072928      13.072928    6[1-(0),6-(1,6),6-(6,6)]
    43      11.376337      11.376337      11.376337    6[6-(6,6),8-(25,25),8-(25,25)]
    44      12.092487      12.092487      12.092487    6[6-(1,6),6-(1,6),6-(8,8)]
    45      12.893892      12.893892      12.893892    6[1-(0),6-(1,6),6-(6,6)]
    46      13.611107      13.611107      13.611107    6[1-(0),6-(1,6),6-(6,6)]
    47      13.488553      13.488553      13.488553    6[6-(1,6),6-(1,6),6-(8,8)]
    48      12.655177      12.655177      12.655177    6[1-(0),6-(1,6),6-(6,6)]
    49      11.969932      11.969932      11.969932    6[1-(0),6-(1,6),6-(6,6)]
    50      19.648292      19.648292      19.648292    6[6-(6,6),8-(25),8-(25)]
    51       8.820792       8.820792       8.820792    6[6-(6,6),8-(25),8-(25)]
    52       8.377463       8.377463       8.377463    6[6-(1,6),6-(1,6),6-(8,8)]
    53       8.620444       8.620444       8.620444    6[1-(0),6-(1,6),6-(6,6)]
    54       7.744437       7.744437       7.744437    6[1-(0),6-(1,6),6-(6,6)]
    55        9.93763        9.93763        9.93763    6[6-(6,6),8-(25,25),8-(25,25)]
    56      14.549996      14.549996      14.549996    6[6-(1,6),6-(1,6),6-(8,8)]
    57      13.748588      13.748588      13.748588    6[1-(0),6-(1,6),6-(6,6)]
    58      13.031372      13.031372      13.031372    6[1-(0),6-(1,6),6-(6,6)]
    59      13.153928      13.153928      13.153928    6[6-(1,6),6-(1,6),6-(8,8)]
    60      13.987307      13.987307      13.987307    6[1-(0),6-(1,6),6-(6,6)]
    61       4.015553       4.015553       4.015553    6[1-(0),6-(1,6),6-(6,6)]
    62      12.322682      12.322682      12.322682    6[6-(6,6),8-(25),8-(25)]
    63      12.493182      12.493182      12.493182    6[6-(6,6),8-(25),8-(25)]
    64      12.936515      12.936515      12.936515    6[6-(1,6),6-(1,6),6-(8,8)]
    65      12.693537      12.693537      12.693537    6[1-(0),6-(1,6),6-(6,6)]
    66       8.241048       8.241048       8.241048    6[1-(0),6-(1,6),6-(6,6)]
    67       9.937639       9.937639       9.937639    6[6-(6,6),8-(25,25),8-(25,25)]
    68       9.221489       9.221489       9.221489    6[6-(1,6),6-(1,6),6-(8,8)]
    69       8.420084       8.420084       8.420084    6[1-(0),6-(1,6),6-(6,6)]
    70       7.702869       7.702869       7.702869    6[1-(0),6-(1,6),6-(6,6)]
    71       7.825423       7.825423       7.825423    6[6-(1,6),6-(1,6),6-(8,8)]
    72       8.658799       8.658799       8.658799    6[1-(0),6-(1,6),6-(6,6)]
    73       9.344044       9.344044       9.344044    6[1-(0),6-(1,6),6-(6,6)]
    74       1.665684       1.665684       1.665684    6[6-(6,6),8-(25),8-(25)]
    75      12.493184      12.493184      12.493184    6[6-(6,6),8-(25),8-(25)]
    76      12.936513      12.936513      12.936513    6[6-(1,6),6-(1,6),6-(8,8)]
    77      12.693532      12.693532      12.693532    6[1-(0),6-(1,6),6-(6,6)]
    78      13.569539      13.569539      13.569539    6[1-(0),6-(1,6),6-(6,6)]
    79       5.936997       5.936997       5.936997    8[6-(6,8),25-(8,8,8,8),25-(8,8,8,8)]
    80      10.856283      10.856283      10.856283    8[6-(6,8),25-(8,8,8,8),25-(8,8,8,8,8)]
    81       8.951862       8.951862       8.951862    8[6-(6,8),25-(8,8,8,8,8)]
    82       9.694658       9.694658       9.694658    8[6-(6,8),25-(8,8,8,8)]
    83       9.361103       9.361103       9.361103    8[6-(6,8),25-(8,8,8,8,8)]
    84      13.980908      13.980908      13.980908    8[6-(6,8),25-(8,8,8,8)]
    85      11.265503      11.265503      11.265503    8[6-(6,8),25-(8,8,8,8),25-(8,8,8,8)]
    86      10.856277      10.856277      10.856277    8[6-(6,8),25-(8,8,8,8),25-(8,8,8,8,8)]
    87       8.951862       8.951862       8.951862    8[6-(6,8),25-(8,8,8,8,8)]
    88       4.366159       4.366159       4.366159    8[6-(6,8),25-(8,8,8,8)]
    89       9.361102       9.361102       9.361102    8[6-(6,8),25-(8,8,8,8,8)]
    90        8.65241        8.65241        8.65241    8[6-(6,8),25-(8,8,8,8)]
    91      15.376979      15.376979      15.376979    8[6-(6,8),25-(8,8,8,8),25-(8,8,8,8)]
    92      10.457693      10.457693      10.457693    8[6-(6,8),25-(8,8,8,8),25-(8,8,8,8,8)]
    93      12.362114      12.362114      12.362114    8[6-(6,8),25-(8,8,8,8,8)]
    94      11.619318      11.619318      11.619318    8[6-(6,8),25-(8,8,8,8)]
    95      11.952873      11.952873      11.952873    8[6-(6,8),25-(8,8,8,8,8)]
    96       7.333068       7.333068       7.333068    8[6-(6,8),25-(8,8,8,8)]
    97      10.048473      10.048473      10.048473    8[6-(6,8),25-(8,8,8,8),25-(8,8,8,8)]
    98      10.457699      10.457699      10.457699    8[6-(6,8),25-(8,8,8,8),25-(8,8,8,8,8)]
    99      12.362114      12.362114      12.362114    8[6-(6,8),25-(8,8,8,8,8)]
   100       6.290817       6.290817       6.290817    8[6-(6,8),25-(8,8,8,8)]
   101      11.952874      11.952874      11.952874    8[6-(6,8),25-(8,8,8,8,8)]
   102      12.661566      12.661566      12.661566    8[6-(6,8),25-(8,8,8,8)]
