# Supplementary material for: A collection of forcefield precursors for metal–organic frameworks
Source: RSC Adv. 2019 Nov 13;9(63):36492–507. doi: 10.1039/c9ra07327b (PMC9075174; doi:10.1039/c9ra07327b)
Supplement: RA-009-C9RA07327B-s733 [file RA-009-C9RA07327B-s733.txt]

FIJDIM02_clean

10.684300    0.000000    0.000000
5.342155    12.380724    0.000000
5.342168    1.249567    13.291072

     1       9.946231       9.946231       9.946231    25[8-(6),8-(6),8-(6,25),8-(6,25),8-(6,25)]
     2       9.946238       9.946238       9.946238    25[8-(6),8-(6),8-(6,25),8-(6,25),8-(6,25)]
     3      11.422392      11.422392      11.422392    25[8-(6),8-(6),8-(6,25),8-(6,25),8-(6,25)]
     4      11.422385      11.422385      11.422385    25[8-(6),8-(6),8-(6,25),8-(6,25),8-(6,25)]
     5      11.019686      11.019686      11.019686    25[8-(6),8-(6),8-(6),8-(6),8-(6,25),8-(6,25)]
     6      10.348937      10.348937      10.348937    25[8-(6),8-(6),8-(6),8-(6),8-(6,25),8-(6,25)]
     7       7.641428       7.641428       7.641428    1[6-(6,6)]
     8       8.869053       8.869053       8.869053    1[6-(6,6)]
     9      17.929343      17.929343      17.929343    1[6-(6,6)]
    10       11.46853       11.46853       11.46853    1[6-(6,6)]
    11       9.067774       9.067774       9.067774    1[6-(6,6)]
    12      12.928014      12.928014      12.928014    1[6-(6,6)]
    13      12.983575      12.983575      12.983575    1[6-(6,6)]
    14      14.211202      14.211202      14.211202    1[6-(6,6)]
    15      17.929339      17.929339      17.929339    1[6-(6,6)]
    16      11.468537      11.468537      11.468537    1[6-(6,6)]
    17       9.067768       9.067768       9.067768    1[6-(6,6)]
    18       7.585858       7.585858       7.585858    1[6-(6,6)]
    19      13.727195      13.727195      13.727195    1[6-(6,6)]
    20       12.49957       12.49957       12.49957    1[6-(6,6)]
    21        3.43928        3.43928        3.43928    1[6-(6,6)]
    22       9.900093       9.900093       9.900093    1[6-(6,6)]
    23      12.300849      12.300849      12.300849    1[6-(6,6)]
    24       8.440609       8.440609       8.440609    1[6-(6,6)]
    25       8.385048       8.385048       8.385048    1[6-(6,6)]
    26       7.157421       7.157421       7.157421    1[6-(6,6)]
    27       3.439284       3.439284       3.439284    1[6-(6,6)]
    28       9.900086       9.900086       9.900086    1[6-(6,6)]
    29      12.300855      12.300855      12.300855    1[6-(6,6)]
    30      13.782765      13.782765      13.782765    1[6-(6,6)]
    31      11.407628      11.407628      11.407628    6[6-(6,6),8-(25,25),8-(25,25)]
    32        6.78348        6.78348        6.78348    6[6-(1,6),6-(1,6),6-(8,8)]
    33       7.584801       7.584801       7.584801    6[1-(0),6-(1,6),6-(6,6)]
    34       8.303854       8.303854       8.303854    6[1-(0),6-(1,6),6-(6,6)]
    35       8.180985       8.180985       8.180985    6[6-(1,6),6-(1,6),6-(8,8)]
    36        7.34868        7.34868        7.34868    6[1-(0),6-(1,6),6-(6,6)]
    37      17.348117      17.348117      17.348117    6[1-(0),6-(1,6),6-(6,6)]
    38        9.01436        9.01436        9.01436    6[6-(6,6),8-(25),8-(25)]
    39       8.853016       8.853016       8.853016    6[6-(6,6),8-(25),8-(25)]
    40       8.403209       8.403209       8.403209    6[6-(1,6),6-(1,6),6-(8,8)]
    41       8.646813       8.646813       8.646813    6[1-(0),6-(1,6),6-(6,6)]
    42      13.102169      13.102169      13.102169    6[1-(0),6-(1,6),6-(6,6)]
    43      11.407638      11.407638      11.407638    6[6-(6,6),8-(25,25),8-(25,25)]
    44      12.125623      12.125623      12.125623    6[6-(1,6),6-(1,6),6-(8,8)]
    45      12.926947      12.926947      12.926947    6[1-(0),6-(1,6),6-(6,6)]
    46      13.646001      13.646001      13.646001    6[1-(0),6-(1,6),6-(6,6)]
    47      13.523131      13.523131      13.523131    6[6-(1,6),6-(1,6),6-(8,8)]
    48      12.690823      12.690823      12.690823    6[1-(0),6-(1,6),6-(6,6)]
    49      12.005958      12.005958      12.005958    6[1-(0),6-(1,6),6-(6,6)]
    50      19.698662      19.698662      19.698662    6[6-(6,6),8-(25),8-(25)]
    51       8.853017       8.853017       8.853017    6[6-(6,6),8-(25),8-(25)]
    52       8.403206       8.403206       8.403206    6[6-(1,6),6-(1,6),6-(8,8)]
    53       8.646807       8.646807       8.646807    6[1-(0),6-(1,6),6-(6,6)]
    54       7.760011       7.760011       7.760011    6[1-(0),6-(1,6),6-(6,6)]
    55       9.960995       9.960995       9.960995    6[6-(6,6),8-(25,25),8-(25,25)]
    56      14.585143      14.585143      14.585143    6[6-(1,6),6-(1,6),6-(8,8)]
    57      13.783822      13.783822      13.783822    6[1-(0),6-(1,6),6-(6,6)]
    58      13.064769      13.064769      13.064769    6[1-(0),6-(1,6),6-(6,6)]
    59      13.187638      13.187638      13.187638    6[6-(1,6),6-(1,6),6-(8,8)]
    60      14.019943      14.019943      14.019943    6[1-(0),6-(1,6),6-(6,6)]
    61       4.020506       4.020506       4.020506    6[1-(0),6-(1,6),6-(6,6)]
    62      12.354263      12.354263      12.354263    6[6-(6,6),8-(25),8-(25)]
    63      12.515607      12.515607      12.515607    6[6-(6,6),8-(25),8-(25)]
    64      12.965414      12.965414      12.965414    6[6-(1,6),6-(1,6),6-(8,8)]
    65       12.72181       12.72181       12.72181    6[1-(0),6-(1,6),6-(6,6)]
    66       8.266454       8.266454       8.266454    6[1-(0),6-(1,6),6-(6,6)]
    67       9.960985       9.960985       9.960985    6[6-(6,6),8-(25,25),8-(25,25)]
    68          9.243          9.243          9.243    6[6-(1,6),6-(1,6),6-(8,8)]
    69       8.441676       8.441676       8.441676    6[1-(0),6-(1,6),6-(6,6)]
    70       7.722622       7.722622       7.722622    6[1-(0),6-(1,6),6-(6,6)]
    71       7.845492       7.845492       7.845492    6[6-(1,6),6-(1,6),6-(8,8)]
    72         8.6778         8.6778         8.6778    6[1-(0),6-(1,6),6-(6,6)]
    73       9.362665       9.362665       9.362665    6[1-(0),6-(1,6),6-(6,6)]
    74       1.669961       1.669961       1.669961    6[6-(6,6),8-(25),8-(25)]
    75      12.515606      12.515606      12.515606    6[6-(6,6),8-(25),8-(25)]
    76      12.965417      12.965417      12.965417    6[6-(1,6),6-(1,6),6-(8,8)]
    77      12.721816      12.721816      12.721816    6[1-(0),6-(1,6),6-(6,6)]
    78      13.608612      13.608612      13.608612    6[1-(0),6-(1,6),6-(6,6)]
    79       5.950105       5.950105       5.950105    8[6-(6,8),25-(8,8,8,8),25-(8,8,8,8)]
    80      10.889441      10.889441      10.889441    8[6-(6,8),25-(8,8,8,8),25-(8,8,8,8,8)]
    81       8.971624       8.971624       8.971624    8[6-(6,8),25-(8,8,8,8,8)]
    82       9.717386       9.717386       9.717386    8[6-(6,8),25-(8,8,8,8)]
    83        9.39471        9.39471        9.39471    8[6-(6,8),25-(8,8,8,8,8)]
    84      14.024221      14.024221      14.024221    8[6-(6,8),25-(8,8,8,8)]
    85      11.292248      11.292248      11.292248    8[6-(6,8),25-(8,8,8,8),25-(8,8,8,8)]
    86      10.889447      10.889447      10.889447    8[6-(6,8),25-(8,8,8,8),25-(8,8,8,8,8)]
    87       8.971624       8.971624       8.971624    8[6-(6,8),25-(8,8,8,8,8)]
    88       4.375235       4.375235       4.375235    8[6-(6,8),25-(8,8,8,8)]
    89       9.394711       9.394711       9.394711    8[6-(6,8),25-(8,8,8,8,8)]
    90        8.68207        8.68207        8.68207    8[6-(6,8),25-(8,8,8,8)]
    91      15.418518      15.418518      15.418518    8[6-(6,8),25-(8,8,8,8),25-(8,8,8,8)]
    92      10.479182      10.479182      10.479182    8[6-(6,8),25-(8,8,8,8),25-(8,8,8,8,8)]
    93      12.396999      12.396999      12.396999    8[6-(6,8),25-(8,8,8,8,8)]
    94      11.651237      11.651237      11.651237    8[6-(6,8),25-(8,8,8,8)]
    95      11.973913      11.973913      11.973913    8[6-(6,8),25-(8,8,8,8,8)]
    96       7.344402       7.344402       7.344402    8[6-(6,8),25-(8,8,8,8)]
    97      10.076375      10.076375      10.076375    8[6-(6,8),25-(8,8,8,8),25-(8,8,8,8)]
    98      10.479176      10.479176      10.479176    8[6-(6,8),25-(8,8,8,8),25-(8,8,8,8,8)]
    99      12.396999      12.396999      12.396999    8[6-(6,8),25-(8,8,8,8,8)]
   100       6.309088       6.309088       6.309088    8[6-(6,8),25-(8,8,8,8)]
   101      11.973912      11.973912      11.973912    8[6-(6,8),25-(8,8,8,8,8)]
   102      12.686553      12.686553      12.686553    8[6-(6,8),25-(8,8,8,8)]
