# Supplementary material for: A collection of forcefield precursors for metal–organic frameworks
Source: RSC Adv. 2019 Nov 13;9(63):36492–507. doi: 10.1039/c9ra07327b (PMC9075174; doi:10.1039/c9ra07327b)
Supplement: RA-009-C9RA07327B-s734 [file RA-009-C9RA07327B-s734.txt]

FIJDIM03_clean

10.697800    0.000000    0.000000
5.348881    12.385554    0.000000
5.348882    1.275668    13.291735

     1       9.963928       9.963928       9.963928    25[8-(6),8-(6),8-(6,25),8-(6,25),8-(6,25)]
     2       9.963915       9.963915       9.963915    25[8-(6),8-(6),8-(6,25),8-(6,25),8-(6,25)]
     3      11.431635      11.431635      11.431635    25[8-(6),8-(6),8-(6,25),8-(6,25),8-(6,25)]
     4      11.431648      11.431648      11.431648    25[8-(6),8-(6),8-(6,25),8-(6,25),8-(6,25)]
     5      11.040334      11.040334      11.040334    25[8-(6),8-(6),8-(6),8-(6),8-(6,25),8-(6,25)]
     6      10.355229      10.355229      10.355229    25[8-(6),8-(6),8-(6),8-(6),8-(6,25),8-(6,25)]
     7       7.651048       7.651048       7.651048    1[6-(6,6)]
     8       8.880224       8.880224       8.880224    1[6-(6,6)]
     9       17.96158       17.96158       17.96158    1[6-(6,6)]
    10       11.48622       11.48622       11.48622    1[6-(6,6)]
    11       9.094189       9.094189       9.094189    1[6-(6,6)]
    12      12.940035      12.940035      12.940035    1[6-(6,6)]
    13      12.999949      12.999949      12.999949    1[6-(6,6)]
    14      14.229127      14.229127      14.229127    1[6-(6,6)]
    15      17.961577      17.961577      17.961577    1[6-(6,6)]
    16      11.486217      11.486217      11.486217    1[6-(6,6)]
    17       9.094192       9.094192       9.094192    1[6-(6,6)]
    18       7.591145       7.591145       7.591145    1[6-(6,6)]
    19      13.744515      13.744515      13.744515    1[6-(6,6)]
    20      12.515339      12.515339      12.515339    1[6-(6,6)]
    21       3.433983       3.433983       3.433983    1[6-(6,6)]
    22       9.909343       9.909343       9.909343    1[6-(6,6)]
    23      12.301374      12.301374      12.301374    1[6-(6,6)]
    24       8.455528       8.455528       8.455528    1[6-(6,6)]
    25       8.395614       8.395614       8.395614    1[6-(6,6)]
    26       7.166436       7.166436       7.166436    1[6-(6,6)]
    27       3.433986       3.433986       3.433986    1[6-(6,6)]
    28       9.909346       9.909346       9.909346    1[6-(6,6)]
    29      12.301371      12.301371      12.301371    1[6-(6,6)]
    30      13.804418      13.804418      13.804418    1[6-(6,6)]
    31      11.424177      11.424177      11.424177    6[6-(6,6),8-(25,25),8-(25,25)]
    32       6.794151       6.794151       6.794151    6[6-(1,6),6-(1,6),6-(8,8)]
    33       7.595418       7.595418       7.595418    6[1-(0),6-(1,6),6-(6,6)]
    34        8.31324        8.31324        8.31324    6[1-(0),6-(1,6),6-(6,6)]
    35       8.192352       8.192352       8.192352    6[6-(1,6),6-(1,6),6-(8,8)]
    36       7.363271       7.363271       7.363271    6[1-(0),6-(1,6),6-(6,6)]
    37      17.373203      17.373203      17.373203    6[1-(0),6-(1,6),6-(6,6)]
    38       9.023571       9.023571       9.023571    6[6-(6,6),8-(25),8-(25)]
    39       8.873819       8.873819       8.873819    6[6-(6,6),8-(25),8-(25)]
    40       8.418091       8.418091       8.418091    6[6-(1,6),6-(1,6),6-(8,8)]
    41       8.666278       8.666278       8.666278    6[1-(0),6-(1,6),6-(6,6)]
    42      13.116547      13.116547      13.116547    6[1-(0),6-(1,6),6-(6,6)]
    43      11.424166      11.424166      11.424166    6[6-(6,6),8-(25,25),8-(25,25)]
    44      12.143059      12.143059      12.143059    6[6-(1,6),6-(1,6),6-(8,8)]
    45      12.944322      12.944322      12.944322    6[1-(0),6-(1,6),6-(6,6)]
    46      13.662145      13.662145      13.662145    6[1-(0),6-(1,6),6-(6,6)]
    47      13.541262      13.541262      13.541262    6[6-(1,6),6-(1,6),6-(8,8)]
    48      12.712184      12.712184      12.712184    6[1-(0),6-(1,6),6-(6,6)]
    49      12.024315      12.024315      12.024315    6[1-(0),6-(1,6),6-(6,6)]
    50      19.721362      19.721362      19.721362    6[6-(6,6),8-(25),8-(25)]
    51       8.873813       8.873813       8.873813    6[6-(6,6),8-(25),8-(25)]
    52       8.418088       8.418088       8.418088    6[6-(1,6),6-(1,6),6-(8,8)]
    53        8.66628        8.66628        8.66628    6[1-(0),6-(1,6),6-(6,6)]
    54        7.76766        7.76766        7.76766    6[1-(0),6-(1,6),6-(6,6)]
    55       9.971386       9.971386       9.971386    6[6-(6,6),8-(25,25),8-(25,25)]
    56      14.601412      14.601412      14.601412    6[6-(1,6),6-(1,6),6-(8,8)]
    57      13.800145      13.800145      13.800145    6[1-(0),6-(1,6),6-(6,6)]
    58      13.082323      13.082323      13.082323    6[1-(0),6-(1,6),6-(6,6)]
    59      13.203211      13.203211      13.203211    6[6-(1,6),6-(1,6),6-(8,8)]
    60      14.032292      14.032292      14.032292    6[1-(0),6-(1,6),6-(6,6)]
    61        4.02236        4.02236        4.02236    6[1-(0),6-(1,6),6-(6,6)]
    62      12.371992      12.371992      12.371992    6[6-(6,6),8-(25),8-(25)]
    63      12.521744      12.521744      12.521744    6[6-(6,6),8-(25),8-(25)]
    64      12.977472      12.977472      12.977472    6[6-(1,6),6-(1,6),6-(8,8)]
    65      12.729285      12.729285      12.729285    6[1-(0),6-(1,6),6-(6,6)]
    66       8.279016       8.279016       8.279016    6[1-(0),6-(1,6),6-(6,6)]
    67       9.971397       9.971397       9.971397    6[6-(6,6),8-(25,25),8-(25,25)]
    68       9.252504       9.252504       9.252504    6[6-(1,6),6-(1,6),6-(8,8)]
    69       8.451241       8.451241       8.451241    6[1-(0),6-(1,6),6-(6,6)]
    70       7.733418       7.733418       7.733418    6[1-(0),6-(1,6),6-(6,6)]
    71       7.854301       7.854301       7.854301    6[6-(1,6),6-(1,6),6-(8,8)]
    72       8.683379       8.683379       8.683379    6[1-(0),6-(1,6),6-(6,6)]
    73       9.371248       9.371248       9.371248    6[1-(0),6-(1,6),6-(6,6)]
    74       1.674201       1.674201       1.674201    6[6-(6,6),8-(25),8-(25)]
    75       12.52175       12.52175       12.52175    6[6-(6,6),8-(25),8-(25)]
    76      12.977475      12.977475      12.977475    6[6-(1,6),6-(1,6),6-(8,8)]
    77      12.729283      12.729283      12.729283    6[1-(0),6-(1,6),6-(6,6)]
    78      13.627903      13.627903      13.627903    6[1-(0),6-(1,6),6-(6,6)]
    79       5.956516       5.956516       5.956516    8[6-(6,8),25-(8,8,8,8),25-(8,8,8,8)]
    80      10.907471      10.907471      10.907471    8[6-(6,8),25-(8,8,8,8),25-(8,8,8,8,8)]
    81       8.981847       8.981847       8.981847    8[6-(6,8),25-(8,8,8,8,8)]
    82       9.726418       9.726418       9.726418    8[6-(6,8),25-(8,8,8,8)]
    83       9.417266       9.417266       9.417266    8[6-(6,8),25-(8,8,8,8,8)]
    84      14.050468      14.050468      14.050468    8[6-(6,8),25-(8,8,8,8)]
    85      11.305418      11.305418      11.305418    8[6-(6,8),25-(8,8,8,8),25-(8,8,8,8)]
    86      10.907464      10.907464      10.907464    8[6-(6,8),25-(8,8,8,8),25-(8,8,8,8,8)]
    87       8.981843       8.981843       8.981843    8[6-(6,8),25-(8,8,8,8,8)]
    88       4.377525       4.377525       4.377525    8[6-(6,8),25-(8,8,8,8)]
    89       9.417262       9.417262       9.417262    8[6-(6,8),25-(8,8,8,8,8)]
    90       8.701576       8.701576       8.701576    8[6-(6,8),25-(8,8,8,8)]
    91      15.439047      15.439047      15.439047    8[6-(6,8),25-(8,8,8,8),25-(8,8,8,8)]
    92      10.488092      10.488092      10.488092    8[6-(6,8),25-(8,8,8,8),25-(8,8,8,8,8)]
    93      12.413716      12.413716      12.413716    8[6-(6,8),25-(8,8,8,8,8)]
    94      11.669145      11.669145      11.669145    8[6-(6,8),25-(8,8,8,8)]
    95      11.978297      11.978297      11.978297    8[6-(6,8),25-(8,8,8,8,8)]
    96       7.345095       7.345095       7.345095    8[6-(6,8),25-(8,8,8,8)]
    97      10.090145      10.090145      10.090145    8[6-(6,8),25-(8,8,8,8),25-(8,8,8,8)]
    98      10.488099      10.488099      10.488099    8[6-(6,8),25-(8,8,8,8),25-(8,8,8,8,8)]
    99       12.41372       12.41372       12.41372    8[6-(6,8),25-(8,8,8,8,8)]
   100       6.320238       6.320238       6.320238    8[6-(6,8),25-(8,8,8,8)]
   101      11.978301      11.978301      11.978301    8[6-(6,8),25-(8,8,8,8,8)]
   102      12.693987      12.693987      12.693987    8[6-(6,8),25-(8,8,8,8)]
