# Supplementary material for: A collection of forcefield precursors for metal–organic frameworks
Source: RSC Adv. 2019 Nov 13;9(63):36492–507. doi: 10.1039/c9ra07327b (PMC9075174; doi:10.1039/c9ra07327b)
Supplement: RA-009-C9RA07327B-s735 [file RA-009-C9RA07327B-s735.txt]

FIJDIM04_clean

10.728000    0.000000    0.000000
5.363980    12.388722    0.000000
5.363986    1.286242    13.301301

     1       9.998923       9.998923       9.998923    25[8-(6),8-(6),8-(6,25),8-(6,25),8-(6,25)]
     2        9.99891        9.99891        9.99891    25[8-(6),8-(6),8-(6,25),8-(6,25),8-(6,25)]
     3      11.457043      11.457043      11.457043    25[8-(6),8-(6),8-(6,25),8-(6,25),8-(6,25)]
     4      11.457056      11.457056      11.457056    25[8-(6),8-(6),8-(6,25),8-(6,25),8-(6,25)]
     5      11.078904      11.078904      11.078904    25[8-(6),8-(6),8-(6),8-(6),8-(6,25),8-(6,25)]
     6      10.377062      10.377062      10.377062    25[8-(6),8-(6),8-(6),8-(6),8-(6,25),8-(6,25)]
     7       7.673723       7.673723       7.673723    1[6-(6,6)]
     8        8.90315        8.90315        8.90315    1[6-(6,6)]
     9      18.015507      18.015507      18.015507    1[6-(6,6)]
    10      11.522937      11.522937      11.522937    1[6-(6,6)]
    11        9.13381        9.13381        9.13381    1[6-(6,6)]
    12      12.975493      12.975493      12.975493    1[6-(6,6)]
    13      13.037723      13.037723      13.037723    1[6-(6,6)]
    14      14.267153      14.267153      14.267153    1[6-(6,6)]
    15      18.015503      18.015503      18.015503    1[6-(6,6)]
    16      11.522936      11.522936      11.522936    1[6-(6,6)]
    17       9.133812       9.133812       9.133812    1[6-(6,6)]
    18       7.611502       7.611502       7.611502    1[6-(6,6)]
    19      13.782243      13.782243      13.782243    1[6-(6,6)]
    20      12.552816      12.552816      12.552816    1[6-(6,6)]
    21       3.440459       3.440459       3.440459    1[6-(6,6)]
    22       9.933029       9.933029       9.933029    1[6-(6,6)]
    23      12.322156      12.322156      12.322156    1[6-(6,6)]
    24       8.480473       8.480473       8.480473    1[6-(6,6)]
    25       8.418243       8.418243       8.418243    1[6-(6,6)]
    26       7.188813       7.188813       7.188813    1[6-(6,6)]
    27       3.440463       3.440463       3.440463    1[6-(6,6)]
    28        9.93303        9.93303        9.93303    1[6-(6,6)]
    29      12.322154      12.322154      12.322154    1[6-(6,6)]
    30      13.844464      13.844464      13.844464    1[6-(6,6)]
    31        11.4575        11.4575        11.4575    6[6-(6,6),8-(25,25),8-(25,25)]
    32        6.81548        6.81548        6.81548    6[6-(1,6),6-(1,6),6-(8,8)]
    33       7.617936       7.617936       7.617936    6[1-(0),6-(1,6),6-(6,6)]
    34       8.337784       8.337784       8.337784    6[1-(0),6-(1,6),6-(6,6)]
    35       8.214409       8.214409       8.214409    6[6-(1,6),6-(1,6),6-(8,8)]
    36       7.385133       7.385133       7.385133    6[1-(0),6-(1,6),6-(6,6)]
    37      17.425469      17.425469      17.425469    6[1-(0),6-(1,6),6-(6,6)]
    38       9.047974       9.047974       9.047974    6[6-(6,6),8-(25),8-(25)]
    39       8.907453       8.907453       8.907453    6[6-(6,6),8-(25),8-(25)]
    40       8.448294       8.448294       8.448294    6[6-(1,6),6-(1,6),6-(8,8)]
    41       8.699327       8.699327       8.699327    6[1-(0),6-(1,6),6-(6,6)]
    42      13.152503      13.152503      13.152503    6[1-(0),6-(1,6),6-(6,6)]
    43      11.457491      11.457491      11.457491    6[6-(6,6),8-(25,25),8-(25,25)]
    44      12.179486      12.179486      12.179486    6[6-(1,6),6-(1,6),6-(8,8)]
    45      12.981939      12.981939      12.981939    6[1-(0),6-(1,6),6-(6,6)]
    46      13.701788      13.701788      13.701788    6[1-(0),6-(1,6),6-(6,6)]
    47      13.578419      13.578419      13.578419    6[6-(1,6),6-(1,6),6-(8,8)]
    48      12.749146      12.749146      12.749146    6[1-(0),6-(1,6),6-(6,6)]
    49      12.061481      12.061481      12.061481    6[1-(0),6-(1,6),6-(6,6)]
    50      19.775965      19.775965      19.775965    6[6-(6,6),8-(25),8-(25)]
    51       8.907446       8.907446       8.907446    6[6-(6,6),8-(25),8-(25)]
    52       8.448289       8.448289       8.448289    6[6-(1,6),6-(1,6),6-(8,8)]
    53       8.699327       8.699327       8.699327    6[1-(0),6-(1,6),6-(6,6)]
    54       7.788516       7.788516       7.788516    6[1-(0),6-(1,6),6-(6,6)]
    55       9.998466       9.998466       9.998466    6[6-(6,6),8-(25,25),8-(25,25)]
    56      14.640486      14.640486      14.640486    6[6-(1,6),6-(1,6),6-(8,8)]
    57       13.83803       13.83803       13.83803    6[1-(0),6-(1,6),6-(6,6)]
    58      13.118182      13.118182      13.118182    6[1-(0),6-(1,6),6-(6,6)]
    59      13.241557      13.241557      13.241557    6[6-(1,6),6-(1,6),6-(8,8)]
    60      14.070833      14.070833      14.070833    6[1-(0),6-(1,6),6-(6,6)]
    61       4.030497       4.030497       4.030497    6[1-(0),6-(1,6),6-(6,6)]
    62      12.407992      12.407992      12.407992    6[6-(6,6),8-(25),8-(25)]
    63      12.548513      12.548513      12.548513    6[6-(6,6),8-(25),8-(25)]
    64      13.007672      13.007672      13.007672    6[6-(1,6),6-(1,6),6-(8,8)]
    65      12.756639      12.756639      12.756639    6[1-(0),6-(1,6),6-(6,6)]
    66       8.303463       8.303463       8.303463    6[1-(0),6-(1,6),6-(6,6)]
    67       9.998475       9.998475       9.998475    6[6-(6,6),8-(25,25),8-(25,25)]
    68        9.27648        9.27648        9.27648    6[6-(1,6),6-(1,6),6-(8,8)]
    69       8.474027       8.474027       8.474027    6[1-(0),6-(1,6),6-(6,6)]
    70       7.754178       7.754178       7.754178    6[1-(0),6-(1,6),6-(6,6)]
    71       7.877547       7.877547       7.877547    6[6-(1,6),6-(1,6),6-(8,8)]
    72        8.70682        8.70682        8.70682    6[1-(0),6-(1,6),6-(6,6)]
    73       9.394485       9.394485       9.394485    6[1-(0),6-(1,6),6-(6,6)]
    74       1.680001       1.680001       1.680001    6[6-(6,6),8-(25),8-(25)]
    75       12.54852       12.54852       12.54852    6[6-(6,6),8-(25),8-(25)]
    76      13.007677      13.007677      13.007677    6[6-(1,6),6-(1,6),6-(8,8)]
    77      12.756639      12.756639      12.756639    6[1-(0),6-(1,6),6-(6,6)]
    78       13.66745       13.66745       13.66745    6[1-(0),6-(1,6),6-(6,6)]
    79       5.973335       5.973335       5.973335    8[6-(6,8),25-(8,8,8,8),25-(8,8,8,8)]
    80      10.945773      10.945773      10.945773    8[6-(6,8),25-(8,8,8,8),25-(8,8,8,8,8)]
    81       9.002914       9.002914       9.002914    8[6-(6,8),25-(8,8,8,8,8)]
    82       9.747441       9.747441       9.747441    8[6-(6,8),25-(8,8,8,8)]
    83        9.45458        9.45458        9.45458    8[6-(6,8),25-(8,8,8,8,8)]
    84      14.101933      14.101933      14.101933    8[6-(6,8),25-(8,8,8,8)]
    85      11.337335      11.337335      11.337335    8[6-(6,8),25-(8,8,8,8),25-(8,8,8,8)]
    86      10.945767      10.945767      10.945767    8[6-(6,8),25-(8,8,8,8),25-(8,8,8,8,8)]
    87        9.00291        9.00291        9.00291    8[6-(6,8),25-(8,8,8,8,8)]
    88       4.383449       4.383449       4.383449    8[6-(6,8),25-(8,8,8,8)]
    89       9.454576       9.454576       9.454576    8[6-(6,8),25-(8,8,8,8,8)]
    90       8.737942       8.737942       8.737942    8[6-(6,8),25-(8,8,8,8)]
    91      15.482631      15.482631      15.482631    8[6-(6,8),25-(8,8,8,8),25-(8,8,8,8)]
    92      10.510193      10.510193      10.510193    8[6-(6,8),25-(8,8,8,8),25-(8,8,8,8,8)]
    93      12.453052      12.453052      12.453052    8[6-(6,8),25-(8,8,8,8,8)]
    94      11.708525      11.708525      11.708525    8[6-(6,8),25-(8,8,8,8)]
    95      12.001386      12.001386      12.001386    8[6-(6,8),25-(8,8,8,8,8)]
    96       7.354033       7.354033       7.354033    8[6-(6,8),25-(8,8,8,8)]
    97      10.118631      10.118631      10.118631    8[6-(6,8),25-(8,8,8,8),25-(8,8,8,8)]
    98      10.510199      10.510199      10.510199    8[6-(6,8),25-(8,8,8,8),25-(8,8,8,8,8)]
    99      12.453056      12.453056      12.453056    8[6-(6,8),25-(8,8,8,8,8)]
   100       6.344517       6.344517       6.344517    8[6-(6,8),25-(8,8,8,8)]
   101       12.00139       12.00139       12.00139    8[6-(6,8),25-(8,8,8,8,8)]
   102      12.718024      12.718024      12.718024    8[6-(6,8),25-(8,8,8,8)]
