# Supplementary material for: A collection of forcefield precursors for metal–organic frameworks
Source: RSC Adv. 2019 Nov 13;9(63):36492–507. doi: 10.1039/c9ra07327b (PMC9075174; doi:10.1039/c9ra07327b)
Supplement: RA-009-C9RA07327B-s736 [file RA-009-C9RA07327B-s736.txt]

FIJDIM05_clean

10.753100    0.000000    0.000000
5.376563    12.386645    0.000000
5.376532    1.296765    13.306584

     1      10.029791      10.029791      10.029791    25[8-(6),8-(6),8-(6,25),8-(6,25),8-(6,25)]
     2      10.029792      10.029792      10.029792    25[8-(6),8-(6),8-(6,25),8-(6,25),8-(6,25)]
     3      11.476404      11.476404      11.476404    25[8-(6),8-(6),8-(6,25),8-(6,25),8-(6,25)]
     4      11.476403      11.476403      11.476403    25[8-(6),8-(6),8-(6,25),8-(6,25),8-(6,25)]
     5      11.112897      11.112897      11.112897    25[8-(6),8-(6),8-(6),8-(6),8-(6,25),8-(6,25)]
     6      10.393298      10.393298      10.393298    25[8-(6),8-(6),8-(6),8-(6),8-(6,25),8-(6,25)]
     7       7.692755       7.692755       7.692755    1[6-(6,6)]
     8       8.918612       8.918612       8.918612    1[6-(6,6)]
     9      18.063048      18.063048      18.063048    1[6-(6,6)]
    10      11.550985      11.550985      11.550985    1[6-(6,6)]
    11       9.159485       9.159485       9.159485    1[6-(6,6)]
    12      12.998352      12.998352      12.998352    1[6-(6,6)]
    13       13.06931       13.06931       13.06931    1[6-(6,6)]
    14       14.29516       14.29516       14.29516    1[6-(6,6)]
    15      18.063059      18.063059      18.063059    1[6-(6,6)]
    16      11.550972      11.550972      11.550972    1[6-(6,6)]
    17       9.159494       9.159494       9.159494    1[6-(6,6)]
    18       7.621803       7.621803       7.621803    1[6-(6,6)]
    19       13.81344       13.81344       13.81344    1[6-(6,6)]
    20      12.587583      12.587583      12.587583    1[6-(6,6)]
    21       3.443147       3.443147       3.443147    1[6-(6,6)]
    22        9.95521        9.95521        9.95521    1[6-(6,6)]
    23       12.34671       12.34671       12.34671    1[6-(6,6)]
    24       8.507843       8.507843       8.507843    1[6-(6,6)]
    25       8.436885       8.436885       8.436885    1[6-(6,6)]
    26       7.211035       7.211035       7.211035    1[6-(6,6)]
    27       3.443136       3.443136       3.443136    1[6-(6,6)]
    28       9.955223       9.955223       9.955223    1[6-(6,6)]
    29      12.346701      12.346701      12.346701    1[6-(6,6)]
    30      13.884392      13.884392      13.884392    1[6-(6,6)]
    31      11.487539      11.487539      11.487539    6[6-(6,6),8-(25,25),8-(25,25)]
    32       6.834657       6.834657       6.834657    6[6-(1,6),6-(1,6),6-(8,8)]
    33       7.636839       7.636839       7.636839    6[1-(0),6-(1,6),6-(6,6)]
    34       8.352998       8.352998       8.352998    6[1-(0),6-(1,6),6-(6,6)]
    35       8.234715       8.234715       8.234715    6[6-(1,6),6-(1,6),6-(8,8)]
    36       7.406725       7.406725       7.406725    6[1-(0),6-(1,6),6-(6,6)]
    37      17.467323      17.467323      17.467323    6[1-(0),6-(1,6),6-(6,6)]
    38       9.061631       9.061631       9.061631    6[6-(6,6),8-(25),8-(25)]
    39       8.942273       8.942273       8.942273    6[6-(6,6),8-(25),8-(25)]
    40       8.474511       8.474511       8.474511    6[6-(1,6),6-(1,6),6-(8,8)]
    41       8.723983       8.723983       8.723983    6[1-(0),6-(1,6),6-(6,6)]
    42      13.181154      13.181154      13.181154    6[1-(0),6-(1,6),6-(6,6)]
    43      11.487532      11.487532      11.487532    6[6-(6,6),8-(25,25),8-(25,25)]
    44      12.211213      12.211213      12.211213    6[6-(1,6),6-(1,6),6-(8,8)]
    45      13.013393      13.013393      13.013393    6[1-(0),6-(1,6),6-(6,6)]
    46      13.729548      13.729548      13.729548    6[1-(0),6-(1,6),6-(6,6)]
    47      13.611263      13.611263      13.611263    6[6-(1,6),6-(1,6),6-(8,8)]
    48      12.783275      12.783275      12.783275    6[1-(0),6-(1,6),6-(6,6)]
    49      12.090777      12.090777      12.090777    6[1-(0),6-(1,6),6-(6,6)]
    50      19.814737      19.814737      19.814737    6[6-(6,6),8-(25),8-(25)]
    51        8.94228        8.94228        8.94228    6[6-(6,6),8-(25),8-(25)]
    52       8.474523       8.474523       8.474523    6[6-(1,6),6-(1,6),6-(8,8)]
    53       8.723995       8.723995       8.723995    6[1-(0),6-(1,6),6-(6,6)]
    54       7.804606       7.804606       7.804606    6[1-(0),6-(1,6),6-(6,6)]
    55      10.018656      10.018656      10.018656    6[6-(6,6),8-(25,25),8-(25,25)]
    56      14.671538      14.671538      14.671538    6[6-(1,6),6-(1,6),6-(8,8)]
    57      13.869356      13.869356      13.869356    6[1-(0),6-(1,6),6-(6,6)]
    58      13.153197      13.153197      13.153197    6[1-(0),6-(1,6),6-(6,6)]
    59       13.27148       13.27148       13.27148    6[6-(1,6),6-(1,6),6-(8,8)]
    60       14.09947       14.09947       14.09947    6[1-(0),6-(1,6),6-(6,6)]
    61       4.038872       4.038872       4.038872    6[1-(0),6-(1,6),6-(6,6)]
    62      12.444564      12.444564      12.444564    6[6-(6,6),8-(25),8-(25)]
    63      12.563922      12.563922      12.563922    6[6-(6,6),8-(25),8-(25)]
    64      13.031684      13.031684      13.031684    6[6-(1,6),6-(1,6),6-(8,8)]
    65      12.782212      12.782212      12.782212    6[1-(0),6-(1,6),6-(6,6)]
    66       8.325041       8.325041       8.325041    6[1-(0),6-(1,6),6-(6,6)]
    67      10.018663      10.018663      10.018663    6[6-(6,6),8-(25,25),8-(25,25)]
    68       9.294982       9.294982       9.294982    6[6-(1,6),6-(1,6),6-(8,8)]
    69       8.492802       8.492802       8.492802    6[1-(0),6-(1,6),6-(6,6)]
    70       7.776647       7.776647       7.776647    6[1-(0),6-(1,6),6-(6,6)]
    71       7.894932       7.894932       7.894932    6[6-(1,6),6-(1,6),6-(8,8)]
    72        8.72292        8.72292        8.72292    6[1-(0),6-(1,6),6-(6,6)]
    73       9.415418       9.415418       9.415418    6[1-(0),6-(1,6),6-(6,6)]
    74       1.691458       1.691458       1.691458    6[6-(6,6),8-(25),8-(25)]
    75      12.563915      12.563915      12.563915    6[6-(6,6),8-(25),8-(25)]
    76      13.031672      13.031672      13.031672    6[6-(1,6),6-(1,6),6-(8,8)]
    77        12.7822        12.7822        12.7822    6[1-(0),6-(1,6),6-(6,6)]
    78      13.701589      13.701589      13.701589    6[1-(0),6-(1,6),6-(6,6)]
    79       5.986235       5.986235       5.986235    8[6-(6,8),25-(8,8,8,8),25-(8,8,8,8)]
    80      10.977196      10.977196      10.977196    8[6-(6,8),25-(8,8,8,8),25-(8,8,8,8,8)]
    81       9.019694       9.019694       9.019694    8[6-(6,8),25-(8,8,8,8,8)]
    82       9.760583       9.760583       9.760583    8[6-(6,8),25-(8,8,8,8)]
    83       9.489608       9.489608       9.489608    8[6-(6,8),25-(8,8,8,8,8)]
    84      14.148937      14.148937      14.148937    8[6-(6,8),25-(8,8,8,8)]
    85      11.362797      11.362797      11.362797    8[6-(6,8),25-(8,8,8,8),25-(8,8,8,8)]
    86      10.977191      10.977191      10.977191    8[6-(6,8),25-(8,8,8,8),25-(8,8,8,8,8)]
    87       9.019699       9.019699       9.019699    8[6-(6,8),25-(8,8,8,8,8)]
    88       4.384024       4.384024       4.384024    8[6-(6,8),25-(8,8,8,8)]
    89       9.489611       9.489611       9.489611    8[6-(6,8),25-(8,8,8,8,8)]
    90       8.772381       8.772381       8.772381    8[6-(6,8),25-(8,8,8,8)]
    91       15.51996       15.51996       15.51996    8[6-(6,8),25-(8,8,8,8),25-(8,8,8,8)]
    92      10.528999      10.528999      10.528999    8[6-(6,8),25-(8,8,8,8),25-(8,8,8,8,8)]
    93      12.486501      12.486501      12.486501    8[6-(6,8),25-(8,8,8,8,8)]
    94      11.745612      11.745612      11.745612    8[6-(6,8),25-(8,8,8,8)]
    95      12.016587      12.016587      12.016587    8[6-(6,8),25-(8,8,8,8,8)]
    96       7.357258       7.357258       7.357258    8[6-(6,8),25-(8,8,8,8)]
    97      10.143398      10.143398      10.143398    8[6-(6,8),25-(8,8,8,8),25-(8,8,8,8)]
    98      10.529004      10.529004      10.529004    8[6-(6,8),25-(8,8,8,8),25-(8,8,8,8,8)]
    99      12.486496      12.486496      12.486496    8[6-(6,8),25-(8,8,8,8,8)]
   100       6.369071       6.369071       6.369071    8[6-(6,8),25-(8,8,8,8)]
   101      12.016584      12.016584      12.016584    8[6-(6,8),25-(8,8,8,8,8)]
   102      12.733814      12.733814      12.733814    8[6-(6,8),25-(8,8,8,8)]
