# Supplementary material for: A collection of forcefield precursors for metal–organic frameworks
Source: RSC Adv. 2019 Nov 13;9(63):36492–507. doi: 10.1039/c9ra07327b (PMC9075174; doi:10.1039/c9ra07327b)
Supplement: RA-009-C9RA07327B-s737 [file RA-009-C9RA07327B-s737.txt]

FIJDIM06_clean

10.776800    0.000000    0.000000
5.388390    12.384231    0.000000
5.388402    1.304559    13.316835

     1      10.059712      10.059712      10.059712    25[8-(6),8-(6),8-(6,25),8-(6,25),8-(6,25)]
     2      10.059708      10.059708      10.059708    25[8-(6),8-(6),8-(6,25),8-(6,25),8-(6,25)]
     3       11.49388       11.49388       11.49388    25[8-(6),8-(6),8-(6,25),8-(6,25),8-(6,25)]
     4      11.493884      11.493884      11.493884    25[8-(6),8-(6),8-(6,25),8-(6,25),8-(6,25)]
     5      11.144933      11.144933      11.144933    25[8-(6),8-(6),8-(6),8-(6),8-(6,25),8-(6,25)]
     6      10.408659      10.408659      10.408659    25[8-(6),8-(6),8-(6),8-(6),8-(6,25),8-(6,25)]
     7       7.709723       7.709723       7.709723    1[6-(6,6)]
     8       8.933966       8.933966       8.933966    1[6-(6,6)]
     9      18.099632      18.099632      18.099632    1[6-(6,6)]
    10      11.583978      11.583978      11.583978    1[6-(6,6)]
    11       9.191532       9.191532       9.191532    1[6-(6,6)]
    12      13.031299      13.031299      13.031299    1[6-(6,6)]
    13      13.098121      13.098121      13.098121    1[6-(6,6)]
    14      14.322367      14.322367      14.322367    1[6-(6,6)]
    15      18.099627      18.099627      18.099627    1[6-(6,6)]
    16      11.583982      11.583982      11.583982    1[6-(6,6)]
    17       9.191529       9.191529       9.191529    1[6-(6,6)]
    18       7.642901       7.642901       7.642901    1[6-(6,6)]
    19      13.843869      13.843869      13.843869    1[6-(6,6)]
    20      12.619626      12.619626      12.619626    1[6-(6,6)]
    21        3.45396        3.45396        3.45396    1[6-(6,6)]
    22       9.969614       9.969614       9.969614    1[6-(6,6)]
    23       12.36206       12.36206       12.36206    1[6-(6,6)]
    24       8.522293       8.522293       8.522293    1[6-(6,6)]
    25       8.455471       8.455471       8.455471    1[6-(6,6)]
    26       7.231225       7.231225       7.231225    1[6-(6,6)]
    27       3.453965       3.453965       3.453965    1[6-(6,6)]
    28        9.96961        9.96961        9.96961    1[6-(6,6)]
    29      12.362063      12.362063      12.362063    1[6-(6,6)]
    30      13.910691      13.910691      13.910691    1[6-(6,6)]
    31      11.512853      11.512853      11.512853    6[6-(6,6),8-(25,25),8-(25,25)]
    32       6.850811       6.850811       6.850811    6[6-(1,6),6-(1,6),6-(8,8)]
    33       7.652605       7.652605       7.652605    6[1-(0),6-(1,6),6-(6,6)]
    34       8.369261       8.369261       8.369261    6[1-(0),6-(1,6),6-(6,6)]
    35       8.251793       8.251793       8.251793    6[6-(1,6),6-(1,6),6-(8,8)]
    36       7.420902       7.420902       7.420902    6[1-(0),6-(1,6),6-(6,6)]
    37      17.510143      17.510143      17.510143    6[1-(0),6-(1,6),6-(6,6)]
    38       9.078373       9.078373       9.078373    6[6-(6,6),8-(25),8-(25)]
    39       8.972764       8.972764       8.972764    6[6-(6,6),8-(25),8-(25)]
    40       8.499663       8.499663       8.499663    6[6-(1,6),6-(1,6),6-(8,8)]
    41       8.749684       8.749684       8.749684    6[1-(0),6-(1,6),6-(6,6)]
    42      13.212348      13.212348      13.212348    6[1-(0),6-(1,6),6-(6,6)]
    43      11.512853      11.512853      11.512853    6[6-(6,6),8-(25,25),8-(25,25)]
    44      12.239211      12.239211      12.239211    6[6-(1,6),6-(1,6),6-(8,8)]
    45      13.041004      13.041004      13.041004    6[1-(0),6-(1,6),6-(6,6)]
    46      13.757663      13.757663      13.757663    6[1-(0),6-(1,6),6-(6,6)]
    47      13.640197      13.640197      13.640197    6[6-(1,6),6-(1,6),6-(8,8)]
    48      12.809305      12.809305      12.809305    6[1-(0),6-(1,6),6-(6,6)]
    49      12.121745      12.121745      12.121745    6[1-(0),6-(1,6),6-(6,6)]
    50      19.855168      19.855168      19.855168    6[6-(6,6),8-(25),8-(25)]
    51        8.97276        8.97276        8.97276    6[6-(6,6),8-(25),8-(25)]
    52       8.499658       8.499658       8.499658    6[6-(1,6),6-(1,6),6-(8,8)]
    53        8.74968        8.74968        8.74968    6[1-(0),6-(1,6),6-(6,6)]
    54       7.823951       7.823951       7.823951    6[1-(0),6-(1,6),6-(6,6)]
    55      10.040739      10.040739      10.040739    6[6-(6,6),8-(25,25),8-(25,25)]
    56      14.702781      14.702781      14.702781    6[6-(1,6),6-(1,6),6-(8,8)]
    57      13.900987      13.900987      13.900987    6[1-(0),6-(1,6),6-(6,6)]
    58      13.184331      13.184331      13.184331    6[1-(0),6-(1,6),6-(6,6)]
    59      13.301799      13.301799      13.301799    6[6-(1,6),6-(1,6),6-(8,8)]
    60       14.13269       14.13269       14.13269    6[1-(0),6-(1,6),6-(6,6)]
    61       4.043449       4.043449       4.043449    6[1-(0),6-(1,6),6-(6,6)]
    62      12.475219      12.475219      12.475219    6[6-(6,6),8-(25),8-(25)]
    63      12.580828      12.580828      12.580828    6[6-(6,6),8-(25),8-(25)]
    64      13.053929      13.053929      13.053929    6[6-(1,6),6-(1,6),6-(8,8)]
    65      12.803908      12.803908      12.803908    6[1-(0),6-(1,6),6-(6,6)]
    66       8.341244       8.341244       8.341244    6[1-(0),6-(1,6),6-(6,6)]
    67      10.040739      10.040739      10.040739    6[6-(6,6),8-(25,25),8-(25,25)]
    68       9.314381       9.314381       9.314381    6[6-(1,6),6-(1,6),6-(8,8)]
    69       8.512588       8.512588       8.512588    6[1-(0),6-(1,6),6-(6,6)]
    70       7.795929       7.795929       7.795929    6[1-(0),6-(1,6),6-(6,6)]
    71       7.913395       7.913395       7.913395    6[6-(1,6),6-(1,6),6-(8,8)]
    72       8.744287       8.744287       8.744287    6[1-(0),6-(1,6),6-(6,6)]
    73       9.431847       9.431847       9.431847    6[1-(0),6-(1,6),6-(6,6)]
    74       1.698424       1.698424       1.698424    6[6-(6,6),8-(25),8-(25)]
    75      12.580832      12.580832      12.580832    6[6-(6,6),8-(25),8-(25)]
    76      13.053934      13.053934      13.053934    6[6-(1,6),6-(1,6),6-(8,8)]
    77      12.803912      12.803912      12.803912    6[1-(0),6-(1,6),6-(6,6)]
    78      13.729641      13.729641      13.729641    6[1-(0),6-(1,6),6-(6,6)]
    79       5.996105       5.996105       5.996105    8[6-(6,8),25-(8,8,8,8),25-(8,8,8,8)]
    80      11.006236      11.006236      11.006236    8[6-(6,8),25-(8,8,8,8),25-(8,8,8,8,8)]
    81       9.035264       9.035264       9.035264    8[6-(6,8),25-(8,8,8,8,8)]
    82       9.772399       9.772399       9.772399    8[6-(6,8),25-(8,8,8,8)]
    83        9.52238        9.52238        9.52238    8[6-(6,8),25-(8,8,8,8,8)]
    84      14.196269      14.196269      14.196269    8[6-(6,8),25-(8,8,8,8)]
    85      11.384501      11.384501      11.384501    8[6-(6,8),25-(8,8,8,8),25-(8,8,8,8)]
    86      11.006236      11.006236      11.006236    8[6-(6,8),25-(8,8,8,8),25-(8,8,8,8,8)]
    87       9.035262       9.035262       9.035262    8[6-(6,8),25-(8,8,8,8,8)]
    88       4.384004       4.384004       4.384004    8[6-(6,8),25-(8,8,8,8)]
    89       9.522377       9.522377       9.522377    8[6-(6,8),25-(8,8,8,8,8)]
    90       8.807874       8.807874       8.807874    8[6-(6,8),25-(8,8,8,8)]
    91      15.557487      15.557487      15.557487    8[6-(6,8),25-(8,8,8,8),25-(8,8,8,8)]
    92      10.547356      10.547356      10.547356    8[6-(6,8),25-(8,8,8,8),25-(8,8,8,8,8)]
    93      12.518328      12.518328      12.518328    8[6-(6,8),25-(8,8,8,8,8)]
    94      11.781193      11.781193      11.781193    8[6-(6,8),25-(8,8,8,8)]
    95      12.031212      12.031212      12.031212    8[6-(6,8),25-(8,8,8,8,8)]
    96       7.357323       7.357323       7.357323    8[6-(6,8),25-(8,8,8,8)]
    97      10.169091      10.169091      10.169091    8[6-(6,8),25-(8,8,8,8),25-(8,8,8,8)]
    98      10.547356      10.547356      10.547356    8[6-(6,8),25-(8,8,8,8),25-(8,8,8,8,8)]
    99       12.51833       12.51833       12.51833    8[6-(6,8),25-(8,8,8,8,8)]
   100       6.392788       6.392788       6.392788    8[6-(6,8),25-(8,8,8,8)]
   101      12.031215      12.031215      12.031215    8[6-(6,8),25-(8,8,8,8,8)]
   102      12.745718      12.745718      12.745718    8[6-(6,8),25-(8,8,8,8)]
