# Supplementary material for: A collection of forcefield precursors for metal–organic frameworks
Source: RSC Adv. 2019 Nov 13;9(63):36492–507. doi: 10.1039/c9ra07327b (PMC9075174; doi:10.1039/c9ra07327b)
Supplement: RA-009-C9RA07327B-s738 [file RA-009-C9RA07327B-s738.txt]

FIJDIM07_clean

10.796400    0.000000    0.000000
5.398182    12.373311    0.000000
5.398178    1.312462    13.314916

     1      10.085994      10.085994      10.085994    25[8-(6),8-(6),8-(6,25),8-(6,25),8-(6,25)]
     2       10.08598       10.08598       10.08598    25[8-(6),8-(6),8-(6,25),8-(6,25),8-(6,25)]
     3      11.506766      11.506766      11.506766    25[8-(6),8-(6),8-(6,25),8-(6,25),8-(6,25)]
     4       11.50678       11.50678       11.50678    25[8-(6),8-(6),8-(6,25),8-(6,25),8-(6,25)]
     5      11.172968      11.172968      11.172968    25[8-(6),8-(6),8-(6),8-(6),8-(6,25),8-(6,25)]
     6      10.419792      10.419792      10.419792    25[8-(6),8-(6),8-(6),8-(6),8-(6,25),8-(6,25)]
     7       7.721563       7.721563       7.721563    1[6-(6,6)]
     8       8.946954       8.946954       8.946954    1[6-(6,6)]
     9      18.130365      18.130365      18.130365    1[6-(6,6)]
    10        11.6126        11.6126        11.6126    1[6-(6,6)]
    11       9.212555       9.212555       9.212555    1[6-(6,6)]
    12      13.056062      13.056062      13.056062    1[6-(6,6)]
    13      13.119765      13.119765      13.119765    1[6-(6,6)]
    14      14.345157      14.345157      14.345157    1[6-(6,6)]
    15      18.130364      18.130364      18.130364    1[6-(6,6)]
    16      11.612595      11.612595      11.612595    1[6-(6,6)]
    17       9.212561       9.212561       9.212561    1[6-(6,6)]
    18       7.657873       7.657873       7.657873    1[6-(6,6)]
    19      13.871197      13.871197      13.871197    1[6-(6,6)]
    20      12.645806      12.645806      12.645806    1[6-(6,6)]
    21       3.462395       3.462395       3.462395    1[6-(6,6)]
    22        9.98016        9.98016        9.98016    1[6-(6,6)]
    23      12.380205      12.380205      12.380205    1[6-(6,6)]
    24       8.536698       8.536698       8.536698    1[6-(6,6)]
    25       8.472995       8.472995       8.472995    1[6-(6,6)]
    26       7.247603       7.247603       7.247603    1[6-(6,6)]
    27       3.462396       3.462396       3.462396    1[6-(6,6)]
    28       9.980165       9.980165       9.980165    1[6-(6,6)]
    29      12.380199      12.380199      12.380199    1[6-(6,6)]
    30      13.934887      13.934887      13.934887    1[6-(6,6)]
    31      11.533791      11.533791      11.533791    6[6-(6,6),8-(25,25),8-(25,25)]
    32       6.864325       6.864325       6.864325    6[6-(1,6),6-(1,6),6-(8,8)]
    33       7.665421       7.665421       7.665421    6[1-(0),6-(1,6),6-(6,6)]
    34       8.382301       8.382301       8.382301    6[1-(0),6-(1,6),6-(6,6)]
    35       8.262459       8.262459       8.262459    6[6-(1,6),6-(1,6),6-(8,8)]
    36       7.434373       7.434373       7.434373    6[1-(0),6-(1,6),6-(6,6)]
    37      17.546281      17.546281      17.546281    6[1-(0),6-(1,6),6-(6,6)]
    38       9.090543       9.090543       9.090543    6[6-(6,6),8-(25),8-(25)]
    39       9.003111       9.003111       9.003111    6[6-(6,6),8-(25),8-(25)]
    40        8.51943        8.51943        8.51943    6[6-(1,6),6-(1,6),6-(8,8)]
    41       8.767744       8.767744       8.767744    6[1-(0),6-(1,6),6-(6,6)]
    42       13.23744       13.23744       13.23744    6[1-(0),6-(1,6),6-(6,6)]
    43      11.533778      11.533778      11.533778    6[6-(6,6),8-(25,25),8-(25,25)]
    44      12.262535      12.262535      12.262535    6[6-(1,6),6-(1,6),6-(8,8)]
    45      13.063625      13.063625      13.063625    6[1-(0),6-(1,6),6-(6,6)]
    46      13.780507      13.780507      13.780507    6[1-(0),6-(1,6),6-(6,6)]
    47      13.660669      13.660669      13.660669    6[6-(1,6),6-(1,6),6-(8,8)]
    48      12.832587      12.832587      12.832587    6[1-(0),6-(1,6),6-(6,6)]
    49      12.148095      12.148095      12.148095    6[1-(0),6-(1,6),6-(6,6)]
    50      19.886935      19.886935      19.886935    6[6-(6,6),8-(25),8-(25)]
    51       9.003105       9.003105       9.003105    6[6-(6,6),8-(25),8-(25)]
    52       8.519428       8.519428       8.519428    6[6-(1,6),6-(1,6),6-(8,8)]
    53       8.767749       8.767749       8.767749    6[1-(0),6-(1,6),6-(6,6)]
    54       7.839254       7.839254       7.839254    6[1-(0),6-(1,6),6-(6,6)]
    55      10.058969      10.058969      10.058969    6[6-(6,6),8-(25,25),8-(25,25)]
    56      14.728435      14.728435      14.728435    6[6-(1,6),6-(1,6),6-(8,8)]
    57      13.927339      13.927339      13.927339    6[1-(0),6-(1,6),6-(6,6)]
    58      13.210459      13.210459      13.210459    6[1-(0),6-(1,6),6-(6,6)]
    59      13.330301      13.330301      13.330301    6[6-(1,6),6-(1,6),6-(8,8)]
    60      14.158387      14.158387      14.158387    6[1-(0),6-(1,6),6-(6,6)]
    61       4.046479       4.046479       4.046479    6[1-(0),6-(1,6),6-(6,6)]
    62      12.502217      12.502217      12.502217    6[6-(6,6),8-(25),8-(25)]
    63      12.589649      12.589649      12.589649    6[6-(6,6),8-(25),8-(25)]
    64       13.07333       13.07333       13.07333    6[6-(1,6),6-(1,6),6-(8,8)]
    65      12.825016      12.825016      12.825016    6[1-(0),6-(1,6),6-(6,6)]
    66        8.35532        8.35532        8.35532    6[1-(0),6-(1,6),6-(6,6)]
    67      10.058982      10.058982      10.058982    6[6-(6,6),8-(25,25),8-(25,25)]
    68       9.330225       9.330225       9.330225    6[6-(1,6),6-(1,6),6-(8,8)]
    69       8.529135       8.529135       8.529135    6[1-(0),6-(1,6),6-(6,6)]
    70       7.812253       7.812253       7.812253    6[1-(0),6-(1,6),6-(6,6)]
    71       7.932091       7.932091       7.932091    6[6-(1,6),6-(1,6),6-(8,8)]
    72       8.760173       8.760173       8.760173    6[1-(0),6-(1,6),6-(6,6)]
    73       9.444665       9.444665       9.444665    6[1-(0),6-(1,6),6-(6,6)]
    74       1.705825       1.705825       1.705825    6[6-(6,6),8-(25),8-(25)]
    75      12.589655      12.589655      12.589655    6[6-(6,6),8-(25),8-(25)]
    76      13.073332      13.073332      13.073332    6[6-(1,6),6-(1,6),6-(8,8)]
    77      12.825011      12.825011      12.825011    6[1-(0),6-(1,6),6-(6,6)]
    78      13.753506      13.753506      13.753506    6[1-(0),6-(1,6),6-(6,6)]
    79        6.00623        6.00623        6.00623    8[6-(6,8),25-(8,8,8,8),25-(8,8,8,8)]
    80      11.031324      11.031324      11.031324    8[6-(6,8),25-(8,8,8,8),25-(8,8,8,8,8)]
    81       9.046923       9.046923       9.046923    8[6-(6,8),25-(8,8,8,8,8)]
    82       9.780435       9.780435       9.780435    8[6-(6,8),25-(8,8,8,8)]
    83       9.552754       9.552754       9.552754    8[6-(6,8),25-(8,8,8,8,8)]
    84      14.240429      14.240429      14.240429    8[6-(6,8),25-(8,8,8,8)]
    85      11.404435      11.404435      11.404435    8[6-(6,8),25-(8,8,8,8),25-(8,8,8,8)]
    86      11.031315      11.031315      11.031315    8[6-(6,8),25-(8,8,8,8),25-(8,8,8,8,8)]
    87        9.04692        9.04692        9.04692    8[6-(6,8),25-(8,8,8,8,8)]
    88       4.382241       4.382241       4.382241    8[6-(6,8),25-(8,8,8,8)]
    89       9.552751       9.552751       9.552751    8[6-(6,8),25-(8,8,8,8,8)]
    90       8.842236       8.842236       8.842236    8[6-(6,8),25-(8,8,8,8)]
    91       15.58653       15.58653       15.58653    8[6-(6,8),25-(8,8,8,8),25-(8,8,8,8)]
    92      10.561436      10.561436      10.561436    8[6-(6,8),25-(8,8,8,8),25-(8,8,8,8,8)]
    93      12.545837      12.545837      12.545837    8[6-(6,8),25-(8,8,8,8,8)]
    94      11.812325      11.812325      11.812325    8[6-(6,8),25-(8,8,8,8)]
    95      12.040006      12.040006      12.040006    8[6-(6,8),25-(8,8,8,8,8)]
    96       7.352331       7.352331       7.352331    8[6-(6,8),25-(8,8,8,8)]
    97      10.188325      10.188325      10.188325    8[6-(6,8),25-(8,8,8,8),25-(8,8,8,8)]
    98      10.561445      10.561445      10.561445    8[6-(6,8),25-(8,8,8,8),25-(8,8,8,8,8)]
    99       12.54584       12.54584       12.54584    8[6-(6,8),25-(8,8,8,8,8)]
   100       6.414119       6.414119       6.414119    8[6-(6,8),25-(8,8,8,8)]
   101      12.040009      12.040009      12.040009    8[6-(6,8),25-(8,8,8,8,8)]
   102      12.750524      12.750524      12.750524    8[6-(6,8),25-(8,8,8,8)]
