# Supplementary material for: A collection of forcefield precursors for metal–organic frameworks
Source: RSC Adv. 2019 Nov 13;9(63):36492–507. doi: 10.1039/c9ra07327b (PMC9075174; doi:10.1039/c9ra07327b)
Supplement: RA-009-C9RA07327B-s739 [file RA-009-C9RA07327B-s739.txt]

FIJDIM08_clean

10.826700    0.000000    0.000000
5.413356    12.372138    0.000000
5.413332    1.323462    13.325234

     1       10.12253       10.12253       10.12253    25[8-(6),8-(6),8-(6,25),8-(6,25),8-(6,25)]
     2      10.122527      10.122527      10.122527    25[8-(6),8-(6),8-(6,25),8-(6,25),8-(6,25)]
     3      11.530858      11.530858      11.530858    25[8-(6),8-(6),8-(6,25),8-(6,25),8-(6,25)]
     4      11.530861      11.530861      11.530861    25[8-(6),8-(6),8-(6,25),8-(6,25),8-(6,25)]
     5      11.211586      11.211586      11.211586    25[8-(6),8-(6),8-(6),8-(6),8-(6,25),8-(6,25)]
     6      10.441802      10.441802      10.441802    25[8-(6),8-(6),8-(6),8-(6),8-(6,25),8-(6,25)]
     7       7.748655       7.748655       7.748655    1[6-(6,6)]
     8       8.965579       8.965579       8.965579    1[6-(6,6)]
     9      18.185595      18.185595      18.185595    1[6-(6,6)]
    10      11.651697      11.651697      11.651697    1[6-(6,6)]
    11       9.254656       9.254656       9.254656    1[6-(6,6)]
    12      13.095975      13.095975      13.095975    1[6-(6,6)]
    13      13.162009      13.162009      13.162009    1[6-(6,6)]
    14      14.378928      14.378928      14.378928    1[6-(6,6)]
    15      18.185603      18.185603      18.185603    1[6-(6,6)]
    16      11.651686      11.651686      11.651686    1[6-(6,6)]
    17       9.254664       9.254664       9.254664    1[6-(6,6)]
    18       7.682628       7.682628       7.682628    1[6-(6,6)]
    19      13.904733      13.904733      13.904733    1[6-(6,6)]
    20      12.687809      12.687809      12.687809    1[6-(6,6)]
    21       3.467793       3.467793       3.467793    1[6-(6,6)]
    22      10.001691      10.001691      10.001691    1[6-(6,6)]
    23      12.398732      12.398732      12.398732    1[6-(6,6)]
    24       8.557413       8.557413       8.557413    1[6-(6,6)]
    25       8.491379       8.491379       8.491379    1[6-(6,6)]
    26        7.27446        7.27446        7.27446    1[6-(6,6)]
    27       3.467785       3.467785       3.467785    1[6-(6,6)]
    28      10.001702      10.001702      10.001702    1[6-(6,6)]
    29      12.398724      12.398724      12.398724    1[6-(6,6)]
    30       13.97076       13.97076       13.97076    1[6-(6,6)]
    31      11.569413      11.569413      11.569413    6[6-(6,6),8-(25,25),8-(25,25)]
    32       6.884683       6.884683       6.884683    6[6-(1,6),6-(1,6),6-(8,8)]
    33       7.689108       7.689108       7.689108    6[1-(0),6-(1,6),6-(6,6)]
    34       8.402589       8.402589       8.402589    6[1-(0),6-(1,6),6-(6,6)]
    35       8.286744       8.286744       8.286744    6[6-(1,6),6-(1,6),6-(8,8)]
    36         7.4585         7.4585         7.4585    6[1-(0),6-(1,6),6-(6,6)]
    37      17.599869      17.599869      17.599869    6[1-(0),6-(1,6),6-(6,6)]
    38       9.109575       9.109575       9.109575    6[6-(6,6),8-(25),8-(25)]
    39       9.041372       9.041372       9.041372    6[6-(6,6),8-(25),8-(25)]
    40       8.549838       8.549838       8.549838    6[6-(1,6),6-(1,6),6-(8,8)]
    41       8.801017       8.801017       8.801017    6[1-(0),6-(1,6),6-(6,6)]
    42      13.275697      13.275697      13.275697    6[1-(0),6-(1,6),6-(6,6)]
    43      11.569405      11.569405      11.569405    6[6-(6,6),8-(25,25),8-(25,25)]
    44       12.29804       12.29804       12.29804    6[6-(1,6),6-(1,6),6-(8,8)]
    45      13.102462      13.102462      13.102462    6[1-(0),6-(1,6),6-(6,6)]
    46       13.81594       13.81594       13.81594    6[1-(0),6-(1,6),6-(6,6)]
    47      13.700094      13.700094      13.700094    6[6-(1,6),6-(1,6),6-(8,8)]
    48      12.871853      12.871853      12.871853    6[1-(0),6-(1,6),6-(6,6)]
    49      12.186524      12.186524      12.186524    6[1-(0),6-(1,6),6-(6,6)]
    50      19.936278      19.936278      19.936278    6[6-(6,6),8-(25),8-(25)]
    51       9.041376       9.041376       9.041376    6[6-(6,6),8-(25),8-(25)]
    52       8.549846       8.549846       8.549846    6[6-(1,6),6-(1,6),6-(8,8)]
    53       8.801026       8.801026       8.801026    6[1-(0),6-(1,6),6-(6,6)]
    54       7.862352       7.862352       7.862352    6[1-(0),6-(1,6),6-(6,6)]
    55      10.083975      10.083975      10.083975    6[6-(6,6),8-(25,25),8-(25,25)]
    56      14.768705      14.768705      14.768705    6[6-(1,6),6-(1,6),6-(8,8)]
    57       13.96428       13.96428       13.96428    6[1-(0),6-(1,6),6-(6,6)]
    58      13.250799      13.250799      13.250799    6[1-(0),6-(1,6),6-(6,6)]
    59      13.366644      13.366644      13.366644    6[6-(1,6),6-(1,6),6-(8,8)]
    60      14.194888      14.194888      14.194888    6[1-(0),6-(1,6),6-(6,6)]
    61       4.053519       4.053519       4.053519    6[1-(0),6-(1,6),6-(6,6)]
    62      12.543813      12.543813      12.543813    6[6-(6,6),8-(25),8-(25)]
    63      12.612016      12.612016      12.612016    6[6-(6,6),8-(25),8-(25)]
    64       13.10355       13.10355       13.10355    6[6-(1,6),6-(1,6),6-(8,8)]
    65      12.852371      12.852371      12.852371    6[1-(0),6-(1,6),6-(6,6)]
    66       8.377691       8.377691       8.377691    6[1-(0),6-(1,6),6-(6,6)]
    67      10.083983      10.083983      10.083983    6[6-(6,6),8-(25,25),8-(25,25)]
    68       9.355348       9.355348       9.355348    6[6-(1,6),6-(1,6),6-(8,8)]
    69       8.550926       8.550926       8.550926    6[1-(0),6-(1,6),6-(6,6)]
    70       7.837448       7.837448       7.837448    6[1-(0),6-(1,6),6-(6,6)]
    71       7.953294       7.953294       7.953294    6[6-(1,6),6-(1,6),6-(8,8)]
    72       8.781535       8.781535       8.781535    6[1-(0),6-(1,6),6-(6,6)]
    73       9.466864       9.466864       9.466864    6[1-(0),6-(1,6),6-(6,6)]
    74        1.71711        1.71711        1.71711    6[6-(6,6),8-(25),8-(25)]
    75      12.612012      12.612012      12.612012    6[6-(6,6),8-(25),8-(25)]
    76      13.103542      13.103542      13.103542    6[6-(1,6),6-(1,6),6-(8,8)]
    77      12.852362      12.852362      12.852362    6[1-(0),6-(1,6),6-(6,6)]
    78      13.791036      13.791036      13.791036    6[1-(0),6-(1,6),6-(6,6)]
    79       6.020386       6.020386       6.020386    8[6-(6,8),25-(8,8,8,8),25-(8,8,8,8)]
    80      11.067161      11.067161      11.067161    8[6-(6,8),25-(8,8,8,8),25-(8,8,8,8,8)]
    81       9.070599       9.070599       9.070599    8[6-(6,8),25-(8,8,8,8,8)]
    82       9.800319       9.800319       9.800319    8[6-(6,8),25-(8,8,8,8)]
    83       9.592452       9.592452       9.592452    8[6-(6,8),25-(8,8,8,8,8)]
    84      14.296659      14.296659      14.296659    8[6-(6,8),25-(8,8,8,8)]
    85      11.433746      11.433746      11.433746    8[6-(6,8),25-(8,8,8,8),25-(8,8,8,8)]
    86      11.067155      11.067155      11.067155    8[6-(6,8),25-(8,8,8,8),25-(8,8,8,8,8)]
    87       9.070602       9.070602       9.070602    8[6-(6,8),25-(8,8,8,8,8)]
    88      15.213664      15.213664      15.213664    8[6-(6,8),25-(8,8,8,8)]
    89       9.592454       9.592454       9.592454    8[6-(6,8),25-(8,8,8,8,8)]
    90       8.883306       8.883306       8.883306    8[6-(6,8),25-(8,8,8,8)]
    91      15.633002      15.633002      15.633002    8[6-(6,8),25-(8,8,8,8),25-(8,8,8,8)]
    92      10.586227      10.586227      10.586227    8[6-(6,8),25-(8,8,8,8),25-(8,8,8,8,8)]
    93      12.582789      12.582789      12.582789    8[6-(6,8),25-(8,8,8,8,8)]
    94      11.853069      11.853069      11.853069    8[6-(6,8),25-(8,8,8,8)]
    95      12.060936      12.060936      12.060936    8[6-(6,8),25-(8,8,8,8,8)]
    96       7.356729       7.356729       7.356729    8[6-(6,8),25-(8,8,8,8)]
    97      10.219642      10.219642      10.219642    8[6-(6,8),25-(8,8,8,8),25-(8,8,8,8)]
    98      10.586233      10.586233      10.586233    8[6-(6,8),25-(8,8,8,8),25-(8,8,8,8,8)]
    99      12.582786      12.582786      12.582786    8[6-(6,8),25-(8,8,8,8,8)]
   100       6.439724       6.439724       6.439724    8[6-(6,8),25-(8,8,8,8)]
   101      12.060934      12.060934      12.060934    8[6-(6,8),25-(8,8,8,8,8)]
   102      12.770082      12.770082      12.770082    8[6-(6,8),25-(8,8,8,8)]
