# Supplementary material for: A collection of forcefield precursors for metal–organic frameworks
Source: RSC Adv. 2019 Nov 13;9(63):36492–507. doi: 10.1039/c9ra07327b (PMC9075174; doi:10.1039/c9ra07327b)
Supplement: RA-009-C9RA07327B-s740 [file RA-009-C9RA07327B-s740.txt]

FIJDIM09_clean

10.854200    0.000000    0.000000
5.427074    12.363396    0.000000
5.427076    1.335011    13.326732

     1       10.15562       10.15562       10.15562    25[8-(6),8-(6),8-(6,25),8-(6,25),8-(6,25)]
     2      10.155602      10.155602      10.155602    25[8-(6),8-(6),8-(6,25),8-(6,25),8-(6,25)]
     3       11.55273       11.55273       11.55273    25[8-(6),8-(6),8-(6,25),8-(6,25),8-(6,25)]
     4      11.552748      11.552748      11.552748    25[8-(6),8-(6),8-(6,25),8-(6,25),8-(6,25)]
     5      11.247218      11.247218      11.247218    25[8-(6),8-(6),8-(6),8-(6),8-(6,25),8-(6,25)]
     6      10.461132      10.461132      10.461132    25[8-(6),8-(6),8-(6),8-(6),8-(6,25),8-(6,25)]
     7        7.76724        7.76724        7.76724    1[6-(6,6)]
     8       8.983995       8.983995       8.983995    1[6-(6,6)]
     9       18.23502       18.23502       18.23502    1[6-(6,6)]
    10      11.685621      11.685621      11.685621    1[6-(6,6)]
    11        9.29118        9.29118        9.29118    1[6-(6,6)]
    12      13.128123      13.128123      13.128123    1[6-(6,6)]
    13      13.194342      13.194342      13.194342    1[6-(6,6)]
    14      14.411099      14.411099      14.411099    1[6-(6,6)]
    15      18.235017      18.235017      18.235017    1[6-(6,6)]
    16      11.685618      11.685618      11.685618    1[6-(6,6)]
    17       9.291185       9.291185       9.291185    1[6-(6,6)]
    18       7.701036       7.701036       7.701036    1[6-(6,6)]
    19       13.94111       13.94111       13.94111    1[6-(6,6)]
    20      12.724355      12.724355      12.724355    1[6-(6,6)]
    21        3.47333        3.47333        3.47333    1[6-(6,6)]
    22      10.022729      10.022729      10.022729    1[6-(6,6)]
    23       12.41717       12.41717       12.41717    1[6-(6,6)]
    24       8.580227       8.580227       8.580227    1[6-(6,6)]
    25       8.514008       8.514008       8.514008    1[6-(6,6)]
    26       7.297251       7.297251       7.297251    1[6-(6,6)]
    27       3.473333       3.473333       3.473333    1[6-(6,6)]
    28      10.022732      10.022732      10.022732    1[6-(6,6)]
    29      12.417165      12.417165      12.417165    1[6-(6,6)]
    30      14.007314      14.007314      14.007314    1[6-(6,6)]
    31      11.600313      11.600313      11.600313    6[6-(6,6),8-(25,25),8-(25,25)]
    32       6.904327       6.904327       6.904327    6[6-(1,6),6-(1,6),6-(8,8)]
    33        7.70754        7.70754        7.70754    6[1-(0),6-(1,6),6-(6,6)]
    34       8.422831       8.422831       8.422831    6[1-(0),6-(1,6),6-(6,6)]
    35       8.309944       8.309944       8.309944    6[6-(1,6),6-(1,6),6-(8,8)]
    36       7.479596       7.479596       7.479596    6[1-(0),6-(1,6),6-(6,6)]
    37      17.647811      17.647811      17.647811    6[1-(0),6-(1,6),6-(6,6)]
    38        9.12835        9.12835        9.12835    6[6-(6,6),8-(25),8-(25)]
    39       9.076274       9.076274       9.076274    6[6-(6,6),8-(25),8-(25)]
    40       8.576979       8.576979       8.576979    6[6-(1,6),6-(1,6),6-(8,8)]
    41       8.832049       8.832049       8.832049    6[1-(0),6-(1,6),6-(6,6)]
    42        13.3083        13.3083        13.3083    6[1-(0),6-(1,6),6-(6,6)]
    43      11.600298      11.600298      11.600298    6[6-(6,6),8-(25,25),8-(25,25)]
    44      12.331437      12.331437      12.331437    6[6-(1,6),6-(1,6),6-(8,8)]
    45      13.134646      13.134646      13.134646    6[1-(0),6-(1,6),6-(6,6)]
    46      13.849938      13.849938      13.849938    6[1-(0),6-(1,6),6-(6,6)]
    47      13.737058      13.737058      13.737058    6[6-(1,6),6-(1,6),6-(8,8)]
    48      12.906714      12.906714      12.906714    6[1-(0),6-(1,6),6-(6,6)]
    49      12.220728      12.220728      12.220728    6[1-(0),6-(1,6),6-(6,6)]
    50      19.982539      19.982539      19.982539    6[6-(6,6),8-(25),8-(25)]
    51       9.076265       9.076265       9.076265    6[6-(6,6),8-(25),8-(25)]
    52       8.576974       8.576974       8.576974    6[6-(1,6),6-(1,6),6-(8,8)]
    53       8.832051       8.832051       8.832051    6[1-(0),6-(1,6),6-(6,6)]
    54       7.881218       7.881218       7.881218    6[1-(0),6-(1,6),6-(6,6)]
    55      10.108037      10.108037      10.108037    6[6-(6,6),8-(25,25),8-(25,25)]
    56      14.804023      14.804023      14.804023    6[6-(1,6),6-(1,6),6-(8,8)]
    57       14.00081       14.00081       14.00081    6[1-(0),6-(1,6),6-(6,6)]
    58      13.285519      13.285519      13.285519    6[1-(0),6-(1,6),6-(6,6)]
    59      13.398406      13.398406      13.398406    6[6-(1,6),6-(1,6),6-(8,8)]
    60      14.228754      14.228754      14.228754    6[1-(0),6-(1,6),6-(6,6)]
    61       4.060539       4.060539       4.060539    6[1-(0),6-(1,6),6-(6,6)]
    62          12.58          12.58          12.58    6[6-(6,6),8-(25),8-(25)]
    63      12.632076      12.632076      12.632076    6[6-(6,6),8-(25),8-(25)]
    64      13.131371      13.131371      13.131371    6[6-(1,6),6-(1,6),6-(8,8)]
    65      12.876301      12.876301      12.876301    6[1-(0),6-(1,6),6-(6,6)]
    66        8.40005        8.40005        8.40005    6[1-(0),6-(1,6),6-(6,6)]
    67      10.108052      10.108052      10.108052    6[6-(6,6),8-(25,25),8-(25,25)]
    68       9.376913       9.376913       9.376913    6[6-(1,6),6-(1,6),6-(8,8)]
    69       8.573704       8.573704       8.573704    6[1-(0),6-(1,6),6-(6,6)]
    70       7.858412       7.858412       7.858412    6[1-(0),6-(1,6),6-(6,6)]
    71       7.971292       7.971292       7.971292    6[6-(1,6),6-(1,6),6-(8,8)]
    72       8.801636       8.801636       8.801636    6[1-(0),6-(1,6),6-(6,6)]
    73       9.487622       9.487622       9.487622    6[1-(0),6-(1,6),6-(6,6)]
    74       1.725811       1.725811       1.725811    6[6-(6,6),8-(25),8-(25)]
    75      12.632085      12.632085      12.632085    6[6-(6,6),8-(25),8-(25)]
    76      13.131376      13.131376      13.131376    6[6-(1,6),6-(1,6),6-(8,8)]
    77      12.876299      12.876299      12.876299    6[1-(0),6-(1,6),6-(6,6)]
    78      13.827132      13.827132      13.827132    6[1-(0),6-(1,6),6-(6,6)]
    79       6.034149       6.034149       6.034149    8[6-(6,8),25-(8,8,8,8),25-(8,8,8,8)]
    80      11.101342      11.101342      11.101342    8[6-(6,8),25-(8,8,8,8),25-(8,8,8,8,8)]
    81       9.089055       9.089055       9.089055    8[6-(6,8),25-(8,8,8,8,8)]
    82        9.81868        9.81868        9.81868    8[6-(6,8),25-(8,8,8,8)]
    83       9.630596       9.630596       9.630596    8[6-(6,8),25-(8,8,8,8,8)]
    84      14.349221      14.349221      14.349221    8[6-(6,8),25-(8,8,8,8)]
    85      11.461252      11.461252      11.461252    8[6-(6,8),25-(8,8,8,8),25-(8,8,8,8)]
    86      11.101333      11.101333      11.101333    8[6-(6,8),25-(8,8,8,8),25-(8,8,8,8,8)]
    87        9.08905        9.08905        9.08905    8[6-(6,8),25-(8,8,8,8,8)]
    88       15.24579       15.24579       15.24579    8[6-(6,8),25-(8,8,8,8)]
    89       9.630591       9.630591       9.630591    8[6-(6,8),25-(8,8,8,8,8)]
    90       8.922132       8.922132       8.922132    8[6-(6,8),25-(8,8,8,8)]
    91      15.674201      15.674201      15.674201    8[6-(6,8),25-(8,8,8,8),25-(8,8,8,8)]
    92      10.607008      10.607008      10.607008    8[6-(6,8),25-(8,8,8,8),25-(8,8,8,8,8)]
    93      12.619295      12.619295      12.619295    8[6-(6,8),25-(8,8,8,8,8)]
    94       11.88967       11.88967       11.88967    8[6-(6,8),25-(8,8,8,8)]
    95      12.077754      12.077754      12.077754    8[6-(6,8),25-(8,8,8,8,8)]
    96       7.359129       7.359129       7.359129    8[6-(6,8),25-(8,8,8,8)]
    97      10.247098      10.247098      10.247098    8[6-(6,8),25-(8,8,8,8),25-(8,8,8,8)]
    98      10.607017      10.607017      10.607017    8[6-(6,8),25-(8,8,8,8),25-(8,8,8,8,8)]
    99        12.6193        12.6193        12.6193    8[6-(6,8),25-(8,8,8,8,8)]
   100        6.46256        6.46256        6.46256    8[6-(6,8),25-(8,8,8,8)]
   101      12.077759      12.077759      12.077759    8[6-(6,8),25-(8,8,8,8,8)]
   102      12.786218      12.786218      12.786218    8[6-(6,8),25-(8,8,8,8)]
