# Supplementary material for: A collection of forcefield precursors for metal–organic frameworks
Source: RSC Adv. 2019 Nov 13;9(63):36492–507. doi: 10.1039/c9ra07327b (PMC9075174; doi:10.1039/c9ra07327b)
Supplement: RA-009-C9RA07327B-s741 [file RA-009-C9RA07327B-s741.txt]

FIJDIM10_clean

10.652700    0.000000    0.000000
5.326359    12.441718    0.000000
5.326373    1.259134    13.318673

     1       9.897666       9.897666       9.897666    25[8-(6),8-(6),8-(6,25),8-(6,25),8-(6,25)]
     2       9.897655       9.897655       9.897655    25[8-(6),8-(6),8-(6,25),8-(6,25),8-(6,25)]
     3       0.755066       0.755066       0.755066    25[8-(6),8-(6),8-(6,25),8-(6,25),8-(6,25)]
     4      11.407777      11.407777      11.407777    25[8-(6),8-(6),8-(6,25),8-(6,25),8-(6,25)]
     5      10.970068      10.970068      10.970068    25[8-(6),8-(6),8-(6),8-(6),8-(6,25),8-(6,25)]
     6      10.335364      10.335364      10.335364    25[8-(6),8-(6),8-(6),8-(6),8-(6,25),8-(6,25)]
     7       7.640127       7.640127       7.640127    1[6-(6,6)]
     8        8.93571        8.93571        8.93571    1[6-(6,6)]
     9       7.179287       7.179287       7.179287    1[6-(6,6)]
    10      11.330985      11.330985      11.330985    1[6-(6,6)]
    11       9.085175       9.085175       9.085175    1[6-(6,6)]
    12      12.877106      12.877106      12.877106    1[6-(6,6)]
    13       12.96648       12.96648       12.96648    1[6-(6,6)]
    14      14.262061      14.262061      14.262061    1[6-(6,6)]
    15       7.179291       7.179291       7.179291    1[6-(6,6)]
    16      11.330978      11.330978      11.330978    1[6-(6,6)]
    17       9.085183       9.085183       9.085183    1[6-(6,6)]
    18       7.550764       7.550764       7.550764    1[6-(6,6)]
    19      13.665305      13.665305      13.665305    1[6-(6,6)]
    20      12.369722      12.369722      12.369722    1[6-(6,6)]
    21      14.126145      14.126145      14.126145    1[6-(6,6)]
    22       9.974447       9.974447       9.974447    1[6-(6,6)]
    23      12.220257      12.220257      12.220257    1[6-(6,6)]
    24       8.428326       8.428326       8.428326    1[6-(6,6)]
    25       8.338952       8.338952       8.338952    1[6-(6,6)]
    26       7.043371       7.043371       7.043371    1[6-(6,6)]
    27      14.126141      14.126141      14.126141    1[6-(6,6)]
    28       9.974454       9.974454       9.974454    1[6-(6,6)]
    29      12.220249      12.220249      12.220249    1[6-(6,6)]
    30      13.754668      13.754668      13.754668    1[6-(6,6)]
    31      11.370403      11.370403      11.370403    6[6-(6,6),8-(25,25),8-(25,25)]
    32       6.758613       6.758613       6.758613    6[6-(1,6),6-(1,6),6-(8,8)]
    33       7.570671       7.570671       7.570671    6[1-(0),6-(1,6),6-(6,6)]
    34       8.286746       8.286746       8.286746    6[1-(0),6-(1,6),6-(6,6)]
    35       8.162001       8.162001       8.162001    6[6-(1,6),6-(1,6),6-(8,8)]
    36       7.309464       7.309464       7.309464    6[1-(0),6-(1,6),6-(6,6)]
    37       6.629395       6.629395       6.629395    6[1-(0),6-(1,6),6-(6,6)]
    38        9.00005        9.00005        9.00005    6[6-(6,6),8-(25),8-(25)]
    39      19.450364      19.450364      19.450364    6[6-(6,6),8-(25),8-(25)]
    40      19.016583      19.016583      19.016583    6[6-(1,6),6-(1,6),6-(8,8)]
    41       8.613687       8.613687       8.613687    6[1-(0),6-(1,6),6-(6,6)]
    42      13.064272      13.064272      13.064272    6[1-(0),6-(1,6),6-(6,6)]
    43       11.37039       11.37039       11.37039    6[6-(6,6),8-(25,25),8-(25,25)]
    44      12.084973      12.084973      12.084973    6[6-(1,6),6-(1,6),6-(8,8)]
    45      12.897026      12.897026      12.897026    6[1-(0),6-(1,6),6-(6,6)]
    46        13.6131        13.6131        13.6131    6[1-(0),6-(1,6),6-(6,6)]
    47      13.488358      13.488358      13.488358    6[6-(1,6),6-(1,6),6-(8,8)]
    48      12.635824      12.635824      12.635824    6[1-(0),6-(1,6),6-(6,6)]
    49      11.955757      11.955757      11.955757    6[1-(0),6-(1,6),6-(6,6)]
    50       9.000046       9.000046       9.000046    6[6-(6,6),8-(25),8-(25)]
    51       8.797662       8.797662       8.797662    6[6-(6,6),8-(25),8-(25)]
    52       8.363886       8.363886       8.363886    6[6-(1,6),6-(1,6),6-(8,8)]
    53       8.613694       8.613694       8.613694    6[1-(0),6-(1,6),6-(6,6)]
    54       7.737933       7.737933       7.737933    6[1-(0),6-(1,6),6-(6,6)]
    55       9.935029       9.935029       9.935029    6[6-(6,6),8-(25,25),8-(25,25)]
    56      14.546819      14.546819      14.546819    6[6-(1,6),6-(1,6),6-(8,8)]
    57      13.734761      13.734761      13.734761    6[1-(0),6-(1,6),6-(6,6)]
    58      13.018686      13.018686      13.018686    6[1-(0),6-(1,6),6-(6,6)]
    59      13.143431      13.143431      13.143431    6[6-(1,6),6-(1,6),6-(8,8)]
    60      13.995968      13.995968      13.995968    6[1-(0),6-(1,6),6-(6,6)]
    61      14.676037      14.676037      14.676037    6[1-(0),6-(1,6),6-(6,6)]
    62      12.305382      12.305382      12.305382    6[6-(6,6),8-(25),8-(25)]
    63       1.855068       1.855068       1.855068    6[6-(6,6),8-(25),8-(25)]
    64       2.288849       2.288849       2.288849    6[6-(1,6),6-(1,6),6-(8,8)]
    65      12.691745      12.691745      12.691745    6[1-(0),6-(1,6),6-(6,6)]
    66        8.24116        8.24116        8.24116    6[1-(0),6-(1,6),6-(6,6)]
    67       9.935042       9.935042       9.935042    6[6-(6,6),8-(25,25),8-(25,25)]
    68       9.220459       9.220459       9.220459    6[6-(1,6),6-(1,6),6-(8,8)]
    69       8.408406       8.408406       8.408406    6[1-(0),6-(1,6),6-(6,6)]
    70       7.692332       7.692332       7.692332    6[1-(0),6-(1,6),6-(6,6)]
    71       7.817074       7.817074       7.817074    6[6-(1,6),6-(1,6),6-(8,8)]
    72       8.669608       8.669608       8.669608    6[1-(0),6-(1,6),6-(6,6)]
    73       9.349675       9.349675       9.349675    6[1-(0),6-(1,6),6-(6,6)]
    74      12.305386      12.305386      12.305386    6[6-(6,6),8-(25),8-(25)]
    75       12.50777       12.50777       12.50777    6[6-(6,6),8-(25),8-(25)]
    76      12.941546      12.941546      12.941546    6[6-(1,6),6-(1,6),6-(8,8)]
    77      12.691738      12.691738      12.691738    6[1-(0),6-(1,6),6-(6,6)]
    78      13.567499      13.567499      13.567499    6[1-(0),6-(1,6),6-(6,6)]
    79       5.940274       5.940274       5.940274    8[6-(6,8),25-(8,8,8,8),25-(8,8,8,8)]
    80      10.847353      10.847353      10.847353    8[6-(6,8),25-(8,8,8,8),25-(8,8,8,8,8)]
    81       8.951898       8.951898       8.951898    8[6-(6,8),25-(8,8,8,8,8)]
    82         9.7108         9.7108         9.7108    8[6-(6,8),25-(8,8,8,8)]
    83        9.33946        9.33946        9.33946    8[6-(6,8),25-(8,8,8,8,8)]
    84      13.940035      13.940035      13.940035    8[6-(6,8),25-(8,8,8,8)]
    85      11.266631      11.266631      11.266631    8[6-(6,8),25-(8,8,8,8),25-(8,8,8,8)]
    86      10.847345      10.847345      10.847345    8[6-(6,8),25-(8,8,8,8),25-(8,8,8,8,8)]
    87       8.951898       8.951898       8.951898    8[6-(6,8),25-(8,8,8,8,8)]
    88      15.037152      15.037152      15.037152    8[6-(6,8),25-(8,8,8,8)]
    89       9.339458       9.339458       9.339458    8[6-(6,8),25-(8,8,8,8,8)]
    90       8.613688       8.613688       8.613688    8[6-(6,8),25-(8,8,8,8)]
    91      15.365158      15.365158      15.365158    8[6-(6,8),25-(8,8,8,8),25-(8,8,8,8)]
    92      10.458079      10.458079      10.458079    8[6-(6,8),25-(8,8,8,8),25-(8,8,8,8,8)]
    93      12.353534      12.353534      12.353534    8[6-(6,8),25-(8,8,8,8,8)]
    94      11.594632      11.594632      11.594632    8[6-(6,8),25-(8,8,8,8)]
    95      11.965972      11.965972      11.965972    8[6-(6,8),25-(8,8,8,8,8)]
    96       7.365397       7.365397       7.365397    8[6-(6,8),25-(8,8,8,8)]
    97      10.038801      10.038801      10.038801    8[6-(6,8),25-(8,8,8,8),25-(8,8,8,8)]
    98      10.458087      10.458087      10.458087    8[6-(6,8),25-(8,8,8,8),25-(8,8,8,8,8)]
    99      12.353534      12.353534      12.353534    8[6-(6,8),25-(8,8,8,8,8)]
   100        6.26828        6.26828        6.26828    8[6-(6,8),25-(8,8,8,8)]
   101      11.965974      11.965974      11.965974    8[6-(6,8),25-(8,8,8,8,8)]
   102      12.691744      12.691744      12.691744    8[6-(6,8),25-(8,8,8,8)]
