# Supplementary material for: A collection of forcefield precursors for metal–organic frameworks
Source: RSC Adv. 2019 Nov 13;9(63):36492–507. doi: 10.1039/c9ra07327b (PMC9075174; doi:10.1039/c9ra07327b)
Supplement: RA-009-C9RA07327B-s742 [file RA-009-C9RA07327B-s742.txt]

FIJDIM11_clean

10.657000    0.000000    0.000000
5.328517    12.444057    0.000000
5.328529    1.251248    13.337905

     1       9.910184       9.910184       9.910184    25[8-(6),8-(6),8-(6,25),8-(6,25),8-(6,25)]
     2       9.910146       9.910146       9.910146    25[8-(6),8-(6),8-(6,25),8-(6,25),8-(6,25)]
     3      11.403915      11.403915      11.403915    25[8-(6),8-(6),8-(6,25),8-(6,25),8-(6,25)]
     4        11.4039        11.4039        11.4039    25[8-(6),8-(6),8-(6,25),8-(6,25),8-(6,25)]
     5      10.978556      10.978556      10.978556    25[8-(6),8-(6),8-(6),8-(6),8-(6,25),8-(6,25)]
     6       10.33549       10.33549       10.33549    25[8-(6),8-(6),8-(6),8-(6),8-(6,25),8-(6,25)]
     7      12.953605      12.953605      12.953605    1[6-(6,6)]
     8       14.17916       14.17916       14.17916    1[6-(6,6)]
     9       7.199882       7.199882       7.199882    1[6-(6,6)]
    10      11.407283      11.407283      11.407283    1[6-(6,6)]
    11       9.027583       9.027583       9.027583    1[6-(6,6)]
    12       7.591013       7.591013       7.591013    1[6-(6,6)]
    13       7.625102       7.625102       7.625102    1[6-(6,6)]
    14       8.850657       8.850657       8.850657    1[6-(6,6)]
    15        7.19988        7.19988        7.19988    1[6-(6,6)]
    16      11.407292      11.407292      11.407292    1[6-(6,6)]
    17       9.027575       9.027575       9.027575    1[6-(6,6)]
    18      12.919501      12.919501      12.919501    1[6-(6,6)]
    19       8.360441       8.360441       8.360441    1[6-(6,6)]
    20       7.134886       7.134886       7.134886    1[6-(6,6)]
    21      14.114164      14.114164      14.114164    1[6-(6,6)]
    22       9.906763       9.906763       9.906763    1[6-(6,6)]
    23      12.286463      12.286463      12.286463    1[6-(6,6)]
    24      13.723033      13.723033      13.723033    1[6-(6,6)]
    25      13.688944      13.688944      13.688944    1[6-(6,6)]
    26      12.463389      12.463389      12.463389    1[6-(6,6)]
    27      14.114166      14.114166      14.114166    1[6-(6,6)]
    28       9.906754       9.906754       9.906754    1[6-(6,6)]
    29      12.286471      12.286471      12.286471    1[6-(6,6)]
    30       8.394545       8.394545       8.394545    1[6-(6,6)]
    31      11.369021      11.369021      11.369021    6[6-(6,6),8-(25,25),8-(25,25)]
    32      12.085277      12.085277      12.085277    6[6-(1,6),6-(1,6),6-(8,8)]
    33      12.894567      12.894567      12.894567    6[1-(0),6-(1,6),6-(6,6)]
    34      13.613381      13.613381      13.613381    6[1-(0),6-(1,6),6-(6,6)]
    35      13.488377      13.488377      13.488377    6[6-(1,6),6-(1,6),6-(8,8)]
    36      12.638058      12.638058      12.638058    6[1-(0),6-(1,6),6-(6,6)]
    37      11.951534      11.951534      11.951534    6[1-(0),6-(1,6),6-(6,6)]
    38       8.992491       8.992491       8.992491    6[6-(6,6),8-(25),8-(25)]
    39       8.813265       8.813265       8.813265    6[6-(6,6),8-(25),8-(25)]
    40       8.373346       8.373346       8.373346    6[6-(1,6),6-(1,6),6-(8,8)]
    41       8.613985       8.613985       8.613985    6[1-(0),6-(1,6),6-(6,6)]
    42       7.752043       7.752043       7.752043    6[1-(0),6-(1,6),6-(6,6)]
    43      11.369037      11.369037      11.369037    6[6-(6,6),8-(25,25),8-(25,25)]
    44       6.756765       6.756765       6.756765    6[6-(1,6),6-(1,6),6-(8,8)]
    45        7.56606        7.56606        7.56606    6[1-(0),6-(1,6),6-(6,6)]
    46       8.284875       8.284875       8.284875    6[1-(0),6-(1,6),6-(6,6)]
    47       8.159866       8.159866       8.159866    6[6-(1,6),6-(1,6),6-(8,8)]
    48       7.309542       7.309542       7.309542    6[1-(0),6-(1,6),6-(6,6)]
    49       6.623017       6.623017       6.623017    6[1-(0),6-(1,6),6-(6,6)]
    50       8.992498       8.992498       8.992498    6[6-(6,6),8-(25),8-(25)]
    51      19.470269      19.470269      19.470269    6[6-(6,6),8-(25),8-(25)]
    52       8.373346       8.373346       8.373346    6[6-(1,6),6-(1,6),6-(8,8)]
    53       8.613977       8.613977       8.613977    6[1-(0),6-(1,6),6-(6,6)]
    54      13.080526      13.080526      13.080526    6[1-(0),6-(1,6),6-(6,6)]
    55       9.945025       9.945025       9.945025    6[6-(6,6),8-(25,25),8-(25,25)]
    56       9.228769       9.228769       9.228769    6[6-(1,6),6-(1,6),6-(8,8)]
    57       8.419479       8.419479       8.419479    6[1-(0),6-(1,6),6-(6,6)]
    58       7.700665       7.700665       7.700665    6[1-(0),6-(1,6),6-(6,6)]
    59       7.825669       7.825669       7.825669    6[6-(1,6),6-(1,6),6-(8,8)]
    60       8.675988       8.675988       8.675988    6[1-(0),6-(1,6),6-(6,6)]
    61       9.362512       9.362512       9.362512    6[1-(0),6-(1,6),6-(6,6)]
    62      12.321555      12.321555      12.321555    6[6-(6,6),8-(25),8-(25)]
    63      12.500781      12.500781      12.500781    6[6-(6,6),8-(25),8-(25)]
    64        12.9407        12.9407        12.9407    6[6-(1,6),6-(1,6),6-(8,8)]
    65      12.700061      12.700061      12.700061    6[1-(0),6-(1,6),6-(6,6)]
    66      13.562003      13.562003      13.562003    6[1-(0),6-(1,6),6-(6,6)]
    67       9.945009       9.945009       9.945009    6[6-(6,6),8-(25,25),8-(25,25)]
    68      14.557281      14.557281      14.557281    6[6-(1,6),6-(1,6),6-(8,8)]
    69      13.747986      13.747986      13.747986    6[1-(0),6-(1,6),6-(6,6)]
    70      13.029171      13.029171      13.029171    6[1-(0),6-(1,6),6-(6,6)]
    71       13.15418       13.15418       13.15418    6[6-(1,6),6-(1,6),6-(8,8)]
    72      14.004504      14.004504      14.004504    6[1-(0),6-(1,6),6-(6,6)]
    73      14.691029      14.691029      14.691029    6[1-(0),6-(1,6),6-(6,6)]
    74      12.321548      12.321548      12.321548    6[6-(6,6),8-(25),8-(25)]
    75       1.843777       1.843777       1.843777    6[6-(6,6),8-(25),8-(25)]
    76         2.2837         2.2837         2.2837    6[6-(1,6),6-(1,6),6-(8,8)]
    77      12.700069      12.700069      12.700069    6[1-(0),6-(1,6),6-(6,6)]
    78        8.23352        8.23352        8.23352    6[1-(0),6-(1,6),6-(6,6)]
    79      11.266178      11.266178      11.266178    8[6-(6,8),25-(8,8,8,8),25-(8,8,8,8)]
    80      10.845765      10.845765      10.845765    8[6-(6,8),25-(8,8,8,8),25-(8,8,8,8,8)]
    81       8.950079       8.950079       8.950079    8[6-(6,8),25-(8,8,8,8,8)]
    82      15.021277      15.021277      15.021277    8[6-(6,8),25-(8,8,8,8)]
    83       9.346009       9.346009       9.346009    8[6-(6,8),25-(8,8,8,8,8)]
    84       8.644455       8.644455       8.644455    8[6-(6,8),25-(8,8,8,8)]
    85        5.93767        5.93767        5.93767    8[6-(6,8),25-(8,8,8,8),25-(8,8,8,8)]
    86      10.845775      10.845775      10.845775    8[6-(6,8),25-(8,8,8,8),25-(8,8,8,8,8)]
    87       8.950081       8.950081       8.950081    8[6-(6,8),25-(8,8,8,8,8)]
    88       9.692772       9.692772       9.692772    8[6-(6,8),25-(8,8,8,8)]
    89       9.346012       9.346012       9.346012    8[6-(6,8),25-(8,8,8,8,8)]
    90      13.972948      13.972948      13.972948    8[6-(6,8),25-(8,8,8,8)]
    91      10.047868      10.047868      10.047868    8[6-(6,8),25-(8,8,8,8),25-(8,8,8,8)]
    92      10.468281      10.468281      10.468281    8[6-(6,8),25-(8,8,8,8),25-(8,8,8,8,8)]
    93      12.363967      12.363967      12.363967    8[6-(6,8),25-(8,8,8,8,8)]
    94       6.292769       6.292769       6.292769    8[6-(6,8),25-(8,8,8,8)]
    95      11.968037      11.968037      11.968037    8[6-(6,8),25-(8,8,8,8,8)]
    96      12.669591      12.669591      12.669591    8[6-(6,8),25-(8,8,8,8)]
    97      15.376376      15.376376      15.376376    8[6-(6,8),25-(8,8,8,8),25-(8,8,8,8)]
    98      10.468271      10.468271      10.468271    8[6-(6,8),25-(8,8,8,8),25-(8,8,8,8,8)]
    99      12.363965      12.363965      12.363965    8[6-(6,8),25-(8,8,8,8,8)]
   100      11.621274      11.621274      11.621274    8[6-(6,8),25-(8,8,8,8)]
   101      11.968034      11.968034      11.968034    8[6-(6,8),25-(8,8,8,8,8)]
   102       7.341098       7.341098       7.341098    8[6-(6,8),25-(8,8,8,8)]
