# Supplementary material for: A collection of forcefield precursors for metal–organic frameworks
Source: RSC Adv. 2019 Nov 13;9(63):36492–507. doi: 10.1039/c9ra07327b (PMC9075174; doi:10.1039/c9ra07327b)
Supplement: RA-009-C9RA07327B-s743 [file RA-009-C9RA07327B-s743.txt]

FIJDIM12_clean

10.711500    0.000000    0.000000
5.355743    12.401980    0.000000
5.355732    1.284372    13.296473

     1      14.123423      14.123423      14.123423    25[8-(6),8-(6),8-(6,25),8-(6,25),8-(6,25)]
     2      14.123415      14.123415      14.123415    25[8-(6),8-(6),8-(6,25),8-(6,25),8-(6,25)]
     3       7.299552       7.299552       7.299552    25[8-(6),8-(6),8-(6,25),8-(6,25),8-(6,25)]
     4        7.29956        7.29956        7.29956    25[8-(6),8-(6),8-(6,25),8-(6,25),8-(6,25)]
     5      13.041664      13.041664      13.041664    25[8-(6),8-(6),8-(6),8-(6),8-(6,25),8-(6,25)]
     6       8.381311       8.381311       8.381311    25[8-(6),8-(6),8-(6),8-(6),8-(6,25),8-(6,25)]
     7      16.931649      16.931649      16.931649    1[6-(6,6)]
     8       9.943469       9.943469       9.943469    1[6-(6,6)]
     9      15.698754      15.698754      15.698754    1[6-(6,6)]
    10       8.827341       8.827341       8.827341    1[6-(6,6)]
    11      11.147436      11.147436      11.147436    1[6-(6,6)]
    12      14.984299      14.984299      14.984299    1[6-(6,6)]
    13        11.5759        11.5759        11.5759    1[6-(6,6)]
    14       9.943472       9.943472       9.943472    1[6-(6,6)]
    15      10.343007      10.343007      10.343007    1[6-(6,6)]
    16       8.827334       8.827334       8.827334    1[6-(6,6)]
    17      16.503193      16.503193      16.503193    1[6-(6,6)]
    18      14.984305      14.984305      14.984305    1[6-(6,6)]
    19       4.491326       4.491326       4.491326    1[6-(6,6)]
    20      11.479506      11.479506      11.479506    1[6-(6,6)]
    21       5.724221       5.724221       5.724221    1[6-(6,6)]
    22      12.595634      12.595634      12.595634    1[6-(6,6)]
    23      10.275539      10.275539      10.275539    1[6-(6,6)]
    24       6.438676       6.438676       6.438676    1[6-(6,6)]
    25       9.847075       9.847075       9.847075    1[6-(6,6)]
    26      11.479503      11.479503      11.479503    1[6-(6,6)]
    27      11.079968      11.079968      11.079968    1[6-(6,6)]
    28      12.595641      12.595641      12.595641    1[6-(6,6)]
    29       4.919782       4.919782       4.919782    1[6-(6,6)]
    30        6.43867        6.43867        6.43867    1[6-(6,6)]
    31      11.718367      11.718367      11.718367    6[6-(6,6),8-(25),8-(25)]
    32      16.239684      16.239684      16.239684    6[6-(1,6),6-(1,6),6-(8,8)]
    33      16.354298      16.354298      16.354298    6[1-(0),6-(1,6),6-(6,6)]
    34      15.404185      15.404185      15.404185    6[1-(0),6-(1,6),6-(6,6)]
    35      15.637698      15.637698      15.637698    6[1-(0),6-(1,6),6-(6,6)]
    36      14.724004      14.724004      14.724004    6[1-(0),6-(1,6),6-(6,6)]
    37      14.832192      14.832192      14.832192    6[6-(1,6),6-(1,6),6-(8,8)]
    38       8.760931       8.760931       8.760931    6[6-(6,6),8-(25,25),8-(25,25)]
    39       4.495602       4.495602       4.495602    6[6-(6,6),8-(25),8-(25)]
    40       4.962622       4.962622       4.962622    6[6-(1,6),6-(1,6),6-(8,8)]
    41      10.969624      10.969624      10.969624    6[1-(0),6-(1,6),6-(6,6)]
    42      15.426684      15.426684      15.426684    6[1-(0),6-(1,6),6-(6,6)]
    43      11.718364      11.718364      11.718364    6[6-(6,6),8-(25),8-(25)]
    44      10.883939      10.883939      10.883939    6[6-(1,6),6-(1,6),6-(8,8)]
    45      10.998551      10.998551      10.998551    6[1-(0),6-(1,6),6-(6,6)]
    46      10.048444      10.048444      10.048444    6[1-(0),6-(1,6),6-(6,6)]
    47      10.281952      10.281952      10.281952    6[1-(0),6-(1,6),6-(6,6)]
    48       9.368264       9.368264       9.368264    6[1-(0),6-(1,6),6-(6,6)]
    49       9.476449       9.476449       9.476449    6[6-(1,6),6-(1,6),6-(8,8)]
    50       8.760921       8.760921       8.760921    6[6-(6,6),8-(25,25),8-(25,25)]
    51      15.207101      15.207101      15.207101    6[6-(6,6),8-(25),8-(25)]
    52      15.674124      15.674124      15.674124    6[6-(1,6),6-(1,6),6-(8,8)]
    53      16.325383      16.325383      16.325383    6[1-(0),6-(1,6),6-(6,6)]
    54       15.42669       15.42669       15.42669    6[1-(0),6-(1,6),6-(6,6)]
    55       9.704608       9.704608       9.704608    6[6-(6,6),8-(25),8-(25)]
    56       5.183291       5.183291       5.183291    6[6-(1,6),6-(1,6),6-(8,8)]
    57       5.068677       5.068677       5.068677    6[1-(0),6-(1,6),6-(6,6)]
    58        6.01879        6.01879        6.01879    6[1-(0),6-(1,6),6-(6,6)]
    59       5.785277       5.785277       5.785277    6[1-(0),6-(1,6),6-(6,6)]
    60       6.698971       6.698971       6.698971    6[1-(0),6-(1,6),6-(6,6)]
    61       6.590783       6.590783       6.590783    6[6-(1,6),6-(1,6),6-(8,8)]
    62      12.662044      12.662044      12.662044    6[6-(6,6),8-(25,25),8-(25,25)]
    63       6.215873       6.215873       6.215873    6[6-(6,6),8-(25),8-(25)]
    64       5.748853       5.748853       5.748853    6[6-(1,6),6-(1,6),6-(8,8)]
    65      10.453351      10.453351      10.453351    6[1-(0),6-(1,6),6-(6,6)]
    66       5.996291       5.996291       5.996291    6[1-(0),6-(1,6),6-(6,6)]
    67       9.704611       9.704611       9.704611    6[6-(6,6),8-(25),8-(25)]
    68      10.539036      10.539036      10.539036    6[6-(1,6),6-(1,6),6-(8,8)]
    69      10.424424      10.424424      10.424424    6[1-(0),6-(1,6),6-(6,6)]
    70      11.374531      11.374531      11.374531    6[1-(0),6-(1,6),6-(6,6)]
    71      11.141023      11.141023      11.141023    6[1-(0),6-(1,6),6-(6,6)]
    72      12.054711      12.054711      12.054711    6[1-(0),6-(1,6),6-(6,6)]
    73      11.946526      11.946526      11.946526    6[6-(1,6),6-(1,6),6-(8,8)]
    74      12.662054      12.662054      12.662054    6[6-(6,6),8-(25,25),8-(25,25)]
    75       6.215874       6.215874       6.215874    6[6-(6,6),8-(25),8-(25)]
    76       5.748851       5.748851       5.748851    6[6-(1,6),6-(1,6),6-(8,8)]
    77       5.097592       5.097592       5.097592    6[1-(0),6-(1,6),6-(6,6)]
    78       5.996285       5.996285       5.996285    6[1-(0),6-(1,6),6-(6,6)]
    79      17.769288      17.769288      17.769288    8[6-(6,8),25-(8,8,8,8)]
    80      11.664809      11.664809      11.664809    8[6-(6,8),25-(8,8,8,8,8)]
    81      14.002051      14.002051      14.002051    8[6-(6,8),25-(8,8,8,8),25-(8,8,8,8)]
    82       8.247848       8.247848       8.247848    8[6-(6,8),25-(8,8,8,8),25-(8,8,8,8,8)]
    83      10.018446      10.018446      10.018446    8[6-(6,8),25-(8,8,8,8)]
    84      14.667242      14.667242      14.667242    8[6-(6,8),25-(8,8,8,8,8)]
    85      12.413539      12.413539      12.413539    8[6-(6,8),25-(8,8,8,8)]
    86      11.664808      11.664808      11.664808    8[6-(6,8),25-(8,8,8,8,8)]
    87       8.646307       8.646307       8.646307    8[6-(6,8),25-(8,8,8,8),25-(8,8,8,8)]
    88       8.247842       8.247842       8.247842    8[6-(6,8),25-(8,8,8,8),25-(8,8,8,8,8)]
    89      15.374198      15.374198      15.374198    8[6-(6,8),25-(8,8,8,8)]
    90      14.667241      14.667241      14.667241    8[6-(6,8),25-(8,8,8,8,8)]
    91       3.653687       3.653687       3.653687    8[6-(6,8),25-(8,8,8,8)]
    92       9.758166       9.758166       9.758166    8[6-(6,8),25-(8,8,8,8,8)]
    93       7.420924       7.420924       7.420924    8[6-(6,8),25-(8,8,8,8),25-(8,8,8,8)]
    94      13.175127      13.175127      13.175127    8[6-(6,8),25-(8,8,8,8),25-(8,8,8,8,8)]
    95      11.404529      11.404529      11.404529    8[6-(6,8),25-(8,8,8,8)]
    96       6.755733       6.755733       6.755733    8[6-(6,8),25-(8,8,8,8,8)]
    97       9.009436       9.009436       9.009436    8[6-(6,8),25-(8,8,8,8)]
    98       9.758167       9.758167       9.758167    8[6-(6,8),25-(8,8,8,8,8)]
    99      12.776668      12.776668      12.776668    8[6-(6,8),25-(8,8,8,8),25-(8,8,8,8)]
   100      13.175133      13.175133      13.175133    8[6-(6,8),25-(8,8,8,8),25-(8,8,8,8,8)]
   101       6.048777       6.048777       6.048777    8[6-(6,8),25-(8,8,8,8)]
   102       6.755734       6.755734       6.755734    8[6-(6,8),25-(8,8,8,8,8)]
