# Supplementary material for: A collection of forcefield precursors for metal–organic frameworks
Source: RSC Adv. 2019 Nov 13;9(63):36492–507. doi: 10.1039/c9ra07327b (PMC9075174; doi:10.1039/c9ra07327b)
Supplement: RA-009-C9RA07327B-s744 [file RA-009-C9RA07327B-s744.txt]

FIJDOS_clean

6.836500    0.000000    0.000000
-2.278839    14.971965    0.000000
2.278839    7.485980    12.966104

     1       5.836798       5.836798       5.836798    30[8-(6),8-(6,30),8-(6,30),8-(6,30),8-(6,30)]
     2       3.557966       3.557966       3.557966    30[8-(6),8-(6,30),8-(6,30),8-(6,30),8-(6,30)]
     3       1.279132       1.279132       1.279132    30[8-(6),8-(6,30),8-(6,30),8-(6,30),8-(6,30)]
     4       0.999702       0.999702       0.999702    30[8-(6),8-(6,30),8-(6,30),8-(6,30),8-(6,30)]
     5       3.278534       3.278534       3.278534    30[8-(6),8-(6,30),8-(6,30),8-(6,30),8-(6,30)]
     6       5.557368       5.557368       5.557368    30[8-(6),8-(6,30),8-(6,30),8-(6,30),8-(6,30)]
     7       5.742891       5.742891       5.742891    1[6-(6,6)]
     8       1.185221       1.185221       1.185221    1[6-(6,6)]
     9       3.464052       3.464052       3.464052    1[6-(6,6)]
    10       1.093609       1.093609       1.093609    1[6-(6,6)]
    11       5.651279       5.651279       5.651279    1[6-(6,6)]
    12       3.372448       3.372448       3.372448    1[6-(6,6)]
    13        3.95423        3.95423        3.95423    6[6-(6,6),8-(30),8-(30,30)]
    14        4.89083        4.89083        4.89083    6[6-(1,6),6-(6,8),6-(8,8)]
    15       -0.58589       -0.58589       -0.58589    6[6-(1,6),6-(6,6),8-(30,30)]
    16       6.659665       6.659665       6.659665    6[1-(0),6-(6,6),6-(6,8)]
    17       1.675398       1.675398       1.675398    6[6-(6,6),8-(30),8-(30,30)]
    18       2.611999       2.611999       2.611999    6[6-(1,6),6-(6,8),6-(8,8)]
    19       3.971779       3.971779       3.971779    6[6-(1,6),6-(6,6),8-(30,30)]
    20       2.101996       2.101996       2.101996    6[1-(0),6-(6,6),6-(6,8)]
    21       6.233066       6.233066       6.233066    6[6-(6,6),8-(30),8-(30,30)]
    22       7.169668       7.169668       7.169668    6[6-(1,6),6-(6,8),6-(8,8)]
    23       1.692947       1.692947       1.692947    6[6-(1,6),6-(6,6),8-(30,30)]
    24       4.380827       4.380827       4.380827    6[1-(0),6-(6,6),6-(6,8)]
    25        2.88227        2.88227        2.88227    6[6-(6,6),8-(30),8-(30,30)]
    26        1.94567        1.94567        1.94567    6[6-(1,6),6-(6,8),6-(8,8)]
    27        7.42239        7.42239        7.42239    6[6-(1,6),6-(6,6),8-(30,30)]
    28       0.176835       0.176835       0.176835    6[1-(0),6-(6,6),6-(6,8)]
    29       5.161102       5.161102       5.161102    6[6-(6,6),8-(30),8-(30,30)]
    30       4.224501       4.224501       4.224501    6[6-(1,6),6-(6,8),6-(8,8)]
    31       2.864721       2.864721       2.864721    6[6-(1,6),6-(6,6),8-(30,30)]
    32       4.734504       4.734504       4.734504    6[1-(0),6-(6,6),6-(6,8)]
    33       0.603434       0.603434       0.603434    6[6-(6,6),8-(30),8-(30,30)]
    34      -0.333168      -0.333168      -0.333168    6[6-(1,6),6-(6,8),6-(8,8)]
    35       5.143553       5.143553       5.143553    6[6-(1,6),6-(6,6),8-(30,30)]
    36       2.455673       2.455673       2.455673    6[1-(0),6-(6,6),6-(6,8)]
    37       4.398604       4.398604       4.398604    8[6-(6,8),30-(8,8,8,8),30-(8,8,8,8)]
    38       2.764679       2.764679       2.764679    8[6-(6,8),30-(8,8,8,8)]
    39       0.004784       0.004784       0.004784    8[6-(6,6),30-(8,8,8,8),30-(8,8,8,8)]
    40       2.119771       2.119771       2.119771    8[6-(6,8),30-(8,8,8,8),30-(8,8,8,8)]
    41       0.485847       0.485847       0.485847    8[6-(6,8),30-(8,8,8,8)]
    42       4.562453       4.562453       4.562453    8[6-(6,6),30-(8,8,8,8),30-(8,8,8,8)]
    43       6.677438       6.677438       6.677438    8[6-(6,8),30-(8,8,8,8),30-(8,8,8,8)]
    44       5.043516       5.043516       5.043516    8[6-(6,8),30-(8,8,8,8)]
    45        2.28362        2.28362        2.28362    8[6-(6,6),30-(8,8,8,8),30-(8,8,8,8)]
    46       2.437896       2.437896       2.437896    8[6-(6,8),30-(8,8,8,8),30-(8,8,8,8)]
    47       4.071821       4.071821       4.071821    8[6-(6,8),30-(8,8,8,8)]
    48       6.831716       6.831716       6.831716    8[6-(6,6),30-(8,8,8,8),30-(8,8,8,8)]
    49       4.716729       4.716729       4.716729    8[6-(6,8),30-(8,8,8,8),30-(8,8,8,8)]
    50       6.350653       6.350653       6.350653    8[6-(6,8),30-(8,8,8,8)]
    51       2.274047       2.274047       2.274047    8[6-(6,6),30-(8,8,8,8),30-(8,8,8,8)]
    52       0.159062       0.159062       0.159062    8[6-(6,8),30-(8,8,8,8),30-(8,8,8,8)]
    53       1.792984       1.792984       1.792984    8[6-(6,8),30-(8,8,8,8)]
    54        4.55288        4.55288        4.55288    8[6-(6,6),30-(8,8,8,8),30-(8,8,8,8)]
