# Supplementary material for: A collection of forcefield precursors for metal–organic frameworks
Source: RSC Adv. 2019 Nov 13;9(63):36492–507. doi: 10.1039/c9ra07327b (PMC9075174; doi:10.1039/c9ra07327b)
Supplement: RA-009-C9RA07327B-s745 [file RA-009-C9RA07327B-s745.txt]

FIJDUY_clean

10.672700    0.000000    0.000000
0.000000    10.692600    0.000000
0.000000    -1.609749    15.670838

     1       0.342487       0.342487       0.342487    65[8-(6),8-(6),8-(6),8-(6),8-(7),8-(7)]
     2       5.678837       5.678837       5.678837    65[8-(6),8-(6),8-(6),8-(6),8-(7),8-(7)]
     3      10.330213      10.330213      10.330213    65[8-(6),8-(6),8-(6),8-(6),8-(7),8-(7)]
     4       4.993863       4.993863       4.993863    65[8-(6),8-(6),8-(6),8-(6),8-(7),8-(7)]
     5       8.576582       8.576582       8.576582    1[6-(6,6)]
     6       6.984215       6.984215       6.984215    1[6-(6,6)]
     7       3.240232       3.240232       3.240232    1[6-(6,6)]
     8       1.647865       1.647865       1.647865    1[6-(6,6)]
     9       2.096118       2.096118       2.096118    1[6-(6,6)]
    10       3.688485       3.688485       3.688485    1[6-(6,6)]
    11       7.432468       7.432468       7.432468    1[6-(6,6)]
    12       9.024835       9.024835       9.024835    1[6-(6,6)]
    13       9.818884       9.818884       9.818884    6[6-(6,16),8-(65),8-(65)]
    14       8.835928       8.835928       8.835928    6[6-(1,6),6-(8,8),16-(6)]
    15       8.339648       8.339648       8.339648    6[1-(0),6-(1,6),6-(6,16)]
    16       7.424997       7.424997       7.424997    6[1-(0),6-(1,6),6-(6,16)]
    17       7.242494       7.242494       7.242494    6[6-(1,6),6-(8,8),16-(6)]
    18       6.355593       6.355593       6.355593    6[6-(6,16),8-(65),8-(65)]
    19       4.482534       4.482534       4.482534    6[6-(6,16),8-(65),8-(65)]
    20       3.499578       3.499578       3.499578    6[6-(1,6),6-(8,8),16-(6)]
    21       3.003298       3.003298       3.003298    6[1-(0),6-(1,6),6-(6,16)]
    22       2.088647       2.088647       2.088647    6[1-(0),6-(1,6),6-(6,16)]
    23       1.906144       1.906144       1.906144    6[6-(1,6),6-(8,8),16-(6)]
    24       1.019243       1.019243       1.019243    6[6-(6,16),8-(65),8-(65)]
    25       0.853816       0.853816       0.853816    6[6-(6,16),8-(65),8-(65)]
    26       1.836772       1.836772       1.836772    6[6-(1,6),6-(8,8),16-(6)]
    27       2.333052       2.333052       2.333052    6[1-(0),6-(1,6),6-(6,16)]
    28       3.247703       3.247703       3.247703    6[1-(0),6-(1,6),6-(6,16)]
    29       3.430206       3.430206       3.430206    6[6-(1,6),6-(8,8),16-(6)]
    30       4.317107       4.317107       4.317107    6[6-(6,16),8-(65),8-(65)]
    31       6.190166       6.190166       6.190166    6[6-(6,16),8-(65),8-(65)]
    32       7.173122       7.173122       7.173122    6[6-(1,6),6-(8,8),16-(6)]
    33       7.669402       7.669402       7.669402    6[1-(0),6-(1,6),6-(6,16)]
    34       8.584053       8.584053       8.584053    6[1-(0),6-(1,6),6-(6,16)]
    35       8.766556       8.766556       8.766556    6[6-(1,6),6-(8,8),16-(6)]
    36       9.653457       9.653457       9.653457    6[6-(6,16),8-(65),8-(65)]
    37       8.190764       8.190764       8.190764    16[6-(6,6),6-(6,6)]
    38       2.854414       2.854414       2.854414    16[6-(6,6),6-(6,6)]
    39       2.481936       2.481936       2.481936    16[6-(6,6),6-(6,6)]
    40       7.818286       7.818286       7.818286    16[6-(6,6),6-(6,6)]
    41       8.115521       8.115521       8.115521    7[8-(0),8-(65),8-(65)]
    42       2.779171       2.779171       2.779171    7[8-(0),8-(65),8-(65)]
    43       2.557179       2.557179       2.557179    7[8-(0),8-(65),8-(65)]
    44       7.893529       7.893529       7.893529    7[8-(0),8-(65),8-(65)]
    45      10.276743      10.276743      10.276743    8[6-(6,8),65-(8,8,8,8,8)]
    46       5.701356       5.701356       5.701356    8[6-(6,8),65-(8,8,8,8,8)]
    47       8.669434       8.669434       8.669434    8[7-(8,8),65-(8,8,8,8,8)]
    48       8.866879       8.866879       8.866879    8[7-(8,8),65-(8,8,8,8,8)]
    49       6.893497       6.893497       6.893497    8[7-(8,8)]
    50       10.13693       10.13693       10.13693    8[6-(6,8),65-(8,8,8,8,8)]
    51       6.311835       6.311835       6.311835    8[6-(6,8),65-(8,8,8,8,8)]
    52       4.940393       4.940393       4.940393    8[6-(6,8),65-(8,8,8,8,8)]
    53       0.365006       0.365006       0.365006    8[6-(6,8),65-(8,8,8,8,8)]
    54       3.333084       3.333084       3.333084    8[7-(8,8),65-(8,8,8,8,8)]
    55       3.530529       3.530529       3.530529    8[7-(8,8),65-(8,8,8,8,8)]
    56       1.557147       1.557147       1.557147    8[7-(8,8)]
    57        4.80058        4.80058        4.80058    8[6-(6,8),65-(8,8,8,8,8)]
    58       0.975485       0.975485       0.975485    8[6-(6,8),65-(8,8,8,8,8)]
    59       0.395957       0.395957       0.395957    8[6-(6,8),65-(8,8,8,8,8)]
    60       4.971344       4.971344       4.971344    8[6-(6,8),65-(8,8,8,8,8)]
    61       2.003266       2.003266       2.003266    8[7-(8,8),65-(8,8,8,8,8)]
    62       1.805821       1.805821       1.805821    8[7-(8,8),65-(8,8,8,8,8)]
    63       3.779203       3.779203       3.779203    8[7-(8,8)]
    64        0.53577        0.53577        0.53577    8[6-(6,8),65-(8,8,8,8,8)]
    65       4.360865       4.360865       4.360865    8[6-(6,8),65-(8,8,8,8,8)]
    66       5.732307       5.732307       5.732307    8[6-(6,8),65-(8,8,8,8,8)]
    67      10.307694      10.307694      10.307694    8[6-(6,8),65-(8,8,8,8,8)]
    68       7.339616       7.339616       7.339616    8[7-(8,8),65-(8,8,8,8,8)]
    69       7.142171       7.142171       7.142171    8[7-(8,8),65-(8,8,8,8,8)]
    70       9.115553       9.115553       9.115553    8[7-(8,8)]
    71        5.87212        5.87212        5.87212    8[6-(6,8),65-(8,8,8,8,8)]
    72       9.697215       9.697215       9.697215    8[6-(6,8),65-(8,8,8,8,8)]
