# Supplementary material for: A collection of forcefield precursors for metal–organic frameworks
Source: RSC Adv. 2019 Nov 13;9(63):36492–507. doi: 10.1039/c9ra07327b (PMC9075174; doi:10.1039/c9ra07327b)
Supplement: RA-009-C9RA07327B-s746 [file RA-009-C9RA07327B-s746.txt]

FIJFEK_clean5b

10.279200    0.000000    0.000000
0.000000    10.279200    0.000000
0.000000    0.000000    14.537600

     1        8.75058        8.75058        8.75058    65[8-(6),8-(6),8-(6),8-(6),8-(6),8-(6)]
     2        1.52862        1.52862        1.52862    65[8-(6),8-(6),8-(6),8-(6),8-(6),8-(6)]
     3        1.52862        1.52862        1.52862    65[8-(6),8-(6),8-(6),8-(6),8-(6),8-(6)]
     4        8.75058        8.75058        8.75058    65[8-(6),8-(6),8-(6),8-(6),8-(6),8-(6)]
     5       9.525735       9.525735       9.525735    1[6-(6,6)]
     6       0.753465       0.753465       0.753465    1[6-(6,6)]
     7       5.799525       5.799525       5.799525    1[6-(6,6)]
     8       4.479675       4.479675       4.479675    1[6-(6,6)]
     9       0.753465       0.753465       0.753465    1[6-(6,6)]
    10       9.525735       9.525735       9.525735    1[6-(6,6)]
    11       4.479675       4.479675       4.479675    1[6-(6,6)]
    12       5.799525       5.799525       5.799525    1[6-(6,6)]
    13            0.0            0.0            0.0    1[6-(6,6)]
    14            0.0            0.0            0.0    1[6-(6,6)]
    15       9.241001       9.241001       9.241001    1[6-(6,6)]
    16       1.038199       1.038199       1.038199    1[6-(6,6)]
    17       9.862892       9.862892       9.862892    6[1-(0),6-(6,6),6-(6,6)]
    18       9.857753       9.857753       9.857753    6[6-(1,6),6-(1,6),6-(8,8)]
    19       9.398273       9.398273       9.398273    6[6-(6,6),8-(65),8-(65)]
    20       0.416308       0.416308       0.416308    6[1-(0),6-(6,6),6-(6,6)]
    21       0.421447       0.421447       0.421447    6[6-(1,6),6-(1,6),6-(8,8)]
    22       0.880927       0.880927       0.880927    6[6-(6,6),8-(65),8-(65)]
    23       6.219944       6.219944       6.219944    6[1-(0),6-(6,6),6-(6,6)]
    24       7.596329       7.596329       7.596329    6[6-(1,6),6-(1,6),6-(8,8)]
    25       8.372408       8.372408       8.372408    6[6-(6,6),8-(65),8-(65)]
    26       4.059256       4.059256       4.059256    6[1-(0),6-(6,6),6-(6,6)]
    27       2.682871       2.682871       2.682871    6[6-(1,6),6-(1,6),6-(8,8)]
    28       1.906792       1.906792       1.906792    6[6-(6,6),8-(65),8-(65)]
    29       0.416308       0.416308       0.416308    6[1-(0),6-(6,6),6-(6,6)]
    30       0.421447       0.421447       0.421447    6[6-(1,6),6-(1,6),6-(8,8)]
    31       0.880927       0.880927       0.880927    6[6-(6,6),8-(65),8-(65)]
    32       9.862892       9.862892       9.862892    6[1-(0),6-(6,6),6-(6,6)]
    33       9.857753       9.857753       9.857753    6[6-(1,6),6-(1,6),6-(8,8)]
    34       9.398273       9.398273       9.398273    6[6-(6,6),8-(65),8-(65)]
    35       4.059256       4.059256       4.059256    6[1-(0),6-(6,6),6-(6,6)]
    36       2.682871       2.682871       2.682871    6[6-(1,6),6-(1,6),6-(8,8)]
    37       1.906792       1.906792       1.906792    6[6-(6,6),8-(65),8-(65)]
    38       6.219944       6.219944       6.219944    6[1-(0),6-(6,6),6-(6,6)]
    39       7.596329       7.596329       7.596329    6[6-(1,6),6-(1,6),6-(8,8)]
    40       8.372408       8.372408       8.372408    6[6-(6,6),8-(65),8-(65)]
    41            0.0            0.0            0.0    6[6-(1,6),6-(1,6),6-(8,8)]
    42            0.0            0.0            0.0    6[1-(0),6-(6,6),6-(6,6)]
    43            0.0            0.0            0.0    6[6-(6,6),8-(65),8-(65)]
    44            0.0            0.0            0.0    6[6-(1,6),6-(1,6),6-(8,8)]
    45            0.0            0.0            0.0    6[1-(0),6-(6,6),6-(6,6)]
    46            0.0            0.0            0.0    6[6-(6,6),8-(65),8-(65)]
    47       5.540489       5.540489       5.540489    6[6-(1,6),6-(1,6),6-(8,8)]
    48       8.285035       8.285035       8.285035    6[1-(0),6-(6,6),6-(6,6)]
    49       4.019167       4.019167       4.019167    6[6-(6,6),8-(65),8-(65)]
    50       4.738711       4.738711       4.738711    6[6-(1,6),6-(1,6),6-(8,8)]
    51       1.994165       1.994165       1.994165    6[1-(0),6-(6,6),6-(6,6)]
    52       6.260033       6.260033       6.260033    6[6-(6,6),8-(65),8-(65)]
    53       9.550405       9.550405       9.550405    8[6-(6,8),65-(8,8,8,8,8)]
    54        9.14232        9.14232        9.14232    8[6-(6,8),65-(8,8,8,8,8)]
    55       7.773131       7.773131       7.773131    8[6-(6,8),65-(8,8,8,8,8)]
    56       0.728795       0.728795       0.728795    8[6-(6,8),65-(8,8,8,8,8)]
    57        1.13688        1.13688        1.13688    8[6-(6,8),65-(8,8,8,8,8)]
    58       2.506069       2.506069       2.506069    8[6-(6,8),65-(8,8,8,8,8)]
    59       3.446616       3.446616       3.446616    8[6-(6,8),65-(8,8,8,8,8)]
    60       9.568907       9.568907       9.568907    8[6-(6,8),65-(8,8,8,8,8)]
    61       0.944658       0.944658       0.944658    8[6-(6,8),65-(8,8,8,8,8)]
    62       6.832584       6.832584       6.832584    8[6-(6,8),65-(8,8,8,8,8)]
    63       0.710293       0.710293       0.710293    8[6-(6,8),65-(8,8,8,8,8)]
    64       9.334542       9.334542       9.334542    8[6-(6,8),65-(8,8,8,8,8)]
    65       0.728795       0.728795       0.728795    8[6-(6,8),65-(8,8,8,8,8)]
    66        1.13688        1.13688        1.13688    8[6-(6,8),65-(8,8,8,8,8)]
    67       2.506069       2.506069       2.506069    8[6-(6,8),65-(8,8,8,8,8)]
    68       9.550405       9.550405       9.550405    8[6-(6,8),65-(8,8,8,8,8)]
    69        9.14232        9.14232        9.14232    8[6-(6,8),65-(8,8,8,8,8)]
    70       7.773131       7.773131       7.773131    8[6-(6,8),65-(8,8,8,8,8)]
    71       6.832584       6.832584       6.832584    8[6-(6,8),65-(8,8,8,8,8)]
    72       0.710293       0.710293       0.710293    8[6-(6,8),65-(8,8,8,8,8)]
    73       9.334542       9.334542       9.334542    8[6-(6,8),65-(8,8,8,8,8)]
    74       3.446616       3.446616       3.446616    8[6-(6,8),65-(8,8,8,8,8)]
    75       9.568907       9.568907       9.568907    8[6-(6,8),65-(8,8,8,8,8)]
    76       0.944658       0.944658       0.944658    8[6-(6,8),65-(8,8,8,8,8)]
