# Supplementary material for: A collection of forcefield precursors for metal–organic frameworks
Source: RSC Adv. 2019 Nov 13;9(63):36492–507. doi: 10.1039/c9ra07327b (PMC9075174; doi:10.1039/c9ra07327b)
Supplement: RA-009-C9RA07327B-s747 [file RA-009-C9RA07327B-s747.txt]

FIJFUA_clean

9.829400    0.000000    0.000000
-2.131979    11.920651    0.000000
-3.442861    -5.637191    13.051599

     1       0.253307       0.253307       0.253307    65[8-(6),8-(6),8-(6),8-(6),8-(6)]
     2       4.001253       4.001253       4.001253    65[8-(6),8-(6),8-(6),8-(6),8-(6)]
     3        1.21832        1.21832        1.21832    1[6-(6,6)]
     4      -1.801503      -1.801503      -1.801503    1[6-(6,6)]
     5      -2.029241      -2.029241      -2.029241    1[6-(6,6)]
     6       -1.41961       -1.41961       -1.41961    1[6-(6,6)]
     7       0.136046       0.136046       0.136046    1[6-(6,6)]
     8       3.035634       3.035634       3.035634    1[6-(6,6)]
     9       3.282575       3.282575       3.282575    1[6-(6,6)]
    10       2.640126       2.640126       2.640126    1[6-(6,6)]
    11      -3.271672      -3.271672      -3.271672    1[6-(6,6)]
    12       5.219157       5.219157       5.219157    1[6-(6,6)]
    13      -1.510154      -1.510154      -1.510154    1[6-(6,6)]
    14       4.896676       4.896676       4.896676    1[6-(6,6)]
    15        3.03624        3.03624        3.03624    1[6-(6,6)]
    16       6.056063       6.056063       6.056063    1[6-(6,6)]
    17       6.283801       6.283801       6.283801    1[6-(6,6)]
    18        5.67417        5.67417        5.67417    1[6-(6,6)]
    19       4.118514       4.118514       4.118514    1[6-(6,6)]
    20       1.218926       1.218926       1.218926    1[6-(6,6)]
    21       0.971985       0.971985       0.971985    1[6-(6,6)]
    22       1.614434       1.614434       1.614434    1[6-(6,6)]
    23       7.526232       7.526232       7.526232    1[6-(6,6)]
    24      -0.964597      -0.964597      -0.964597    1[6-(6,6)]
    25       5.764714       5.764714       5.764714    1[6-(6,6)]
    26      -0.642116      -0.642116      -0.642116    1[6-(6,6)]
    27       0.727289       0.727289       0.727289    6[1-(0),6-(6,6),6-(6,6)]
    28      -0.352862      -0.352862      -0.352862    6[6-(1,6),6-(1,6),6-(8,8)]
    29      -1.054038      -1.054038      -1.054038    6[1-(0),6-(6,6),6-(6,6)]
    30      -1.324986      -1.324986      -1.324986    6[1-(0),6-(1,6),6-(6,6)]
    31      -0.950776      -0.950776      -0.950776    6[1-(0),6-(1,6),6-(6,6)]
    32        0.57488        0.57488        0.57488    6[1-(0),6-(6,6),6-(6,6)]
    33        1.63747        1.63747        1.63747    6[6-(1,6),6-(1,6),6-(8,8)]
    34       2.301145       2.301145       2.301145    6[1-(0),6-(6,6),6-(6,6)]
    35       2.559839       2.559839       2.559839    6[1-(0),6-(1,6),6-(6,6)]
    36       2.180729       2.180729       2.180729    6[1-(0),6-(1,6),6-(6,6)]
    37       1.090588       1.090588       1.090588    6[6-(1,6),6-(1,6),6-(6,6)]
    38        0.40046        0.40046        0.40046    6[6-(6,6),6-(6,6),6-(6,6)]
    39      -0.674371      -0.674371      -0.674371    6[6-(1,6),6-(1,6),6-(6,6)]
    40       0.135995       0.135995       0.135995    6[6-(1,6),6-(1,6),6-(6,6)]
    41       0.799349       0.799349       0.799349    6[6-(6,6),6-(6,6),6-(6,6)]
    42         1.8912         1.8912         1.8912    6[6-(1,6),6-(1,6),6-(6,6)]
    43      -0.771144      -0.771144      -0.771144    6[6-(6,6),8-(65),8-(65)]
    44       2.164626       2.164626       2.164626    6[6-(6,6),8-(0),8-(65)]
    45       6.879764       6.879764       6.879764    6[6-(1,6),6-(1,6),6-(8,8)]
    46      -3.810288      -3.810288      -3.810288    6[1-(0),6-(6,6),6-(6,6)]
    47      -3.313203      -3.313203      -3.313203    6[6-(1,6),6-(1,6),6-(6,6)]
    48       7.855544       7.855544       7.855544    6[6-(6,6),6-(6,6),6-(6,6)]
    49       6.563753       6.563753       6.563753    6[6-(1,6),6-(1,6),6-(6,6)]
    50       6.091905       6.091905       6.091905    6[1-(0),6-(6,6),6-(6,6)]
    51       6.341744       6.341744       6.341744    6[6-(6,6),8-(65),8-(65)]
    52      -2.024894      -2.024894      -2.024894    6[1-(0),6-(1,6),6-(6,6)]
    53       5.775153       5.775153       5.775153    6[1-(0),6-(1,6),6-(6,6)]
    54       3.527271       3.527271       3.527271    6[1-(0),6-(6,6),6-(6,6)]
    55       4.607422       4.607422       4.607422    6[6-(1,6),6-(1,6),6-(8,8)]
    56       5.308598       5.308598       5.308598    6[1-(0),6-(6,6),6-(6,6)]
    57       5.579546       5.579546       5.579546    6[1-(0),6-(1,6),6-(6,6)]
    58       5.205336       5.205336       5.205336    6[1-(0),6-(1,6),6-(6,6)]
    59        3.67968        3.67968        3.67968    6[1-(0),6-(6,6),6-(6,6)]
    60        2.61709        2.61709        2.61709    6[6-(1,6),6-(1,6),6-(8,8)]
    61       1.953415       1.953415       1.953415    6[1-(0),6-(6,6),6-(6,6)]
    62       1.694721       1.694721       1.694721    6[1-(0),6-(1,6),6-(6,6)]
    63       2.073831       2.073831       2.073831    6[1-(0),6-(1,6),6-(6,6)]
    64       3.163972       3.163972       3.163972    6[6-(1,6),6-(1,6),6-(6,6)]
    65         3.8541         3.8541         3.8541    6[6-(6,6),6-(6,6),6-(6,6)]
    66       4.928931       4.928931       4.928931    6[6-(1,6),6-(1,6),6-(6,6)]
    67       4.118565       4.118565       4.118565    6[6-(1,6),6-(1,6),6-(6,6)]
    68       3.455211       3.455211       3.455211    6[6-(6,6),6-(6,6),6-(6,6)]
    69        2.36336        2.36336        2.36336    6[6-(1,6),6-(1,6),6-(6,6)]
    70       5.025704       5.025704       5.025704    6[6-(6,6),8-(65),8-(65)]
    71       2.089934       2.089934       2.089934    6[6-(6,6),8-(0),8-(65)]
    72      -0.493225      -0.493225      -0.493225    6[6-(1,6),6-(1,6),6-(8,8)]
    73       8.064848       8.064848       8.064848    6[1-(0),6-(6,6),6-(6,6)]
    74       7.567763       7.567763       7.567763    6[6-(1,6),6-(1,6),6-(6,6)]
    75      -1.469005      -1.469005      -1.469005    6[6-(6,6),6-(6,6),6-(6,6)]
    76      -2.309193      -2.309193      -2.309193    6[6-(1,6),6-(1,6),6-(6,6)]
    77      -1.837345      -1.837345      -1.837345    6[1-(0),6-(6,6),6-(6,6)]
    78       0.044795       0.044795       0.044795    6[6-(6,6),8-(65),8-(65)]
    79       6.279454       6.279454       6.279454    6[1-(0),6-(1,6),6-(6,6)]
    80      -1.520593      -1.520593      -1.520593    6[1-(0),6-(1,6),6-(6,6)]
    81      -1.948252      -1.948252      -1.948252    8[6-(6,8),65-(8,8,8,8)]
    82        0.06571        0.06571        0.06571    8[6-(6,8),65-(8,8,8,8)]
    83       1.568224       1.568224       1.568224    8[6-(6,8),65-(8,8,8,8)]
    84       3.106004       3.106004       3.106004    8[6-(6,8)]
    85      -4.820268      -4.820268      -4.820268    8[6-(6,8),65-(8,8,8,8)]
    86       5.097104       5.097104       5.097104    8[6-(6,8),65-(8,8,8,8)]
    87       6.202812       6.202812       6.202812    8[6-(6,8),65-(8,8,8,8)]
    88        4.18885        4.18885        4.18885    8[6-(6,8),65-(8,8,8,8)]
    89       2.686336       2.686336       2.686336    8[6-(6,8),65-(8,8,8,8)]
    90       1.148556       1.148556       1.148556    8[6-(6,8)]
    91       9.074828       9.074828       9.074828    8[6-(6,8),65-(8,8,8,8)]
    92      -0.842544      -0.842544      -0.842544    8[6-(6,8),65-(8,8,8,8)]
