# Supplementary material for: A collection of forcefield precursors for metal–organic frameworks
Source: RSC Adv. 2019 Nov 13;9(63):36492–507. doi: 10.1039/c9ra07327b (PMC9075174; doi:10.1039/c9ra07327b)
Supplement: RA-009-C9RA07327B-s748 [file RA-009-C9RA07327B-s748.txt]

FIKQIB_clean

9.415300    0.000000    0.000000
-2.102774    13.172216    0.000000
-2.043049    -2.315355    13.054781

     1       5.884387       5.884387       5.884387    15[6-(1,1,6),6-(6,6),6-(6,6),8-(82)]
     2       6.164965       6.164965       6.164965    15[6-(1,1,6),6-(6,6),6-(6,6),8-(82)]
     3       -0.61491       -0.61491       -0.61491    15[6-(1,1,6),6-(6,6),6-(6,6),8-(82)]
     4      -0.895488      -0.895488      -0.895488    15[6-(1,1,6),6-(6,6),6-(6,6),8-(82)]
     5       3.412088       3.412088       3.412088    1[6-(6,6)]
     6       1.272466       1.272466       1.272466    1[6-(6,6)]
     7       0.769264       0.769264       0.769264    1[6-(6,6)]
     8       2.403627       2.403627       2.403627    1[6-(6,6)]
     9        4.52881        4.52881        4.52881    1[6-(6,6)]
    10        6.18318        6.18318        6.18318    1[6-(6,6)]
    11      -1.544277      -1.544277      -1.544277    1[6-(6,6)]
    12      -0.280038      -0.280038      -0.280038    1[6-(6,6)]
    13      -0.272575      -0.272575      -0.272575    1[6-(6,6)]
    14       7.569471       7.569471       7.569471    1[6-(6,6)]
    15       6.095663       6.095663       6.095663    1[6-(1,6,15)]
    16       6.731882       6.731882       6.731882    1[6-(1,6,15)]
    17       5.404916       5.404916       5.404916    1[6-(6,6)]
    18      -1.775086      -1.775086      -1.775086    1[6-(6,6)]
    19      -0.133463      -0.133463      -0.133463    1[6-(6,6)]
    20       1.375595       1.375595       1.375595    1[6-(6,6)]
    21       8.607539       8.607539       8.607539    1[6-(6,6)]
    22       4.479144       4.479144       4.479144    1[6-(6,6)]
    23       2.991016       2.991016       2.991016    1[6-(6,6)]
    24       0.871518       0.871518       0.871518    1[6-(6,6)]
    25       2.076629       2.076629       2.076629    1[6-(6,6)]
    26       3.829589       3.829589       3.829589    1[6-(6,6)]
    27         1.8198         1.8198         1.8198    1[6-(1,6,15)]
    28       3.311122       3.311122       3.311122    1[6-(1,6,15)]
    29       1.857389       1.857389       1.857389    1[6-(6,6)]
    30       3.997011       3.997011       3.997011    1[6-(6,6)]
    31       4.500213       4.500213       4.500213    1[6-(6,6)]
    32        2.86585        2.86585        2.86585    1[6-(6,6)]
    33       0.740667       0.740667       0.740667    1[6-(6,6)]
    34      -0.913703      -0.913703      -0.913703    1[6-(6,6)]
    35       6.813754       6.813754       6.813754    1[6-(6,6)]
    36       5.549515       5.549515       5.549515    1[6-(6,6)]
    37       5.542052       5.542052       5.542052    1[6-(6,6)]
    38      -2.299994      -2.299994      -2.299994    1[6-(6,6)]
    39      -0.826186      -0.826186      -0.826186    1[6-(1,6,15)]
    40      -1.462405      -1.462405      -1.462405    1[6-(1,6,15)]
    41      -0.135439      -0.135439      -0.135439    1[6-(6,6)]
    42      -2.370737      -2.370737      -2.370737    1[6-(6,6)]
    43        5.40294        5.40294        5.40294    1[6-(6,6)]
    44       3.893882       3.893882       3.893882    1[6-(6,6)]
    45      -3.338062      -3.338062      -3.338062    1[6-(6,6)]
    46       0.790333       0.790333       0.790333    1[6-(6,6)]
    47       2.278461       2.278461       2.278461    1[6-(6,6)]
    48       4.397959       4.397959       4.397959    1[6-(6,6)]
    49       3.192848       3.192848       3.192848    1[6-(6,6)]
    50       1.439888       1.439888       1.439888    1[6-(6,6)]
    51       3.449677       3.449677       3.449677    1[6-(1,6,15)]
    52       1.958355       1.958355       1.958355    1[6-(1,6,15)]
    53       6.034245       6.034245       6.034245    82[8-(15),8-(15),53-(0),53-(0)]
    54      -0.764768      -0.764768      -0.764768    82[8-(15),8-(15),53-(0),53-(0)]
    55       4.220036       4.220036       4.220036    6[6-(1,6),6-(1,6),15-(6,6,8)]
    56       3.208189       3.208189       3.208189    6[1-(0),6-(1,6),6-(6,15)]
    57       1.949409       1.949409       1.949409    6[1-(0),6-(1,6),6-(1,6)]
    58       1.638107       1.638107       1.638107    6[1-(0),6-(1,6),6-(1,6)]
    59       2.614492       2.614492       2.614492    6[1-(0),6-(1,6),6-(1,6)]
    60       3.874428       3.874428       3.874428    6[1-(0),6-(1,6),6-(6,15)]
    61       6.875667       6.875667       6.875667    6[6-(1,6),6-(1,6),15-(6,6,8)]
    62       6.799377       6.799377       6.799377    6[1-(0),6-(1,6),6-(6,15)]
    63      -1.632119      -1.632119      -1.632119    6[1-(0),6-(1,6),6-(1,6)]
    64      -0.856855      -0.856855      -0.856855    6[1-(0),6-(1,6),6-(1,6)]
    65      -0.868118      -0.868118      -0.868118    6[1-(0),6-(1,6),6-(1,6)]
    66        7.63358        7.63358        7.63358    6[1-(0),6-(1,6),6-(6,15)]
    67       6.663495       6.663495       6.663495    6[1-(0),1-(0),6-(1,1,15),15-(6,6,8)]
    68       5.788603       5.788603       5.788603    6[6-(1,6),6-(1,6),15-(6,6,8)]
    69       6.084873       6.084873       6.084873    6[1-(0),6-(1,6),6-(6,15)]
    70       7.420427       7.420427       7.420427    6[1-(0),6-(1,6),6-(1,6)]
    71      -1.006167      -1.006167      -1.006167    6[1-(0),6-(1,6),6-(1,6)]
    72       0.706471       0.706471       0.706471    6[1-(0),6-(1,6),6-(1,6)]
    73       8.814281       8.814281       8.814281    6[1-(0),6-(1,6),6-(6,15)]
    74       5.147764       5.147764       5.147764    6[6-(1,6),6-(1,6),15-(6,6,8)]
    75       4.413729       4.413729       4.413729    6[1-(0),6-(1,6),6-(6,15)]
    76       3.549199       3.549199       3.549199    6[1-(0),6-(1,6),6-(1,6)]
    77        1.45679        1.45679        1.45679    6[1-(0),6-(1,6),6-(1,6)]
    78       2.183031       2.183031       2.183031    6[1-(0),6-(1,6),6-(1,6)]
    79       3.195905       3.195905       3.195905    6[1-(0),6-(1,6),6-(6,15)]
    80       3.360467       3.360467       3.360467    6[1-(0),1-(0),6-(1,1,15),15-(6,6,8)]
    81       1.049441       1.049441       1.049441    6[6-(1,6),6-(1,6),15-(6,6,8)]
    82       2.061288       2.061288       2.061288    6[1-(0),6-(1,6),6-(6,15)]
    83       3.320068       3.320068       3.320068    6[1-(0),6-(1,6),6-(1,6)]
    84        3.63137        3.63137        3.63137    6[1-(0),6-(1,6),6-(1,6)]
    85       2.654985       2.654985       2.654985    6[1-(0),6-(1,6),6-(1,6)]
    86       1.395049       1.395049       1.395049    6[1-(0),6-(1,6),6-(6,15)]
    87       -1.60619       -1.60619       -1.60619    6[6-(1,6),6-(1,6),15-(6,6,8)]
    88        -1.5299        -1.5299        -1.5299    6[1-(0),6-(1,6),6-(6,15)]
    89       6.901596       6.901596       6.901596    6[1-(0),6-(1,6),6-(1,6)]
    90       6.126332       6.126332       6.126332    6[1-(0),6-(1,6),6-(1,6)]
    91       6.137595       6.137595       6.137595    6[1-(0),6-(1,6),6-(1,6)]
    92      -2.364103      -2.364103      -2.364103    6[1-(0),6-(1,6),6-(6,15)]
    93      -1.394018      -1.394018      -1.394018    6[1-(0),1-(0),6-(1,1,15),15-(6,6,8)]
    94      -0.519126      -0.519126      -0.519126    6[6-(1,6),6-(1,6),15-(6,6,8)]
    95      -0.815396      -0.815396      -0.815396    6[1-(0),6-(1,6),6-(6,15)]
    96       -2.15095       -2.15095       -2.15095    6[1-(0),6-(1,6),6-(1,6)]
    97       6.275644       6.275644       6.275644    6[1-(0),6-(1,6),6-(1,6)]
    98       4.563006       4.563006       4.563006    6[1-(0),6-(1,6),6-(1,6)]
    99      -3.544804      -3.544804      -3.544804    6[1-(0),6-(1,6),6-(6,15)]
   100       2.164762       2.164762       2.164762    6[6-(1,6),6-(1,6),15-(6,6,8)]
   101       0.855748       0.855748       0.855748    6[1-(0),6-(1,6),6-(6,15)]
   102       1.720278       1.720278       1.720278    6[1-(0),6-(1,6),6-(1,6)]
   103       3.812687       3.812687       3.812687    6[1-(0),6-(1,6),6-(1,6)]
   104       3.086446       3.086446       3.086446    6[1-(0),6-(1,6),6-(1,6)]
   105       2.073572       2.073572       2.073572    6[1-(0),6-(1,6),6-(6,15)]
   106        1.90901        1.90901        1.90901    6[1-(0),1-(0),6-(1,1,15),15-(6,6,8)]
   107       3.036178       3.036178       3.036178    53[82-(8,8,53)]
   108      -0.389952      -0.389952      -0.389952    53[82-(8,8,53)]
   109       2.233299       2.233299       2.233299    53[82-(8,8,53)]
   110       5.659429       5.659429       5.659429    53[82-(8,8,53)]
   111       5.877546       5.877546       5.877546    8[15-(6,6,6),82-(8,53,53)]
   112       6.153634       6.153634       6.153634    8[15-(6,6,6),82-(8,53,53)]
   113      -0.608069      -0.608069      -0.608069    8[15-(6,6,6),82-(8,53,53)]
   114      -0.884157      -0.884157      -0.884157    8[15-(6,6,6),82-(8,53,53)]
