# Supplementary material for: A collection of forcefield precursors for metal–organic frameworks
Source: RSC Adv. 2019 Nov 13;9(63):36492–507. doi: 10.1039/c9ra07327b (PMC9075174; doi:10.1039/c9ra07327b)
Supplement: RA-009-C9RA07327B-s749 [file RA-009-C9RA07327B-s749.txt]

FIKTOK_clean

7.410600    0.000000    0.000000
-2.505654    16.432060    0.000000
-3.323202    -4.657930    15.671072

     1        0.30953        0.30953        0.30953    48[7-(6,6),8-(6),8-(6)]
     2      -1.849779      -1.849779      -1.849779    48[8-(6),8-(6),8-(6,48),8-(6,48)]
     3      -0.407233      -0.407233      -0.407233    48[7-(6,6),8-(6),8-(6),8-(6)]
     4       1.272214       1.272214       1.272214    48[7-(6,6),8-(6),8-(6)]
     5       3.431523       3.431523       3.431523    48[8-(6),8-(6),8-(6,48),8-(6,48)]
     6       1.988977       1.988977       1.988977    48[7-(6,6),8-(6),8-(6),8-(6)]
     7      -0.625078      -0.625078      -0.625078    1[6-(6,7)]
     8      -0.554673      -0.554673      -0.554673    1[6-(6,7)]
     9       0.951773       0.951773       0.951773    1[6-(7,7)]
    10      -0.148216      -0.148216      -0.148216    1[6-(6,6)]
    11       3.058096       3.058096       3.058096    1[6-(6,6)]
    12      -2.071578      -2.071578      -2.071578    1[6-(6,6)]
    13       1.391674       1.391674       1.391674    1[6-(6,6)]
    14      -1.331904      -1.331904      -1.331904    1[6-(6,7)]
    15      -1.256143      -1.256143      -1.256143    1[6-(6,7)]
    16       0.291023       0.291023       0.291023    1[6-(7,7)]
    17       3.767478       3.767478       3.767478    1[6-(6,6)]
    18       4.122162       4.122162       4.122162    1[6-(6,6)]
    19      -2.872976      -2.872976      -2.872976    1[6-(6,6)]
    20       -0.68776       -0.68776       -0.68776    1[6-(6,6)]
    21      -3.375314      -3.375314      -3.375314    1[6-(6,6)]
    22      -2.714914      -2.714914      -2.714914    1[6-(6,6)]
    23       2.874585       2.874585       2.874585    1[6-(6,6)]
    24        2.29964        2.29964        2.29964    1[6-(1,6,8)]
    25      -4.664815      -4.664815      -4.664815    1[6-(1,6,8)]
    26      -3.428436      -3.428436      -3.428436    1[6-(6,6)]
    27       2.144674       2.144674       2.144674    1[6-(6,6)]
    28       3.172045       3.172045       3.172045    1[6-(6,6)]
    29       2.131619       2.131619       2.131619    1[6-(1,6,8)]
    30        1.60198        1.60198        1.60198    1[6-(1,6,8)]
    31       2.206822       2.206822       2.206822    1[6-(6,7)]
    32       2.136417       2.136417       2.136417    1[6-(6,7)]
    33       0.629971       0.629971       0.629971    1[6-(7,7)]
    34        1.72996        1.72996        1.72996    1[6-(6,6)]
    35      -1.476352      -1.476352      -1.476352    1[6-(6,6)]
    36       3.653322       3.653322       3.653322    1[6-(6,6)]
    37        0.19007        0.19007        0.19007    1[6-(6,6)]
    38       2.913648       2.913648       2.913648    1[6-(6,7)]
    39       2.837887       2.837887       2.837887    1[6-(6,7)]
    40       1.290721       1.290721       1.290721    1[6-(7,7)]
    41      -2.185734      -2.185734      -2.185734    1[6-(6,6)]
    42      -2.540418      -2.540418      -2.540418    1[6-(6,6)]
    43        4.45472        4.45472        4.45472    1[6-(6,6)]
    44       2.269504       2.269504       2.269504    1[6-(6,6)]
    45      -2.453542      -2.453542      -2.453542    1[6-(6,6)]
    46       4.296658       4.296658       4.296658    1[6-(6,6)]
    47      -1.292841      -1.292841      -1.292841    1[6-(6,6)]
    48      -0.717896      -0.717896      -0.717896    1[6-(1,6,8)]
    49       6.246559       6.246559       6.246559    1[6-(1,6,8)]
    50        5.01018        5.01018        5.01018    1[6-(6,6)]
    51       -0.56293       -0.56293       -0.56293    1[6-(6,6)]
    52      -1.590301      -1.590301      -1.590301    1[6-(6,6)]
    53      -0.549875      -0.549875      -0.549875    1[6-(1,6,8)]
    54      -0.020236      -0.020236      -0.020236    1[6-(1,6,8)]
    55      -0.296546      -0.296546      -0.296546    6[1-(0),6-(1,7),7-(6,48)]
    56      -0.264096      -0.264096      -0.264096    6[1-(0),6-(1,7),7-(6,6)]
    57        0.56761        0.56761        0.56761    6[1-(0),7-(6,48),7-(6,6)]
    58        0.60393        0.60393        0.60393    6[6-(1,6),6-(1,6),7-(6,6)]
    59       0.318419       0.318419       0.318419    6[1-(0),6-(1,6),6-(6,7)]
    60       0.716957       0.716957       0.716957    6[1-(0),6-(1,6),6-(6,6)]
    61       1.361446       1.361446       1.361446    6[6-(1,6),6-(1,6),6-(6,6)]
    62       1.594743       1.594743       1.594743    6[1-(0),6-(1,6),6-(6,6)]
    63       1.224082       1.224082       1.224082    6[1-(0),6-(1,6),6-(6,7)]
    64      -0.997546      -0.997546      -0.997546    6[1-(0),6-(1,7),7-(6,48)]
    65      -0.962554      -0.962554      -0.962554    6[1-(0),6-(1,7),7-(6,6)]
    66      -0.108344      -0.108344      -0.108344    6[1-(0),7-(6,48),7-(6,6)]
    67      -0.170906      -0.170906      -0.170906    6[6-(1,6),6-(1,6),7-(6,6)]
    68       0.282187       0.282187       0.282187    6[1-(0),6-(1,6),6-(6,7)]
    69       3.817385       3.817385       3.817385    6[1-(0),6-(1,6),6-(6,6)]
    70       0.273321       0.273321       0.273321    6[6-(1,6),6-(1,6),6-(6,6)]
    71      -0.189174      -0.189174      -0.189174    6[1-(0),6-(1,6),6-(6,6)]
    72      -0.392541      -0.392541      -0.392541    6[1-(0),6-(1,6),6-(6,7)]
    73      -2.071278      -2.071278      -2.071278    6[6-(6,6),8-(0),8-(48)]
    74       2.641025       2.641025       2.641025    6[6-(6,6),8-(0),8-(48)]
    75       3.320801       3.320801       3.320801    6[6-(1,6),6-(1,6),6-(8,8)]
    76      -3.439966      -3.439966      -3.439966    6[1-(0),6-(6,6),6-(6,6)]
    77      -2.891809      -2.891809      -2.891809    6[6-(1,6),6-(1,6),6-(8,8)]
    78       -3.03843       -3.03843       -3.03843    6[1-(0),6-(6,6),6-(6,8)]
    79      -3.668784      -3.668784      -3.668784    6[6-(1,6),6-(1,6),8-(6)]
    80       3.253271       3.253271       3.253271    6[1-(0),6-(6,6),6-(6,8)]
    81       -4.34536       -4.34536       -4.34536    6[1-(0),1-(0),6-(8,8),8-(6)]
    82      -3.380561      -3.380561      -3.380561    6[6-(1,1,8),8-(48),8-(48)]
    83       1.783748       1.783748       1.783748    6[6-(6,6),8-(0),8-(48)]
    84      -2.885498      -2.885498      -2.885498    6[6-(6,6),8-(48),8-(48)]
    85      -3.667321      -3.667321      -3.667321    6[6-(1,6),6-(1,6),6-(8,8)]
    86        3.64606        3.64606        3.64606    6[1-(0),6-(6,6),6-(6,8)]
    87       3.053045       3.053045       3.053045    6[6-(1,6),6-(1,6),8-(6)]
    88       2.510121       2.510121       2.510121    6[1-(0),6-(6,6),6-(6,8)]
    89       2.523804       2.523804       2.523804    6[6-(1,6),6-(1,6),6-(8,8)]
    90       3.148967       3.148967       3.148967    6[1-(0),6-(6,6),6-(6,6)]
    91        2.40483        2.40483        2.40483    6[1-(0),1-(0),6-(8,8),8-(6)]
    92        3.25018        3.25018        3.25018    6[6-(1,1,8),8-(0),8-(48,48)]
    93        1.87829        1.87829        1.87829    6[1-(0),6-(1,7),7-(6,48)]
    94        1.84584        1.84584        1.84584    6[1-(0),6-(1,7),7-(6,6)]
    95       1.014134       1.014134       1.014134    6[1-(0),7-(6,48),7-(6,6)]
    96       0.977814       0.977814       0.977814    6[6-(1,6),6-(1,6),7-(6,6)]
    97       1.263325       1.263325       1.263325    6[1-(0),6-(1,6),6-(6,7)]
    98       0.864787       0.864787       0.864787    6[1-(0),6-(1,6),6-(6,6)]
    99       0.220298       0.220298       0.220298    6[6-(1,6),6-(1,6),6-(6,6)]
   100      -0.012999      -0.012999      -0.012999    6[1-(0),6-(1,6),6-(6,6)]
   101       0.357662       0.357662       0.357662    6[1-(0),6-(1,6),6-(6,7)]
   102        2.57929        2.57929        2.57929    6[1-(0),6-(1,7),7-(6,48)]
   103       2.544298       2.544298       2.544298    6[1-(0),6-(1,7),7-(6,6)]
   104       1.690088       1.690088       1.690088    6[1-(0),7-(6,48),7-(6,6)]
   105        1.75265        1.75265        1.75265    6[6-(1,6),6-(1,6),7-(6,6)]
   106       1.299557       1.299557       1.299557    6[1-(0),6-(1,6),6-(6,7)]
   107      -2.235641      -2.235641      -2.235641    6[1-(0),6-(1,6),6-(6,6)]
   108       1.308423       1.308423       1.308423    6[6-(1,6),6-(1,6),6-(6,6)]
   109       1.770918       1.770918       1.770918    6[1-(0),6-(1,6),6-(6,6)]
   110       1.974285       1.974285       1.974285    6[1-(0),6-(1,6),6-(6,7)]
   111       3.653022       3.653022       3.653022    6[6-(6,6),8-(0),8-(48)]
   112      -1.059281      -1.059281      -1.059281    6[6-(6,6),8-(0),8-(48)]
   113      -1.739057      -1.739057      -1.739057    6[6-(1,6),6-(1,6),6-(8,8)]
   114        5.02171        5.02171        5.02171    6[1-(0),6-(6,6),6-(6,6)]
   115       4.473553       4.473553       4.473553    6[6-(1,6),6-(1,6),6-(8,8)]
   116       4.620174       4.620174       4.620174    6[1-(0),6-(6,6),6-(6,8)]
   117       5.250528       5.250528       5.250528    6[6-(1,6),6-(1,6),8-(6)]
   118      -1.671527      -1.671527      -1.671527    6[1-(0),6-(6,6),6-(6,8)]
   119       5.927104       5.927104       5.927104    6[1-(0),1-(0),6-(8,8),8-(6)]
   120       4.962305       4.962305       4.962305    6[6-(1,1,8),8-(48),8-(48)]
   121      -0.202004      -0.202004      -0.202004    6[6-(6,6),8-(0),8-(48)]
   122       4.467242       4.467242       4.467242    6[6-(6,6),8-(48),8-(48)]
   123       5.249065       5.249065       5.249065    6[6-(1,6),6-(1,6),6-(8,8)]
   124      -2.064316      -2.064316      -2.064316    6[1-(0),6-(6,6),6-(6,8)]
   125      -1.471301      -1.471301      -1.471301    6[6-(1,6),6-(1,6),8-(6)]
   126      -0.928377      -0.928377      -0.928377    6[1-(0),6-(6,6),6-(6,8)]
   127       -0.94206       -0.94206       -0.94206    6[6-(1,6),6-(1,6),6-(8,8)]
   128      -1.567223      -1.567223      -1.567223    6[1-(0),6-(6,6),6-(6,6)]
   129      -0.823086      -0.823086      -0.823086    6[1-(0),1-(0),6-(8,8),8-(6)]
   130      -1.668436      -1.668436      -1.668436    6[6-(1,1,8),8-(0),8-(48,48)]
   131       0.229027       0.229027       0.229027    7[6-(1,6),6-(1,7),48-(8,8)]
   132       0.289398       0.289398       0.289398    7[6-(1,6),6-(1,7),6-(6,6)]
   133      -0.466489      -0.466489      -0.466489    7[6-(1,6),6-(1,7),48-(8,8,8)]
   134      -0.400836      -0.400836      -0.400836    7[6-(1,6),6-(1,7),6-(6,6)]
   135       1.352717       1.352717       1.352717    7[6-(1,6),6-(1,7),48-(8,8)]
   136       1.292346       1.292346       1.292346    7[6-(1,6),6-(1,7),6-(6,6)]
   137       2.048233       2.048233       2.048233    7[6-(1,6),6-(1,7),48-(8,8,8)]
   138        1.98258        1.98258        1.98258    7[6-(1,6),6-(1,7),6-(6,6)]
   139       2.198956       2.198956       2.198956    8[6-(6,8)]
   140       2.485639       2.485639       2.485639    8[6-(6,8),48-(7,8)]
   141      -1.601754      -1.601754      -1.601754    8[6-(6,8)]
   142      -1.828864      -1.828864      -1.828864    8[6-(6,8),48-(7,8,8)]
   143      -3.742766      -3.742766      -3.742766    8[6-(1,1,6),6-(6,6)]
   144      -2.237816      -2.237816      -2.237816    8[6-(6,8),48-(8,8,8)]
   145      -3.826068      -3.826068      -3.826068    8[6-(6,8),48-(8,8,8)]
   146       1.312281       1.312281       1.312281    8[6-(6,8)]
   147       1.647643       1.647643       1.647643    8[6-(6,8),48-(7,8)]
   148       0.631635       0.631635       0.631635    8[6-(6,8),48-(7,8,8)]
   149      -2.383945      -2.383945      -2.383945    8[6-(6,8),48-(7,8,8)]
   150       3.064256       3.064256       3.064256    8[6-(1,1,6),6-(6,6)]
   151       4.377433       4.377433       4.377433    8[6-(6,8)]
   152       2.674279       2.674279       2.674279    8[6-(6,8),48-(8,8,8),48-(8,8,8)]
   153      -0.617212      -0.617212      -0.617212    8[6-(6,8)]
   154      -0.903895      -0.903895      -0.903895    8[6-(6,8),48-(7,8)]
   155       3.183498       3.183498       3.183498    8[6-(6,8)]
   156       3.410608       3.410608       3.410608    8[6-(6,8),48-(7,8,8)]
   157        5.32451        5.32451        5.32451    8[6-(1,1,6),6-(6,6)]
   158        3.81956        3.81956        3.81956    8[6-(6,8),48-(8,8,8)]
   159       5.407812       5.407812       5.407812    8[6-(6,8),48-(8,8,8)]
   160       0.269463       0.269463       0.269463    8[6-(6,8)]
   161      -0.065899      -0.065899      -0.065899    8[6-(6,8),48-(7,8)]
   162       0.950109       0.950109       0.950109    8[6-(6,8),48-(7,8,8)]
   163       3.965689       3.965689       3.965689    8[6-(6,8),48-(7,8,8)]
   164      -1.482512      -1.482512      -1.482512    8[6-(1,1,6),6-(6,6)]
   165      -2.795689      -2.795689      -2.795689    8[6-(6,8)]
   166      -1.092535      -1.092535      -1.092535    8[6-(6,8),48-(8,8,8),48-(8,8,8)]
