# Supplementary material for: A collection of forcefield precursors for metal–organic frameworks
Source: RSC Adv. 2019 Nov 13;9(63):36492–507. doi: 10.1039/c9ra07327b (PMC9075174; doi:10.1039/c9ra07327b)
Supplement: RA-009-C9RA07327B-s750 [file RA-009-C9RA07327B-s750.txt]

FIMXUW_clean

10.567200    0.000000    0.000000
5.283604    13.547970    0.000000
5.283624    4.386593    15.613968

     1      11.306717      11.306717      11.306717    57[1-(8),8-(1,1),8-(1,1,57),8-(6),8-(6),8-(6),8-(6,57),8-(6,57),8-(6,57),8-(6,57)]
     2      18.653665      18.653665      18.653665    57[8-(1,1,57),8-(6),8-(6),8-(6),8-(6,57),8-(6,57),8-(6,57),8-(6,57)]
     3      16.590311      16.590311      16.590311    57[1-(8),8-(1,1),8-(1,1,57),8-(6),8-(6),8-(6),8-(6,57),8-(6,57),8-(6,57),8-(6,57)]
     4      13.370065      13.370065      13.370065    57[8-(1,1,57),8-(6),8-(6),8-(6),8-(6,57),8-(6,57),8-(6,57),8-(6,57)]
     5       9.827711       9.827711       9.827711    57[1-(8),8-(1,1),8-(1,1,57),8-(6),8-(6),8-(6),8-(6,57),8-(6,57),8-(6,57),8-(6,57)]
     6       2.480763       2.480763       2.480763    57[8-(1,1,57),8-(6),8-(6),8-(6),8-(6,57),8-(6,57),8-(6,57),8-(6,57)]
     7       4.544117       4.544117       4.544117    57[1-(8),8-(1,1),8-(1,1,57),8-(6),8-(6),8-(6),8-(6,57),8-(6,57),8-(6,57),8-(6,57)]
     8       7.764363       7.764363       7.764363    57[8-(1,1,57),8-(6),8-(6),8-(6),8-(6,57),8-(6,57),8-(6,57),8-(6,57)]
     9      11.396752      11.396752      11.396752    1[8-(1,57)]
    10      10.178353      10.178353      10.178353    1[8-(1,57),57-(8,8,8,8,8,8,8,8,8)]
    11      13.073766      13.073766      13.073766    1[8-(1,57,57)]
    12       13.97409       13.97409       13.97409    1[8-(1,57,57)]
    13       7.344218       7.344218       7.344218    1[6-(6,6)]
    14       9.518948       9.518948       9.518948    1[6-(6,6)]
    15       7.517525       7.517525       7.517525    1[6-(6,6)]
    16        6.11314        6.11314        6.11314    1[8-(1,57)]
    17      15.461943      15.461943      15.461943    1[8-(1,57),57-(8,8,8,8,8,8,8,8,8)]
    18       7.790156       7.790156       7.790156    1[8-(1,57,57)]
    19       8.690482       8.690482       8.690482    1[8-(1,57,57)]
    20       7.344228       7.344228       7.344228    1[6-(6,6)]
    21       9.518957       9.518957       9.518957    1[6-(6,6)]
    22       7.517525       7.517525       7.517525    1[6-(6,6)]
    23       9.737676       9.737676       9.737676    1[8-(1,57)]
    24      10.956075      10.956075      10.956075    1[8-(1,57),57-(8,8,8,8,8,8,8,8,8)]
    25       8.060662       8.060662       8.060662    1[8-(1,57,57)]
    26       7.160338       7.160338       7.160338    1[8-(1,57,57)]
    27       13.79021       13.79021       13.79021    1[6-(6,6)]
    28       11.61548       11.61548       11.61548    1[6-(6,6)]
    29      13.616903      13.616903      13.616903    1[6-(6,6)]
    30      15.021288      15.021288      15.021288    1[8-(1,57)]
    31       5.672485       5.672485       5.672485    1[8-(1,57),57-(8,8,8,8,8,8,8,8,8)]
    32      13.344272      13.344272      13.344272    1[8-(1,57,57)]
    33      12.443946      12.443946      12.443946    1[8-(1,57,57)]
    34        13.7902        13.7902        13.7902    1[6-(6,6)]
    35      11.615471      11.615471      11.615471    1[6-(6,6)]
    36      13.616903      13.616903      13.616903    1[6-(6,6)]
    37       6.494615       6.494615       6.494615    6[6-(1,6),6-(6,6),6-(8,8)]
    38       7.529144       7.529144       7.529144    6[1-(0),6-(1,6),6-(6,6)]
    39        8.83842        8.83842        8.83842    6[1-(0),6-(1,6),6-(6,6)]
    40      14.425304      14.425304      14.425304    6[6-(1,6),6-(6,6),6-(8,8)]
    41      13.399229      13.399229      13.399229    6[6-(6,6),6-(6,6),6-(8,8)]
    42      12.062477      12.062477      12.062477    6[6-(6,6),6-(6,6),6-(8,8)]
    43       5.108198       5.108198       5.108198    6[6-(6,6),8-(57),8-(57)]
    44       10.97934       10.97934       10.97934    6[6-(6,6),8-(0),8-(57,57)]
    45      13.570418      13.570418      13.570418    6[6-(6,6),8-(57),8-(57,57)]
    46       15.86667       15.86667       15.86667    6[6-(6,6),8-(57),8-(57,57)]
    47       6.710191       6.710191       6.710191    6[1-(0),6-(1,6),6-(6,6)]
    48       5.539345       5.539345       5.539345    6[6-(1,6),6-(6,6),6-(8,8)]
    49      14.897658      14.897658      14.897658    6[6-(6,6),6-(6,6),6-(8,8)]
    50       5.594295       5.594295       5.594295    6[6-(6,6),8-(57),8-(57,57)]
    51      13.590495      13.590495      13.590495    6[6-(6,6),8-(0),8-(57)]
    52      17.061825      17.061825      17.061825    6[6-(1,6),6-(6,6),6-(8,8)]
    53       7.529154       7.529154       7.529154    6[1-(0),6-(1,6),6-(6,6)]
    54        8.83843        8.83843        8.83843    6[1-(0),6-(1,6),6-(6,6)]
    55       9.141708       9.141708       9.141708    6[6-(1,6),6-(6,6),6-(8,8)]
    56       8.115633       8.115633       8.115633    6[6-(6,6),6-(6,6),6-(8,8)]
    57      17.346082      17.346082      17.346082    6[6-(6,6),6-(6,6),6-(8,8)]
    58      15.675409      15.675409      15.675409    6[6-(6,6),8-(57),8-(57)]
    59      16.262944      16.262944      16.262944    6[6-(6,6),8-(0),8-(57,57)]
    60       8.286821       8.286821       8.286821    6[6-(6,6),8-(57),8-(57,57)]
    61      10.583074      10.583074      10.583074    6[6-(6,6),8-(57),8-(57,57)]
    62       6.710191       6.710191       6.710191    6[1-(0),6-(1,6),6-(6,6)]
    63      16.106545      16.106545      16.106545    6[6-(1,6),6-(6,6),6-(8,8)]
    64      14.897657      14.897657      14.897657    6[6-(6,6),6-(6,6),6-(8,8)]
    65      16.161494      16.161494      16.161494    6[6-(6,6),8-(57),8-(57,57)]
    66      13.590494      13.590494      13.590494    6[6-(6,6),8-(0),8-(57)]
    67      14.639813      14.639813      14.639813    6[6-(1,6),6-(6,6),6-(8,8)]
    68      13.605284      13.605284      13.605284    6[1-(0),6-(1,6),6-(6,6)]
    69      12.296008      12.296008      12.296008    6[1-(0),6-(1,6),6-(6,6)]
    70       6.709124       6.709124       6.709124    6[6-(1,6),6-(6,6),6-(8,8)]
    71       7.735199       7.735199       7.735199    6[6-(6,6),6-(6,6),6-(8,8)]
    72       9.071951       9.071951       9.071951    6[6-(6,6),6-(6,6),6-(8,8)]
    73       16.02623       16.02623       16.02623    6[6-(6,6),8-(57),8-(57)]
    74      10.155088      10.155088      10.155088    6[6-(6,6),8-(0),8-(57,57)]
    75        7.56401        7.56401        7.56401    6[6-(6,6),8-(57),8-(57,57)]
    76       5.267758       5.267758       5.267758    6[6-(6,6),8-(57),8-(57,57)]
    77      14.424237      14.424237      14.424237    6[1-(0),6-(1,6),6-(6,6)]
    78      15.595083      15.595083      15.595083    6[6-(1,6),6-(6,6),6-(8,8)]
    79        6.23677        6.23677        6.23677    6[6-(6,6),6-(6,6),6-(8,8)]
    80      15.540133      15.540133      15.540133    6[6-(6,6),8-(57),8-(57,57)]
    81       7.543933       7.543933       7.543933    6[6-(6,6),8-(0),8-(57)]
    82       4.072603       4.072603       4.072603    6[6-(1,6),6-(6,6),6-(8,8)]
    83      13.605274      13.605274      13.605274    6[1-(0),6-(1,6),6-(6,6)]
    84      12.295998      12.295998      12.295998    6[1-(0),6-(1,6),6-(6,6)]
    85       11.99272       11.99272       11.99272    6[6-(1,6),6-(6,6),6-(8,8)]
    86      13.018795      13.018795      13.018795    6[6-(6,6),6-(6,6),6-(8,8)]
    87       3.788346       3.788346       3.788346    6[6-(6,6),6-(6,6),6-(8,8)]
    88       5.459019       5.459019       5.459019    6[6-(6,6),8-(57),8-(57)]
    89       4.871484       4.871484       4.871484    6[6-(6,6),8-(0),8-(57,57)]
    90      12.847607      12.847607      12.847607    6[6-(6,6),8-(57),8-(57,57)]
    91      10.551354      10.551354      10.551354    6[6-(6,6),8-(57),8-(57,57)]
    92      14.424237      14.424237      14.424237    6[1-(0),6-(1,6),6-(6,6)]
    93       5.027883       5.027883       5.027883    6[6-(1,6),6-(6,6),6-(8,8)]
    94       6.236771       6.236771       6.236771    6[6-(6,6),6-(6,6),6-(8,8)]
    95       4.972934       4.972934       4.972934    6[6-(6,6),8-(57),8-(57,57)]
    96       7.543934       7.543934       7.543934    6[6-(6,6),8-(0),8-(57)]
    97       4.114882       4.114882       4.114882    8[6-(6,8),57-(8,8,8,8,8,8,8)]
    98       5.003582       5.003582       5.003582    8[6-(6,8),57-(1,8,8,8,8,8,8,8,8)]
    99      10.356933      10.356933      10.356933    8[6-(6,8),57-(1,8,8,8,8,8,8,8,8),57-(8,8,8,8,8,8,8)]
   100      10.747917      10.747917      10.747917    8[6-(6,8)]
   101      13.008244      13.008244      13.008244    8[6-(6,8),57-(1,8,8,8,8,8,8,8,8),57-(8,8,8,8,8,8,8)]
   102      14.120968      14.120968      14.120968    8[6-(6,8),57-(1,8,8,8,8,8,8,8,8)]
   103      16.180516      16.180516      16.180516    8[6-(6,8),57-(1,8,8,8,8,8,8,8,8),57-(8,8,8,8,8,8,8)]
   104      11.449576      11.449576      11.449576    8[6-(6,8),57-(8,8,8,8,8,8,8)]
   105      11.995909      11.995909      11.995909    8[6-(6,8),57-(1,8,8,8,8,8,8,8,8)]
   106       9.804272       9.804272       9.804272    8[6-(6,8),57-(1,8,8,8,8,8,8,8,8),57-(8,8,8,8,8,8,8)]
   107      13.049453      13.049453      13.049453    8[6-(6,8),57-(8,8,8,8,8,8,8)]
   108      13.149845      13.149845      13.149845    8[6-(6,8)]
   109       10.55349       10.55349       10.55349    8[1-(0),1-(57),57-(1,8,8,8,8,8,8,8,8)]
   110      13.275598      13.275598      13.275598    8[1-(0),1-(0),57-(1,8,8,8,8,8,8,8,8),57-(8,8,8,8,8,8,8)]
   111      14.682091      14.682091      14.682091    8[6-(6,8),57-(8,8,8,8,8,8,8)]
   112      10.287171      10.287171      10.287171    8[6-(6,8),57-(1,8,8,8,8,8,8,8,8)]
   113      15.640534      15.640534      15.640534    8[6-(6,8),57-(1,8,8,8,8,8,8,8,8),57-(8,8,8,8,8,8,8)]
   114      16.031524      16.031524      16.031524    8[6-(6,8)]
   115      18.291844      18.291844      18.291844    8[6-(6,8),57-(1,8,8,8,8,8,8,8,8),57-(8,8,8,8,8,8,8)]
   116       8.837373       8.837373       8.837373    8[6-(6,8),57-(1,8,8,8,8,8,8,8,8)]
   117      10.896919      10.896919      10.896919    8[6-(6,8),57-(1,8,8,8,8,8,8,8,8),57-(8,8,8,8,8,8,8)]
   118      11.449584      11.449584      11.449584    8[6-(6,8),57-(8,8,8,8,8,8,8)]
   119       6.712304       6.712304       6.712304    8[6-(6,8),57-(1,8,8,8,8,8,8,8,8)]
   120      15.087867      15.087867      15.087867    8[6-(6,8),57-(1,8,8,8,8,8,8,8,8),57-(8,8,8,8,8,8,8)]
   121      13.049455      13.049455      13.049455    8[6-(6,8),57-(8,8,8,8,8,8,8)]
   122      13.149841      13.149841      13.149841    8[6-(6,8)]
   123      15.837077      15.837077      15.837077    8[1-(0),1-(57),57-(1,8,8,8,8,8,8,8,8)]
   124       7.991991       7.991991       7.991991    8[1-(0),1-(0),57-(1,8,8,8,8,8,8,8,8),57-(8,8,8,8,8,8,8)]
   125      17.019546      17.019546      17.019546    8[6-(6,8),57-(8,8,8,8,8,8,8)]
   126      16.130846      16.130846      16.130846    8[6-(6,8),57-(1,8,8,8,8,8,8,8,8)]
   127      10.777495      10.777495      10.777495    8[6-(6,8),57-(1,8,8,8,8,8,8,8,8),57-(8,8,8,8,8,8,8)]
   128      10.386511      10.386511      10.386511    8[6-(6,8)]
   129       8.126184       8.126184       8.126184    8[6-(6,8),57-(1,8,8,8,8,8,8,8,8),57-(8,8,8,8,8,8,8)]
   130        7.01346        7.01346        7.01346    8[6-(6,8),57-(1,8,8,8,8,8,8,8,8)]
   131       4.953912       4.953912       4.953912    8[6-(6,8),57-(1,8,8,8,8,8,8,8,8),57-(8,8,8,8,8,8,8)]
   132       9.684852       9.684852       9.684852    8[6-(6,8),57-(8,8,8,8,8,8,8)]
   133       9.138519       9.138519       9.138519    8[6-(6,8),57-(1,8,8,8,8,8,8,8,8)]
   134      11.330156      11.330156      11.330156    8[6-(6,8),57-(1,8,8,8,8,8,8,8,8),57-(8,8,8,8,8,8,8)]
   135       8.084975       8.084975       8.084975    8[6-(6,8),57-(8,8,8,8,8,8,8)]
   136       7.984583       7.984583       7.984583    8[6-(6,8)]
   137      10.580938      10.580938      10.580938    8[1-(0),1-(57),57-(1,8,8,8,8,8,8,8,8)]
   138        7.85883        7.85883        7.85883    8[1-(0),1-(0),57-(1,8,8,8,8,8,8,8,8),57-(8,8,8,8,8,8,8)]
   139       6.452337       6.452337       6.452337    8[6-(6,8),57-(8,8,8,8,8,8,8)]
   140       5.563633       5.563633       5.563633    8[6-(6,8),57-(1,8,8,8,8,8,8,8,8)]
   141       5.493894       5.493894       5.493894    8[6-(6,8),57-(1,8,8,8,8,8,8,8,8),57-(8,8,8,8,8,8,8)]
   142       5.102904       5.102904       5.102904    8[6-(6,8)]
   143       2.842584       2.842584       2.842584    8[6-(6,8),57-(1,8,8,8,8,8,8,8,8),57-(8,8,8,8,8,8,8)]
   144      12.297055      12.297055      12.297055    8[6-(6,8),57-(1,8,8,8,8,8,8,8,8)]
   145      10.237509      10.237509      10.237509    8[6-(6,8),57-(1,8,8,8,8,8,8,8,8),57-(8,8,8,8,8,8,8)]
   146       9.684844       9.684844       9.684844    8[6-(6,8),57-(8,8,8,8,8,8,8)]
   147      14.422124      14.422124      14.422124    8[6-(6,8),57-(1,8,8,8,8,8,8,8,8)]
   148       6.046561       6.046561       6.046561    8[6-(6,8),57-(1,8,8,8,8,8,8,8,8),57-(8,8,8,8,8,8,8)]
   149       8.084973       8.084973       8.084973    8[6-(6,8),57-(8,8,8,8,8,8,8)]
   150       7.984587       7.984587       7.984587    8[6-(6,8)]
   151       5.297351       5.297351       5.297351    8[1-(0),1-(57),57-(1,8,8,8,8,8,8,8,8)]
   152      13.142437      13.142437      13.142437    8[1-(0),1-(0),57-(1,8,8,8,8,8,8,8,8),57-(8,8,8,8,8,8,8)]
