# Supplementary material for: A collection of forcefield precursors for metal–organic frameworks
Source: RSC Adv. 2019 Nov 13;9(63):36492–507. doi: 10.1039/c9ra07327b (PMC9075174; doi:10.1039/c9ra07327b)
Supplement: RA-009-C9RA07327B-s751 [file RA-009-C9RA07327B-s751.txt]

FINQUQ_clean

12.011700    0.000000    0.000000
3.483644    13.493566    0.000000
5.980418    3.672143    21.484887

     1      13.721925      13.721925      13.721925    47[7-(6,6),7-(6,6)]
     2       7.382814       7.382814       7.382814    47[7-(6,7),7-(6,7),7-(6,7)]
     3       8.057031       8.057031       8.057031    47[7-(6,7),7-(6,7)]
     4      14.166193      14.166193      14.166193    47[7-(6,7),7-(7,7),7-(7,7)]
     5       9.549265       9.549265       9.549265    47[7-(7,7),7-(7,7)]
     6      13.273802      13.273802      13.273802    47[7-(6,6),7-(7,7)]
     7      10.675469      10.675469      10.675469    47[7-(7,7),7-(7,7),7-(7,7)]
     8       7.753837       7.753837       7.753837    47[7-(6,6),7-(6,6)]
     9      14.092948      14.092948      14.092948    47[7-(6,7),7-(6,7),7-(6,7)]
    10      13.418731      13.418731      13.418731    47[7-(6,7),7-(6,7)]
    11       7.309569       7.309569       7.309569    47[7-(6,7),7-(7,7),7-(7,7)]
    12      11.926497      11.926497      11.926497    47[7-(7,7),7-(7,7)]
    13        8.20196        8.20196        8.20196    47[7-(6,6),7-(7,7)]
    14      10.800293      10.800293      10.800293    47[7-(7,7),7-(7,7),7-(7,7)]
    15      17.176176      17.176176      17.176176    1[6-(6,7)]
    16       4.252043       4.252043       4.252043    1[6-(6,7)]
    17       5.330221       5.330221       5.330221    1[6-(6,6)]
    18      12.373196      12.373196      12.373196    1[6-(6,7)]
    19        4.95784        4.95784        4.95784    1[6-(6,6)]
    20       8.836865       8.836865       8.836865    1[6-(6,7)]
    21      11.533164      11.533164      11.533164    1[6-(6,7)]
    22       8.848461       8.848461       8.848461    1[6-(6,7)]
    23      15.000919      15.000919      15.000919    1[6-(6,7)]
    24       4.423158       4.423158       4.423158    1[6-(6,7)]
    25      14.346865      14.346865      14.346865    1[6-(6,6)]
    26      11.160825      11.160825      11.160825    1[6-(6,7)]
    27      16.080527      16.080527      16.080527    1[6-(6,6)]
    28       9.202372       9.202372       9.202372    1[6-(6,6)]
    29      13.500959      13.500959      13.500959    1[6-(6,6)]
    30       7.716843       7.716843       7.716843    1[6-(6,6)]
    31       6.255465       6.255465       6.255465    1[6-(6,6)]
    32      13.808384      13.808384      13.808384    1[6-(6,6)]
    33      12.975658      12.975658      12.975658    1[6-(6,7)]
    34      11.606745      11.606745      11.606745    1[6-(6,6)]
    35       4.299586       4.299586       4.299586    1[6-(6,7)]
    36      17.223719      17.223719      17.223719    1[6-(6,7)]
    37      16.145541      16.145541      16.145541    1[6-(6,6)]
    38       5.618922       5.618922       5.618922    1[6-(6,7)]
    39      16.517922      16.517922      16.517922    1[6-(6,6)]
    40      12.638897      12.638897      12.638897    1[6-(6,7)]
    41       9.942598       9.942598       9.942598    1[6-(6,7)]
    42      12.627301      12.627301      12.627301    1[6-(6,7)]
    43       6.474843       6.474843       6.474843    1[6-(6,7)]
    44      17.052604      17.052604      17.052604    1[6-(6,7)]
    45       7.128897       7.128897       7.128897    1[6-(6,6)]
    46      10.314937      10.314937      10.314937    1[6-(6,7)]
    47       5.395235       5.395235       5.395235    1[6-(6,6)]
    48       12.27339       12.27339       12.27339    1[6-(6,6)]
    49       7.974803       7.974803       7.974803    1[6-(6,6)]
    50      13.758919      13.758919      13.758919    1[6-(6,6)]
    51      15.220297      15.220297      15.220297    1[6-(6,6)]
    52       7.667378       7.667378       7.667378    1[6-(6,6)]
    53       8.500104       8.500104       8.500104    1[6-(6,7)]
    54       9.869017       9.869017       9.869017    1[6-(6,6)]
    55      10.490742      10.490742      10.490742    6[1-(0),6-(1,6),7-(6)]
    56       4.412941       4.412941       4.412941    6[1-(0),6-(1,6),7-(6,47)]
    57       4.212298       4.212298       4.212298    6[6-(6,6),7-(7,47),7-(7,47)]
    58       8.150098       8.150098       8.150098    6[6-(6,6),7-(7),7-(7,47)]
    59       4.428467       4.428467       4.428467    6[1-(0),6-(1,7),6-(6,6)]
    60      15.369603      15.369603      15.369603    6[1-(0),6-(1,6),7-(6,47)]
    61       4.838156       4.838156       4.838156    6[1-(0),6-(1,7),6-(6,6)]
    62       9.424448       9.424448       9.424448    6[1-(0),6-(1,6),7-(6,47)]
    63        8.81647        8.81647        8.81647    6[6-(1,6),6-(1,6),6-(7,7)]
    64      11.401932      11.401932      11.401932    6[1-(0),6-(1,6),7-(6,47)]
    65        9.10643        9.10643        9.10643    6[1-(0),6-(1,6),7-(6)]
    66      15.686826      15.686826      15.686826    6[1-(0),6-(1,6),7-(6,47)]
    67       3.898353       3.898353       3.898353    6[1-(0),6-(1,6),7-(6)]
    68      14.482854      14.482854      14.482854    6[1-(0),6-(1,7),6-(6,6)]
    69       7.085422       7.085422       7.085422    6[6-(6,6),7-(7),7-(7,47)]
    70       10.77383       10.77383       10.77383    6[1-(0),6-(1,6),7-(6,47)]
    71       9.849544       9.849544       9.849544    6[1-(0),6-(1,7),6-(6,6)]
    72       13.78216       13.78216       13.78216    6[6-(1,6),6-(1,6),6-(7,7)]
    73      10.935329      10.935329      10.935329    6[6-(6,6),7-(7,47),7-(7,47)]
    74       9.640013       9.640013       9.640013    6[1-(0),6-(1,7),6-(6,6)]
    75       3.654169       3.654169       3.654169    6[6-(1,6),6-(1,6),6-(7,7)]
    76      12.806764      12.806764      12.806764    6[6-(6,6),7-(7),7-(7)]
    77       5.842154       5.842154       5.842154    6[6-(1,6),6-(1,6),6-(7,7)]
    78      13.981889      13.981889      13.981889    6[1-(0),6-(1,7),6-(6,6)]
    79       8.438269       8.438269       8.438269    6[1-(0),6-(1,7),6-(6,6)]
    80       5.601495       5.601495       5.601495    6[1-(0),6-(1,7),6-(6,6)]
    81      14.363577      14.363577      14.363577    6[1-(0),6-(1,7),6-(6,6)]
    82       10.50667       10.50667       10.50667    6[6-(1,6),6-(1,6),6-(7,7)]
    83      13.872446      13.872446      13.872446    6[1-(0),6-(1,6),7-(6)]
    84      11.051275      11.051275      11.051275    6[1-(0),6-(1,7),6-(6,6)]
    85       10.98502       10.98502       10.98502    6[1-(0),6-(1,6),7-(6)]
    86      17.062821      17.062821      17.062821    6[1-(0),6-(1,6),7-(6,47)]
    87      17.263464      17.263464      17.263464    6[6-(6,6),7-(7,47),7-(7,47)]
    88      13.325664      13.325664      13.325664    6[6-(6,6),7-(7),7-(7,47)]
    89      17.047295      17.047295      17.047295    6[1-(0),6-(1,7),6-(6,6)]
    90       6.106159       6.106159       6.106159    6[1-(0),6-(1,6),7-(6,47)]
    91      16.637606      16.637606      16.637606    6[1-(0),6-(1,7),6-(6,6)]
    92      12.051314      12.051314      12.051314    6[1-(0),6-(1,6),7-(6,47)]
    93      12.659292      12.659292      12.659292    6[6-(1,6),6-(1,6),6-(7,7)]
    94       10.07383       10.07383       10.07383    6[1-(0),6-(1,6),7-(6,47)]
    95      12.369332      12.369332      12.369332    6[1-(0),6-(1,6),7-(6)]
    96       5.788936       5.788936       5.788936    6[1-(0),6-(1,6),7-(6,47)]
    97      17.577409      17.577409      17.577409    6[1-(0),6-(1,6),7-(6)]
    98       6.992908       6.992908       6.992908    6[1-(0),6-(1,7),6-(6,6)]
    99       14.39034       14.39034       14.39034    6[6-(6,6),7-(7),7-(7,47)]
   100      10.701932      10.701932      10.701932    6[1-(0),6-(1,6),7-(6,47)]
   101      11.626218      11.626218      11.626218    6[1-(0),6-(1,7),6-(6,6)]
   102       7.693602       7.693602       7.693602    6[6-(1,6),6-(1,6),6-(7,7)]
   103      10.540433      10.540433      10.540433    6[6-(6,6),7-(7,47),7-(7,47)]
   104      11.835749      11.835749      11.835749    6[1-(0),6-(1,7),6-(6,6)]
   105      17.821593      17.821593      17.821593    6[6-(1,6),6-(1,6),6-(7,7)]
   106       8.668998       8.668998       8.668998    6[6-(6,6),7-(7),7-(7)]
   107      15.633608      15.633608      15.633608    6[6-(1,6),6-(1,6),6-(7,7)]
   108       7.493873       7.493873       7.493873    6[1-(0),6-(1,7),6-(6,6)]
   109      13.037493      13.037493      13.037493    6[1-(0),6-(1,7),6-(6,6)]
   110      15.874267      15.874267      15.874267    6[1-(0),6-(1,7),6-(6,6)]
   111       7.112185       7.112185       7.112185    6[1-(0),6-(1,7),6-(6,6)]
   112      10.969092      10.969092      10.969092    6[6-(1,6),6-(1,6),6-(7,7)]
   113       7.603316       7.603316       7.603316    6[1-(0),6-(1,6),7-(6)]
   114      10.424487      10.424487      10.424487    6[1-(0),6-(1,7),6-(6,6)]
   115      11.276218      11.276218      11.276218    7[7-(6),7-(7,47),47-(7)]
   116      12.586836      12.586836      12.586836    7[6-(6,7),7-(7,47)]
   117        7.06524        7.06524        7.06524    7[7-(6,47),7-(7,47)]
   118       7.913143       7.913143       7.913143    7[6-(6,7),7-(7,47)]
   119       12.09504       12.09504       12.09504    7[6-(1,6),6-(1,6),47-(7)]
   120      14.634677      14.634677      14.634677    7[6-(1,6),6-(1,6)]
   121       5.566346       5.566346       5.566346    7[7-(6,47),7-(7),47-(7,7)]
   122      10.114514      10.114514      10.114514    7[6-(1,6),6-(1,6)]
   123      15.455581      15.455581      15.455581    7[6-(1,6),6-(1,6),47-(7)]
   124       7.465552       7.465552       7.465552    7[7-(6),7-(7),47-(7)]
   125      12.018949      12.018949      12.018949    7[6-(6,7),7-(7,47)]
   126       7.509369       7.509369       7.509369    7[6-(6,7),7-(7,47),47-(7,7)]
   127       14.13401       14.13401       14.13401    7[6-(6,7),7-(7,47)]
   128        7.48426        7.48426        7.48426    7[6-(6,7),7-(7),47-(7,7)]
   129       11.61991       11.61991       11.61991    7[7-(6),7-(7,47),47-(7,7)]
   130      12.196493      12.196493      12.196493    7[7-(6,47),7-(7,47),47-(7,7)]
   131      11.032699      11.032699      11.032699    7[7-(6,47),7-(7,47),47-(7,7)]
   132       5.512132       5.512132       5.512132    7[6-(6,7),7-(7,47),47-(7,7)]
   133       8.882639       8.882639       8.882639    7[7-(6),7-(7,47),47-(7,7)]
   134      15.498817      15.498817      15.498817    7[6-(6,7),7-(7),47-(7)]
   135       8.631245       8.631245       8.631245    7[7-(6,47),7-(7,47),47-(7)]
   136      10.201957      10.201957      10.201957    7[6-(6,7),7-(7,47),47-(7)]
   137      12.167666      12.167666      12.167666    7[6-(6,7),7-(7,47),47-(7,7)]
   138       4.358797       4.358797       4.358797    7[7-(6,47),7-(7,47)]
   139       9.982332       9.982332       9.982332    7[6-(1,6),6-(1,6),47-(7)]
   140      10.199544      10.199544      10.199544    7[7-(6),7-(7,47),47-(7)]
   141       8.888926       8.888926       8.888926    7[6-(6,7),7-(7,47)]
   142      14.410522      14.410522      14.410522    7[7-(6,47),7-(7,47)]
   143      13.562619      13.562619      13.562619    7[6-(6,7),7-(7,47)]
   144       9.380722       9.380722       9.380722    7[6-(1,6),6-(1,6),47-(7)]
   145       6.841085       6.841085       6.841085    7[6-(1,6),6-(1,6)]
   146      15.909416      15.909416      15.909416    7[7-(6,47),7-(7),47-(7,7)]
   147      11.361248      11.361248      11.361248    7[6-(1,6),6-(1,6)]
   148       6.020181       6.020181       6.020181    7[6-(1,6),6-(1,6),47-(7)]
   149       14.01021       14.01021       14.01021    7[7-(6),7-(7),47-(7)]
   150       9.456813       9.456813       9.456813    7[6-(6,7),7-(7,47)]
   151      13.966393      13.966393      13.966393    7[6-(6,7),7-(7,47),47-(7,7)]
   152       7.341752       7.341752       7.341752    7[6-(6,7),7-(7,47)]
   153      13.991502      13.991502      13.991502    7[6-(6,7),7-(7),47-(7,7)]
   154       9.855852       9.855852       9.855852    7[7-(6),7-(7,47),47-(7,7)]
   155       9.279269       9.279269       9.279269    7[7-(6,47),7-(7,47),47-(7,7)]
   156      10.443063      10.443063      10.443063    7[7-(6,47),7-(7,47),47-(7,7)]
   157       15.96363       15.96363       15.96363    7[6-(6,7),7-(7,47),47-(7,7)]
   158      12.593123      12.593123      12.593123    7[7-(6),7-(7,47),47-(7,7)]
   159       5.976945       5.976945       5.976945    7[6-(6,7),7-(7),47-(7)]
   160      12.844517      12.844517      12.844517    7[7-(6,47),7-(7,47),47-(7)]
   161      11.273805      11.273805      11.273805    7[6-(6,7),7-(7,47),47-(7)]
   162       9.308096       9.308096       9.308096    7[6-(6,7),7-(7,47),47-(7,7)]
   163      17.116965      17.116965      17.116965    7[7-(6,47),7-(7,47)]
   164       11.49343       11.49343       11.49343    7[6-(1,6),6-(1,6),47-(7)]
