# Supplementary material for: A collection of forcefield precursors for metal–organic frameworks
Source: RSC Adv. 2019 Nov 13;9(63):36492–507. doi: 10.1039/c9ra07327b (PMC9075174; doi:10.1039/c9ra07327b)
Supplement: RA-009-C9RA07327B-s752 [file RA-009-C9RA07327B-s752.txt]

FIPWOS_clean

9.126900    0.000000    0.000000
0.000000    9.342700    0.000000
0.000000    -3.975849    8.742393

     1       5.153595       5.153595       5.153595    30[7-(1,1,6),7-(6,6),7-(6,6),8-(6)]
     2       0.590145       0.590145       0.590145    30[7-(1,1,6),7-(6,6),7-(6,6),8-(6)]
     3       2.527239       2.527239       2.527239    1[6-(7,7)]
     4       3.935519       3.935519       3.935519    1[6-(1,6,6)]
     5       2.394899       2.394899       2.394899    1[6-(1,6,6)]
     6       5.242491       5.242491       5.242491    1[7-(6,6)]
     7       5.105588       5.105588       5.105588    1[6-(6,7)]
     8        6.19534        6.19534        6.19534    1[6-(1,6,7)]
     9       7.002158       7.002158       7.002158    1[6-(1,6,7)]
    10       2.644063       2.644063       2.644063    1[6-(6,6,7)]
    11       6.034706       6.034706       6.034706    1[6-(1,6,6)]
    12       6.774898       6.774898       6.774898    1[6-(1,6,6)]
    13       5.019795       5.019795       5.019795    1[7-(1,6,30)]
    14       4.344404       4.344404       4.344404    1[7-(1,6,30)]
    15       7.090689       7.090689       7.090689    1[6-(7,7)]
    16       8.498969       8.498969       8.498969    1[6-(1,6,6)]
    17       6.958349       6.958349       6.958349    1[6-(1,6,6)]
    18       0.679041       0.679041       0.679041    1[7-(6,6)]
    19       0.542138       0.542138       0.542138    1[6-(6,7)]
    20        1.63189        1.63189        1.63189    1[6-(1,6,7)]
    21       2.438708       2.438708       2.438708    1[6-(1,6,7)]
    22       7.207513       7.207513       7.207513    1[6-(6,6,7)]
    23       1.471256       1.471256       1.471256    1[6-(1,6,6)]
    24       2.211448       2.211448       2.211448    1[6-(1,6,6)]
    25       0.456345       0.456345       0.456345    1[7-(1,6,30)]
    26       8.907854       8.907854       8.907854    1[7-(1,6,30)]
    27       2.949814       2.949814       2.949814    6[1-(0),7-(6,30),7-(6,30)]
    28       3.265605       3.265605       3.265605    6[1-(0),1-(0),6-(1,6,7),6-(6,7)]
    29       4.365396       4.365396       4.365396    6[1-(0),6-(6,7),7-(6,30)]
    30       3.382429       3.382429       3.382429    6[6-(1,1,6),6-(1,7),7-(6,30)]
    31        6.16157        6.16157        6.16157    6[1-(0),1-(0),6-(1,1,6),7-(1,1,30)]
    32       3.510206       3.510206       3.510206    6[6-(1,6,7),8-(0),8-(30)]
    33       3.434452       3.434452       3.434452    6[1-(0),6-(1,1,6),6-(8,8),7-(1,6)]
    34       6.016452       6.016452       6.016452    6[1-(0),1-(0),6-(1,1,7),6-(7,8)]
    35       4.744163       4.744163       4.744163    6[6-(1,1,6),7-(1,6),8-(0)]
    36       7.513264       7.513264       7.513264    6[1-(0),7-(6,30),7-(6,30)]
    37       7.829055       7.829055       7.829055    6[1-(0),1-(0),6-(1,6,7),6-(6,7)]
    38       8.928846       8.928846       8.928846    6[1-(0),6-(6,7),7-(6,30)]
    39       7.945879       7.945879       7.945879    6[6-(1,1,6),6-(1,7),7-(6,30)]
    40        1.59812        1.59812        1.59812    6[1-(0),1-(0),6-(1,1,6),7-(1,1,30)]
    41       8.073656       8.073656       8.073656    6[6-(1,6,7),8-(0),8-(30)]
    42       7.997902       7.997902       7.997902    6[1-(0),6-(1,1,6),6-(8,8),7-(1,6)]
    43       1.453002       1.453002       1.453002    6[1-(0),1-(0),6-(1,1,7),6-(7,8)]
    44       0.180713       0.180713       0.180713    6[6-(1,1,6),7-(1,6),8-(0)]
    45        5.04535        5.04535        5.04535    7[1-(0),1-(0),6-(1,1,6),30-(7,7,8)]
    46       4.617299       4.617299       4.617299    7[1-(0),6-(1,6,6),6-(6,8)]
    47       4.084288       4.084288       4.084288    7[6-(1,6),6-(1,7),30-(7,7,8)]
    48       2.468826       2.468826       2.468826    7[6-(1,7),6-(6,6),30-(7,7,8)]
    49         0.4819         0.4819         0.4819    7[1-(0),1-(0),6-(1,1,6),30-(7,7,8)]
    50       0.053849       0.053849       0.053849    7[1-(0),6-(1,6,6),6-(6,8)]
    51       8.647738       8.647738       8.647738    7[6-(1,6),6-(1,7),30-(7,7,8)]
    52       7.032276       7.032276       7.032276    7[6-(1,7),6-(6,6),30-(7,7,8)]
    53       4.687211       4.687211       4.687211    8[6-(6,8),30-(7,7,7)]
    54       2.456049       2.456049       2.456049    8[6-(6,8)]
    55       3.857941       3.857941       3.857941    8[6-(6,7)]
    56       0.123761       0.123761       0.123761    8[6-(6,8),30-(7,7,7)]
    57       7.019499       7.019499       7.019499    8[6-(6,8)]
    58       8.421391       8.421391       8.421391    8[6-(6,7)]
