# Supplementary material for: A collection of forcefield precursors for metal–organic frameworks
Source: RSC Adv. 2019 Nov 13;9(63):36492–507. doi: 10.1039/c9ra07327b (PMC9075174; doi:10.1039/c9ra07327b)
Supplement: RA-009-C9RA07327B-s753 [file RA-009-C9RA07327B-s753.txt]

FIPWUY_clean

9.198000    0.000000    0.000000
0.000000    9.330000    0.000000
-4.594946    0.000000    8.469886

     1       7.795401       7.795401       7.795401    30[7-(1,1,6),7-(6,6),7-(6,6),8-(6)]
     2      -3.192347      -3.192347      -3.192347    30[7-(1,1,6),7-(6,6),7-(6,6),8-(6)]
     3       5.520004       5.520004       5.520004    1[7-(1,6,30)]
     4        5.46601        5.46601        5.46601    1[7-(1,6,30)]
     5      -0.103101      -0.103101      -0.103101    1[6-(7,7)]
     6       5.176941       5.176941       5.176941    1[6-(1,6,6)]
     7       5.333822       5.333822       5.333822    1[6-(1,6,6)]
     8      -2.042055      -2.042055      -2.042055    1[7-(6,6)]
     9       4.158788       4.158788       4.158788    1[6-(6,7)]
    10      -1.685302      -1.685302      -1.685302    1[6-(6,6,7)]
    11      -0.567092      -0.567092      -0.567092    1[6-(1,6,6)]
    12      -1.021267      -1.021267      -1.021267    1[6-(1,6,6)]
    13       1.506811       1.506811       1.506811    1[6-(1,6,7)]
    14       1.271194       1.271194       1.271194    1[6-(1,6,7)]
    15       -0.91695       -0.91695       -0.91695    1[7-(1,6,30)]
    16      -0.862956      -0.862956      -0.862956    1[7-(1,6,30)]
    17       4.706155       4.706155       4.706155    1[6-(7,7)]
    18      -0.573887      -0.573887      -0.573887    1[6-(1,6,6)]
    19      -0.730768      -0.730768      -0.730768    1[6-(1,6,6)]
    20       6.645109       6.645109       6.645109    1[7-(6,6)]
    21       0.444266       0.444266       0.444266    1[6-(6,7)]
    22       6.288356       6.288356       6.288356    1[6-(6,6,7)]
    23       5.170146       5.170146       5.170146    1[6-(1,6,6)]
    24       5.624321       5.624321       5.624321    1[6-(1,6,6)]
    25       3.096243       3.096243       3.096243    1[6-(1,6,7)]
    26        3.33186        3.33186        3.33186    1[6-(1,6,7)]
    27       9.155218       9.155218       9.155218    6[1-(0),7-(6,30),7-(6,30)]
    28       5.583283       5.583283       5.583283    6[1-(0),1-(0),6-(1,6,7),6-(6,7)]
    29       4.370545       4.370545       4.370545    6[1-(0),6-(6,7),7-(6,30)]
    30      -2.096162      -2.096162      -2.096162    6[1-(0),6-(1,1,6),6-(8,8),7-(1,6)]
    31      -1.739066      -1.739066      -1.739066    6[6-(1,6,7),8-(0),8-(30)]
    32      -0.763477      -0.763477      -0.763477    6[6-(1,1,6),7-(1,6),8-(0)]
    33       5.021491       5.021491       5.021491    6[6-(1,1,6),6-(1,7),7-(6,30)]
    34      -0.433415      -0.433415      -0.433415    6[1-(0),1-(0),6-(1,1,7),6-(7,8)]
    35       0.975482       0.975482       0.975482    6[1-(0),1-(0),6-(1,1,6),7-(1,1,30)]
    36       0.042782       0.042782       0.042782    6[1-(0),7-(6,30),7-(6,30)]
    37      -0.980229      -0.980229      -0.980229    6[1-(0),1-(0),6-(1,6,7),6-(6,7)]
    38       0.232509       0.232509       0.232509    6[1-(0),6-(6,7),7-(6,30)]
    39       6.699216       6.699216       6.699216    6[1-(0),6-(1,1,6),6-(8,8),7-(1,6)]
    40        6.34212        6.34212        6.34212    6[6-(1,6,7),8-(0),8-(30)]
    41       5.366531       5.366531       5.366531    6[6-(1,1,6),7-(1,6),8-(0)]
    42      -0.418437      -0.418437      -0.418437    6[6-(1,1,6),6-(1,7),7-(6,30)]
    43       5.036469       5.036469       5.036469    6[1-(0),1-(0),6-(1,1,7),6-(7,8)]
    44       3.627572       3.627572       3.627572    6[1-(0),1-(0),6-(1,1,6),7-(1,1,30)]
    45       5.889745       5.889745       5.889745    7[1-(0),1-(0),6-(1,1,6),30-(7,7,8)]
    46       5.146136       5.146136       5.146136    7[6-(1,7),6-(6,6),30-(7,7,8)]
    47       -1.65428       -1.65428       -1.65428    7[1-(0),6-(1,6,6),6-(6,8)]
    48       4.056597       4.056597       4.056597    7[6-(1,6),6-(1,7),30-(7,7,8)]
    49      -1.286691      -1.286691      -1.286691    7[1-(0),1-(0),6-(1,1,6),30-(7,7,8)]
    50      -0.543082      -0.543082      -0.543082    7[6-(1,7),6-(6,6),30-(7,7,8)]
    51       6.257334       6.257334       6.257334    7[1-(0),6-(1,6,6),6-(6,8)]
    52       0.546457       0.546457       0.546457    7[6-(1,6),6-(1,7),30-(7,7,8)]
    53      -1.576931      -1.576931      -1.576931    8[6-(6,8),30-(7,7,7)]
    54       7.577267       7.577267       7.577267    8[6-(6,8)]
    55      -0.258777      -0.258777      -0.258777    8[6-(6,7)]
    56       6.179985       6.179985       6.179985    8[6-(6,8),30-(7,7,7)]
    57      -2.974213      -2.974213      -2.974213    8[6-(6,8)]
    58       4.861831       4.861831       4.861831    8[6-(6,7)]
