# Supplementary material for: A collection of forcefield precursors for metal–organic frameworks
Source: RSC Adv. 2019 Nov 13;9(63):36492–507. doi: 10.1039/c9ra07327b (PMC9075174; doi:10.1039/c9ra07327b)
Supplement: RA-009-C9RA07327B-s754 [file RA-009-C9RA07327B-s754.txt]

FIPXEJ_clean

8.968700    0.000000    0.000000
0.000000    10.906000    0.000000
0.000000    -1.668013    14.489305

     1       2.271592       2.271592       2.271592    30[7-(1,1,6),7-(6,6),7-(6,6),8-(6)]
     2       6.704552       6.704552       6.704552    30[7-(1,1,6),7-(6,6),7-(6,6),8-(6)]
     3       6.755942       6.755942       6.755942    30[7-(1,1,6),7-(6,6),7-(6,6),8-(6)]
     4       2.220202       2.220202       2.220202    30[7-(1,1,6),7-(6,6),7-(6,6),8-(6)]
     5       1.287008       1.287008       1.287008    1[7-(1,6,30)]
     6       1.399117       1.399117       1.399117    1[7-(1,6,30)]
     7       4.936372       4.936372       4.936372    1[6-(7,7)]
     8       2.226031       2.226031       2.226031    1[6-(6,7)]
     9       5.036822       5.036822       5.036822    1[6-(6,6,7)]
    10       3.261019       3.261019       3.261019    1[6-(1,6,6)]
    11       4.856551       4.856551       4.856551    1[6-(1,6,6)]
    12       2.308543       2.308543       2.308543    1[6-(1,6,6)]
    13       1.400014       1.400014       1.400014    1[6-(1,6,6)]
    14       1.106738       1.106738       1.106738    1[7-(1,6,30)]
    15       2.486124       2.486124       2.486124    1[7-(1,6,30)]
    16       1.761453       1.761453       1.761453    1[6-(1,6,7)]
    17       3.285235       3.285235       3.285235    1[6-(1,6,7)]
    18       2.318409       2.318409       2.318409    1[6-(6,7)]
    19       2.320203       2.320203       2.320203    1[7-(6,6)]
    20        5.43862        5.43862        5.43862    1[6-(6,6,7)]
    21       2.948012       2.948012       2.948012    1[7-(6,6)]
    22       3.471784       3.471784       3.471784    1[6-(1,6,7)]
    23        3.64488        3.64488        3.64488    1[6-(1,6,7)]
    24       4.933682       4.933682       4.933682    1[6-(7,7)]
    25       1.944414       1.944414       1.944414    1[6-(1,6,6)]
    26       1.998226       1.998226       1.998226    1[6-(1,6,6)]
    27       3.425147       3.425147       3.425147    1[6-(1,6,6)]
    28       4.994669       4.994669       4.994669    1[6-(1,6,6)]
    29       5.771358       5.771358       5.771358    1[7-(1,6,30)]
    30       5.883467       5.883467       5.883467    1[7-(1,6,30)]
    31       0.452022       0.452022       0.452022    1[6-(7,7)]
    32       6.710381       6.710381       6.710381    1[6-(6,7)]
    33       0.552472       0.552472       0.552472    1[6-(6,6,7)]
    34       7.745369       7.745369       7.745369    1[6-(1,6,6)]
    35       0.372201       0.372201       0.372201    1[6-(1,6,6)]
    36       6.792893       6.792893       6.792893    1[6-(1,6,6)]
    37       5.884364       5.884364       5.884364    1[6-(1,6,6)]
    38       5.591088       5.591088       5.591088    1[7-(1,6,30)]
    39       6.970474       6.970474       6.970474    1[7-(1,6,30)]
    40       6.245803       6.245803       6.245803    1[6-(1,6,7)]
    41       7.769585       7.769585       7.769585    1[6-(1,6,7)]
    42       6.802759       6.802759       6.802759    1[6-(6,7)]
    43       6.804553       6.804553       6.804553    1[7-(6,6)]
    44        0.95427        0.95427        0.95427    1[6-(6,6,7)]
    45       7.432362       7.432362       7.432362    1[7-(6,6)]
    46       7.956134       7.956134       7.956134    1[6-(1,6,7)]
    47        8.12923        8.12923        8.12923    1[6-(1,6,7)]
    48       0.449332       0.449332       0.449332    1[6-(7,7)]
    49       6.428764       6.428764       6.428764    1[6-(1,6,6)]
    50       6.482576       6.482576       6.482576    1[6-(1,6,6)]
    51       7.909497       7.909497       7.909497    1[6-(1,6,6)]
    52       0.510319       0.510319       0.510319    1[6-(1,6,6)]
    53        4.48435        4.48435        4.48435    6[1-(0),7-(6,30),7-(6,30)]
    54       3.008999       3.008999       3.008999    6[1-(0),6-(6,7),7-(6,30)]
    55          3.983          3.983          3.983    6[6-(1,1,6),6-(1,7),7-(6,30)]
    56       3.938156       3.938156       3.938156    6[6-(1,6,7),8-(0),8-(30)]
    57       4.130086       4.130086       4.130086    6[1-(0),6-(1,1,6),6-(8,8),7-(1,6)]
    58        4.05744        4.05744        4.05744    6[1-(0),1-(0),6-(1,6,7),6-(6,7)]
    59       2.271772       2.271772       2.271772    6[1-(0),1-(0),6-(1,1,7),6-(7,8)]
    60       2.360562       2.360562       2.360562    6[1-(0),1-(0),6-(1,1,6),7-(1,1,30)]
    61       4.104077       4.104077       4.104077    6[6-(1,1,6),6-(1,7),7-(6,30)]
    62       3.083439       3.083439       3.083439    6[1-(0),6-(6,7),7-(6,30)]
    63       4.317532       4.317532       4.317532    6[6-(1,6,7),8-(0),8-(30)]
    64       4.503184       4.503184       4.503184    6[1-(0),6-(1,1,6),6-(8,8),7-(1,6)]
    65        3.36685        3.36685        3.36685    6[6-(1,1,6),7-(1,6),8-(0)]
    66       3.001824       3.001824       3.001824    6[1-(0),1-(0),6-(1,1,6),7-(1,1,30)]
    67       4.510359       4.510359       4.510359    6[1-(0),7-(6,30),7-(6,30)]
    68       2.534555       2.534555       2.534555    6[1-(0),1-(0),6-(1,1,7),6-(7,8)]
    69        4.24937        4.24937        4.24937    6[1-(0),1-(0),6-(1,6,7),6-(6,7)]
    70       3.642189       3.642189       3.642189    6[6-(1,1,6),7-(1,6),8-(0)]
    71            0.0            0.0            0.0    6[1-(0),7-(6,30),7-(6,30)]
    72       7.493349       7.493349       7.493349    6[1-(0),6-(6,7),7-(6,30)]
    73        8.46735        8.46735        8.46735    6[6-(1,1,6),6-(1,7),7-(6,30)]
    74       8.422506       8.422506       8.422506    6[6-(1,6,7),8-(0),8-(30)]
    75       8.614436       8.614436       8.614436    6[1-(0),6-(1,1,6),6-(8,8),7-(1,6)]
    76        8.54179        8.54179        8.54179    6[1-(0),1-(0),6-(1,6,7),6-(6,7)]
    77       6.756122       6.756122       6.756122    6[1-(0),1-(0),6-(1,1,7),6-(7,8)]
    78       6.844912       6.844912       6.844912    6[1-(0),1-(0),6-(1,1,6),7-(1,1,30)]
    79       8.588427       8.588427       8.588427    6[6-(1,1,6),6-(1,7),7-(6,30)]
    80       7.567789       7.567789       7.567789    6[1-(0),6-(6,7),7-(6,30)]
    81       8.801882       8.801882       8.801882    6[6-(1,6,7),8-(0),8-(30)]
    82       0.018834       0.018834       0.018834    6[1-(0),6-(1,1,6),6-(8,8),7-(1,6)]
    83         7.8512         7.8512         7.8512    6[6-(1,1,6),7-(1,6),8-(0)]
    84       7.486174       7.486174       7.486174    6[1-(0),1-(0),6-(1,1,6),7-(1,1,30)]
    85       0.026009       0.026009       0.026009    6[1-(0),7-(6,30),7-(6,30)]
    86       7.018905       7.018905       7.018905    6[1-(0),1-(0),6-(1,1,7),6-(7,8)]
    87        8.73372        8.73372        8.73372    6[1-(0),1-(0),6-(1,6,7),6-(6,7)]
    88       8.126539       8.126539       8.126539    6[6-(1,1,6),7-(1,6),8-(0)]
    89       1.856521       1.856521       1.856521    7[1-(0),1-(0),6-(1,1,6),30-(7,7,8)]
    90       3.345325       3.345325       3.345325    7[6-(1,6),6-(1,7),30-(7,7,8)]
    91       3.317522       3.317522       3.317522    7[6-(1,6),6-(1,7),30-(7,7,8)]
    92       4.965072       4.965072       4.965072    7[6-(1,7),6-(6,6),30-(7,7,8)]
    93       1.993742       1.993742       1.993742    7[1-(0),1-(0),6-(1,1,6),30-(7,7,8)]
    94       5.052069       5.052069       5.052069    7[6-(1,7),6-(6,6),30-(7,7,8)]
    95       3.120211       3.120211       3.120211    7[1-(0),6-(1,6,6),6-(6,8)]
    96        3.55609        3.55609        3.55609    7[1-(0),6-(1,6,6),6-(6,8)]
    97       6.340871       6.340871       6.340871    7[1-(0),1-(0),6-(1,1,6),30-(7,7,8)]
    98       7.829675       7.829675       7.829675    7[6-(1,6),6-(1,7),30-(7,7,8)]
    99       7.801872       7.801872       7.801872    7[6-(1,6),6-(1,7),30-(7,7,8)]
   100       0.480722       0.480722       0.480722    7[6-(1,7),6-(6,6),30-(7,7,8)]
   101       6.478092       6.478092       6.478092    7[1-(0),1-(0),6-(1,1,6),30-(7,7,8)]
   102       0.567719       0.567719       0.567719    7[6-(1,7),6-(6,6),30-(7,7,8)]
   103       7.604561       7.604561       7.604561    7[1-(0),6-(1,6,6),6-(6,8)]
   104        8.04044        8.04044        8.04044    7[1-(0),6-(1,6,6),6-(6,8)]
   105       2.800925       2.800925       2.800925    8[6-(6,8),30-(7,7,7)]
   106       4.870901       4.870901       4.870901    8[6-(6,8)]
   107       3.152498       3.152498       3.152498    8[6-(6,8),30-(7,7,7)]
   108       4.485247       4.485247       4.485247    8[6-(6,7)]
   109       5.284358       5.284358       5.284358    8[6-(6,8)]
   110       4.621571       4.621571       4.621571    8[6-(6,7)]
   111       7.285275       7.285275       7.285275    8[6-(6,8),30-(7,7,7)]
   112       0.386551       0.386551       0.386551    8[6-(6,8)]
   113       7.636848       7.636848       7.636848    8[6-(6,8),30-(7,7,7)]
   114       0.000897       0.000897       0.000897    8[6-(6,7)]
   115       0.800008       0.800008       0.800008    8[6-(6,8)]
   116       0.137221       0.137221       0.137221    8[6-(6,7)]
