# Supplementary material for: A collection of forcefield precursors for metal–organic frameworks
Source: RSC Adv. 2019 Nov 13;9(63):36492–507. doi: 10.1039/c9ra07327b (PMC9075174; doi:10.1039/c9ra07327b)
Supplement: RA-009-C9RA07327B-s755 [file RA-009-C9RA07327B-s755.txt]

FITJAU_clean

10.248100    0.000000    0.000000
-4.661796    14.330510    0.000000
0.000000    0.000000    22.391000

     1       -1.98855       -1.98855       -1.98855    64[8-(6),8-(6),8-(6),8-(6),8-(6),8-(6),8-(6),8-(6)]
     2       3.158968       3.158968       3.158968    64[8-(15),8-(6),8-(6),8-(6),8-(6),8-(6),8-(6)]
     3      -1.754107      -1.754107      -1.754107    64[8-(15),8-(15),8-(6),8-(6)]
     4       4.781702       4.781702       4.781702    64[8-(6),8-(6),8-(6),8-(6),8-(6),8-(6),8-(6),8-(6)]
     5      -0.365816      -0.365816      -0.365816    64[8-(15),8-(6),8-(6),8-(6),8-(6),8-(6),8-(6)]
     6      -0.114537      -0.114537      -0.114537    64[8-(15),8-(15),8-(6),8-(6)]
     7       7.574854       7.574854       7.574854    64[8-(6),8-(6),8-(6),8-(6),8-(6),8-(6),8-(6),8-(6)]
     8       2.427336       2.427336       2.427336    64[8-(15),8-(6),8-(6),8-(6),8-(6),8-(6),8-(6)]
     9       7.340411       7.340411       7.340411    64[8-(15),8-(15),8-(6),8-(6)]
    10       5.466398       5.466398       5.466398    64[8-(6),8-(6),8-(6),8-(6),8-(6),8-(6),8-(6),8-(6)]
    11        5.95212        5.95212        5.95212    64[8-(15),8-(6),8-(6),8-(6),8-(6),8-(6),8-(6)]
    12       5.700841       5.700841       5.700841    64[8-(15),8-(15),8-(6),8-(6)]
    13       3.922595       3.922595       3.922595    15[6-(1,1,7),8-(64),8-(64),8-(64)]
    14      -1.129443      -1.129443      -1.129443    15[6-(1,1,7),8-(64),8-(64),8-(64)]
    15       1.663709       1.663709       1.663709    15[6-(1,1,7),8-(64),8-(64),8-(64)]
    16       6.715747       6.715747       6.715747    15[6-(1,1,7),8-(64),8-(64),8-(64)]
    17       2.217318       2.217318       2.217318    1[7-(6,6,6)]
    18       1.924709       1.924709       1.924709    1[6-(1,7,15)]
    19       3.107584       3.107584       3.107584    1[6-(1,7,15)]
    20       4.390379       4.390379       4.390379    1[6-(1,1,7)]
    21       3.771404       3.771404       3.771404    1[6-(1,1,7)]
    22       3.506301       3.506301       3.506301    1[6-(1,1,7)]
    23       0.449601       0.449601       0.449601    1[6-(1,1,7)]
    24       1.164292       1.164292       1.164292    1[6-(1,1,7)]
    25       1.413463       1.413463       1.413463    1[6-(1,1,7)]
    26       0.575834       0.575834       0.575834    1[7-(6,6,6)]
    27       0.868443       0.868443       0.868443    1[6-(1,7,15)]
    28      -0.314432      -0.314432      -0.314432    1[6-(1,7,15)]
    29       8.650873       8.650873       8.650873    1[6-(1,1,7)]
    30       9.269848       9.269848       9.269848    1[6-(1,1,7)]
    31       9.534951       9.534951       9.534951    1[6-(1,1,7)]
    32       2.343551       2.343551       2.343551    1[6-(1,1,7)]
    33        1.62886        1.62886        1.62886    1[6-(1,1,7)]
    34       1.379689       1.379689       1.379689    1[6-(1,1,7)]
    35       3.368986       3.368986       3.368986    1[7-(6,6,6)]
    36       3.661595       3.661595       3.661595    1[6-(1,7,15)]
    37        2.47872        2.47872        2.47872    1[6-(1,7,15)]
    38       1.195925       1.195925       1.195925    1[6-(1,1,7)]
    39         1.8149         1.8149         1.8149    1[6-(1,1,7)]
    40       2.080003       2.080003       2.080003    1[6-(1,1,7)]
    41       5.136703       5.136703       5.136703    1[6-(1,1,7)]
    42       4.422012       4.422012       4.422012    1[6-(1,1,7)]
    43       4.172841       4.172841       4.172841    1[6-(1,1,7)]
    44        5.01047        5.01047        5.01047    1[7-(6,6,6)]
    45       4.717861       4.717861       4.717861    1[6-(1,7,15)]
    46       5.900736       5.900736       5.900736    1[6-(1,7,15)]
    47      -3.064569      -3.064569      -3.064569    1[6-(1,1,7)]
    48      -3.683544      -3.683544      -3.683544    1[6-(1,1,7)]
    49      -3.948647      -3.948647      -3.948647    1[6-(1,1,7)]
    50       3.242753       3.242753       3.242753    1[6-(1,1,7)]
    51       3.957444       3.957444       3.957444    1[6-(1,1,7)]
    52       4.206615       4.206615       4.206615    1[6-(1,1,7)]
    53       0.563521       0.563521       0.563521    6[6-(8,8),8-(64),8-(64)]
    54       0.740026       0.740026       0.740026    6[6-(8,8),8-(64),8-(64)]
    55        6.94937        6.94937        6.94937    6[6-(8,8),8-(64),8-(64)]
    56       7.097425       7.097425       7.097425    6[6-(8,8),8-(64),8-(64)]
    57       6.148788       6.148788       6.148788    6[6-(8,8),8-(64),8-(64)]
    58       5.279435       5.279435       5.279435    6[6-(8,8),8-(64),8-(64)]
    59       7.724819       7.724819       7.724819    6[6-(8,8),8-(64),8-(64)]
    60      10.171979      10.171979      10.171979    6[6-(8,8),8-(64),8-(64)]
    61       2.732125       2.732125       2.732125    6[1-(0),1-(0),7-(1,6,6),15-(8,8,8)]
    62        3.62699        3.62699        3.62699    6[1-(0),1-(0),1-(0),7-(1,6,6)]
    63       1.258802       1.258802       1.258802    6[1-(0),1-(0),1-(0),7-(1,6,6)]
    64       2.229631       2.229631       2.229631    6[6-(8,8),8-(64),8-(64)]
    65       2.053126       2.053126       2.053126    6[6-(8,8),8-(64),8-(64)]
    66       1.430086       1.430086       1.430086    6[6-(8,8),8-(64),8-(64)]
    67       1.282031       1.282031       1.282031    6[6-(8,8),8-(64),8-(64)]
    68       6.892464       6.892464       6.892464    6[6-(8,8),8-(64),8-(64)]
    69       7.761817       7.761817       7.761817    6[6-(8,8),8-(64),8-(64)]
    70       5.316433       5.316433       5.316433    6[6-(8,8),8-(64),8-(64)]
    71       2.869273       2.869273       2.869273    6[6-(8,8),8-(64),8-(64)]
    72       0.061027       0.061027       0.061027    6[1-(0),1-(0),7-(1,6,6),15-(8,8,8)]
    73       9.414262       9.414262       9.414262    6[1-(0),1-(0),1-(0),7-(1,6,6)]
    74        1.53435        1.53435        1.53435    6[1-(0),1-(0),1-(0),7-(1,6,6)]
    75       5.022783       5.022783       5.022783    6[6-(8,8),8-(64),8-(64)]
    76       4.846278       4.846278       4.846278    6[6-(8,8),8-(64),8-(64)]
    77      -1.363066      -1.363066      -1.363066    6[6-(8,8),8-(64),8-(64)]
    78      -1.511121      -1.511121      -1.511121    6[6-(8,8),8-(64),8-(64)]
    79      -0.562484      -0.562484      -0.562484    6[6-(8,8),8-(64),8-(64)]
    80       0.306869       0.306869       0.306869    6[6-(8,8),8-(64),8-(64)]
    81      -2.138515      -2.138515      -2.138515    6[6-(8,8),8-(64),8-(64)]
    82       0.076121       0.076121       0.076121    6[6-(8,8),8-(64),8-(64)]
    83       2.854179       2.854179       2.854179    6[1-(0),1-(0),7-(1,6,6),15-(8,8,8)]
    84       1.959314       1.959314       1.959314    6[1-(0),1-(0),1-(0),7-(1,6,6)]
    85       4.327502       4.327502       4.327502    6[1-(0),1-(0),1-(0),7-(1,6,6)]
    86       3.356673       3.356673       3.356673    6[6-(8,8),8-(64),8-(64)]
    87       3.533178       3.533178       3.533178    6[6-(8,8),8-(64),8-(64)]
    88       4.156218       4.156218       4.156218    6[6-(8,8),8-(64),8-(64)]
    89       4.304273       4.304273       4.304273    6[6-(8,8),8-(64),8-(64)]
    90       -1.30616       -1.30616       -1.30616    6[6-(8,8),8-(64),8-(64)]
    91      -2.175513      -2.175513      -2.175513    6[6-(8,8),8-(64),8-(64)]
    92       0.269871       0.269871       0.269871    6[6-(8,8),8-(64),8-(64)]
    93       2.717031       2.717031       2.717031    6[6-(8,8),8-(64),8-(64)]
    94       5.525277       5.525277       5.525277    6[1-(0),1-(0),7-(1,6,6),15-(8,8,8)]
    95      -3.827958      -3.827958      -3.827958    6[1-(0),1-(0),1-(0),7-(1,6,6)]
    96       4.051954       4.051954       4.051954    6[1-(0),1-(0),1-(0),7-(1,6,6)]
    97       2.362579       2.362579       2.362579    7[1-(0),6-(1,1,1),6-(1,1,1),6-(1,1,15)]
    98       0.430573       0.430573       0.430573    7[1-(0),6-(1,1,1),6-(1,1,1),6-(1,1,15)]
    99       3.223725       3.223725       3.223725    7[1-(0),6-(1,1,1),6-(1,1,1),6-(1,1,15)]
   100       5.155731       5.155731       5.155731    7[1-(0),6-(1,1,1),6-(1,1,1),6-(1,1,15)]
   101       1.385595       1.385595       1.385595    8[6-(6,8),64-(8,8,8,8,8,8)]
   102       -0.41523       -0.41523       -0.41523    8[6-(6,8),64-(8,8,8,8,8,8,8)]
   103      -0.067805      -0.067805      -0.067805    8[6-(6,8),64-(8,8,8,8,8,8,8)]
   104       1.692513       1.692513       1.692513    8[6-(6,8),64-(8,8,8,8,8,8)]
   105       6.369912       6.369912       6.369912    8[6-(6,8),64-(8,8,8,8,8,8)]
   106      -2.837523      -2.837523      -2.837523    8[6-(6,8),64-(8,8,8,8,8,8,8)]
   107       6.667609       6.667609       6.667609    8[6-(6,8),64-(8,8,8,8,8,8)]
   108       7.663561       7.663561       7.663561    8[6-(6,8),64-(8,8,8,8,8,8,8)]
   109       4.018696       4.018696       4.018696    8[6-(6,8),64-(8,8,8,8,8,8)]
   110       5.839554       5.839554       5.839554    8[6-(6,8),64-(8,8,8,8,8,8,8)]
   111        5.57545        5.57545        5.57545    8[6-(6,8),64-(8,8,8,8,8,8)]
   112        7.39677        7.39677        7.39677    8[6-(6,8),64-(8,8,8,8,8,8,8)]
   113       7.555019       7.555019       7.555019    8[6-(6,8),64-(8,8,8,8,8,8,8)]
   114       7.619774       7.619774       7.619774    8[6-(6,8),64-(8,8,8,8,8,8,8)]
   115      -3.771866      -3.771866      -3.771866    8[6-(6,8),64-(8,8,8)]
   116       9.148808       9.148808       9.148808    8[6-(6,8),64-(8,8,8)]
   117       3.372985       3.372985       3.372985    8[15-(6,8,8),64-(8,8,8)]
   118       5.296951       5.296951       5.296951    8[15-(6,8,8),64-(8,8,8)]
   119       3.835191       3.835191       3.835191    8[15-(6,8,8),64-(8,8,8,8,8,8)]
   120       1.407557       1.407557       1.407557    8[6-(6,8),64-(8,8,8,8,8,8)]
   121       3.208382       3.208382       3.208382    8[6-(6,8),64-(8,8,8,8,8,8,8)]
   122       2.860957       2.860957       2.860957    8[6-(6,8),64-(8,8,8,8,8,8,8)]
   123       1.100639       1.100639       1.100639    8[6-(6,8),64-(8,8,8,8,8,8)]
   124       2.009544       2.009544       2.009544    8[6-(6,8),64-(8,8,8,8,8,8)]
   125       0.968879       0.968879       0.968879    8[6-(6,8),64-(8,8,8,8,8,8,8)]
   126       1.711847       1.711847       1.711847    8[6-(6,8),64-(8,8,8,8,8,8)]
   127       0.715895       0.715895       0.715895    8[6-(6,8),64-(8,8,8,8,8,8,8)]
   128       9.022556       9.022556       9.022556    8[6-(6,8),64-(8,8,8,8,8,8)]
   129       7.201698       7.201698       7.201698    8[6-(6,8),64-(8,8,8,8,8,8,8)]
   130       7.465802       7.465802       7.465802    8[6-(6,8),64-(8,8,8,8,8,8)]
   131       5.644482       5.644482       5.644482    8[6-(6,8),64-(8,8,8,8,8,8,8)]
   132       5.486233       5.486233       5.486233    8[6-(6,8),64-(8,8,8,8,8,8,8)]
   133       5.421478       5.421478       5.421478    8[6-(6,8),64-(8,8,8,8,8,8,8)]
   134       1.903222       1.903222       1.903222    8[6-(6,8),64-(8,8,8)]
   135       3.892444       3.892444       3.892444    8[6-(6,8),64-(8,8,8)]
   136      -0.579833      -0.579833      -0.579833    8[15-(6,8,8),64-(8,8,8)]
   137       7.744301       7.744301       7.744301    8[15-(6,8,8),64-(8,8,8)]
   138      -1.042039      -1.042039      -1.042039    8[15-(6,8,8),64-(8,8,8,8,8,8)]
   139       4.200709       4.200709       4.200709    8[6-(6,8),64-(8,8,8,8,8,8)]
   140       6.001534       6.001534       6.001534    8[6-(6,8),64-(8,8,8,8,8,8,8)]
   141       5.654109       5.654109       5.654109    8[6-(6,8),64-(8,8,8,8,8,8,8)]
   142       3.893791       3.893791       3.893791    8[6-(6,8),64-(8,8,8,8,8,8)]
   143      -0.783608      -0.783608      -0.783608    8[6-(6,8),64-(8,8,8,8,8,8)]
   144       8.423827       8.423827       8.423827    8[6-(6,8),64-(8,8,8,8,8,8,8)]
   145      -1.081305      -1.081305      -1.081305    8[6-(6,8),64-(8,8,8,8,8,8)]
   146      -2.077257      -2.077257      -2.077257    8[6-(6,8),64-(8,8,8,8,8,8,8)]
   147       1.567608       1.567608       1.567608    8[6-(6,8),64-(8,8,8,8,8,8)]
   148       -0.25325       -0.25325       -0.25325    8[6-(6,8),64-(8,8,8,8,8,8,8)]
   149       0.010854       0.010854       0.010854    8[6-(6,8),64-(8,8,8,8,8,8)]
   150      -1.810466      -1.810466      -1.810466    8[6-(6,8),64-(8,8,8,8,8,8,8)]
   151      -1.968715      -1.968715      -1.968715    8[6-(6,8),64-(8,8,8,8,8,8,8)]
   152       -2.03347       -2.03347       -2.03347    8[6-(6,8),64-(8,8,8,8,8,8,8)]
   153        9.35817        9.35817        9.35817    8[6-(6,8),64-(8,8,8)]
   154      -3.562504      -3.562504      -3.562504    8[6-(6,8),64-(8,8,8)]
   155       2.213319       2.213319       2.213319    8[15-(6,8,8),64-(8,8,8)]
   156       0.289353       0.289353       0.289353    8[15-(6,8,8),64-(8,8,8)]
   157       1.751113       1.751113       1.751113    8[15-(6,8,8),64-(8,8,8,8,8,8)]
   158       4.178747       4.178747       4.178747    8[6-(6,8),64-(8,8,8,8,8,8)]
   159       2.377922       2.377922       2.377922    8[6-(6,8),64-(8,8,8,8,8,8,8)]
   160       2.725347       2.725347       2.725347    8[6-(6,8),64-(8,8,8,8,8,8,8)]
   161       4.485665       4.485665       4.485665    8[6-(6,8),64-(8,8,8,8,8,8)]
   162        3.57676        3.57676        3.57676    8[6-(6,8),64-(8,8,8,8,8,8)]
   163       4.617425       4.617425       4.617425    8[6-(6,8),64-(8,8,8,8,8,8,8)]
   164       3.874457       3.874457       3.874457    8[6-(6,8),64-(8,8,8,8,8,8)]
   165       4.870409       4.870409       4.870409    8[6-(6,8),64-(8,8,8,8,8,8,8)]
   166      -3.436252      -3.436252      -3.436252    8[6-(6,8),64-(8,8,8,8,8,8)]
   167      -1.615394      -1.615394      -1.615394    8[6-(6,8),64-(8,8,8,8,8,8,8)]
   168      -1.879498      -1.879498      -1.879498    8[6-(6,8),64-(8,8,8,8,8,8)]
   169      -0.058178      -0.058178      -0.058178    8[6-(6,8),64-(8,8,8,8,8,8,8)]
   170       0.100071       0.100071       0.100071    8[6-(6,8),64-(8,8,8,8,8,8,8)]
   171       0.164826       0.164826       0.164826    8[6-(6,8),64-(8,8,8,8,8,8,8)]
   172       3.683082       3.683082       3.683082    8[6-(6,8),64-(8,8,8)]
   173        1.69386        1.69386        1.69386    8[6-(6,8),64-(8,8,8)]
   174       6.166137       6.166137       6.166137    8[15-(6,8,8),64-(8,8,8)]
   175      -2.157997      -2.157997      -2.157997    8[15-(6,8,8),64-(8,8,8)]
   176       6.628343       6.628343       6.628343    8[15-(6,8,8),64-(8,8,8,8,8,8)]
