# Supplementary material for: A collection of forcefield precursors for metal–organic frameworks
Source: RSC Adv. 2019 Nov 13;9(63):36492–507. doi: 10.1039/c9ra07327b (PMC9075174; doi:10.1039/c9ra07327b)
Supplement: RA-009-C9RA07327B-s756 [file RA-009-C9RA07327B-s756.txt]

FITJEY_clean

10.047600    0.000000    0.000000
-4.528097    14.286480    0.000000
0.000000    0.000000    22.242600

     1      -1.988983      -1.988983      -1.988983    68[8-(6),8-(6),8-(6),8-(6),8-(6),8-(6),8-(6),8-(6)]
     2       3.073741       3.073741       3.073741    68[8-(15),8-(6),8-(6),8-(6),8-(6),8-(6),8-(6)]
     3      -1.681687      -1.681687      -1.681687    68[8-(15),8-(15),8-(6),8-(6)]
     4       4.748735       4.748735       4.748735    68[8-(6),8-(6),8-(6),8-(6),8-(6),8-(6),8-(6),8-(6)]
     5       -0.31399       -0.31399       -0.31399    68[8-(15),8-(6),8-(6),8-(6),8-(6),8-(6),8-(6)]
     6      -0.086658      -0.086658      -0.086658    68[8-(15),8-(15),8-(6),8-(6)]
     7       7.508486       7.508486       7.508486    68[8-(6),8-(6),8-(6),8-(6),8-(6),8-(6),8-(6),8-(6)]
     8       2.445762       2.445762       2.445762    68[8-(15),8-(6),8-(6),8-(6),8-(6),8-(6),8-(6)]
     9        7.20119        7.20119        7.20119    68[8-(15),8-(15),8-(6),8-(6)]
    10       0.770768       0.770768       0.770768    68[8-(6),8-(6),8-(6),8-(6),8-(6),8-(6),8-(6),8-(6)]
    11       5.833493       5.833493       5.833493    68[8-(15),8-(6),8-(6),8-(6),8-(6),8-(6),8-(6)]
    12       5.606161       5.606161       5.606161    68[8-(15),8-(15),8-(6),8-(6)]
    13       3.828129       3.828129       3.828129    15[6-(1,1,7),8-(68),8-(68),8-(68)]
    14      -1.068378      -1.068378      -1.068378    15[6-(1,1,7),8-(68),8-(68),8-(68)]
    15       1.691374       1.691374       1.691374    15[6-(1,1,7),8-(68),8-(68),8-(68)]
    16       6.587881       6.587881       6.587881    15[6-(1,1,7),8-(68),8-(68),8-(68)]
    17       2.281852       2.281852       2.281852    1[7-(6,6,6)]
    18       1.748551       1.748551       1.748551    1[6-(1,7,15)]
    19       2.891256       2.891256       2.891256    1[6-(1,7,15)]
    20       4.359932       4.359932       4.359932    1[6-(1,1,7)]
    21       3.710511       3.710511       3.710511    1[6-(1,1,7)]
    22       3.448225       3.448225       3.448225    1[6-(1,1,7)]
    23         0.4034         0.4034         0.4034    1[6-(1,1,7)]
    24       1.012665       1.012665       1.012665    1[6-(1,1,7)]
    25       1.269475       1.269475       1.269475    1[6-(1,1,7)]
    26         0.4779         0.4779         0.4779    1[7-(6,6,6)]
    27         1.0112         1.0112         1.0112    1[6-(1,7,15)]
    28      -0.131505      -0.131505      -0.131505    1[6-(1,7,15)]
    29        8.44742        8.44742        8.44742    1[6-(1,1,7)]
    30        9.09684        9.09684        9.09684    1[6-(1,1,7)]
    31       9.359127       9.359127       9.359127    1[6-(1,1,7)]
    32       2.356351       2.356351       2.356351    1[6-(1,1,7)]
    33       1.747087       1.747087       1.747087    1[6-(1,1,7)]
    34       1.490277       1.490277       1.490277    1[6-(1,1,7)]
    35       3.237651       3.237651       3.237651    1[7-(6,6,6)]
    36       3.770952       3.770952       3.770952    1[6-(1,7,15)]
    37       2.628247       2.628247       2.628247    1[6-(1,7,15)]
    38       1.159571       1.159571       1.159571    1[6-(1,1,7)]
    39       1.808992       1.808992       1.808992    1[6-(1,1,7)]
    40       2.071278       2.071278       2.071278    1[6-(1,1,7)]
    41       5.116103       5.116103       5.116103    1[6-(1,1,7)]
    42       4.506838       4.506838       4.506838    1[6-(1,1,7)]
    43       4.250028       4.250028       4.250028    1[6-(1,1,7)]
    44       5.041603       5.041603       5.041603    1[7-(6,6,6)]
    45       4.508303       4.508303       4.508303    1[6-(1,7,15)]
    46       5.651008       5.651008       5.651008    1[6-(1,7,15)]
    47      -2.927917      -2.927917      -2.927917    1[6-(1,1,7)]
    48      -3.577337      -3.577337      -3.577337    1[6-(1,1,7)]
    49      -3.839624      -3.839624      -3.839624    1[6-(1,1,7)]
    50       3.163152       3.163152       3.163152    1[6-(1,1,7)]
    51       3.772416       3.772416       3.772416    1[6-(1,1,7)]
    52       4.029226       4.029226       4.029226    1[6-(1,1,7)]
    53        0.51583        0.51583        0.51583    6[6-(8,8),8-(68),8-(68)]
    54       0.681139       0.681139       0.681139    6[6-(8,8),8-(68),8-(68)]
    55        6.78272        6.78272        6.78272    6[6-(8,8),8-(68),8-(68)]
    56       6.941878       6.941878       6.941878    6[6-(8,8),8-(68),8-(68)]
    57       6.020526       6.020526       6.020526    6[6-(8,8),8-(68),8-(68)]
    58       5.130088       5.130088       5.130088    6[6-(8,8),8-(68),8-(68)]
    59       7.573904       7.573904       7.573904    6[6-(8,8),8-(68),8-(68)]
    60       9.955218       9.955218       9.955218    6[6-(8,8),8-(68),8-(68)]
    61       2.598818       2.598818       2.598818    6[1-(0),1-(0),7-(1,6,6),15-(8,8,8)]
    62       3.582837       3.582837       3.582837    6[1-(0),1-(0),1-(0),7-(1,6,6)]
    63       1.158882       1.158882       1.158882    6[1-(0),1-(0),1-(0),7-(1,6,6)]
    64       2.243921       2.243921       2.243921    6[6-(8,8),8-(68),8-(68)]
    65       2.078613       2.078613       2.078613    6[6-(8,8),8-(68),8-(68)]
    66       1.496534       1.496534       1.496534    6[6-(8,8),8-(68),8-(68)]
    67       1.337377       1.337377       1.337377    6[6-(8,8),8-(68),8-(68)]
    68       6.786825       6.786825       6.786825    6[6-(8,8),8-(68),8-(68)]
    69       7.677263       7.677263       7.677263    6[6-(8,8),8-(68),8-(68)]
    70       5.233448       5.233448       5.233448    6[6-(8,8),8-(68),8-(68)]
    71       2.852133       2.852133       2.852133    6[6-(8,8),8-(68),8-(68)]
    72       0.160934       0.160934       0.160934    6[1-(0),1-(0),7-(1,6,6),15-(8,8,8)]
    73       9.224514       9.224514       9.224514    6[1-(0),1-(0),1-(0),7-(1,6,6)]
    74        1.60087        1.60087        1.60087    6[1-(0),1-(0),1-(0),7-(1,6,6)]
    75       5.003673       5.003673       5.003673    6[6-(8,8),8-(68),8-(68)]
    76       4.838364       4.838364       4.838364    6[6-(8,8),8-(68),8-(68)]
    77      -1.263217      -1.263217      -1.263217    6[6-(8,8),8-(68),8-(68)]
    78      -1.422375      -1.422375      -1.422375    6[6-(8,8),8-(68),8-(68)]
    79      -0.501023      -0.501023      -0.501023    6[6-(8,8),8-(68),8-(68)]
    80       0.389415       0.389415       0.389415    6[6-(8,8),8-(68),8-(68)]
    81      -2.054401      -2.054401      -2.054401    6[6-(8,8),8-(68),8-(68)]
    82       0.092382       0.092382       0.092382    6[6-(8,8),8-(68),8-(68)]
    83       2.920685       2.920685       2.920685    6[1-(0),1-(0),7-(1,6,6),15-(8,8,8)]
    84       1.936666       1.936666       1.936666    6[1-(0),1-(0),1-(0),7-(1,6,6)]
    85       4.360621       4.360621       4.360621    6[1-(0),1-(0),1-(0),7-(1,6,6)]
    86       3.275582       3.275582       3.275582    6[6-(8,8),8-(68),8-(68)]
    87        3.44089        3.44089        3.44089    6[6-(8,8),8-(68),8-(68)]
    88       4.022969       4.022969       4.022969    6[6-(8,8),8-(68),8-(68)]
    89       4.182126       4.182126       4.182126    6[6-(8,8),8-(68),8-(68)]
    90      -1.267322      -1.267322      -1.267322    6[6-(8,8),8-(68),8-(68)]
    91       -2.15776       -2.15776       -2.15776    6[6-(8,8),8-(68),8-(68)]
    92       0.286055       0.286055       0.286055    6[6-(8,8),8-(68),8-(68)]
    93        2.66737        2.66737        2.66737    6[6-(8,8),8-(68),8-(68)]
    94       5.358569       5.358569       5.358569    6[1-(0),1-(0),7-(1,6,6),15-(8,8,8)]
    95      -3.705011      -3.705011      -3.705011    6[1-(0),1-(0),1-(0),7-(1,6,6)]
    96       3.918633       3.918633       3.918633    6[1-(0),1-(0),1-(0),7-(1,6,6)]
    97       2.401062       2.401062       2.401062    7[1-(0),6-(1,1,1),6-(1,1,1),6-(1,1,15)]
    98        0.35869        0.35869        0.35869    7[1-(0),6-(1,1,1),6-(1,1,1),6-(1,1,15)]
    99       3.118441       3.118441       3.118441    7[1-(0),6-(1,1,1),6-(1,1,1),6-(1,1,15)]
   100       5.160813       5.160813       5.160813    7[1-(0),6-(1,1,1),6-(1,1,1),6-(1,1,15)]
   101       1.349011       1.349011       1.349011    8[6-(6,8),68-(8,8,8,8,8,8)]
   102      -0.450689      -0.450689      -0.450689    8[6-(6,8),68-(8,8,8,8,8,8,8)]
   103      -0.102227      -0.102227      -0.102227    8[6-(6,8),68-(8,8,8,8,8,8,8)]
   104       1.631553       1.631553       1.631553    8[6-(6,8),68-(8,8,8,8,8,8)]
   105       6.227909       6.227909       6.227909    8[6-(6,8),68-(8,8,8,8,8,8)]
   106      -2.837919      -2.837919      -2.837919    8[6-(6,8),68-(8,8,8,8,8,8,8)]
   107       6.545499       6.545499       6.545499    8[6-(6,8),68-(8,8,8,8,8,8)]
   108       7.448715       7.448715       7.448715    8[6-(6,8),68-(8,8,8,8,8,8,8)]
   109       3.885142       3.885142       3.885142    8[6-(6,8),68-(8,8,8,8,8,8)]
   110       5.682708       5.682708       5.682708    8[6-(6,8),68-(8,8,8,8,8,8,8)]
   111       5.454561       5.454561       5.454561    8[6-(6,8),68-(8,8,8,8,8,8)]
   112       7.258595       7.258595       7.258595    8[6-(6,8),68-(8,8,8,8,8,8,8)]
   113       7.370248       7.370248       7.370248    8[6-(6,8),68-(8,8,8,8,8,8,8)]
   114       7.474121       7.474121       7.474121    8[6-(6,8),68-(8,8,8,8,8,8,8)]
   115      -3.688373      -3.688373      -3.688373    8[6-(6,8),68-(8,8,8)]
   116       8.925849       8.925849       8.925849    8[6-(6,8),68-(8,8,8)]
   117       3.328495       3.328495       3.328495    8[15-(6,8,8),68-(8,8,8)]
   118       5.186451       5.186451       5.186451    8[15-(6,8,8),68-(8,8,8)]
   119       3.753584       3.753584       3.753584    8[15-(6,8,8),68-(8,8,8,8,8,8)]
   120        1.41074        1.41074        1.41074    8[6-(6,8),68-(8,8,8,8,8,8)]
   121        3.21044        3.21044        3.21044    8[6-(6,8),68-(8,8,8,8,8,8,8)]
   122       2.861979       2.861979       2.861979    8[6-(6,8),68-(8,8,8,8,8,8,8)]
   123       1.128199       1.128199       1.128199    8[6-(6,8),68-(8,8,8,8,8,8)]
   124       2.051345       2.051345       2.051345    8[6-(6,8),68-(8,8,8,8,8,8)]
   125       1.069573       1.069573       1.069573    8[6-(6,8),68-(8,8,8,8,8,8,8)]
   126       1.733756       1.733756       1.733756    8[6-(6,8),68-(8,8,8,8,8,8)]
   127        0.83054        0.83054        0.83054    8[6-(6,8),68-(8,8,8,8,8,8,8)]
   128       8.922209       8.922209       8.922209    8[6-(6,8),68-(8,8,8,8,8,8)]
   129       7.124643       7.124643       7.124643    8[6-(6,8),68-(8,8,8,8,8,8,8)]
   130       7.352791       7.352791       7.352791    8[6-(6,8),68-(8,8,8,8,8,8)]
   131       5.548757       5.548757       5.548757    8[6-(6,8),68-(8,8,8,8,8,8,8)]
   132       5.437104       5.437104       5.437104    8[6-(6,8),68-(8,8,8,8,8,8,8)]
   133        5.33323        5.33323        5.33323    8[6-(6,8),68-(8,8,8,8,8,8,8)]
   134       1.920027       1.920027       1.920027    8[6-(6,8),68-(8,8,8)]
   135       3.881502       3.881502       3.881502    8[6-(6,8),68-(8,8,8)]
   136      -0.568744      -0.568744      -0.568744    8[15-(6,8,8),68-(8,8,8)]
   137         7.6209         7.6209         7.6209    8[15-(6,8,8),68-(8,8,8)]
   138      -0.993833      -0.993833      -0.993833    8[15-(6,8,8),68-(8,8,8,8,8,8)]
   139       4.170492       4.170492       4.170492    8[6-(6,8),68-(8,8,8,8,8,8)]
   140       5.970192       5.970192       5.970192    8[6-(6,8),68-(8,8,8,8,8,8,8)]
   141        5.62173        5.62173        5.62173    8[6-(6,8),68-(8,8,8,8,8,8,8)]
   142        3.88795        3.88795        3.88795    8[6-(6,8),68-(8,8,8,8,8,8)]
   143      -0.708406      -0.708406      -0.708406    8[6-(6,8),68-(8,8,8,8,8,8)]
   144       8.357422       8.357422       8.357422    8[6-(6,8),68-(8,8,8,8,8,8,8)]
   145      -1.025996      -1.025996      -1.025996    8[6-(6,8),68-(8,8,8,8,8,8)]
   146      -1.929212      -1.929212      -1.929212    8[6-(6,8),68-(8,8,8,8,8,8,8)]
   147       1.634361       1.634361       1.634361    8[6-(6,8),68-(8,8,8,8,8,8)]
   148      -0.163205      -0.163205      -0.163205    8[6-(6,8),68-(8,8,8,8,8,8,8)]
   149       0.064942       0.064942       0.064942    8[6-(6,8),68-(8,8,8,8,8,8)]
   150      -1.739092      -1.739092      -1.739092    8[6-(6,8),68-(8,8,8,8,8,8,8)]
   151      -1.850745      -1.850745      -1.850745    8[6-(6,8),68-(8,8,8,8,8,8,8)]
   152      -1.954618      -1.954618      -1.954618    8[6-(6,8),68-(8,8,8,8,8,8,8)]
   153       9.207876       9.207876       9.207876    8[6-(6,8),68-(8,8,8)]
   154      -3.406346      -3.406346      -3.406346    8[6-(6,8),68-(8,8,8)]
   155       2.191008       2.191008       2.191008    8[15-(6,8,8),68-(8,8,8)]
   156       0.333052       0.333052       0.333052    8[15-(6,8,8),68-(8,8,8)]
   157       1.765919       1.765919       1.765919    8[15-(6,8,8),68-(8,8,8,8,8,8)]
   158       4.108763       4.108763       4.108763    8[6-(6,8),68-(8,8,8,8,8,8)]
   159       2.309063       2.309063       2.309063    8[6-(6,8),68-(8,8,8,8,8,8,8)]
   160       2.657524       2.657524       2.657524    8[6-(6,8),68-(8,8,8,8,8,8,8)]
   161       4.391304       4.391304       4.391304    8[6-(6,8),68-(8,8,8,8,8,8)]
   162       3.468158       3.468158       3.468158    8[6-(6,8),68-(8,8,8,8,8,8)]
   163        4.44993        4.44993        4.44993    8[6-(6,8),68-(8,8,8,8,8,8,8)]
   164       3.785747       3.785747       3.785747    8[6-(6,8),68-(8,8,8,8,8,8)]
   165       4.688963       4.688963       4.688963    8[6-(6,8),68-(8,8,8,8,8,8,8)]
   166      -3.402706      -3.402706      -3.402706    8[6-(6,8),68-(8,8,8,8,8,8)]
   167       -1.60514       -1.60514       -1.60514    8[6-(6,8),68-(8,8,8,8,8,8,8)]
   168      -1.833288      -1.833288      -1.833288    8[6-(6,8),68-(8,8,8,8,8,8)]
   169      -0.029254      -0.029254      -0.029254    8[6-(6,8),68-(8,8,8,8,8,8,8)]
   170       0.082399       0.082399       0.082399    8[6-(6,8),68-(8,8,8,8,8,8,8)]
   171       0.186273       0.186273       0.186273    8[6-(6,8),68-(8,8,8,8,8,8,8)]
   172       3.599476       3.599476       3.599476    8[6-(6,8),68-(8,8,8)]
   173       1.638001       1.638001       1.638001    8[6-(6,8),68-(8,8,8)]
   174       6.088247       6.088247       6.088247    8[15-(6,8,8),68-(8,8,8)]
   175      -2.101397      -2.101397      -2.101397    8[15-(6,8,8),68-(8,8,8)]
   176       6.513336       6.513336       6.513336    8[15-(6,8,8),68-(8,8,8,8,8,8)]
