# Supplementary material for: A collection of forcefield precursors for metal–organic frameworks
Source: RSC Adv. 2019 Nov 13;9(63):36492–507. doi: 10.1039/c9ra07327b (PMC9075174; doi:10.1039/c9ra07327b)
Supplement: RA-009-C9RA07327B-s757 [file RA-009-C9RA07327B-s757.txt]

FIVNAZ_clean

8.165000    0.000000    0.000000
3.812684    7.276652    0.000000
-3.812710    1.321204    7.155689

     1       6.123748       6.123748       6.123748    67[8-(6),8-(6),8-(6),8-(6),9-(67),9-(67)]
     2       2.041226       2.041226       2.041226    67[8-(6),8-(6),8-(6),8-(6),9-(67),9-(67)]
     3       9.389829       9.389829       9.389829    6[6-(8,8),8-(67),8-(67)]
     4       2.857633       2.857633       2.857633    6[6-(8,8),8-(67),8-(67)]
     5      -1.224855      -1.224855      -1.224855    6[6-(8,8),8-(67),8-(67)]
     6       5.307341       5.307341       5.307341    6[6-(8,8),8-(67),8-(67)]
     7       8.800775       8.800775       8.800775    8[6-(6,8),67-(8,8,8,9,9)]
     8      -0.830772      -0.830772      -0.830772    8[6-(6,8),67-(8,8,8,9,9)]
     9       3.446691       3.446691       3.446691    8[6-(6,8),67-(8,8,8,9,9)]
    10        4.91326        4.91326        4.91326    8[6-(6,8),67-(8,8,8,9,9)]
    11      -0.635801      -0.635801      -0.635801    8[6-(6,8),67-(8,8,8,9,9)]
    12       0.830746       0.830746       0.830746    8[6-(6,8),67-(8,8,8,9,9)]
    13       4.718283       4.718283       4.718283    8[6-(6,8),67-(8,8,8,9,9)]
    14       3.251714       3.251714       3.251714    8[6-(6,8),67-(8,8,8,9,9)]
    15            0.0            0.0            0.0    9[67-(8,8,8,8,9),67-(8,8,8,8,9)]
    16         4.0825         4.0825         4.0825    9[67-(8,8,8,8,9),67-(8,8,8,8,9)]
