# Supplementary material for: A collection of forcefield precursors for metal–organic frameworks
Source: RSC Adv. 2019 Nov 13;9(63):36492–507. doi: 10.1039/c9ra07327b (PMC9075174; doi:10.1039/c9ra07327b)
Supplement: RA-009-C9RA07327B-s758 [file RA-009-C9RA07327B-s758.txt]

FIVYUF_clean

9.579200    0.000000    0.000000
4.789597    13.296990    0.000000
4.789598    3.173134    21.980639

     1      11.157179      11.157179      11.157179    50[6-(1,1,6),6-(1,1,6),7-(6,6),8-(6),8-(6),8-(6),8-(6)]
     2       7.439109       7.439109       7.439109    50[6-(1,1,6),6-(1,1,6),7-(6,6),8-(6),8-(6),8-(6),8-(6)]
     3       7.614122       7.614122       7.614122    50[6-(1,1,6),6-(1,1,6),7-(6,6),8-(6),8-(6),8-(6),8-(6)]
     4       8.001216       8.001216       8.001216    50[6-(1,1,6),6-(1,1,6),7-(6,6),8-(6),8-(6),8-(6),8-(6)]
     5      16.508885      16.508885      16.508885    50[6-(1,1,6),6-(1,1,6),7-(6,6),8-(6),8-(6),8-(6),8-(6)]
     6       6.754674       6.754674       6.754674    50[6-(1,1,6),6-(1,1,6),7-(6,6),8-(6),8-(6),8-(6),8-(6)]
     7       7.181526       7.181526       7.181526    1[6-(6,7)]
     8       6.649879       6.649879       6.649879    1[6-(6,6)]
     9       6.381662       6.381662       6.381662    1[6-(6,6)]
    10      13.482721      13.482721      13.482721    1[6-(1,6,50)]
    11      12.841873      12.841873      12.841873    1[6-(1,6,50)]
    12      14.277795      14.277795      14.277795    1[6-(1,6,6)]
    13      13.565103      13.565103      13.565103    1[6-(1,6,6)]
    14       6.059799       6.059799       6.059799    1[6-(1,6,6)]
    15       5.379676       5.379676       5.379676    1[6-(1,6,6)]
    16       6.306943       6.306943       6.306943    1[6-(1,1,6)]
    17       7.398014       7.398014       7.398014    1[6-(1,1,6)]
    18       7.156618       7.156618       7.156618    1[6-(1,1,6)]
    19       9.612724       9.612724       9.612724    1[6-(1,6,50)]
    20       8.953675       8.953675       8.953675    1[6-(1,6,50)]
    21        8.64714        8.64714        8.64714    1[6-(1,6,6)]
    22       7.960312       7.960312       7.960312    1[6-(1,6,6)]
    23        7.40855        7.40855        7.40855    1[6-(1,6,6)]
    24       6.752375       6.752375       6.752375    1[6-(1,6,6)]
    25      10.586931      10.586931      10.586931    1[6-(1,1,6)]
    26       14.71269       14.71269       14.71269    1[6-(1,1,6)]
    27      10.946151      10.946151      10.946151    1[6-(1,1,6)]
    28      14.752922      14.752922      14.752922    1[6-(6,7)]
    29       8.012999       8.012999       8.012999    1[6-(6,6)]
    30       8.973792       8.973792       8.973792    1[6-(6,6)]
    31        8.88279        8.88279        8.88279    1[6-(1,6,50)]
    32       9.796646       9.796646       9.796646    1[6-(1,6,50)]
    33       9.254463       9.254463       9.254463    1[6-(1,6,6)]
    34      10.325418      10.325418      10.325418    1[6-(1,6,6)]
    35      10.574476      10.574476      10.574476    1[6-(1,6,6)]
    36      11.669379      11.669379      11.669379    1[6-(1,6,6)]
    37      11.921312      11.921312      11.921312    1[6-(1,1,6)]
    38      12.443378      12.443378      12.443378    1[6-(1,1,6)]
    39      11.020867      11.020867      11.020867    1[6-(1,1,6)]
    40       5.239821       5.239821       5.239821    1[6-(1,6,50)]
    41       5.915155       5.915155       5.915155    1[6-(1,6,50)]
    42       5.069311       5.069311       5.069311    1[6-(1,6,6)]
    43       4.478274       4.478274       4.478274    1[6-(1,6,6)]
    44       3.520355       3.520355       3.520355    1[6-(1,6,6)]
    45      12.470201      12.470201      12.470201    1[6-(1,6,6)]
    46       2.879507       2.879507       2.879507    1[6-(1,1,6)]
    47      11.176051      11.176051      11.176051    1[6-(1,1,6)]
    48      11.968251      11.968251      11.968251    1[6-(1,1,6)]
    49      14.089084      14.089084      14.089084    1[6-(6,7)]
    50      12.766198      12.766198      12.766198    1[6-(6,6)]
    51       4.505096       4.505096       4.505096    1[6-(6,6)]
    52       9.479576       9.479576       9.479576    1[6-(1,6,50)]
    53       8.679712       8.679712       8.679712    1[6-(1,6,50)]
    54       9.981525       9.981525       9.981525    1[6-(1,6,6)]
    55      10.837906      10.837906      10.837906    1[6-(1,6,6)]
    56       1.976188       1.976188       1.976188    1[6-(1,6,6)]
    57      10.717208      10.717208      10.717208    1[6-(1,6,6)]
    58       2.540403       2.540403       2.540403    1[6-(1,1,6)]
    59       3.506944       3.506944       3.506944    1[6-(1,1,6)]
    60       3.270338       3.270338       3.270338    1[6-(1,1,6)]
    61      10.221962      10.221962      10.221962    1[6-(1,6,50)]
    62      11.081216      11.081216      11.081216    1[6-(1,6,50)]
    63      10.255488      10.255488      10.255488    1[6-(1,6,6)]
    64       4.882517       4.882517       4.882517    1[6-(1,6,6)]
    65       8.643309       8.643309       8.643309    1[6-(1,6,6)]
    66       8.050357       8.050357       8.050357    1[6-(1,6,6)]
    67       7.991923       7.991923       7.991923    1[6-(1,1,6)]
    68       6.724595       6.724595       6.724595    1[6-(1,1,6)]
    69        2.57393        2.57393        2.57393    1[6-(1,1,6)]
    70       7.187271       7.187271       7.187271    1[6-(6,7)]
    71       7.718915       7.718915       7.718915    1[6-(6,6)]
    72       7.987133       7.987133       7.987133    1[6-(6,6)]
    73       5.675673       5.675673       5.675673    1[6-(1,6,50)]
    74       6.316522       6.316522       6.316522    1[6-(1,6,50)]
    75         4.8806         4.8806         4.8806    1[6-(1,6,6)]
    76       5.593293       5.593293       5.593293    1[6-(1,6,6)]
    77      13.098596      13.098596      13.098596    1[6-(1,6,6)]
    78      13.778719      13.778719      13.778719    1[6-(1,6,6)]
    79      12.851453      12.851453      12.851453    1[6-(1,1,6)]
    80      11.760382      11.760382      11.760382    1[6-(1,1,6)]
    81      12.001778      12.001778      12.001778    1[6-(1,1,6)]
    82        9.54567        9.54567        9.54567    1[6-(1,6,50)]
    83      10.204719      10.204719      10.204719    1[6-(1,6,50)]
    84      10.511253      10.511253      10.511253    1[6-(1,6,6)]
    85      11.198082      11.198082      11.198082    1[6-(1,6,6)]
    86      11.749844      11.749844      11.749844    1[6-(1,6,6)]
    87      12.406019      12.406019      12.406019    1[6-(1,6,6)]
    88      13.361065      13.361065      13.361065    1[6-(1,1,6)]
    89      14.024904      14.024904      14.024904    1[6-(1,1,6)]
    90      13.001845      13.001845      13.001845    1[6-(1,1,6)]
    91       9.195073       9.195073       9.195073    1[6-(6,7)]
    92      15.934995      15.934995      15.934995    1[6-(6,6)]
    93      10.184604      10.184604      10.184604    1[6-(6,6)]
    94      15.065203      15.065203      15.065203    1[6-(1,6,50)]
    95      14.151348      14.151348      14.151348    1[6-(1,6,50)]
    96       9.903932       9.903932       9.903932    1[6-(1,6,6)]
    97       8.832978       8.832978       8.832978    1[6-(1,6,6)]
    98       8.583919       8.583919       8.583919    1[6-(1,6,6)]
    99      12.278614      12.278614      12.278614    1[6-(1,6,6)]
   100       7.237083       7.237083       7.237083    1[6-(1,1,6)]
   101       1.925419       1.925419       1.925419    1[6-(1,1,6)]
   102        3.34793        3.34793        3.34793    1[6-(1,1,6)]
   103       4.339375       4.339375       4.339375    1[6-(1,6,50)]
   104       3.664042       3.664042       3.664042    1[6-(1,6,50)]
   105       9.299484       9.299484       9.299484    1[6-(1,6,6)]
   106        9.89052        9.89052        9.89052    1[6-(1,6,6)]
   107       6.058842       6.058842       6.058842    1[6-(1,6,6)]
   108       6.688195       6.688195       6.688195    1[6-(1,6,6)]
   109      11.489289      11.489289      11.489289    1[6-(1,1,6)]
   110      12.771944      12.771944      12.771944    1[6-(1,1,6)]
   111      11.979744      11.979744      11.979744    1[6-(1,1,6)]
   112       14.64851       14.64851       14.64851    1[6-(6,7)]
   113       6.392198       6.392198       6.392198    1[6-(6,6)]
   114       9.863698       9.863698       9.863698    1[6-(6,6)]
   115      14.468421      14.468421      14.468421    1[6-(1,6,50)]
   116      15.268284      15.268284      15.268284    1[6-(1,6,50)]
   117       13.96647       13.96647       13.96647    1[6-(1,6,6)]
   118       13.11009       13.11009       13.11009    1[6-(1,6,6)]
   119      12.392608      12.392608      12.392608    1[6-(1,6,6)]
   120      13.230788      13.230788      13.230788    1[6-(1,6,6)]
   121      11.828392      11.828392      11.828392    1[6-(1,1,6)]
   122      10.861851      10.861851      10.861851    1[6-(1,1,6)]
   123      11.098458      11.098458      11.098458    1[6-(1,1,6)]
   124       8.936433       8.936433       8.936433    1[6-(1,6,50)]
   125       8.077178       8.077178       8.077178    1[6-(1,6,50)]
   126       8.902905       8.902905       8.902905    1[6-(1,6,6)]
   127       9.486278       9.486278       9.486278    1[6-(1,6,6)]
   128      10.515085      10.515085      10.515085    1[6-(1,6,6)]
   129      11.108037      11.108037      11.108037    1[6-(1,6,6)]
   130       11.16647       11.16647       11.16647    1[6-(1,1,6)]
   131      12.433798      12.433798      12.433798    1[6-(1,1,6)]
   132      11.794865      11.794865      11.794865    1[6-(1,1,6)]
   133        6.95354        6.95354        6.95354    6[1-(0),6-(6,6),7-(6,50)]
   134       6.994731       6.994731       6.994731    6[6-(1,6),6-(1,7),6-(8,8)]
   135        6.69107        6.69107        6.69107    6[1-(0),6-(1,6),6-(6,6)]
   136       6.450632       6.450632       6.450632    6[1-(0),6-(1,6),6-(6,7)]
   137       6.309818       6.309818       6.309818    6[6-(1,6),6-(8,8),7-(6,50)]
   138       5.897913       5.897913       5.897913    6[6-(6,7),8-(50),8-(50)]
   139       7.276359       7.276359       7.276359    6[6-(6,6),8-(50),8-(50)]
   140      13.031541      13.031541      13.031541    6[1-(0),1-(0),6-(1,1,6),50-(6,7,8,8,8,8)]
   141       13.99904       13.99904       13.99904    6[1-(0),1-(0),6-(1,1,50),6-(1,1,6)]
   142        5.66801        5.66801        5.66801    6[1-(0),1-(0),6-(1,1,1),6-(1,1,6)]
   143       6.725554       6.725554       6.725554    6[1-(0),1-(0),1-(0),6-(1,1,6)]
   144       9.358875       9.358875       9.358875    6[1-(0),1-(0),6-(1,1,6),50-(6,7,8,8,8,8)]
   145       8.271636       8.271636       8.271636    6[1-(0),1-(0),6-(1,1,50),6-(1,1,6)]
   146       7.091478       7.091478       7.091478    6[1-(0),1-(0),6-(1,1,1),6-(1,1,6)]
   147      15.524048      15.524048      15.524048    6[1-(0),1-(0),1-(0),6-(1,1,6)]
   148       9.763119       9.763119       9.763119    6[1-(0),6-(6,6),7-(6,50)]
   149       8.911528       8.911528       8.911528    6[6-(1,6),6-(1,7),6-(8,8)]
   150       8.603078       8.603078       8.603078    6[1-(0),6-(1,6),6-(6,6)]
   151        9.16825        9.16825        9.16825    6[1-(0),6-(1,6),6-(6,7)]
   152      10.022715      10.022715      10.022715    6[6-(1,6),6-(8,8),7-(6,50)]
   153      10.685595      10.685595      10.685595    6[6-(6,7),8-(50),8-(50)]
   154       8.295586       8.295586       8.295586    6[6-(6,6),8-(50),8-(50)]
   155       9.153882       9.153882       9.153882    6[1-(0),1-(0),6-(1,1,6),50-(6,7,8,8,8,8)]
   156       9.901059       9.901059       9.901059    6[1-(0),1-(0),6-(1,1,50),6-(1,1,6)]
   157      10.988298      10.988298      10.988298    6[1-(0),1-(0),6-(1,1,1),6-(1,1,6)]
   158      11.652136      11.652136      11.652136    6[1-(0),1-(0),1-(0),6-(1,1,6)]
   159       5.675674       5.675674       5.675674    6[1-(0),1-(0),6-(1,1,6),50-(6,7,8,8,8,8)]
   160       4.651658       4.651658       4.651658    6[1-(0),1-(0),6-(1,1,50),6-(1,1,6)]
   161       3.359424       3.359424       3.359424    6[1-(0),1-(0),6-(1,1,1),6-(1,1,6)]
   162      12.059254      12.059254      12.059254    6[1-(0),1-(0),1-(0),6-(1,1,6)]
   163       14.11878       14.11878       14.11878    6[1-(0),6-(6,6),7-(6,50)]
   164      13.333286      13.333286      13.333286    6[6-(1,6),6-(1,7),6-(8,8)]
   165      13.320833      13.320833      13.320833    6[1-(0),6-(1,6),6-(6,6)]
   166       4.499348       4.499348       4.499348    6[1-(0),6-(1,6),6-(6,7)]
   167       5.286758       5.286758       5.286758    6[6-(1,6),6-(8,8),7-(6,50)]
   168       6.203488       6.203488       6.203488    6[6-(6,7),8-(50),8-(50)]
   169      12.517138      12.517138      12.517138    6[6-(6,6),8-(50),8-(50)]
   170        9.11844        9.11844        9.11844    6[1-(0),1-(0),6-(1,1,6),50-(6,7,8,8,8,8)]
   171      10.316798      10.316798      10.316798    6[1-(0),1-(0),6-(1,1,50),6-(1,1,6)]
   172       1.651453       1.651453       1.651453    6[1-(0),1-(0),6-(1,1,1),6-(1,1,6)]
   173       2.852685       2.852685       2.852685    6[1-(0),1-(0),1-(0),6-(1,1,6)]
   174      10.744986      10.744986      10.744986    6[1-(0),1-(0),6-(1,1,6),50-(6,7,8,8,8,8)]
   175       9.815803       9.815803       9.815803    6[1-(0),1-(0),6-(1,1,50),6-(1,1,6)]
   176       8.494832       8.494832       8.494832    6[1-(0),1-(0),6-(1,1,1),6-(1,1,6)]
   177       7.559902       7.559902       7.559902    6[1-(0),1-(0),1-(0),6-(1,1,6)]
   178       7.415255       7.415255       7.415255    6[1-(0),6-(6,6),7-(6,50)]
   179       7.374065       7.374065       7.374065    6[6-(1,6),6-(1,7),6-(8,8)]
   180       7.677725       7.677725       7.677725    6[1-(0),6-(1,6),6-(6,6)]
   181       7.918163       7.918163       7.918163    6[1-(0),6-(1,6),6-(6,7)]
   182       8.058978       8.058978       8.058978    6[6-(1,6),6-(8,8),7-(6,50)]
   183       8.470884       8.470884       8.470884    6[6-(6,7),8-(50),8-(50)]
   184      16.671636      16.671636      16.671636    6[6-(6,6),8-(50),8-(50)]
   185       6.126854       6.126854       6.126854    6[1-(0),1-(0),6-(1,1,6),50-(6,7,8,8,8,8)]
   186       5.159355       5.159355       5.159355    6[1-(0),1-(0),6-(1,1,50),6-(1,1,6)]
   187      13.490385      13.490385      13.490385    6[1-(0),1-(0),6-(1,1,1),6-(1,1,6)]
   188      12.432842      12.432842      12.432842    6[1-(0),1-(0),1-(0),6-(1,1,6)]
   189       9.799519       9.799519       9.799519    6[1-(0),1-(0),6-(1,1,6),50-(6,7,8,8,8,8)]
   190      10.886758      10.886758      10.886758    6[1-(0),1-(0),6-(1,1,50),6-(1,1,6)]
   191      12.066915      12.066915      12.066915    6[1-(0),1-(0),6-(1,1,1),6-(1,1,6)]
   192      13.213545      13.213545      13.213545    6[1-(0),1-(0),1-(0),6-(1,1,6)]
   193       9.395278       9.395278       9.395278    6[1-(0),6-(6,6),7-(6,50)]
   194      15.036466      15.036466      15.036466    6[6-(1,6),6-(1,7),6-(8,8)]
   195      15.344916      15.344916      15.344916    6[1-(0),6-(1,6),6-(6,6)]
   196       9.990146       9.990146       9.990146    6[1-(0),6-(1,6),6-(6,7)]
   197       9.135681       9.135681       9.135681    6[6-(1,6),6-(8,8),7-(6,50)]
   198         8.4728         8.4728         8.4728    6[6-(6,7),8-(50),8-(50)]
   199      15.652409      15.652409      15.652409    6[6-(6,6),8-(50),8-(50)]
   200      14.794112      14.794112      14.794112    6[1-(0),1-(0),6-(1,1,6),50-(6,7,8,8,8,8)]
   201       9.257336       9.257336       9.257336    6[1-(0),1-(0),6-(1,1,50),6-(1,1,6)]
   202      12.959695      12.959695      12.959695    6[1-(0),1-(0),6-(1,1,1),6-(1,1,6)]
   203       2.716661       2.716661       2.716661    6[1-(0),1-(0),1-(0),6-(1,1,6)]
   204       3.903522       3.903522       3.903522    6[1-(0),1-(0),6-(1,1,6),50-(6,7,8,8,8,8)]
   205       9.717137       9.717137       9.717137    6[1-(0),1-(0),6-(1,1,50),6-(1,1,6)]
   206      11.009371      11.009371      11.009371    6[1-(0),1-(0),6-(1,1,1),6-(1,1,6)]
   207      11.888741      11.888741      11.888741    6[1-(0),1-(0),1-(0),6-(1,1,6)]
   208      14.618815      14.618815      14.618815    6[1-(0),6-(6,6),7-(6,50)]
   209       5.825109       5.825109       5.825109    6[6-(1,6),6-(1,7),6-(8,8)]
   210       5.837563       5.837563       5.837563    6[1-(0),6-(1,6),6-(6,6)]
   211       5.079848       5.079848       5.079848    6[1-(0),6-(1,6),6-(6,7)]
   212      13.871637      13.871637      13.871637    6[6-(1,6),6-(8,8),7-(6,50)]
   213      17.744505      17.744505      17.744505    6[6-(6,7),8-(50),8-(50)]
   214       6.641257       6.641257       6.641257    6[6-(6,6),8-(50),8-(50)]
   215      14.829556      14.829556      14.829556    6[1-(0),1-(0),6-(1,1,6),50-(6,7,8,8,8,8)]
   216      13.631198      13.631198      13.631198    6[1-(0),1-(0),6-(1,1,50),6-(1,1,6)]
   217      12.717343      12.717343      12.717343    6[1-(0),1-(0),6-(1,1,1),6-(1,1,6)]
   218      11.516111      11.516111      11.516111    6[1-(0),1-(0),1-(0),6-(1,1,6)]
   219       8.413408       8.413408       8.413408    6[1-(0),1-(0),6-(1,1,6),50-(6,7,8,8,8,8)]
   220        9.34259        9.34259        9.34259    6[1-(0),1-(0),6-(1,1,50),6-(1,1,6)]
   221      10.663562      10.663562      10.663562    6[1-(0),1-(0),6-(1,1,1),6-(1,1,6)]
   222      11.598492      11.598492      11.598492    6[1-(0),1-(0),1-(0),6-(1,1,6)]
   223       6.592405       6.592405       6.592405    7[6-(1,6),6-(6,6),50-(6,6,8,8,8,8)]
   224      10.315839      10.315839      10.315839    7[6-(1,6),6-(6,6),50-(6,6,8,8,8,8)]
   225       5.338485       5.338485       5.338485    7[6-(1,6),6-(6,6),50-(6,6,8,8,8,8)]
   226       7.776391       7.776391       7.776391    7[6-(1,6),6-(6,6),50-(6,6,8,8,8,8)]
   227       8.842558       8.842558       8.842558    7[6-(1,6),6-(6,6),50-(6,6,8,8,8,8)]
   228      13.819909      13.819909      13.819909    7[6-(1,6),6-(6,6),50-(6,6,8,8,8,8)]
   229      10.343617      10.343617      10.343617    8[6-(6,8),50-(6,6,7,8,8,8)]
   230       5.941019       5.941019       5.941019    8[6-(6,8),50-(6,6,7,8,8,8)]
   231       6.871159       6.871159       6.871159    8[6-(6,8),50-(6,6,7,8,8,8)]
   232       7.856859       7.856859       7.856859    8[6-(6,8),50-(6,6,7,8,8,8)]
   233      11.536228      11.536228      11.536228    8[6-(6,8),50-(6,6,7,8,8,8)]
   234      10.370439      10.370439      10.370439    8[6-(6,8),50-(6,6,7,8,8,8)]
   235       7.441121       7.441121       7.441121    8[6-(6,8),50-(6,6,7,8,8,8)]
   236       8.722818       8.722818       8.722818    8[6-(6,8),50-(6,6,7,8,8,8)]
   237        6.98515        6.98515        6.98515    8[6-(6,8),50-(6,6,7,8,8,8)]
   238       6.122065       6.122065       6.122065    8[6-(6,8),50-(6,6,7,8,8,8)]
   239      11.821688      11.821688      11.821688    8[6-(6,8),50-(6,6,7,8,8,8)]
   240      12.525759      12.525759      12.525759    8[6-(6,8),50-(6,6,7,8,8,8)]
   241       8.814777       8.814777       8.814777    8[6-(6,8),50-(6,6,7,8,8,8)]
   242       8.427777       8.427777       8.427777    8[6-(6,8),50-(6,6,7,8,8,8)]
   243      17.076836      17.076836      17.076836    8[6-(6,8),50-(6,6,7,8,8,8)]
   244      16.091136      16.091136      16.091136    8[6-(6,8),50-(6,6,7,8,8,8)]
   245       7.622167       7.622167       7.622167    8[6-(6,8),50-(6,6,7,8,8,8)]
   246       8.787956       8.787956       8.787956    8[6-(6,8),50-(6,6,7,8,8,8)]
   247       6.927674       6.927674       6.927674    8[6-(6,8),50-(6,6,7,8,8,8)]
   248      15.225177      15.225177      15.225177    8[6-(6,8),50-(6,6,7,8,8,8)]
   249       7.383647       7.383647       7.383647    8[6-(6,8),50-(6,6,7,8,8,8)]
   250      17.825929      17.825929      17.825929    8[6-(6,8),50-(6,6,7,8,8,8)]
   251       7.336707       7.336707       7.336707    8[6-(6,8),50-(6,6,7,8,8,8)]
   252       6.632635       6.632635       6.632635    8[6-(6,8),50-(6,6,7,8,8,8)]
