# Supplementary material for: A collection of forcefield precursors for metal–organic frameworks
Source: RSC Adv. 2019 Nov 13;9(63):36492–507. doi: 10.1039/c9ra07327b (PMC9075174; doi:10.1039/c9ra07327b)
Supplement: RA-009-C9RA07327B-s759 [file RA-009-C9RA07327B-s759.txt]

FOHCAH_clean

7.333200    0.000000    0.000000
0.000000    7.708800    0.000000
-0.299108    0.000000    12.066293

     1      -0.149554      -0.149554      -0.149554    12[8-(6),8-(6),8-(6),8-(6)]
     2       3.517046       3.517046       3.517046    12[8-(6),8-(6),8-(6),8-(6)]
     3         3.0231         3.0231         3.0231    1[6-(1,6,8)]
     4        3.73712        3.73712        3.73712    1[6-(1,6,8)]
     5       2.262548       2.262548       2.262548    1[6-(6,6)]
     6       5.430506       5.430506       5.430506    1[6-(6,6)]
     7       0.344392       0.344392       0.344392    1[6-(1,6,8)]
     8       6.963572       6.963572       6.963572    1[6-(1,6,8)]
     9       1.104944       1.104944       1.104944    1[6-(6,6)]
    10       5.270186       5.270186       5.270186    1[6-(6,6)]
    11       4.010992       4.010992       4.010992    1[6-(1,6,8)]
    12       3.296972       3.296972       3.296972    1[6-(1,6,8)]
    13       4.771544       4.771544       4.771544    1[6-(6,6)]
    14       1.603586       1.603586       1.603586    1[6-(6,6)]
    15         6.6897         6.6897         6.6897    1[6-(1,6,8)]
    16        0.07052        0.07052        0.07052    1[6-(1,6,8)]
    17       5.929148       5.929148       5.929148    1[6-(6,6)]
    18       1.763906       1.763906       1.763906    1[6-(6,6)]
    19       4.690291       4.690291       4.690291    6[6-(1,1,8),8-(12),8-(12)]
    20         3.8861         3.8861         3.8861    6[1-(0),1-(0),6-(8,8),8-(6)]
    21       3.942559       3.942559       3.942559    6[6-(1,6),6-(1,6),8-(6)]
    22        2.70722        2.70722        2.70722    6[1-(0),6-(1,6),6-(6,8)]
    23       4.594765       4.594765       4.594765    6[1-(0),6-(1,6),6-(6,8)]
    24       6.010401       6.010401       6.010401    6[6-(1,1,8),8-(12),8-(12)]
    25       6.814592       6.814592       6.814592    6[1-(0),1-(0),6-(8,8),8-(6)]
    26       6.758133       6.758133       6.758133    6[6-(1,6),6-(1,6),8-(6)]
    27       0.660272       0.660272       0.660272    6[1-(0),6-(1,6),6-(6,8)]
    28       6.105927       6.105927       6.105927    6[1-(0),6-(1,6),6-(6,8)]
    29       2.343801       2.343801       2.343801    6[6-(1,1,8),8-(12),8-(12)]
    30       3.147992       3.147992       3.147992    6[1-(0),1-(0),6-(8,8),8-(6)]
    31       3.091533       3.091533       3.091533    6[6-(1,6),6-(1,6),8-(6)]
    32       4.326872       4.326872       4.326872    6[1-(0),6-(1,6),6-(6,8)]
    33       2.439327       2.439327       2.439327    6[1-(0),6-(1,6),6-(6,8)]
    34       1.023691       1.023691       1.023691    6[6-(1,1,8),8-(12),8-(12)]
    35         0.2195         0.2195         0.2195    6[1-(0),1-(0),6-(8,8),8-(6)]
    36       0.275959       0.275959       0.275959    6[6-(1,6),6-(1,6),8-(6)]
    37        6.37382        6.37382        6.37382    6[1-(0),6-(1,6),6-(6,8)]
    38       0.928165       0.928165       0.928165    6[1-(0),6-(1,6),6-(6,8)]
    39       5.607792       5.607792       5.607792    8[6-(6,8),12-(8,8,8)]
    40        4.35993        4.35993        4.35993    8[6-(6,8),12-(8,8,8)]
    41       4.603463       4.603463       4.603463    8[6-(1,1,6),6-(6,6)]
    42         5.0929         5.0929         5.0929    8[6-(6,8),12-(8,8,8)]
    43       6.340762       6.340762       6.340762    8[6-(6,8),12-(8,8,8)]
    44       6.097229       6.097229       6.097229    8[6-(1,1,6),6-(6,6)]
    45         1.4263         1.4263         1.4263    8[6-(6,8),12-(8,8,8)]
    46       2.674162       2.674162       2.674162    8[6-(6,8),12-(8,8,8)]
    47       2.430629       2.430629       2.430629    8[6-(1,1,6),6-(6,6)]
    48       1.941192       1.941192       1.941192    8[6-(6,8),12-(8,8,8)]
    49        0.69333        0.69333        0.69333    8[6-(6,8),12-(8,8,8)]
    50       0.936863       0.936863       0.936863    8[6-(1,1,6),6-(6,6)]
