# Supplementary material for: A collection of forcefield precursors for metal–organic frameworks
Source: RSC Adv. 2019 Nov 13;9(63):36492–507. doi: 10.1039/c9ra07327b (PMC9075174; doi:10.1039/c9ra07327b)
Supplement: RA-009-C9RA07327B-s760 [file RA-009-C9RA07327B-s760.txt]

FOHCIP_clean

7.767000    0.000000    0.000000
0.000000    16.244000    0.000000
0.000000    0.000000    15.304300

     1       3.828976       3.828976       3.828976    48[7-(6),7-(6),7-(6),7-(6)]
     2       3.938024       3.938024       3.938024    48[7-(6),7-(6),7-(6),7-(6)]
     3       0.054524       0.054524       0.054524    48[7-(6),7-(6),7-(6),7-(6)]
     4       7.712476       7.712476       7.712476    48[7-(6),7-(6),7-(6),7-(6)]
     5       7.452514       7.452514       7.452514    80[16-(6),16-(6),16-(6),16-(6)]
     6       0.314486       0.314486       0.314486    80[16-(6),16-(6),16-(6),16-(6)]
     7       4.197986       4.197986       4.197986    80[16-(6),16-(6),16-(6),16-(6)]
     8       3.569014       3.569014       3.569014    80[16-(6),16-(6),16-(6),16-(6)]
     9        2.56311        2.56311        2.56311    6[7-(48),16-(80)]
    10       6.609717       6.609717       6.609717    6[7-(48),16-(80)]
    11       5.444667       5.444667       5.444667    6[7-(48),16-(80)]
    12       6.560008       6.560008       6.560008    6[7-(48),16-(80)]
    13        5.20389        5.20389        5.20389    6[7-(48),16-(80)]
    14       1.157283       1.157283       1.157283    6[7-(48),16-(80)]
    15       2.322333       2.322333       2.322333    6[7-(48),16-(80)]
    16       1.206992       1.206992       1.206992    6[7-(48),16-(80)]
    17        1.32039        1.32039        1.32039    6[7-(48),16-(80)]
    18       5.040783       5.040783       5.040783    6[7-(48),16-(80)]
    19       6.205833       6.205833       6.205833    6[7-(48),16-(80)]
    20       5.090492       5.090492       5.090492    6[7-(48),16-(80)]
    21        6.44661        6.44661        6.44661    6[7-(48),16-(80)]
    22       2.726217       2.726217       2.726217    6[7-(48),16-(80)]
    23       1.561167       1.561167       1.561167    6[7-(48),16-(80)]
    24       2.676508       2.676508       2.676508    6[7-(48),16-(80)]
    25       2.062915       2.062915       2.062915    16[6-(7),80-(16,16,16)]
    26       5.982143       5.982143       5.982143    16[6-(7),80-(16,16,16)]
    27       7.661369       7.661369       7.661369    16[6-(7),80-(16,16,16)]
    28       6.176318       6.176318       6.176318    16[6-(7),80-(16,16,16)]
    29       5.704085       5.704085       5.704085    16[6-(7),80-(16,16,16)]
    30       1.784857       1.784857       1.784857    16[6-(7),80-(16,16,16)]
    31       0.105631       0.105631       0.105631    16[6-(7),80-(16,16,16)]
    32       1.590682       1.590682       1.590682    16[6-(7),80-(16,16,16)]
    33       1.820585       1.820585       1.820585    16[6-(7),80-(16,16,16)]
    34       5.668357       5.668357       5.668357    16[6-(7),80-(16,16,16)]
    35       3.989131       3.989131       3.989131    16[6-(7),80-(16,16,16)]
    36       5.474182       5.474182       5.474182    16[6-(7),80-(16,16,16)]
    37       5.946415       5.946415       5.946415    16[6-(7),80-(16,16,16)]
    38       2.098643       2.098643       2.098643    16[6-(7),80-(16,16,16)]
    39       3.777869       3.777869       3.777869    16[6-(7),80-(16,16,16)]
    40       2.292818       2.292818       2.292818    16[6-(7),80-(16,16,16)]
    41       2.928159       2.928159       2.928159    7[6-(16),48-(7,7,7)]
    42       6.836513       6.836513       6.836513    7[6-(16),48-(7,7,7)]
    43       5.064084       5.064084       5.064084    7[6-(16),48-(7,7,7)]
    44       5.763114       5.763114       5.763114    7[6-(16),48-(7,7,7)]
    45       4.838841       4.838841       4.838841    7[6-(16),48-(7,7,7)]
    46       0.930487       0.930487       0.930487    7[6-(16),48-(7,7,7)]
    47       2.702916       2.702916       2.702916    7[6-(16),48-(7,7,7)]
    48       2.003886       2.003886       2.003886    7[6-(16),48-(7,7,7)]
    49       0.955341       0.955341       0.955341    7[6-(16),48-(7,7,7)]
    50       4.813987       4.813987       4.813987    7[6-(16),48-(7,7,7)]
    51       6.586416       6.586416       6.586416    7[6-(16),48-(7,7,7)]
    52       5.887386       5.887386       5.887386    7[6-(16),48-(7,7,7)]
    53       6.811659       6.811659       6.811659    7[6-(16),48-(7,7,7)]
    54       2.953013       2.953013       2.953013    7[6-(16),48-(7,7,7)]
    55       1.180584       1.180584       1.180584    7[6-(16),48-(7,7,7)]
    56       1.879614       1.879614       1.879614    7[6-(16),48-(7,7,7)]
