# Supplementary material for: A collection of forcefield precursors for metal–organic frameworks
Source: RSC Adv. 2019 Nov 13;9(63):36492–507. doi: 10.1039/c9ra07327b (PMC9075174; doi:10.1039/c9ra07327b)
Supplement: RA-009-C9RA07327B-s761 [file RA-009-C9RA07327B-s761.txt]

FOXNIQ_clean

11.924800    0.000000    0.000000
-5.511080    15.191873    0.000000
-2.609476    -0.975260    17.302576

     1       0.262927       0.262927       0.262927    64[8-(1,64,64),8-(1,64,64),8-(1,64,64),8-(6),8-(6),8-(6),8-(6),8-(6,27)]
     2       3.962018       3.962018       3.962018    64[8-(1,64,64),8-(1,64,64),8-(1,64,64),8-(6),8-(6),8-(6)]
     3       0.457396       0.457396       0.457396    64[8-(1,1),8-(1,64,64),8-(1,64,64),8-(1,64,64),8-(6),8-(6),8-(6)]
     4       2.881732       2.881732       2.881732    64[7-(6,6),8-(1,64,64),8-(1,64,64),8-(1,64,64),8-(6),8-(6),8-(6),8-(6)]
     5       3.541317       3.541317       3.541317    64[8-(1,64,64),8-(1,64,64),8-(1,64,64),8-(6),8-(6),8-(6),8-(6),8-(6,27)]
     6      -0.157774      -0.157774      -0.157774    64[8-(1,64,64),8-(1,64,64),8-(1,64,64),8-(6),8-(6),8-(6)]
     7       3.346848       3.346848       3.346848    64[8-(1,1),8-(1,64,64),8-(1,64,64),8-(1,64,64),8-(6),8-(6),8-(6)]
     8       0.922512       0.922512       0.922512    64[7-(6,6),8-(1,64,64),8-(1,64,64),8-(1,64,64),8-(6),8-(6),8-(6),8-(6)]
     9      -1.616741      -1.616741      -1.616741    27[7-(6,6),7-(6,6),8-(6),8-(6),8-(6),8-(6,64)]
    10       7.249364       7.249364       7.249364    27[7-(6,6),7-(6,6),7-(6,6),8-(6),8-(6),8-(6)]
    11       5.420985       5.420985       5.420985    27[7-(6,6),7-(6,6),8-(6),8-(6),8-(6),8-(6,64)]
    12       -3.44512       -3.44512       -3.44512    27[7-(6,6),7-(6,6),7-(6,6),8-(6),8-(6),8-(6)]
    13       4.393475       4.393475       4.393475    1[6-(6,7)]
    14        0.92232        0.92232        0.92232    1[6-(6,6)]
    15       2.231213       2.231213       2.231213    1[6-(6,6)]
    16       -2.00377       -2.00377       -2.00377    1[6-(6,6)]
    17      -0.588964      -0.588964      -0.588964    1[6-(6,6)]
    18      -3.206877      -3.206877      -3.206877    1[6-(6,7)]
    19      -0.079036      -0.079036      -0.079036    1[6-(6,6)]
    20       0.548681       0.548681       0.548681    1[6-(6,6)]
    21      -0.601877      -0.601877      -0.601877    1[6-(6,7)]
    22       5.454145       5.454145       5.454145    1[6-(6,7)]
    23       2.961315       2.961315       2.961315    1[6-(6,6)]
    24       2.029725       2.029725       2.029725    1[6-(6,6)]
    25       7.069439       7.069439       7.069439    1[6-(6,6)]
    26       5.167783       5.167783       5.167783    1[6-(6,6)]
    27       7.271998       7.271998       7.271998    1[6-(6,7)]
    28       9.691953       9.691953       9.691953    1[6-(6,6)]
    29       3.307552       3.307552       3.307552    1[6-(6,6)]
    30       9.300757       9.300757       9.300757    1[6-(6,7)]
    31       2.602624       2.602624       2.602624    1[8-(64,64,64)]
    32       1.842055       1.842055       1.842055    1[8-(64,64,64)]
    33       1.334228       1.334228       1.334228    1[8-(64,64,64)]
    34      -1.227572      -1.227572      -1.227572    1[8-(64,64,64)]
    35      -1.103358      -1.103358      -1.103358    1[8-(1,64)]
    36      -0.405422      -0.405422      -0.405422    1[8-(1,64)]
    37      -0.589231      -0.589231      -0.589231    1[6-(6,7)]
    38       2.881923       2.881923       2.881923    1[6-(6,6)]
    39       1.573031       1.573031       1.573031    1[6-(6,6)]
    40       5.808014       5.808014       5.808014    1[6-(6,6)]
    41       4.393208       4.393208       4.393208    1[6-(6,6)]
    42       7.011121       7.011121       7.011121    1[6-(6,7)]
    43        3.88328        3.88328        3.88328    1[6-(6,6)]
    44       3.255563       3.255563       3.255563    1[6-(6,6)]
    45       4.406121       4.406121       4.406121    1[6-(6,7)]
    46      -1.649901      -1.649901      -1.649901    1[6-(6,7)]
    47       0.842929       0.842929       0.842929    1[6-(6,6)]
    48       1.774519       1.774519       1.774519    1[6-(6,6)]
    49      -3.265195      -3.265195      -3.265195    1[6-(6,6)]
    50      -1.363539      -1.363539      -1.363539    1[6-(6,6)]
    51      -3.467754      -3.467754      -3.467754    1[6-(6,7)]
    52      -5.887709      -5.887709      -5.887709    1[6-(6,6)]
    53       0.496692       0.496692       0.496692    1[6-(6,6)]
    54      -5.496513      -5.496513      -5.496513    1[6-(6,7)]
    55        1.20162        1.20162        1.20162    1[8-(64,64,64)]
    56       1.962189       1.962189       1.962189    1[8-(64,64,64)]
    57       2.470016       2.470016       2.470016    1[8-(64,64,64)]
    58       5.031816       5.031816       5.031816    1[8-(64,64,64)]
    59       4.907602       4.907602       4.907602    1[8-(1,64)]
    60       4.209666       4.209666       4.209666    1[8-(1,64)]
    61      -1.190957      -1.190957      -1.190957    6[6-(6,6),8-(64),8-(64)]
    62       3.468945       3.468945       3.468945    6[6-(1,6),6-(1,7),6-(8,8)]
    63       3.685598       3.685598       3.685598    6[1-(0),6-(6,6),7-(6,64)]
    64       1.935673       1.935673       1.935673    6[6-(1,6),6-(8,8),7-(6,64)]
    65       1.639993       1.639993       1.639993    6[1-(0),6-(1,6),6-(6,7)]
    66       2.410975       2.410975       2.410975    6[1-(0),6-(1,6),6-(6,6)]
    67       1.207186       1.207186       1.207186    6[6-(6,7),8-(27),8-(64)]
    68      -1.617489      -1.617489      -1.617489    6[6-(6,6),8-(64),8-(64)]
    69      -2.494434      -2.494434      -2.494434    6[6-(1,6),6-(1,7),6-(8,8)]
    70      -2.486047      -2.486047      -2.486047    6[1-(0),6-(1,6),6-(6,6)]
    71       -0.59785       -0.59785       -0.59785    6[1-(0),6-(1,6),6-(6,7)]
    72      -3.934141      -3.934141      -3.934141    6[6-(1,6),6-(8,8),7-(6,27)]
    73      -3.221978      -3.221978      -3.221978    6[1-(0),6-(6,6),7-(6,27)]
    74      -2.141988      -2.141988      -2.141988    6[6-(6,7),8-(0),8-(27)]
    75      -2.579461      -2.579461      -2.579461    6[6-(6,7),8-(27),8-(27)]
    76      -2.038949      -2.038949      -2.038949    6[6-(1,6),6-(8,8),7-(6,27)]
    77      -0.702473      -0.702473      -0.702473    6[1-(0),6-(1,6),6-(6,7)]
    78       -0.34188       -0.34188       -0.34188    6[1-(0),6-(1,6),6-(6,6)]
    79      -1.289901      -1.289901      -1.289901    6[6-(1,6),6-(1,7),6-(8,8)]
    80      -2.567798      -2.567798      -2.567798    6[1-(0),6-(6,6),7-(6,27)]
    81       1.678154       1.678154       1.678154    6[6-(6,6),8-(64),8-(64)]
    82       3.077193       3.077193       3.077193    6[6-(6,6),8-(64),8-(64)]
    83       3.709285       3.709285       3.709285    6[6-(1,6),6-(1,7),6-(8,8)]
    84       4.954429       4.954429       4.954429    6[1-(0),6-(6,6),7-(6,27)]
    85       4.744845       4.744845       4.744845    6[6-(1,6),6-(8,8),7-(6,27)]
    86       3.454842       3.454842       3.454842    6[1-(0),6-(1,6),6-(6,7)]
    87       2.895838       2.895838       2.895838    6[1-(0),6-(1,6),6-(6,6)]
    88       5.452821       5.452821       5.452821    6[6-(6,7),8-(0),8-(27)]
    89      -2.363317      -2.363317      -2.363317    6[6-(6,7),8-(27,64),8-(64)]
    90      -3.683139      -3.683139      -3.683139    6[6-(1,6),6-(8,8),7-(6,27)]
    91       7.090142       7.090142       7.090142    6[1-(0),6-(1,6),6-(6,7)]
    92       5.966121       5.966121       5.966121    6[1-(0),6-(1,6),6-(6,6)]
    93       6.051748       6.051748       6.051748    6[6-(1,6),6-(1,7),6-(8,8)]
    94       7.234761       7.234761       7.234761    6[1-(0),6-(6,6),7-(6,27)]
    95       4.918718       4.918718       4.918718    6[6-(6,6),8-(64),8-(64)]
    96      -1.313457      -1.313457      -1.313457    6[6-(6,7),8-(27),8-(64)]
    97       -1.94198       -1.94198       -1.94198    6[6-(1,6),6-(8,8),7-(6,27)]
    98       9.600097       9.600097       9.600097    6[1-(0),6-(1,6),6-(6,7)]
    99        9.08811        9.08811        9.08811    6[1-(0),6-(1,6),6-(6,6)]
   100       8.960495       8.960495       8.960495    6[6-(1,6),6-(1,7),6-(8,8)]
   101       9.360406       9.360406       9.360406    6[1-(0),6-(6,6),7-(6,27)]
   102       2.952696       2.952696       2.952696    6[6-(6,6),8-(0),8-(64)]
   103       4.995201       4.995201       4.995201    6[6-(6,6),8-(64),8-(64)]
   104       0.335299       0.335299       0.335299    6[6-(1,6),6-(1,7),6-(8,8)]
   105       0.118646       0.118646       0.118646    6[1-(0),6-(6,6),7-(6,64)]
   106       1.868571       1.868571       1.868571    6[6-(1,6),6-(8,8),7-(6,64)]
   107       2.164251       2.164251       2.164251    6[1-(0),6-(1,6),6-(6,7)]
   108       1.393269       1.393269       1.393269    6[1-(0),6-(1,6),6-(6,6)]
   109       2.597058       2.597058       2.597058    6[6-(6,7),8-(27),8-(64)]
   110       5.421733       5.421733       5.421733    6[6-(6,6),8-(64),8-(64)]
   111       6.298678       6.298678       6.298678    6[6-(1,6),6-(1,7),6-(8,8)]
   112       6.290291       6.290291       6.290291    6[1-(0),6-(1,6),6-(6,6)]
   113       4.402094       4.402094       4.402094    6[1-(0),6-(1,6),6-(6,7)]
   114       7.738385       7.738385       7.738385    6[6-(1,6),6-(8,8),7-(6,27)]
   115       7.026222       7.026222       7.026222    6[1-(0),6-(6,6),7-(6,27)]
   116       5.946232       5.946232       5.946232    6[6-(6,7),8-(0),8-(27)]
   117       6.383705       6.383705       6.383705    6[6-(6,7),8-(27),8-(27)]
   118       5.843193       5.843193       5.843193    6[6-(1,6),6-(8,8),7-(6,27)]
   119       4.506717       4.506717       4.506717    6[1-(0),6-(1,6),6-(6,7)]
   120       4.146124       4.146124       4.146124    6[1-(0),6-(1,6),6-(6,6)]
   121       5.094145       5.094145       5.094145    6[6-(1,6),6-(1,7),6-(8,8)]
   122       6.372042       6.372042       6.372042    6[1-(0),6-(6,6),7-(6,27)]
   123        2.12609        2.12609        2.12609    6[6-(6,6),8-(64),8-(64)]
   124       0.727051       0.727051       0.727051    6[6-(6,6),8-(64),8-(64)]
   125       0.094959       0.094959       0.094959    6[6-(1,6),6-(1,7),6-(8,8)]
   126      -1.150185      -1.150185      -1.150185    6[1-(0),6-(6,6),7-(6,27)]
   127      -0.940601      -0.940601      -0.940601    6[6-(1,6),6-(8,8),7-(6,27)]
   128       0.349402       0.349402       0.349402    6[1-(0),6-(1,6),6-(6,7)]
   129       0.908406       0.908406       0.908406    6[1-(0),6-(1,6),6-(6,6)]
   130      -1.648577      -1.648577      -1.648577    6[6-(6,7),8-(0),8-(27)]
   131       6.167561       6.167561       6.167561    6[6-(6,7),8-(27,64),8-(64)]
   132       7.487383       7.487383       7.487383    6[6-(1,6),6-(8,8),7-(6,27)]
   133      -3.285898      -3.285898      -3.285898    6[1-(0),6-(1,6),6-(6,7)]
   134      -2.161877      -2.161877      -2.161877    6[1-(0),6-(1,6),6-(6,6)]
   135      -2.247504      -2.247504      -2.247504    6[6-(1,6),6-(1,7),6-(8,8)]
   136      -3.430517      -3.430517      -3.430517    6[1-(0),6-(6,6),7-(6,27)]
   137      -1.114474      -1.114474      -1.114474    6[6-(6,6),8-(64),8-(64)]
   138       5.117701       5.117701       5.117701    6[6-(6,7),8-(27),8-(64)]
   139       5.746224       5.746224       5.746224    6[6-(1,6),6-(8,8),7-(6,27)]
   140      -5.795853      -5.795853      -5.795853    6[1-(0),6-(1,6),6-(6,7)]
   141      -5.283866      -5.283866      -5.283866    6[1-(0),6-(1,6),6-(6,6)]
   142      -5.156251      -5.156251      -5.156251    6[6-(1,6),6-(1,7),6-(8,8)]
   143      -5.556162      -5.556162      -5.556162    6[1-(0),6-(6,6),7-(6,27)]
   144       0.851548       0.851548       0.851548    6[6-(6,6),8-(0),8-(64)]
   145       2.955198       2.955198       2.955198    7[6-(1,6),6-(6,6),64-(8,8,8,8,8,8,8)]
   146      -3.950839      -3.950839      -3.950839    7[6-(1,6),6-(6,6),27-(7,7,8,8,8)]
   147      -2.947711      -2.947711      -2.947711    7[6-(1,6),6-(6,6),27-(7,7,8,8,8)]
   148      -3.594794      -3.594794      -3.594794    7[6-(1,6),6-(6,6),27-(7,8,8,8,8)]
   149      -2.099518      -2.099518      -2.099518    7[6-(1,6),6-(6,6),27-(7,8,8,8,8)]
   150       5.499621       5.499621       5.499621    7[6-(1,6),6-(6,6),27-(7,7,8,8,8)]
   151       0.849046       0.849046       0.849046    7[6-(1,6),6-(6,6),64-(8,8,8,8,8,8,8)]
   152       7.755083       7.755083       7.755083    7[6-(1,6),6-(6,6),27-(7,7,8,8,8)]
   153       6.751955       6.751955       6.751955    7[6-(1,6),6-(6,6),27-(7,7,8,8,8)]
   154      -4.525762      -4.525762      -4.525762    7[6-(1,6),6-(6,6),27-(7,8,8,8,8)]
   155       5.903762       5.903762       5.903762    7[6-(1,6),6-(6,6),27-(7,8,8,8,8)]
   156      -1.695377      -1.695377      -1.695377    7[6-(1,6),6-(6,6),27-(7,7,8,8,8)]
   157       2.107931       2.107931       2.107931    8[1-(0),64-(7,8,8,8,8,8,8),64-(8,8,8,8,8,8),64-(8,8,8,8,8,8,8)]
   158       2.117976       2.117976       2.117976    8[1-(0),64-(7,8,8,8,8,8,8),64-(8,8,8,8,8),64-(8,8,8,8,8,8)]
   159       1.198399       1.198399       1.198399    8[1-(0),64-(8,8,8,8,8),64-(8,8,8,8,8,8),64-(8,8,8,8,8,8,8)]
   160      -0.548582      -0.548582      -0.548582    8[1-(0),64-(7,8,8,8,8,8,8),64-(8,8,8,8,8),64-(8,8,8,8,8,8,8)]
   161      -0.393725      -0.393725      -0.393725    8[6-(6,8),64-(7,8,8,8,8,8,8)]
   162      -1.341948      -1.341948      -1.341948    8[6-(6,8),64-(8,8,8,8,8)]
   163       1.553177       1.553177       1.553177    8[6-(6,8),64-(7,8,8,8,8,8,8)]
   164       0.307796       0.307796       0.307796    8[6-(6,8),27-(7,7,8,8,8)]
   165        3.76901        3.76901        3.76901    8[6-(6,8),64-(8,8,8,8,8,8)]
   166       1.897052       1.897052       1.897052    8[6-(6,8),64-(8,8,8,8,8,8,8)]
   167       4.898912       4.898912       4.898912    8[6-(6,8)]
   168       6.663935       6.663935       6.663935    8[6-(6,8),27-(7,7,7,8,8)]
   169       -1.33244       -1.33244       -1.33244    8[6-(6,8),27-(7,7,8,8,8),64-(8,8,8,8,8,8,8)]
   170      -2.303607      -2.303607      -2.303607    8[6-(6,8),64-(8,8,8,8,8,8,8)]
   171       4.946251       4.946251       4.946251    8[6-(6,8),64-(7,8,8,8,8,8,8)]
   172       4.005952       4.005952       4.005952    8[6-(6,8),64-(8,8,8,8,8,8,8)]
   173      -1.189869      -1.189869      -1.189869    8[6-(6,8),27-(7,7,8,8,8)]
   174      -0.997472      -0.997472      -0.997472    8[6-(6,8),64-(8,8,8,8,8,8)]
   175       2.942562       2.942562       2.942562    8[6-(6,8)]
   176       2.595288       2.595288       2.595288    8[6-(6,8),64-(7,8,8,8,8,8,8)]
   177      -1.547542      -1.547542      -1.547542    8[6-(6,8),64-(8,8,8,8,8)]
   178      -1.009144      -1.009144      -1.009144    8[6-(6,8),64-(8,8,8,8,8,8,8)]
   179       6.602102       6.602102       6.602102    8[6-(6,8),27-(7,7,7,8,8)]
   180      -2.248156      -2.248156      -2.248156    8[6-(6,8)]
   181      -1.850059      -1.850059      -1.850059    8[6-(6,8),27-(7,7,8,8,8)]
   182       8.092834       8.092834       8.092834    8[6-(6,8),27-(7,7,7,8,8)]
   183       2.877832       2.877832       2.877832    8[6-(6,8),64-(8,8,8,8,8)]
   184       0.761097       0.761097       0.761097    8[6-(6,8),64-(8,8,8,8,8,8)]
   185      -0.576905      -0.576905      -0.576905    8[1-(0),1-(0),64-(8,8,8,8,8,8)]
   186       1.696313       1.696313       1.696313    8[1-(0),64-(7,8,8,8,8,8,8),64-(8,8,8,8,8,8),64-(8,8,8,8,8,8,8)]
   187       1.686268       1.686268       1.686268    8[1-(0),64-(7,8,8,8,8,8,8),64-(8,8,8,8,8),64-(8,8,8,8,8,8)]
   188       2.605845       2.605845       2.605845    8[1-(0),64-(8,8,8,8,8),64-(8,8,8,8,8,8),64-(8,8,8,8,8,8,8)]
   189       4.352826       4.352826       4.352826    8[1-(0),64-(7,8,8,8,8,8,8),64-(8,8,8,8,8),64-(8,8,8,8,8,8,8)]
   190       4.197969       4.197969       4.197969    8[6-(6,8),64-(7,8,8,8,8,8,8)]
   191       5.146192       5.146192       5.146192    8[6-(6,8),64-(8,8,8,8,8)]
   192       2.251067       2.251067       2.251067    8[6-(6,8),64-(7,8,8,8,8,8,8)]
   193       3.496448       3.496448       3.496448    8[6-(6,8),27-(7,7,8,8,8)]
   194       0.035234       0.035234       0.035234    8[6-(6,8),64-(8,8,8,8,8,8)]
   195       1.907192       1.907192       1.907192    8[6-(6,8),64-(8,8,8,8,8,8,8)]
   196      -1.094668      -1.094668      -1.094668    8[6-(6,8)]
   197      -2.859691      -2.859691      -2.859691    8[6-(6,8),27-(7,7,7,8,8)]
   198       5.136684       5.136684       5.136684    8[6-(6,8),27-(7,7,8,8,8),64-(8,8,8,8,8,8,8)]
   199       6.107851       6.107851       6.107851    8[6-(6,8),64-(8,8,8,8,8,8,8)]
   200      -1.142007      -1.142007      -1.142007    8[6-(6,8),64-(7,8,8,8,8,8,8)]
   201      -0.201708      -0.201708      -0.201708    8[6-(6,8),64-(8,8,8,8,8,8,8)]
   202       4.994113       4.994113       4.994113    8[6-(6,8),27-(7,7,8,8,8)]
   203       4.801716       4.801716       4.801716    8[6-(6,8),64-(8,8,8,8,8,8)]
   204       0.861682       0.861682       0.861682    8[6-(6,8)]
   205       1.208956       1.208956       1.208956    8[6-(6,8),64-(7,8,8,8,8,8,8)]
   206       5.351786       5.351786       5.351786    8[6-(6,8),64-(8,8,8,8,8)]
   207       4.813388       4.813388       4.813388    8[6-(6,8),64-(8,8,8,8,8,8,8)]
   208      -2.797858      -2.797858      -2.797858    8[6-(6,8),27-(7,7,7,8,8)]
   209         6.0524         6.0524         6.0524    8[6-(6,8)]
   210       5.654303       5.654303       5.654303    8[6-(6,8),27-(7,7,8,8,8)]
   211       -4.28859       -4.28859       -4.28859    8[6-(6,8),27-(7,7,7,8,8)]
   212       0.926412       0.926412       0.926412    8[6-(6,8),64-(8,8,8,8,8)]
   213       3.043147       3.043147       3.043147    8[6-(6,8),64-(8,8,8,8,8,8)]
   214       4.381149       4.381149       4.381149    8[1-(0),1-(0),64-(8,8,8,8,8,8)]
