# Supplementary material for: A collection of forcefield precursors for metal–organic frameworks
Source: RSC Adv. 2019 Nov 13;9(63):36492–507. doi: 10.1039/c9ra07327b (PMC9075174; doi:10.1039/c9ra07327b)
Supplement: RA-009-C9RA07327B-s762 [file RA-009-C9RA07327B-s762.txt]

FUBDEM_clean

13.884400    0.000000    0.000000
0.000000    28.357900    0.000000
0.000000    0.000000    44.812500

     1       1.989912       1.989912       1.989912    30[7-(6,6),7-(6,6),53-(0),53-(0)]
     2       1.720555       1.720555       1.720555    30[7-(6,6),7-(6,6),53-(0),53-(0)]
     3       2.326887       2.326887       2.326887    30[7-(6,6),7-(6,6),53-(0),53-(0)]
     4      11.894488      11.894488      11.894488    30[7-(6,6),7-(6,6),53-(0),53-(0)]
     5      12.163845      12.163845      12.163845    30[7-(6,6),7-(6,6),53-(0),53-(0)]
     6      11.557513      11.557513      11.557513    30[7-(6,6),7-(6,6),53-(0),53-(0)]
     7       8.932112       8.932112       8.932112    30[7-(6,6),7-(6,6),53-(0),53-(0)]
     8       8.662755       8.662755       8.662755    30[7-(6,6),7-(6,6),53-(0),53-(0)]
     9       9.269087       9.269087       9.269087    30[7-(6,6),7-(6,6),53-(0),53-(0)]
    10       4.952288       4.952288       4.952288    30[7-(6,6),7-(6,6),53-(0),53-(0)]
    11       5.221645       5.221645       5.221645    30[7-(6,6),7-(6,6),53-(0),53-(0)]
    12       4.615313       4.615313       4.615313    30[7-(6,6),7-(6,6),53-(0),53-(0)]
    13      11.894488      11.894488      11.894488    30[7-(6,6),7-(6,6),53-(0),53-(0)]
    14      12.163845      12.163845      12.163845    30[7-(6,6),7-(6,6),53-(0),53-(0)]
    15      11.557513      11.557513      11.557513    30[7-(6,6),7-(6,6),53-(0),53-(0)]
    16       1.989912       1.989912       1.989912    30[7-(6,6),7-(6,6),53-(0),53-(0)]
    17       1.720555       1.720555       1.720555    30[7-(6,6),7-(6,6),53-(0),53-(0)]
    18       2.326887       2.326887       2.326887    30[7-(6,6),7-(6,6),53-(0),53-(0)]
    19       4.952288       4.952288       4.952288    30[7-(6,6),7-(6,6),53-(0),53-(0)]
    20       5.221645       5.221645       5.221645    30[7-(6,6),7-(6,6),53-(0),53-(0)]
    21       4.615313       4.615313       4.615313    30[7-(6,6),7-(6,6),53-(0),53-(0)]
    22       8.932112       8.932112       8.932112    30[7-(6,6),7-(6,6),53-(0),53-(0)]
    23       8.662755       8.662755       8.662755    30[7-(6,6),7-(6,6),53-(0),53-(0)]
    24       9.269087       9.269087       9.269087    30[7-(6,6),7-(6,6),53-(0),53-(0)]
    25       7.190731       7.190731       7.190731    1[6-(6,7)]
    26       9.312267       9.312267       9.312267    1[6-(6,6)]
    27       7.330963       7.330963       7.330963    1[6-(6,7)]
    28       9.476103       9.476103       9.476103    1[6-(6,6)]
    29      13.331801      13.331801      13.331801    1[6-(6,7)]
    30       12.08637       12.08637       12.08637    1[6-(6,6)]
    31        2.80326        2.80326        2.80326    1[6-(6,7)]
    32       1.661963       1.661963       1.661963    1[6-(6,6)]
    33       2.731061       2.731061       2.731061    1[6-(6,7)]
    34       1.692508       1.692508       1.692508    1[6-(6,6)]
    35       13.20823       13.20823       13.20823    1[6-(6,7)]
    36       12.08637       12.08637       12.08637    1[6-(6,6)]
    37       0.924701       0.924701       0.924701    1[6-(6,7)]
    38        0.54288        0.54288        0.54288    1[6-(6,6)]
    39       1.795253       1.795253       1.795253    1[6-(6,7)]
    40       1.384275       1.384275       1.384275    1[6-(6,6)]
    41       1.471746       1.471746       1.471746    1[6-(6,7)]
    42       1.206554       1.206554       1.206554    1[6-(6,6)]
    43       0.870552       0.870552       0.870552    1[6-(6,7)]
    44       0.558153       0.558153       0.558153    1[6-(6,6)]
    45      12.361281      12.361281      12.361281    1[6-(6,7)]
    46       13.20823       13.20823       13.20823    1[6-(6,6)]
    47      13.092989      13.092989      13.092989    1[6-(6,7)]
    48       0.040265       0.040265       0.040265    1[6-(6,6)]
    49       6.693669       6.693669       6.693669    1[6-(6,7)]
    50       4.572133       4.572133       4.572133    1[6-(6,6)]
    51       6.553437       6.553437       6.553437    1[6-(6,7)]
    52       4.408297       4.408297       4.408297    1[6-(6,6)]
    53       0.552599       0.552599       0.552599    1[6-(6,7)]
    54        1.79803        1.79803        1.79803    1[6-(6,6)]
    55       11.08114       11.08114       11.08114    1[6-(6,7)]
    56      12.222437      12.222437      12.222437    1[6-(6,6)]
    57      11.153339      11.153339      11.153339    1[6-(6,7)]
    58      12.191892      12.191892      12.191892    1[6-(6,6)]
    59        0.67617        0.67617        0.67617    1[6-(6,7)]
    60        1.79803        1.79803        1.79803    1[6-(6,6)]
    61      12.959699      12.959699      12.959699    1[6-(6,7)]
    62       13.34152       13.34152       13.34152    1[6-(6,6)]
    63      12.089147      12.089147      12.089147    1[6-(6,7)]
    64      12.500125      12.500125      12.500125    1[6-(6,6)]
    65      12.412654      12.412654      12.412654    1[6-(6,7)]
    66      12.677846      12.677846      12.677846    1[6-(6,6)]
    67      13.013848      13.013848      13.013848    1[6-(6,7)]
    68      13.326247      13.326247      13.326247    1[6-(6,6)]
    69       1.523119       1.523119       1.523119    1[6-(6,7)]
    70        0.67617        0.67617        0.67617    1[6-(6,6)]
    71       0.791411       0.791411       0.791411    1[6-(6,7)]
    72      13.844135      13.844135      13.844135    1[6-(6,6)]
    73       0.248531       0.248531       0.248531    1[6-(6,7)]
    74       2.370067       2.370067       2.370067    1[6-(6,6)]
    75       0.388763       0.388763       0.388763    1[6-(6,7)]
    76       2.533903       2.533903       2.533903    1[6-(6,6)]
    77       6.389601       6.389601       6.389601    1[6-(6,7)]
    78        5.14417        5.14417        5.14417    1[6-(6,6)]
    79        9.74546        9.74546        9.74546    1[6-(6,7)]
    80       8.604163       8.604163       8.604163    1[6-(6,6)]
    81       9.673261       9.673261       9.673261    1[6-(6,7)]
    82       8.634708       8.634708       8.634708    1[6-(6,6)]
    83        6.26603        6.26603        6.26603    1[6-(6,7)]
    84        5.14417        5.14417        5.14417    1[6-(6,6)]
    85       7.866901       7.866901       7.866901    1[6-(6,7)]
    86        7.48508        7.48508        7.48508    1[6-(6,6)]
    87       8.737453       8.737453       8.737453    1[6-(6,7)]
    88       8.326475       8.326475       8.326475    1[6-(6,6)]
    89       8.413946       8.413946       8.413946    1[6-(6,7)]
    90       8.148754       8.148754       8.148754    1[6-(6,6)]
    91       7.812752       7.812752       7.812752    1[6-(6,7)]
    92       7.500353       7.500353       7.500353    1[6-(6,6)]
    93       5.419081       5.419081       5.419081    1[6-(6,7)]
    94        6.26603        6.26603        6.26603    1[6-(6,6)]
    95       6.150789       6.150789       6.150789    1[6-(6,7)]
    96       6.982465       6.982465       6.982465    1[6-(6,6)]
    97      13.635869      13.635869      13.635869    1[6-(6,7)]
    98      11.514333      11.514333      11.514333    1[6-(6,6)]
    99      13.495637      13.495637      13.495637    1[6-(6,7)]
   100      11.350497      11.350497      11.350497    1[6-(6,6)]
   101       7.494799       7.494799       7.494799    1[6-(6,7)]
   102        8.74023        8.74023        8.74023    1[6-(6,6)]
   103        4.13894        4.13894        4.13894    1[6-(6,7)]
   104       5.280237       5.280237       5.280237    1[6-(6,6)]
   105       4.211139       4.211139       4.211139    1[6-(6,7)]
   106       5.249692       5.249692       5.249692    1[6-(6,6)]
   107        7.61837        7.61837        7.61837    1[6-(6,7)]
   108        8.74023        8.74023        8.74023    1[6-(6,6)]
   109       6.017499       6.017499       6.017499    1[6-(6,7)]
   110        6.39932        6.39932        6.39932    1[6-(6,6)]
   111       5.146947       5.146947       5.146947    1[6-(6,7)]
   112       5.557925       5.557925       5.557925    1[6-(6,6)]
   113       5.470454       5.470454       5.470454    1[6-(6,7)]
   114       5.735646       5.735646       5.735646    1[6-(6,6)]
   115       6.071648       6.071648       6.071648    1[6-(6,7)]
   116       6.384047       6.384047       6.384047    1[6-(6,6)]
   117       8.465319       8.465319       8.465319    1[6-(6,7)]
   118        7.61837        7.61837        7.61837    1[6-(6,6)]
   119       7.733611       7.733611       7.733611    1[6-(6,7)]
   120       6.901935       6.901935       6.901935    1[6-(6,6)]
   121       6.693669       6.693669       6.693669    1[6-(6,7)]
   122       4.572133       4.572133       4.572133    1[6-(6,6)]
   123       6.553437       6.553437       6.553437    1[6-(6,7)]
   124       4.408297       4.408297       4.408297    1[6-(6,6)]
   125       0.552599       0.552599       0.552599    1[6-(6,7)]
   126        1.79803        1.79803        1.79803    1[6-(6,6)]
   127       11.08114       11.08114       11.08114    1[6-(6,7)]
   128      12.222437      12.222437      12.222437    1[6-(6,6)]
   129      11.153339      11.153339      11.153339    1[6-(6,7)]
   130      12.191892      12.191892      12.191892    1[6-(6,6)]
   131        0.67617        0.67617        0.67617    1[6-(6,7)]
   132        1.79803        1.79803        1.79803    1[6-(6,6)]
   133      12.959699      12.959699      12.959699    1[6-(6,7)]
   134       13.34152       13.34152       13.34152    1[6-(6,6)]
   135      12.089147      12.089147      12.089147    1[6-(6,7)]
   136      12.500125      12.500125      12.500125    1[6-(6,6)]
   137      12.412654      12.412654      12.412654    1[6-(6,7)]
   138      12.677846      12.677846      12.677846    1[6-(6,6)]
   139      13.013848      13.013848      13.013848    1[6-(6,7)]
   140      13.326247      13.326247      13.326247    1[6-(6,6)]
   141       1.523119       1.523119       1.523119    1[6-(6,7)]
   142        0.67617        0.67617        0.67617    1[6-(6,6)]
   143       0.791411       0.791411       0.791411    1[6-(6,7)]
   144      13.844135      13.844135      13.844135    1[6-(6,6)]
   145       7.190731       7.190731       7.190731    1[6-(6,7)]
   146       9.312267       9.312267       9.312267    1[6-(6,6)]
   147       7.330963       7.330963       7.330963    1[6-(6,7)]
   148       9.476103       9.476103       9.476103    1[6-(6,6)]
   149      13.331801      13.331801      13.331801    1[6-(6,7)]
   150       12.08637       12.08637       12.08637    1[6-(6,6)]
   151        2.80326        2.80326        2.80326    1[6-(6,7)]
   152       1.661963       1.661963       1.661963    1[6-(6,6)]
   153       2.731061       2.731061       2.731061    1[6-(6,7)]
   154       1.692508       1.692508       1.692508    1[6-(6,6)]
   155       13.20823       13.20823       13.20823    1[6-(6,7)]
   156       12.08637       12.08637       12.08637    1[6-(6,6)]
   157       0.924701       0.924701       0.924701    1[6-(6,7)]
   158        0.54288        0.54288        0.54288    1[6-(6,6)]
   159       1.795253       1.795253       1.795253    1[6-(6,7)]
   160       1.384275       1.384275       1.384275    1[6-(6,6)]
   161       1.471746       1.471746       1.471746    1[6-(6,7)]
   162       1.206554       1.206554       1.206554    1[6-(6,6)]
   163       0.870552       0.870552       0.870552    1[6-(6,7)]
   164       0.558153       0.558153       0.558153    1[6-(6,6)]
   165      12.361281      12.361281      12.361281    1[6-(6,7)]
   166       13.20823       13.20823       13.20823    1[6-(6,6)]
   167      13.092989      13.092989      13.092989    1[6-(6,7)]
   168       0.040265       0.040265       0.040265    1[6-(6,6)]
   169      13.635869      13.635869      13.635869    1[6-(6,7)]
   170      11.514333      11.514333      11.514333    1[6-(6,6)]
   171      13.495637      13.495637      13.495637    1[6-(6,7)]
   172      11.350497      11.350497      11.350497    1[6-(6,6)]
   173       7.494799       7.494799       7.494799    1[6-(6,7)]
   174        8.74023        8.74023        8.74023    1[6-(6,6)]
   175        4.13894        4.13894        4.13894    1[6-(6,7)]
   176       5.280237       5.280237       5.280237    1[6-(6,6)]
   177       4.211139       4.211139       4.211139    1[6-(6,7)]
   178       5.249692       5.249692       5.249692    1[6-(6,6)]
   179        7.61837        7.61837        7.61837    1[6-(6,7)]
   180        8.74023        8.74023        8.74023    1[6-(6,6)]
   181       6.017499       6.017499       6.017499    1[6-(6,7)]
   182        6.39932        6.39932        6.39932    1[6-(6,6)]
   183       5.146947       5.146947       5.146947    1[6-(6,7)]
   184       5.557925       5.557925       5.557925    1[6-(6,6)]
   185       5.470454       5.470454       5.470454    1[6-(6,7)]
   186       5.735646       5.735646       5.735646    1[6-(6,6)]
   187       6.071648       6.071648       6.071648    1[6-(6,7)]
   188       6.384047       6.384047       6.384047    1[6-(6,6)]
   189       8.465319       8.465319       8.465319    1[6-(6,7)]
   190        7.61837        7.61837        7.61837    1[6-(6,6)]
   191       7.733611       7.733611       7.733611    1[6-(6,7)]
   192       6.901935       6.901935       6.901935    1[6-(6,6)]
   193       0.248531       0.248531       0.248531    1[6-(6,7)]
   194       2.370067       2.370067       2.370067    1[6-(6,6)]
   195       0.388763       0.388763       0.388763    1[6-(6,7)]
   196       2.533903       2.533903       2.533903    1[6-(6,6)]
   197       6.389601       6.389601       6.389601    1[6-(6,7)]
   198        5.14417        5.14417        5.14417    1[6-(6,6)]
   199        9.74546        9.74546        9.74546    1[6-(6,7)]
   200       8.604163       8.604163       8.604163    1[6-(6,6)]
   201       9.673261       9.673261       9.673261    1[6-(6,7)]
   202       8.634708       8.634708       8.634708    1[6-(6,6)]
   203        6.26603        6.26603        6.26603    1[6-(6,7)]
   204        5.14417        5.14417        5.14417    1[6-(6,6)]
   205       7.866901       7.866901       7.866901    1[6-(6,7)]
   206        7.48508        7.48508        7.48508    1[6-(6,6)]
   207       8.737453       8.737453       8.737453    1[6-(6,7)]
   208       8.326475       8.326475       8.326475    1[6-(6,6)]
   209       8.413946       8.413946       8.413946    1[6-(6,7)]
   210       8.148754       8.148754       8.148754    1[6-(6,6)]
   211       7.812752       7.812752       7.812752    1[6-(6,7)]
   212       7.500353       7.500353       7.500353    1[6-(6,6)]
   213       5.419081       5.419081       5.419081    1[6-(6,7)]
   214        6.26603        6.26603        6.26603    1[6-(6,6)]
   215       6.150789       6.150789       6.150789    1[6-(6,7)]
   216       6.982465       6.982465       6.982465    1[6-(6,6)]
   217       7.660023       7.660023       7.660023    6[1-(0),6-(1,6),7-(6,30)]
   218       8.923504       8.923504       8.923504    6[1-(0),6-(1,7),6-(6,6)]
   219       7.755826       7.755826       7.755826    6[1-(0),6-(1,6),7-(6,30)]
   220       9.027637       9.027637       9.027637    6[1-(0),6-(1,7),6-(6,6)]
   221       9.632997       9.632997       9.632997    6[6-(1,6),6-(1,6),6-(7,7)]
   222      11.064478      11.064478      11.064478    6[6-(6,6),7-(6),7-(6)]
   223      13.787209      13.787209      13.787209    6[1-(0),6-(1,6),7-(6,30)]
   224      13.036063      13.036063      13.036063    6[1-(0),6-(1,7),6-(6,6)]
   225       1.852179       1.852179       1.852179    6[1-(0),6-(1,6),7-(6,30)]
   226       1.180174       1.180174       1.180174    6[1-(0),6-(1,7),6-(6,6)]
   227      13.684465      13.684465      13.684465    6[6-(1,6),6-(1,6),6-(7,7)]
   228       12.94998       12.94998       12.94998    6[6-(6,6),7-(6),7-(6)]
   229       1.792476       1.792476       1.792476    6[1-(0),6-(1,6),7-(6,30)]
   230       1.182951       1.182951       1.182951    6[1-(0),6-(1,7),6-(6,6)]
   231       13.68863       13.68863       13.68863    6[1-(0),6-(1,6),7-(6,30)]
   232      13.018013      13.018013      13.018013    6[1-(0),6-(1,7),6-(6,6)]
   233      13.685853      13.685853      13.685853    6[6-(1,6),6-(1,6),6-(7,7)]
   234      12.977749      12.977749      12.977749    6[6-(6,6),7-(6),7-(6)]
   235       1.032999       1.032999       1.032999    6[1-(0),6-(1,6),7-(6,30)]
   236       0.802518       0.802518       0.802518    6[1-(0),6-(1,7),6-(6,6)]
   237       1.535615       1.535615       1.535615    6[1-(0),6-(1,6),7-(6,30)]
   238       1.302357       1.302357       1.302357    6[1-(0),6-(1,7),6-(6,6)]
   239       0.944139       0.944139       0.944139    6[6-(1,6),6-(1,6),6-(7,7)]
   240       0.741427       0.741427       0.741427    6[6-(6,6),7-(6),7-(6)]
   241       1.310687       1.310687       1.310687    6[1-(0),6-(1,6),7-(6,30)]
   242       1.139909       1.139909       1.139909    6[1-(0),6-(1,7),6-(6,6)]
   243       0.956635       0.956635       0.956635    6[1-(0),6-(1,6),7-(6,30)]
   244        0.76503        0.76503        0.76503    6[1-(0),6-(1,7),6-(6,6)]
   245       0.873329       0.873329       0.873329    6[6-(1,6),6-(1,6),6-(7,7)]
   246       0.692832       0.692832       0.692832    6[6-(6,6),7-(6),7-(6)]
   247      12.679234      12.679234      12.679234    6[1-(0),6-(1,6),7-(6,30)]
   248      13.174907      13.174907      13.174907    6[1-(0),6-(1,7),6-(6,6)]
   249      13.095766      13.095766      13.095766    6[1-(0),6-(1,6),7-(6,30)]
   250      13.605324      13.605324      13.605324    6[1-(0),6-(1,7),6-(6,6)]
   251      13.637258      13.637258      13.637258    6[6-(1,6),6-(1,6),6-(7,7)]
   252       0.198547       0.198547       0.198547    6[6-(6,6),7-(6),7-(6)]
   253       6.224377       6.224377       6.224377    6[1-(0),6-(1,6),7-(6,30)]
   254       4.960896       4.960896       4.960896    6[1-(0),6-(1,7),6-(6,6)]
   255       6.128574       6.128574       6.128574    6[1-(0),6-(1,6),7-(6,30)]
   256       4.856763       4.856763       4.856763    6[1-(0),6-(1,7),6-(6,6)]
   257       4.251403       4.251403       4.251403    6[6-(1,6),6-(1,6),6-(7,7)]
   258       2.819922       2.819922       2.819922    6[6-(6,6),7-(6),7-(6)]
   259       0.097191       0.097191       0.097191    6[1-(0),6-(1,6),7-(6,30)]
   260       0.848337       0.848337       0.848337    6[1-(0),6-(1,7),6-(6,6)]
   261      12.032221      12.032221      12.032221    6[1-(0),6-(1,6),7-(6,30)]
   262      12.704226      12.704226      12.704226    6[1-(0),6-(1,7),6-(6,6)]
   263       0.199935       0.199935       0.199935    6[6-(1,6),6-(1,6),6-(7,7)]
   264        0.93442        0.93442        0.93442    6[6-(6,6),7-(6),7-(6)]
   265      12.091924      12.091924      12.091924    6[1-(0),6-(1,6),7-(6,30)]
   266      12.701449      12.701449      12.701449    6[1-(0),6-(1,7),6-(6,6)]
   267        0.19577        0.19577        0.19577    6[1-(0),6-(1,6),7-(6,30)]
   268       0.866387       0.866387       0.866387    6[1-(0),6-(1,7),6-(6,6)]
   269       0.198547       0.198547       0.198547    6[6-(1,6),6-(1,6),6-(7,7)]
   270       0.906651       0.906651       0.906651    6[6-(6,6),7-(6),7-(6)]
   271      12.851401      12.851401      12.851401    6[1-(0),6-(1,6),7-(6,30)]
   272      13.081882      13.081882      13.081882    6[1-(0),6-(1,7),6-(6,6)]
   273      12.348785      12.348785      12.348785    6[1-(0),6-(1,6),7-(6,30)]
   274      12.582043      12.582043      12.582043    6[1-(0),6-(1,7),6-(6,6)]
   275      12.940261      12.940261      12.940261    6[6-(1,6),6-(1,6),6-(7,7)]
   276      13.142973      13.142973      13.142973    6[6-(6,6),7-(6),7-(6)]
   277      12.573713      12.573713      12.573713    6[1-(0),6-(1,6),7-(6,30)]
   278      12.744491      12.744491      12.744491    6[1-(0),6-(1,7),6-(6,6)]
   279      12.927765      12.927765      12.927765    6[1-(0),6-(1,6),7-(6,30)]
   280       13.11937       13.11937       13.11937    6[1-(0),6-(1,7),6-(6,6)]
   281      13.011071      13.011071      13.011071    6[6-(1,6),6-(1,6),6-(7,7)]
   282      13.191568      13.191568      13.191568    6[6-(6,6),7-(6),7-(6)]
   283       1.205166       1.205166       1.205166    6[1-(0),6-(1,6),7-(6,30)]
   284       0.709493       0.709493       0.709493    6[1-(0),6-(1,7),6-(6,6)]
   285       0.788634       0.788634       0.788634    6[1-(0),6-(1,6),7-(6,30)]
   286       0.279076       0.279076       0.279076    6[1-(0),6-(1,7),6-(6,6)]
   287       0.247142       0.247142       0.247142    6[6-(1,6),6-(1,6),6-(7,7)]
   288      13.685853      13.685853      13.685853    6[6-(6,6),7-(6),7-(6)]
   289       0.717823       0.717823       0.717823    6[1-(0),6-(1,6),7-(6,30)]
   290       1.981304       1.981304       1.981304    6[1-(0),6-(1,7),6-(6,6)]
   291       0.813626       0.813626       0.813626    6[1-(0),6-(1,6),7-(6,30)]
   292       2.085437       2.085437       2.085437    6[1-(0),6-(1,7),6-(6,6)]
   293       2.690797       2.690797       2.690797    6[6-(1,6),6-(1,6),6-(7,7)]
   294       4.122278       4.122278       4.122278    6[6-(6,6),7-(6),7-(6)]
   295       6.845009       6.845009       6.845009    6[1-(0),6-(1,6),7-(6,30)]
   296       6.093863       6.093863       6.093863    6[1-(0),6-(1,7),6-(6,6)]
   297       8.794379       8.794379       8.794379    6[1-(0),6-(1,6),7-(6,30)]
   298       8.122374       8.122374       8.122374    6[1-(0),6-(1,7),6-(6,6)]
   299       6.742265       6.742265       6.742265    6[6-(1,6),6-(1,6),6-(7,7)]
   300        6.00778        6.00778        6.00778    6[6-(6,6),7-(6),7-(6)]
   301       8.734676       8.734676       8.734676    6[1-(0),6-(1,6),7-(6,30)]
   302       8.125151       8.125151       8.125151    6[1-(0),6-(1,7),6-(6,6)]
   303        6.74643        6.74643        6.74643    6[1-(0),6-(1,6),7-(6,30)]
   304       6.075813       6.075813       6.075813    6[1-(0),6-(1,7),6-(6,6)]
   305       6.743653       6.743653       6.743653    6[6-(1,6),6-(1,6),6-(7,7)]
   306       6.035549       6.035549       6.035549    6[6-(6,6),7-(6),7-(6)]
   307       7.975199       7.975199       7.975199    6[1-(0),6-(1,6),7-(6,30)]
   308       7.744718       7.744718       7.744718    6[1-(0),6-(1,7),6-(6,6)]
   309       8.477815       8.477815       8.477815    6[1-(0),6-(1,6),7-(6,30)]
   310       8.244557       8.244557       8.244557    6[1-(0),6-(1,7),6-(6,6)]
   311       7.886339       7.886339       7.886339    6[6-(1,6),6-(1,6),6-(7,7)]
   312       7.683627       7.683627       7.683627    6[6-(6,6),7-(6),7-(6)]
   313       8.252887       8.252887       8.252887    6[1-(0),6-(1,6),7-(6,30)]
   314       8.082109       8.082109       8.082109    6[1-(0),6-(1,7),6-(6,6)]
   315       7.898835       7.898835       7.898835    6[1-(0),6-(1,6),7-(6,30)]
   316        7.70723        7.70723        7.70723    6[1-(0),6-(1,7),6-(6,6)]
   317       7.815529       7.815529       7.815529    6[6-(1,6),6-(1,6),6-(7,7)]
   318       7.635032       7.635032       7.635032    6[6-(6,6),7-(6),7-(6)]
   319       5.737034       5.737034       5.737034    6[1-(0),6-(1,6),7-(6,30)]
   320       6.232707       6.232707       6.232707    6[1-(0),6-(1,7),6-(6,6)]
   321       6.153566       6.153566       6.153566    6[1-(0),6-(1,6),7-(6,30)]
   322       6.663124       6.663124       6.663124    6[1-(0),6-(1,7),6-(6,6)]
   323       6.695058       6.695058       6.695058    6[6-(1,6),6-(1,6),6-(7,7)]
   324       7.140747       7.140747       7.140747    6[6-(6,6),7-(6),7-(6)]
   325      13.166577      13.166577      13.166577    6[1-(0),6-(1,6),7-(6,30)]
   326      11.903096      11.903096      11.903096    6[1-(0),6-(1,7),6-(6,6)]
   327      13.070774      13.070774      13.070774    6[1-(0),6-(1,6),7-(6,30)]
   328      11.798963      11.798963      11.798963    6[1-(0),6-(1,7),6-(6,6)]
   329      11.193603      11.193603      11.193603    6[6-(1,6),6-(1,6),6-(7,7)]
   330       9.762122       9.762122       9.762122    6[6-(6,6),7-(6),7-(6)]
   331       7.039391       7.039391       7.039391    6[1-(0),6-(1,6),7-(6,30)]
   332       7.790537       7.790537       7.790537    6[1-(0),6-(1,7),6-(6,6)]
   333       5.090021       5.090021       5.090021    6[1-(0),6-(1,6),7-(6,30)]
   334       5.762026       5.762026       5.762026    6[1-(0),6-(1,7),6-(6,6)]
   335       7.142135       7.142135       7.142135    6[6-(1,6),6-(1,6),6-(7,7)]
   336        7.87662        7.87662        7.87662    6[6-(6,6),7-(6),7-(6)]
   337       5.149724       5.149724       5.149724    6[1-(0),6-(1,6),7-(6,30)]
   338       5.759249       5.759249       5.759249    6[1-(0),6-(1,7),6-(6,6)]
   339        7.13797        7.13797        7.13797    6[1-(0),6-(1,6),7-(6,30)]
   340       7.808587       7.808587       7.808587    6[1-(0),6-(1,7),6-(6,6)]
   341       7.140747       7.140747       7.140747    6[6-(1,6),6-(1,6),6-(7,7)]
   342       7.848851       7.848851       7.848851    6[6-(6,6),7-(6),7-(6)]
   343       5.909201       5.909201       5.909201    6[1-(0),6-(1,6),7-(6,30)]
   344       6.139682       6.139682       6.139682    6[1-(0),6-(1,7),6-(6,6)]
   345       5.406585       5.406585       5.406585    6[1-(0),6-(1,6),7-(6,30)]
   346       5.639843       5.639843       5.639843    6[1-(0),6-(1,7),6-(6,6)]
   347       5.998061       5.998061       5.998061    6[6-(1,6),6-(1,6),6-(7,7)]
   348       6.200773       6.200773       6.200773    6[6-(6,6),7-(6),7-(6)]
   349       5.631513       5.631513       5.631513    6[1-(0),6-(1,6),7-(6,30)]
   350       5.802291       5.802291       5.802291    6[1-(0),6-(1,7),6-(6,6)]
   351       5.985565       5.985565       5.985565    6[1-(0),6-(1,6),7-(6,30)]
   352        6.17717        6.17717        6.17717    6[1-(0),6-(1,7),6-(6,6)]
   353       6.068871       6.068871       6.068871    6[6-(1,6),6-(1,6),6-(7,7)]
   354       6.249368       6.249368       6.249368    6[6-(6,6),7-(6),7-(6)]
   355       8.147366       8.147366       8.147366    6[1-(0),6-(1,6),7-(6,30)]
   356       7.651693       7.651693       7.651693    6[1-(0),6-(1,7),6-(6,6)]
   357       7.730834       7.730834       7.730834    6[1-(0),6-(1,6),7-(6,30)]
   358       7.221276       7.221276       7.221276    6[1-(0),6-(1,7),6-(6,6)]
   359       7.189342       7.189342       7.189342    6[6-(1,6),6-(1,6),6-(7,7)]
   360       6.743653       6.743653       6.743653    6[6-(6,6),7-(6),7-(6)]
   361       6.224377       6.224377       6.224377    6[1-(0),6-(1,6),7-(6,30)]
   362       4.960896       4.960896       4.960896    6[1-(0),6-(1,7),6-(6,6)]
   363       6.128574       6.128574       6.128574    6[1-(0),6-(1,6),7-(6,30)]
   364       4.856763       4.856763       4.856763    6[1-(0),6-(1,7),6-(6,6)]
   365       4.251403       4.251403       4.251403    6[6-(1,6),6-(1,6),6-(7,7)]
   366       2.819922       2.819922       2.819922    6[6-(6,6),7-(6),7-(6)]
   367       0.097191       0.097191       0.097191    6[1-(0),6-(1,6),7-(6,30)]
   368       0.848337       0.848337       0.848337    6[1-(0),6-(1,7),6-(6,6)]
   369      12.032221      12.032221      12.032221    6[1-(0),6-(1,6),7-(6,30)]
   370      12.704226      12.704226      12.704226    6[1-(0),6-(1,7),6-(6,6)]
   371       0.199935       0.199935       0.199935    6[6-(1,6),6-(1,6),6-(7,7)]
   372        0.93442        0.93442        0.93442    6[6-(6,6),7-(6),7-(6)]
   373      12.091924      12.091924      12.091924    6[1-(0),6-(1,6),7-(6,30)]
   374      12.701449      12.701449      12.701449    6[1-(0),6-(1,7),6-(6,6)]
   375        0.19577        0.19577        0.19577    6[1-(0),6-(1,6),7-(6,30)]
   376       0.866387       0.866387       0.866387    6[1-(0),6-(1,7),6-(6,6)]
   377       0.198547       0.198547       0.198547    6[6-(1,6),6-(1,6),6-(7,7)]
   378       0.906651       0.906651       0.906651    6[6-(6,6),7-(6),7-(6)]
   379      12.851401      12.851401      12.851401    6[1-(0),6-(1,6),7-(6,30)]
   380      13.081882      13.081882      13.081882    6[1-(0),6-(1,7),6-(6,6)]
   381      12.348785      12.348785      12.348785    6[1-(0),6-(1,6),7-(6,30)]
   382      12.582043      12.582043      12.582043    6[1-(0),6-(1,7),6-(6,6)]
   383      12.940261      12.940261      12.940261    6[6-(1,6),6-(1,6),6-(7,7)]
   384      13.142973      13.142973      13.142973    6[6-(6,6),7-(6),7-(6)]
   385      12.573713      12.573713      12.573713    6[1-(0),6-(1,6),7-(6,30)]
   386      12.744491      12.744491      12.744491    6[1-(0),6-(1,7),6-(6,6)]
   387      12.927765      12.927765      12.927765    6[1-(0),6-(1,6),7-(6,30)]
   388       13.11937       13.11937       13.11937    6[1-(0),6-(1,7),6-(6,6)]
   389      13.011071      13.011071      13.011071    6[6-(1,6),6-(1,6),6-(7,7)]
   390      13.191568      13.191568      13.191568    6[6-(6,6),7-(6),7-(6)]
   391       1.205166       1.205166       1.205166    6[1-(0),6-(1,6),7-(6,30)]
   392       0.709493       0.709493       0.709493    6[1-(0),6-(1,7),6-(6,6)]
   393       0.788634       0.788634       0.788634    6[1-(0),6-(1,6),7-(6,30)]
   394       0.279076       0.279076       0.279076    6[1-(0),6-(1,7),6-(6,6)]
   395       0.247142       0.247142       0.247142    6[6-(1,6),6-(1,6),6-(7,7)]
   396      13.685853      13.685853      13.685853    6[6-(6,6),7-(6),7-(6)]
   397       7.660023       7.660023       7.660023    6[1-(0),6-(1,6),7-(6,30)]
   398       8.923504       8.923504       8.923504    6[1-(0),6-(1,7),6-(6,6)]
   399       7.755826       7.755826       7.755826    6[1-(0),6-(1,6),7-(6,30)]
   400       9.027637       9.027637       9.027637    6[1-(0),6-(1,7),6-(6,6)]
   401       9.632997       9.632997       9.632997    6[6-(1,6),6-(1,6),6-(7,7)]
   402      11.064478      11.064478      11.064478    6[6-(6,6),7-(6),7-(6)]
   403      13.787209      13.787209      13.787209    6[1-(0),6-(1,6),7-(6,30)]
   404      13.036063      13.036063      13.036063    6[1-(0),6-(1,7),6-(6,6)]
   405       1.852179       1.852179       1.852179    6[1-(0),6-(1,6),7-(6,30)]
   406       1.180174       1.180174       1.180174    6[1-(0),6-(1,7),6-(6,6)]
   407      13.684465      13.684465      13.684465    6[6-(1,6),6-(1,6),6-(7,7)]
   408       12.94998       12.94998       12.94998    6[6-(6,6),7-(6),7-(6)]
   409       1.792476       1.792476       1.792476    6[1-(0),6-(1,6),7-(6,30)]
   410       1.182951       1.182951       1.182951    6[1-(0),6-(1,7),6-(6,6)]
   411       13.68863       13.68863       13.68863    6[1-(0),6-(1,6),7-(6,30)]
   412      13.018013      13.018013      13.018013    6[1-(0),6-(1,7),6-(6,6)]
   413      13.685853      13.685853      13.685853    6[6-(1,6),6-(1,6),6-(7,7)]
   414      12.977749      12.977749      12.977749    6[6-(6,6),7-(6),7-(6)]
   415       1.032999       1.032999       1.032999    6[1-(0),6-(1,6),7-(6,30)]
   416       0.802518       0.802518       0.802518    6[1-(0),6-(1,7),6-(6,6)]
   417       1.535615       1.535615       1.535615    6[1-(0),6-(1,6),7-(6,30)]
   418       1.302357       1.302357       1.302357    6[1-(0),6-(1,7),6-(6,6)]
   419       0.944139       0.944139       0.944139    6[6-(1,6),6-(1,6),6-(7,7)]
   420       0.741427       0.741427       0.741427    6[6-(6,6),7-(6),7-(6)]
   421       1.310687       1.310687       1.310687    6[1-(0),6-(1,6),7-(6,30)]
   422       1.139909       1.139909       1.139909    6[1-(0),6-(1,7),6-(6,6)]
   423       0.956635       0.956635       0.956635    6[1-(0),6-(1,6),7-(6,30)]
   424        0.76503        0.76503        0.76503    6[1-(0),6-(1,7),6-(6,6)]
   425       0.873329       0.873329       0.873329    6[6-(1,6),6-(1,6),6-(7,7)]
   426       0.692832       0.692832       0.692832    6[6-(6,6),7-(6),7-(6)]
   427      12.679234      12.679234      12.679234    6[1-(0),6-(1,6),7-(6,30)]
   428      13.174907      13.174907      13.174907    6[1-(0),6-(1,7),6-(6,6)]
   429      13.095766      13.095766      13.095766    6[1-(0),6-(1,6),7-(6,30)]
   430      13.605324      13.605324      13.605324    6[1-(0),6-(1,7),6-(6,6)]
   431      13.637258      13.637258      13.637258    6[6-(1,6),6-(1,6),6-(7,7)]
   432       0.198547       0.198547       0.198547    6[6-(6,6),7-(6),7-(6)]
   433      13.166577      13.166577      13.166577    6[1-(0),6-(1,6),7-(6,30)]
   434      11.903096      11.903096      11.903096    6[1-(0),6-(1,7),6-(6,6)]
   435      13.070774      13.070774      13.070774    6[1-(0),6-(1,6),7-(6,30)]
   436      11.798963      11.798963      11.798963    6[1-(0),6-(1,7),6-(6,6)]
   437      11.193603      11.193603      11.193603    6[6-(1,6),6-(1,6),6-(7,7)]
   438       9.762122       9.762122       9.762122    6[6-(6,6),7-(6),7-(6)]
   439       7.039391       7.039391       7.039391    6[1-(0),6-(1,6),7-(6,30)]
   440       7.790537       7.790537       7.790537    6[1-(0),6-(1,7),6-(6,6)]
   441       5.090021       5.090021       5.090021    6[1-(0),6-(1,6),7-(6,30)]
   442       5.762026       5.762026       5.762026    6[1-(0),6-(1,7),6-(6,6)]
   443       7.142135       7.142135       7.142135    6[6-(1,6),6-(1,6),6-(7,7)]
   444        7.87662        7.87662        7.87662    6[6-(6,6),7-(6),7-(6)]
   445       5.149724       5.149724       5.149724    6[1-(0),6-(1,6),7-(6,30)]
   446       5.759249       5.759249       5.759249    6[1-(0),6-(1,7),6-(6,6)]
   447        7.13797        7.13797        7.13797    6[1-(0),6-(1,6),7-(6,30)]
   448       7.808587       7.808587       7.808587    6[1-(0),6-(1,7),6-(6,6)]
   449       7.140747       7.140747       7.140747    6[6-(1,6),6-(1,6),6-(7,7)]
   450       7.848851       7.848851       7.848851    6[6-(6,6),7-(6),7-(6)]
   451       5.909201       5.909201       5.909201    6[1-(0),6-(1,6),7-(6,30)]
   452       6.139682       6.139682       6.139682    6[1-(0),6-(1,7),6-(6,6)]
   453       5.406585       5.406585       5.406585    6[1-(0),6-(1,6),7-(6,30)]
   454       5.639843       5.639843       5.639843    6[1-(0),6-(1,7),6-(6,6)]
   455       5.998061       5.998061       5.998061    6[6-(1,6),6-(1,6),6-(7,7)]
   456       6.200773       6.200773       6.200773    6[6-(6,6),7-(6),7-(6)]
   457       5.631513       5.631513       5.631513    6[1-(0),6-(1,6),7-(6,30)]
   458       5.802291       5.802291       5.802291    6[1-(0),6-(1,7),6-(6,6)]
   459       5.985565       5.985565       5.985565    6[1-(0),6-(1,6),7-(6,30)]
   460        6.17717        6.17717        6.17717    6[1-(0),6-(1,7),6-(6,6)]
   461       6.068871       6.068871       6.068871    6[6-(1,6),6-(1,6),6-(7,7)]
   462       6.249368       6.249368       6.249368    6[6-(6,6),7-(6),7-(6)]
   463       8.147366       8.147366       8.147366    6[1-(0),6-(1,6),7-(6,30)]
   464       7.651693       7.651693       7.651693    6[1-(0),6-(1,7),6-(6,6)]
   465       7.730834       7.730834       7.730834    6[1-(0),6-(1,6),7-(6,30)]
   466       7.221276       7.221276       7.221276    6[1-(0),6-(1,7),6-(6,6)]
   467       7.189342       7.189342       7.189342    6[6-(1,6),6-(1,6),6-(7,7)]
   468       6.743653       6.743653       6.743653    6[6-(6,6),7-(6),7-(6)]
   469       0.717823       0.717823       0.717823    6[1-(0),6-(1,6),7-(6,30)]
   470       1.981304       1.981304       1.981304    6[1-(0),6-(1,7),6-(6,6)]
   471       0.813626       0.813626       0.813626    6[1-(0),6-(1,6),7-(6,30)]
   472       2.085437       2.085437       2.085437    6[1-(0),6-(1,7),6-(6,6)]
   473       2.690797       2.690797       2.690797    6[6-(1,6),6-(1,6),6-(7,7)]
   474       4.122278       4.122278       4.122278    6[6-(6,6),7-(6),7-(6)]
   475       6.845009       6.845009       6.845009    6[1-(0),6-(1,6),7-(6,30)]
   476       6.093863       6.093863       6.093863    6[1-(0),6-(1,7),6-(6,6)]
   477       8.794379       8.794379       8.794379    6[1-(0),6-(1,6),7-(6,30)]
   478       8.122374       8.122374       8.122374    6[1-(0),6-(1,7),6-(6,6)]
   479       6.742265       6.742265       6.742265    6[6-(1,6),6-(1,6),6-(7,7)]
   480        6.00778        6.00778        6.00778    6[6-(6,6),7-(6),7-(6)]
   481       8.734676       8.734676       8.734676    6[1-(0),6-(1,6),7-(6,30)]
   482       8.125151       8.125151       8.125151    6[1-(0),6-(1,7),6-(6,6)]
   483        6.74643        6.74643        6.74643    6[1-(0),6-(1,6),7-(6,30)]
   484       6.075813       6.075813       6.075813    6[1-(0),6-(1,7),6-(6,6)]
   485       6.743653       6.743653       6.743653    6[6-(1,6),6-(1,6),6-(7,7)]
   486       6.035549       6.035549       6.035549    6[6-(6,6),7-(6),7-(6)]
   487       7.975199       7.975199       7.975199    6[1-(0),6-(1,6),7-(6,30)]
   488       7.744718       7.744718       7.744718    6[1-(0),6-(1,7),6-(6,6)]
   489       8.477815       8.477815       8.477815    6[1-(0),6-(1,6),7-(6,30)]
   490       8.244557       8.244557       8.244557    6[1-(0),6-(1,7),6-(6,6)]
   491       7.886339       7.886339       7.886339    6[6-(1,6),6-(1,6),6-(7,7)]
   492       7.683627       7.683627       7.683627    6[6-(6,6),7-(6),7-(6)]
   493       8.252887       8.252887       8.252887    6[1-(0),6-(1,6),7-(6,30)]
   494       8.082109       8.082109       8.082109    6[1-(0),6-(1,7),6-(6,6)]
   495       7.898835       7.898835       7.898835    6[1-(0),6-(1,6),7-(6,30)]
   496        7.70723        7.70723        7.70723    6[1-(0),6-(1,7),6-(6,6)]
   497       7.815529       7.815529       7.815529    6[6-(1,6),6-(1,6),6-(7,7)]
   498       7.635032       7.635032       7.635032    6[6-(6,6),7-(6),7-(6)]
   499       5.737034       5.737034       5.737034    6[1-(0),6-(1,6),7-(6,30)]
   500       6.232707       6.232707       6.232707    6[1-(0),6-(1,7),6-(6,6)]
   501       6.153566       6.153566       6.153566    6[1-(0),6-(1,6),7-(6,30)]
   502       6.663124       6.663124       6.663124    6[1-(0),6-(1,7),6-(6,6)]
   503       6.695058       6.695058       6.695058    6[6-(1,6),6-(1,6),6-(7,7)]
   504       7.140747       7.140747       7.140747    6[6-(6,6),7-(6),7-(6)]
   505       0.774888       0.774888       0.774888    53[30-(7,7,53)]
   506       4.516734       4.516734       4.516734    53[30-(7,7,53)]
   507       2.701071       2.701071       2.701071    53[30-(7,7,53)]
   508       3.014581       3.014581       3.014581    53[30-(7,7,53)]
   509       2.356183       2.356183       2.356183    53[30-(7,7,53)]
   510        4.55089        4.55089        4.55089    53[30-(7,7,53)]
   511      13.109512      13.109512      13.109512    53[30-(7,7,53)]
   512       9.367666       9.367666       9.367666    53[30-(7,7,53)]
   513      11.183329      11.183329      11.183329    53[30-(7,7,53)]
   514      10.869819      10.869819      10.869819    53[30-(7,7,53)]
   515      11.528217      11.528217      11.528217    53[30-(7,7,53)]
   516        9.33351        9.33351        9.33351    53[30-(7,7,53)]
   517       7.717088       7.717088       7.717088    53[30-(7,7,53)]
   518      11.458934      11.458934      11.458934    53[30-(7,7,53)]
   519       9.643271       9.643271       9.643271    53[30-(7,7,53)]
   520       9.956781       9.956781       9.956781    53[30-(7,7,53)]
   521       9.298383       9.298383       9.298383    53[30-(7,7,53)]
   522       11.49309       11.49309       11.49309    53[30-(7,7,53)]
   523       6.167312       6.167312       6.167312    53[30-(7,7,53)]
   524       2.425466       2.425466       2.425466    53[30-(7,7,53)]
   525       4.241129       4.241129       4.241129    53[30-(7,7,53)]
   526       3.927619       3.927619       3.927619    53[30-(7,7,53)]
   527       4.586017       4.586017       4.586017    53[30-(7,7,53)]
   528        2.39131        2.39131        2.39131    53[30-(7,7,53)]
   529      13.109512      13.109512      13.109512    53[30-(7,7,53)]
   530       9.367666       9.367666       9.367666    53[30-(7,7,53)]
   531      11.183329      11.183329      11.183329    53[30-(7,7,53)]
   532      10.869819      10.869819      10.869819    53[30-(7,7,53)]
   533      11.528217      11.528217      11.528217    53[30-(7,7,53)]
   534        9.33351        9.33351        9.33351    53[30-(7,7,53)]
   535       0.774888       0.774888       0.774888    53[30-(7,7,53)]
   536       4.516734       4.516734       4.516734    53[30-(7,7,53)]
   537       2.701071       2.701071       2.701071    53[30-(7,7,53)]
   538       3.014581       3.014581       3.014581    53[30-(7,7,53)]
   539       2.356183       2.356183       2.356183    53[30-(7,7,53)]
   540        4.55089        4.55089        4.55089    53[30-(7,7,53)]
   541       6.167312       6.167312       6.167312    53[30-(7,7,53)]
   542       2.425466       2.425466       2.425466    53[30-(7,7,53)]
   543       4.241129       4.241129       4.241129    53[30-(7,7,53)]
   544       3.927619       3.927619       3.927619    53[30-(7,7,53)]
   545       4.586017       4.586017       4.586017    53[30-(7,7,53)]
   546        2.39131        2.39131        2.39131    53[30-(7,7,53)]
   547       7.717088       7.717088       7.717088    53[30-(7,7,53)]
   548      11.458934      11.458934      11.458934    53[30-(7,7,53)]
   549       9.643271       9.643271       9.643271    53[30-(7,7,53)]
   550       9.956781       9.956781       9.956781    53[30-(7,7,53)]
   551       9.298383       9.298383       9.298383    53[30-(7,7,53)]
   552       11.49309       11.49309       11.49309    53[30-(7,7,53)]
   553       7.061606       7.061606       7.061606    7[6-(1,6),6-(1,6),30-(7,53,53)]
   554       1.217662       1.217662       1.217662    7[6-(1,6),6-(1,6),30-(7,53,53)]
   555        1.12186        1.12186        1.12186    7[6-(1,6),6-(1,6),30-(7,53,53)]
   556      11.643458      11.643458      11.643458    7[6-(6,7),6-(6,7)]
   557      13.660861      13.660861      13.660861    7[6-(6,7),6-(6,7)]
   558      11.680946      11.680946      11.680946    7[6-(6,7),6-(6,7)]
   559       1.412043       1.412043       1.412043    7[6-(1,6),6-(1,6),30-(7,53,53)]
   560       1.264869       1.264869       1.264869    7[6-(1,6),6-(1,6),30-(7,53,53)]
   561      12.615366      12.615366      12.615366    7[6-(1,6),6-(1,6),30-(7,53,53)]
   562       0.913594       0.913594       0.913594    7[6-(6,7),6-(6,7)]
   563       0.342945       0.342945       0.342945    7[6-(6,7),6-(6,7)]
   564       0.381821       0.381821       0.381821    7[6-(6,7),6-(6,7)]
   565       6.822794       6.822794       6.822794    7[6-(1,6),6-(1,6),30-(7,53,53)]
   566      12.666738      12.666738      12.666738    7[6-(1,6),6-(1,6),30-(7,53,53)]
   567       12.76254       12.76254       12.76254    7[6-(1,6),6-(1,6),30-(7,53,53)]
   568       2.240942       2.240942       2.240942    7[6-(6,7),6-(6,7)]
   569       0.223539       0.223539       0.223539    7[6-(6,7),6-(6,7)]
   570       2.203454       2.203454       2.203454    7[6-(6,7),6-(6,7)]
   571      12.472357      12.472357      12.472357    7[6-(1,6),6-(1,6),30-(7,53,53)]
   572      12.619531      12.619531      12.619531    7[6-(1,6),6-(1,6),30-(7,53,53)]
   573       1.269034       1.269034       1.269034    7[6-(1,6),6-(1,6),30-(7,53,53)]
   574      12.970806      12.970806      12.970806    7[6-(6,7),6-(6,7)]
   575      13.541455      13.541455      13.541455    7[6-(6,7),6-(6,7)]
   576      13.502579      13.502579      13.502579    7[6-(6,7),6-(6,7)]
   577       0.119406       0.119406       0.119406    7[6-(1,6),6-(1,6),30-(7,53,53)]
   578       8.159862       8.159862       8.159862    7[6-(1,6),6-(1,6),30-(7,53,53)]
   579        8.06406        8.06406        8.06406    7[6-(1,6),6-(1,6),30-(7,53,53)]
   580       4.701258       4.701258       4.701258    7[6-(6,7),6-(6,7)]
   581       6.718661       6.718661       6.718661    7[6-(6,7),6-(6,7)]
   582       4.738746       4.738746       4.738746    7[6-(6,7),6-(6,7)]
   583       8.354243       8.354243       8.354243    7[6-(1,6),6-(1,6),30-(7,53,53)]
   584       8.207069       8.207069       8.207069    7[6-(1,6),6-(1,6),30-(7,53,53)]
   585       5.673166       5.673166       5.673166    7[6-(1,6),6-(1,6),30-(7,53,53)]
   586       7.855794       7.855794       7.855794    7[6-(6,7),6-(6,7)]
   587       7.285145       7.285145       7.285145    7[6-(6,7),6-(6,7)]
   588       7.324021       7.324021       7.324021    7[6-(6,7),6-(6,7)]
   589      13.764994      13.764994      13.764994    7[6-(1,6),6-(1,6),30-(7,53,53)]
   590       5.724538       5.724538       5.724538    7[6-(1,6),6-(1,6),30-(7,53,53)]
   591        5.82034        5.82034        5.82034    7[6-(1,6),6-(1,6),30-(7,53,53)]
   592       9.183142       9.183142       9.183142    7[6-(6,7),6-(6,7)]
   593       7.165739       7.165739       7.165739    7[6-(6,7),6-(6,7)]
   594       9.145654       9.145654       9.145654    7[6-(6,7),6-(6,7)]
   595       5.530157       5.530157       5.530157    7[6-(1,6),6-(1,6),30-(7,53,53)]
   596       5.677331       5.677331       5.677331    7[6-(1,6),6-(1,6),30-(7,53,53)]
   597       8.211234       8.211234       8.211234    7[6-(1,6),6-(1,6),30-(7,53,53)]
   598       6.028606       6.028606       6.028606    7[6-(6,7),6-(6,7)]
   599       6.599255       6.599255       6.599255    7[6-(6,7),6-(6,7)]
   600       6.560379       6.560379       6.560379    7[6-(6,7),6-(6,7)]
   601       6.822794       6.822794       6.822794    7[6-(1,6),6-(1,6),30-(7,53,53)]
   602      12.666738      12.666738      12.666738    7[6-(1,6),6-(1,6),30-(7,53,53)]
   603       12.76254       12.76254       12.76254    7[6-(1,6),6-(1,6),30-(7,53,53)]
   604       2.240942       2.240942       2.240942    7[6-(6,7),6-(6,7)]
   605       0.223539       0.223539       0.223539    7[6-(6,7),6-(6,7)]
   606       2.203454       2.203454       2.203454    7[6-(6,7),6-(6,7)]
   607      12.472357      12.472357      12.472357    7[6-(1,6),6-(1,6),30-(7,53,53)]
   608      12.619531      12.619531      12.619531    7[6-(1,6),6-(1,6),30-(7,53,53)]
   609       1.269034       1.269034       1.269034    7[6-(1,6),6-(1,6),30-(7,53,53)]
   610      12.970806      12.970806      12.970806    7[6-(6,7),6-(6,7)]
   611      13.541455      13.541455      13.541455    7[6-(6,7),6-(6,7)]
   612      13.502579      13.502579      13.502579    7[6-(6,7),6-(6,7)]
   613       7.061606       7.061606       7.061606    7[6-(1,6),6-(1,6),30-(7,53,53)]
   614       1.217662       1.217662       1.217662    7[6-(1,6),6-(1,6),30-(7,53,53)]
   615        1.12186        1.12186        1.12186    7[6-(1,6),6-(1,6),30-(7,53,53)]
   616      11.643458      11.643458      11.643458    7[6-(6,7),6-(6,7)]
   617      13.660861      13.660861      13.660861    7[6-(6,7),6-(6,7)]
   618      11.680946      11.680946      11.680946    7[6-(6,7),6-(6,7)]
   619       1.412043       1.412043       1.412043    7[6-(1,6),6-(1,6),30-(7,53,53)]
   620       1.264869       1.264869       1.264869    7[6-(1,6),6-(1,6),30-(7,53,53)]
   621      12.615366      12.615366      12.615366    7[6-(1,6),6-(1,6),30-(7,53,53)]
   622       0.913594       0.913594       0.913594    7[6-(6,7),6-(6,7)]
   623       0.342945       0.342945       0.342945    7[6-(6,7),6-(6,7)]
   624       0.381821       0.381821       0.381821    7[6-(6,7),6-(6,7)]
   625      13.764994      13.764994      13.764994    7[6-(1,6),6-(1,6),30-(7,53,53)]
   626       5.724538       5.724538       5.724538    7[6-(1,6),6-(1,6),30-(7,53,53)]
   627        5.82034        5.82034        5.82034    7[6-(1,6),6-(1,6),30-(7,53,53)]
   628       9.183142       9.183142       9.183142    7[6-(6,7),6-(6,7)]
   629       7.165739       7.165739       7.165739    7[6-(6,7),6-(6,7)]
   630       9.145654       9.145654       9.145654    7[6-(6,7),6-(6,7)]
   631       5.530157       5.530157       5.530157    7[6-(1,6),6-(1,6),30-(7,53,53)]
   632       5.677331       5.677331       5.677331    7[6-(1,6),6-(1,6),30-(7,53,53)]
   633       8.211234       8.211234       8.211234    7[6-(1,6),6-(1,6),30-(7,53,53)]
   634       6.028606       6.028606       6.028606    7[6-(6,7),6-(6,7)]
   635       6.599255       6.599255       6.599255    7[6-(6,7),6-(6,7)]
   636       6.560379       6.560379       6.560379    7[6-(6,7),6-(6,7)]
   637       0.119406       0.119406       0.119406    7[6-(1,6),6-(1,6),30-(7,53,53)]
   638       8.159862       8.159862       8.159862    7[6-(1,6),6-(1,6),30-(7,53,53)]
   639        8.06406        8.06406        8.06406    7[6-(1,6),6-(1,6),30-(7,53,53)]
   640       4.701258       4.701258       4.701258    7[6-(6,7),6-(6,7)]
   641       6.718661       6.718661       6.718661    7[6-(6,7),6-(6,7)]
   642       4.738746       4.738746       4.738746    7[6-(6,7),6-(6,7)]
   643       8.354243       8.354243       8.354243    7[6-(1,6),6-(1,6),30-(7,53,53)]
   644       8.207069       8.207069       8.207069    7[6-(1,6),6-(1,6),30-(7,53,53)]
   645       5.673166       5.673166       5.673166    7[6-(1,6),6-(1,6),30-(7,53,53)]
   646       7.855794       7.855794       7.855794    7[6-(6,7),6-(6,7)]
   647       7.285145       7.285145       7.285145    7[6-(6,7),6-(6,7)]
   648       7.324021       7.324021       7.324021    7[6-(6,7),6-(6,7)]
