# Supplementary material for: A collection of forcefield precursors for metal–organic frameworks
Source: RSC Adv. 2019 Nov 13;9(63):36492–507. doi: 10.1039/c9ra07327b (PMC9075174; doi:10.1039/c9ra07327b)
Supplement: RA-009-C9RA07327B-s763 [file RA-009-C9RA07327B-s763.txt]

FUBDIQ_clean

13.816300    0.000000    0.000000
0.000000    27.581400    0.000000
0.000000    0.000000    44.236000

     1       4.960604       4.960604       4.960604    30[7-(6,6),7-(6,6),53-(0),53-(0)]
     2         5.2723         5.2723         5.2723    30[7-(6,6),7-(6,6),53-(0),53-(0)]
     3       4.332515       4.332515       4.332515    30[7-(6,6),7-(6,6),53-(0),53-(0)]
     4       8.855696       8.855696       8.855696    30[7-(6,6),7-(6,6),53-(0),53-(0)]
     5          8.544          8.544          8.544    30[7-(6,6),7-(6,6),53-(0),53-(0)]
     6       9.483785       9.483785       9.483785    30[7-(6,6),7-(6,6),53-(0),53-(0)]
     7      11.868754      11.868754      11.868754    30[7-(6,6),7-(6,6),53-(0),53-(0)]
     8       12.18045       12.18045       12.18045    30[7-(6,6),7-(6,6),53-(0),53-(0)]
     9      11.240665      11.240665      11.240665    30[7-(6,6),7-(6,6),53-(0),53-(0)]
    10       1.947546       1.947546       1.947546    30[7-(6,6),7-(6,6),53-(0),53-(0)]
    11        1.63585        1.63585        1.63585    30[7-(6,6),7-(6,6),53-(0),53-(0)]
    12       2.575635       2.575635       2.575635    30[7-(6,6),7-(6,6),53-(0),53-(0)]
    13       8.855696       8.855696       8.855696    30[7-(6,6),7-(6,6),53-(0),53-(0)]
    14          8.544          8.544          8.544    30[7-(6,6),7-(6,6),53-(0),53-(0)]
    15       9.483785       9.483785       9.483785    30[7-(6,6),7-(6,6),53-(0),53-(0)]
    16       4.960604       4.960604       4.960604    30[7-(6,6),7-(6,6),53-(0),53-(0)]
    17         5.2723         5.2723         5.2723    30[7-(6,6),7-(6,6),53-(0),53-(0)]
    18       4.332515       4.332515       4.332515    30[7-(6,6),7-(6,6),53-(0),53-(0)]
    19       1.947546       1.947546       1.947546    30[7-(6,6),7-(6,6),53-(0),53-(0)]
    20        1.63585        1.63585        1.63585    30[7-(6,6),7-(6,6),53-(0),53-(0)]
    21       2.575635       2.575635       2.575635    30[7-(6,6),7-(6,6),53-(0),53-(0)]
    22      11.868754      11.868754      11.868754    30[7-(6,6),7-(6,6),53-(0),53-(0)]
    23       12.18045       12.18045       12.18045    30[7-(6,6),7-(6,6),53-(0),53-(0)]
    24      11.240665      11.240665      11.240665    30[7-(6,6),7-(6,6),53-(0),53-(0)]
    25      13.577278      13.577278      13.577278    1[6-(6,7)]
    26      11.359762      11.359762      11.359762    1[6-(6,6)]
    27      13.281609      13.281609      13.281609    1[6-(6,7)]
    28      11.140083      11.140083      11.140083    1[6-(6,6)]
    29       7.303296       7.303296       7.303296    1[6-(6,7)]
    30       8.481827       8.481827       8.481827    1[6-(6,6)]
    31       3.894815       3.894815       3.894815    1[6-(6,7)]
    32       5.067819       5.067819       5.067819    1[6-(6,6)]
    33       4.147653       4.147653       4.147653    1[6-(6,7)]
    34       5.100978       5.100978       5.100978    1[6-(6,6)]
    35       7.531265       7.531265       7.531265    1[6-(6,7)]
    36       8.678018       8.678018       8.678018    1[6-(6,6)]
    37       6.112331       6.112331       6.112331    1[6-(6,7)]
    38       6.561361       6.561361       6.561361    1[6-(6,6)]
    39       5.215653       5.215653       5.215653    1[6-(6,7)]
    40        5.63705        5.63705        5.63705    1[6-(6,6)]
    41       5.486453       5.486453       5.486453    1[6-(6,7)]
    42       5.866401       5.866401       5.866401    1[6-(6,6)]
    43       6.090225       6.090225       6.090225    1[6-(6,7)]
    44       6.546163       6.546163       6.546163    1[6-(6,6)]
    45        8.65453        8.65453        8.65453    1[6-(6,7)]
    46       7.795156       7.795156       7.795156    1[6-(6,6)]
    47       7.782722       7.782722       7.782722    1[6-(6,7)]
    48       6.996574       6.996574       6.996574    1[6-(6,6)]
    49       0.239022       0.239022       0.239022    1[6-(6,7)]
    50       2.456538       2.456538       2.456538    1[6-(6,6)]
    51       0.534691       0.534691       0.534691    1[6-(6,7)]
    52       2.676217       2.676217       2.676217    1[6-(6,6)]
    53       6.513004       6.513004       6.513004    1[6-(6,7)]
    54       5.334473       5.334473       5.334473    1[6-(6,6)]
    55       9.921485       9.921485       9.921485    1[6-(6,7)]
    56       8.748481       8.748481       8.748481    1[6-(6,6)]
    57       9.668647       9.668647       9.668647    1[6-(6,7)]
    58       8.715322       8.715322       8.715322    1[6-(6,6)]
    59       6.285035       6.285035       6.285035    1[6-(6,7)]
    60       5.138282       5.138282       5.138282    1[6-(6,6)]
    61       7.703969       7.703969       7.703969    1[6-(6,7)]
    62       7.254939       7.254939       7.254939    1[6-(6,6)]
    63       8.600647       8.600647       8.600647    1[6-(6,7)]
    64        8.17925        8.17925        8.17925    1[6-(6,6)]
    65       8.329847       8.329847       8.329847    1[6-(6,7)]
    66       7.949899       7.949899       7.949899    1[6-(6,6)]
    67       7.726075       7.726075       7.726075    1[6-(6,7)]
    68       7.270137       7.270137       7.270137    1[6-(6,6)]
    69        5.16177        5.16177        5.16177    1[6-(6,7)]
    70       6.021144       6.021144       6.021144    1[6-(6,6)]
    71       6.033578       6.033578       6.033578    1[6-(6,7)]
    72       6.819726       6.819726       6.819726    1[6-(6,6)]
    73       6.669128       6.669128       6.669128    1[6-(6,7)]
    74       4.451612       4.451612       4.451612    1[6-(6,6)]
    75       6.373459       6.373459       6.373459    1[6-(6,7)]
    76       4.231933       4.231933       4.231933    1[6-(6,6)]
    77       0.395146       0.395146       0.395146    1[6-(6,7)]
    78       1.573677       1.573677       1.573677    1[6-(6,6)]
    79      10.802965      10.802965      10.802965    1[6-(6,7)]
    80      11.975969      11.975969      11.975969    1[6-(6,6)]
    81      11.055803      11.055803      11.055803    1[6-(6,7)]
    82      12.009128      12.009128      12.009128    1[6-(6,6)]
    83       0.623115       0.623115       0.623115    1[6-(6,7)]
    84       1.769868       1.769868       1.769868    1[6-(6,6)]
    85      13.020481      13.020481      13.020481    1[6-(6,7)]
    86      13.469511      13.469511      13.469511    1[6-(6,6)]
    87      12.123803      12.123803      12.123803    1[6-(6,7)]
    88        12.5452        12.5452        12.5452    1[6-(6,6)]
    89      12.394603      12.394603      12.394603    1[6-(6,7)]
    90      12.774551      12.774551      12.774551    1[6-(6,6)]
    91      12.998375      12.998375      12.998375    1[6-(6,7)]
    92      13.454313      13.454313      13.454313    1[6-(6,6)]
    93        1.74638        1.74638        1.74638    1[6-(6,7)]
    94       0.887006       0.887006       0.887006    1[6-(6,6)]
    95       0.874572       0.874572       0.874572    1[6-(6,7)]
    96       0.088424       0.088424       0.088424    1[6-(6,6)]
    97       7.147172       7.147172       7.147172    1[6-(6,7)]
    98       9.364688       9.364688       9.364688    1[6-(6,6)]
    99       7.442841       7.442841       7.442841    1[6-(6,7)]
   100       9.584367       9.584367       9.584367    1[6-(6,6)]
   101      13.421154      13.421154      13.421154    1[6-(6,7)]
   102      12.242623      12.242623      12.242623    1[6-(6,6)]
   103       3.013335       3.013335       3.013335    1[6-(6,7)]
   104       1.840331       1.840331       1.840331    1[6-(6,6)]
   105       2.760497       2.760497       2.760497    1[6-(6,7)]
   106       1.807172       1.807172       1.807172    1[6-(6,6)]
   107      13.193185      13.193185      13.193185    1[6-(6,7)]
   108      12.046432      12.046432      12.046432    1[6-(6,6)]
   109       0.795819       0.795819       0.795819    1[6-(6,7)]
   110       0.346789       0.346789       0.346789    1[6-(6,6)]
   111       1.692497       1.692497       1.692497    1[6-(6,7)]
   112         1.2711         1.2711         1.2711    1[6-(6,6)]
   113       1.421697       1.421697       1.421697    1[6-(6,7)]
   114       1.041749       1.041749       1.041749    1[6-(6,6)]
   115       0.817925       0.817925       0.817925    1[6-(6,7)]
   116       0.361987       0.361987       0.361987    1[6-(6,6)]
   117       12.06992       12.06992       12.06992    1[6-(6,7)]
   118      12.929294      12.929294      12.929294    1[6-(6,6)]
   119      12.941728      12.941728      12.941728    1[6-(6,7)]
   120      13.727876      13.727876      13.727876    1[6-(6,6)]
   121       0.239022       0.239022       0.239022    1[6-(6,7)]
   122       2.456538       2.456538       2.456538    1[6-(6,6)]
   123       0.534691       0.534691       0.534691    1[6-(6,7)]
   124       2.676217       2.676217       2.676217    1[6-(6,6)]
   125       6.513004       6.513004       6.513004    1[6-(6,7)]
   126       5.334473       5.334473       5.334473    1[6-(6,6)]
   127       9.921485       9.921485       9.921485    1[6-(6,7)]
   128       8.748481       8.748481       8.748481    1[6-(6,6)]
   129       9.668647       9.668647       9.668647    1[6-(6,7)]
   130       8.715322       8.715322       8.715322    1[6-(6,6)]
   131       6.285035       6.285035       6.285035    1[6-(6,7)]
   132       5.138282       5.138282       5.138282    1[6-(6,6)]
   133       7.703969       7.703969       7.703969    1[6-(6,7)]
   134       7.254939       7.254939       7.254939    1[6-(6,6)]
   135       8.600647       8.600647       8.600647    1[6-(6,7)]
   136        8.17925        8.17925        8.17925    1[6-(6,6)]
   137       8.329847       8.329847       8.329847    1[6-(6,7)]
   138       7.949899       7.949899       7.949899    1[6-(6,6)]
   139       7.726075       7.726075       7.726075    1[6-(6,7)]
   140       7.270137       7.270137       7.270137    1[6-(6,6)]
   141        5.16177        5.16177        5.16177    1[6-(6,7)]
   142       6.021144       6.021144       6.021144    1[6-(6,6)]
   143       6.033578       6.033578       6.033578    1[6-(6,7)]
   144       6.819726       6.819726       6.819726    1[6-(6,6)]
   145      13.577278      13.577278      13.577278    1[6-(6,7)]
   146      11.359762      11.359762      11.359762    1[6-(6,6)]
   147      13.281609      13.281609      13.281609    1[6-(6,7)]
   148      11.140083      11.140083      11.140083    1[6-(6,6)]
   149       7.303296       7.303296       7.303296    1[6-(6,7)]
   150       8.481827       8.481827       8.481827    1[6-(6,6)]
   151       3.894815       3.894815       3.894815    1[6-(6,7)]
   152       5.067819       5.067819       5.067819    1[6-(6,6)]
   153       4.147653       4.147653       4.147653    1[6-(6,7)]
   154       5.100978       5.100978       5.100978    1[6-(6,6)]
   155       7.531265       7.531265       7.531265    1[6-(6,7)]
   156       8.678018       8.678018       8.678018    1[6-(6,6)]
   157       6.112331       6.112331       6.112331    1[6-(6,7)]
   158       6.561361       6.561361       6.561361    1[6-(6,6)]
   159       5.215653       5.215653       5.215653    1[6-(6,7)]
   160        5.63705        5.63705        5.63705    1[6-(6,6)]
   161       5.486453       5.486453       5.486453    1[6-(6,7)]
   162       5.866401       5.866401       5.866401    1[6-(6,6)]
   163       6.090225       6.090225       6.090225    1[6-(6,7)]
   164       6.546163       6.546163       6.546163    1[6-(6,6)]
   165        8.65453        8.65453        8.65453    1[6-(6,7)]
   166       7.795156       7.795156       7.795156    1[6-(6,6)]
   167       7.782722       7.782722       7.782722    1[6-(6,7)]
   168       6.996574       6.996574       6.996574    1[6-(6,6)]
   169       7.147172       7.147172       7.147172    1[6-(6,7)]
   170       9.364688       9.364688       9.364688    1[6-(6,6)]
   171       7.442841       7.442841       7.442841    1[6-(6,7)]
   172       9.584367       9.584367       9.584367    1[6-(6,6)]
   173      13.421154      13.421154      13.421154    1[6-(6,7)]
   174      12.242623      12.242623      12.242623    1[6-(6,6)]
   175       3.013335       3.013335       3.013335    1[6-(6,7)]
   176       1.840331       1.840331       1.840331    1[6-(6,6)]
   177       2.760497       2.760497       2.760497    1[6-(6,7)]
   178       1.807172       1.807172       1.807172    1[6-(6,6)]
   179      13.193185      13.193185      13.193185    1[6-(6,7)]
   180      12.046432      12.046432      12.046432    1[6-(6,6)]
   181       0.795819       0.795819       0.795819    1[6-(6,7)]
   182       0.346789       0.346789       0.346789    1[6-(6,6)]
   183       1.692497       1.692497       1.692497    1[6-(6,7)]
   184         1.2711         1.2711         1.2711    1[6-(6,6)]
   185       1.421697       1.421697       1.421697    1[6-(6,7)]
   186       1.041749       1.041749       1.041749    1[6-(6,6)]
   187       0.817925       0.817925       0.817925    1[6-(6,7)]
   188       0.361987       0.361987       0.361987    1[6-(6,6)]
   189       12.06992       12.06992       12.06992    1[6-(6,7)]
   190      12.929294      12.929294      12.929294    1[6-(6,6)]
   191      12.941728      12.941728      12.941728    1[6-(6,7)]
   192      13.727876      13.727876      13.727876    1[6-(6,6)]
   193       6.669128       6.669128       6.669128    1[6-(6,7)]
   194       4.451612       4.451612       4.451612    1[6-(6,6)]
   195       6.373459       6.373459       6.373459    1[6-(6,7)]
   196       4.231933       4.231933       4.231933    1[6-(6,6)]
   197       0.395146       0.395146       0.395146    1[6-(6,7)]
   198       1.573677       1.573677       1.573677    1[6-(6,6)]
   199      10.802965      10.802965      10.802965    1[6-(6,7)]
   200      11.975969      11.975969      11.975969    1[6-(6,6)]
   201      11.055803      11.055803      11.055803    1[6-(6,7)]
   202      12.009128      12.009128      12.009128    1[6-(6,6)]
   203       0.623115       0.623115       0.623115    1[6-(6,7)]
   204       1.769868       1.769868       1.769868    1[6-(6,6)]
   205      13.020481      13.020481      13.020481    1[6-(6,7)]
   206      13.469511      13.469511      13.469511    1[6-(6,6)]
   207      12.123803      12.123803      12.123803    1[6-(6,7)]
   208        12.5452        12.5452        12.5452    1[6-(6,6)]
   209      12.394603      12.394603      12.394603    1[6-(6,7)]
   210      12.774551      12.774551      12.774551    1[6-(6,6)]
   211      12.998375      12.998375      12.998375    1[6-(6,7)]
   212      13.454313      13.454313      13.454313    1[6-(6,6)]
   213        1.74638        1.74638        1.74638    1[6-(6,7)]
   214       0.887006       0.887006       0.887006    1[6-(6,6)]
   215       0.874572       0.874572       0.874572    1[6-(6,7)]
   216       0.088424       0.088424       0.088424    1[6-(6,6)]
   217       13.07851       13.07851       13.07851    6[1-(0),6-(1,6),7-(6,30)]
   218      11.743855      11.743855      11.743855    6[1-(0),6-(1,7),6-(6,6)]
   219      12.879555      12.879555      12.879555    6[1-(0),6-(1,6),7-(6,30)]
   220      11.616745      11.616745      11.616745    6[1-(0),6-(1,7),6-(6,6)]
   221      11.029552      11.029552      11.029552    6[6-(1,6),6-(1,6),6-(7,7)]
   222        9.59542        9.59542        9.59542    6[6-(6,6),7-(6),7-(6)]
   223       6.828015       6.828015       6.828015    6[1-(0),6-(1,6),7-(6,30)]
   224       7.534028       7.534028       7.534028    6[1-(0),6-(1,7),6-(6,6)]
   225       4.841232       4.841232       4.841232    6[1-(0),6-(1,6),7-(6,30)]
   226       5.525138       5.525138       5.525138    6[1-(0),6-(1,7),6-(6,6)]
   227       6.955125       6.955125       6.955125    6[6-(1,6),6-(1,6),6-(7,7)]
   228       7.688771       7.688771       7.688771    6[6-(6,6),7-(6),7-(6)]
   229       5.084398       5.084398       5.084398    6[1-(0),6-(1,6),7-(6,30)]
   230       5.632906       5.632906       5.632906    6[1-(0),6-(1,7),6-(6,6)]
   231       7.069801       7.069801       7.069801    6[1-(0),6-(1,6),7-(6,30)]
   232       7.744036       7.744036       7.744036    6[1-(0),6-(1,7),6-(6,6)]
   233       7.040786       7.040786       7.040786    6[6-(1,6),6-(1,6),6-(7,7)]
   234       7.708114       7.708114       7.708114    6[6-(6,6),7-(6),7-(6)]
   235       6.005946       6.005946       6.005946    6[1-(0),6-(1,6),7-(6,30)]
   236       6.247731       6.247731       6.247731    6[1-(0),6-(1,7),6-(6,6)]
   237       5.479545       5.479545       5.479545    6[1-(0),6-(1,6),7-(6,30)]
   238       5.714422       5.714422       5.714422    6[1-(0),6-(1,7),6-(6,6)]
   239        6.07779        6.07779        6.07779    6[6-(1,6),6-(1,6),6-(7,7)]
   240       6.246349       6.246349       6.246349    6[6-(6,6),7-(6),7-(6)]
   241       5.681263       5.681263       5.681263    6[1-(0),6-(1,6),7-(6,30)]
   242       5.885744       5.885744       5.885744    6[1-(0),6-(1,7),6-(6,6)]
   243        6.04325        6.04325        6.04325    6[1-(0),6-(1,6),7-(6,30)]
   244       6.276745       6.276745       6.276745    6[1-(0),6-(1,7),6-(6,6)]
   245       6.122003       6.122003       6.122003    6[6-(1,6),6-(1,6),6-(7,7)]
   246       6.293325       6.293325       6.293325    6[6-(6,6),7-(6),7-(6)]
   247       8.331229       8.331229       8.331229    6[1-(0),6-(1,6),7-(6,30)]
   248       7.808973       7.808973       7.808973    6[1-(0),6-(1,7),6-(6,6)]
   249       7.836605       7.836605       7.836605    6[1-(0),6-(1,6),7-(6,30)]
   250       7.333692       7.333692       7.333692    6[1-(0),6-(1,7),6-(6,6)]
   251       7.329547       7.329547       7.329547    6[6-(1,6),6-(1,6),6-(7,7)]
   252       6.819726       6.819726       6.819726    6[6-(6,6),7-(6),7-(6)]
   253        0.73779        0.73779        0.73779    6[1-(0),6-(1,6),7-(6,30)]
   254       2.072445       2.072445       2.072445    6[1-(0),6-(1,7),6-(6,6)]
   255       0.936745       0.936745       0.936745    6[1-(0),6-(1,6),7-(6,30)]
   256       2.199555       2.199555       2.199555    6[1-(0),6-(1,7),6-(6,6)]
   257       2.786748       2.786748       2.786748    6[6-(1,6),6-(1,6),6-(7,7)]
   258        4.22088        4.22088        4.22088    6[6-(6,6),7-(6),7-(6)]
   259       6.988285       6.988285       6.988285    6[1-(0),6-(1,6),7-(6,30)]
   260       6.282272       6.282272       6.282272    6[1-(0),6-(1,7),6-(6,6)]
   261       8.975068       8.975068       8.975068    6[1-(0),6-(1,6),7-(6,30)]
   262       8.291162       8.291162       8.291162    6[1-(0),6-(1,7),6-(6,6)]
   263       6.861175       6.861175       6.861175    6[6-(1,6),6-(1,6),6-(7,7)]
   264       6.127529       6.127529       6.127529    6[6-(6,6),7-(6),7-(6)]
   265       8.731902       8.731902       8.731902    6[1-(0),6-(1,6),7-(6,30)]
   266       8.183394       8.183394       8.183394    6[1-(0),6-(1,7),6-(6,6)]
   267       6.746499       6.746499       6.746499    6[1-(0),6-(1,6),7-(6,30)]
   268       6.072264       6.072264       6.072264    6[1-(0),6-(1,7),6-(6,6)]
   269       6.775514       6.775514       6.775514    6[6-(1,6),6-(1,6),6-(7,7)]
   270       6.108186       6.108186       6.108186    6[6-(6,6),7-(6),7-(6)]
   271       7.810354       7.810354       7.810354    6[1-(0),6-(1,6),7-(6,30)]
   272       7.568569       7.568569       7.568569    6[1-(0),6-(1,7),6-(6,6)]
   273       8.336755       8.336755       8.336755    6[1-(0),6-(1,6),7-(6,30)]
   274       8.101878       8.101878       8.101878    6[1-(0),6-(1,7),6-(6,6)]
   275        7.73851        7.73851        7.73851    6[6-(1,6),6-(1,6),6-(7,7)]
   276       7.569951       7.569951       7.569951    6[6-(6,6),7-(6),7-(6)]
   277       8.135037       8.135037       8.135037    6[1-(0),6-(1,6),7-(6,30)]
   278       7.930556       7.930556       7.930556    6[1-(0),6-(1,7),6-(6,6)]
   279        7.77305        7.77305        7.77305    6[1-(0),6-(1,6),7-(6,30)]
   280       7.539555       7.539555       7.539555    6[1-(0),6-(1,7),6-(6,6)]
   281       7.694297       7.694297       7.694297    6[6-(1,6),6-(1,6),6-(7,7)]
   282       7.522975       7.522975       7.522975    6[6-(6,6),7-(6),7-(6)]
   283       5.485071       5.485071       5.485071    6[1-(0),6-(1,6),7-(6,30)]
   284       6.007327       6.007327       6.007327    6[1-(0),6-(1,7),6-(6,6)]
   285       5.979695       5.979695       5.979695    6[1-(0),6-(1,6),7-(6,30)]
   286       6.482608       6.482608       6.482608    6[1-(0),6-(1,7),6-(6,6)]
   287       6.486753       6.486753       6.486753    6[6-(1,6),6-(1,6),6-(7,7)]
   288       6.996574       6.996574       6.996574    6[6-(6,6),7-(6),7-(6)]
   289        6.17036        6.17036        6.17036    6[1-(0),6-(1,6),7-(6,30)]
   290       4.835705       4.835705       4.835705    6[1-(0),6-(1,7),6-(6,6)]
   291       5.971405       5.971405       5.971405    6[1-(0),6-(1,6),7-(6,30)]
   292       4.708595       4.708595       4.708595    6[1-(0),6-(1,7),6-(6,6)]
   293       4.121402       4.121402       4.121402    6[6-(1,6),6-(1,6),6-(7,7)]
   294        2.68727        2.68727        2.68727    6[6-(6,6),7-(6),7-(6)]
   295      13.736165      13.736165      13.736165    6[1-(0),6-(1,6),7-(6,30)]
   296       0.625878       0.625878       0.625878    6[1-(0),6-(1,7),6-(6,6)]
   297      11.749382      11.749382      11.749382    6[1-(0),6-(1,6),7-(6,30)]
   298      12.433288      12.433288      12.433288    6[1-(0),6-(1,7),6-(6,6)]
   299       0.046975       0.046975       0.046975    6[6-(1,6),6-(1,6),6-(7,7)]
   300       0.780621       0.780621       0.780621    6[6-(6,6),7-(6),7-(6)]
   301      11.992548      11.992548      11.992548    6[1-(0),6-(1,6),7-(6,30)]
   302      12.541056      12.541056      12.541056    6[1-(0),6-(1,7),6-(6,6)]
   303       0.161651       0.161651       0.161651    6[1-(0),6-(1,6),7-(6,30)]
   304       0.835886       0.835886       0.835886    6[1-(0),6-(1,7),6-(6,6)]
   305       0.132636       0.132636       0.132636    6[6-(1,6),6-(1,6),6-(7,7)]
   306       0.799964       0.799964       0.799964    6[6-(6,6),7-(6),7-(6)]
   307      12.914096      12.914096      12.914096    6[1-(0),6-(1,6),7-(6,30)]
   308      13.155881      13.155881      13.155881    6[1-(0),6-(1,7),6-(6,6)]
   309      12.387695      12.387695      12.387695    6[1-(0),6-(1,6),7-(6,30)]
   310      12.622572      12.622572      12.622572    6[1-(0),6-(1,7),6-(6,6)]
   311       12.98594       12.98594       12.98594    6[6-(1,6),6-(1,6),6-(7,7)]
   312      13.154499      13.154499      13.154499    6[6-(6,6),7-(6),7-(6)]
   313      12.589413      12.589413      12.589413    6[1-(0),6-(1,6),7-(6,30)]
   314      12.793894      12.793894      12.793894    6[1-(0),6-(1,7),6-(6,6)]
   315        12.9514        12.9514        12.9514    6[1-(0),6-(1,6),7-(6,30)]
   316      13.184895      13.184895      13.184895    6[1-(0),6-(1,7),6-(6,6)]
   317      13.030153      13.030153      13.030153    6[6-(1,6),6-(1,6),6-(7,7)]
   318      13.201475      13.201475      13.201475    6[6-(6,6),7-(6),7-(6)]
   319       1.423079       1.423079       1.423079    6[1-(0),6-(1,6),7-(6,30)]
   320       0.900823       0.900823       0.900823    6[1-(0),6-(1,7),6-(6,6)]
   321       0.928455       0.928455       0.928455    6[1-(0),6-(1,6),7-(6,30)]
   322       0.425542       0.425542       0.425542    6[1-(0),6-(1,7),6-(6,6)]
   323       0.421397       0.421397       0.421397    6[6-(1,6),6-(1,6),6-(7,7)]
   324      13.727876      13.727876      13.727876    6[6-(6,6),7-(6),7-(6)]
   325        7.64594        7.64594        7.64594    6[1-(0),6-(1,6),7-(6,30)]
   326       8.980595       8.980595       8.980595    6[1-(0),6-(1,7),6-(6,6)]
   327       7.844895       7.844895       7.844895    6[1-(0),6-(1,6),7-(6,30)]
   328       9.107705       9.107705       9.107705    6[1-(0),6-(1,7),6-(6,6)]
   329       9.694898       9.694898       9.694898    6[6-(1,6),6-(1,6),6-(7,7)]
   330       11.12903       11.12903       11.12903    6[6-(6,6),7-(6),7-(6)]
   331       0.080135       0.080135       0.080135    6[1-(0),6-(1,6),7-(6,30)]
   332      13.190422      13.190422      13.190422    6[1-(0),6-(1,7),6-(6,6)]
   333       2.066918       2.066918       2.066918    6[1-(0),6-(1,6),7-(6,30)]
   334       1.383012       1.383012       1.383012    6[1-(0),6-(1,7),6-(6,6)]
   335      13.769325      13.769325      13.769325    6[6-(1,6),6-(1,6),6-(7,7)]
   336      13.035679      13.035679      13.035679    6[6-(6,6),7-(6),7-(6)]
   337       1.823752       1.823752       1.823752    6[1-(0),6-(1,6),7-(6,30)]
   338       1.275244       1.275244       1.275244    6[1-(0),6-(1,7),6-(6,6)]
   339      13.654649      13.654649      13.654649    6[1-(0),6-(1,6),7-(6,30)]
   340      12.980414      12.980414      12.980414    6[1-(0),6-(1,7),6-(6,6)]
   341      13.683664      13.683664      13.683664    6[6-(1,6),6-(1,6),6-(7,7)]
   342      13.016336      13.016336      13.016336    6[6-(6,6),7-(6),7-(6)]
   343       0.902204       0.902204       0.902204    6[1-(0),6-(1,6),7-(6,30)]
   344       0.660419       0.660419       0.660419    6[1-(0),6-(1,7),6-(6,6)]
   345       1.428605       1.428605       1.428605    6[1-(0),6-(1,6),7-(6,30)]
   346       1.193728       1.193728       1.193728    6[1-(0),6-(1,7),6-(6,6)]
   347        0.83036        0.83036        0.83036    6[6-(1,6),6-(1,6),6-(7,7)]
   348       0.661801       0.661801       0.661801    6[6-(6,6),7-(6),7-(6)]
   349       1.226887       1.226887       1.226887    6[1-(0),6-(1,6),7-(6,30)]
   350       1.022406       1.022406       1.022406    6[1-(0),6-(1,7),6-(6,6)]
   351         0.8649         0.8649         0.8649    6[1-(0),6-(1,6),7-(6,30)]
   352       0.631405       0.631405       0.631405    6[1-(0),6-(1,7),6-(6,6)]
   353       0.786147       0.786147       0.786147    6[6-(1,6),6-(1,6),6-(7,7)]
   354       0.614825       0.614825       0.614825    6[6-(6,6),7-(6),7-(6)]
   355      12.393221      12.393221      12.393221    6[1-(0),6-(1,6),7-(6,30)]
   356      12.915477      12.915477      12.915477    6[1-(0),6-(1,7),6-(6,6)]
   357      12.887845      12.887845      12.887845    6[1-(0),6-(1,6),7-(6,30)]
   358      13.390758      13.390758      13.390758    6[1-(0),6-(1,7),6-(6,6)]
   359      13.394903      13.394903      13.394903    6[6-(1,6),6-(1,6),6-(7,7)]
   360       0.088424       0.088424       0.088424    6[6-(6,6),7-(6),7-(6)]
   361        0.73779        0.73779        0.73779    6[1-(0),6-(1,6),7-(6,30)]
   362       2.072445       2.072445       2.072445    6[1-(0),6-(1,7),6-(6,6)]
   363       0.936745       0.936745       0.936745    6[1-(0),6-(1,6),7-(6,30)]
   364       2.199555       2.199555       2.199555    6[1-(0),6-(1,7),6-(6,6)]
   365       2.786748       2.786748       2.786748    6[6-(1,6),6-(1,6),6-(7,7)]
   366        4.22088        4.22088        4.22088    6[6-(6,6),7-(6),7-(6)]
   367       6.988285       6.988285       6.988285    6[1-(0),6-(1,6),7-(6,30)]
   368       6.282272       6.282272       6.282272    6[1-(0),6-(1,7),6-(6,6)]
   369       8.975068       8.975068       8.975068    6[1-(0),6-(1,6),7-(6,30)]
   370       8.291162       8.291162       8.291162    6[1-(0),6-(1,7),6-(6,6)]
   371       6.861175       6.861175       6.861175    6[6-(1,6),6-(1,6),6-(7,7)]
   372       6.127529       6.127529       6.127529    6[6-(6,6),7-(6),7-(6)]
   373       8.731902       8.731902       8.731902    6[1-(0),6-(1,6),7-(6,30)]
   374       8.183394       8.183394       8.183394    6[1-(0),6-(1,7),6-(6,6)]
   375       6.746499       6.746499       6.746499    6[1-(0),6-(1,6),7-(6,30)]
   376       6.072264       6.072264       6.072264    6[1-(0),6-(1,7),6-(6,6)]
   377       6.775514       6.775514       6.775514    6[6-(1,6),6-(1,6),6-(7,7)]
   378       6.108186       6.108186       6.108186    6[6-(6,6),7-(6),7-(6)]
   379       7.810354       7.810354       7.810354    6[1-(0),6-(1,6),7-(6,30)]
   380       7.568569       7.568569       7.568569    6[1-(0),6-(1,7),6-(6,6)]
   381       8.336755       8.336755       8.336755    6[1-(0),6-(1,6),7-(6,30)]
   382       8.101878       8.101878       8.101878    6[1-(0),6-(1,7),6-(6,6)]
   383        7.73851        7.73851        7.73851    6[6-(1,6),6-(1,6),6-(7,7)]
   384       7.569951       7.569951       7.569951    6[6-(6,6),7-(6),7-(6)]
   385       8.135037       8.135037       8.135037    6[1-(0),6-(1,6),7-(6,30)]
   386       7.930556       7.930556       7.930556    6[1-(0),6-(1,7),6-(6,6)]
   387        7.77305        7.77305        7.77305    6[1-(0),6-(1,6),7-(6,30)]
   388       7.539555       7.539555       7.539555    6[1-(0),6-(1,7),6-(6,6)]
   389       7.694297       7.694297       7.694297    6[6-(1,6),6-(1,6),6-(7,7)]
   390       7.522975       7.522975       7.522975    6[6-(6,6),7-(6),7-(6)]
   391       5.485071       5.485071       5.485071    6[1-(0),6-(1,6),7-(6,30)]
   392       6.007327       6.007327       6.007327    6[1-(0),6-(1,7),6-(6,6)]
   393       5.979695       5.979695       5.979695    6[1-(0),6-(1,6),7-(6,30)]
   394       6.482608       6.482608       6.482608    6[1-(0),6-(1,7),6-(6,6)]
   395       6.486753       6.486753       6.486753    6[6-(1,6),6-(1,6),6-(7,7)]
   396       6.996574       6.996574       6.996574    6[6-(6,6),7-(6),7-(6)]
   397       13.07851       13.07851       13.07851    6[1-(0),6-(1,6),7-(6,30)]
   398      11.743855      11.743855      11.743855    6[1-(0),6-(1,7),6-(6,6)]
   399      12.879555      12.879555      12.879555    6[1-(0),6-(1,6),7-(6,30)]
   400      11.616745      11.616745      11.616745    6[1-(0),6-(1,7),6-(6,6)]
   401      11.029552      11.029552      11.029552    6[6-(1,6),6-(1,6),6-(7,7)]
   402        9.59542        9.59542        9.59542    6[6-(6,6),7-(6),7-(6)]
   403       6.828015       6.828015       6.828015    6[1-(0),6-(1,6),7-(6,30)]
   404       7.534028       7.534028       7.534028    6[1-(0),6-(1,7),6-(6,6)]
   405       4.841232       4.841232       4.841232    6[1-(0),6-(1,6),7-(6,30)]
   406       5.525138       5.525138       5.525138    6[1-(0),6-(1,7),6-(6,6)]
   407       6.955125       6.955125       6.955125    6[6-(1,6),6-(1,6),6-(7,7)]
   408       7.688771       7.688771       7.688771    6[6-(6,6),7-(6),7-(6)]
   409       5.084398       5.084398       5.084398    6[1-(0),6-(1,6),7-(6,30)]
   410       5.632906       5.632906       5.632906    6[1-(0),6-(1,7),6-(6,6)]
   411       7.069801       7.069801       7.069801    6[1-(0),6-(1,6),7-(6,30)]
   412       7.744036       7.744036       7.744036    6[1-(0),6-(1,7),6-(6,6)]
   413       7.040786       7.040786       7.040786    6[6-(1,6),6-(1,6),6-(7,7)]
   414       7.708114       7.708114       7.708114    6[6-(6,6),7-(6),7-(6)]
   415       6.005946       6.005946       6.005946    6[1-(0),6-(1,6),7-(6,30)]
   416       6.247731       6.247731       6.247731    6[1-(0),6-(1,7),6-(6,6)]
   417       5.479545       5.479545       5.479545    6[1-(0),6-(1,6),7-(6,30)]
   418       5.714422       5.714422       5.714422    6[1-(0),6-(1,7),6-(6,6)]
   419        6.07779        6.07779        6.07779    6[6-(1,6),6-(1,6),6-(7,7)]
   420       6.246349       6.246349       6.246349    6[6-(6,6),7-(6),7-(6)]
   421       5.681263       5.681263       5.681263    6[1-(0),6-(1,6),7-(6,30)]
   422       5.885744       5.885744       5.885744    6[1-(0),6-(1,7),6-(6,6)]
   423        6.04325        6.04325        6.04325    6[1-(0),6-(1,6),7-(6,30)]
   424       6.276745       6.276745       6.276745    6[1-(0),6-(1,7),6-(6,6)]
   425       6.122003       6.122003       6.122003    6[6-(1,6),6-(1,6),6-(7,7)]
   426       6.293325       6.293325       6.293325    6[6-(6,6),7-(6),7-(6)]
   427       8.331229       8.331229       8.331229    6[1-(0),6-(1,6),7-(6,30)]
   428       7.808973       7.808973       7.808973    6[1-(0),6-(1,7),6-(6,6)]
   429       7.836605       7.836605       7.836605    6[1-(0),6-(1,6),7-(6,30)]
   430       7.333692       7.333692       7.333692    6[1-(0),6-(1,7),6-(6,6)]
   431       7.329547       7.329547       7.329547    6[6-(1,6),6-(1,6),6-(7,7)]
   432       6.819726       6.819726       6.819726    6[6-(6,6),7-(6),7-(6)]
   433        7.64594        7.64594        7.64594    6[1-(0),6-(1,6),7-(6,30)]
   434       8.980595       8.980595       8.980595    6[1-(0),6-(1,7),6-(6,6)]
   435       7.844895       7.844895       7.844895    6[1-(0),6-(1,6),7-(6,30)]
   436       9.107705       9.107705       9.107705    6[1-(0),6-(1,7),6-(6,6)]
   437       9.694898       9.694898       9.694898    6[6-(1,6),6-(1,6),6-(7,7)]
   438       11.12903       11.12903       11.12903    6[6-(6,6),7-(6),7-(6)]
   439       0.080135       0.080135       0.080135    6[1-(0),6-(1,6),7-(6,30)]
   440      13.190422      13.190422      13.190422    6[1-(0),6-(1,7),6-(6,6)]
   441       2.066918       2.066918       2.066918    6[1-(0),6-(1,6),7-(6,30)]
   442       1.383012       1.383012       1.383012    6[1-(0),6-(1,7),6-(6,6)]
   443      13.769325      13.769325      13.769325    6[6-(1,6),6-(1,6),6-(7,7)]
   444      13.035679      13.035679      13.035679    6[6-(6,6),7-(6),7-(6)]
   445       1.823752       1.823752       1.823752    6[1-(0),6-(1,6),7-(6,30)]
   446       1.275244       1.275244       1.275244    6[1-(0),6-(1,7),6-(6,6)]
   447      13.654649      13.654649      13.654649    6[1-(0),6-(1,6),7-(6,30)]
   448      12.980414      12.980414      12.980414    6[1-(0),6-(1,7),6-(6,6)]
   449      13.683664      13.683664      13.683664    6[6-(1,6),6-(1,6),6-(7,7)]
   450      13.016336      13.016336      13.016336    6[6-(6,6),7-(6),7-(6)]
   451       0.902204       0.902204       0.902204    6[1-(0),6-(1,6),7-(6,30)]
   452       0.660419       0.660419       0.660419    6[1-(0),6-(1,7),6-(6,6)]
   453       1.428605       1.428605       1.428605    6[1-(0),6-(1,6),7-(6,30)]
   454       1.193728       1.193728       1.193728    6[1-(0),6-(1,7),6-(6,6)]
   455        0.83036        0.83036        0.83036    6[6-(1,6),6-(1,6),6-(7,7)]
   456       0.661801       0.661801       0.661801    6[6-(6,6),7-(6),7-(6)]
   457       1.226887       1.226887       1.226887    6[1-(0),6-(1,6),7-(6,30)]
   458       1.022406       1.022406       1.022406    6[1-(0),6-(1,7),6-(6,6)]
   459         0.8649         0.8649         0.8649    6[1-(0),6-(1,6),7-(6,30)]
   460       0.631405       0.631405       0.631405    6[1-(0),6-(1,7),6-(6,6)]
   461       0.786147       0.786147       0.786147    6[6-(1,6),6-(1,6),6-(7,7)]
   462       0.614825       0.614825       0.614825    6[6-(6,6),7-(6),7-(6)]
   463      12.393221      12.393221      12.393221    6[1-(0),6-(1,6),7-(6,30)]
   464      12.915477      12.915477      12.915477    6[1-(0),6-(1,7),6-(6,6)]
   465      12.887845      12.887845      12.887845    6[1-(0),6-(1,6),7-(6,30)]
   466      13.390758      13.390758      13.390758    6[1-(0),6-(1,7),6-(6,6)]
   467      13.394903      13.394903      13.394903    6[6-(1,6),6-(1,6),6-(7,7)]
   468       0.088424       0.088424       0.088424    6[6-(6,6),7-(6),7-(6)]
   469        6.17036        6.17036        6.17036    6[1-(0),6-(1,6),7-(6,30)]
   470       4.835705       4.835705       4.835705    6[1-(0),6-(1,7),6-(6,6)]
   471       5.971405       5.971405       5.971405    6[1-(0),6-(1,6),7-(6,30)]
   472       4.708595       4.708595       4.708595    6[1-(0),6-(1,7),6-(6,6)]
   473       4.121402       4.121402       4.121402    6[6-(1,6),6-(1,6),6-(7,7)]
   474        2.68727        2.68727        2.68727    6[6-(6,6),7-(6),7-(6)]
   475      13.736165      13.736165      13.736165    6[1-(0),6-(1,6),7-(6,30)]
   476       0.625878       0.625878       0.625878    6[1-(0),6-(1,7),6-(6,6)]
   477      11.749382      11.749382      11.749382    6[1-(0),6-(1,6),7-(6,30)]
   478      12.433288      12.433288      12.433288    6[1-(0),6-(1,7),6-(6,6)]
   479       0.046975       0.046975       0.046975    6[6-(1,6),6-(1,6),6-(7,7)]
   480       0.780621       0.780621       0.780621    6[6-(6,6),7-(6),7-(6)]
   481      11.992548      11.992548      11.992548    6[1-(0),6-(1,6),7-(6,30)]
   482      12.541056      12.541056      12.541056    6[1-(0),6-(1,7),6-(6,6)]
   483       0.161651       0.161651       0.161651    6[1-(0),6-(1,6),7-(6,30)]
   484       0.835886       0.835886       0.835886    6[1-(0),6-(1,7),6-(6,6)]
   485       0.132636       0.132636       0.132636    6[6-(1,6),6-(1,6),6-(7,7)]
   486       0.799964       0.799964       0.799964    6[6-(6,6),7-(6),7-(6)]
   487      12.914096      12.914096      12.914096    6[1-(0),6-(1,6),7-(6,30)]
   488      13.155881      13.155881      13.155881    6[1-(0),6-(1,7),6-(6,6)]
   489      12.387695      12.387695      12.387695    6[1-(0),6-(1,6),7-(6,30)]
   490      12.622572      12.622572      12.622572    6[1-(0),6-(1,7),6-(6,6)]
   491       12.98594       12.98594       12.98594    6[6-(1,6),6-(1,6),6-(7,7)]
   492      13.154499      13.154499      13.154499    6[6-(6,6),7-(6),7-(6)]
   493      12.589413      12.589413      12.589413    6[1-(0),6-(1,6),7-(6,30)]
   494      12.793894      12.793894      12.793894    6[1-(0),6-(1,7),6-(6,6)]
   495        12.9514        12.9514        12.9514    6[1-(0),6-(1,6),7-(6,30)]
   496      13.184895      13.184895      13.184895    6[1-(0),6-(1,7),6-(6,6)]
   497      13.030153      13.030153      13.030153    6[6-(1,6),6-(1,6),6-(7,7)]
   498      13.201475      13.201475      13.201475    6[6-(6,6),7-(6),7-(6)]
   499       1.423079       1.423079       1.423079    6[1-(0),6-(1,6),7-(6,30)]
   500       0.900823       0.900823       0.900823    6[1-(0),6-(1,7),6-(6,6)]
   501       0.928455       0.928455       0.928455    6[1-(0),6-(1,6),7-(6,30)]
   502       0.425542       0.425542       0.425542    6[1-(0),6-(1,7),6-(6,6)]
   503       0.421397       0.421397       0.421397    6[6-(1,6),6-(1,6),6-(7,7)]
   504      13.727876      13.727876      13.727876    6[6-(6,6),7-(6),7-(6)]
   505       6.165248       6.165248       6.165248    53[30-(7,7,53)]
   506       2.441202       2.441202       2.441202    53[30-(7,7,53)]
   507       4.221294       4.221294       4.221294    53[30-(7,7,53)]
   508       4.081611       4.081611       4.081611    53[30-(7,7,53)]
   509        4.22309        4.22309        4.22309    53[30-(7,7,53)]
   510       2.163771       2.163771       2.163771    53[30-(7,7,53)]
   511       7.651052       7.651052       7.651052    53[30-(7,7,53)]
   512      11.375098      11.375098      11.375098    53[30-(7,7,53)]
   513       9.595006       9.595006       9.595006    53[30-(7,7,53)]
   514       9.734689       9.734689       9.734689    53[30-(7,7,53)]
   515        9.59321        9.59321        9.59321    53[30-(7,7,53)]
   516      11.652529      11.652529      11.652529    53[30-(7,7,53)]
   517      13.073398      13.073398      13.073398    53[30-(7,7,53)]
   518       9.349352       9.349352       9.349352    53[30-(7,7,53)]
   519      11.129444      11.129444      11.129444    53[30-(7,7,53)]
   520      10.989761      10.989761      10.989761    53[30-(7,7,53)]
   521       11.13124       11.13124       11.13124    53[30-(7,7,53)]
   522       9.071921       9.071921       9.071921    53[30-(7,7,53)]
   523       0.742902       0.742902       0.742902    53[30-(7,7,53)]
   524       4.466948       4.466948       4.466948    53[30-(7,7,53)]
   525       2.686856       2.686856       2.686856    53[30-(7,7,53)]
   526       2.826539       2.826539       2.826539    53[30-(7,7,53)]
   527        2.68506        2.68506        2.68506    53[30-(7,7,53)]
   528       4.744379       4.744379       4.744379    53[30-(7,7,53)]
   529       7.651052       7.651052       7.651052    53[30-(7,7,53)]
   530      11.375098      11.375098      11.375098    53[30-(7,7,53)]
   531       9.595006       9.595006       9.595006    53[30-(7,7,53)]
   532       9.734689       9.734689       9.734689    53[30-(7,7,53)]
   533        9.59321        9.59321        9.59321    53[30-(7,7,53)]
   534      11.652529      11.652529      11.652529    53[30-(7,7,53)]
   535       6.165248       6.165248       6.165248    53[30-(7,7,53)]
   536       2.441202       2.441202       2.441202    53[30-(7,7,53)]
   537       4.221294       4.221294       4.221294    53[30-(7,7,53)]
   538       4.081611       4.081611       4.081611    53[30-(7,7,53)]
   539        4.22309        4.22309        4.22309    53[30-(7,7,53)]
   540       2.163771       2.163771       2.163771    53[30-(7,7,53)]
   541       0.742902       0.742902       0.742902    53[30-(7,7,53)]
   542       4.466948       4.466948       4.466948    53[30-(7,7,53)]
   543       2.686856       2.686856       2.686856    53[30-(7,7,53)]
   544       2.826539       2.826539       2.826539    53[30-(7,7,53)]
   545        2.68506        2.68506        2.68506    53[30-(7,7,53)]
   546       4.744379       4.744379       4.744379    53[30-(7,7,53)]
   547      13.073398      13.073398      13.073398    53[30-(7,7,53)]
   548       9.349352       9.349352       9.349352    53[30-(7,7,53)]
   549      11.129444      11.129444      11.129444    53[30-(7,7,53)]
   550      10.989761      10.989761      10.989761    53[30-(7,7,53)]
   551       11.13124       11.13124       11.13124    53[30-(7,7,53)]
   552       9.071921       9.071921       9.071921    53[30-(7,7,53)]
   553      13.609056      13.609056      13.609056    7[6-(1,6),6-(1,6),30-(7,53,53)]
   554       5.438096       5.438096       5.438096    7[6-(1,6),6-(1,6),30-(7,53,53)]
   555       5.766924       5.766924       5.766924    7[6-(1,6),6-(1,6),30-(7,53,53)]
   556       9.024807       9.024807       9.024807    7[6-(6,7),6-(6,7)]
   557       6.988285       6.988285       6.988285    7[6-(6,7),6-(6,7)]
   558       8.995793       8.995793       8.995793    7[6-(6,7),6-(6,7)]
   559       5.614944       5.614944       5.614944    7[6-(1,6),6-(1,6),30-(7,53,53)]
   560       5.746199       5.746199       5.746199    7[6-(1,6),6-(1,6),30-(7,53,53)]
   561       8.383731       8.383731       8.383731    7[6-(1,6),6-(1,6),30-(7,53,53)]
   562       6.105423       6.105423       6.105423    7[6-(6,7),6-(6,7)]
   563       6.687089       6.687089       6.687089    7[6-(6,7),6-(6,7)]
   564       6.633206       6.633206       6.633206    7[6-(6,7),6-(6,7)]
   565       0.207244       0.207244       0.207244    7[6-(1,6),6-(1,6),30-(7,53,53)]
   566       8.378204       8.378204       8.378204    7[6-(1,6),6-(1,6),30-(7,53,53)]
   567       8.049376       8.049376       8.049376    7[6-(1,6),6-(1,6),30-(7,53,53)]
   568       4.791493       4.791493       4.791493    7[6-(6,7),6-(6,7)]
   569       6.828015       6.828015       6.828015    7[6-(6,7),6-(6,7)]
   570       4.820507       4.820507       4.820507    7[6-(6,7),6-(6,7)]
   571       8.201356       8.201356       8.201356    7[6-(1,6),6-(1,6),30-(7,53,53)]
   572       8.070101       8.070101       8.070101    7[6-(1,6),6-(1,6),30-(7,53,53)]
   573       5.432569       5.432569       5.432569    7[6-(1,6),6-(1,6),30-(7,53,53)]
   574       7.710877       7.710877       7.710877    7[6-(6,7),6-(6,7)]
   575       7.129211       7.129211       7.129211    7[6-(6,7),6-(6,7)]
   576       7.183094       7.183094       7.183094    7[6-(6,7),6-(6,7)]
   577       6.700906       6.700906       6.700906    7[6-(1,6),6-(1,6),30-(7,53,53)]
   578      12.346246      12.346246      12.346246    7[6-(1,6),6-(1,6),30-(7,53,53)]
   579      12.675074      12.675074      12.675074    7[6-(1,6),6-(1,6),30-(7,53,53)]
   580       2.116657       2.116657       2.116657    7[6-(6,7),6-(6,7)]
   581       0.080135       0.080135       0.080135    7[6-(6,7),6-(6,7)]
   582       2.087643       2.087643       2.087643    7[6-(6,7),6-(6,7)]
   583      12.523094      12.523094      12.523094    7[6-(1,6),6-(1,6),30-(7,53,53)]
   584      12.654349      12.654349      12.654349    7[6-(1,6),6-(1,6),30-(7,53,53)]
   585       1.475581       1.475581       1.475581    7[6-(1,6),6-(1,6),30-(7,53,53)]
   586      13.013573      13.013573      13.013573    7[6-(6,7),6-(6,7)]
   587      13.595239      13.595239      13.595239    7[6-(6,7),6-(6,7)]
   588      13.541356      13.541356      13.541356    7[6-(6,7),6-(6,7)]
   589       7.115394       7.115394       7.115394    7[6-(1,6),6-(1,6),30-(7,53,53)]
   590       1.470054       1.470054       1.470054    7[6-(1,6),6-(1,6),30-(7,53,53)]
   591       1.141226       1.141226       1.141226    7[6-(1,6),6-(1,6),30-(7,53,53)]
   592      11.699643      11.699643      11.699643    7[6-(6,7),6-(6,7)]
   593      13.736165      13.736165      13.736165    7[6-(6,7),6-(6,7)]
   594      11.728657      11.728657      11.728657    7[6-(6,7),6-(6,7)]
   595       1.293206       1.293206       1.293206    7[6-(1,6),6-(1,6),30-(7,53,53)]
   596       1.161951       1.161951       1.161951    7[6-(1,6),6-(1,6),30-(7,53,53)]
   597      12.340719      12.340719      12.340719    7[6-(1,6),6-(1,6),30-(7,53,53)]
   598       0.802727       0.802727       0.802727    7[6-(6,7),6-(6,7)]
   599       0.221061       0.221061       0.221061    7[6-(6,7),6-(6,7)]
   600       0.274944       0.274944       0.274944    7[6-(6,7),6-(6,7)]
   601       0.207244       0.207244       0.207244    7[6-(1,6),6-(1,6),30-(7,53,53)]
   602       8.378204       8.378204       8.378204    7[6-(1,6),6-(1,6),30-(7,53,53)]
   603       8.049376       8.049376       8.049376    7[6-(1,6),6-(1,6),30-(7,53,53)]
   604       4.791493       4.791493       4.791493    7[6-(6,7),6-(6,7)]
   605       6.828015       6.828015       6.828015    7[6-(6,7),6-(6,7)]
   606       4.820507       4.820507       4.820507    7[6-(6,7),6-(6,7)]
   607       8.201356       8.201356       8.201356    7[6-(1,6),6-(1,6),30-(7,53,53)]
   608       8.070101       8.070101       8.070101    7[6-(1,6),6-(1,6),30-(7,53,53)]
   609       5.432569       5.432569       5.432569    7[6-(1,6),6-(1,6),30-(7,53,53)]
   610       7.710877       7.710877       7.710877    7[6-(6,7),6-(6,7)]
   611       7.129211       7.129211       7.129211    7[6-(6,7),6-(6,7)]
   612       7.183094       7.183094       7.183094    7[6-(6,7),6-(6,7)]
   613      13.609056      13.609056      13.609056    7[6-(1,6),6-(1,6),30-(7,53,53)]
   614       5.438096       5.438096       5.438096    7[6-(1,6),6-(1,6),30-(7,53,53)]
   615       5.766924       5.766924       5.766924    7[6-(1,6),6-(1,6),30-(7,53,53)]
   616       9.024807       9.024807       9.024807    7[6-(6,7),6-(6,7)]
   617       6.988285       6.988285       6.988285    7[6-(6,7),6-(6,7)]
   618       8.995793       8.995793       8.995793    7[6-(6,7),6-(6,7)]
   619       5.614944       5.614944       5.614944    7[6-(1,6),6-(1,6),30-(7,53,53)]
   620       5.746199       5.746199       5.746199    7[6-(1,6),6-(1,6),30-(7,53,53)]
   621       8.383731       8.383731       8.383731    7[6-(1,6),6-(1,6),30-(7,53,53)]
   622       6.105423       6.105423       6.105423    7[6-(6,7),6-(6,7)]
   623       6.687089       6.687089       6.687089    7[6-(6,7),6-(6,7)]
   624       6.633206       6.633206       6.633206    7[6-(6,7),6-(6,7)]
   625       7.115394       7.115394       7.115394    7[6-(1,6),6-(1,6),30-(7,53,53)]
   626       1.470054       1.470054       1.470054    7[6-(1,6),6-(1,6),30-(7,53,53)]
   627       1.141226       1.141226       1.141226    7[6-(1,6),6-(1,6),30-(7,53,53)]
   628      11.699643      11.699643      11.699643    7[6-(6,7),6-(6,7)]
   629      13.736165      13.736165      13.736165    7[6-(6,7),6-(6,7)]
   630      11.728657      11.728657      11.728657    7[6-(6,7),6-(6,7)]
   631       1.293206       1.293206       1.293206    7[6-(1,6),6-(1,6),30-(7,53,53)]
   632       1.161951       1.161951       1.161951    7[6-(1,6),6-(1,6),30-(7,53,53)]
   633      12.340719      12.340719      12.340719    7[6-(1,6),6-(1,6),30-(7,53,53)]
   634       0.802727       0.802727       0.802727    7[6-(6,7),6-(6,7)]
   635       0.221061       0.221061       0.221061    7[6-(6,7),6-(6,7)]
   636       0.274944       0.274944       0.274944    7[6-(6,7),6-(6,7)]
   637       6.700906       6.700906       6.700906    7[6-(1,6),6-(1,6),30-(7,53,53)]
   638      12.346246      12.346246      12.346246    7[6-(1,6),6-(1,6),30-(7,53,53)]
   639      12.675074      12.675074      12.675074    7[6-(1,6),6-(1,6),30-(7,53,53)]
   640       2.116657       2.116657       2.116657    7[6-(6,7),6-(6,7)]
   641       0.080135       0.080135       0.080135    7[6-(6,7),6-(6,7)]
   642       2.087643       2.087643       2.087643    7[6-(6,7),6-(6,7)]
   643      12.523094      12.523094      12.523094    7[6-(1,6),6-(1,6),30-(7,53,53)]
   644      12.654349      12.654349      12.654349    7[6-(1,6),6-(1,6),30-(7,53,53)]
   645       1.475581       1.475581       1.475581    7[6-(1,6),6-(1,6),30-(7,53,53)]
   646      13.013573      13.013573      13.013573    7[6-(6,7),6-(6,7)]
   647      13.595239      13.595239      13.595239    7[6-(6,7),6-(6,7)]
   648      13.541356      13.541356      13.541356    7[6-(6,7),6-(6,7)]
