# Supplementary material for: A collection of forcefield precursors for metal–organic frameworks
Source: RSC Adv. 2019 Nov 13;9(63):36492–507. doi: 10.1039/c9ra07327b (PMC9075174; doi:10.1039/c9ra07327b)
Supplement: RA-009-C9RA07327B-s764 [file RA-009-C9RA07327B-s764.txt]

FUDQIF_clean

7.140900    0.000000    0.000000
0.000000    7.140900    0.000000
0.000000    0.000000    7.606800

     1        3.57045        3.57045        3.57045    30[7-(6,6),7-(6,6),7-(6,6),7-(6,6),9-(14),9-(14)]
     2        3.57045        3.57045        3.57045    14[9-(0),9-(0),9-(0),9-(0),9-(30),9-(30)]
     3        3.57045        3.57045        3.57045    1[6-(6,7)]
     4        3.57045        3.57045        3.57045    1[6-(6,7)]
     5       1.152541       1.152541       1.152541    1[6-(6,7)]
     6       5.988359       5.988359       5.988359    1[6-(6,7)]
     7        3.57045        3.57045        3.57045    1[6-(6,7)]
     8        3.57045        3.57045        3.57045    1[6-(6,7)]
     9       5.988359       5.988359       5.988359    1[6-(6,7)]
    10       1.152541       1.152541       1.152541    1[6-(6,7)]
    11        3.57045        3.57045        3.57045    6[1-(0),6-(1,7),7-(6,30)]
    12        3.57045        3.57045        3.57045    6[1-(0),6-(1,7),7-(6,30)]
    13       0.704093       0.704093       0.704093    6[1-(0),6-(1,7),7-(6,30)]
    14       6.436807       6.436807       6.436807    6[1-(0),6-(1,7),7-(6,30)]
    15        3.57045        3.57045        3.57045    6[1-(0),6-(1,7),7-(6,30)]
    16        3.57045        3.57045        3.57045    6[1-(0),6-(1,7),7-(6,30)]
    17       6.436807       6.436807       6.436807    6[1-(0),6-(1,7),7-(6,30)]
    18       0.704093       0.704093       0.704093    6[1-(0),6-(1,7),7-(6,30)]
    19        3.57045        3.57045        3.57045    7[6-(1,6),6-(1,6),30-(7,7,7,9,9)]
    20        3.57045        3.57045        3.57045    7[6-(1,6),6-(1,6),30-(7,7,7,9,9)]
    21       1.398188       1.398188       1.398188    7[6-(1,6),6-(1,6),30-(7,7,7,9,9)]
    22       5.742712       5.742712       5.742712    7[6-(1,6),6-(1,6),30-(7,7,7,9,9)]
    23        3.57045        3.57045        3.57045    9[14-(9,9,9,9,9),30-(7,7,7,7,9)]
    24        3.57045        3.57045        3.57045    9[14-(9,9,9,9,9),30-(7,7,7,7,9)]
    25       4.742272       4.742272       4.742272    9[14-(9,9,9,9,9)]
    26       2.398628       2.398628       2.398628    9[14-(9,9,9,9,9)]
    27       2.398628       2.398628       2.398628    9[14-(9,9,9,9,9)]
    28       4.742272       4.742272       4.742272    9[14-(9,9,9,9,9)]
