# Supplementary material for: A collection of forcefield precursors for metal–organic frameworks
Source: RSC Adv. 2019 Nov 13;9(63):36492–507. doi: 10.1039/c9ra07327b (PMC9075174; doi:10.1039/c9ra07327b)
Supplement: RA-009-C9RA07327B-s765 [file RA-009-C9RA07327B-s765.txt]

FUFREE_clean

7.785000    0.000000    0.000000
0.000000    10.238000    0.000000
0.000000    0.000000    15.851000

     1       4.967764       4.967764       4.967764    26[7-(6,6),8-(6),8-(6),8-(6)]
     2       2.817236       2.817236       2.817236    26[7-(6,6),8-(6),8-(6),8-(6)]
     3       1.075264       1.075264       1.075264    26[7-(6,6),8-(6),8-(6),8-(6)]
     4       6.709736       6.709736       6.709736    26[7-(6,6),8-(6),8-(6),8-(6)]
     5        4.56201        4.56201        4.56201    1[7-(6,6)]
     6       3.509478       3.509478       3.509478    1[6-(6,7)]
     7       2.665584       2.665584       2.665584    1[6-(6,7)]
     8       3.458876       3.458876       3.458876    1[6-(6,6)]
     9       4.386069       4.386069       4.386069    1[6-(6,6)]
    10        3.22299        3.22299        3.22299    1[7-(6,6)]
    11       4.275522       4.275522       4.275522    1[6-(6,7)]
    12       5.119416       5.119416       5.119416    1[6-(6,7)]
    13       4.326125       4.326125       4.326125    1[6-(6,6)]
    14       3.398931       3.398931       3.398931    1[6-(6,6)]
    15        0.66951        0.66951        0.66951    1[7-(6,6)]
    16       7.401978       7.401978       7.401978    1[6-(6,7)]
    17       6.558084       6.558084       6.558084    1[6-(6,7)]
    18       7.351376       7.351376       7.351376    1[6-(6,6)]
    19       0.493569       0.493569       0.493569    1[6-(6,6)]
    20        7.11549        7.11549        7.11549    1[7-(6,6)]
    21       0.383022       0.383022       0.383022    1[6-(6,7)]
    22       1.226916       1.226916       1.226916    1[6-(6,7)]
    23       0.433625       0.433625       0.433625    1[6-(6,6)]
    24       7.291431       7.291431       7.291431    1[6-(6,6)]
    25       3.526605       3.526605       3.526605    6[1-(0),6-(1,6),7-(6,26)]
    26       3.027587       3.027587       3.027587    6[1-(0),6-(1,6),7-(6,26)]
    27       3.506364       3.506364       3.506364    6[1-(0),6-(1,7),6-(6,6)]
    28       4.042751       4.042751       4.042751    6[1-(0),6-(1,7),6-(6,6)]
    29       4.059878       4.059878       4.059878    6[6-(1,6),6-(1,6),6-(7,7)]
    30       4.713039       4.713039       4.713039    6[6-(6,6),7-(1,6),7-(6)]
    31       5.701734       5.701734       5.701734    6[6-(6,7),6-(8,8),7-(1,6)]
    32       5.955525       5.955525       5.955525    6[6-(6,7),6-(8,8),7-(6)]
    33       6.078528       6.078528       6.078528    6[6-(6,7),8-(0),8-(26)]
    34       6.748038       6.748038       6.748038    6[6-(6,7),8-(26),8-(26)]
    35       4.258395       4.258395       4.258395    6[1-(0),6-(1,6),7-(6,26)]
    36       4.757414       4.757414       4.757414    6[1-(0),6-(1,6),7-(6,26)]
    37       4.278636       4.278636       4.278636    6[1-(0),6-(1,7),6-(6,6)]
    38        3.74225        3.74225        3.74225    6[1-(0),6-(1,7),6-(6,6)]
    39       3.725123       3.725123       3.725123    6[6-(1,6),6-(1,6),6-(7,7)]
    40       3.071961       3.071961       3.071961    6[6-(6,6),7-(1,6),7-(6)]
    41       2.083266       2.083266       2.083266    6[6-(6,7),6-(8,8),7-(1,6)]
    42       1.829475       1.829475       1.829475    6[6-(6,7),6-(8,8),7-(6)]
    43       1.706472       1.706472       1.706472    6[6-(6,7),8-(0),8-(26)]
    44       1.036962       1.036962       1.036962    6[6-(6,7),8-(26),8-(26)]
    45       7.419105       7.419105       7.419105    6[1-(0),6-(1,6),7-(6,26)]
    46       6.920087       6.920087       6.920087    6[1-(0),6-(1,6),7-(6,26)]
    47       7.398864       7.398864       7.398864    6[1-(0),6-(1,7),6-(6,6)]
    48       0.150251       0.150251       0.150251    6[1-(0),6-(1,7),6-(6,6)]
    49       0.167378       0.167378       0.167378    6[6-(1,6),6-(1,6),6-(7,7)]
    50       0.820539       0.820539       0.820539    6[6-(6,6),7-(1,6),7-(6)]
    51       1.809234       1.809234       1.809234    6[6-(6,7),6-(8,8),7-(1,6)]
    52       2.063025       2.063025       2.063025    6[6-(6,7),6-(8,8),7-(6)]
    53       2.186028       2.186028       2.186028    6[6-(6,7),8-(0),8-(26)]
    54       2.855538       2.855538       2.855538    6[6-(6,7),8-(26),8-(26)]
    55       0.365895       0.365895       0.365895    6[1-(0),6-(1,6),7-(6,26)]
    56       0.864914       0.864914       0.864914    6[1-(0),6-(1,6),7-(6,26)]
    57       0.386136       0.386136       0.386136    6[1-(0),6-(1,7),6-(6,6)]
    58        7.63475        7.63475        7.63475    6[1-(0),6-(1,7),6-(6,6)]
    59       7.617623       7.617623       7.617623    6[6-(1,6),6-(1,6),6-(7,7)]
    60       6.964461       6.964461       6.964461    6[6-(6,6),7-(1,6),7-(6)]
    61       5.975766       5.975766       5.975766    6[6-(6,7),6-(8,8),7-(1,6)]
    62       5.721975       5.721975       5.721975    6[6-(6,7),6-(8,8),7-(6)]
    63       5.598972       5.598972       5.598972    6[6-(6,7),8-(0),8-(26)]
    64       4.929462       4.929462       4.929462    6[6-(6,7),8-(26),8-(26)]
    65       3.043935       3.043935       3.043935    7[6-(1,6),6-(1,6),26-(8,8,8)]
    66       4.899879       4.899879       4.899879    7[1-(0),6-(6,6),6-(6,7)]
    67       5.310927       5.310927       5.310927    7[6-(6,6),6-(6,7)]
    68       4.741065       4.741065       4.741065    7[6-(1,6),6-(1,6),26-(8,8,8)]
    69       2.885121       2.885121       2.885121    7[1-(0),6-(6,6),6-(6,7)]
    70       2.474073       2.474073       2.474073    7[6-(6,6),6-(6,7)]
    71       6.936435       6.936435       6.936435    7[6-(1,6),6-(1,6),26-(8,8,8)]
    72       1.007379       1.007379       1.007379    7[1-(0),6-(6,6),6-(6,7)]
    73       1.418427       1.418427       1.418427    7[6-(6,6),6-(6,7)]
    74       0.848565       0.848565       0.848565    7[6-(1,6),6-(1,6),26-(8,8,8)]
    75       6.777621       6.777621       6.777621    7[1-(0),6-(6,6),6-(6,7)]
    76       6.366573       6.366573       6.366573    7[6-(6,6),6-(6,7)]
    77       5.178582       5.178582       5.178582    8[6-(6,8)]
    78       7.257177       7.257177       7.257177    8[6-(6,8),26-(7,8,8)]
    79       7.555343       7.555343       7.555343    8[6-(6,8),26-(7,8,8)]
    80       6.576768       6.576768       6.576768    8[6-(6,8),26-(7,8,8)]
    81       2.606418       2.606418       2.606418    8[6-(6,8)]
    82       0.527823       0.527823       0.527823    8[6-(6,8),26-(7,8,8)]
    83       0.229658       0.229658       0.229658    8[6-(6,8),26-(7,8,8)]
    84       1.208232       1.208232       1.208232    8[6-(6,8),26-(7,8,8)]
    85       1.286082       1.286082       1.286082    8[6-(6,8)]
    86       3.364677       3.364677       3.364677    8[6-(6,8),26-(7,8,8)]
    87       3.662843       3.662843       3.662843    8[6-(6,8),26-(7,8,8)]
    88       2.684268       2.684268       2.684268    8[6-(6,8),26-(7,8,8)]
    89       6.498918       6.498918       6.498918    8[6-(6,8)]
    90       4.420323       4.420323       4.420323    8[6-(6,8),26-(7,8,8)]
    91       4.122158       4.122158       4.122158    8[6-(6,8),26-(7,8,8)]
    92       5.100732       5.100732       5.100732    8[6-(6,8),26-(7,8,8)]
