# Supplementary material for: A collection of forcefield precursors for metal–organic frameworks
Source: RSC Adv. 2019 Nov 13;9(63):36492–507. doi: 10.1039/c9ra07327b (PMC9075174; doi:10.1039/c9ra07327b)
Supplement: RA-009-C9RA07327B-s766 [file RA-009-C9RA07327B-s766.txt]

FULQUZ_clean

11.227000    0.000000    0.000000
0.000000    17.434000    0.000000
0.000000    0.000000    17.980000

     1        1.60097        1.60097        1.60097    57[8-(6),8-(6),8-(6),8-(6),8-(6),8-(6)]
     2       3.575912       3.575912       3.575912    57[8-(1),8-(6),8-(6),8-(6),8-(6),8-(6),8-(6)]
     3        9.62603        9.62603        9.62603    57[8-(6),8-(6),8-(6),8-(6),8-(6),8-(6)]
     4       7.651088       7.651088       7.651088    57[8-(1),8-(6),8-(6),8-(6),8-(6),8-(6),8-(6)]
     5        4.01253        4.01253        4.01253    57[8-(6),8-(6),8-(6),8-(6),8-(6),8-(6)]
     6       2.037588       2.037588       2.037588    57[8-(1),8-(6),8-(6),8-(6),8-(6),8-(6),8-(6)]
     7        7.21447        7.21447        7.21447    57[8-(6),8-(6),8-(6),8-(6),8-(6),8-(6)]
     8       9.189412       9.189412       9.189412    57[8-(1),8-(6),8-(6),8-(6),8-(6),8-(6),8-(6)]
     9       0.961031       0.961031       0.961031    1[6-(6,6)]
    10       11.07319       11.07319       11.07319    1[6-(6,6)]
    11      10.666773      10.666773      10.666773    1[6-(6,6)]
    12       9.686656       9.686656       9.686656    1[6-(6,6)]
    13       0.334565       0.334565       0.334565    1[6-(6,6)]
    14      10.439987      10.439987      10.439987    1[6-(6,6)]
    15       1.717731       1.717731       1.717731    1[8-(57)]
    16      10.265969      10.265969      10.265969    1[6-(6,6)]
    17        0.15381        0.15381        0.15381    1[6-(6,6)]
    18       0.560227       0.560227       0.560227    1[6-(6,6)]
    19       1.540344       1.540344       1.540344    1[6-(6,6)]
    20      10.892435      10.892435      10.892435    1[6-(6,6)]
    21       0.787013       0.787013       0.787013    1[6-(6,6)]
    22       9.509269       9.509269       9.509269    1[8-(57)]
    23       4.652469       4.652469       4.652469    1[6-(6,6)]
    24        5.76731        5.76731        5.76731    1[6-(6,6)]
    25       6.173727       6.173727       6.173727    1[6-(6,6)]
    26       7.153844       7.153844       7.153844    1[6-(6,6)]
    27       5.278935       5.278935       5.278935    1[6-(6,6)]
    28       6.400513       6.400513       6.400513    1[6-(6,6)]
    29       3.895769       3.895769       3.895769    1[8-(57)]
    30       6.574531       6.574531       6.574531    1[6-(6,6)]
    31        5.45969        5.45969        5.45969    1[6-(6,6)]
    32       5.053273       5.053273       5.053273    1[6-(6,6)]
    33       4.073156       4.073156       4.073156    1[6-(6,6)]
    34       5.948065       5.948065       5.948065    1[6-(6,6)]
    35       4.826487       4.826487       4.826487    1[6-(6,6)]
    36       7.331231       7.331231       7.331231    1[8-(57)]
    37        0.37835        0.37835        0.37835    6[6-(1,6),6-(8,8),16-(6)]
    38       0.499602       0.499602       0.499602    6[1-(0),6-(1,6),6-(6,16)]
    39      11.075435      11.075435      11.075435    6[1-(0),6-(1,6),6-(6,16)]
    40      10.448969      10.448969      10.448969    6[6-(1,6),6-(8,8),16-(6)]
    41       0.913878       0.913878       0.913878    6[6-(6,16),8-(57),8-(57)]
    42       9.678797       9.678797       9.678797    6[6-(6,16),8-(57),8-(57)]
    43       0.232399       0.232399       0.232399    6[6-(1,6),6-(8,8),16-(6)]
    44      10.756589      10.756589      10.756589    6[1-(0),6-(1,6),6-(6,16)]
    45      10.180644      10.180644      10.180644    6[1-(0),6-(1,6),6-(6,16)]
    46      10.433251      10.433251      10.433251    6[6-(1,6),6-(8,8),16-(6)]
    47       0.846516       0.846516       0.846516    6[6-(6,16),8-(57),8-(57)]
    48       9.941508       9.941508       9.941508    6[6-(6,16),8-(57),8-(57)]
    49       0.143706       0.143706       0.143706    6[6-(1,6),6-(8,8),16-(6)]
    50       0.013472       0.013472       0.013472    6[1-(0),6-(1,6),6-(6,16)]
    51       10.58257       10.58257       10.58257    6[1-(0),6-(1,6),6-(6,16)]
    52       10.17503       10.17503       10.17503    6[6-(1,6),6-(8,8),16-(6)]
    53       0.681479       0.681479       0.681479    6[6-(6,16),8-(57),8-(57)]
    54        9.37679        9.37679        9.37679    6[6-(6,16),8-(57),8-(57)]
    55       10.84865       10.84865       10.84865    6[6-(1,6),6-(8,8),16-(6)]
    56      10.727399      10.727399      10.727399    6[1-(0),6-(1,6),6-(6,16)]
    57       0.151564       0.151564       0.151564    6[1-(0),6-(1,6),6-(6,16)]
    58       0.778031       0.778031       0.778031    6[6-(1,6),6-(8,8),16-(6)]
    59      10.313122      10.313122      10.313122    6[6-(6,16),8-(57),8-(57)]
    60       1.548203       1.548203       1.548203    6[6-(6,16),8-(57),8-(57)]
    61      10.994601      10.994601      10.994601    6[6-(1,6),6-(8,8),16-(6)]
    62       0.470411       0.470411       0.470411    6[1-(0),6-(1,6),6-(6,16)]
    63       1.046356       1.046356       1.046356    6[1-(0),6-(1,6),6-(6,16)]
    64       0.793749       0.793749       0.793749    6[6-(1,6),6-(8,8),16-(6)]
    65      10.380484      10.380484      10.380484    6[6-(6,16),8-(57),8-(57)]
    66       1.285492       1.285492       1.285492    6[6-(6,16),8-(57),8-(57)]
    67      11.083294      11.083294      11.083294    6[6-(1,6),6-(8,8),16-(6)]
    68      -0.013472      -0.013472      -0.013472    6[1-(0),6-(1,6),6-(6,16)]
    69        0.64443        0.64443        0.64443    6[1-(0),6-(1,6),6-(6,16)]
    70        1.05197        1.05197        1.05197    6[6-(1,6),6-(8,8),16-(6)]
    71      10.545521      10.545521      10.545521    6[6-(6,16),8-(57),8-(57)]
    72        1.85021        1.85021        1.85021    6[6-(6,16),8-(57),8-(57)]
    73        5.23515        5.23515        5.23515    6[6-(1,6),6-(8,8),16-(6)]
    74       5.113898       5.113898       5.113898    6[1-(0),6-(1,6),6-(6,16)]
    75       5.765065       5.765065       5.765065    6[1-(0),6-(1,6),6-(6,16)]
    76       6.391531       6.391531       6.391531    6[6-(1,6),6-(8,8),16-(6)]
    77       4.699622       4.699622       4.699622    6[6-(6,16),8-(57),8-(57)]
    78       7.161703       7.161703       7.161703    6[6-(6,16),8-(57),8-(57)]
    79       5.381101       5.381101       5.381101    6[6-(1,6),6-(8,8),16-(6)]
    80       6.083911       6.083911       6.083911    6[1-(0),6-(1,6),6-(6,16)]
    81       6.659856       6.659856       6.659856    6[1-(0),6-(1,6),6-(6,16)]
    82       6.407249       6.407249       6.407249    6[6-(1,6),6-(8,8),16-(6)]
    83       4.766984       4.766984       4.766984    6[6-(6,16),8-(57),8-(57)]
    84       6.898992       6.898992       6.898992    6[6-(6,16),8-(57),8-(57)]
    85       5.469794       5.469794       5.469794    6[6-(1,6),6-(8,8),16-(6)]
    86       5.600028       5.600028       5.600028    6[1-(0),6-(1,6),6-(6,16)]
    87        6.25793        6.25793        6.25793    6[1-(0),6-(1,6),6-(6,16)]
    88        6.66547        6.66547        6.66547    6[6-(1,6),6-(8,8),16-(6)]
    89       4.932021       4.932021       4.932021    6[6-(6,16),8-(57),8-(57)]
    90        7.46371        7.46371        7.46371    6[6-(6,16),8-(57),8-(57)]
    91        5.99185        5.99185        5.99185    6[6-(1,6),6-(8,8),16-(6)]
    92       6.113102       6.113102       6.113102    6[1-(0),6-(1,6),6-(6,16)]
    93       5.461936       5.461936       5.461936    6[1-(0),6-(1,6),6-(6,16)]
    94       4.835469       4.835469       4.835469    6[6-(1,6),6-(8,8),16-(6)]
    95       6.527378       6.527378       6.527378    6[6-(6,16),8-(57),8-(57)]
    96       4.065297       4.065297       4.065297    6[6-(6,16),8-(57),8-(57)]
    97       5.845899       5.845899       5.845899    6[6-(1,6),6-(8,8),16-(6)]
    98       5.143089       5.143089       5.143089    6[1-(0),6-(1,6),6-(6,16)]
    99       4.567144       4.567144       4.567144    6[1-(0),6-(1,6),6-(6,16)]
   100       4.819751       4.819751       4.819751    6[6-(1,6),6-(8,8),16-(6)]
   101       6.460016       6.460016       6.460016    6[6-(6,16),8-(57),8-(57)]
   102       4.328009       4.328009       4.328009    6[6-(6,16),8-(57),8-(57)]
   103       5.757206       5.757206       5.757206    6[6-(1,6),6-(8,8),16-(6)]
   104       5.626972       5.626972       5.626972    6[1-(0),6-(1,6),6-(6,16)]
   105        4.96907        4.96907        4.96907    6[1-(0),6-(1,6),6-(6,16)]
   106        4.56153        4.56153        4.56153    6[6-(1,6),6-(8,8),16-(6)]
   107       6.294979       6.294979       6.294979    6[6-(6,16),8-(57),8-(57)]
   108        3.76329        3.76329        3.76329    6[6-(6,16),8-(57),8-(57)]
   109       10.70719       10.70719       10.70719    16[6-(6,6),6-(6,6)]
   110       0.185246       0.185246       0.185246    16[6-(6,6),6-(6,6)]
   111      10.634214      10.634214      10.634214    16[6-(6,6),6-(6,6)]
   112        0.51981        0.51981        0.51981    16[6-(6,6),6-(6,6)]
   113      11.041755      11.041755      11.041755    16[6-(6,6),6-(6,6)]
   114       0.592786       0.592786       0.592786    16[6-(6,6),6-(6,6)]
   115        6.13331        6.13331        6.13331    16[6-(6,6),6-(6,6)]
   116       5.428255       5.428255       5.428255    16[6-(6,6),6-(6,6)]
   117       6.206286       6.206286       6.206286    16[6-(6,6),6-(6,6)]
   118        5.09369        5.09369        5.09369    16[6-(6,6),6-(6,6)]
   119       5.798746       5.798746       5.798746    16[6-(6,6),6-(6,6)]
   120       5.020714       5.020714       5.020714    16[6-(6,6),6-(6,6)]
   121       1.508909       1.508909       1.508909    8[6-(6,8),57-(8,8,8,8,8,8)]
   122       0.700565       0.700565       0.700565    8[6-(6,8),57-(8,8,8,8,8)]
   123       9.629398       9.629398       9.629398    8[6-(6,8),57-(8,8,8,8,8)]
   124       9.098361       9.098361       9.098361    8[6-(6,8),57-(8,8,8,8,8,8)]
   125       0.595031       0.595031       0.595031    8[6-(6,8),57-(8,8,8,8,8)]
   126       1.466246       1.466246       1.466246    8[6-(6,8),57-(8,8,8,8,8,8)]
   127        9.28922        9.28922        9.28922    8[6-(6,8),57-(8,8,8,8,8)]
   128      10.178398      10.178398      10.178398    8[6-(6,8),57-(8,8,8,8,8,8)]
   129       0.923982       0.923982       0.923982    8[6-(6,8),57-(8,8,8,8,8)]
   130        0.84427        0.84427        0.84427    8[6-(6,8),57-(8,8,8,8,8,8)]
   131       8.851367       8.851367       8.851367    8[6-(6,8),57-(8,8,8,8,8)]
   132       9.182563       9.182563       9.182563    8[6-(6,8),57-(8,8,8,8,8,8)]
   133       2.366652       2.366652       2.366652    8[1-(0),57-(8,8,8,8,8,8)]
   134       9.718091       9.718091       9.718091    8[6-(6,8),57-(8,8,8,8,8,8)]
   135      10.526435      10.526435      10.526435    8[6-(6,8),57-(8,8,8,8,8)]
   136       1.597602       1.597602       1.597602    8[6-(6,8),57-(8,8,8,8,8)]
   137       2.128639       2.128639       2.128639    8[6-(6,8),57-(8,8,8,8,8,8)]
   138      10.631969      10.631969      10.631969    8[6-(6,8),57-(8,8,8,8,8)]
   139       9.760754       9.760754       9.760754    8[6-(6,8),57-(8,8,8,8,8,8)]
   140        1.93778        1.93778        1.93778    8[6-(6,8),57-(8,8,8,8,8)]
   141       1.048602       1.048602       1.048602    8[6-(6,8),57-(8,8,8,8,8,8)]
   142      10.303018      10.303018      10.303018    8[6-(6,8),57-(8,8,8,8,8)]
   143       10.38273       10.38273       10.38273    8[6-(6,8),57-(8,8,8,8,8,8)]
   144       2.375633       2.375633       2.375633    8[6-(6,8),57-(8,8,8,8,8)]
   145       2.044437       2.044437       2.044437    8[6-(6,8),57-(8,8,8,8,8,8)]
   146       8.860348       8.860348       8.860348    8[1-(0),57-(8,8,8,8,8,8)]
   147       4.104591       4.104591       4.104591    8[6-(6,8),57-(8,8,8,8,8,8)]
   148       4.912935       4.912935       4.912935    8[6-(6,8),57-(8,8,8,8,8)]
   149       7.211102       7.211102       7.211102    8[6-(6,8),57-(8,8,8,8,8)]
   150       7.742139       7.742139       7.742139    8[6-(6,8),57-(8,8,8,8,8,8)]
   151       5.018469       5.018469       5.018469    8[6-(6,8),57-(8,8,8,8,8)]
   152       4.147254       4.147254       4.147254    8[6-(6,8),57-(8,8,8,8,8,8)]
   153        7.55128        7.55128        7.55128    8[6-(6,8),57-(8,8,8,8,8)]
   154       6.662102       6.662102       6.662102    8[6-(6,8),57-(8,8,8,8,8,8)]
   155       4.689518       4.689518       4.689518    8[6-(6,8),57-(8,8,8,8,8)]
   156        4.76923        4.76923        4.76923    8[6-(6,8),57-(8,8,8,8,8,8)]
   157       7.989133       7.989133       7.989133    8[6-(6,8),57-(8,8,8,8,8)]
   158       7.657937       7.657937       7.657937    8[6-(6,8),57-(8,8,8,8,8,8)]
   159       3.246848       3.246848       3.246848    8[1-(0),57-(8,8,8,8,8,8)]
   160       7.122409       7.122409       7.122409    8[6-(6,8),57-(8,8,8,8,8,8)]
   161       6.314065       6.314065       6.314065    8[6-(6,8),57-(8,8,8,8,8)]
   162       4.015898       4.015898       4.015898    8[6-(6,8),57-(8,8,8,8,8)]
   163       3.484861       3.484861       3.484861    8[6-(6,8),57-(8,8,8,8,8,8)]
   164       6.208531       6.208531       6.208531    8[6-(6,8),57-(8,8,8,8,8)]
   165       7.079746       7.079746       7.079746    8[6-(6,8),57-(8,8,8,8,8,8)]
   166        3.67572        3.67572        3.67572    8[6-(6,8),57-(8,8,8,8,8)]
   167       4.564898       4.564898       4.564898    8[6-(6,8),57-(8,8,8,8,8,8)]
   168       6.537482       6.537482       6.537482    8[6-(6,8),57-(8,8,8,8,8)]
   169        6.45777        6.45777        6.45777    8[6-(6,8),57-(8,8,8,8,8,8)]
   170       3.237867       3.237867       3.237867    8[6-(6,8),57-(8,8,8,8,8)]
   171       3.569063       3.569063       3.569063    8[6-(6,8),57-(8,8,8,8,8,8)]
   172       7.980152       7.980152       7.980152    8[1-(0),57-(8,8,8,8,8,8)]
