# Supplementary material for: A collection of forcefield precursors for metal–organic frameworks
Source: RSC Adv. 2019 Nov 13;9(63):36492–507. doi: 10.1039/c9ra07327b (PMC9075174; doi:10.1039/c9ra07327b)
Supplement: RA-009-C9RA07327B-s767 [file RA-009-C9RA07327B-s767.txt]

FUNBAS_clean

11.521000    0.000000    0.000000
0.000000    14.008000    0.000000
0.000000    -1.826132    15.594443

     1       1.096799       1.096799       1.096799    30[7-(6,6),8-(6),8-(6),8-(6),8-(6)]
     2       1.101408       1.101408       1.101408    30[7-(6,6),8-(6),8-(6),8-(6),8-(6)]
     3       6.857299       6.857299       6.857299    30[7-(6,6),8-(6),8-(6),8-(6),8-(6)]
     4       6.861908       6.861908       6.861908    30[7-(6,6),8-(6),8-(6),8-(6),8-(6)]
     5       4.687895       4.687895       4.687895    1[6-(6,6)]
     6       5.993224       5.993224       5.993224    1[6-(6,6)]
     7       4.481669       4.481669       4.481669    1[6-(6,6)]
     8       3.177492       3.177492       3.177492    1[6-(6,6)]
     9       9.175324       9.175324       9.175324    1[6-(6,6)]
    10       4.598031       4.598031       4.598031    1[6-(6,6)]
    11        9.33777        9.33777        9.33777    1[6-(6,6)]
    12      10.674206      10.674206      10.674206    1[6-(6,6)]
    13       8.807804       8.807804       8.807804    1[6-(6,6)]
    14        7.60386        7.60386        7.60386    1[6-(6,6)]
    15       9.235234       9.235234       9.235234    1[6-(6,6)]
    16      10.352771      10.352771      10.352771    1[6-(6,6)]
    17       8.890756       8.890756       8.890756    1[6-(6,6)]
    18       7.598099       7.598099       7.598099    1[6-(6,6)]
    19       4.244336       4.244336       4.244336    1[6-(6,6)]
    20       3.308831       3.308831       3.308831    1[6-(6,6)]
    21       4.659092       4.659092       4.659092    1[6-(6,6)]
    22       6.148758       6.148758       6.148758    1[6-(6,6)]
    23       3.134864       3.134864       3.134864    1[6-(6,7)]
    24       3.085324       3.085324       3.085324    1[6-(6,6)]
    25      10.569365      10.569365      10.569365    1[6-(6,6)]
    26      10.746789      10.746789      10.746789    1[6-(6,7)]
    27       3.053065       3.053065       3.053065    1[6-(6,6)]
    28       2.891771       2.891771       2.891771    1[6-(6,7)]
    29      10.967992      10.967992      10.967992    1[6-(6,7)]
    30      10.841261      10.841261      10.841261    1[6-(6,6)]
    31      10.448395      10.448395      10.448395    1[6-(6,6)]
    32       0.232724       0.232724       0.232724    1[6-(6,6)]
    33      10.242169      10.242169      10.242169    1[6-(6,6)]
    34       8.937992       8.937992       8.937992    1[6-(6,6)]
    35       3.414824       3.414824       3.414824    1[6-(6,6)]
    36      10.358531      10.358531      10.358531    1[6-(6,6)]
    37        3.57727        3.57727        3.57727    1[6-(6,6)]
    38       4.913706       4.913706       4.913706    1[6-(6,6)]
    39       3.047304       3.047304       3.047304    1[6-(6,6)]
    40        1.84336        1.84336        1.84336    1[6-(6,6)]
    41       3.474734       3.474734       3.474734    1[6-(6,6)]
    42       4.592271       4.592271       4.592271    1[6-(6,6)]
    43       3.130256       3.130256       3.130256    1[6-(6,6)]
    44       1.837599       1.837599       1.837599    1[6-(6,6)]
    45      10.004836      10.004836      10.004836    1[6-(6,6)]
    46       9.069331       9.069331       9.069331    1[6-(6,6)]
    47      10.419592      10.419592      10.419592    1[6-(6,6)]
    48       0.388258       0.388258       0.388258    1[6-(6,6)]
    49       8.895364       8.895364       8.895364    1[6-(6,7)]
    50       8.845824       8.845824       8.845824    1[6-(6,6)]
    51       4.808865       4.808865       4.808865    1[6-(6,6)]
    52       4.986289       4.986289       4.986289    1[6-(6,7)]
    53       8.813565       8.813565       8.813565    1[6-(6,6)]
    54       8.652271       8.652271       8.652271    1[6-(6,7)]
    55       5.207492       5.207492       5.207492    1[6-(6,7)]
    56       5.080761       5.080761       5.080761    1[6-(6,6)]
    57        2.76504        2.76504        2.76504    6[6-(6,6),8-(30),8-(30)]
    58       3.809995       3.809995       3.809995    6[6-(1,6),6-(1,6),6-(8,8)]
    59       4.646419       4.646419       4.646419    6[1-(0),6-(1,6),6-(6,6)]
    60       5.421783       5.421783       5.421783    6[1-(0),6-(1,6),6-(6,6)]
    61       5.359569       5.359569       5.359569    6[6-(1,6),6-(1,6),6-(6,6)]
    62       4.524297       4.524297       4.524297    6[1-(0),6-(1,6),6-(6,6)]
    63       3.748933       3.748933       3.748933    6[1-(0),6-(1,6),6-(6,6)]
    64       6.129172       6.129172       6.129172    6[6-(1,6),6-(6,6),6-(6,6)]
    65       7.477129       7.477129       7.477129    6[6-(1,6),6-(6,6),6-(6,6)]
    66       8.225994       8.225994       8.225994    6[1-(0),6-(6,6),6-(6,6)]
    67        7.48865        7.48865        7.48865    6[6-(1,6),6-(6,6),6-(6,6)]
    68       6.048525       6.048525       6.048525    6[6-(1,6),6-(6,6),6-(6,6)]
    69       5.541601       5.541601       5.541601    6[1-(0),6-(6,6),6-(6,6)]
    70       8.375767       8.375767       8.375767    6[6-(1,6),6-(1,6),6-(6,6)]
    71       9.262884       9.262884       9.262884    6[1-(0),6-(1,6),6-(6,6)]
    72      10.069354      10.069354      10.069354    6[1-(0),6-(1,6),6-(6,6)]
    73       9.931102       9.931102       9.931102    6[6-(1,6),6-(1,6),6-(8,8)]
    74       8.951817       8.951817       8.951817    6[1-(0),6-(1,6),6-(6,6)]
    75       8.225994       8.225994       8.225994    6[1-(0),6-(1,6),6-(6,6)]
    76       8.433372       8.433372       8.433372    6[6-(1,6),6-(1,6),6-(6,6)]
    77       9.205279       9.205279       9.205279    6[1-(0),6-(1,6),6-(6,6)]
    78        9.90806        9.90806        9.90806    6[1-(0),6-(1,6),6-(6,6)]
    79      10.069354      10.069354      10.069354    6[6-(1,6),6-(1,6),6-(8,8)]
    80       9.020943       9.020943       9.020943    6[1-(0),6-(1,6),6-(6,6)]
    81       8.249036       8.249036       8.249036    6[1-(0),6-(1,6),6-(6,6)]
    82       5.345744       5.345744       5.345744    6[6-(1,6),6-(1,6),6-(6,6)]
    83       4.447106       4.447106       4.447106    6[1-(0),6-(1,6),6-(6,6)]
    84       3.778888       3.778888       3.778888    6[1-(0),6-(1,6),6-(6,6)]
    85       3.675199       3.675199       3.675199    6[6-(1,6),6-(1,6),6-(8,8)]
    86       4.596879       4.596879       4.596879    6[1-(0),6-(1,6),6-(6,6)]
    87       5.460954       5.460954       5.460954    6[1-(0),6-(1,6),6-(6,6)]
    88       2.315721       2.315721       2.315721    6[1-(0),6-(1,6),7-(6,30)]
    89       2.269637       2.269637       2.269637    6[1-(0),6-(1,7),6-(6,6)]
    90       1.163621       1.163621       1.163621    6[6-(1,6),6-(1,6),6-(6,6)]
    91      11.394269      11.394269      11.394269    6[1-(0),6-(1,7),6-(6,6)]
    92       0.023042       0.023042       0.023042    6[1-(0),6-(1,6),7-(6,30)]
    93       0.979285       0.979285       0.979285    6[6-(1,6),6-(1,6),6-(6,6)]
    94       2.258116       2.258116       2.258116    6[1-(0),6-(1,7),6-(6,6)]
    95        2.18899        2.18899        2.18899    6[1-(0),6-(1,6),7-(6,30)]
    96       0.207378       0.207378       0.207378    6[1-(0),6-(1,6),7-(6,30)]
    97       0.011521       0.011521       0.011521    6[1-(0),6-(1,7),6-(6,6)]
    98       2.834166       2.834166       2.834166    6[6-(6,6),8-(30),8-(30)]
    99      10.795177      10.795177      10.795177    6[6-(6,6),8-(30),8-(30)]
   100      10.898866      10.898866      10.898866    6[6-(6,6),8-(30),8-(30)]
   101        8.52554        8.52554        8.52554    6[6-(6,6),8-(30),8-(30)]
   102       9.570495       9.570495       9.570495    6[6-(1,6),6-(1,6),6-(8,8)]
   103      10.406919      10.406919      10.406919    6[1-(0),6-(1,6),6-(6,6)]
   104      11.182283      11.182283      11.182283    6[1-(0),6-(1,6),6-(6,6)]
   105      11.120069      11.120069      11.120069    6[6-(1,6),6-(1,6),6-(6,6)]
   106      10.284797      10.284797      10.284797    6[1-(0),6-(1,6),6-(6,6)]
   107       9.509433       9.509433       9.509433    6[1-(0),6-(1,6),6-(6,6)]
   108       0.368672       0.368672       0.368672    6[6-(1,6),6-(6,6),6-(6,6)]
   109       1.716629       1.716629       1.716629    6[6-(1,6),6-(6,6),6-(6,6)]
   110       2.465494       2.465494       2.465494    6[1-(0),6-(6,6),6-(6,6)]
   111        1.72815        1.72815        1.72815    6[6-(1,6),6-(6,6),6-(6,6)]
   112       0.288025       0.288025       0.288025    6[6-(1,6),6-(6,6),6-(6,6)]
   113      11.302101      11.302101      11.302101    6[1-(0),6-(6,6),6-(6,6)]
   114       2.615267       2.615267       2.615267    6[6-(1,6),6-(1,6),6-(6,6)]
   115       3.502384       3.502384       3.502384    6[1-(0),6-(1,6),6-(6,6)]
   116       4.308854       4.308854       4.308854    6[1-(0),6-(1,6),6-(6,6)]
   117       4.170602       4.170602       4.170602    6[6-(1,6),6-(1,6),6-(8,8)]
   118       3.191317       3.191317       3.191317    6[1-(0),6-(1,6),6-(6,6)]
   119       2.465494       2.465494       2.465494    6[1-(0),6-(1,6),6-(6,6)]
   120       2.672872       2.672872       2.672872    6[6-(1,6),6-(1,6),6-(6,6)]
   121       3.444779       3.444779       3.444779    6[1-(0),6-(1,6),6-(6,6)]
   122        4.14756        4.14756        4.14756    6[1-(0),6-(1,6),6-(6,6)]
   123       4.308854       4.308854       4.308854    6[6-(1,6),6-(1,6),6-(8,8)]
   124       3.260443       3.260443       3.260443    6[1-(0),6-(1,6),6-(6,6)]
   125       2.488536       2.488536       2.488536    6[1-(0),6-(1,6),6-(6,6)]
   126      11.106244      11.106244      11.106244    6[6-(1,6),6-(1,6),6-(6,6)]
   127      10.207606      10.207606      10.207606    6[1-(0),6-(1,6),6-(6,6)]
   128       9.539388       9.539388       9.539388    6[1-(0),6-(1,6),6-(6,6)]
   129       9.435699       9.435699       9.435699    6[6-(1,6),6-(1,6),6-(8,8)]
   130      10.357379      10.357379      10.357379    6[1-(0),6-(1,6),6-(6,6)]
   131      11.221454      11.221454      11.221454    6[1-(0),6-(1,6),6-(6,6)]
   132       8.076221       8.076221       8.076221    6[1-(0),6-(1,6),7-(6,30)]
   133       8.030137       8.030137       8.030137    6[1-(0),6-(1,7),6-(6,6)]
   134       6.924121       6.924121       6.924121    6[6-(1,6),6-(1,6),6-(6,6)]
   135       5.633769       5.633769       5.633769    6[1-(0),6-(1,7),6-(6,6)]
   136       5.783542       5.783542       5.783542    6[1-(0),6-(1,6),7-(6,30)]
   137       6.739785       6.739785       6.739785    6[6-(1,6),6-(1,6),6-(6,6)]
   138       8.018616       8.018616       8.018616    6[1-(0),6-(1,7),6-(6,6)]
   139        7.94949        7.94949        7.94949    6[1-(0),6-(1,6),7-(6,30)]
   140       5.967878       5.967878       5.967878    6[1-(0),6-(1,6),7-(6,30)]
   141       5.772021       5.772021       5.772021    6[1-(0),6-(1,7),6-(6,6)]
   142       8.594666       8.594666       8.594666    6[6-(6,6),8-(30),8-(30)]
   143       5.034677       5.034677       5.034677    6[6-(6,6),8-(30),8-(30)]
   144       5.138366       5.138366       5.138366    6[6-(6,6),8-(30),8-(30)]
   145       1.117537       1.117537       1.117537    7[6-(1,6),6-(1,6),30-(8,8,8,8)]
   146       1.082974       1.082974       1.082974    7[6-(1,6),6-(1,6),30-(8,8,8,8)]
   147       6.878037       6.878037       6.878037    7[6-(1,6),6-(1,6),30-(8,8,8,8)]
   148       6.843474       6.843474       6.843474    7[6-(1,6),6-(1,6),30-(8,8,8,8)]
   149       2.638309       2.638309       2.638309    8[6-(6,8),30-(7,8,8,8)]
   150       2.639461       2.639461       2.639461    8[6-(6,8),30-(7,8,8,8)]
   151       2.672872       2.672872       2.672872    8[6-(6,8),30-(7,8,8,8)]
   152        2.69361        2.69361        2.69361    8[6-(6,8),30-(7,8,8,8)]
   153      11.419615      11.419615      11.419615    8[6-(6,8),30-(7,8,8,8)]
   154      11.359706      11.359706      11.359706    8[6-(6,8),30-(7,8,8,8)]
   155      11.328599      11.328599      11.328599    8[6-(6,8),30-(7,8,8,8)]
   156      11.329751      11.329751      11.329751    8[6-(6,8),30-(7,8,8,8)]
   157       8.398809       8.398809       8.398809    8[6-(6,8),30-(7,8,8,8)]
   158       8.399961       8.399961       8.399961    8[6-(6,8),30-(7,8,8,8)]
   159       8.433372       8.433372       8.433372    8[6-(6,8),30-(7,8,8,8)]
   160        8.45411        8.45411        8.45411    8[6-(6,8),30-(7,8,8,8)]
   161       5.659115       5.659115       5.659115    8[6-(6,8),30-(7,8,8,8)]
   162       5.599206       5.599206       5.599206    8[6-(6,8),30-(7,8,8,8)]
   163       5.568099       5.568099       5.568099    8[6-(6,8),30-(7,8,8,8)]
   164       5.569251       5.569251       5.569251    8[6-(6,8),30-(7,8,8,8)]
