# Supplementary material for: A collection of forcefield precursors for metal–organic frameworks
Source: RSC Adv. 2019 Nov 13;9(63):36492–507. doi: 10.1039/c9ra07327b (PMC9075174; doi:10.1039/c9ra07327b)
Supplement: RA-009-C9RA07327B-s768 [file RA-009-C9RA07327B-s768.txt]

FUNBEW_clean

11.203800    0.000000    0.000000
0.000000    13.975000    0.000000
0.000000    0.000000    15.848000

     1         5.6019         5.6019         5.6019    30[7-(6,6),8-(6),8-(6),8-(6),8-(6)]
     2         5.6019         5.6019         5.6019    30[7-(6,6),8-(6),8-(6),8-(6),8-(6)]
     3       9.657676       9.657676       9.657676    1[6-(6,6)]
     4       8.426378       8.426378       8.426378    1[6-(6,6)]
     5       1.546124       1.546124       1.546124    1[6-(6,6)]
     6       2.777422       2.777422       2.777422    1[6-(6,6)]
     7       1.546124       1.546124       1.546124    1[6-(6,6)]
     8       2.777422       2.777422       2.777422    1[6-(6,6)]
     9       9.657676       9.657676       9.657676    1[6-(6,6)]
    10       8.426378       8.426378       8.426378    1[6-(6,6)]
    11       1.546124       1.546124       1.546124    1[6-(6,6)]
    12       2.777422       2.777422       2.777422    1[6-(6,6)]
    13       9.657676       9.657676       9.657676    1[6-(6,6)]
    14       8.426378       8.426378       8.426378    1[6-(6,6)]
    15       9.657676       9.657676       9.657676    1[6-(6,6)]
    16       8.426378       8.426378       8.426378    1[6-(6,6)]
    17       1.546124       1.546124       1.546124    1[6-(6,6)]
    18       2.777422       2.777422       2.777422    1[6-(6,6)]
    19       7.480777       7.480777       7.480777    1[6-(6,7)]
    20       7.589454       7.589454       7.589454    1[6-(6,6)]
    21       3.723023       3.723023       3.723023    1[6-(6,7)]
    22       3.614346       3.614346       3.614346    1[6-(6,6)]
    23       3.723023       3.723023       3.723023    1[6-(6,7)]
    24       3.614346       3.614346       3.614346    1[6-(6,6)]
    25       7.480777       7.480777       7.480777    1[6-(6,7)]
    26       7.589454       7.589454       7.589454    1[6-(6,6)]
    27       9.391025       9.391025       9.391025    6[1-(0),6-(1,6),6-(6,6)]
    28       8.657176       8.657176       8.657176    6[1-(0),6-(1,6),6-(6,6)]
    29       1.812775       1.812775       1.812775    6[1-(0),6-(1,6),6-(6,6)]
    30       2.546624       2.546624       2.546624    6[1-(0),6-(1,6),6-(6,6)]
    31       1.812775       1.812775       1.812775    6[1-(0),6-(1,6),6-(6,6)]
    32       2.546624       2.546624       2.546624    6[1-(0),6-(1,6),6-(6,6)]
    33       9.391025       9.391025       9.391025    6[1-(0),6-(1,6),6-(6,6)]
    34       8.657176       8.657176       8.657176    6[1-(0),6-(1,6),6-(6,6)]
    35       1.812775       1.812775       1.812775    6[1-(0),6-(1,6),6-(6,6)]
    36       2.546624       2.546624       2.546624    6[1-(0),6-(1,6),6-(6,6)]
    37       9.391025       9.391025       9.391025    6[1-(0),6-(1,6),6-(6,6)]
    38       8.657176       8.657176       8.657176    6[1-(0),6-(1,6),6-(6,6)]
    39       9.391025       9.391025       9.391025    6[1-(0),6-(1,6),6-(6,6)]
    40       8.657176       8.657176       8.657176    6[1-(0),6-(1,6),6-(6,6)]
    41       1.812775       1.812775       1.812775    6[1-(0),6-(1,6),6-(6,6)]
    42       2.546624       2.546624       2.546624    6[1-(0),6-(1,6),6-(6,6)]
    43       9.845899       9.845899       9.845899    6[6-(6,6),6-(6,6),35-(0)]
    44       1.357901       1.357901       1.357901    6[6-(6,6),6-(6,6),35-(0)]
    45         5.6019         5.6019         5.6019    6[6-(1,6),6-(1,6),6-(6,6)]
    46         5.6019         5.6019         5.6019    6[6-(1,6),6-(1,6),6-(6,6)]
    47       10.52485       10.52485       10.52485    6[6-(6,35),6-(6,6),6-(6,6)]
    48       9.746186       9.746186       9.746186    6[6-(1,6),6-(1,6),6-(6,6)]
    49        8.25496        8.25496        8.25496    6[6-(1,6),6-(1,6),6-(8,8)]
    50       7.348572       7.348572       7.348572    6[6-(6,6),8-(30),8-(30)]
    51        0.67895        0.67895        0.67895    6[6-(6,35),6-(6,6),6-(6,6)]
    52       1.457614       1.457614       1.457614    6[6-(1,6),6-(1,6),6-(6,6)]
    53        2.94884        2.94884        2.94884    6[6-(1,6),6-(1,6),6-(8,8)]
    54       3.855228       3.855228       3.855228    6[6-(6,6),8-(30),8-(30)]
    55        0.67895        0.67895        0.67895    6[6-(6,35),6-(6,6),6-(6,6)]
    56       1.457614       1.457614       1.457614    6[6-(1,6),6-(1,6),6-(6,6)]
    57        2.94884        2.94884        2.94884    6[6-(1,6),6-(1,6),6-(8,8)]
    58       3.855228       3.855228       3.855228    6[6-(6,6),8-(30),8-(30)]
    59       10.52485       10.52485       10.52485    6[6-(6,35),6-(6,6),6-(6,6)]
    60       9.746186       9.746186       9.746186    6[6-(1,6),6-(1,6),6-(6,6)]
    61        8.25496        8.25496        8.25496    6[6-(1,6),6-(1,6),6-(8,8)]
    62       7.348572       7.348572       7.348572    6[6-(6,6),8-(30),8-(30)]
    63       6.659539       6.659539       6.659539    6[1-(0),6-(1,6),7-(6,30)]
    64       6.740206       6.740206       6.740206    6[1-(0),6-(1,7),6-(6,6)]
    65       4.544261       4.544261       4.544261    6[1-(0),6-(1,6),7-(6,30)]
    66       4.463594       4.463594       4.463594    6[1-(0),6-(1,7),6-(6,6)]
    67       4.544261       4.544261       4.544261    6[1-(0),6-(1,6),7-(6,30)]
    68       4.463594       4.463594       4.463594    6[1-(0),6-(1,7),6-(6,6)]
    69       6.659539       6.659539       6.659539    6[1-(0),6-(1,6),7-(6,30)]
    70       6.740206       6.740206       6.740206    6[1-(0),6-(1,7),6-(6,6)]
    71       7.927249       7.927249       7.927249    35[6-(6,6)]
    72       3.276551       3.276551       3.276551    35[6-(6,6)]
    73         5.6019         5.6019         5.6019    7[6-(1,6),6-(1,6),30-(8,8,8,8)]
    74         5.6019         5.6019         5.6019    7[6-(1,6),6-(1,6),30-(8,8,8,8)]
    75       7.000134       7.000134       7.000134    8[6-(6,8),30-(7,8,8,8)]
    76       4.203666       4.203666       4.203666    8[6-(6,8),30-(7,8,8,8)]
    77       4.203666       4.203666       4.203666    8[6-(6,8),30-(7,8,8,8)]
    78       7.000134       7.000134       7.000134    8[6-(6,8),30-(7,8,8,8)]
    79       4.203666       4.203666       4.203666    8[6-(6,8),30-(7,8,8,8)]
    80       7.000134       7.000134       7.000134    8[6-(6,8),30-(7,8,8,8)]
    81       7.000134       7.000134       7.000134    8[6-(6,8),30-(7,8,8,8)]
    82       4.203666       4.203666       4.203666    8[6-(6,8),30-(7,8,8,8)]
