# Supplementary material for: A collection of forcefield precursors for metal–organic frameworks
Source: RSC Adv. 2019 Nov 13;9(63):36492–507. doi: 10.1039/c9ra07327b (PMC9075174; doi:10.1039/c9ra07327b)
Supplement: RA-009-C9RA07327B-s769 [file RA-009-C9RA07327B-s769.txt]

FUNBIA_clean

11.626800    0.000000    0.000000
0.000000    15.654000    0.000000
0.000000    0.000000    15.946700

     1       1.650657       1.650657       1.650657    30[7-(6,6),8-(6),8-(6),8-(6),8-(6)]
     2       1.662284       1.662284       1.662284    30[7-(6,6),8-(6),8-(6),8-(6),8-(6)]
     3       7.464057       7.464057       7.464057    30[7-(6,6),8-(6),8-(6),8-(6),8-(6)]
     4       7.475684       7.475684       7.475684    30[7-(6,6),8-(6),8-(6),8-(6),8-(6)]
     5        3.57059        3.57059        3.57059    1[6-(6,6)]
     6       6.779587       6.779587       6.779587    1[6-(6,6)]
     7       5.287869       5.287869       5.287869    1[6-(6,6)]
     8       9.957192       9.957192       9.957192    1[6-(6,6)]
     9      11.433795      11.433795      11.433795    1[6-(6,6)]
    10       4.947203       4.947203       4.947203    1[6-(6,6)]
    11       9.680474       9.680474       9.680474    1[6-(6,6)]
    12       8.248052       8.248052       8.248052    1[6-(6,6)]
    13        3.57059        3.57059        3.57059    1[6-(6,6)]
    14       6.779587       6.779587       6.779587    1[6-(6,6)]
    15       5.287869       5.287869       5.287869    1[6-(6,6)]
    16       9.957192       9.957192       9.957192    1[6-(6,6)]
    17      11.433795      11.433795      11.433795    1[6-(6,6)]
    18       4.947203       4.947203       4.947203    1[6-(6,6)]
    19       9.680474       9.680474       9.680474    1[6-(6,6)]
    20       8.248052       8.248052       8.248052    1[6-(6,6)]
    21       3.720576       3.720576       3.720576    1[6-(6,6)]
    22      11.327991      11.327991      11.327991    1[6-(6,7)]
    23       3.603145       3.603145       3.603145    1[6-(6,7)]
    24      11.369848      11.369848      11.369848    1[6-(6,6)]
    25      10.787345      10.787345      10.787345    1[6-(6,6)]
    26      11.186144      11.186144      11.186144    1[6-(6,7)]
    27       3.349681       3.349681       3.349681    1[6-(6,7)]
    28       3.170628       3.170628       3.170628    1[6-(6,6)]
    29        9.78744        9.78744        9.78744    1[6-(6,6)]
    30       5.221596       5.221596       5.221596    1[6-(6,6)]
    31        9.38399        9.38399        9.38399    1[6-(6,6)]
    32       0.966187       0.966187       0.966187    1[6-(6,6)]
    33      11.101269      11.101269      11.101269    1[6-(6,6)]
    34       4.143792       4.143792       4.143792    1[6-(6,6)]
    35       5.620395       5.620395       5.620395    1[6-(6,6)]
    36      10.760603      10.760603      10.760603    1[6-(6,6)]
    37       3.867074       3.867074       3.867074    1[6-(6,6)]
    38       2.434652       2.434652       2.434652    1[6-(6,6)]
    39        9.38399        9.38399        9.38399    1[6-(6,6)]
    40       0.966187       0.966187       0.966187    1[6-(6,6)]
    41      11.101269      11.101269      11.101269    1[6-(6,6)]
    42       4.143792       4.143792       4.143792    1[6-(6,6)]
    43       5.620395       5.620395       5.620395    1[6-(6,6)]
    44      10.760603      10.760603      10.760603    1[6-(6,6)]
    45       3.867074       3.867074       3.867074    1[6-(6,6)]
    46       2.434652       2.434652       2.434652    1[6-(6,6)]
    47       9.533976       9.533976       9.533976    1[6-(6,6)]
    48       5.514591       5.514591       5.514591    1[6-(6,7)]
    49       9.416545       9.416545       9.416545    1[6-(6,7)]
    50       5.556448       5.556448       5.556448    1[6-(6,6)]
    51       4.973945       4.973945       4.973945    1[6-(6,6)]
    52       5.372744       5.372744       5.372744    1[6-(6,7)]
    53       9.163081       9.163081       9.163081    1[6-(6,7)]
    54       8.984028       8.984028       8.984028    1[6-(6,6)]
    55        3.97404        3.97404        3.97404    1[6-(6,6)]
    56      11.034996      11.034996      11.034996    1[6-(6,6)]
    57        10.6548        10.6548        10.6548    6[6-(1,6),6-(1,6),6-(8,8)]
    58       11.52681       11.52681       11.52681    6[6-(6,6),8-(30),8-(30)]
    59       4.339122       4.339122       4.339122    6[6-(1,6),6-(1,6),6-(8,8)]
    60        3.40549        3.40549        3.40549    6[6-(6,6),8-(30),8-(30)]
    61        5.99129        5.99129        5.99129    6[6-(1,6),6-(1,6),6-(6,6)]
    62       9.017746       9.017746       9.017746    6[6-(1,6),6-(1,6),6-(6,6)]
    63       8.236425       8.236425       8.236425    6[6-(1,6),6-(6,6),6-(6,6)]
    64       6.858649       6.858649       6.858649    6[6-(1,6),6-(6,6),6-(6,6)]
    65       4.200763       4.200763       4.200763    6[1-(0),6-(1,6),6-(6,6)]
    66        6.12151        6.12151        6.12151    6[1-(0),6-(1,6),6-(6,6)]
    67       5.244849       5.244849       5.244849    6[1-(0),6-(1,6),6-(6,6)]
    68       9.928125       9.928125       9.928125    6[1-(0),6-(1,6),6-(6,6)]
    69       10.77223       10.77223       10.77223    6[1-(0),6-(1,6),6-(6,6)]
    70       5.022778       5.022778       5.022778    6[1-(0),6-(1,6),6-(6,6)]
    71       9.731632       9.731632       9.731632    6[1-(0),6-(1,6),6-(6,6)]
    72       8.879387       8.879387       8.879387    6[1-(0),6-(1,6),6-(6,6)]
    73        10.6548        10.6548        10.6548    6[6-(1,6),6-(1,6),6-(8,8)]
    74       11.52681       11.52681       11.52681    6[6-(6,6),8-(30),8-(30)]
    75       4.339122       4.339122       4.339122    6[6-(1,6),6-(1,6),6-(8,8)]
    76        3.40549        3.40549        3.40549    6[6-(6,6),8-(30),8-(30)]
    77        5.99129        5.99129        5.99129    6[6-(1,6),6-(1,6),6-(6,6)]
    78       9.017746       9.017746       9.017746    6[6-(1,6),6-(1,6),6-(6,6)]
    79       8.236425       8.236425       8.236425    6[6-(1,6),6-(6,6),6-(6,6)]
    80       6.858649       6.858649       6.858649    6[6-(1,6),6-(6,6),6-(6,6)]
    81       4.200763       4.200763       4.200763    6[1-(0),6-(1,6),6-(6,6)]
    82        6.12151        6.12151        6.12151    6[1-(0),6-(1,6),6-(6,6)]
    83       5.244849       5.244849       5.244849    6[1-(0),6-(1,6),6-(6,6)]
    84       9.928125       9.928125       9.928125    6[1-(0),6-(1,6),6-(6,6)]
    85       10.77223       10.77223       10.77223    6[1-(0),6-(1,6),6-(6,6)]
    86       5.022778       5.022778       5.022778    6[1-(0),6-(1,6),6-(6,6)]
    87       9.731632       9.731632       9.731632    6[1-(0),6-(1,6),6-(6,6)]
    88       8.879387       8.879387       8.879387    6[1-(0),6-(1,6),6-(6,6)]
    89       1.147565       1.147565       1.147565    6[6-(1,6),6-(1,6),7-(7)]
    90       2.890422       2.890422       2.890422    6[1-(0),6-(1,7),6-(6,7)]
    91       0.519718       0.519718       0.519718    6[1-(0),6-(1,6),7-(6,30)]
    92        2.81136        2.81136        2.81136    6[1-(0),6-(1,6),7-(6,30)]
    93       1.725417       1.725417       1.725417    6[6-(1,6),6-(1,6),7-(7)]
    94       0.540646       0.540646       0.540646    6[1-(0),6-(1,7),6-(6,7)]
    95       0.029067       0.029067       0.029067    6[1-(0),6-(1,7),6-(6,7)]
    96       0.297646       0.297646       0.297646    6[1-(0),6-(1,6),7-(6,30)]
    97       2.493949       2.493949       2.493949    6[1-(0),6-(1,6),7-(6,30)]
    98       2.413724       2.413724       2.413724    6[1-(0),6-(1,7),6-(6,7)]
    99       8.860784       8.860784       8.860784    6[1-(0),6-(6,6),6-(6,6)]
   100       6.143601       6.143601       6.143601    6[1-(0),6-(6,6),6-(6,6)]
   101         4.8414         4.8414         4.8414    6[6-(1,6),6-(1,6),6-(8,8)]
   102        5.71341        5.71341        5.71341    6[6-(6,6),8-(30),8-(30)]
   103      10.152522      10.152522      10.152522    6[6-(1,6),6-(1,6),6-(8,8)]
   104        9.21889        9.21889        9.21889    6[6-(6,6),8-(30),8-(30)]
   105        0.17789        0.17789        0.17789    6[6-(1,6),6-(1,6),6-(6,6)]
   106       3.204346       3.204346       3.204346    6[6-(1,6),6-(1,6),6-(6,6)]
   107       2.423025       2.423025       2.423025    6[6-(1,6),6-(6,6),6-(6,6)]
   108       1.045249       1.045249       1.045249    6[6-(1,6),6-(6,6),6-(6,6)]
   109      10.014163      10.014163      10.014163    6[1-(0),6-(1,6),6-(6,6)]
   110        0.30811        0.30811        0.30811    6[1-(0),6-(1,6),6-(6,6)]
   111      11.058249      11.058249      11.058249    6[1-(0),6-(1,6),6-(6,6)]
   112       4.114725       4.114725       4.114725    6[1-(0),6-(1,6),6-(6,6)]
   113        4.95883        4.95883        4.95883    6[1-(0),6-(1,6),6-(6,6)]
   114      10.836178      10.836178      10.836178    6[1-(0),6-(1,6),6-(6,6)]
   115       3.918232       3.918232       3.918232    6[1-(0),6-(1,6),6-(6,6)]
   116       3.065987       3.065987       3.065987    6[1-(0),6-(1,6),6-(6,6)]
   117         4.8414         4.8414         4.8414    6[6-(1,6),6-(1,6),6-(8,8)]
   118        5.71341        5.71341        5.71341    6[6-(6,6),8-(30),8-(30)]
   119      10.152522      10.152522      10.152522    6[6-(1,6),6-(1,6),6-(8,8)]
   120        9.21889        9.21889        9.21889    6[6-(6,6),8-(30),8-(30)]
   121        0.17789        0.17789        0.17789    6[6-(1,6),6-(1,6),6-(6,6)]
   122       3.204346       3.204346       3.204346    6[6-(1,6),6-(1,6),6-(6,6)]
   123       2.423025       2.423025       2.423025    6[6-(1,6),6-(6,6),6-(6,6)]
   124       1.045249       1.045249       1.045249    6[6-(1,6),6-(6,6),6-(6,6)]
   125      10.014163      10.014163      10.014163    6[1-(0),6-(1,6),6-(6,6)]
   126        0.30811        0.30811        0.30811    6[1-(0),6-(1,6),6-(6,6)]
   127      11.058249      11.058249      11.058249    6[1-(0),6-(1,6),6-(6,6)]
   128       4.114725       4.114725       4.114725    6[1-(0),6-(1,6),6-(6,6)]
   129        4.95883        4.95883        4.95883    6[1-(0),6-(1,6),6-(6,6)]
   130      10.836178      10.836178      10.836178    6[1-(0),6-(1,6),6-(6,6)]
   131       3.918232       3.918232       3.918232    6[1-(0),6-(1,6),6-(6,6)]
   132       3.065987       3.065987       3.065987    6[1-(0),6-(1,6),6-(6,6)]
   133       6.960965       6.960965       6.960965    6[6-(1,6),6-(1,6),7-(7)]
   134       8.703822       8.703822       8.703822    6[1-(0),6-(1,7),6-(6,7)]
   135       6.333118       6.333118       6.333118    6[1-(0),6-(1,6),7-(6,30)]
   136        8.62476        8.62476        8.62476    6[1-(0),6-(1,6),7-(6,30)]
   137       7.538817       7.538817       7.538817    6[6-(1,6),6-(1,6),7-(7)]
   138       6.354046       6.354046       6.354046    6[1-(0),6-(1,7),6-(6,7)]
   139       5.842467       5.842467       5.842467    6[1-(0),6-(1,7),6-(6,7)]
   140       6.111046       6.111046       6.111046    6[1-(0),6-(1,6),7-(6,30)]
   141       8.307349       8.307349       8.307349    6[1-(0),6-(1,6),7-(6,30)]
   142       8.227124       8.227124       8.227124    6[1-(0),6-(1,7),6-(6,7)]
   143       3.047384       3.047384       3.047384    6[1-(0),6-(6,6),6-(6,6)]
   144       0.330201       0.330201       0.330201    6[1-(0),6-(6,6),6-(6,6)]
   145       1.657982       1.657982       1.657982    7[6-(1,6),6-(1,6),30-(8,8,8,8)]
   146       1.932374       1.932374       1.932374    7[6-(6,6),7-(6)]
   147       1.480092       1.480092       1.480092    7[6-(1,6),6-(1,6),30-(8,8,8,8)]
   148       0.910378       0.910378       0.910378    7[6-(6,6),7-(6)]
   149       7.471382       7.471382       7.471382    7[6-(1,6),6-(1,6),30-(8,8,8,8)]
   150       7.745774       7.745774       7.745774    7[6-(6,6),7-(6)]
   151       7.293492       7.293492       7.293492    7[6-(1,6),6-(1,6),30-(8,8,8,8)]
   152       6.723778       6.723778       6.723778    7[6-(6,6),7-(6)]
   153       2.897399       2.897399       2.897399    8[6-(6,8),30-(7,8,8,8)]
   154       0.061622       0.061622       0.061622    8[6-(6,8),30-(7,8,8,8)]
   155       2.810198       2.810198       2.810198    8[6-(6,8),30-(7,8,8,8)]
   156       0.019766       0.019766       0.019766    8[6-(6,8),30-(7,8,8,8)]
   157       2.897399       2.897399       2.897399    8[6-(6,8),30-(7,8,8,8)]
   158       0.061622       0.061622       0.061622    8[6-(6,8),30-(7,8,8,8)]
   159       2.810198       2.810198       2.810198    8[6-(6,8),30-(7,8,8,8)]
   160       0.019766       0.019766       0.019766    8[6-(6,8),30-(7,8,8,8)]
   161       8.710799       8.710799       8.710799    8[6-(6,8),30-(7,8,8,8)]
   162       5.875022       5.875022       5.875022    8[6-(6,8),30-(7,8,8,8)]
   163       8.623598       8.623598       8.623598    8[6-(6,8),30-(7,8,8,8)]
   164       5.833166       5.833166       5.833166    8[6-(6,8),30-(7,8,8,8)]
   165       8.710799       8.710799       8.710799    8[6-(6,8),30-(7,8,8,8)]
   166       5.875022       5.875022       5.875022    8[6-(6,8),30-(7,8,8,8)]
   167       8.623598       8.623598       8.623598    8[6-(6,8),30-(7,8,8,8)]
   168       5.833166       5.833166       5.833166    8[6-(6,8),30-(7,8,8,8)]
