# Supplementary material for: A collection of forcefield precursors for metal–organic frameworks
Source: RSC Adv. 2019 Nov 13;9(63):36492–507. doi: 10.1039/c9ra07327b (PMC9075174; doi:10.1039/c9ra07327b)
Supplement: RA-009-C9RA07327B-s770 [file RA-009-C9RA07327B-s770.txt]

FUNBOG_clean

11.711000    0.000000    0.000000
0.000000    15.618100    0.000000
-0.057376    0.000000    16.036097

     1       5.821074       5.821074       5.821074    30[7-(6,6),8-(6),8-(6),8-(6),8-(6)]
     2        5.83255        5.83255        5.83255    30[7-(6,6),8-(6),8-(6),8-(6),8-(6)]
     3       1.628507       1.628507       1.628507    1[6-(6,6)]
     4       2.873198       2.873198       2.873198    1[6-(6,6)]
     5       2.880504       2.880504       2.880504    1[6-(6,6)]
     6       1.587285       1.587285       1.587285    1[6-(6,6)]
     7      10.025117      10.025117      10.025117    1[6-(6,6)]
     8       8.780426       8.780426       8.780426    1[6-(6,6)]
     9        8.77312        8.77312        8.77312    1[6-(6,6)]
    10      10.066339      10.066339      10.066339    1[6-(6,6)]
    11      10.025117      10.025117      10.025117    1[6-(6,6)]
    12       8.780426       8.780426       8.780426    1[6-(6,6)]
    13        8.77312        8.77312        8.77312    1[6-(6,6)]
    14      10.066339      10.066339      10.066339    1[6-(6,6)]
    15       1.628507       1.628507       1.628507    1[6-(6,6)]
    16       2.873198       2.873198       2.873198    1[6-(6,6)]
    17       2.880504       2.880504       2.880504    1[6-(6,6)]
    18       1.587285       1.587285       1.587285    1[6-(6,6)]
    19       7.748663       7.748663       7.748663    1[6-(6,7)]
    20       3.909758       3.909758       3.909758    1[6-(6,7)]
    21       4.084181       4.084181       4.084181    1[6-(6,6)]
    22       8.040581       8.040581       8.040581    1[6-(6,6)]
    23       3.904961       3.904961       3.904961    1[6-(6,7)]
    24       7.743866       7.743866       7.743866    1[6-(6,7)]
    25       7.569443       7.569443       7.569443    1[6-(6,6)]
    26       3.613043       3.613043       3.613043    1[6-(6,6)]
    27       3.073516       3.073516       3.073516    6[6-(1,6),6-(1,6),6-(8,8)]
    28       0.690333       0.690333       0.690333    6[6-(6,35),6-(6,6),6-(6,6)]
    29       1.869209       1.869209       1.869209    6[1-(0),6-(1,6),6-(6,6)]
    30       2.636009       2.636009       2.636009    6[1-(0),6-(1,6),6-(6,6)]
    31       2.645735       2.645735       2.645735    6[1-(0),6-(1,6),6-(6,6)]
    32        1.44455        1.44455        1.44455    6[6-(1,6),6-(1,6),6-(6,6)]
    33       4.022107       4.022107       4.022107    6[6-(6,6),8-(30),8-(30)]
    34       1.843134       1.843134       1.843134    6[1-(0),6-(1,6),6-(6,6)]
    35       8.580108       8.580108       8.580108    6[6-(1,6),6-(1,6),6-(8,8)]
    36      10.963291      10.963291      10.963291    6[6-(6,35),6-(6,6),6-(6,6)]
    37       9.784415       9.784415       9.784415    6[1-(0),6-(1,6),6-(6,6)]
    38       9.017615       9.017615       9.017615    6[1-(0),6-(1,6),6-(6,6)]
    39       9.007889       9.007889       9.007889    6[1-(0),6-(1,6),6-(6,6)]
    40      10.209074      10.209074      10.209074    6[6-(1,6),6-(1,6),6-(6,6)]
    41       7.631517       7.631517       7.631517    6[6-(6,6),8-(30),8-(30)]
    42        9.81049        9.81049        9.81049    6[1-(0),6-(1,6),6-(6,6)]
    43       8.580108       8.580108       8.580108    6[6-(1,6),6-(1,6),6-(8,8)]
    44      10.963291      10.963291      10.963291    6[6-(6,35),6-(6,6),6-(6,6)]
    45       9.784415       9.784415       9.784415    6[1-(0),6-(1,6),6-(6,6)]
    46       9.017615       9.017615       9.017615    6[1-(0),6-(1,6),6-(6,6)]
    47       9.007889       9.007889       9.007889    6[1-(0),6-(1,6),6-(6,6)]
    48      10.209074      10.209074      10.209074    6[6-(1,6),6-(1,6),6-(6,6)]
    49       7.631517       7.631517       7.631517    6[6-(6,6),8-(30),8-(30)]
    50        9.81049        9.81049        9.81049    6[1-(0),6-(1,6),6-(6,6)]
    51       3.073516       3.073516       3.073516    6[6-(1,6),6-(1,6),6-(8,8)]
    52       0.690333       0.690333       0.690333    6[6-(6,35),6-(6,6),6-(6,6)]
    53       1.869209       1.869209       1.869209    6[1-(0),6-(1,6),6-(6,6)]
    54       2.636009       2.636009       2.636009    6[1-(0),6-(1,6),6-(6,6)]
    55       2.645735       2.645735       2.645735    6[1-(0),6-(1,6),6-(6,6)]
    56        1.44455        1.44455        1.44455    6[6-(1,6),6-(1,6),6-(6,6)]
    57       4.022107       4.022107       4.022107    6[6-(6,6),8-(30),8-(30)]
    58       1.843134       1.843134       1.843134    6[1-(0),6-(1,6),6-(6,6)]
    59       6.985549       6.985549       6.985549    6[1-(0),6-(1,6),7-(6,30)]
    60       4.758616       4.758616       4.758616    6[1-(0),6-(1,6),7-(6,30)]
    61       4.855453       4.855453       4.855453    6[1-(0),6-(1,7),6-(6,7)]
    62       6.093485       6.093485       6.093485    6[6-(1,6),6-(1,6),7-(7)]
    63       7.175183       7.175183       7.175183    6[1-(0),6-(1,7),6-(6,7)]
    64       4.668075       4.668075       4.668075    6[1-(0),6-(1,6),7-(6,30)]
    65       6.895008       6.895008       6.895008    6[1-(0),6-(1,6),7-(6,30)]
    66       6.798171       6.798171       6.798171    6[1-(0),6-(1,7),6-(6,7)]
    67       5.560139       5.560139       5.560139    6[6-(1,6),6-(1,6),7-(7)]
    68       4.478441       4.478441       4.478441    6[1-(0),6-(1,7),6-(6,7)]
    69        1.18204        1.18204        1.18204    6[6-(6,6),6-(6,6),35-(0)]
    70      10.471584      10.471584      10.471584    6[6-(6,6),6-(6,6),35-(0)]
    71       3.241596       3.241596       3.241596    35[6-(6,6)]
    72       8.412028       8.412028       8.412028    35[6-(6,6)]
    73       5.816709       5.816709       5.816709    7[6-(1,6),6-(1,6),30-(8,8,8,8)]
    74       6.346055       6.346055       6.346055    7[6-(6,6),7-(6)]
    75       5.836915       5.836915       5.836915    7[6-(1,6),6-(1,6),30-(8,8,8,8)]
    76       5.307569       5.307569       5.307569    7[6-(6,6),7-(6)]
    77       4.452444       4.452444       4.452444    8[6-(6,8),30-(7,8,8,8)]
    78       4.423325       4.423325       4.423325    8[6-(6,8),30-(7,8,8,8)]
    79        7.20118        7.20118        7.20118    8[6-(6,8),30-(7,8,8,8)]
    80       7.230299       7.230299       7.230299    8[6-(6,8),30-(7,8,8,8)]
    81        7.20118        7.20118        7.20118    8[6-(6,8),30-(7,8,8,8)]
    82       7.230299       7.230299       7.230299    8[6-(6,8),30-(7,8,8,8)]
    83       4.452444       4.452444       4.452444    8[6-(6,8),30-(7,8,8,8)]
    84       4.423325       4.423325       4.423325    8[6-(6,8),30-(7,8,8,8)]
