# Supplementary material for: A collection of forcefield precursors for metal–organic frameworks
Source: RSC Adv. 2019 Nov 13;9(63):36492–507. doi: 10.1039/c9ra07327b (PMC9075174; doi:10.1039/c9ra07327b)
Supplement: RA-009-C9RA07327B-s771 [file RA-009-C9RA07327B-s771.txt]

FUNCAT_clean

11.585700    0.000000    0.000000
0.000000    15.674000    0.000000
0.000000    0.000000    18.118000

     1       2.904998       2.904998       2.904998    30[7-(6,6),8-(6),8-(6),8-(6),8-(6)]
     2       2.986446       2.986446       2.986446    30[7-(6,6),8-(6),8-(6),8-(6),8-(6)]
     3       8.697848       8.697848       8.697848    30[7-(6,6),8-(6),8-(6),8-(6),8-(6)]
     4       8.779296       8.779296       8.779296    30[7-(6,6),8-(6),8-(6),8-(6),8-(6)]
     5       1.040396       1.040396       1.040396    1[6-(6,6)]
     6       4.956362       4.956362       4.956362    1[6-(6,6)]
     7      11.037696      11.037696      11.037696    1[6-(6,6)]
     8       6.510005       6.510005       6.510005    1[6-(6,6)]
     9        4.83703        4.83703        4.83703    1[6-(6,6)]
    10         0.8585         0.8585         0.8585    1[6-(6,6)]
    11       6.256278       6.256278       6.256278    1[6-(6,6)]
    12      11.161663      11.161663      11.161663    1[6-(6,6)]
    13       6.668729       6.668729       6.668729    1[6-(6,6)]
    14      11.035379      11.035379      11.035379    1[6-(6,6)]
    15       8.157491       8.157491       8.157491    1[6-(6,6)]
    16       9.701865       9.701865       9.701865    1[6-(6,6)]
    17       1.072836       1.072836       1.072836    1[6-(6,7)]
    18       4.923922       4.923922       4.923922    1[6-(6,7)]
    19       0.998687       0.998687       0.998687    1[6-(6,6)]
    20       4.984168       4.984168       4.984168    1[6-(6,6)]
    21      10.672747      10.672747      10.672747    1[6-(6,6)]
    22       6.585312       6.585312       6.585312    1[6-(6,6)]
    23      11.298375      11.298375      11.298375    1[6-(6,6)]
    24       6.427746       6.427746       6.427746    1[6-(6,6)]
    25       9.394844       9.394844       9.394844    1[6-(6,6)]
    26       7.941997       7.941997       7.941997    1[6-(6,6)]
    27       1.002163       1.002163       1.002163    1[6-(6,6)]
    28         4.8938         4.8938         4.8938    1[6-(6,6)]
    29       1.026493       1.026493       1.026493    1[6-(6,7)]
    30       4.891483       4.891483       4.891483    1[6-(6,7)]
    31       6.833246       6.833246       6.833246    1[6-(6,6)]
    32      10.749212      10.749212      10.749212    1[6-(6,6)]
    33       5.244846       5.244846       5.244846    1[6-(6,6)]
    34       0.717155       0.717155       0.717155    1[6-(6,6)]
    35       10.62988       10.62988       10.62988    1[6-(6,6)]
    36        6.65135        6.65135        6.65135    1[6-(6,6)]
    37       0.463428       0.463428       0.463428    1[6-(6,6)]
    38       5.368813       5.368813       5.368813    1[6-(6,6)]
    39       0.875879       0.875879       0.875879    1[6-(6,6)]
    40       5.242529       5.242529       5.242529    1[6-(6,6)]
    41       2.364641       2.364641       2.364641    1[6-(6,6)]
    42       3.909015       3.909015       3.909015    1[6-(6,6)]
    43       6.865686       6.865686       6.865686    1[6-(6,7)]
    44      10.716772      10.716772      10.716772    1[6-(6,7)]
    45       6.791537       6.791537       6.791537    1[6-(6,6)]
    46      10.777018      10.777018      10.777018    1[6-(6,6)]
    47       4.879897       4.879897       4.879897    1[6-(6,6)]
    48       0.792462       0.792462       0.792462    1[6-(6,6)]
    49       5.505525       5.505525       5.505525    1[6-(6,6)]
    50       0.634896       0.634896       0.634896    1[6-(6,6)]
    51       3.601994       3.601994       3.601994    1[6-(6,6)]
    52       2.149147       2.149147       2.149147    1[6-(6,6)]
    53       6.795013       6.795013       6.795013    1[6-(6,6)]
    54       10.68665       10.68665       10.68665    1[6-(6,6)]
    55       6.819343       6.819343       6.819343    1[6-(6,7)]
    56      10.684333      10.684333      10.684333    1[6-(6,7)]
    57       5.540282       5.540282       5.540282    6[6-(1,6),6-(1,6),6-(8,8)]
    58       0.354407       0.354407       0.354407    6[6-(1,6),6-(1,6),6-(8,8)]
    59       4.641231       4.641231       4.641231    6[6-(6,6),8-(30),8-(30)]
    60       1.155442       1.155442       1.155442    6[6-(6,6),8-(30),8-(30)]
    61       7.261917       7.261917       7.261917    6[6-(1,6),6-(1,6),6-(6,6)]
    62      10.274199      10.274199      10.274199    6[6-(1,6),6-(1,6),6-(6,6)]
    63      10.311273      10.311273      10.311273    6[6-(1,6),6-(1,6),6-(6,6)]
    64       7.223684       7.223684       7.223684    6[6-(1,6),6-(1,6),6-(6,6)]
    65       1.859505       1.859505       1.859505    6[1-(0),6-(1,7),6-(6,6)]
    66       4.131461       4.131461       4.131461    6[1-(0),6-(1,7),6-(6,6)]
    67       9.449297       9.449297       9.449297    6[6-(1,6),6-(6,6),6-(6,6)]
    68       7.984864       7.984864       7.984864    6[6-(1,6),6-(6,6),6-(6,6)]
    69       1.226926       1.226926       1.226926    6[6-(6,6),8-(30),8-(30)]
    70       4.709587       4.709587       4.709587    6[6-(6,6),8-(30),8-(30)]
    71       0.313972       0.313972       0.313972    6[6-(1,6),6-(1,6),6-(8,8)]
    72       5.641077       5.641077       5.641077    6[6-(1,6),6-(1,6),6-(8,8)]
    73      10.113158      10.113158      10.113158    6[1-(0),6-(6,6),6-(6,6)]
    74       7.425275       7.425275       7.425275    6[1-(0),6-(6,6),6-(6,6)]
    75       8.039317       8.039317       8.039317    6[6-(1,6),6-(6,6),6-(6,6)]
    76       9.363563       9.363563       9.363563    6[6-(1,6),6-(6,6),6-(6,6)]
    77       5.451072       5.451072       5.451072    6[1-(0),6-(1,6),6-(6,6)]
    78       0.303198       0.303198       0.303198    6[1-(0),6-(1,6),6-(6,6)]
    79       6.314207       6.314207       6.314207    6[1-(0),6-(1,6),6-(6,6)]
    80      11.117638      11.117638      11.117638    6[1-(0),6-(1,6),6-(6,6)]
    81       6.560982       6.560982       6.560982    6[1-(0),6-(1,6),6-(6,6)]
    82      11.073612      11.073612      11.073612    6[1-(0),6-(1,6),6-(6,6)]
    83       7.432227       7.432227       7.432227    6[1-(0),6-(1,6),6-(6,6)]
    84      10.252186      10.252186      10.252186    6[1-(0),6-(1,6),6-(6,6)]
    85       1.882676       1.882676       1.882676    6[1-(0),6-(1,6),7-(6,30)]
    86       4.114082       4.114082       4.114082    6[1-(0),6-(1,6),7-(6,30)]
    87       3.000696       3.000696       3.000696    6[6-(1,6),6-(1,6),6-(7,7)]
    88       0.398548       0.398548       0.398548    6[1-(0),6-(1,6),6-(6,6)]
    89       5.602845       5.602845       5.602845    6[1-(0),6-(1,6),6-(6,6)]
    90      10.854642      10.854642      10.854642    6[1-(0),6-(1,6),6-(6,6)]
    91       6.528542       6.528542       6.528542    6[1-(0),6-(1,6),6-(6,6)]
    92       2.997568       2.997568       2.997568    6[6-(6,6),7-(7),7-(7)]
    93      11.213799      11.213799      11.213799    6[1-(0),6-(1,6),6-(6,6)]
    94       6.417319       6.417319       6.417319    6[1-(0),6-(1,6),6-(6,6)]
    95      10.088828      10.088828      10.088828    6[1-(0),6-(1,6),6-(6,6)]
    96       7.317528       7.317528       7.317528    6[1-(0),6-(1,6),6-(6,6)]
    97       2.952732       2.952732       2.952732    6[6-(6,6),7-(7),7-(7)]
    98       2.941725       2.941725       2.941725    6[6-(1,6),6-(1,6),6-(7,7)]
    99       1.817796       1.817796       1.817796    6[1-(0),6-(1,7),6-(6,6)]
   100       4.080484       4.080484       4.080484    6[1-(0),6-(1,7),6-(6,6)]
   101       1.827065       1.827065       1.827065    6[1-(0),6-(1,6),7-(6,30)]
   102       4.087435       4.087435       4.087435    6[1-(0),6-(1,6),7-(6,30)]
   103      11.333132      11.333132      11.333132    6[6-(1,6),6-(1,6),6-(8,8)]
   104       6.147257       6.147257       6.147257    6[6-(1,6),6-(1,6),6-(8,8)]
   105      10.434081      10.434081      10.434081    6[6-(6,6),8-(30),8-(30)]
   106       6.948292       6.948292       6.948292    6[6-(6,6),8-(30),8-(30)]
   107       1.469067       1.469067       1.469067    6[6-(1,6),6-(1,6),6-(6,6)]
   108       4.481349       4.481349       4.481349    6[6-(1,6),6-(1,6),6-(6,6)]
   109       4.518423       4.518423       4.518423    6[6-(1,6),6-(1,6),6-(6,6)]
   110       1.430834       1.430834       1.430834    6[6-(1,6),6-(1,6),6-(6,6)]
   111       7.652355       7.652355       7.652355    6[1-(0),6-(1,7),6-(6,6)]
   112       9.924311       9.924311       9.924311    6[1-(0),6-(1,7),6-(6,6)]
   113       3.656447       3.656447       3.656447    6[6-(1,6),6-(6,6),6-(6,6)]
   114       2.192014       2.192014       2.192014    6[6-(1,6),6-(6,6),6-(6,6)]
   115       7.019776       7.019776       7.019776    6[6-(6,6),8-(30),8-(30)]
   116      10.502437      10.502437      10.502437    6[6-(6,6),8-(30),8-(30)]
   117       6.106822       6.106822       6.106822    6[6-(1,6),6-(1,6),6-(8,8)]
   118      11.433927      11.433927      11.433927    6[6-(1,6),6-(1,6),6-(8,8)]
   119       4.320308       4.320308       4.320308    6[1-(0),6-(6,6),6-(6,6)]
   120       1.632425       1.632425       1.632425    6[1-(0),6-(6,6),6-(6,6)]
   121       2.246467       2.246467       2.246467    6[6-(1,6),6-(6,6),6-(6,6)]
   122       3.570713       3.570713       3.570713    6[6-(1,6),6-(6,6),6-(6,6)]
   123      11.243922      11.243922      11.243922    6[1-(0),6-(1,6),6-(6,6)]
   124       6.096048       6.096048       6.096048    6[1-(0),6-(1,6),6-(6,6)]
   125       0.521356       0.521356       0.521356    6[1-(0),6-(1,6),6-(6,6)]
   126       5.324788       5.324788       5.324788    6[1-(0),6-(1,6),6-(6,6)]
   127       0.768132       0.768132       0.768132    6[1-(0),6-(1,6),6-(6,6)]
   128       5.280762       5.280762       5.280762    6[1-(0),6-(1,6),6-(6,6)]
   129       1.639377       1.639377       1.639377    6[1-(0),6-(1,6),6-(6,6)]
   130       4.459336       4.459336       4.459336    6[1-(0),6-(1,6),6-(6,6)]
   131       7.675526       7.675526       7.675526    6[1-(0),6-(1,6),7-(6,30)]
   132       9.906932       9.906932       9.906932    6[1-(0),6-(1,6),7-(6,30)]
   133       8.793546       8.793546       8.793546    6[6-(1,6),6-(1,6),6-(7,7)]
   134       6.191398       6.191398       6.191398    6[1-(0),6-(1,6),6-(6,6)]
   135      11.395695      11.395695      11.395695    6[1-(0),6-(1,6),6-(6,6)]
   136       5.061792       5.061792       5.061792    6[1-(0),6-(1,6),6-(6,6)]
   137       0.735692       0.735692       0.735692    6[1-(0),6-(1,6),6-(6,6)]
   138       8.790418       8.790418       8.790418    6[6-(6,6),7-(7),7-(7)]
   139       5.420949       5.420949       5.420949    6[1-(0),6-(1,6),6-(6,6)]
   140       0.624469       0.624469       0.624469    6[1-(0),6-(1,6),6-(6,6)]
   141       4.295978       4.295978       4.295978    6[1-(0),6-(1,6),6-(6,6)]
   142       1.524678       1.524678       1.524678    6[1-(0),6-(1,6),6-(6,6)]
   143       8.745582       8.745582       8.745582    6[6-(6,6),7-(7),7-(7)]
   144       8.734575       8.734575       8.734575    6[6-(1,6),6-(1,6),6-(7,7)]
   145       7.610646       7.610646       7.610646    6[1-(0),6-(1,7),6-(6,6)]
   146       9.873334       9.873334       9.873334    6[1-(0),6-(1,7),6-(6,6)]
   147       7.619915       7.619915       7.619915    6[1-(0),6-(1,6),7-(6,30)]
   148       9.880285       9.880285       9.880285    6[1-(0),6-(1,6),7-(6,30)]
   149       3.003709       3.003709       3.003709    7[6-(1,6),6-(1,6),30-(8,8,8,8)]
   150       4.168535       4.168535       4.168535    7[6-(6,7),7-(6)]
   151       1.845602       1.845602       1.845602    7[6-(6,7),7-(6)]
   152       4.127985       4.127985       4.127985    7[6-(6,7),7-(6)]
   153       1.740172       1.740172       1.740172    7[6-(6,7),7-(6)]
   154        2.95864        2.95864        2.95864    7[6-(1,6),6-(1,6),30-(8,8,8,8)]
   155       8.796559       8.796559       8.796559    7[6-(1,6),6-(1,6),30-(8,8,8,8)]
   156       9.961385       9.961385       9.961385    7[6-(6,7),7-(6)]
   157       7.638452       7.638452       7.638452    7[6-(6,7),7-(6)]
   158       9.920835       9.920835       9.920835    7[6-(6,7),7-(6)]
   159       7.533022       7.533022       7.533022    7[6-(6,7),7-(6)]
   160        8.75149        8.75149        8.75149    7[6-(1,6),6-(1,6),30-(8,8,8,8)]
   161       4.582144       4.582144       4.582144    8[6-(6,8),30-(7,8,8,8)]
   162       1.610412       1.610412       1.610412    8[6-(6,8),30-(7,8,8,8)]
   163       1.691512       1.691512       1.691512    8[6-(6,8),30-(7,8,8,8)]
   164       4.426896       4.426896       4.426896    8[6-(6,8),30-(7,8,8,8)]
   165       4.572876       4.572876       4.572876    8[6-(6,8),30-(7,8,8,8)]
   166       1.331197       1.331197       1.331197    8[6-(6,8),30-(7,8,8,8)]
   167       1.692671       1.692671       1.692671    8[6-(6,8),30-(7,8,8,8)]
   168       4.119875       4.119875       4.119875    8[6-(6,8),30-(7,8,8,8)]
   169      10.374994      10.374994      10.374994    8[6-(6,8),30-(7,8,8,8)]
   170       7.403262       7.403262       7.403262    8[6-(6,8),30-(7,8,8,8)]
   171       7.484362       7.484362       7.484362    8[6-(6,8),30-(7,8,8,8)]
   172      10.219746      10.219746      10.219746    8[6-(6,8),30-(7,8,8,8)]
   173      10.365726      10.365726      10.365726    8[6-(6,8),30-(7,8,8,8)]
   174       7.124047       7.124047       7.124047    8[6-(6,8),30-(7,8,8,8)]
   175       7.485521       7.485521       7.485521    8[6-(6,8),30-(7,8,8,8)]
   176       9.912725       9.912725       9.912725    8[6-(6,8),30-(7,8,8,8)]
