# Supplementary material for: A collection of forcefield precursors for metal–organic frameworks
Source: RSC Adv. 2019 Nov 13;9(63):36492–507. doi: 10.1039/c9ra07327b (PMC9075174; doi:10.1039/c9ra07327b)
Supplement: RA-009-C9RA07327B-s772 [file RA-009-C9RA07327B-s772.txt]

FUNCEX_clean

11.615100    0.000000    0.000000
0.000000    15.648000    0.000000
-1.014519    0.000000    18.134644

     1      10.594321      10.594321      10.594321    30[7-(6,6),8-(6),8-(6),8-(6),8-(6)]
     2        0.00626        0.00626        0.00626    30[7-(6,6),8-(6),8-(6),8-(6),8-(6)]
     3       7.721346       7.721346       7.721346    1[6-(6,6)]
     4       8.692649       8.692649       8.692649    1[6-(6,6)]
     5       7.424483       7.424483       7.424483    1[6-(6,6)]
     6        6.30691        6.30691        6.30691    1[6-(6,6)]
     7       2.879235       2.879235       2.879235    1[6-(6,6)]
     8       1.907932       1.907932       1.907932    1[6-(6,6)]
     9       3.176098       3.176098       3.176098    1[6-(6,6)]
    10       4.293671       4.293671       4.293671    1[6-(6,6)]
    11       2.879235       2.879235       2.879235    1[6-(6,6)]
    12       1.907932       1.907932       1.907932    1[6-(6,6)]
    13       3.176098       3.176098       3.176098    1[6-(6,6)]
    14       4.293671       4.293671       4.293671    1[6-(6,6)]
    15       7.721346       7.721346       7.721346    1[6-(6,6)]
    16       8.692649       8.692649       8.692649    1[6-(6,6)]
    17       7.424483       7.424483       7.424483    1[6-(6,6)]
    18        6.30691        6.30691        6.30691    1[6-(6,6)]
    19        1.04184        1.04184        1.04184    1[6-(6,7)]
    20       8.804319       8.804319       8.804319    1[6-(6,7)]
    21       1.252126       1.252126       1.252126    1[6-(6,6)]
    22       8.892003       8.892003       8.892003    1[6-(6,6)]
    23       9.558741       9.558741       9.558741    1[6-(6,7)]
    24       1.796262       1.796262       1.796262    1[6-(6,7)]
    25       9.348455       9.348455       9.348455    1[6-(6,6)]
    26       1.708578       1.708578       1.708578    1[6-(6,6)]
    27       8.883228       8.883228       8.883228    6[6-(1,6),6-(1,6),6-(8,8)]
    28       9.854398       9.854398       9.854398    6[6-(6,6),8-(30),8-(30)]
    29       6.535163       6.535163       6.535163    6[6-(6,35),6-(6,6),6-(6,6)]
    30       7.278123       7.278123       7.278123    6[6-(1,6),6-(1,6),6-(6,6)]
    31        7.46344        7.46344        7.46344    6[1-(0),6-(1,6),6-(6,6)]
    32       8.462314       8.462314       8.462314    6[1-(0),6-(1,6),6-(6,6)]
    33       7.673852       7.673852       7.673852    6[1-(0),6-(1,6),6-(6,6)]
    34        6.61219        6.61219        6.61219    6[1-(0),6-(1,6),6-(6,6)]
    35       2.731872       2.731872       2.731872    6[6-(1,6),6-(1,6),6-(8,8)]
    36       1.760702       1.760702       1.760702    6[6-(6,6),8-(30),8-(30)]
    37       5.079937       5.079937       5.079937    6[6-(6,35),6-(6,6),6-(6,6)]
    38       4.336977       4.336977       4.336977    6[6-(1,6),6-(1,6),6-(6,6)]
    39       3.137141       3.137141       3.137141    6[1-(0),6-(1,6),6-(6,6)]
    40       2.138267       2.138267       2.138267    6[1-(0),6-(1,6),6-(6,6)]
    41       2.926729       2.926729       2.926729    6[1-(0),6-(1,6),6-(6,6)]
    42       3.988391       3.988391       3.988391    6[1-(0),6-(1,6),6-(6,6)]
    43       2.731872       2.731872       2.731872    6[6-(1,6),6-(1,6),6-(8,8)]
    44       1.760702       1.760702       1.760702    6[6-(6,6),8-(30),8-(30)]
    45       5.079937       5.079937       5.079937    6[6-(6,35),6-(6,6),6-(6,6)]
    46       4.336977       4.336977       4.336977    6[6-(1,6),6-(1,6),6-(6,6)]
    47       3.137141       3.137141       3.137141    6[1-(0),6-(1,6),6-(6,6)]
    48       2.138267       2.138267       2.138267    6[1-(0),6-(1,6),6-(6,6)]
    49       2.926729       2.926729       2.926729    6[1-(0),6-(1,6),6-(6,6)]
    50       3.988391       3.988391       3.988391    6[1-(0),6-(1,6),6-(6,6)]
    51       8.883228       8.883228       8.883228    6[6-(1,6),6-(1,6),6-(8,8)]
    52       9.854398       9.854398       9.854398    6[6-(6,6),8-(30),8-(30)]
    53       6.535163       6.535163       6.535163    6[6-(6,35),6-(6,6),6-(6,6)]
    54       7.278123       7.278123       7.278123    6[6-(1,6),6-(1,6),6-(6,6)]
    55        7.46344        7.46344        7.46344    6[1-(0),6-(1,6),6-(6,6)]
    56       8.462314       8.462314       8.462314    6[1-(0),6-(1,6),6-(6,6)]
    57       7.673852       7.673852       7.673852    6[1-(0),6-(1,6),6-(6,6)]
    58        6.61219        6.61219        6.61219    6[1-(0),6-(1,6),6-(6,6)]
    59       0.261734       0.261734       0.261734    6[1-(0),6-(1,6),7-(6,30)]
    60       9.639143       9.639143       9.639143    6[1-(0),6-(1,6),7-(6,30)]
    61       0.398729       0.398729       0.398729    6[1-(0),6-(1,7),6-(6,6)]
    62      -0.694786      -0.694786      -0.694786    6[6-(1,6),6-(1,6),6-(7,7)]
    63        9.68484        9.68484        9.68484    6[1-(0),6-(1,7),6-(6,6)]
    64      -0.593042      -0.593042      -0.593042    6[6-(6,6),7-(7),7-(7)]
    65      10.338847      10.338847      10.338847    6[1-(0),6-(1,6),7-(6,30)]
    66       0.961438       0.961438       0.961438    6[1-(0),6-(1,6),7-(6,30)]
    67      10.201852      10.201852      10.201852    6[1-(0),6-(1,7),6-(6,6)]
    68      -0.319733      -0.319733      -0.319733    6[6-(1,6),6-(1,6),6-(7,7)]
    69       0.915741       0.915741       0.915741    6[1-(0),6-(1,7),6-(6,6)]
    70      -0.421477      -0.421477      -0.421477    6[6-(6,6),7-(7),7-(7)]
    71       7.147313       7.147313       7.147313    6[6-(6,6),6-(6,6),35-(0)]
    72       3.453268       3.453268       3.453268    6[6-(6,6),6-(6,6),35-(0)]
    73       9.068189       9.068189       9.068189    35[6-(6,6)]
    74       2.546911       2.546911       2.546911    35[6-(6,6)]
    75      10.726888      10.726888      10.726888    7[6-(1,6),6-(1,6),30-(8,8,8,8)]
    76       0.612666       0.612666       0.612666    7[6-(6,7),7-(6)]
    77       9.877047       9.877047       9.877047    7[6-(6,7),7-(6)]
    78      -0.126307      -0.126307      -0.126307    7[6-(1,6),6-(1,6),30-(8,8,8,8)]
    79       9.987915       9.987915       9.987915    7[6-(6,7),7-(6)]
    80       0.723534       0.723534       0.723534    7[6-(6,7),7-(6)]
    81       9.155481       9.155481       9.155481    8[6-(6,8),30-(7,8,8,8)]
    82      10.201916      10.201916      10.201916    8[6-(6,8),30-(7,8,8,8)]
    83         1.4451         1.4451         1.4451    8[6-(6,8),30-(7,8,8,8)]
    84       0.398665       0.398665       0.398665    8[6-(6,8),30-(7,8,8,8)]
    85         1.4451         1.4451         1.4451    8[6-(6,8),30-(7,8,8,8)]
    86       0.398665       0.398665       0.398665    8[6-(6,8),30-(7,8,8,8)]
    87       9.155481       9.155481       9.155481    8[6-(6,8),30-(7,8,8,8)]
    88      10.201916      10.201916      10.201916    8[6-(6,8),30-(7,8,8,8)]
