# Supplementary material for: A collection of forcefield precursors for metal–organic frameworks
Source: RSC Adv. 2019 Nov 13;9(63):36492–507. doi: 10.1039/c9ra07327b (PMC9075174; doi:10.1039/c9ra07327b)
Supplement: RA-009-C9RA07327B-s773 [file RA-009-C9RA07327B-s773.txt]

FUQJUX_clean

25.647700    0.000000    0.000000
12.823850    22.211560    0.000000
12.823850    7.403853    20.941259

     1      30.090395      30.090395      30.090395    29[7-(6,6),7-(7,7),7-(7,7),8-(29,29)]
     2        25.6477        25.6477        25.6477    29[7-(6,6),7-(7,7),7-(7,7),8-(29,29)]
     3       12.82385       12.82385       12.82385    29[7-(6,6),7-(7,7),7-(7,7),8-(29,29)]
     4      34.028855      34.028855      34.028855    29[7-(6,6),7-(7,7),7-(7,7),8-(29,29)]
     5       31.07501       31.07501       31.07501    29[7-(6,6),7-(7,7),7-(7,7),8-(29,29)]
     6       33.04424       33.04424       33.04424    29[7-(6,6),7-(7,7),7-(7,7),8-(29,29)]
     7      11.839235      11.839235      11.839235    29[7-(6,6),7-(7,7),7-(7,7),8-(29,29)]
     8      26.632315      26.632315      26.632315    29[7-(6,6),7-(7,7),7-(7,7),8-(29,29)]
     9      24.663085      24.663085      24.663085    29[7-(6,6),7-(7,7),7-(7,7),8-(29,29)]
    10       31.07501       31.07501       31.07501    29[7-(6,6),7-(7,7),7-(7,7),8-(29,29)]
    11      13.808465      13.808465      13.808465    29[7-(6,6),7-(7,7),7-(7,7),8-(29,29)]
    12       33.04424       33.04424       33.04424    29[7-(6,6),7-(7,7),7-(7,7),8-(29,29)]
    13      21.205005      21.205005      21.205005    29[7-(6,6),7-(7,7),7-(7,7),8-(29,29)]
    14        25.6477        25.6477        25.6477    29[7-(6,6),7-(7,7),7-(7,7),8-(29,29)]
    15       38.47155       38.47155       38.47155    29[7-(6,6),7-(7,7),7-(7,7),8-(29,29)]
    16      17.266545      17.266545      17.266545    29[7-(6,6),7-(7,7),7-(7,7),8-(29,29)]
    17       20.22039       20.22039       20.22039    29[7-(6,6),7-(7,7),7-(7,7),8-(29,29)]
    18       18.25116       18.25116       18.25116    29[7-(6,6),7-(7,7),7-(7,7),8-(29,29)]
    19      39.456165      39.456165      39.456165    29[7-(6,6),7-(7,7),7-(7,7),8-(29,29)]
    20      24.663085      24.663085      24.663085    29[7-(6,6),7-(7,7),7-(7,7),8-(29,29)]
    21      26.632315      26.632315      26.632315    29[7-(6,6),7-(7,7),7-(7,7),8-(29,29)]
    22       20.22039       20.22039       20.22039    29[7-(6,6),7-(7,7),7-(7,7),8-(29,29)]
    23      37.486935      37.486935      37.486935    29[7-(6,6),7-(7,7),7-(7,7),8-(29,29)]
    24       18.25116       18.25116       18.25116    29[7-(6,6),7-(7,7),7-(7,7),8-(29,29)]
    25        30.6054        30.6054        30.6054    1[6-(6,6)]
    26      29.397394      29.397394      29.397394    1[6-(6,7)]
    27       4.044642       4.044642       4.044642    1[6-(6,6)]
    28      17.984167      17.984167      17.984167    1[6-(6,7)]
    29       8.779208       8.779208       8.779208    1[6-(6,6)]
    30      20.487383      20.487383      20.487383    1[6-(6,7)]
    31       33.51385       33.51385       33.51385    1[6-(6,6)]
    32      34.721856      34.721856      34.721856    1[6-(6,7)]
    33      25.709254      25.709254      25.709254    1[6-(6,6)]
    34      23.385573      23.385573      23.385573    1[6-(6,7)]
    35      12.762296      12.762296      12.762296    1[6-(6,6)]
    36      15.085977      15.085977      15.085977    1[6-(6,7)]
    37      13.675354      13.675354      13.675354    1[6-(6,6)]
    38      26.499204      26.499204      26.499204    1[6-(6,7)]
    39      24.796196      24.796196      24.796196    1[6-(6,6)]
    40      37.620046      37.620046      37.620046    1[6-(6,7)]
    41      23.341972      23.341972      23.341972    1[6-(6,6)]
    42      22.133965      22.133965      22.133965    1[6-(6,7)]
    43      11.308071      11.308071      11.308071    1[6-(6,6)]
    44      25.247596      25.247596      25.247596    1[6-(6,7)]
    45      15.129578      15.129578      15.129578    1[6-(6,6)]
    46      16.337585      16.337585      16.337585    1[6-(6,7)]
    47      27.163479      27.163479      27.163479    1[6-(6,6)]
    48      38.871654      38.871654      38.871654    1[6-(6,7)]
    49      27.163479      27.163479      27.163479    1[6-(6,6)]
    50      26.047804      26.047804      26.047804    1[6-(6,7)]
    51      40.777278      40.777278      40.777278    1[6-(6,6)]
    52      16.337585      16.337585      16.337585    1[6-(6,7)]
    53      36.955771      36.955771      36.955771    1[6-(6,6)]
    54      38.071446      38.071446      38.071446    1[6-(6,7)]
    55      23.341972      23.341972      23.341972    1[6-(6,6)]
    56      22.133965      22.133965      22.133965    1[6-(6,7)]
    57      16.868492      16.868492      16.868492    1[6-(6,6)]
    58      17.984167      17.984167      17.984167    1[6-(6,7)]
    59       43.42925       43.42925       43.42925    1[6-(6,6)]
    60      42.221244      42.221244      42.221244    1[6-(6,7)]
    61        46.3377        46.3377        46.3377    1[6-(6,6)]
    62      21.898006      21.898006      21.898006    1[6-(6,7)]
    63      21.603058      21.603058      21.603058    1[6-(6,6)]
    64      20.487383      20.487383      20.487383    1[6-(6,7)]
    65      39.323054      39.323054      39.323054    1[6-(6,6)]
    66      39.323054      39.323054      39.323054    1[6-(6,7)]
    67      24.796196      24.796196      24.796196    1[6-(6,6)]
    68      24.796196      24.796196      24.796196    1[6-(6,7)]
    69      25.709254      25.709254      25.709254    1[6-(6,6)]
    70      23.385573      23.385573      23.385573    1[6-(6,7)]
    71      38.409996      38.409996      38.409996    1[6-(6,6)]
    72      15.085977      15.085977      15.085977    1[6-(6,7)]
    73          20.69          20.69          20.69    1[6-(6,6)]
    74      21.898006      21.898006      21.898006    1[6-(6,7)]
    75      47.250758      47.250758      47.250758    1[6-(6,6)]
    76      33.311233      33.311233      33.311233    1[6-(6,7)]
    77      42.516192      42.516192      42.516192    1[6-(6,6)]
    78      30.808017      30.808017      30.808017    1[6-(6,7)]
    79       17.78155       17.78155       17.78155    1[6-(6,6)]
    80      16.573544      16.573544      16.573544    1[6-(6,7)]
    81      25.586146      25.586146      25.586146    1[6-(6,6)]
    82      27.909827      27.909827      27.909827    1[6-(6,7)]
    83      38.533104      38.533104      38.533104    1[6-(6,6)]
    84      36.209423      36.209423      36.209423    1[6-(6,7)]
    85      37.620046      37.620046      37.620046    1[6-(6,6)]
    86      24.796196      24.796196      24.796196    1[6-(6,7)]
    87      26.499204      26.499204      26.499204    1[6-(6,6)]
    88      13.675354      13.675354      13.675354    1[6-(6,7)]
    89      27.953428      27.953428      27.953428    1[6-(6,6)]
    90      29.161435      29.161435      29.161435    1[6-(6,7)]
    91      39.987329      39.987329      39.987329    1[6-(6,6)]
    92      26.047804      26.047804      26.047804    1[6-(6,7)]
    93      36.165822      36.165822      36.165822    1[6-(6,6)]
    94      34.957815      34.957815      34.957815    1[6-(6,7)]
    95      24.131921      24.131921      24.131921    1[6-(6,6)]
    96      12.423746      12.423746      12.423746    1[6-(6,7)]
    97      24.131921      24.131921      24.131921    1[6-(6,6)]
    98      25.247596      25.247596      25.247596    1[6-(6,7)]
    99      10.518122      10.518122      10.518122    1[6-(6,6)]
   100      34.957815      34.957815      34.957815    1[6-(6,7)]
   101      14.339629      14.339629      14.339629    1[6-(6,6)]
   102      13.223954      13.223954      13.223954    1[6-(6,7)]
   103      27.953428      27.953428      27.953428    1[6-(6,6)]
   104      29.161435      29.161435      29.161435    1[6-(6,7)]
   105      34.426908      34.426908      34.426908    1[6-(6,6)]
   106      33.311233      33.311233      33.311233    1[6-(6,7)]
   107        7.86615        7.86615        7.86615    1[6-(6,6)]
   108       9.074156       9.074156       9.074156    1[6-(6,7)]
   109         4.9577         4.9577         4.9577    1[6-(6,6)]
   110      29.397394      29.397394      29.397394    1[6-(6,7)]
   111      29.692342      29.692342      29.692342    1[6-(6,6)]
   112      30.808017      30.808017      30.808017    1[6-(6,7)]
   113      11.972346      11.972346      11.972346    1[6-(6,6)]
   114      11.972346      11.972346      11.972346    1[6-(6,7)]
   115      26.499204      26.499204      26.499204    1[6-(6,6)]
   116      26.499204      26.499204      26.499204    1[6-(6,7)]
   117      25.586146      25.586146      25.586146    1[6-(6,6)]
   118      27.909827      27.909827      27.909827    1[6-(6,7)]
   119      12.885404      12.885404      12.885404    1[6-(6,6)]
   120      36.209423      36.209423      36.209423    1[6-(6,7)]
   121      29.668233      29.668233      29.668233    6[1-(0),6-(1,7),6-(6,6)]
   122      28.943173      28.943173      28.943173    6[1-(0),6-(1,6),7-(6,29)]
   123       3.911787       3.911787       3.911787    6[1-(0),6-(1,7),6-(6,6)]
   124      17.401708      17.401708      17.401708    6[1-(0),6-(1,6),7-(6,29)]
   125       8.912063       8.912063       8.912063    6[1-(0),6-(1,7),6-(6,6)]
   126      21.069842      21.069842      21.069842    6[1-(0),6-(1,6),7-(6,29)]
   127      34.451017      34.451017      34.451017    6[1-(0),6-(1,7),6-(6,6)]
   128      35.176077      35.176077      35.176077    6[1-(0),6-(1,6),7-(6,29)]
   129      25.252212      25.252212      25.252212    6[1-(0),6-(1,7),6-(6,6)]
   130       23.87134       23.87134       23.87134    6[1-(0),6-(1,6),7-(6,29)]
   131      13.219338      13.219338      13.219338    6[1-(0),6-(1,7),6-(6,6)]
   132       14.60021       14.60021       14.60021    6[1-(0),6-(1,6),7-(6,29)]
   133      13.328084      13.328084      13.328084    6[1-(0),6-(1,7),6-(6,6)]
   134      26.141675      26.141675      26.141675    6[1-(0),6-(1,6),7-(6,29)]
   135      25.143466      25.143466      25.143466    6[1-(0),6-(1,7),6-(6,6)]
   136      37.977575      37.977575      37.977575    6[1-(0),6-(1,6),7-(6,29)]
   137      22.752075      22.752075      22.752075    6[1-(0),6-(1,7),6-(6,6)]
   138      22.037273      22.037273      22.037273    6[1-(0),6-(1,6),7-(6,29)]
   139      10.827946      10.827946      10.827946    6[1-(0),6-(1,7),6-(6,6)]
   140      24.307608      24.307608      24.307608    6[1-(0),6-(1,6),7-(6,29)]
   141      15.719475      15.719475      15.719475    6[1-(0),6-(1,7),6-(6,6)]
   142      16.434277      16.434277      16.434277    6[1-(0),6-(1,6),7-(6,29)]
   143      27.643604      27.643604      27.643604    6[1-(0),6-(1,7),6-(6,6)]
   144      39.811642      39.811642      39.811642    6[1-(0),6-(1,6),7-(6,29)]
   145      27.643604      27.643604      27.643604    6[1-(0),6-(1,7),6-(6,6)]
   146      26.987792      26.987792      26.987792    6[1-(0),6-(1,6),7-(6,29)]
   147      41.367175      41.367175      41.367175    6[1-(0),6-(1,7),6-(6,6)]
   148      16.434277      16.434277      16.434277    6[1-(0),6-(1,6),7-(6,29)]
   149      36.475646      36.475646      36.475646    6[1-(0),6-(1,7),6-(6,6)]
   150      37.131458      37.131458      37.131458    6[1-(0),6-(1,6),7-(6,29)]
   151      22.752075      22.752075      22.752075    6[1-(0),6-(1,7),6-(6,6)]
   152      22.037273      22.037273      22.037273    6[1-(0),6-(1,6),7-(6,29)]
   153      16.735637      16.735637      16.735637    6[1-(0),6-(1,7),6-(6,6)]
   154      17.401708      17.401708      17.401708    6[1-(0),6-(1,6),7-(6,29)]
   155      42.492083      42.492083      42.492083    6[1-(0),6-(1,7),6-(6,6)]
   156      41.767023      41.767023      41.767023    6[1-(0),6-(1,6),7-(6,29)]
   157      47.274867      47.274867      47.274867    6[1-(0),6-(1,7),6-(6,6)]
   158      22.352227      22.352227      22.352227    6[1-(0),6-(1,6),7-(6,29)]
   159      21.735913      21.735913      21.735913    6[1-(0),6-(1,7),6-(6,6)]
   160      21.069842      21.069842      21.069842    6[1-(0),6-(1,6),7-(6,29)]
   161      38.975784      38.975784      38.975784    6[1-(0),6-(1,7),6-(6,6)]
   162      38.965525      38.965525      38.965525    6[1-(0),6-(1,6),7-(6,29)]
   163      25.143466      25.143466      25.143466    6[1-(0),6-(1,7),6-(6,6)]
   164      25.153725      25.153725      25.153725    6[1-(0),6-(1,6),7-(6,29)]
   165      25.252212      25.252212      25.252212    6[1-(0),6-(1,7),6-(6,6)]
   166       23.87134       23.87134       23.87134    6[1-(0),6-(1,6),7-(6,29)]
   167      38.867038      38.867038      38.867038    6[1-(0),6-(1,7),6-(6,6)]
   168       14.60021       14.60021       14.60021    6[1-(0),6-(1,6),7-(6,29)]
   169      21.627167      21.627167      21.627167    6[1-(0),6-(1,7),6-(6,6)]
   170      22.352227      22.352227      22.352227    6[1-(0),6-(1,6),7-(6,29)]
   171      47.383613      47.383613      47.383613    6[1-(0),6-(1,7),6-(6,6)]
   172      33.893692      33.893692      33.893692    6[1-(0),6-(1,6),7-(6,29)]
   173      42.383337      42.383337      42.383337    6[1-(0),6-(1,7),6-(6,6)]
   174      30.225558      30.225558      30.225558    6[1-(0),6-(1,6),7-(6,29)]
   175      16.844383      16.844383      16.844383    6[1-(0),6-(1,7),6-(6,6)]
   176      16.119323      16.119323      16.119323    6[1-(0),6-(1,6),7-(6,29)]
   177      26.043188      26.043188      26.043188    6[1-(0),6-(1,7),6-(6,6)]
   178       27.42406       27.42406       27.42406    6[1-(0),6-(1,6),7-(6,29)]
   179      38.076062      38.076062      38.076062    6[1-(0),6-(1,7),6-(6,6)]
   180       36.69519       36.69519       36.69519    6[1-(0),6-(1,6),7-(6,29)]
   181      37.967316      37.967316      37.967316    6[1-(0),6-(1,7),6-(6,6)]
   182      25.153725      25.153725      25.153725    6[1-(0),6-(1,6),7-(6,29)]
   183      26.151934      26.151934      26.151934    6[1-(0),6-(1,7),6-(6,6)]
   184      13.317825      13.317825      13.317825    6[1-(0),6-(1,6),7-(6,29)]
   185      28.543325      28.543325      28.543325    6[1-(0),6-(1,7),6-(6,6)]
   186      29.258127      29.258127      29.258127    6[1-(0),6-(1,6),7-(6,29)]
   187      40.467454      40.467454      40.467454    6[1-(0),6-(1,7),6-(6,6)]
   188      26.987792      26.987792      26.987792    6[1-(0),6-(1,6),7-(6,29)]
   189      35.575925      35.575925      35.575925    6[1-(0),6-(1,7),6-(6,6)]
   190      34.861123      34.861123      34.861123    6[1-(0),6-(1,6),7-(6,29)]
   191      23.651796      23.651796      23.651796    6[1-(0),6-(1,7),6-(6,6)]
   192      11.483758      11.483758      11.483758    6[1-(0),6-(1,6),7-(6,29)]
   193      23.651796      23.651796      23.651796    6[1-(0),6-(1,7),6-(6,6)]
   194      24.307608      24.307608      24.307608    6[1-(0),6-(1,6),7-(6,29)]
   195       9.928225       9.928225       9.928225    6[1-(0),6-(1,7),6-(6,6)]
   196      34.861123      34.861123      34.861123    6[1-(0),6-(1,6),7-(6,29)]
   197      14.819754      14.819754      14.819754    6[1-(0),6-(1,7),6-(6,6)]
   198      14.163942      14.163942      14.163942    6[1-(0),6-(1,6),7-(6,29)]
   199      28.543325      28.543325      28.543325    6[1-(0),6-(1,7),6-(6,6)]
   200      29.258127      29.258127      29.258127    6[1-(0),6-(1,6),7-(6,29)]
   201      34.559763      34.559763      34.559763    6[1-(0),6-(1,7),6-(6,6)]
   202      33.893692      33.893692      33.893692    6[1-(0),6-(1,6),7-(6,29)]
   203       8.803317       8.803317       8.803317    6[1-(0),6-(1,7),6-(6,6)]
   204       9.528377       9.528377       9.528377    6[1-(0),6-(1,6),7-(6,29)]
   205       4.020533       4.020533       4.020533    6[1-(0),6-(1,7),6-(6,6)]
   206      28.943173      28.943173      28.943173    6[1-(0),6-(1,6),7-(6,29)]
   207      29.559487      29.559487      29.559487    6[1-(0),6-(1,7),6-(6,6)]
   208      30.225558      30.225558      30.225558    6[1-(0),6-(1,6),7-(6,29)]
   209      12.319616      12.319616      12.319616    6[1-(0),6-(1,7),6-(6,6)]
   210      12.329875      12.329875      12.329875    6[1-(0),6-(1,6),7-(6,29)]
   211      26.151934      26.151934      26.151934    6[1-(0),6-(1,7),6-(6,6)]
   212      26.141675      26.141675      26.141675    6[1-(0),6-(1,6),7-(6,29)]
   213      26.043188      26.043188      26.043188    6[1-(0),6-(1,7),6-(6,6)]
   214       27.42406       27.42406       27.42406    6[1-(0),6-(1,6),7-(6,29)]
   215      12.428362      12.428362      12.428362    6[1-(0),6-(1,7),6-(6,6)]
   216       36.69519       36.69519       36.69519    6[1-(0),6-(1,6),7-(6,29)]
   217      29.740047      29.740047      29.740047    6[6-(6,6),7-(7),7-(7)]
   218      29.009601      29.009601      29.009601    6[6-(1,6),6-(1,6),6-(7,7)]
   219      27.967278      27.967278      27.967278    6[6-(6,6),7-(7),7-(7)]
   220      28.697724      28.697724      28.697724    6[6-(1,6),6-(1,6),6-(7,7)]
   221      10.504272      10.504272      10.504272    6[6-(6,6),7-(7),7-(7)]
   222       9.773826       9.773826       9.773826    6[6-(1,6),6-(1,6),6-(7,7)]
   223      34.379203      34.379203      34.379203    6[6-(6,6),7-(7),7-(7)]
   224      35.109649      35.109649      35.109649    6[6-(1,6),6-(1,6),6-(7,7)]
   225      27.420469      27.420469      27.420469    6[6-(6,6),7-(7),7-(7)]
   226      25.959576      25.959576      25.959576    6[6-(1,6),6-(1,6),6-(7,7)]
   227      36.698781      36.698781      36.698781    6[6-(6,6),7-(7),7-(7)]
   228      38.159674      38.159674      38.159674    6[6-(1,6),6-(1,6),6-(7,7)]
   229       12.82385       12.82385       12.82385    6[6-(6,6),7-(7),7-(7)]
   230       12.82385       12.82385       12.82385    6[6-(1,6),6-(1,6),6-(7,7)]
   231        25.6477        25.6477        25.6477    6[6-(6,6),7-(7),7-(7)]
   232        25.6477        25.6477        25.6477    6[6-(1,6),6-(1,6),6-(7,7)]
   233      23.328122      23.328122      23.328122    6[6-(6,6),7-(7),7-(7)]
   234      22.597676      22.597676      22.597676    6[6-(1,6),6-(1,6),6-(7,7)]
   235      34.379203      34.379203      34.379203    6[6-(6,6),7-(7),7-(7)]
   236      35.109649      35.109649      35.109649    6[6-(1,6),6-(1,6),6-(7,7)]
   237      15.143428      15.143428      15.143428    6[6-(6,6),7-(7),7-(7)]
   238      15.873874      15.873874      15.873874    6[6-(1,6),6-(1,6),6-(7,7)]
   239      29.740047      29.740047      29.740047    6[6-(6,6),7-(7),7-(7)]
   240      29.009601      29.009601      29.009601    6[6-(1,6),6-(1,6),6-(7,7)]
   241      21.555353      21.555353      21.555353    6[6-(6,6),7-(7),7-(7)]
   242      22.285799      22.285799      22.285799    6[6-(1,6),6-(1,6),6-(7,7)]
   243      23.328122      23.328122      23.328122    6[6-(6,6),7-(7),7-(7)]
   244      22.597676      22.597676      22.597676    6[6-(1,6),6-(1,6),6-(7,7)]
   245      40.791128      40.791128      40.791128    6[6-(6,6),7-(7),7-(7)]
   246      41.521574      41.521574      41.521574    6[6-(1,6),6-(1,6),6-(7,7)]
   247      16.916197      16.916197      16.916197    6[6-(6,6),7-(7),7-(7)]
   248      16.185751      16.185751      16.185751    6[6-(1,6),6-(1,6),6-(7,7)]
   249      23.874931      23.874931      23.874931    6[6-(6,6),7-(7),7-(7)]
   250      25.335824      25.335824      25.335824    6[6-(1,6),6-(1,6),6-(7,7)]
   251      14.596619      14.596619      14.596619    6[6-(6,6),7-(7),7-(7)]
   252      13.135726      13.135726      13.135726    6[6-(1,6),6-(1,6),6-(7,7)]
   253       38.47155       38.47155       38.47155    6[6-(6,6),7-(7),7-(7)]
   254       38.47155       38.47155       38.47155    6[6-(1,6),6-(1,6),6-(7,7)]
   255        25.6477        25.6477        25.6477    6[6-(6,6),7-(7),7-(7)]
   256        25.6477        25.6477        25.6477    6[6-(1,6),6-(1,6),6-(7,7)]
   257      27.967278      27.967278      27.967278    6[6-(6,6),7-(7),7-(7)]
   258      28.697724      28.697724      28.697724    6[6-(1,6),6-(1,6),6-(7,7)]
   259      16.916197      16.916197      16.916197    6[6-(6,6),7-(7),7-(7)]
   260      16.185751      16.185751      16.185751    6[6-(1,6),6-(1,6),6-(7,7)]
   261      36.151972      36.151972      36.151972    6[6-(6,6),7-(7),7-(7)]
   262      35.421526      35.421526      35.421526    6[6-(1,6),6-(1,6),6-(7,7)]
   263      21.555353      21.555353      21.555353    6[6-(6,6),7-(7),7-(7)]
   264      22.285799      22.285799      22.285799    6[6-(1,6),6-(1,6),6-(7,7)]
   265      30.160156      30.160156      30.160156    7[7-(6),7-(7,29),29-(7,7,8)]
   266      29.150406      29.150406      29.150406    7[6-(6,7),7-(7,29)]
   267      26.808515      26.808515      26.808515    7[7-(6),7-(7,29),29-(7,7,8)]
   268      27.311979      27.311979      27.311979    7[6-(6,7),7-(7,29)]
   269      11.663035      11.663035      11.663035    7[7-(6),7-(7,29),29-(7,7,8)]
   270      11.159571      11.159571      11.159571    7[6-(6,7),7-(7,29)]
   271      33.959094      33.959094      33.959094    7[7-(6),7-(7,29),29-(7,7,8)]
   272      34.968844      34.968844      34.968844    7[6-(6,7),7-(7,29)]
   273      29.397907      29.397907      29.397907    7[7-(6),7-(7,29),29-(7,7,8)]
   274      28.154506      28.154506      28.154506    7[6-(6,7),7-(7,29)]
   275      34.721343      34.721343      34.721343    7[7-(6),7-(7,29),29-(7,7,8)]
   276      35.964744      35.964744      35.964744    7[6-(6,7),7-(7,29)]
   277      12.425285      12.425285      12.425285    7[7-(6),7-(7,29),29-(7,7,8)]
   278      12.155471      12.155471      12.155471    7[6-(6,7),7-(7,29)]
   279      26.046265      26.046265      26.046265    7[7-(6),7-(7,29),29-(7,7,8)]
   280      26.316079      26.316079      26.316079    7[6-(6,7),7-(7,29)]
   281      24.146797      24.146797      24.146797    7[7-(6),7-(7,29),29-(7,7,8)]
   282       23.40686       23.40686       23.40686    7[6-(6,7),7-(7,29)]
   283      32.821875      32.821875      32.821875    7[7-(6),7-(7,29),29-(7,7,8)]
   284      33.055525      33.055525      33.055525    7[6-(6,7),7-(7,29)]
   285      14.324753      14.324753      14.324753    7[7-(6),7-(7,29),29-(7,7,8)]
   286       15.06469       15.06469       15.06469    7[6-(6,7),7-(7,29)]
   287      31.297375      31.297375      31.297375    7[7-(6),7-(7,29),29-(7,7,8)]
   288      31.063725      31.063725      31.063725    7[6-(6,7),7-(7,29)]
   289      31.297375      31.297375      31.297375    7[7-(6),7-(7,29),29-(7,7,8)]
   290      31.063725      31.063725      31.063725    7[6-(6,7),7-(7,29)]
   291      27.148603      27.148603      27.148603    7[7-(6),7-(7,29),29-(7,7,8)]
   292       27.88854       27.88854       27.88854    7[6-(6,7),7-(7,29)]
   293      32.821875      32.821875      32.821875    7[7-(6),7-(7,29),29-(7,7,8)]
   294      33.055525      33.055525      33.055525    7[6-(6,7),7-(7,29)]
   295      11.322947      11.322947      11.322947    7[7-(6),7-(7,29),29-(7,7,8)]
   296       10.58301       10.58301       10.58301    7[6-(6,7),7-(7,29)]
   297      13.984665      13.984665      13.984665    7[7-(6),7-(7,29),29-(7,7,8)]
   298      14.488129      14.488129      14.488129    7[6-(6,7),7-(7,29)]
   299      30.160156      30.160156      30.160156    7[7-(6),7-(7,29),29-(7,7,8)]
   300      29.150406      29.150406      29.150406    7[6-(6,7),7-(7,29)]
   301      33.959094      33.959094      33.959094    7[7-(6),7-(7,29),29-(7,7,8)]
   302      34.968844      34.968844      34.968844    7[6-(6,7),7-(7,29)]
   303      24.486885      24.486885      24.486885    7[7-(6),7-(7,29),29-(7,7,8)]
   304      23.983421      23.983421      23.983421    7[6-(6,7),7-(7,29)]
   305      25.249135      25.249135      25.249135    7[7-(6),7-(7,29),29-(7,7,8)]
   306      24.979321      24.979321      24.979321    7[6-(6,7),7-(7,29)]
   307      13.222415      13.222415      13.222415    7[7-(6),7-(7,29),29-(7,7,8)]
   308      13.492229      13.492229      13.492229    7[6-(6,7),7-(7,29)]
   309      29.397907      29.397907      29.397907    7[7-(6),7-(7,29),29-(7,7,8)]
   310      28.154506      28.154506      28.154506    7[6-(6,7),7-(7,29)]
   311      34.721343      34.721343      34.721343    7[7-(6),7-(7,29),29-(7,7,8)]
   312      35.964744      35.964744      35.964744    7[6-(6,7),7-(7,29)]
   313      21.135244      21.135244      21.135244    7[7-(6),7-(7,29),29-(7,7,8)]
   314      22.144994      22.144994      22.144994    7[6-(6,7),7-(7,29)]
   315      24.486885      24.486885      24.486885    7[7-(6),7-(7,29),29-(7,7,8)]
   316      23.983421      23.983421      23.983421    7[6-(6,7),7-(7,29)]
   317      39.632365      39.632365      39.632365    7[7-(6),7-(7,29),29-(7,7,8)]
   318      40.135829      40.135829      40.135829    7[6-(6,7),7-(7,29)]
   319      17.336306      17.336306      17.336306    7[7-(6),7-(7,29),29-(7,7,8)]
   320      16.326556      16.326556      16.326556    7[6-(6,7),7-(7,29)]
   321      21.897493      21.897493      21.897493    7[7-(6),7-(7,29),29-(7,7,8)]
   322      23.140894      23.140894      23.140894    7[6-(6,7),7-(7,29)]
   323      16.574057      16.574057      16.574057    7[7-(6),7-(7,29),29-(7,7,8)]
   324      15.330656      15.330656      15.330656    7[6-(6,7),7-(7,29)]
   325      38.870115      38.870115      38.870115    7[7-(6),7-(7,29),29-(7,7,8)]
   326      39.139929      39.139929      39.139929    7[6-(6,7),7-(7,29)]
   327      25.249135      25.249135      25.249135    7[7-(6),7-(7,29),29-(7,7,8)]
   328      24.979321      24.979321      24.979321    7[6-(6,7),7-(7,29)]
   329      27.148603      27.148603      27.148603    7[7-(6),7-(7,29),29-(7,7,8)]
   330       27.88854       27.88854       27.88854    7[6-(6,7),7-(7,29)]
   331      18.473525      18.473525      18.473525    7[7-(6),7-(7,29),29-(7,7,8)]
   332      18.239875      18.239875      18.239875    7[6-(6,7),7-(7,29)]
   333      36.970647      36.970647      36.970647    7[7-(6),7-(7,29),29-(7,7,8)]
   334       36.23071       36.23071       36.23071    7[6-(6,7),7-(7,29)]
   335      19.998025      19.998025      19.998025    7[7-(6),7-(7,29),29-(7,7,8)]
   336      20.231675      20.231675      20.231675    7[6-(6,7),7-(7,29)]
   337      19.998025      19.998025      19.998025    7[7-(6),7-(7,29),29-(7,7,8)]
   338      20.231675      20.231675      20.231675    7[6-(6,7),7-(7,29)]
   339      24.146797      24.146797      24.146797    7[7-(6),7-(7,29),29-(7,7,8)]
   340       23.40686       23.40686       23.40686    7[6-(6,7),7-(7,29)]
   341      18.473525      18.473525      18.473525    7[7-(6),7-(7,29),29-(7,7,8)]
   342      18.239875      18.239875      18.239875    7[6-(6,7),7-(7,29)]
   343      39.972453      39.972453      39.972453    7[7-(6),7-(7,29),29-(7,7,8)]
   344       40.71239       40.71239       40.71239    7[6-(6,7),7-(7,29)]
   345      37.310735      37.310735      37.310735    7[7-(6),7-(7,29),29-(7,7,8)]
   346      36.807271      36.807271      36.807271    7[6-(6,7),7-(7,29)]
   347      21.135244      21.135244      21.135244    7[7-(6),7-(7,29),29-(7,7,8)]
   348      22.144994      22.144994      22.144994    7[6-(6,7),7-(7,29)]
   349      17.336306      17.336306      17.336306    7[7-(6),7-(7,29),29-(7,7,8)]
   350      16.326556      16.326556      16.326556    7[6-(6,7),7-(7,29)]
   351      26.808515      26.808515      26.808515    7[7-(6),7-(7,29),29-(7,7,8)]
   352      27.311979      27.311979      27.311979    7[6-(6,7),7-(7,29)]
   353      26.046265      26.046265      26.046265    7[7-(6),7-(7,29),29-(7,7,8)]
   354      26.316079      26.316079      26.316079    7[6-(6,7),7-(7,29)]
   355      38.072985      38.072985      38.072985    7[7-(6),7-(7,29),29-(7,7,8)]
   356      37.803171      37.803171      37.803171    7[6-(6,7),7-(7,29)]
   357      21.897493      21.897493      21.897493    7[7-(6),7-(7,29),29-(7,7,8)]
   358      23.140894      23.140894      23.140894    7[6-(6,7),7-(7,29)]
   359      16.574057      16.574057      16.574057    7[7-(6),7-(7,29),29-(7,7,8)]
   360      15.330656      15.330656      15.330656    7[6-(6,7),7-(7,29)]
   361      27.631806      27.631806      27.631806    7[6-(1,6),6-(1,6),29-(7,7,8)]
   362      17.251669      17.251669      17.251669    7[6-(1,6),6-(1,6),29-(7,7,8)]
   363      21.219881      21.219881      21.219881    7[6-(1,6),6-(1,6),29-(7,7,8)]
   364      36.487444      36.487444      36.487444    7[6-(1,6),6-(1,6),29-(7,7,8)]
   365      23.203987      23.203987      23.203987    7[6-(1,6),6-(1,6),29-(7,7,8)]
   366      15.267563      15.267563      15.267563    7[6-(1,6),6-(1,6),29-(7,7,8)]
   367        25.6477        25.6477        25.6477    7[6-(1,6),6-(1,6),29-(7,7,8)]
   368       38.47155       38.47155       38.47155    7[6-(1,6),6-(1,6),29-(7,7,8)]
   369      21.219881      21.219881      21.219881    7[6-(1,6),6-(1,6),29-(7,7,8)]
   370      23.663594      23.663594      23.663594    7[6-(1,6),6-(1,6),29-(7,7,8)]
   371      17.251669      17.251669      17.251669    7[6-(1,6),6-(1,6),29-(7,7,8)]
   372      40.455656      40.455656      40.455656    7[6-(1,6),6-(1,6),29-(7,7,8)]
   373      23.663594      23.663594      23.663594    7[6-(1,6),6-(1,6),29-(7,7,8)]
   374      34.043731      34.043731      34.043731    7[6-(1,6),6-(1,6),29-(7,7,8)]
   375      30.075519      30.075519      30.075519    7[6-(1,6),6-(1,6),29-(7,7,8)]
   376      14.807956      14.807956      14.807956    7[6-(1,6),6-(1,6),29-(7,7,8)]
   377      28.091413      28.091413      28.091413    7[6-(1,6),6-(1,6),29-(7,7,8)]
   378      36.027837      36.027837      36.027837    7[6-(1,6),6-(1,6),29-(7,7,8)]
   379        25.6477        25.6477        25.6477    7[6-(1,6),6-(1,6),29-(7,7,8)]
   380       12.82385       12.82385       12.82385    7[6-(1,6),6-(1,6),29-(7,7,8)]
   381      30.075519      30.075519      30.075519    7[6-(1,6),6-(1,6),29-(7,7,8)]
   382      27.631806      27.631806      27.631806    7[6-(1,6),6-(1,6),29-(7,7,8)]
   383      34.043731      34.043731      34.043731    7[6-(1,6),6-(1,6),29-(7,7,8)]
   384      10.839744      10.839744      10.839744    7[6-(1,6),6-(1,6),29-(7,7,8)]
   385      32.059625      32.059625      32.059625    8[29-(7,7,7),29-(7,7,7),29-(7,7,7)]
   386        25.6477        25.6477        25.6477    8[29-(7,7,7),29-(7,7,7),29-(7,7,7)]
   387       12.82385       12.82385       12.82385    8[29-(7,7,7),29-(7,7,7),29-(7,7,7)]
   388      32.059625      32.059625      32.059625    8[29-(7,7,7),29-(7,7,7),29-(7,7,7)]
   389      19.235775      19.235775      19.235775    8[29-(7,7,7),29-(7,7,7),29-(7,7,7)]
   390        25.6477        25.6477        25.6477    8[29-(7,7,7),29-(7,7,7),29-(7,7,7)]
   391       38.47155       38.47155       38.47155    8[29-(7,7,7),29-(7,7,7),29-(7,7,7)]
   392      19.235775      19.235775      19.235775    8[29-(7,7,7),29-(7,7,7),29-(7,7,7)]
