# Supplementary material for: A collection of forcefield precursors for metal–organic frameworks
Source: RSC Adv. 2019 Nov 13;9(63):36492–507. doi: 10.1039/c9ra07327b (PMC9075174; doi:10.1039/c9ra07327b)
Supplement: RA-009-C9RA07327B-s774 [file RA-009-C9RA07327B-s774.txt]

FURQOZ01_ion_b

34.538300    0.000000    0.000000
-17.269150    29.911045    0.000000
0.000000    0.000000    8.516900

     1       8.442715       8.442715       8.442715    47[7-(6,6),7-(6,6)]
     2      25.712037      25.712037      25.712037    47[7-(6,6),7-(6,6)]
     3        8.44306        8.44306        8.44306    47[7-(6,6),7-(6,6)]
     4      26.533531      26.533531      26.533531    47[7-(6,6),7-(6,6)]
     5       9.264554       9.264554       9.264554    47[7-(6,6),7-(6,6)]
     6      -8.004424      -8.004424      -8.004424    47[7-(6,6),7-(6,6)]
     7      16.830686      16.830686      16.830686    47[7-(6,6),7-(6,6)]
     8      16.830859      16.830859      16.830859    47[7-(6,6),7-(6,6)]
     9      -0.438118      -0.438118      -0.438118    47[7-(6,6),7-(6,6)]
    10       8.826435       8.826435       8.826435    47[7-(6,6),7-(6,6)]
    11        8.82609        8.82609        8.82609    47[7-(6,6),7-(6,6)]
    12      -8.442887      -8.442887      -8.442887    47[7-(6,6),7-(6,6)]
    13      -9.264381      -9.264381      -9.264381    47[7-(6,6),7-(6,6)]
    14      25.273574      25.273574      25.273574    47[7-(6,6),7-(6,6)]
    15       8.004596       8.004596       8.004596    47[7-(6,6),7-(6,6)]
    16       0.438464       0.438464       0.438464    47[7-(6,6),7-(6,6)]
    17      17.707268      17.707268      17.707268    47[7-(6,6),7-(6,6)]
    18       0.438291       0.438291       0.438291    47[7-(6,6),7-(6,6)]
    19      22.819282      22.819282      22.819282    8[6-(6,6)]
    20      10.728459      10.728459      10.728459    8[6-(6,8)]
    21      11.154662      11.154662      11.154662    8[6-(6,8)]
    22      22.818937      22.818937      22.818937    8[6-(6,6)]
    23      10.728632      10.728632      10.728632    8[6-(6,8)]
    24      -6.114315      -6.114315      -6.114315    8[6-(6,8)]
    25       5.549959       5.549959       5.549959    8[6-(6,6)]
    26      -6.540345      -6.540345      -6.540345    8[6-(6,8)]
    27      11.154489      11.154489      11.154489    8[6-(6,8)]
    28       5.854415       5.854415       5.854415    8[6-(6,6)]
    29      -9.370241      -9.370241      -9.370241    8[6-(6,8)]
    30      25.232646      25.232646      25.232646    8[6-(6,8)]
    31     -11.415081     -11.415081     -11.415081    8[6-(6,6)]
    32      25.168232      25.168232      25.168232    8[6-(6,8)]
    33       7.963669       7.963669       7.963669    8[6-(6,8)]
    34       5.854242       5.854242       5.854242    8[6-(6,6)]
    35       7.899255       7.899255       7.899255    8[6-(6,8)]
    36      -9.305827      -9.305827      -9.305827    8[6-(6,8)]
    37      23.134271      23.134271      23.134271    8[6-(6,6)]
    38      -1.358737      -1.358737      -1.358737    8[6-(6,8)]
    39      15.420142      15.420142      15.420142    8[6-(6,8)]
    40       5.864776       5.864776       5.864776    8[6-(6,6)]
    41      15.910586      15.910586      15.910586    8[6-(6,8)]
    42      -1.848835      -1.848835      -1.848835    8[6-(6,8)]
    43     -11.404201     -11.404201     -11.404201    8[6-(6,6)]
    44      -1.358391      -1.358391      -1.358391    8[6-(6,8)]
    45      -1.849181      -1.849181      -1.849181    8[6-(6,8)]
    46      -5.550132      -5.550132      -5.550132    8[6-(6,6)]
    47       6.540691       6.540691       6.540691    8[6-(6,8)]
    48       6.114488       6.114488       6.114488    8[6-(6,8)]
    49      11.719191      11.719191      11.719191    8[6-(6,6)]
    50      23.809495      23.809495      23.809495    8[6-(6,8)]
    51       6.114661       6.114661       6.114661    8[6-(6,8)]
    52      11.719363      11.719363      11.719363    8[6-(6,6)]
    53       6.540518       6.540518       6.540518    8[6-(6,8)]
    54      23.383465      23.383465      23.383465    8[6-(6,8)]
    55      11.414735      11.414735      11.414735    8[6-(6,6)]
    56      26.639391      26.639391      26.639391    8[6-(6,8)]
    57      -7.963496      -7.963496      -7.963496    8[6-(6,8)]
    58      11.414908      11.414908      11.414908    8[6-(6,6)]
    59       9.369895       9.369895       9.369895    8[6-(6,8)]
    60      26.574977      26.574977      26.574977    8[6-(6,8)]
    61      -5.854069      -5.854069      -5.854069    8[6-(6,6)]
    62      -7.899082      -7.899082      -7.899082    8[6-(6,8)]
    63       9.305481       9.305481       9.305481    8[6-(6,8)]
    64      -5.865121      -5.865121      -5.865121    8[6-(6,6)]
    65      18.627887      18.627887      18.627887    8[6-(6,8)]
    66       1.849008       1.849008       1.849008    8[6-(6,8)]
    67      28.673351      28.673351      28.673351    8[6-(6,6)]
    68      18.627541      18.627541      18.627541    8[6-(6,8)]
    69      19.118331      19.118331      19.118331    8[6-(6,8)]
    70      11.404374      11.404374      11.404374    8[6-(6,6)]
    71       1.358564       1.358564       1.358564    8[6-(6,8)]
    72      19.117985      19.117985      19.117985    8[6-(6,8)]
    73       8.094396       8.094396       8.094396    7[6-(1,6),6-(1,6),47-(7)]
    74       2.016519       2.016519       2.016519    7[6-(1,6),6-(1,6),47-(7)]
    75      -9.174581      -9.174581      -9.174581    7[6-(1,6),6-(1,6),47-(7)]
    76      19.285841      19.285841      19.285841    7[6-(1,6),6-(1,6),47-(7)]
    77       8.094223       8.094223       8.094223    7[6-(1,6),6-(1,6),47-(7)]
    78       2.016346       2.016346       2.016346    7[6-(1,6),6-(1,6),47-(7)]
    79      25.179284      25.179284      25.179284    7[6-(1,6),6-(1,6),47-(7)]
    80       9.108613       9.108613       9.108613    7[6-(1,6),6-(1,6),47-(7)]
    81       7.910307       7.910307       7.910307    7[6-(1,6),6-(1,6),47-(7)]
    82       9.108786       9.108786       9.108786    7[6-(1,6),6-(1,6),47-(7)]
    83      -9.359189      -9.359189      -9.359189    7[6-(1,6),6-(1,6),47-(7)]
    84       -8.16071       -8.16071       -8.16071    7[6-(1,6),6-(1,6),47-(7)]
    85       18.53377       18.53377       18.53377    7[6-(1,6),6-(1,6),47-(7)]
    86     -11.125132     -11.125132     -11.125132    7[6-(1,6),6-(1,6),47-(7)]
    87       1.264793       1.264793       1.264793    7[6-(1,6),6-(1,6),47-(7)]
    88      23.413341      23.413341      23.413341    7[6-(1,6),6-(1,6),47-(7)]
    89       1.264447       1.264447       1.264447    7[6-(1,6),6-(1,6),47-(7)]
    90       6.143845       6.143845       6.143845    7[6-(1,6),6-(1,6),47-(7)]
    91       9.174754       9.174754       9.174754    7[6-(1,6),6-(1,6),47-(7)]
    92      15.252631      15.252631      15.252631    7[6-(1,6),6-(1,6),47-(7)]
    93       9.174927       9.174927       9.174927    7[6-(1,6),6-(1,6),47-(7)]
    94      15.252804      15.252804      15.252804    7[6-(1,6),6-(1,6),47-(7)]
    95      26.443731      26.443731      26.443731    7[6-(1,6),6-(1,6),47-(7)]
    96      -2.016691      -2.016691      -2.016691    7[6-(1,6),6-(1,6),47-(7)]
    97      -7.910134      -7.910134      -7.910134    7[6-(1,6),6-(1,6),47-(7)]
    98       8.160537       8.160537       8.160537    7[6-(1,6),6-(1,6),47-(7)]
    99      26.628339      26.628339      26.628339    7[6-(1,6),6-(1,6),47-(7)]
   100       25.42986       25.42986       25.42986    7[6-(1,6),6-(1,6),47-(7)]
   101       9.358843       9.358843       9.358843    7[6-(1,6),6-(1,6),47-(7)]
   102       8.160364       8.160364       8.160364    7[6-(1,6),6-(1,6),47-(7)]
   103       -1.26462       -1.26462       -1.26462    7[6-(1,6),6-(1,6),47-(7)]
   104      28.394282      28.394282      28.394282    7[6-(1,6),6-(1,6),47-(7)]
   105      16.004703      16.004703      16.004703    7[6-(1,6),6-(1,6),47-(7)]
   106      11.125305      11.125305      11.125305    7[6-(1,6),6-(1,6),47-(7)]
   107      16.004357      16.004357      16.004357    7[6-(1,6),6-(1,6),47-(7)]
   108      -6.144191      -6.144191      -6.144191    7[6-(1,6),6-(1,6),47-(7)]
   109       9.071139       9.071139       9.071139    6[1-(0),6-(1,6),7-(6,47)]
   110      -8.307152      -8.307152      -8.307152    6[1-(0),6-(1,6),6-(1,7)]
   111      -9.468675      -9.468675      -9.468675    6[1-(0),6-(1,6),6-(6,6)]
   112      24.031576      24.031576      24.031576    6[6-(1,6),6-(1,7),6-(6,8)]
   113       6.954977       6.954977       6.954977    6[1-(0),6-(6,6),7-(6,47)]
   114      22.776455      22.776455      22.776455    6[6-(6,6),6-(6,6),8-(0)]
   115       4.213327       4.213327       4.213327    6[6-(1,6),6-(1,7),6-(6,8)]
   116      21.185448      21.185448      21.185448    6[1-(0),6-(1,6),6-(6,6)]
   117       2.655305       2.655305       2.655305    6[1-(0),6-(1,6),6-(1,7)]
   118       1.746429       1.746429       1.746429    6[1-(0),6-(1,6),7-(6,47)]
   119       3.231921       3.231921       3.231921    6[1-(0),6-(6,6),7-(6,47)]
   120      11.452037      11.452037      11.452037    6[6-(9,9,9),8-(0),8-(0)]
   121      12.925441      12.925441      12.925441    6[6-(8,8),9-(0),9-(0),9-(0)]
   122      -8.197838      -8.197838      -8.197838    6[1-(0),6-(1,6),7-(6,47)]
   123       8.961653       8.961653       8.961653    6[1-(0),6-(1,6),6-(1,7)]
   124        7.80013        7.80013        7.80013    6[1-(0),6-(1,6),6-(6,6)]
   125       6.762081       6.762081       6.762081    6[6-(1,6),6-(1,7),6-(6,8)]
   126        24.2243        24.2243        24.2243    6[1-(0),6-(6,6),7-(6,47)]
   127       5.506959       5.506959       5.506959    6[6-(6,6),6-(6,6),8-(0)]
   128       21.48265       21.48265       21.48265    6[6-(1,6),6-(1,7),6-(6,8)]
   129       3.915952       3.915952       3.915952    6[1-(0),6-(1,6),6-(6,6)]
   130      19.924627      19.924627      19.924627    6[1-(0),6-(1,6),6-(1,7)]
   131      19.015752      19.015752      19.015752    6[1-(0),6-(1,6),7-(6,47)]
   132      20.501244      20.501244      20.501244    6[1-(0),6-(6,6),7-(6,47)]
   133       -5.81694       -5.81694       -5.81694    6[6-(9,9,9),8-(0),8-(0)]
   134      12.925613      12.925613      12.925613    6[6-(8,8),9-(0),9-(0),9-(0)]
   135       9.070966       9.070966       9.070966    6[1-(0),6-(1,6),7-(6,47)]
   136       8.961825       8.961825       8.961825    6[1-(0),6-(1,6),6-(1,7)]
   137       7.800302       7.800302       7.800302    6[1-(0),6-(1,6),6-(6,6)]
   138       6.762254       6.762254       6.762254    6[6-(1,6),6-(1,7),6-(6,8)]
   139       6.954805       6.954805       6.954805    6[1-(0),6-(6,6),7-(6,47)]
   140       5.507132       5.507132       5.507132    6[6-(6,6),6-(6,6),8-(0)]
   141       4.213155       4.213155       4.213155    6[6-(1,6),6-(1,7),6-(6,8)]
   142       3.916125       3.916125       3.916125    6[1-(0),6-(1,6),6-(6,6)]
   143       2.655132       2.655132       2.655132    6[1-(0),6-(1,6),6-(1,7)]
   144       1.746256       1.746256       1.746256    6[1-(0),6-(1,6),7-(6,47)]
   145       3.231749       3.231749       3.231749    6[1-(0),6-(6,6),7-(6,47)]
   146      11.451864      11.451864      11.451864    6[6-(9,9,9),8-(0),8-(0)]
   147      -4.343364      -4.343364      -4.343364    6[6-(8,8),9-(0),9-(0),9-(0)]
   148      24.335513      24.335513      24.335513    6[1-(0),6-(1,6),7-(6,47)]
   149        6.16405        6.16405        6.16405    6[1-(0),6-(1,6),6-(1,7)]
   150       6.112761       6.112761       6.112761    6[1-(0),6-(1,6),6-(6,6)]
   151        6.99107        6.99107        6.99107    6[6-(1,6),6-(1,7),6-(6,8)]
   152       25.14181       25.14181       25.14181    6[1-(0),6-(6,6),7-(6,47)]
   153       6.917158       6.917158       6.917158    6[6-(6,6),6-(6,6),8-(0)]
   154       8.157083       8.157083       8.157083    6[6-(1,6),6-(1,7),6-(6,8)]
   155       9.373867       9.373867       9.373867    6[1-(0),6-(1,6),6-(6,6)]
   156      10.448354      10.448354      10.448354    6[1-(0),6-(1,6),6-(1,7)]
   157      10.283952      10.283952      10.283952    6[1-(0),6-(1,6),7-(6,47)]
   158       8.069874       8.069874       8.069874    6[1-(0),6-(6,6),7-(6,47)]
   159      24.873102      24.873102      24.873102    6[6-(9,9,9),8-(0),8-(0)]
   160      -10.63866      -10.63866      -10.63866    6[6-(8,8),9-(0),9-(0),9-(0)]
   161       7.066536       7.066536       7.066536    6[1-(0),6-(1,6),7-(6,47)]
   162     -11.105445     -11.105445     -11.105445    6[1-(0),6-(1,6),6-(1,7)]
   163     -11.156734     -11.156734     -11.156734    6[1-(0),6-(1,6),6-(6,6)]
   164     -10.278425     -10.278425     -10.278425    6[6-(1,6),6-(1,7),6-(6,8)]
   165       7.872833       7.872833       7.872833    6[1-(0),6-(6,6),7-(6,47)]
   166     -10.352337     -10.352337     -10.352337    6[6-(6,6),6-(6,6),8-(0)]
   167       8.157256       8.157256       8.157256    6[6-(1,6),6-(1,7),6-(6,8)]
   168      -7.895628      -7.895628      -7.895628    6[1-(0),6-(1,6),6-(6,6)]
   169      10.448527      10.448527      10.448527    6[1-(0),6-(1,6),6-(1,7)]
   170      10.284124      10.284124      10.284124    6[1-(0),6-(1,6),7-(6,47)]
   171       8.070046       8.070046       8.070046    6[1-(0),6-(6,6),7-(6,47)]
   172       7.604125       7.604125       7.604125    6[6-(9,9,9),8-(0),8-(0)]
   173      23.899813      23.899813      23.899813    6[6-(8,8),9-(0),9-(0),9-(0)]
   174     -10.202959     -10.202959     -10.202959    6[1-(0),6-(1,6),7-(6,47)]
   175      23.433028      23.433028      23.433028    6[1-(0),6-(1,6),6-(1,7)]
   176      23.381738      23.381738      23.381738    6[1-(0),6-(1,6),6-(6,6)]
   177      24.260047      24.260047      24.260047    6[6-(1,6),6-(1,7),6-(6,8)]
   178      -9.396663      -9.396663      -9.396663    6[1-(0),6-(6,6),7-(6,47)]
   179      24.186135      24.186135      24.186135    6[6-(6,6),6-(6,6),8-(0)]
   180       -9.11224       -9.11224       -9.11224    6[6-(1,6),6-(1,7),6-(6,8)]
   181       9.373695       9.373695       9.373695    6[1-(0),6-(1,6),6-(6,6)]
   182      -6.820969      -6.820969      -6.820969    6[1-(0),6-(1,6),6-(1,7)]
   183      -6.985371      -6.985371      -6.985371    6[1-(0),6-(1,6),7-(6,47)]
   184      -9.199449      -9.199449      -9.199449    6[1-(0),6-(6,6),7-(6,47)]
   185      -9.665371      -9.665371      -9.665371    6[6-(9,9,9),8-(0),8-(0)]
   186       6.630836       6.630836       6.630836    6[6-(8,8),9-(0),9-(0),9-(0)]
   187      18.400797      18.400797      18.400797    6[1-(0),6-(1,6),7-(6,47)]
   188        2.14362        2.14362        2.14362    6[1-(0),6-(1,6),6-(1,7)]
   189       3.356432       3.356432       3.356432    6[1-(0),6-(1,6),6-(6,6)]
   190      20.785322      20.785322      20.785322    6[6-(1,6),6-(1,7),6-(6,8)]
   191      19.710662      19.710662      19.710662    6[1-(0),6-(6,6),7-(6,47)]
   192      22.114355      22.114355      22.114355    6[6-(6,6),6-(6,6),8-(0)]
   193      -12.37041      -12.37041      -12.37041    6[6-(1,6),6-(1,7),6-(6,8)]
   194      21.248653      21.248653      21.248653    6[1-(0),6-(1,6),6-(6,6)]
   195     -13.103658     -13.103658     -13.103658    6[1-(0),6-(1,6),6-(1,7)]
   196     -12.030381     -12.030381     -12.030381    6[1-(0),6-(1,6),7-(6,47)]
   197     -11.301795     -11.301795     -11.301795    6[1-(0),6-(6,6),7-(6,47)]
   198      15.482311      15.482311      15.482311    6[6-(9,9,9),8-(0),8-(0)]
   199      -2.287299      -2.287299      -2.287299    6[6-(8,8),9-(0),9-(0),9-(0)]
   200        1.13182        1.13182        1.13182    6[1-(0),6-(1,6),7-(6,47)]
   201       2.143274       2.143274       2.143274    6[1-(0),6-(1,6),6-(1,7)]
   202       3.356087       3.356087       3.356087    6[1-(0),6-(1,6),6-(6,6)]
   203       3.515826       3.515826       3.515826    6[6-(1,6),6-(1,7),6-(6,8)]
   204      19.710835      19.710835      19.710835    6[1-(0),6-(6,6),7-(6,47)]
   205        4.84486        4.84486        4.84486    6[6-(6,6),6-(6,6),8-(0)]
   206      22.168062      22.168062      22.168062    6[6-(1,6),6-(1,7),6-(6,8)]
   207       3.979158       3.979158       3.979158    6[1-(0),6-(1,6),6-(6,6)]
   208      21.434814      21.434814      21.434814    6[1-(0),6-(1,6),6-(1,7)]
   209      22.508092      22.508092      22.508092    6[1-(0),6-(1,6),7-(6,47)]
   210      23.236677      23.236677      23.236677    6[1-(0),6-(6,6),7-(6,47)]
   211      -1.786666      -1.786666      -1.786666    6[6-(9,9,9),8-(0),8-(0)]
   212      14.982024      14.982024      14.982024    6[6-(8,8),9-(0),9-(0),9-(0)]
   213       1.131475       1.131475       1.131475    6[1-(0),6-(1,6),7-(6,47)]
   214      19.412597      19.412597      19.412597    6[1-(0),6-(1,6),6-(1,7)]
   215      20.625409      20.625409      20.625409    6[1-(0),6-(1,6),6-(6,6)]
   216      20.785149      20.785149      20.785149    6[6-(1,6),6-(1,7),6-(6,8)]
   217        2.44134        2.44134        2.44134    6[1-(0),6-(6,6),7-(6,47)]
   218      22.114183      22.114183      22.114183    6[6-(6,6),6-(6,6),8-(0)]
   219       4.898567       4.898567       4.898567    6[6-(1,6),6-(1,7),6-(6,8)]
   220      -13.28982      -13.28982      -13.28982    6[1-(0),6-(1,6),6-(6,6)]
   221       4.165319       4.165319       4.165319    6[1-(0),6-(1,6),6-(1,7)]
   222       5.238597       5.238597       5.238597    6[1-(0),6-(1,6),7-(6,47)]
   223       5.967182       5.967182       5.967182    6[1-(0),6-(6,6),7-(6,47)]
   224      -1.787012      -1.787012      -1.787012    6[6-(9,9,9),8-(0),8-(0)]
   225      -2.286954      -2.286954      -2.286954    6[6-(8,8),9-(0),9-(0),9-(0)]
   226       8.198011       8.198011       8.198011    6[1-(0),6-(1,6),7-(6,47)]
   227      25.576302      25.576302      25.576302    6[1-(0),6-(1,6),6-(1,7)]
   228      26.737825      26.737825      26.737825    6[1-(0),6-(1,6),6-(6,6)]
   229      -6.762426      -6.762426      -6.762426    6[6-(1,6),6-(1,7),6-(6,8)]
   230      10.314173      10.314173      10.314173    6[1-(0),6-(6,6),7-(6,47)]
   231      -5.507305      -5.507305      -5.507305    6[6-(6,6),6-(6,6),8-(0)]
   232      13.055823      13.055823      13.055823    6[6-(1,6),6-(1,7),6-(6,8)]
   233      -3.916298      -3.916298      -3.916298    6[1-(0),6-(1,6),6-(6,6)]
   234      14.613845      14.613845      14.613845    6[1-(0),6-(1,6),6-(1,7)]
   235      15.522721      15.522721      15.522721    6[1-(0),6-(1,6),7-(6,47)]
   236      14.037229      14.037229      14.037229    6[1-(0),6-(6,6),7-(6,47)]
   237       5.817113       5.817113       5.817113    6[6-(9,9,9),8-(0),8-(0)]
   238       4.343709       4.343709       4.343709    6[6-(8,8),9-(0),9-(0),9-(0)]
   239       8.198184       8.198184       8.198184    6[1-(0),6-(1,6),7-(6,47)]
   240       8.307325       8.307325       8.307325    6[1-(0),6-(1,6),6-(1,7)]
   241       9.468848       9.468848       9.468848    6[1-(0),6-(1,6),6-(6,6)]
   242      10.506896      10.506896      10.506896    6[6-(1,6),6-(1,7),6-(6,8)]
   243      10.314345      10.314345      10.314345    6[1-(0),6-(6,6),7-(6,47)]
   244      11.762018      11.762018      11.762018    6[6-(6,6),6-(6,6),8-(0)]
   245      13.055995      13.055995      13.055995    6[6-(1,6),6-(1,7),6-(6,8)]
   246      13.353025      13.353025      13.353025    6[1-(0),6-(1,6),6-(6,6)]
   247      14.614018      14.614018      14.614018    6[1-(0),6-(1,6),6-(1,7)]
   248      15.522894      15.522894      15.522894    6[1-(0),6-(1,6),7-(6,47)]
   249      14.037401      14.037401      14.037401    6[1-(0),6-(6,6),7-(6,47)]
   250       5.817286       5.817286       5.817286    6[6-(9,9,9),8-(0),8-(0)]
   251      21.612514      21.612514      21.612514    6[6-(8,8),9-(0),9-(0),9-(0)]
   252      25.466988      25.466988      25.466988    6[1-(0),6-(1,6),7-(6,47)]
   253       8.307497       8.307497       8.307497    6[1-(0),6-(1,6),6-(1,7)]
   254        9.46902        9.46902        9.46902    6[1-(0),6-(1,6),6-(6,6)]
   255      10.507069      10.507069      10.507069    6[6-(1,6),6-(1,7),6-(6,8)]
   256       -6.95515       -6.95515       -6.95515    6[1-(0),6-(6,6),7-(6,47)]
   257      11.762191      11.762191      11.762191    6[6-(6,6),6-(6,6),8-(0)]
   258        -4.2135        -4.2135        -4.2135    6[6-(1,6),6-(1,7),6-(6,8)]
   259      13.353198      13.353198      13.353198    6[1-(0),6-(1,6),6-(6,6)]
   260      -2.655477      -2.655477      -2.655477    6[1-(0),6-(1,6),6-(1,7)]
   261      -1.746602      -1.746602      -1.746602    6[1-(0),6-(1,6),7-(6,47)]
   262      -3.232094      -3.232094      -3.232094    6[1-(0),6-(6,6),7-(6,47)]
   263       23.08609       23.08609       23.08609    6[6-(9,9,9),8-(0),8-(0)]
   264       4.343537       4.343537       4.343537    6[6-(8,8),9-(0),9-(0),9-(0)]
   265      -7.066363      -7.066363      -7.066363    6[1-(0),6-(1,6),7-(6,47)]
   266        11.1051        11.1051        11.1051    6[1-(0),6-(1,6),6-(1,7)]
   267      11.156389      11.156389      11.156389    6[1-(0),6-(1,6),6-(6,6)]
   268       10.27808       10.27808       10.27808    6[6-(1,6),6-(1,7),6-(6,8)]
   269       -7.87266       -7.87266       -7.87266    6[1-(0),6-(6,6),7-(6,47)]
   270      10.351992      10.351992      10.351992    6[6-(6,6),6-(6,6),8-(0)]
   271       9.112067       9.112067       9.112067    6[6-(1,6),6-(1,7),6-(6,8)]
   272       7.895283       7.895283       7.895283    6[1-(0),6-(1,6),6-(6,6)]
   273       6.820796       6.820796       6.820796    6[1-(0),6-(1,6),6-(1,7)]
   274       6.985198       6.985198       6.985198    6[1-(0),6-(1,6),7-(6,47)]
   275       9.199276       9.199276       9.199276    6[1-(0),6-(6,6),7-(6,47)]
   276      -7.603952      -7.603952      -7.603952    6[6-(9,9,9),8-(0),8-(0)]
   277       27.90781       27.90781       27.90781    6[6-(8,8),9-(0),9-(0),9-(0)]
   278      27.472109      27.472109      27.472109    6[1-(0),6-(1,6),7-(6,47)]
   279      -6.163878      -6.163878      -6.163878    6[1-(0),6-(1,6),6-(1,7)]
   280      -6.112588      -6.112588      -6.112588    6[1-(0),6-(1,6),6-(6,6)]
   281      -6.990897      -6.990897      -6.990897    6[6-(1,6),6-(1,7),6-(6,8)]
   282      26.665813      26.665813      26.665813    6[1-(0),6-(6,6),7-(6,47)]
   283      -6.916985      -6.916985      -6.916985    6[6-(6,6),6-(6,6),8-(0)]
   284       26.38139       26.38139       26.38139    6[6-(1,6),6-(1,7),6-(6,8)]
   285       7.895455       7.895455       7.895455    6[1-(0),6-(1,6),6-(6,6)]
   286      24.090119      24.090119      24.090119    6[1-(0),6-(1,6),6-(1,7)]
   287      24.254521      24.254521      24.254521    6[1-(0),6-(1,6),7-(6,47)]
   288      26.468599      26.468599      26.468599    6[1-(0),6-(6,6),7-(6,47)]
   289      26.934521      26.934521      26.934521    6[6-(9,9,9),8-(0),8-(0)]
   290      10.638314      10.638314      10.638314    6[6-(8,8),9-(0),9-(0),9-(0)]
   291      10.202614      10.202614      10.202614    6[1-(0),6-(1,6),7-(6,47)]
   292      28.374595      28.374595      28.374595    6[1-(0),6-(1,6),6-(1,7)]
   293      28.425884      28.425884      28.425884    6[1-(0),6-(1,6),6-(6,6)]
   294      27.547575      27.547575      27.547575    6[6-(1,6),6-(1,7),6-(6,8)]
   295       9.396317       9.396317       9.396317    6[1-(0),6-(6,6),7-(6,47)]
   296      27.621487      27.621487      27.621487    6[6-(6,6),6-(6,6),8-(0)]
   297       9.111894       9.111894       9.111894    6[6-(1,6),6-(1,7),6-(6,8)]
   298      25.164778      25.164778      25.164778    6[1-(0),6-(1,6),6-(6,6)]
   299       6.820623       6.820623       6.820623    6[1-(0),6-(1,6),6-(1,7)]
   300       6.985026       6.985026       6.985026    6[1-(0),6-(1,6),7-(6,47)]
   301       9.199104       9.199104       9.199104    6[1-(0),6-(6,6),7-(6,47)]
   302       9.665025       9.665025       9.665025    6[6-(9,9,9),8-(0),8-(0)]
   303      -6.630663      -6.630663      -6.630663    6[6-(8,8),9-(0),9-(0),9-(0)]
   304      -1.131647      -1.131647      -1.131647    6[1-(0),6-(1,6),7-(6,47)]
   305       15.12553       15.12553       15.12553    6[1-(0),6-(1,6),6-(1,7)]
   306      13.912718      13.912718      13.912718    6[1-(0),6-(1,6),6-(6,6)]
   307      -3.516172      -3.516172      -3.516172    6[6-(1,6),6-(1,7),6-(6,8)]
   308      -2.441512      -2.441512      -2.441512    6[1-(0),6-(6,6),7-(6,47)]
   309      -4.845205      -4.845205      -4.845205    6[6-(6,6),6-(6,6),8-(0)]
   310       29.63956       29.63956       29.63956    6[6-(1,6),6-(1,7),6-(6,8)]
   311      -3.979503      -3.979503      -3.979503    6[1-(0),6-(1,6),6-(6,6)]
   312      30.372808      30.372808      30.372808    6[1-(0),6-(1,6),6-(1,7)]
   313      29.299531      29.299531      29.299531    6[1-(0),6-(1,6),7-(6,47)]
   314      28.570945      28.570945      28.570945    6[1-(0),6-(6,6),7-(6,47)]
   315       1.786839       1.786839       1.786839    6[6-(9,9,9),8-(0),8-(0)]
   316      19.556449      19.556449      19.556449    6[6-(8,8),9-(0),9-(0),9-(0)]
   317      16.137675      16.137675      16.137675    6[1-(0),6-(1,6),7-(6,47)]
   318      -2.143447      -2.143447      -2.143447    6[1-(0),6-(1,6),6-(1,7)]
   319      -3.356259      -3.356259      -3.356259    6[1-(0),6-(1,6),6-(6,6)]
   320      -3.515999      -3.515999      -3.515999    6[6-(1,6),6-(1,7),6-(6,8)]
   321       14.82781       14.82781       14.82781    6[1-(0),6-(6,6),7-(6,47)]
   322      -4.845033      -4.845033      -4.845033    6[6-(6,6),6-(6,6),8-(0)]
   323      12.370583      12.370583      12.370583    6[6-(1,6),6-(1,7),6-(6,8)]
   324       30.55897       30.55897       30.55897    6[1-(0),6-(1,6),6-(6,6)]
   325      13.103831      13.103831      13.103831    6[1-(0),6-(1,6),6-(1,7)]
   326      12.030553      12.030553      12.030553    6[1-(0),6-(1,6),7-(6,47)]
   327      11.301968      11.301968      11.301968    6[1-(0),6-(6,6),7-(6,47)]
   328      19.056162      19.056162      19.056162    6[6-(9,9,9),8-(0),8-(0)]
   329      19.556104      19.556104      19.556104    6[6-(8,8),9-(0),9-(0),9-(0)]
   330       16.13733       16.13733       16.13733    6[1-(0),6-(1,6),7-(6,47)]
   331      15.125876      15.125876      15.125876    6[1-(0),6-(1,6),6-(1,7)]
   332      13.913063      13.913063      13.913063    6[1-(0),6-(1,6),6-(6,6)]
   333      13.753324      13.753324      13.753324    6[6-(1,6),6-(1,7),6-(6,8)]
   334      -2.441685      -2.441685      -2.441685    6[1-(0),6-(6,6),7-(6,47)]
   335       12.42429       12.42429       12.42429    6[6-(6,6),6-(6,6),8-(0)]
   336      -4.898912      -4.898912      -4.898912    6[6-(1,6),6-(1,7),6-(6,8)]
   337      13.289992      13.289992      13.289992    6[1-(0),6-(1,6),6-(6,6)]
   338      -4.165664      -4.165664      -4.165664    6[1-(0),6-(1,6),6-(1,7)]
   339      -5.238942      -5.238942      -5.238942    6[1-(0),6-(1,6),7-(6,47)]
   340      -5.967527      -5.967527      -5.967527    6[1-(0),6-(6,6),7-(6,47)]
   341      19.055816      19.055816      19.055816    6[6-(9,9,9),8-(0),8-(0)]
   342       2.287126       2.287126       2.287126    6[6-(8,8),9-(0),9-(0),9-(0)]
   343       9.865865       9.865865       9.865865    1[6-(6,7)]
   344       9.667097       9.667097       9.667097    1[6-(6,6)]
   345      -9.560029      -9.560029      -9.560029    1[6-(6,6)]
   346       6.263521       6.263521       6.263521    1[6-(6,7)]
   347      21.823198      21.823198      21.823198    1[6-(6,6)]
   348       2.424589       2.424589       2.424589    1[6-(6,6)]
   349       0.903177       0.903177       0.903177    1[6-(6,7)]
   350       3.433107       3.433107       3.433107    1[6-(6,7)]
   351      -7.403112      -7.403112      -7.403112    1[6-(6,7)]
   352        9.66727        9.66727        9.66727    1[6-(6,6)]
   353       7.708776       7.708776       7.708776    1[6-(6,6)]
   354      23.532843      23.532843      23.532843    1[6-(6,7)]
   355       4.553702       4.553702       4.553702    1[6-(6,6)]
   356      19.693911      19.693911      19.693911    1[6-(6,6)]
   357      18.172499      18.172499      18.172499    1[6-(6,7)]
   358       20.70243       20.70243       20.70243    1[6-(6,7)]
   359       9.865693       9.865693       9.865693    1[6-(6,7)]
   360      -7.601707      -7.601707      -7.601707    1[6-(6,6)]
   361       7.708949       7.708949       7.708949    1[6-(6,6)]
   362       6.263348       6.263348       6.263348    1[6-(6,7)]
   363       4.553875       4.553875       4.553875    1[6-(6,6)]
   364       2.424416       2.424416       2.424416    1[6-(6,6)]
   365       0.903004       0.903004       0.903004    1[6-(6,7)]
   366       3.432934       3.432934       3.432934    1[6-(6,7)]
   367      24.359863      24.359863      24.359863    1[6-(6,7)]
   368     -11.677572     -11.677572     -11.677572    1[6-(6,6)]
   369        5.49867        5.49867        5.49867    1[6-(6,6)]
   370      25.731034      25.731034      25.731034    1[6-(6,7)]
   371       9.467121       9.467121       9.467121    1[6-(6,6)]
   372      11.280209      11.280209      11.280209    1[6-(6,6)]
   373      11.022898      11.022898      11.022898    1[6-(6,7)]
   374       7.242682       7.242682       7.242682    1[6-(6,7)]
   375       7.090886       7.090886       7.090886    1[6-(6,7)]
   376      22.860901      22.860901      22.860901    1[6-(6,6)]
   377     -11.770825     -11.770825     -11.770825    1[6-(6,6)]
   378       8.462056       8.462056       8.462056    1[6-(6,7)]
   379      -7.802375      -7.802375      -7.802375    1[6-(6,6)]
   380      11.280381      11.280381      11.280381    1[6-(6,6)]
   381      11.023071      11.023071      11.023071    1[6-(6,7)]
   382       7.242854       7.242854       7.242854    1[6-(6,7)]
   383      -10.17861      -10.17861      -10.17861    1[6-(6,7)]
   384       5.591923       5.591923       5.591923    1[6-(6,6)]
   385      22.767647      22.767647      22.767647    1[6-(6,6)]
   386      -8.807439      -8.807439      -8.807439    1[6-(6,7)]
   387      26.736098      26.736098      26.736098    1[6-(6,6)]
   388      -5.989114      -5.989114      -5.989114    1[6-(6,6)]
   389      -6.246424      -6.246424      -6.246424    1[6-(6,7)]
   390     -10.026641     -10.026641     -10.026641    1[6-(6,7)]
   391      17.581722      17.581722      17.581722    1[6-(6,7)]
   392       2.009956       2.009956       2.009956    1[6-(6,6)]
   393       4.061877       4.061877       4.061877    1[6-(6,6)]
   394      19.812896      19.812896      19.812896    1[6-(6,7)]
   395       20.51765       20.51765       20.51765    1[6-(6,6)]
   396     -13.704797     -13.704797     -13.704797    1[6-(6,6)]
   397     -11.926075     -11.926075     -11.926075    1[6-(6,7)]
   398     -10.675789     -10.675789     -10.675789    1[6-(6,7)]
   399       0.312744       0.312744       0.312744    1[6-(6,7)]
   400      19.279279      19.279279      19.279279    1[6-(6,6)]
   401       4.061531       4.061531       4.061531    1[6-(6,6)]
   402      19.813068      19.813068      19.813068    1[6-(6,7)]
   403       3.248154       3.248154       3.248154    1[6-(6,6)]
   404      20.833675      20.833675      20.833675    1[6-(6,6)]
   405      22.612398      22.612398      22.612398    1[6-(6,7)]
   406      23.862684      23.862684      23.862684    1[6-(6,7)]
   407       0.312399       0.312399       0.312399    1[6-(6,7)]
   408       2.010302       2.010302       2.010302    1[6-(6,6)]
   409      21.330854      21.330854      21.330854    1[6-(6,6)]
   410       2.543573       2.543573       2.543573    1[6-(6,7)]
   411      20.517477      20.517477      20.517477    1[6-(6,6)]
   412        3.56418        3.56418        3.56418    1[6-(6,6)]
   413       5.342902       5.342902       5.342902    1[6-(6,7)]
   414       6.593189       6.593189       6.593189    1[6-(6,7)]
   415       7.403285       7.403285       7.403285    1[6-(6,7)]
   416       7.602053       7.602053       7.602053    1[6-(6,6)]
   417      26.829179      26.829179      26.829179    1[6-(6,6)]
   418      11.005629      11.005629      11.005629    1[6-(6,7)]
   419      -4.554048      -4.554048      -4.554048    1[6-(6,6)]
   420      14.844561      14.844561      14.844561    1[6-(6,6)]
   421      16.365973      16.365973      16.365973    1[6-(6,7)]
   422      13.836043      13.836043      13.836043    1[6-(6,7)]
   423       7.403457       7.403457       7.403457    1[6-(6,7)]
   424      24.870857      24.870857      24.870857    1[6-(6,6)]
   425       9.560201       9.560201       9.560201    1[6-(6,6)]
   426      11.005802      11.005802      11.005802    1[6-(6,7)]
   427      12.715275      12.715275      12.715275    1[6-(6,6)]
   428      14.844734      14.844734      14.844734    1[6-(6,6)]
   429      16.366146      16.366146      16.366146    1[6-(6,7)]
   430      13.836216      13.836216      13.836216    1[6-(6,7)]
   431      24.672262      24.672262      24.672262    1[6-(6,7)]
   432        7.60188        7.60188        7.60188    1[6-(6,6)]
   433       9.560374       9.560374       9.560374    1[6-(6,6)]
   434      -6.263693      -6.263693      -6.263693    1[6-(6,7)]
   435      12.715448      12.715448      12.715448    1[6-(6,6)]
   436      -2.424761      -2.424761      -2.424761    1[6-(6,6)]
   437      -0.903349      -0.903349      -0.903349    1[6-(6,7)]
   438       -3.43328       -3.43328       -3.43328    1[6-(6,7)]
   439      -7.090713      -7.090713      -7.090713    1[6-(6,7)]
   440      28.946722      28.946722      28.946722    1[6-(6,6)]
   441       11.77048       11.77048       11.77048    1[6-(6,6)]
   442      -8.461884      -8.461884      -8.461884    1[6-(6,7)]
   443       7.802029       7.802029       7.802029    1[6-(6,6)]
   444       5.988941       5.988941       5.988941    1[6-(6,6)]
   445       6.246252       6.246252       6.246252    1[6-(6,7)]
   446      10.026468      10.026468      10.026468    1[6-(6,7)]
   447       27.44776       27.44776       27.44776    1[6-(6,7)]
   448      11.677227      11.677227      11.677227    1[6-(6,6)]
   449      -5.498497      -5.498497      -5.498497    1[6-(6,6)]
   450      26.076589      26.076589      26.076589    1[6-(6,7)]
   451      -9.466948      -9.466948      -9.466948    1[6-(6,6)]
   452      23.258264      23.258264      23.258264    1[6-(6,6)]
   453      23.515574      23.515574      23.515574    1[6-(6,7)]
   454      27.295791      27.295791      27.295791    1[6-(6,7)]
   455      10.178264      10.178264      10.178264    1[6-(6,7)]
   456      -5.591751      -5.591751      -5.591751    1[6-(6,6)]
   457      29.039975      29.039975      29.039975    1[6-(6,6)]
   458       8.807094       8.807094       8.807094    1[6-(6,7)]
   459      25.071525      25.071525      25.071525    1[6-(6,6)]
   460       5.988769       5.988769       5.988769    1[6-(6,6)]
   461       6.246079       6.246079       6.246079    1[6-(6,7)]
   462      10.026296      10.026296      10.026296    1[6-(6,7)]
   463      -0.312572      -0.312572      -0.312572    1[6-(6,7)]
   464      15.259194      15.259194      15.259194    1[6-(6,6)]
   465      13.207273      13.207273      13.207273    1[6-(6,6)]
   466      -2.543746      -2.543746      -2.543746    1[6-(6,7)]
   467        -3.2485        -3.2485        -3.2485    1[6-(6,6)]
   468      30.973947      30.973947      30.973947    1[6-(6,6)]
   469      29.195225      29.195225      29.195225    1[6-(6,7)]
   470      27.944939      27.944939      27.944939    1[6-(6,7)]
   471      16.956751      16.956751      16.956751    1[6-(6,7)]
   472      15.258848      15.258848      15.258848    1[6-(6,6)]
   473      -4.061704      -4.061704      -4.061704    1[6-(6,6)]
   474      14.725577      14.725577      14.725577    1[6-(6,7)]
   475      -3.248327      -3.248327      -3.248327    1[6-(6,6)]
   476       13.70497       13.70497       13.70497    1[6-(6,6)]
   477      11.926248      11.926248      11.926248    1[6-(6,7)]
   478      10.675961      10.675961      10.675961    1[6-(6,7)]
   479      16.956406      16.956406      16.956406    1[6-(6,7)]
   480      -2.010129      -2.010129      -2.010129    1[6-(6,6)]
   481      13.207619      13.207619      13.207619    1[6-(6,6)]
   482      -2.543918      -2.543918      -2.543918    1[6-(6,7)]
   483      14.020996      14.020996      14.020996    1[6-(6,6)]
   484      -3.564525      -3.564525      -3.564525    1[6-(6,6)]
   485      -5.343248      -5.343248      -5.343248    1[6-(6,7)]
   486      -6.593534      -6.593534      -6.593534    1[6-(6,7)]
   487        13.7345        13.7345        13.7345    9[6-(6,9,9)]
   488      13.130598      13.130598      13.130598    9[6-(6,9,9)]
   489      13.354061      13.354061      13.354061    9[6-(6,9,9)]
   490      -3.534477      -3.534477      -3.534477    9[6-(6,9,9)]
   491      13.130771      13.130771      13.130771    9[6-(6,9,9)]
   492      13.354234      13.354234      13.354234    9[6-(6,9,9)]
   493      13.734328      13.734328      13.734328    9[6-(6,9,9)]
   494      -4.138206      -4.138206      -4.138206    9[6-(6,9,9)]
   495      -3.914744      -3.914744      -3.914744    9[6-(6,9,9)]
   496      23.773057      23.773057      23.773057    9[6-(6,9,9)]
   497     -11.831785     -11.831785     -11.831785    9[6-(6,9,9)]
   498     -10.189317     -10.189317     -10.189317    9[6-(6,9,9)]
   499        6.50408        6.50408        6.50408    9[6-(6,9,9)]
   500      22.706687      22.706687      22.706687    9[6-(6,9,9)]
   501      24.349156      24.349156      24.349156    9[6-(6,9,9)]
   502     -10.765415     -10.765415     -10.765415    9[6-(6,9,9)]
   503        5.43771        5.43771        5.43771    9[6-(6,9,9)]
   504       7.080179       7.080179       7.080179    9[6-(6,9,9)]
   505      14.299892      14.299892      14.299892    9[6-(6,9,9)]
   506      -1.299331      -1.299331      -1.299331    9[6-(6,9,9)]
   507      -3.165263      -3.165263      -3.165263    9[6-(6,9,9)]
   508      -2.969085      -2.969085      -2.969085    9[6-(6,9,9)]
   509      15.969992      15.969992      15.969992    9[6-(6,9,9)]
   510       14.10406       14.10406       14.10406    9[6-(6,9,9)]
   511       -2.96943       -2.96943       -2.96943    9[6-(6,9,9)]
   512      -1.298985      -1.298985      -1.298985    9[6-(6,9,9)]
   513      -3.164917      -3.164917      -3.164917    9[6-(6,9,9)]
   514        3.53465        3.53465        3.53465    9[6-(6,9,9)]
   515       4.138552       4.138552       4.138552    9[6-(6,9,9)]
   516       3.915089       3.915089       3.915089    9[6-(6,9,9)]
   517       3.534822       3.534822       3.534822    9[6-(6,9,9)]
   518      21.407356      21.407356      21.407356    9[6-(6,9,9)]
   519      21.183894      21.183894      21.183894    9[6-(6,9,9)]
   520      20.803627      20.803627      20.803627    9[6-(6,9,9)]
   521       4.138379       4.138379       4.138379    9[6-(6,9,9)]
   522       3.914916       3.914916       3.914916    9[6-(6,9,9)]
   523      -6.503907      -6.503907      -6.503907    9[6-(6,9,9)]
   524      29.100935      29.100935      29.100935    9[6-(6,9,9)]
   525      27.458467      27.458467      27.458467    9[6-(6,9,9)]
   526      28.034565      28.034565      28.034565    9[6-(6,9,9)]
   527       11.83144       11.83144       11.83144    9[6-(6,9,9)]
   528      10.188971      10.188971      10.188971    9[6-(6,9,9)]
   529       10.76507       10.76507       10.76507    9[6-(6,9,9)]
   530      -5.437537      -5.437537      -5.437537    9[6-(6,9,9)]
   531      -7.080006      -7.080006      -7.080006    9[6-(6,9,9)]
   532       2.969258       2.969258       2.969258    9[6-(6,9,9)]
   533      18.568481      18.568481      18.568481    9[6-(6,9,9)]
   534      20.434413      20.434413      20.434413    9[6-(6,9,9)]
   535       20.23858       20.23858       20.23858    9[6-(6,9,9)]
   536      18.568135      18.568135      18.568135    9[6-(6,9,9)]
   537      20.434067      20.434067      20.434067    9[6-(6,9,9)]
   538      20.238235      20.238235      20.238235    9[6-(6,9,9)]
   539       1.299158       1.299158       1.299158    9[6-(6,9,9)]
   540        3.16509        3.16509        3.16509    9[6-(6,9,9)]
