# Supplementary material for: A collection of forcefield precursors for metal–organic frameworks
Source: RSC Adv. 2019 Nov 13;9(63):36492–507. doi: 10.1039/c9ra07327b (PMC9075174; doi:10.1039/c9ra07327b)
Supplement: RA-009-C9RA07327B-s775 [file RA-009-C9RA07327B-s775.txt]

FURQUF_ion_b

34.091000    0.000000    0.000000
-17.045500    29.523672    0.000000
0.000000    0.000000    8.508200

     1      26.112342      26.112342      26.112342    47[7-(6,6),7-(6,6),47-(7,7)]
     2       9.067013       9.067013       9.067013    47[7-(6,6),7-(6,6),47-(7,7)]
     3      -7.978828      -7.978828      -7.978828    47[7-(6,6),7-(6,6),47-(7,7)]
     4      16.662658      16.662658      16.662658    47[7-(6,6),7-(6,6),47-(7,7)]
     5      16.662829      16.662829      16.662829    47[7-(6,6),7-(6,6),47-(7,7)]
     6      -0.383012      -0.383012      -0.383012    47[7-(6,6),7-(6,6),47-(7,7)]
     7         8.3615         8.3615         8.3615    47[7-(6,6),7-(6,6),47-(7,7)]
     8       25.40717       25.40717       25.40717    47[7-(6,6),7-(6,6),47-(7,7)]
     9       8.361329       8.361329       8.361329    47[7-(6,6),7-(6,6),47-(7,7)]
    10      -9.066842      -9.066842      -9.066842    47[7-(6,6),7-(6,6),47-(7,7)]
    11      25.024328      25.024328      25.024328    47[7-(6,6),7-(6,6),47-(7,7)]
    12       7.978487       7.978487       7.978487    47[7-(6,6),7-(6,6),47-(7,7)]
    13       0.382842       0.382842       0.382842    47[7-(6,6),7-(6,6),47-(7,7)]
    14      17.428512      17.428512      17.428512    47[7-(6,6),7-(6,6),47-(7,7)]
    15       0.382671       0.382671       0.382671    47[7-(6,6),7-(6,6),47-(7,7)]
    16          8.684          8.684          8.684    47[7-(6,6),7-(6,6),47-(7,7)]
    17       8.684171       8.684171       8.684171    47[7-(6,6),7-(6,6),47-(7,7)]
    18       -8.36167       -8.36167       -8.36167    47[7-(6,6),7-(6,6),47-(7,7)]
    19       5.721663       5.721663       5.721663    8[6-(6,6)]
    20      -9.256559      -9.256559      -9.256559    8[6-(6,8)]
    21      24.792339      24.792339      24.792339    8[6-(6,8)]
    22      22.766822      22.766822      22.766822    8[6-(6,6)]
    23      24.834612      24.834612      24.834612    8[6-(6,8)]
    24       7.747009       7.747009       7.747009    8[6-(6,8)]
    25       5.721493       5.721493       5.721493    8[6-(6,6)]
    26       7.789282       7.789282       7.789282    8[6-(6,8)]
    27      -9.298832      -9.298832      -9.298832    8[6-(6,8)]
    28      22.914266      22.914266      22.914266    8[6-(6,6)]
    29      -1.452106      -1.452106      -1.452106    8[6-(6,8)]
    30      15.319132      15.319132      15.319132    8[6-(6,8)]
    31       5.868425       5.868425       5.868425    8[6-(6,6)]
    32      15.593564      15.593564      15.593564    8[6-(6,8)]
    33      -1.726198      -1.726198      -1.726198    8[6-(6,8)]
    34     -11.176905     -11.176905     -11.176905    8[6-(6,6)]
    35      -1.451765      -1.451765      -1.451765    8[6-(6,8)]
    36      -1.726539      -1.726539      -1.726539    8[6-(6,8)]
    37      22.501083      22.501083      22.501083    8[6-(6,6)]
    38      10.708154      10.708154      10.708154    8[6-(6,8)]
    39      11.025029      11.025029      11.025029    8[6-(6,8)]
    40      22.500742      22.500742      22.500742    8[6-(6,6)]
    41      10.708324      10.708324      10.708324    8[6-(6,8)]
    42        -6.0203        -6.0203        -6.0203    8[6-(6,8)]
    43       5.455412       5.455412       5.455412    8[6-(6,6)]
    44      -6.337006      -6.337006      -6.337006    8[6-(6,8)]
    45      11.024859      11.024859      11.024859    8[6-(6,8)]
    46      11.323837      11.323837      11.323837    8[6-(6,6)]
    47      26.302059      26.302059      26.302059    8[6-(6,8)]
    48      -7.746839      -7.746839      -7.746839    8[6-(6,8)]
    49      11.324007      11.324007      11.324007    8[6-(6,6)]
    50       9.256218       9.256218       9.256218    8[6-(6,8)]
    51      26.344332      26.344332      26.344332    8[6-(6,8)]
    52      -5.721322      -5.721322      -5.721322    8[6-(6,6)]
    53      -7.789112      -7.789112      -7.789112    8[6-(6,8)]
    54       9.298491       9.298491       9.298491    8[6-(6,8)]
    55      -5.868766      -5.868766      -5.868766    8[6-(6,6)]
    56      18.497606      18.497606      18.497606    8[6-(6,8)]
    57       1.726368       1.726368       1.726368    8[6-(6,8)]
    58      28.222405      28.222405      28.222405    8[6-(6,6)]
    59      18.497265      18.497265      18.497265    8[6-(6,8)]
    60      18.772039      18.772039      18.772039    8[6-(6,8)]
    61      11.177075      11.177075      11.177075    8[6-(6,6)]
    62       1.451936       1.451936       1.451936    8[6-(6,8)]
    63      18.771698      18.771698      18.771698    8[6-(6,8)]
    64      -5.455583      -5.455583      -5.455583    8[6-(6,6)]
    65       6.337346       6.337346       6.337346    8[6-(6,8)]
    66       6.020471       6.020471       6.020471    8[6-(6,8)]
    67      11.590088      11.590088      11.590088    8[6-(6,6)]
    68      23.382506      23.382506      23.382506    8[6-(6,8)]
    69       6.020641       6.020641       6.020641    8[6-(6,8)]
    70      -5.455242      -5.455242      -5.455242    8[6-(6,6)]
    71       6.337176       6.337176       6.337176    8[6-(6,8)]
    72        23.0658        23.0658        23.0658    8[6-(6,8)]
    73      24.799327      24.799327      24.799327    7[6-(1,6),6-(1,6),47-(7,47)]
    74       8.967297       8.967297       8.967297    7[6-(1,6),6-(1,6),47-(7,47)]
    75       7.753998       7.753998       7.753998    7[6-(1,6),6-(1,6),47-(7,47)]
    76       8.967467       8.967467       8.967467    7[6-(1,6),6-(1,6),47-(7,47)]
    77      -9.291843      -9.291843      -9.291843    7[6-(1,6),6-(1,6),47-(7,47)]
    78      -8.078374      -8.078374      -8.078374    7[6-(1,6),6-(1,6),47-(7,47)]
    79      18.332947      18.332947      18.332947    7[6-(1,6),6-(1,6),47-(7,47)]
    80      -10.89395      -10.89395      -10.89395    7[6-(1,6),6-(1,6),47-(7,47)]
    81       1.287617       1.287617       1.287617    7[6-(1,6),6-(1,6),47-(7,47)]
    82      23.197221      23.197221      23.197221    7[6-(1,6),6-(1,6),47-(7,47)]
    83       1.287276       1.287276       1.287276    7[6-(1,6),6-(1,6),47-(7,47)]
    84        6.15138        6.15138        6.15138    7[6-(1,6),6-(1,6),47-(7,47)]
    85       8.004226       8.004226       8.004226    7[6-(1,6),6-(1,6),47-(7,47)]
    86       1.926653       1.926653       1.926653    7[6-(1,6),6-(1,6),47-(7,47)]
    87      -9.041104      -9.041104      -9.041104    7[6-(1,6),6-(1,6),47-(7,47)]
    88      18.972323      18.972323      18.972323    7[6-(1,6),6-(1,6),47-(7,47)]
    89       8.004055       8.004055       8.004055    7[6-(1,6),6-(1,6),47-(7,47)]
    90       1.926482       1.926482       1.926482    7[6-(1,6),6-(1,6),47-(7,47)]
    91      -7.753827      -7.753827      -7.753827    7[6-(1,6),6-(1,6),47-(7,47)]
    92       8.078203       8.078203       8.078203    7[6-(1,6),6-(1,6),47-(7,47)]
    93      26.337343      26.337343      26.337343    7[6-(1,6),6-(1,6),47-(7,47)]
    94      25.123874      25.123874      25.123874    7[6-(1,6),6-(1,6),47-(7,47)]
    95       9.291502       9.291502       9.291502    7[6-(1,6),6-(1,6),47-(7,47)]
    96       8.078033       8.078033       8.078033    7[6-(1,6),6-(1,6),47-(7,47)]
    97      -1.287447      -1.287447      -1.287447    7[6-(1,6),6-(1,6),47-(7,47)]
    98       27.93945       27.93945       27.93945    7[6-(1,6),6-(1,6),47-(7,47)]
    99      15.758224      15.758224      15.758224    7[6-(1,6),6-(1,6),47-(7,47)]
   100       10.89412       10.89412       10.89412    7[6-(1,6),6-(1,6),47-(7,47)]
   101      15.757883      15.757883      15.757883    7[6-(1,6),6-(1,6),47-(7,47)]
   102      -6.151721      -6.151721      -6.151721    7[6-(1,6),6-(1,6),47-(7,47)]
   103       9.041274       9.041274       9.041274    7[6-(1,6),6-(1,6),47-(7,47)]
   104      15.118847      15.118847      15.118847    7[6-(1,6),6-(1,6),47-(7,47)]
   105       9.041445       9.041445       9.041445    7[6-(1,6),6-(1,6),47-(7,47)]
   106      15.119018      15.119018      15.119018    7[6-(1,6),6-(1,6),47-(7,47)]
   107      26.086604      26.086604      26.086604    7[6-(1,6),6-(1,6),47-(7,47)]
   108      -1.926823      -1.926823      -1.926823    7[6-(1,6),6-(1,6),47-(7,47)]
   109       23.99495       23.99495       23.99495    6[1-(0),6-(1,6),7-(6,47)]
   110       6.075698       6.075698       6.075698    6[1-(0),6-(1,6),6-(1,7)]
   111        6.01263        6.01263        6.01263    6[1-(0),6-(1,6),6-(6,6)]
   112        6.85928        6.85928        6.85928    6[6-(1,6),6-(1,7),6-(6,8)]
   113      24.753305      24.753305      24.753305    6[1-(0),6-(6,6),7-(6,47)]
   114       6.777973       6.777973       6.777973    6[6-(6,6),6-(6,6),8-(0)]
   115       8.022805       8.022805       8.022805    6[6-(1,6),6-(1,7),6-(6,8)]
   116       9.252638       9.252638       9.252638    6[1-(0),6-(1,6),6-(6,6)]
   117       10.33588       10.33588       10.33588    6[1-(0),6-(1,6),6-(1,7)]
   118      10.158777      10.158777      10.158777    6[1-(0),6-(1,6),7-(6,47)]
   119       7.924623       7.924623       7.924623    6[1-(0),6-(6,6),7-(6,47)]
   120      24.489099      24.489099      24.489099    6[6-(9,9,9),8-(0),8-(0)]
   121     -10.586108     -10.586108     -10.586108    6[6-(8,8),9-(0),9-(0),9-(0)]
   122       6.949621       6.949621       6.949621    6[1-(0),6-(1,6),7-(6,47)]
   123     -10.970143     -10.970143     -10.970143    6[1-(0),6-(1,6),6-(1,7)]
   124     -11.033211     -11.033211     -11.033211    6[1-(0),6-(1,6),6-(6,6)]
   125     -10.186561     -10.186561     -10.186561    6[6-(1,6),6-(1,7),6-(6,8)]
   126       7.707975       7.707975       7.707975    6[1-(0),6-(6,6),7-(6,47)]
   127     -10.267868     -10.267868     -10.267868    6[6-(6,6),6-(6,6),8-(0)]
   128       8.022976       8.022976       8.022976    6[6-(1,6),6-(1,7),6-(6,8)]
   129      -7.793203      -7.793203      -7.793203    6[1-(0),6-(1,6),6-(6,6)]
   130       10.33605       10.33605       10.33605    6[1-(0),6-(1,6),6-(1,7)]
   131      10.158948      10.158948      10.158948    6[1-(0),6-(1,6),7-(6,47)]
   132       7.924794       7.924794       7.924794    6[1-(0),6-(6,6),7-(6,47)]
   133        7.44377        7.44377        7.44377    6[6-(9,9,9),8-(0),8-(0)]
   134      23.505063      23.505063      23.505063    6[6-(8,8),9-(0),9-(0),9-(0)]
   135      -10.09622      -10.09622      -10.09622    6[1-(0),6-(1,6),7-(6,47)]
   136      23.121028      23.121028      23.121028    6[1-(0),6-(1,6),6-(1,7)]
   137      23.057959      23.057959      23.057959    6[1-(0),6-(1,6),6-(6,6)]
   138      23.904609      23.904609      23.904609    6[6-(1,6),6-(1,7),6-(6,8)]
   139      -9.337866      -9.337866      -9.337866    6[1-(0),6-(6,6),7-(6,47)]
   140      23.823302      23.823302      23.823302    6[6-(6,6),6-(6,6),8-(0)]
   141      -9.022865      -9.022865      -9.022865    6[6-(1,6),6-(1,7),6-(6,8)]
   142       9.252468       9.252468       9.252468    6[1-(0),6-(1,6),6-(6,6)]
   143      -6.709791      -6.709791      -6.709791    6[1-(0),6-(1,6),6-(1,7)]
   144      -6.886893      -6.886893      -6.886893    6[1-(0),6-(1,6),7-(6,47)]
   145      -9.121047      -9.121047      -9.121047    6[1-(0),6-(6,6),7-(6,47)]
   146      -9.602071      -9.602071      -9.602071    6[6-(9,9,9),8-(0),8-(0)]
   147       6.459733       6.459733       6.459733    6[6-(8,8),9-(0),9-(0),9-(0)]
   148      18.172889      18.172889      18.172889    6[1-(0),6-(1,6),7-(6,47)]
   149       2.113472       2.113472       2.113472    6[1-(0),6-(1,6),6-(1,7)]
   150       3.336486       3.336486       3.336486    6[1-(0),6-(1,6),6-(6,6)]
   151      20.559259      20.559259      20.559259    6[6-(1,6),6-(1,7),6-(6,8)]
   152      19.518291      19.518291      19.518291    6[1-(0),6-(6,6),7-(6,47)]
   153      21.894945      21.894945      21.894945    6[6-(6,6),6-(6,6),8-(0)]
   154     -12.148328     -12.148328     -12.148328    6[6-(1,6),6-(1,7),6-(6,8)]
   155      21.003806      21.003806      21.003806    6[1-(0),6-(1,6),6-(6,6)]
   156     -12.916739     -12.916739     -12.916739    6[1-(0),6-(1,6),6-(1,7)]
   157     -11.824122     -11.824122     -11.824122    6[1-(0),6-(1,6),7-(6,47)]
   158     -11.063723     -11.063723     -11.063723    6[1-(0),6-(6,6),7-(6,47)]
   159      15.267484      15.267484      15.267484    6[6-(9,9,9),8-(0),8-(0)]
   160      -2.289211      -2.289211      -2.289211    6[6-(8,8),9-(0),9-(0),9-(0)]
   161        1.12756        1.12756        1.12756    6[1-(0),6-(1,6),7-(6,47)]
   162       2.113131       2.113131       2.113131    6[1-(0),6-(1,6),6-(1,7)]
   163       3.336145       3.336145       3.336145    6[1-(0),6-(1,6),6-(6,6)]
   164       3.513418       3.513418       3.513418    6[6-(1,6),6-(1,7),6-(6,8)]
   165      19.518461      19.518461      19.518461    6[1-(0),6-(6,6),7-(6,47)]
   166       4.849104       4.849104       4.849104    6[6-(6,6),6-(6,6),8-(0)]
   167      21.942843      21.942843      21.942843    6[6-(1,6),6-(1,7),6-(6,8)]
   168       3.957965       3.957965       3.957965    6[1-(0),6-(1,6),6-(6,6)]
   169      21.174431      21.174431      21.174431    6[1-(0),6-(1,6),6-(1,7)]
   170      22.267048      22.267048      22.267048    6[1-(0),6-(1,6),7-(6,47)]
   171      23.027448      23.027448      23.027448    6[1-(0),6-(6,6),7-(6,47)]
   172      -1.777846      -1.777846      -1.777846    6[6-(9,9,9),8-(0),8-(0)]
   173       14.75646       14.75646       14.75646    6[6-(8,8),9-(0),9-(0),9-(0)]
   174       1.127219       1.127219       1.127219    6[1-(0),6-(1,6),7-(6,47)]
   175      19.158801      19.158801      19.158801    6[1-(0),6-(1,6),6-(1,7)]
   176      20.381816      20.381816      20.381816    6[1-(0),6-(1,6),6-(6,6)]
   177      20.559089      20.559089      20.559089    6[6-(1,6),6-(1,7),6-(6,8)]
   178        2.47262        2.47262        2.47262    6[1-(0),6-(6,6),7-(6,47)]
   179      21.894774      21.894774      21.894774    6[6-(6,6),6-(6,6),8-(0)]
   180       4.897002       4.897002       4.897002    6[6-(1,6),6-(1,7),6-(6,8)]
   181     -13.087364     -13.087364     -13.087364    6[1-(0),6-(1,6),6-(6,6)]
   182       4.128591       4.128591       4.128591    6[1-(0),6-(1,6),6-(1,7)]
   183       5.221207       5.221207       5.221207    6[1-(0),6-(1,6),7-(6,47)]
   184       5.981607       5.981607       5.981607    6[1-(0),6-(6,6),7-(6,47)]
   185      -1.778187      -1.778187      -1.778187    6[6-(9,9,9),8-(0),8-(0)]
   186       -2.28887       -2.28887       -2.28887    6[6-(8,8),9-(0),9-(0),9-(0)]
   187        8.96866        8.96866        8.96866    6[1-(0),6-(1,6),7-(6,47)]
   188      -8.188658      -8.188658      -8.188658    6[1-(0),6-(1,6),6-(1,7)]
   189      -9.348604      -9.348604      -9.348604    6[1-(0),6-(1,6),6-(6,6)]
   190      23.718472      23.718472      23.718472    6[6-(1,6),6-(1,7),6-(6,8)]
   191       6.864905       6.864905       6.864905    6[1-(0),6-(6,6),7-(6,47)]
   192      22.464094      22.464094      22.464094    6[6-(6,6),6-(6,6),8-(0)]
   193       4.125522       4.125522       4.125522    6[6-(1,6),6-(1,7),6-(6,8)]
   194      20.880567      20.880567      20.880567    6[1-(0),6-(1,6),6-(6,6)]
   195       2.580859       2.580859       2.580859    6[1-(0),6-(1,6),6-(1,7)]
   196       1.665345       1.665345       1.665345    6[1-(0),6-(1,6),7-(6,47)]
   197       3.139099       3.139099       3.139099    6[1-(0),6-(6,6),7-(6,47)]
   198      11.379917      11.379917      11.379917    6[6-(9,9,9),8-(0),8-(0)]
   199      12.874807      12.874807      12.874807    6[6-(8,8),9-(0),9-(0),9-(0)]
   200      -8.076669      -8.076669      -8.076669    6[1-(0),6-(1,6),7-(6,47)]
   201       8.856501       8.856501       8.856501    6[1-(0),6-(1,6),6-(1,7)]
   202       7.696555       7.696555       7.696555    6[1-(0),6-(1,6),6-(6,6)]
   203       6.672631       6.672631       6.672631    6[6-(1,6),6-(1,7),6-(6,8)]
   204      23.910575      23.910575      23.910575    6[1-(0),6-(6,6),7-(6,47)]
   205       5.418253       5.418253       5.418253    6[6-(6,6),6-(6,6),8-(0)]
   206      21.171193      21.171193      21.171193    6[6-(1,6),6-(1,7),6-(6,8)]
   207       3.834726       3.834726       3.834726    6[1-(0),6-(1,6),6-(6,6)]
   208       19.62653       19.62653       19.62653    6[1-(0),6-(1,6),6-(1,7)]
   209      18.711016      18.711016      18.711016    6[1-(0),6-(1,6),7-(6,47)]
   210       20.18477       20.18477       20.18477    6[1-(0),6-(6,6),7-(6,47)]
   211      -5.665413      -5.665413      -5.665413    6[6-(9,9,9),8-(0),8-(0)]
   212      12.874978      12.874978      12.874978    6[6-(8,8),9-(0),9-(0),9-(0)]
   213        8.96849        8.96849        8.96849    6[1-(0),6-(1,6),7-(6,47)]
   214       8.856671       8.856671       8.856671    6[1-(0),6-(1,6),6-(1,7)]
   215       7.696725       7.696725       7.696725    6[1-(0),6-(1,6),6-(6,6)]
   216       6.672802       6.672802       6.672802    6[6-(1,6),6-(1,7),6-(6,8)]
   217       6.864734       6.864734       6.864734    6[1-(0),6-(6,6),7-(6,47)]
   218       5.418424       5.418424       5.418424    6[6-(6,6),6-(6,6),8-(0)]
   219       4.125352       4.125352       4.125352    6[6-(1,6),6-(1,7),6-(6,8)]
   220       3.834897       3.834897       3.834897    6[1-(0),6-(1,6),6-(6,6)]
   221       2.580689       2.580689       2.580689    6[1-(0),6-(1,6),6-(1,7)]
   222       1.665175       1.665175       1.665175    6[1-(0),6-(1,6),7-(6,47)]
   223       3.138929       3.138929       3.138929    6[1-(0),6-(6,6),7-(6,47)]
   224      11.379746      11.379746      11.379746    6[6-(9,9,9),8-(0),8-(0)]
   225      -4.170352      -4.170352      -4.170352    6[6-(8,8),9-(0),9-(0),9-(0)]
   226       -6.94945       -6.94945       -6.94945    6[1-(0),6-(1,6),7-(6,47)]
   227      10.969802      10.969802      10.969802    6[1-(0),6-(1,6),6-(1,7)]
   228       11.03287       11.03287       11.03287    6[1-(0),6-(1,6),6-(6,6)]
   229       10.18622       10.18622       10.18622    6[6-(1,6),6-(1,7),6-(6,8)]
   230      -7.707805      -7.707805      -7.707805    6[1-(0),6-(6,6),7-(6,47)]
   231      10.267527      10.267527      10.267527    6[6-(6,6),6-(6,6),8-(0)]
   232       9.022695       9.022695       9.022695    6[6-(1,6),6-(1,7),6-(6,8)]
   233       7.792862       7.792862       7.792862    6[1-(0),6-(1,6),6-(6,6)]
   234        6.70962        6.70962        6.70962    6[1-(0),6-(1,6),6-(1,7)]
   235       6.886723       6.886723       6.886723    6[1-(0),6-(1,6),7-(6,47)]
   236       9.120877       9.120877       9.120877    6[1-(0),6-(6,6),7-(6,47)]
   237      -7.443599      -7.443599      -7.443599    6[6-(9,9,9),8-(0),8-(0)]
   238      27.631608      27.631608      27.631608    6[6-(8,8),9-(0),9-(0),9-(0)]
   239       27.14172       27.14172       27.14172    6[1-(0),6-(1,6),7-(6,47)]
   240      -6.075528      -6.075528      -6.075528    6[1-(0),6-(1,6),6-(1,7)]
   241      -6.012459      -6.012459      -6.012459    6[1-(0),6-(1,6),6-(6,6)]
   242      -6.859109      -6.859109      -6.859109    6[6-(1,6),6-(1,7),6-(6,8)]
   243      26.383366      26.383366      26.383366    6[1-(0),6-(6,6),7-(6,47)]
   244      -6.777802      -6.777802      -6.777802    6[6-(6,6),6-(6,6),8-(0)]
   245      26.068365      26.068365      26.068365    6[6-(1,6),6-(1,7),6-(6,8)]
   246       7.793032       7.793032       7.793032    6[1-(0),6-(1,6),6-(6,6)]
   247      23.755291      23.755291      23.755291    6[1-(0),6-(1,6),6-(1,7)]
   248      23.932393      23.932393      23.932393    6[1-(0),6-(1,6),7-(6,47)]
   249      26.166547      26.166547      26.166547    6[1-(0),6-(6,6),7-(6,47)]
   250      26.647571      26.647571      26.647571    6[6-(9,9,9),8-(0),8-(0)]
   251      10.585767      10.585767      10.585767    6[6-(8,8),9-(0),9-(0),9-(0)]
   252      10.095879      10.095879      10.095879    6[1-(0),6-(1,6),7-(6,47)]
   253      28.015643      28.015643      28.015643    6[1-(0),6-(1,6),6-(1,7)]
   254      28.078711      28.078711      28.078711    6[1-(0),6-(1,6),6-(6,6)]
   255      27.232061      27.232061      27.232061    6[6-(1,6),6-(1,7),6-(6,8)]
   256       9.337525       9.337525       9.337525    6[1-(0),6-(6,6),7-(6,47)]
   257      27.313368      27.313368      27.313368    6[6-(6,6),6-(6,6),8-(0)]
   258       9.022524       9.022524       9.022524    6[6-(1,6),6-(1,7),6-(6,8)]
   259      24.838703      24.838703      24.838703    6[1-(0),6-(1,6),6-(6,6)]
   260        6.70945        6.70945        6.70945    6[1-(0),6-(1,6),6-(1,7)]
   261       6.886552       6.886552       6.886552    6[1-(0),6-(1,6),7-(6,47)]
   262       9.120706       9.120706       9.120706    6[1-(0),6-(6,6),7-(6,47)]
   263        9.60173        9.60173        9.60173    6[6-(9,9,9),8-(0),8-(0)]
   264      -6.459563      -6.459563      -6.459563    6[6-(8,8),9-(0),9-(0),9-(0)]
   265      -1.127389      -1.127389      -1.127389    6[1-(0),6-(1,6),7-(6,47)]
   266      14.932028      14.932028      14.932028    6[1-(0),6-(1,6),6-(1,7)]
   267      13.709014      13.709014      13.709014    6[1-(0),6-(1,6),6-(6,6)]
   268      -3.513759      -3.513759      -3.513759    6[6-(1,6),6-(1,7),6-(6,8)]
   269      -2.472791      -2.472791      -2.472791    6[1-(0),6-(6,6),7-(6,47)]
   270      -4.849445      -4.849445      -4.849445    6[6-(6,6),6-(6,6),8-(0)]
   271      29.193828      29.193828      29.193828    6[6-(1,6),6-(1,7),6-(6,8)]
   272      -3.958306      -3.958306      -3.958306    6[1-(0),6-(1,6),6-(6,6)]
   273      29.962239      29.962239      29.962239    6[1-(0),6-(1,6),6-(1,7)]
   274      28.869622      28.869622      28.869622    6[1-(0),6-(1,6),7-(6,47)]
   275      28.109223      28.109223      28.109223    6[1-(0),6-(6,6),7-(6,47)]
   276       1.778016       1.778016       1.778016    6[6-(9,9,9),8-(0),8-(0)]
   277      19.334711      19.334711      19.334711    6[6-(8,8),9-(0),9-(0),9-(0)]
   278      15.918281      15.918281      15.918281    6[1-(0),6-(1,6),7-(6,47)]
   279      -2.113301      -2.113301      -2.113301    6[1-(0),6-(1,6),6-(1,7)]
   280      -3.336316      -3.336316      -3.336316    6[1-(0),6-(1,6),6-(6,6)]
   281      -3.513589      -3.513589      -3.513589    6[6-(1,6),6-(1,7),6-(6,8)]
   282       14.57288       14.57288       14.57288    6[1-(0),6-(6,6),7-(6,47)]
   283      -4.849274      -4.849274      -4.849274    6[6-(6,6),6-(6,6),8-(0)]
   284      12.148498      12.148498      12.148498    6[6-(1,6),6-(1,7),6-(6,8)]
   285      30.132864      30.132864      30.132864    6[1-(0),6-(1,6),6-(6,6)]
   286      12.916909      12.916909      12.916909    6[1-(0),6-(1,6),6-(1,7)]
   287      11.824293      11.824293      11.824293    6[1-(0),6-(1,6),7-(6,47)]
   288      11.063893      11.063893      11.063893    6[1-(0),6-(6,6),7-(6,47)]
   289      18.823687      18.823687      18.823687    6[6-(9,9,9),8-(0),8-(0)]
   290       19.33437       19.33437       19.33437    6[6-(8,8),9-(0),9-(0),9-(0)]
   291       15.91794       15.91794       15.91794    6[1-(0),6-(1,6),7-(6,47)]
   292      14.932369      14.932369      14.932369    6[1-(0),6-(1,6),6-(1,7)]
   293      13.709355      13.709355      13.709355    6[1-(0),6-(1,6),6-(6,6)]
   294      13.532082      13.532082      13.532082    6[6-(1,6),6-(1,7),6-(6,8)]
   295      -2.472961      -2.472961      -2.472961    6[1-(0),6-(6,6),7-(6,47)]
   296      12.196396      12.196396      12.196396    6[6-(6,6),6-(6,6),8-(0)]
   297      -4.897343      -4.897343      -4.897343    6[6-(1,6),6-(1,7),6-(6,8)]
   298      13.087535      13.087535      13.087535    6[1-(0),6-(1,6),6-(6,6)]
   299      -4.128931      -4.128931      -4.128931    6[1-(0),6-(1,6),6-(1,7)]
   300      -5.221548      -5.221548      -5.221548    6[1-(0),6-(1,6),7-(6,47)]
   301      -5.981948      -5.981948      -5.981948    6[1-(0),6-(6,6),7-(6,47)]
   302      18.823346      18.823346      18.823346    6[6-(9,9,9),8-(0),8-(0)]
   303        2.28904        2.28904        2.28904    6[6-(8,8),9-(0),9-(0),9-(0)]
   304        8.07684        8.07684        8.07684    6[1-(0),6-(1,6),7-(6,47)]
   305      25.234158      25.234158      25.234158    6[1-(0),6-(1,6),6-(1,7)]
   306      26.394104      26.394104      26.394104    6[1-(0),6-(1,6),6-(6,6)]
   307      -6.672972      -6.672972      -6.672972    6[6-(1,6),6-(1,7),6-(6,8)]
   308      10.180595      10.180595      10.180595    6[1-(0),6-(6,6),7-(6,47)]
   309      -5.418594      -5.418594      -5.418594    6[6-(6,6),6-(6,6),8-(0)]
   310      12.919978      12.919978      12.919978    6[6-(1,6),6-(1,7),6-(6,8)]
   311      -3.835067      -3.835067      -3.835067    6[1-(0),6-(1,6),6-(6,6)]
   312      14.464641      14.464641      14.464641    6[1-(0),6-(1,6),6-(1,7)]
   313      15.380155      15.380155      15.380155    6[1-(0),6-(1,6),7-(6,47)]
   314      13.906401      13.906401      13.906401    6[1-(0),6-(6,6),7-(6,47)]
   315       5.665583       5.665583       5.665583    6[6-(9,9,9),8-(0),8-(0)]
   316       4.170693       4.170693       4.170693    6[6-(8,8),9-(0),9-(0),9-(0)]
   317        8.07701        8.07701        8.07701    6[1-(0),6-(1,6),7-(6,47)]
   318       8.188829       8.188829       8.188829    6[1-(0),6-(1,6),6-(1,7)]
   319       9.348775       9.348775       9.348775    6[1-(0),6-(1,6),6-(6,6)]
   320      10.372698      10.372698      10.372698    6[6-(1,6),6-(1,7),6-(6,8)]
   321      10.180766      10.180766      10.180766    6[1-(0),6-(6,6),7-(6,47)]
   322      11.627076      11.627076      11.627076    6[6-(6,6),6-(6,6),8-(0)]
   323      12.920148      12.920148      12.920148    6[6-(1,6),6-(1,7),6-(6,8)]
   324      13.210603      13.210603      13.210603    6[1-(0),6-(1,6),6-(6,6)]
   325      14.464811      14.464811      14.464811    6[1-(0),6-(1,6),6-(1,7)]
   326      15.380325      15.380325      15.380325    6[1-(0),6-(1,6),7-(6,47)]
   327      13.906571      13.906571      13.906571    6[1-(0),6-(6,6),7-(6,47)]
   328       5.665754       5.665754       5.665754    6[6-(9,9,9),8-(0),8-(0)]
   329      21.215852      21.215852      21.215852    6[6-(8,8),9-(0),9-(0),9-(0)]
   330      25.122169      25.122169      25.122169    6[1-(0),6-(1,6),7-(6,47)]
   331       8.188999       8.188999       8.188999    6[1-(0),6-(1,6),6-(1,7)]
   332       9.348945       9.348945       9.348945    6[1-(0),6-(1,6),6-(6,6)]
   333      10.372869      10.372869      10.372869    6[6-(1,6),6-(1,7),6-(6,8)]
   334      -6.865075      -6.865075      -6.865075    6[1-(0),6-(6,6),7-(6,47)]
   335      11.627247      11.627247      11.627247    6[6-(6,6),6-(6,6),8-(0)]
   336      -4.125693      -4.125693      -4.125693    6[6-(1,6),6-(1,7),6-(6,8)]
   337      13.210774      13.210774      13.210774    6[1-(0),6-(1,6),6-(6,6)]
   338       -2.58103       -2.58103       -2.58103    6[1-(0),6-(1,6),6-(1,7)]
   339      -1.665516      -1.665516      -1.665516    6[1-(0),6-(1,6),7-(6,47)]
   340       -3.13927       -3.13927       -3.13927    6[1-(0),6-(6,6),7-(6,47)]
   341      22.710913      22.710913      22.710913    6[6-(9,9,9),8-(0),8-(0)]
   342       4.170522       4.170522       4.170522    6[6-(8,8),9-(0),9-(0),9-(0)]
   343      24.029041      24.029041      24.029041    1[6-(6,7)]
   344     -11.519519     -11.519519     -11.519519    1[6-(6,6)]
   345       5.403594       5.403594       5.403594    1[6-(6,6)]
   346      25.329613      25.329613      25.329613    1[6-(6,7)]
   347       9.351332       9.351332       9.351332    1[6-(6,6)]
   348       11.19378       11.19378       11.19378    1[6-(6,6)]
   349      10.912529      10.912529      10.912529    1[6-(6,7)]
   350       7.073883       7.073883       7.073883    1[6-(6,7)]
   351       6.983712       6.983712       6.983712    1[6-(6,7)]
   352      22.571651      22.571651      22.571651    1[6-(6,6)]
   353     -11.642247     -11.642247     -11.642247    1[6-(6,6)]
   354       8.284283       8.284283       8.284283    1[6-(6,7)]
   355      -7.694509      -7.694509      -7.694509    1[6-(6,6)]
   356       11.19395       11.19395       11.19395    1[6-(6,6)]
   357        10.9127        10.9127        10.9127    1[6-(6,7)]
   358       7.074053       7.074053       7.074053    1[6-(6,7)]
   359     -10.062129     -10.062129     -10.062129    1[6-(6,7)]
   360       5.526322       5.526322       5.526322    1[6-(6,6)]
   361      22.448923      22.448923      22.448923    1[6-(6,6)]
   362      -8.761557      -8.761557      -8.761557    1[6-(6,7)]
   363      26.396661      26.396661      26.396661    1[6-(6,6)]
   364      -5.851891      -5.851891      -5.851891    1[6-(6,6)]
   365      -6.133141      -6.133141      -6.133141    1[6-(6,7)]
   366      -9.971788      -9.971788      -9.971788    1[6-(6,7)]
   367      17.333569      17.333569      17.333569    1[6-(6,7)]
   368       1.954948       1.954948       1.954948    1[6-(6,6)]
   369       4.041659       4.041659       4.041659    1[6-(6,6)]
   370      19.646643      19.646643      19.646643    1[6-(6,7)]
   371      20.253634      20.253634      20.253634    1[6-(6,6)]
   372     -13.544354     -13.544354     -13.544354    1[6-(6,6)]
   373     -11.718781     -11.718781     -11.718781    1[6-(6,7)]
   374     -10.413096     -10.413096     -10.413096    1[6-(6,7)]
   375       0.288239       0.288239       0.288239    1[6-(6,7)]
   376      19.000619      19.000619      19.000619    1[6-(6,6)]
   377       4.041318       4.041318       4.041318    1[6-(6,6)]
   378      19.646814      19.646814      19.646814    1[6-(6,7)]
   379       3.207793       3.207793       3.207793    1[6-(6,6)]
   380      20.546816      20.546816      20.546816    1[6-(6,6)]
   381      22.372389      22.372389      22.372389    1[6-(6,7)]
   382      23.678075      23.678075      23.678075    1[6-(6,7)]
   383       0.287898       0.287898       0.287898    1[6-(6,7)]
   384       1.955289       1.955289       1.955289    1[6-(6,6)]
   385      21.086988      21.086988      21.086988    1[6-(6,6)]
   386       2.600973       2.600973       2.600973    1[6-(6,7)]
   387      20.253463      20.253463      20.253463    1[6-(6,6)]
   388       3.500975       3.500975       3.500975    1[6-(6,6)]
   389       5.326548       5.326548       5.326548    1[6-(6,7)]
   390       6.632234       6.632234       6.632234    1[6-(6,7)]
   391        9.77389        9.77389        9.77389    1[6-(6,7)]
   392        9.56406        9.56406        9.56406    1[6-(6,6)]
   393      -9.444741      -9.444741      -9.444741    1[6-(6,6)]
   394       6.160244       6.160244       6.160244    1[6-(6,7)]
   395      21.532046      21.532046      21.532046    1[6-(6,6)]
   396       2.350574       2.350574       2.350574    1[6-(6,6)]
   397       0.806252       0.806252       0.806252    1[6-(6,7)]
   398       3.339213       3.339213       3.339213    1[6-(6,7)]
   399       -7.27144       -7.27144       -7.27144    1[6-(6,7)]
   400        9.56423        9.56423        9.56423    1[6-(6,6)]
   401       7.600418       7.600418       7.600418    1[6-(6,6)]
   402      23.205914      23.205914      23.205914    1[6-(6,7)]
   403       4.486205       4.486205       4.486205    1[6-(6,6)]
   404      19.396245      19.396245      19.396245    1[6-(6,6)]
   405      17.851923      17.851923      17.851923    1[6-(6,7)]
   406      20.384884      20.384884      20.384884    1[6-(6,7)]
   407       9.773719       9.773719       9.773719    1[6-(6,7)]
   408      -7.481099      -7.481099      -7.481099    1[6-(6,6)]
   409       7.600588       7.600588       7.600588    1[6-(6,6)]
   410       6.160073       6.160073       6.160073    1[6-(6,7)]
   411       4.486376       4.486376       4.486376    1[6-(6,6)]
   412       2.350404       2.350404       2.350404    1[6-(6,6)]
   413       0.806082       0.806082       0.806082    1[6-(6,7)]
   414       3.339043       3.339043       3.339043    1[6-(6,7)]
   415      -6.983541      -6.983541      -6.983541    1[6-(6,7)]
   416      28.565019      28.565019      28.565019    1[6-(6,6)]
   417      11.641906      11.641906      11.641906    1[6-(6,6)]
   418      -8.284113      -8.284113      -8.284113    1[6-(6,7)]
   419       7.694168       7.694168       7.694168    1[6-(6,6)]
   420        5.85172        5.85172        5.85172    1[6-(6,6)]
   421       6.132971       6.132971       6.132971    1[6-(6,7)]
   422       9.971617       9.971617       9.971617    1[6-(6,7)]
   423      27.107629      27.107629      27.107629    1[6-(6,7)]
   424      11.519178      11.519178      11.519178    1[6-(6,6)]
   425      -5.403424      -5.403424      -5.403424    1[6-(6,6)]
   426      25.807057      25.807057      25.807057    1[6-(6,7)]
   427      -9.351161      -9.351161      -9.351161    1[6-(6,6)]
   428      22.897391      22.897391      22.897391    1[6-(6,6)]
   429      23.178641      23.178641      23.178641    1[6-(6,7)]
   430      27.017288      27.017288      27.017288    1[6-(6,7)]
   431      10.061788      10.061788      10.061788    1[6-(6,7)]
   432      -5.526151      -5.526151      -5.526151    1[6-(6,6)]
   433      28.687747      28.687747      28.687747    1[6-(6,6)]
   434       8.761217       8.761217       8.761217    1[6-(6,7)]
   435      24.740009      24.740009      24.740009    1[6-(6,6)]
   436        5.85155        5.85155        5.85155    1[6-(6,6)]
   437         6.1328         6.1328         6.1328    1[6-(6,7)]
   438       9.971447       9.971447       9.971447    1[6-(6,7)]
   439      -0.288069      -0.288069      -0.288069    1[6-(6,7)]
   440      15.090552      15.090552      15.090552    1[6-(6,6)]
   441      13.003841      13.003841      13.003841    1[6-(6,6)]
   442      -2.601143      -2.601143      -2.601143    1[6-(6,7)]
   443      -3.208134      -3.208134      -3.208134    1[6-(6,6)]
   444      30.589854      30.589854      30.589854    1[6-(6,6)]
   445      28.764281      28.764281      28.764281    1[6-(6,7)]
   446      27.458596      27.458596      27.458596    1[6-(6,7)]
   447      16.757602      16.757602      16.757602    1[6-(6,7)]
   448      15.090211      15.090211      15.090211    1[6-(6,6)]
   449      -4.041488      -4.041488      -4.041488    1[6-(6,6)]
   450      14.444527      14.444527      14.444527    1[6-(6,7)]
   451      -3.207963      -3.207963      -3.207963    1[6-(6,6)]
   452      13.544525      13.544525      13.544525    1[6-(6,6)]
   453      11.718952      11.718952      11.718952    1[6-(6,7)]
   454      10.413266      10.413266      10.413266    1[6-(6,7)]
   455      16.757261      16.757261      16.757261    1[6-(6,7)]
   456      -1.955119      -1.955119      -1.955119    1[6-(6,6)]
   457      13.004182      13.004182      13.004182    1[6-(6,6)]
   458      -2.601314      -2.601314      -2.601314    1[6-(6,7)]
   459      13.837707      13.837707      13.837707    1[6-(6,6)]
   460      -3.501316      -3.501316      -3.501316    1[6-(6,6)]
   461      -5.326889      -5.326889      -5.326889    1[6-(6,7)]
   462      -6.632575      -6.632575      -6.632575    1[6-(6,7)]
   463        7.27161        7.27161        7.27161    1[6-(6,7)]
   464        7.48144        7.48144        7.48144    1[6-(6,6)]
   465      26.490241      26.490241      26.490241    1[6-(6,6)]
   466      10.885256      10.885256      10.885256    1[6-(6,7)]
   467      -4.486546      -4.486546      -4.486546    1[6-(6,6)]
   468      14.694926      14.694926      14.694926    1[6-(6,6)]
   469      16.239248      16.239248      16.239248    1[6-(6,7)]
   470      13.706287      13.706287      13.706287    1[6-(6,7)]
   471       7.271781       7.271781       7.271781    1[6-(6,7)]
   472      24.526599      24.526599      24.526599    1[6-(6,6)]
   473       9.444912       9.444912       9.444912    1[6-(6,6)]
   474      10.885427      10.885427      10.885427    1[6-(6,7)]
   475      12.559124      12.559124      12.559124    1[6-(6,6)]
   476      14.695096      14.695096      14.695096    1[6-(6,6)]
   477      16.239418      16.239418      16.239418    1[6-(6,7)]
   478      13.706457      13.706457      13.706457    1[6-(6,7)]
   479       24.31694       24.31694       24.31694    1[6-(6,7)]
   480        7.48127        7.48127        7.48127    1[6-(6,6)]
   481       9.445082       9.445082       9.445082    1[6-(6,6)]
   482      -6.160414      -6.160414      -6.160414    1[6-(6,7)]
   483      12.559295      12.559295      12.559295    1[6-(6,6)]
   484      -2.350745      -2.350745      -2.350745    1[6-(6,6)]
   485      -0.806423      -0.806423      -0.806423    1[6-(6,7)]
   486      -3.339384      -3.339384      -3.339384    1[6-(6,7)]
   487      23.396994      23.396994      23.396994    9[6-(6,9,9)]
   488     -11.818497     -11.818497     -11.818497    9[6-(6,9,9)]
   489     -10.250652     -10.250652     -10.250652    9[6-(6,9,9)]
   490       6.351665       6.351665       6.351665    9[6-(6,9,9)]
   491      22.272673      22.272673      22.272673    9[6-(6,9,9)]
   492      23.840518      23.840518      23.840518    9[6-(6,9,9)]
   493     -10.694176     -10.694176     -10.694176    9[6-(6,9,9)]
   494       5.227343       5.227343       5.227343    9[6-(6,9,9)]
   495       6.795189       6.795189       6.795189    9[6-(6,9,9)]
   496      14.102254      14.102254      14.102254    9[6-(6,9,9)]
   497       -1.25881       -1.25881       -1.25881    9[6-(6,9,9)]
   498      -3.113531      -3.113531      -3.113531    9[6-(6,9,9)]
   499      -2.943076      -2.943076      -2.943076    9[6-(6,9,9)]
   500       15.78686       15.78686       15.78686    9[6-(6,9,9)]
   501      13.932139      13.932139      13.932139    9[6-(6,9,9)]
   502      -2.943417      -2.943417      -2.943417    9[6-(6,9,9)]
   503      -1.258469      -1.258469      -1.258469    9[6-(6,9,9)]
   504       -3.11319       -3.11319       -3.11319    9[6-(6,9,9)]
   505      13.637252      13.637252      13.637252    9[6-(6,9,9)]
   506      13.076796      13.076796      13.076796    9[6-(6,9,9)]
   507      13.363672      13.363672      13.363672    9[6-(6,9,9)]
   508      -3.408077      -3.408077      -3.408077    9[6-(6,9,9)]
   509      13.076967      13.076967      13.076967    9[6-(6,9,9)]
   510      13.363842      13.363842      13.363842    9[6-(6,9,9)]
   511      13.637082      13.637082      13.637082    9[6-(6,9,9)]
   512      -3.968363      -3.968363      -3.968363    9[6-(6,9,9)]
   513      -3.681487      -3.681487      -3.681487    9[6-(6,9,9)]
   514      -6.351494      -6.351494      -6.351494    9[6-(6,9,9)]
   515      28.863997      28.863997      28.863997    9[6-(6,9,9)]
   516      27.296152      27.296152      27.296152    9[6-(6,9,9)]
   517      27.739676      27.739676      27.739676    9[6-(6,9,9)]
   518      11.818157      11.818157      11.818157    9[6-(6,9,9)]
   519      10.250311      10.250311      10.250311    9[6-(6,9,9)]
   520      10.693835      10.693835      10.693835    9[6-(6,9,9)]
   521      -5.227173      -5.227173      -5.227173    9[6-(6,9,9)]
   522      -6.795018      -6.795018      -6.795018    9[6-(6,9,9)]
   523       2.943246       2.943246       2.943246    9[6-(6,9,9)]
   524       18.30431       18.30431       18.30431    9[6-(6,9,9)]
   525      20.159031      20.159031      20.159031    9[6-(6,9,9)]
   526      19.988917      19.988917      19.988917    9[6-(6,9,9)]
   527      18.303969      18.303969      18.303969    9[6-(6,9,9)]
   528       20.15869       20.15869       20.15869    9[6-(6,9,9)]
   529      19.988576      19.988576      19.988576    9[6-(6,9,9)]
   530        1.25864        1.25864        1.25864    9[6-(6,9,9)]
   531       3.113361       3.113361       3.113361    9[6-(6,9,9)]
   532       3.408248       3.408248       3.408248    9[6-(6,9,9)]
   533       3.968704       3.968704       3.968704    9[6-(6,9,9)]
   534       3.681828       3.681828       3.681828    9[6-(6,9,9)]
   535       3.408418       3.408418       3.408418    9[6-(6,9,9)]
   536      21.013863      21.013863      21.013863    9[6-(6,9,9)]
   537      20.726987      20.726987      20.726987    9[6-(6,9,9)]
   538      20.453577      20.453577      20.453577    9[6-(6,9,9)]
   539       3.968533       3.968533       3.968533    9[6-(6,9,9)]
   540       3.681658       3.681658       3.681658    9[6-(6,9,9)]
