# Supplementary material for: A collection of forcefield precursors for metal–organic frameworks
Source: RSC Adv. 2019 Nov 13;9(63):36492–507. doi: 10.1039/c9ra07327b (PMC9075174; doi:10.1039/c9ra07327b)
Supplement: RA-009-C9RA07327B-s776 [file RA-009-C9RA07327B-s776.txt]

FURSAN_ion_b

34.769000    0.000000    0.000000
-17.384500    30.110837    0.000000
0.000000    0.000000    8.316700

     1       8.757268       8.757268       8.757268    47[7-(6,6),7-(6,6)]
     2      26.141942      26.141942      26.141942    47[7-(6,6),7-(6,6)]
     3       8.757094       8.757094       8.757094    47[7-(6,6),7-(6,6)]
     4      26.723975      26.723975      26.723975    47[7-(6,6),7-(6,6)]
     5       9.339649       9.339649       9.339649    47[7-(6,6),7-(6,6)]
     6      -8.045199      -8.045199      -8.045199    47[7-(6,6),7-(6,6)]
     7      16.672257      16.672257      16.672257    47[7-(6,6),7-(6,6)]
     8      16.672431      16.672431      16.672431    47[7-(6,6),7-(6,6)]
     9      -0.712417      -0.712417      -0.712417    47[7-(6,6),7-(6,6)]
    10       8.627232       8.627232       8.627232    47[7-(6,6),7-(6,6)]
    11       8.627406       8.627406       8.627406    47[7-(6,6),7-(6,6)]
    12      -8.757442      -8.757442      -8.757442    47[7-(6,6),7-(6,6)]
    13      -9.339475      -9.339475      -9.339475    47[7-(6,6),7-(6,6)]
    14      25.429699      25.429699      25.429699    47[7-(6,6),7-(6,6)]
    15       8.044851       8.044851       8.044851    47[7-(6,6),7-(6,6)]
    16       0.712243       0.712243       0.712243    47[7-(6,6),7-(6,6)]
    17      18.096917      18.096917      18.096917    47[7-(6,6),7-(6,6)]
    18       0.712069       0.712069       0.712069    47[7-(6,6),7-(6,6)]
    19     -11.253335     -11.253335     -11.253335    8[6-(6,6)]
    20       10.89956       10.89956       10.89956    8[6-(6,8)]
    21      11.399712      11.399712      11.399712    8[6-(6,8)]
    22      23.515318      23.515318      23.515318    8[6-(6,6)]
    23      10.899734      10.899734      10.899734    8[6-(6,8)]
    24      -5.984614      -5.984614      -5.984614    8[6-(6,8)]
    25       6.130992       6.130992       6.130992    8[6-(6,6)]
    26      -6.484592      -6.484592      -6.484592    8[6-(6,8)]
    27      11.399538      11.399538      11.399538    8[6-(6,8)]
    28       5.592072       5.592072       5.592072    8[6-(6,6)]
    29      -9.734451      -9.734451      -9.734451    8[6-(6,8)]
    30      25.397538      25.397538      25.397538    8[6-(6,8)]
    31      22.976224      22.976224      22.976224    8[6-(6,6)]
    32      25.034723      25.034723      25.034723    8[6-(6,8)]
    33       8.013211       8.013211       8.013211    8[6-(6,8)]
    34      22.976398      22.976398      22.976398    8[6-(6,6)]
    35       7.650397       7.650397       7.650397    8[6-(6,8)]
    36      -9.371636      -9.371636      -9.371636    8[6-(6,8)]
    37       5.661784       5.661784       5.661784    8[6-(6,6)]
    38      -1.165631      -1.165631      -1.165631    8[6-(6,8)]
    39       15.35625       15.35625       15.35625    8[6-(6,8)]
    40       5.661436       5.661436       5.661436    8[6-(6,6)]
    41      16.219043      16.219043      16.219043    8[6-(6,8)]
    42      -2.028076      -2.028076      -2.028076    8[6-(6,8)]
    43       23.04611       23.04611       23.04611    8[6-(6,6)]
    44      -1.165283      -1.165283      -1.165283    8[6-(6,8)]
    45      -2.028423      -2.028423      -2.028423    8[6-(6,8)]
    46      28.637835      28.637835      28.637835    8[6-(6,6)]
    47        6.48494        6.48494        6.48494    8[6-(6,8)]
    48       5.984788       5.984788       5.984788    8[6-(6,8)]
    49      11.253508      11.253508      11.253508    8[6-(6,6)]
    50      23.869092      23.869092      23.869092    8[6-(6,8)]
    51       5.984962       5.984962       5.984962    8[6-(6,8)]
    52      -6.130818      -6.130818      -6.130818    8[6-(6,6)]
    53       6.484766       6.484766       6.484766    8[6-(6,8)]
    54      23.369114      23.369114      23.369114    8[6-(6,8)]
    55      11.792428      11.792428      11.792428    8[6-(6,6)]
    56      27.118951      27.118951      27.118951    8[6-(6,8)]
    57      -8.013038      -8.013038      -8.013038    8[6-(6,8)]
    58      -5.591898      -5.591898      -5.591898    8[6-(6,6)]
    59       9.734103       9.734103       9.734103    8[6-(6,8)]
    60      26.756136      26.756136      26.756136    8[6-(6,8)]
    61      -5.591724      -5.591724      -5.591724    8[6-(6,6)]
    62      -7.650223      -7.650223      -7.650223    8[6-(6,8)]
    63       9.371289       9.371289       9.371289    8[6-(6,8)]
    64      11.722716      11.722716      11.722716    8[6-(6,6)]
    65      18.550131      18.550131      18.550131    8[6-(6,8)]
    66        2.02825        2.02825        2.02825    8[6-(6,8)]
    67       -5.66161       -5.66161       -5.66161    8[6-(6,6)]
    68      18.549783      18.549783      18.549783    8[6-(6,8)]
    69      19.412923      19.412923      19.412923    8[6-(6,8)]
    70      11.723064      11.723064      11.723064    8[6-(6,6)]
    71       1.165457       1.165457       1.165457    8[6-(6,8)]
    72      19.412576      19.412576      19.412576    8[6-(6,8)]
    73       8.424529       8.424529       8.424529    7[6-(1,6),6-(1,6),47-(7)]
    74       2.334565       2.334565       2.334565    7[6-(1,6),6-(1,6),47-(7)]
    75      -8.959797      -8.959797      -8.959797    7[6-(1,6),6-(1,6),47-(7)]
    76      19.719238      19.719238      19.719238    7[6-(1,6),6-(1,6),47-(7)]
    77       8.424355       8.424355       8.424355    7[6-(1,6),6-(1,6),47-(7)]
    78       2.334391       2.334391       2.334391    7[6-(1,6),6-(1,6),47-(7)]
    79      25.329912      25.329912      25.329912    7[6-(1,6),6-(1,6),47-(7)]
    80       8.841931       8.841931       8.841931    7[6-(1,6),6-(1,6),47-(7)]
    81       7.945586       7.945586       7.945586    7[6-(1,6),6-(1,6),47-(7)]
    82       8.842104       8.842104       8.842104    7[6-(1,6),6-(1,6),47-(7)]
    83      -9.439262      -9.439262      -9.439262    7[6-(1,6),6-(1,6),47-(7)]
    84      -8.542743      -8.542743      -8.542743    7[6-(1,6),6-(1,6),47-(7)]
    85      18.399059      18.399059      18.399059    7[6-(1,6),6-(1,6),47-(7)]
    86     -11.176495     -11.176495     -11.176495    7[6-(1,6),6-(1,6),47-(7)]
    87       1.014733       1.014733       1.014733    7[6-(1,6),6-(1,6),47-(7)]
    88      23.592679      23.592679      23.592679    7[6-(1,6),6-(1,6),47-(7)]
    89       1.014386       1.014386       1.014386    7[6-(1,6),6-(1,6),47-(7)]
    90       6.207831       6.207831       6.207831    7[6-(1,6),6-(1,6),47-(7)]
    91       8.959971       8.959971       8.959971    7[6-(1,6),6-(1,6),47-(7)]
    92      15.049935      15.049935      15.049935    7[6-(1,6),6-(1,6),47-(7)]
    93       8.960145       8.960145       8.960145    7[6-(1,6),6-(1,6),47-(7)]
    94      15.050109      15.050109      15.050109    7[6-(1,6),6-(1,6),47-(7)]
    95      26.344297      26.344297      26.344297    7[6-(1,6),6-(1,6),47-(7)]
    96      -2.334738      -2.334738      -2.334738    7[6-(1,6),6-(1,6),47-(7)]
    97      -7.945412      -7.945412      -7.945412    7[6-(1,6),6-(1,6),47-(7)]
    98       8.542569       8.542569       8.542569    7[6-(1,6),6-(1,6),47-(7)]
    99      26.823762      26.823762      26.823762    7[6-(1,6),6-(1,6),47-(7)]
   100      25.927243      25.927243      25.927243    7[6-(1,6),6-(1,6),47-(7)]
   101       9.438914       9.438914       9.438914    7[6-(1,6),6-(1,6),47-(7)]
   102       8.542396       8.542396       8.542396    7[6-(1,6),6-(1,6),47-(7)]
   103      -1.014559      -1.014559      -1.014559    7[6-(1,6),6-(1,6),47-(7)]
   104      28.560995      28.560995      28.560995    7[6-(1,6),6-(1,6),47-(7)]
   105      16.370114      16.370114      16.370114    7[6-(1,6),6-(1,6),47-(7)]
   106      11.176669      11.176669      11.176669    7[6-(1,6),6-(1,6),47-(7)]
   107      16.369767      16.369767      16.369767    7[6-(1,6),6-(1,6),47-(7)]
   108      -6.208179      -6.208179      -6.208179    7[6-(1,6),6-(1,6),47-(7)]
   109       7.309835       7.309835       7.309835    6[1-(0),6-(6,6),7-(6,47)]
   110       7.165543       7.165543       7.165543    6[6-(1,6),6-(1,7),6-(6,8)]
   111      -9.186144      -9.186144      -9.186144    6[1-(0),6-(1,6),6-(6,6)]
   112      -8.069537      -8.069537      -8.069537    6[1-(0),6-(1,6),6-(1,7)]
   113       9.404319       9.404319       9.404319    6[1-(0),6-(1,6),7-(6,47)]
   114       5.976443       5.976443       5.976443    6[6-(6,6),6-(6,6),8-(0)]
   115        3.60259        3.60259        3.60259    6[1-(0),6-(6,6),7-(6,47)]
   116       4.611065       4.611065       4.611065    6[6-(1,6),6-(1,7),6-(6,8)]
   117      21.671692      21.671692      21.671692    6[1-(0),6-(1,6),6-(6,6)]
   118       2.977965       2.977965       2.977965    6[1-(0),6-(1,6),6-(1,7)]
   119       2.035377       2.035377       2.035377    6[1-(0),6-(1,6),7-(6,47)]
   120      11.663609      11.663609      11.663609    6[6-(6,9,9),8-(0),8-(0)]
   121      13.171019      13.171019      13.171019    6[6-(6,9,9),6-(8,8),9-(0),9-(0)]
   122       13.56669       13.56669       13.56669    6[6-(6,9,9),6-(9,9,9),9-(0),9-(0)]
   123      15.077403      15.077403      15.077403    6[6-(6,9,9),9-(0),9-(0),9-(0)]
   124      24.694508      24.694508      24.694508    6[1-(0),6-(6,6),7-(6,47)]
   125     -10.218783     -10.218783     -10.218783    6[6-(1,6),6-(1,7),6-(6,8)]
   126       8.198009       8.198009       8.198009    6[1-(0),6-(1,6),6-(6,6)]
   127       9.314615       9.314615       9.314615    6[1-(0),6-(1,6),6-(1,7)]
   128      -7.980007      -7.980007      -7.980007    6[1-(0),6-(1,6),7-(6,47)]
   129      23.361117      23.361117      23.361117    6[6-(6,6),6-(6,6),8-(0)]
   130      20.987264      20.987264      20.987264    6[1-(0),6-(6,6),7-(6,47)]
   131      21.995739      21.995739      21.995739    6[6-(1,6),6-(1,7),6-(6,8)]
   132       4.286844       4.286844       4.286844    6[1-(0),6-(1,6),6-(6,6)]
   133      20.362639      20.362639      20.362639    6[1-(0),6-(1,6),6-(1,7)]
   134      19.420051      19.420051      19.420051    6[1-(0),6-(1,6),7-(6,47)]
   135      -5.720717      -5.720717      -5.720717    6[6-(6,9,9),8-(0),8-(0)]
   136      13.171193      13.171193      13.171193    6[6-(6,9,9),6-(8,8),9-(0),9-(0)]
   137      13.566864      13.566864      13.566864    6[6-(6,9,9),6-(9,9,9),9-(0),9-(0)]
   138      15.077577      15.077577      15.077577    6[6-(6,9,9),9-(0),9-(0),9-(0)]
   139       7.309661       7.309661       7.309661    6[1-(0),6-(6,6),7-(6,47)]
   140       7.165369       7.165369       7.165369    6[6-(1,6),6-(1,7),6-(6,8)]
   141       8.198183       8.198183       8.198183    6[1-(0),6-(1,6),6-(6,6)]
   142       9.314789       9.314789       9.314789    6[1-(0),6-(1,6),6-(1,7)]
   143       9.404145       9.404145       9.404145    6[1-(0),6-(1,6),7-(6,47)]
   144        5.97627        5.97627        5.97627    6[6-(6,6),6-(6,6),8-(0)]
   145       3.602416       3.602416       3.602416    6[1-(0),6-(6,6),7-(6,47)]
   146       4.610891       4.610891       4.610891    6[6-(1,6),6-(1,7),6-(6,8)]
   147       4.287018       4.287018       4.287018    6[1-(0),6-(1,6),6-(6,6)]
   148       2.977791       2.977791       2.977791    6[1-(0),6-(1,6),6-(1,7)]
   149       2.035203       2.035203       2.035203    6[1-(0),6-(1,6),7-(6,47)]
   150      11.663435      11.663435      11.663435    6[6-(6,9,9),8-(0),8-(0)]
   151      -4.213134      -4.213134      -4.213134    6[6-(6,9,9),6-(8,8),9-(0),9-(0)]
   152      -3.817462      -3.817462      -3.817462    6[6-(6,9,9),6-(9,9,9),9-(0),9-(0)]
   153      -2.306749      -2.306749      -2.306749    6[6-(6,9,9),9-(0),9-(0),9-(0)]
   154       25.23534       25.23534       25.23534    6[1-(0),6-(6,6),7-(6,47)]
   155      24.270153      24.270153      24.270153    6[6-(1,6),6-(1,7),6-(6,8)]
   156       6.004432       6.004432       6.004432    6[1-(0),6-(1,6),6-(6,6)]
   157       6.136902       6.136902       6.136902    6[1-(0),6-(1,6),6-(1,7)]
   158      24.485373      24.485373      24.485373    6[1-(0),6-(1,6),7-(6,47)]
   159      24.094917      24.094917      24.094917    6[6-(6,6),6-(6,6),8-(0)]
   160       7.836063       7.836063       7.836063    6[1-(0),6-(6,6),7-(6,47)]
   161       7.918292       7.918292       7.918292    6[6-(1,6),6-(1,7),6-(6,8)]
   162       9.091746       9.091746       9.091746    6[1-(0),6-(1,6),6-(6,6)]
   163      10.124733      10.124733      10.124733    6[1-(0),6-(1,6),6-(1,7)]
   164       9.974878       9.974878       9.974878    6[1-(0),6-(1,6),7-(6,47)]
   165      24.875481      24.875481      24.875481    6[6-(6,9,9),8-(0),8-(0)]
   166     -10.752835     -10.752835     -10.752835    6[6-(6,9,9),6-(8,8),9-(0),9-(0)]
   167     -12.108478     -12.108478     -12.108478    6[6-(6,9,9),6-(9,9,9),9-(0),9-(0)]
   168     -13.075056     -13.075056     -13.075056    6[6-(6,9,9),9-(0),9-(0),9-(0)]
   169       7.851014       7.851014       7.851014    6[1-(0),6-(6,6),7-(6,47)]
   170       6.885827       6.885827       6.885827    6[6-(1,6),6-(1,7),6-(6,8)]
   171     -11.380415     -11.380415     -11.380415    6[1-(0),6-(1,6),6-(6,6)]
   172     -11.247945     -11.247945     -11.247945    6[1-(0),6-(1,6),6-(1,7)]
   173       7.101047       7.101047       7.101047    6[1-(0),6-(1,6),7-(6,47)]
   174       6.710591       6.710591       6.710591    6[6-(6,6),6-(6,6),8-(0)]
   175       7.836237       7.836237       7.836237    6[1-(0),6-(6,6),7-(6,47)]
   176       7.918466       7.918466       7.918466    6[6-(1,6),6-(1,7),6-(6,8)]
   177      -8.293102      -8.293102      -8.293102    6[1-(0),6-(1,6),6-(6,6)]
   178      10.124907      10.124907      10.124907    6[1-(0),6-(1,6),6-(1,7)]
   179       9.975052       9.975052       9.975052    6[1-(0),6-(1,6),7-(6,47)]
   180       7.491155       7.491155       7.491155    6[6-(6,9,9),8-(0),8-(0)]
   181      24.016339      24.016339      24.016339    6[6-(6,9,9),6-(8,8),9-(0),9-(0)]
   182      22.660696      22.660696      22.660696    6[6-(6,9,9),6-(9,9,9),9-(0),9-(0)]
   183      21.694118      21.694118      21.694118    6[6-(6,9,9),9-(0),9-(0),9-(0)]
   184      -9.533834      -9.533834      -9.533834    6[1-(0),6-(6,6),7-(6,47)]
   185     -10.499021     -10.499021     -10.499021    6[6-(1,6),6-(1,7),6-(6,8)]
   186      23.388759      23.388759      23.388759    6[1-(0),6-(1,6),6-(6,6)]
   187      23.521229      23.521229      23.521229    6[1-(0),6-(1,6),6-(1,7)]
   188     -10.283801     -10.283801     -10.283801    6[1-(0),6-(1,6),7-(6,47)]
   189     -10.674257     -10.674257     -10.674257    6[6-(6,6),6-(6,6),8-(0)]
   190       -9.54861       -9.54861       -9.54861    6[1-(0),6-(6,6),7-(6,47)]
   191      -9.466382      -9.466382      -9.466382    6[6-(1,6),6-(1,7),6-(6,8)]
   192      26.476072      26.476072      26.476072    6[1-(0),6-(1,6),6-(6,6)]
   193      -7.259941      -7.259941      -7.259941    6[1-(0),6-(1,6),6-(1,7)]
   194      -7.409795      -7.409795      -7.409795    6[1-(0),6-(1,6),7-(6,47)]
   195      -9.893693      -9.893693      -9.893693    6[6-(6,9,9),8-(0),8-(0)]
   196       6.632013       6.632013       6.632013    6[6-(6,9,9),6-(8,8),9-(0),9-(0)]
   197        5.27637        5.27637        5.27637    6[6-(6,9,9),6-(9,9,9),9-(0),9-(0)]
   198       4.309791       4.309791       4.309791    6[6-(6,9,9),9-(0),9-(0),9-(0)]
   199      19.608325      19.608325      19.608325    6[1-(0),6-(6,6),7-(6,47)]
   200      20.717804      20.717804      20.717804    6[6-(1,6),6-(1,7),6-(6,8)]
   201       3.182233       3.182233       3.182233    6[1-(0),6-(1,6),6-(6,6)]
   202       1.933156       1.933156       1.933156    6[1-(0),6-(1,6),6-(1,7)]
   203      18.263808      18.263808      18.263808    6[1-(0),6-(1,6),7-(6,47)]
   204       22.08214       22.08214       22.08214    6[6-(6,6),6-(6,6),8-(0)]
   205     -11.438653     -11.438653     -11.438653    6[1-(0),6-(6,6),7-(6,47)]
   206     -12.529357     -12.529357     -12.529357    6[6-(1,6),6-(1,7),6-(6,8)]
   207      21.390584      21.390584      21.390584    6[1-(0),6-(1,6),6-(6,6)]
   208     -13.102698     -13.102698     -13.102698    6[1-(0),6-(1,6),6-(1,7)]
   209     -12.010256     -12.010256     -12.010256    6[1-(0),6-(1,6),7-(6,47)]
   210       15.61441       15.61441       15.61441    6[6-(6,9,9),8-(0),8-(0)]
   211      -2.418705      -2.418705      -2.418705    6[6-(6,9,9),6-(8,8),9-(0),9-(0)]
   212      -1.458733      -1.458733      -1.458733    6[6-(6,9,9),6-(9,9,9),9-(0),9-(0)]
   213      -2.002868      -2.002868      -2.002868    6[6-(6,9,9),9-(0),9-(0),9-(0)]
   214      19.608499      19.608499      19.608499    6[1-(0),6-(6,6),7-(6,47)]
   215       3.333478       3.333478       3.333478    6[6-(1,6),6-(1,7),6-(6,8)]
   216       3.181885       3.181885       3.181885    6[1-(0),6-(1,6),6-(6,6)]
   217       1.932809       1.932809       1.932809    6[1-(0),6-(1,6),6-(1,7)]
   218       0.879482       0.879482       0.879482    6[1-(0),6-(1,6),7-(6,47)]
   219      22.082313      22.082313      22.082313    6[6-(6,6),6-(6,6),8-(0)]
   220      23.330521      23.330521      23.330521    6[1-(0),6-(6,6),7-(6,47)]
   221      22.239817      22.239817      22.239817    6[6-(1,6),6-(1,7),6-(6,8)]
   222       4.005736       4.005736       4.005736    6[1-(0),6-(1,6),6-(6,6)]
   223      21.666476      21.666476      21.666476    6[1-(0),6-(1,6),6-(1,7)]
   224      22.758918      22.758918      22.758918    6[1-(0),6-(1,6),7-(6,47)]
   225      -1.769916      -1.769916      -1.769916    6[6-(6,9,9),8-(0),8-(0)]
   226      14.965968      14.965968      14.965968    6[6-(6,9,9),6-(8,8),9-(0),9-(0)]
   227       15.92594       15.92594       15.92594    6[6-(6,9,9),6-(9,9,9),9-(0),9-(0)]
   228      15.381806      15.381806      15.381806    6[6-(6,9,9),9-(0),9-(0),9-(0)]
   229       2.223651       2.223651       2.223651    6[1-(0),6-(6,6),7-(6,47)]
   230        3.33313        3.33313        3.33313    6[6-(1,6),6-(1,7),6-(6,8)]
   231      20.566559      20.566559      20.566559    6[1-(0),6-(1,6),6-(6,6)]
   232      19.317483      19.317483      19.317483    6[1-(0),6-(1,6),6-(1,7)]
   233       0.879134       0.879134       0.879134    6[1-(0),6-(1,6),7-(6,47)]
   234       4.697466       4.697466       4.697466    6[6-(6,6),6-(6,6),8-(0)]
   235       5.945673       5.945673       5.945673    6[1-(0),6-(6,6),7-(6,47)]
   236       4.854969       4.854969       4.854969    6[6-(1,6),6-(1,7),6-(6,8)]
   237       21.39041       21.39041       21.39041    6[1-(0),6-(1,6),6-(6,6)]
   238       4.281629       4.281629       4.281629    6[1-(0),6-(1,6),6-(1,7)]
   239        5.37407        5.37407        5.37407    6[1-(0),6-(1,6),7-(6,47)]
   240      -1.770264      -1.770264      -1.770264    6[6-(6,9,9),8-(0),8-(0)]
   241      -2.418358      -2.418358      -2.418358    6[6-(6,9,9),6-(8,8),9-(0),9-(0)]
   242      -1.458386      -1.458386      -1.458386    6[6-(6,9,9),6-(9,9,9),9-(0),9-(0)]
   243      -2.002521      -2.002521      -2.002521    6[6-(6,9,9),9-(0),9-(0),9-(0)]
   244      10.074665      10.074665      10.074665    6[1-(0),6-(6,6),7-(6,47)]
   245      10.218957      10.218957      10.218957    6[6-(1,6),6-(1,7),6-(6,8)]
   246      26.570644      26.570644      26.570644    6[1-(0),6-(1,6),6-(6,6)]
   247      25.454037      25.454037      25.454037    6[1-(0),6-(1,6),6-(1,7)]
   248       7.980181       7.980181       7.980181    6[1-(0),6-(1,6),7-(6,47)]
   249      11.408057      11.408057      11.408057    6[6-(6,6),6-(6,6),8-(0)]
   250       13.78191       13.78191       13.78191    6[1-(0),6-(6,6),7-(6,47)]
   251      12.773435      12.773435      12.773435    6[6-(1,6),6-(1,7),6-(6,8)]
   252      -4.287192      -4.287192      -4.287192    6[1-(0),6-(1,6),6-(6,6)]
   253      14.406535      14.406535      14.406535    6[1-(0),6-(1,6),6-(1,7)]
   254      15.349123      15.349123      15.349123    6[1-(0),6-(1,6),7-(6,47)]
   255       5.720891       5.720891       5.720891    6[6-(6,9,9),8-(0),8-(0)]
   256       4.213481       4.213481       4.213481    6[6-(6,9,9),6-(8,8),9-(0),9-(0)]
   257        3.81781        3.81781        3.81781    6[6-(6,9,9),6-(9,9,9),9-(0),9-(0)]
   258       2.307097       2.307097       2.307097    6[6-(6,9,9),9-(0),9-(0),9-(0)]
   259      10.074839      10.074839      10.074839    6[1-(0),6-(6,6),7-(6,47)]
   260      10.219131      10.219131      10.219131    6[6-(1,6),6-(1,7),6-(6,8)]
   261       9.186317       9.186317       9.186317    6[1-(0),6-(1,6),6-(6,6)]
   262       8.069711       8.069711       8.069711    6[1-(0),6-(1,6),6-(1,7)]
   263       7.980355       7.980355       7.980355    6[1-(0),6-(1,6),7-(6,47)]
   264       11.40823       11.40823       11.40823    6[6-(6,6),6-(6,6),8-(0)]
   265      13.782084      13.782084      13.782084    6[1-(0),6-(6,6),7-(6,47)]
   266      12.773609      12.773609      12.773609    6[6-(1,6),6-(1,7),6-(6,8)]
   267      13.097482      13.097482      13.097482    6[1-(0),6-(1,6),6-(6,6)]
   268      14.406709      14.406709      14.406709    6[1-(0),6-(1,6),6-(1,7)]
   269      15.349297      15.349297      15.349297    6[1-(0),6-(1,6),7-(6,47)]
   270       5.721065       5.721065       5.721065    6[6-(6,9,9),8-(0),8-(0)]
   271      21.597634      21.597634      21.597634    6[6-(6,9,9),6-(8,8),9-(0),9-(0)]
   272      21.201962      21.201962      21.201962    6[6-(6,9,9),6-(9,9,9),9-(0),9-(0)]
   273      19.691249      19.691249      19.691249    6[6-(6,9,9),9-(0),9-(0),9-(0)]
   274      -7.310008      -7.310008      -7.310008    6[1-(0),6-(6,6),7-(6,47)]
   275      27.603283      27.603283      27.603283    6[6-(1,6),6-(1,7),6-(6,8)]
   276       9.186491       9.186491       9.186491    6[1-(0),6-(1,6),6-(6,6)]
   277       8.069885       8.069885       8.069885    6[1-(0),6-(1,6),6-(1,7)]
   278      25.364507      25.364507      25.364507    6[1-(0),6-(1,6),7-(6,47)]
   279      -5.976617      -5.976617      -5.976617    6[6-(6,6),6-(6,6),8-(0)]
   280      -3.602764      -3.602764      -3.602764    6[1-(0),6-(6,6),7-(6,47)]
   281      -4.611239      -4.611239      -4.611239    6[6-(1,6),6-(1,7),6-(6,8)]
   282      13.097656      13.097656      13.097656    6[1-(0),6-(1,6),6-(6,6)]
   283      -2.978139      -2.978139      -2.978139    6[1-(0),6-(1,6),6-(1,7)]
   284      -2.035551      -2.035551      -2.035551    6[1-(0),6-(1,6),7-(6,47)]
   285      23.105217      23.105217      23.105217    6[6-(6,9,9),8-(0),8-(0)]
   286       4.213307       4.213307       4.213307    6[6-(6,9,9),6-(8,8),9-(0),9-(0)]
   287       3.817636       3.817636       3.817636    6[6-(6,9,9),6-(9,9,9),9-(0),9-(0)]
   288       2.306923       2.306923       2.306923    6[6-(6,9,9),9-(0),9-(0),9-(0)]
   289       -7.85084       -7.85084       -7.85084    6[1-(0),6-(6,6),7-(6,47)]
   290      -6.885653      -6.885653      -6.885653    6[6-(1,6),6-(1,7),6-(6,8)]
   291      11.380068      11.380068      11.380068    6[1-(0),6-(1,6),6-(6,6)]
   292      11.247598      11.247598      11.247598    6[1-(0),6-(1,6),6-(1,7)]
   293      -7.100873      -7.100873      -7.100873    6[1-(0),6-(1,6),7-(6,47)]
   294      -6.710417      -6.710417      -6.710417    6[6-(6,6),6-(6,6),8-(0)]
   295       9.548437       9.548437       9.548437    6[1-(0),6-(6,6),7-(6,47)]
   296       9.466208       9.466208       9.466208    6[6-(1,6),6-(1,7),6-(6,8)]
   297       8.292754       8.292754       8.292754    6[1-(0),6-(1,6),6-(6,6)]
   298       7.259767       7.259767       7.259767    6[1-(0),6-(1,6),6-(1,7)]
   299       7.409622       7.409622       7.409622    6[1-(0),6-(1,6),7-(6,47)]
   300      -7.490981      -7.490981      -7.490981    6[6-(6,9,9),8-(0),8-(0)]
   301      28.137335      28.137335      28.137335    6[6-(6,9,9),6-(8,8),9-(0),9-(0)]
   302      29.492978      29.492978      29.492978    6[6-(6,9,9),6-(9,9,9),9-(0),9-(0)]
   303      30.459556      30.459556      30.459556    6[6-(6,9,9),9-(0),9-(0),9-(0)]
   304      26.918334      26.918334      26.918334    6[1-(0),6-(6,6),7-(6,47)]
   305      27.883521      27.883521      27.883521    6[6-(1,6),6-(1,7),6-(6,8)]
   306      -6.004259      -6.004259      -6.004259    6[1-(0),6-(1,6),6-(6,6)]
   307      -6.136729      -6.136729      -6.136729    6[1-(0),6-(1,6),6-(1,7)]
   308      27.668301      27.668301      27.668301    6[1-(0),6-(1,6),7-(6,47)]
   309      28.058757      28.058757      28.058757    6[6-(6,6),6-(6,6),8-(0)]
   310       26.93311       26.93311       26.93311    6[1-(0),6-(6,6),7-(6,47)]
   311      26.850882      26.850882      26.850882    6[6-(1,6),6-(1,7),6-(6,8)]
   312      -9.091572      -9.091572      -9.091572    6[1-(0),6-(1,6),6-(6,6)]
   313      24.644441      24.644441      24.644441    6[1-(0),6-(1,6),6-(1,7)]
   314      24.794295      24.794295      24.794295    6[1-(0),6-(1,6),7-(6,47)]
   315      27.278193      27.278193      27.278193    6[6-(6,9,9),8-(0),8-(0)]
   316      10.752487      10.752487      10.752487    6[6-(6,9,9),6-(8,8),9-(0),9-(0)]
   317       12.10813       12.10813       12.10813    6[6-(6,9,9),6-(9,9,9),9-(0),9-(0)]
   318      13.074709      13.074709      13.074709    6[6-(6,9,9),9-(0),9-(0),9-(0)]
   319       9.533486       9.533486       9.533486    6[1-(0),6-(6,6),7-(6,47)]
   320      10.498673      10.498673      10.498673    6[6-(1,6),6-(1,7),6-(6,8)]
   321      28.764915      28.764915      28.764915    6[1-(0),6-(1,6),6-(6,6)]
   322      28.632445      28.632445      28.632445    6[1-(0),6-(1,6),6-(1,7)]
   323      10.283453      10.283453      10.283453    6[1-(0),6-(1,6),7-(6,47)]
   324      10.673909      10.673909      10.673909    6[6-(6,6),6-(6,6),8-(0)]
   325       9.548263       9.548263       9.548263    6[1-(0),6-(6,6),7-(6,47)]
   326       9.466034       9.466034       9.466034    6[6-(1,6),6-(1,7),6-(6,8)]
   327      25.677602      25.677602      25.677602    6[1-(0),6-(1,6),6-(6,6)]
   328       7.259593       7.259593       7.259593    6[1-(0),6-(1,6),6-(1,7)]
   329       7.409448       7.409448       7.409448    6[1-(0),6-(1,6),7-(6,47)]
   330       9.893345       9.893345       9.893345    6[6-(6,9,9),8-(0),8-(0)]
   331      -6.631839      -6.631839      -6.631839    6[6-(6,9,9),6-(8,8),9-(0),9-(0)]
   332      -5.276196      -5.276196      -5.276196    6[6-(6,9,9),6-(9,9,9),9-(0),9-(0)]
   333      -4.309618      -4.309618      -4.309618    6[6-(6,9,9),9-(0),9-(0),9-(0)]
   334      -2.223825      -2.223825      -2.223825    6[1-(0),6-(6,6),7-(6,47)]
   335      -3.333304      -3.333304      -3.333304    6[6-(1,6),6-(1,7),6-(6,8)]
   336      14.202267      14.202267      14.202267    6[1-(0),6-(1,6),6-(6,6)]
   337      15.451344      15.451344      15.451344    6[1-(0),6-(1,6),6-(1,7)]
   338      -0.879308      -0.879308      -0.879308    6[1-(0),6-(1,6),7-(6,47)]
   339       -4.69764       -4.69764       -4.69764    6[6-(6,6),6-(6,6),8-(0)]
   340      28.823153      28.823153      28.823153    6[1-(0),6-(6,6),7-(6,47)]
   341      29.913857      29.913857      29.913857    6[6-(1,6),6-(1,7),6-(6,8)]
   342      -4.006084      -4.006084      -4.006084    6[1-(0),6-(1,6),6-(6,6)]
   343      30.487198      30.487198      30.487198    6[1-(0),6-(1,6),6-(1,7)]
   344      29.394756      29.394756      29.394756    6[1-(0),6-(1,6),7-(6,47)]
   345        1.77009        1.77009        1.77009    6[6-(6,9,9),8-(0),8-(0)]
   346      19.803205      19.803205      19.803205    6[6-(6,9,9),6-(8,8),9-(0),9-(0)]
   347      18.843233      18.843233      18.843233    6[6-(6,9,9),6-(9,9,9),9-(0),9-(0)]
   348      19.387368      19.387368      19.387368    6[6-(6,9,9),9-(0),9-(0),9-(0)]
   349      15.160849      15.160849      15.160849    6[1-(0),6-(6,6),7-(6,47)]
   350       14.05137       14.05137       14.05137    6[6-(1,6),6-(1,7),6-(6,8)]
   351      -3.182059      -3.182059      -3.182059    6[1-(0),6-(1,6),6-(6,6)]
   352      -1.932983      -1.932983      -1.932983    6[1-(0),6-(1,6),6-(1,7)]
   353      16.505366      16.505366      16.505366    6[1-(0),6-(1,6),7-(6,47)]
   354      12.687034      12.687034      12.687034    6[6-(6,6),6-(6,6),8-(0)]
   355      11.438827      11.438827      11.438827    6[1-(0),6-(6,6),7-(6,47)]
   356      12.529531      12.529531      12.529531    6[6-(1,6),6-(1,7),6-(6,8)]
   357       -4.00591       -4.00591       -4.00591    6[1-(0),6-(1,6),6-(6,6)]
   358      13.102871      13.102871      13.102871    6[1-(0),6-(1,6),6-(1,7)]
   359       12.01043       12.01043       12.01043    6[1-(0),6-(1,6),7-(6,47)]
   360      19.154764      19.154764      19.154764    6[6-(6,9,9),8-(0),8-(0)]
   361      19.802858      19.802858      19.802858    6[6-(6,9,9),6-(8,8),9-(0),9-(0)]
   362      18.842886      18.842886      18.842886    6[6-(6,9,9),6-(9,9,9),9-(0),9-(0)]
   363      19.387021      19.387021      19.387021    6[6-(6,9,9),9-(0),9-(0),9-(0)]
   364      -2.223999      -2.223999      -2.223999    6[1-(0),6-(6,6),7-(6,47)]
   365      14.051022      14.051022      14.051022    6[6-(1,6),6-(1,7),6-(6,8)]
   366      14.202615      14.202615      14.202615    6[1-(0),6-(1,6),6-(6,6)]
   367      15.451691      15.451691      15.451691    6[1-(0),6-(1,6),6-(1,7)]
   368      16.505018      16.505018      16.505018    6[1-(0),6-(1,6),7-(6,47)]
   369      -4.697813      -4.697813      -4.697813    6[6-(6,6),6-(6,6),8-(0)]
   370      -5.946021      -5.946021      -5.946021    6[1-(0),6-(6,6),7-(6,47)]
   371      -4.855317      -4.855317      -4.855317    6[6-(1,6),6-(1,7),6-(6,8)]
   372      13.378764      13.378764      13.378764    6[1-(0),6-(1,6),6-(6,6)]
   373      -4.281976      -4.281976      -4.281976    6[1-(0),6-(1,6),6-(1,7)]
   374      -5.374418      -5.374418      -5.374418    6[1-(0),6-(1,6),7-(6,47)]
   375      19.154416      19.154416      19.154416    6[6-(6,9,9),8-(0),8-(0)]
   376       2.418532       2.418532       2.418532    6[6-(6,9,9),6-(8,8),9-(0),9-(0)]
   377        1.45856        1.45856        1.45856    6[6-(6,9,9),6-(9,9,9),9-(0),9-(0)]
   378       2.002694       2.002694       2.002694    6[6-(6,9,9),9-(0),9-(0),9-(0)]
   379       6.597418       6.597418       6.597418    1[6-(6,7)]
   380      -9.250119      -9.250119      -9.250119    1[6-(6,6)]
   381      10.013298      10.013298      10.013298    1[6-(6,6)]
   382      10.189055      10.189055      10.189055    1[6-(6,7)]
   383        3.82459        3.82459        3.82459    1[6-(6,7)]
   384      22.335779      22.335779      22.335779    1[6-(6,6)]
   385      20.110563      20.110563      20.110563    1[6-(6,6)]
   386       1.142162       1.142162       1.142162    1[6-(6,7)]
   387      23.982092      23.982092      23.982092    1[6-(6,7)]
   388       8.134034       8.134034       8.134034    1[6-(6,6)]
   389      10.013472      10.013472      10.013472    1[6-(6,6)]
   390      -7.195271      -7.195271      -7.195271    1[6-(6,7)]
   391      21.209264      21.209264      21.209264    1[6-(6,7)]
   392       4.950932       4.950932       4.950932    1[6-(6,6)]
   393       2.725716       2.725716       2.725716    1[6-(6,6)]
   394      18.526835      18.526835      18.526835    1[6-(6,7)]
   395       6.597244       6.597244       6.597244    1[6-(6,7)]
   396       8.134208       8.134208       8.134208    1[6-(6,6)]
   397      -7.370854      -7.370854      -7.370854    1[6-(6,6)]
   398      10.188882      10.188882      10.188882    1[6-(6,7)]
   399       3.824416       3.824416       3.824416    1[6-(6,7)]
   400       4.951106       4.951106       4.951106    1[6-(6,6)]
   401        2.72589        2.72589        2.72589    1[6-(6,6)]
   402       1.141988       1.141988       1.141988    1[6-(6,7)]
   403      25.850752      25.850752      25.850752    1[6-(6,7)]
   404       5.325046       5.325046       5.325046    1[6-(6,6)]
   405     -11.807726     -11.807726     -11.807726    1[6-(6,6)]
   406      24.550391      24.550391      24.550391    1[6-(6,7)]
   407       7.033769       7.033769       7.033769    1[6-(6,7)]
   408       9.177451       9.177451       9.177451    1[6-(6,6)]
   409      10.936763      10.936763      10.936763    1[6-(6,6)]
   410      10.698421      10.698421      10.698421    1[6-(6,7)]
   411       8.466425       8.466425       8.466425    1[6-(6,7)]
   412     -12.059801     -12.059801     -12.059801    1[6-(6,6)]
   413      22.961448      22.961448      22.961448    1[6-(6,6)]
   414       7.166065       7.166065       7.166065    1[6-(6,7)]
   415       7.033943       7.033943       7.033943    1[6-(6,7)]
   416      -8.207396      -8.207396      -8.207396    1[6-(6,6)]
   417      -6.448085      -6.448085      -6.448085    1[6-(6,6)]
   418      10.698595      10.698595      10.698595    1[6-(6,7)]
   419      -8.918422      -8.918422      -8.918422    1[6-(6,7)]
   420      22.709372      22.709372      22.709372    1[6-(6,6)]
   421       5.577121       5.577121       5.577121    1[6-(6,6)]
   422     -10.218783     -10.218783     -10.218783    1[6-(6,7)]
   423     -10.350905     -10.350905     -10.350905    1[6-(6,7)]
   424      26.561778      26.561778      26.561778    1[6-(6,6)]
   425      10.936589      10.936589      10.936589    1[6-(6,6)]
   426      -6.686253      -6.686253      -6.686253    1[6-(6,7)]
   427      19.705331      19.705331      19.705331    1[6-(6,7)]
   428       3.925594       3.925594       3.925594    1[6-(6,6)]
   429       1.793907       1.793907       1.793907    1[6-(6,6)]
   430      17.414054      17.414054      17.414054    1[6-(6,7)]
   431     -10.858359     -10.858359     -10.858359    1[6-(6,7)]
   432      20.640791      20.640791      20.640791    1[6-(6,6)]
   433      21.106695      21.106695      21.106695    1[6-(6,6)]
   434     -11.840583     -11.840583     -11.840583    1[6-(6,7)]
   435      19.705505      19.705505      19.705505    1[6-(6,7)]
   436       3.925246       3.925246       3.925246    1[6-(6,6)]
   437       19.17858       19.17858       19.17858    1[6-(6,6)]
   438       0.029727       0.029727       0.029727    1[6-(6,7)]
   439      23.910815      23.910815      23.910815    1[6-(6,7)]
   440       3.255943       3.255943       3.255943    1[6-(6,6)]
   441       3.721848       3.721848       3.721848    1[6-(6,6)]
   442      22.928591      22.928591      22.928591    1[6-(6,7)]
   443       2.320657       2.320657       2.320657    1[6-(6,7)]
   444       21.30992       21.30992       21.30992    1[6-(6,6)]
   445       1.794254       1.794254       1.794254    1[6-(6,6)]
   446        0.02938        0.02938        0.02938    1[6-(6,7)]
   447       6.525967       6.525967       6.525967    1[6-(6,7)]
   448      20.640617      20.640617      20.640617    1[6-(6,6)]
   449     -13.662479     -13.662479     -13.662479    1[6-(6,6)]
   450       5.543743       5.543743       5.543743    1[6-(6,7)]
   451      10.787082      10.787082      10.787082    1[6-(6,7)]
   452      26.634619      26.634619      26.634619    1[6-(6,6)]
   453       7.371202       7.371202       7.371202    1[6-(6,6)]
   454       7.195445       7.195445       7.195445    1[6-(6,7)]
   455       13.55991       13.55991       13.55991    1[6-(6,7)]
   456      -4.951279      -4.951279      -4.951279    1[6-(6,6)]
   457      -2.726063      -2.726063      -2.726063    1[6-(6,6)]
   458      16.242338      16.242338      16.242338    1[6-(6,7)]
   459      10.787256      10.787256      10.787256    1[6-(6,7)]
   460       9.250292       9.250292       9.250292    1[6-(6,6)]
   461      24.755354      24.755354      24.755354    1[6-(6,6)]
   462       7.195618       7.195618       7.195618    1[6-(6,7)]
   463      13.560084      13.560084      13.560084    1[6-(6,7)]
   464      12.433394      12.433394      12.433394    1[6-(6,6)]
   465       14.65861       14.65861       14.65861    1[6-(6,6)]
   466      16.242512      16.242512      16.242512    1[6-(6,7)]
   467      -6.597592      -6.597592      -6.597592    1[6-(6,7)]
   468       9.250466       9.250466       9.250466    1[6-(6,6)]
   469       7.371028       7.371028       7.371028    1[6-(6,6)]
   470      24.579771      24.579771      24.579771    1[6-(6,7)]
   471      -3.824764      -3.824764      -3.824764    1[6-(6,7)]
   472      12.433568      12.433568      12.433568    1[6-(6,6)]
   473      14.658784      14.658784      14.658784    1[6-(6,6)]
   474      -1.142335      -1.142335      -1.142335    1[6-(6,7)]
   475      -8.466252      -8.466252      -8.466252    1[6-(6,7)]
   476      12.059454      12.059454      12.059454    1[6-(6,6)]
   477      29.192226      29.192226      29.192226    1[6-(6,6)]
   478      -7.165891      -7.165891      -7.165891    1[6-(6,7)]
   479      10.350731      10.350731      10.350731    1[6-(6,7)]
   480       8.207049       8.207049       8.207049    1[6-(6,6)]
   481       6.447737       6.447737       6.447737    1[6-(6,6)]
   482       6.686079       6.686079       6.686079    1[6-(6,7)]
   483      26.302922      26.302922      26.302922    1[6-(6,7)]
   484      -5.324872      -5.324872      -5.324872    1[6-(6,6)]
   485      11.807379      11.807379      11.807379    1[6-(6,6)]
   486      27.603283      27.603283      27.603283    1[6-(6,7)]
   487      27.735405      27.735405      27.735405    1[6-(6,7)]
   488      -9.177278      -9.177278      -9.177278    1[6-(6,6)]
   489       6.447911       6.447911       6.447911    1[6-(6,6)]
   490      24.070753      24.070753      24.070753    1[6-(6,7)]
   491       8.918075       8.918075       8.918075    1[6-(6,7)]
   492      29.444301      29.444301      29.444301    1[6-(6,6)]
   493      -5.576948      -5.576948      -5.576948    1[6-(6,6)]
   494      10.218435      10.218435      10.218435    1[6-(6,7)]
   495      10.350557      10.350557      10.350557    1[6-(6,7)]
   496      25.591896      25.591896      25.591896    1[6-(6,6)]
   497      23.832585      23.832585      23.832585    1[6-(6,6)]
   498       6.685905       6.685905       6.685905    1[6-(6,7)]
   499      -2.320831      -2.320831      -2.320831    1[6-(6,7)]
   500      13.458906      13.458906      13.458906    1[6-(6,6)]
   501      15.590593      15.590593      15.590593    1[6-(6,6)]
   502      -0.029554      -0.029554      -0.029554    1[6-(6,7)]
   503      28.242859      28.242859      28.242859    1[6-(6,7)]
   504      -3.256291      -3.256291      -3.256291    1[6-(6,6)]
   505      -3.722195      -3.722195      -3.722195    1[6-(6,6)]
   506      29.225083      29.225083      29.225083    1[6-(6,7)]
   507      15.063843      15.063843      15.063843    1[6-(6,7)]
   508       -3.92542       -3.92542       -3.92542    1[6-(6,6)]
   509      15.590246      15.590246      15.590246    1[6-(6,6)]
   510       17.35512       17.35512       17.35512    1[6-(6,7)]
   511      10.858533      10.858533      10.858533    1[6-(6,7)]
   512      -3.256117      -3.256117      -3.256117    1[6-(6,6)]
   513      31.046979      31.046979      31.046979    1[6-(6,6)]
   514      11.840757      11.840757      11.840757    1[6-(6,7)]
   515      -2.321005      -2.321005      -2.321005    1[6-(6,7)]
   516      13.459254      13.459254      13.459254    1[6-(6,6)]
   517       -1.79408       -1.79408       -1.79408    1[6-(6,6)]
   518      17.354773      17.354773      17.354773    1[6-(6,7)]
   519      -6.526315      -6.526315      -6.526315    1[6-(6,7)]
   520      14.128557      14.128557      14.128557    1[6-(6,6)]
   521      13.662652      13.662652      13.662652    1[6-(6,6)]
   522      -5.544091      -5.544091      -5.544091    1[6-(6,7)]
   523      13.520099      13.520099      13.520099    9[6-(6,6,9)]
   524      13.953147      13.953147      13.953147    9[6-(6,6,9)]
   525      13.000129      13.000129      13.000129    9[6-(6,6,9)]
   526      13.029335      13.029335      13.029335    9[6-(6,6,9)]
   527       15.63023       15.63023       15.63023    9[6-(6,9,9)]
   528       15.72063       15.72063       15.72063    9[6-(6,9,9)]
   529      15.294709      15.294709      15.294709    9[6-(6,9,9)]
   530      13.520273      13.520273      13.520273    9[6-(6,6,9)]
   531      -3.431179      -3.431179      -3.431179    9[6-(6,6,9)]
   532      13.000303      13.000303      13.000303    9[6-(6,6,9)]
   533      13.029509      13.029509      13.029509    9[6-(6,6,9)]
   534      15.630404      15.630404      15.630404    9[6-(6,9,9)]
   535      15.720803      15.720803      15.720803    9[6-(6,9,9)]
   536      15.294883      15.294883      15.294883    9[6-(6,9,9)]
   537      -3.864053      -3.864053      -3.864053    9[6-(6,6,9)]
   538      13.952974      13.952974      13.952974    9[6-(6,6,9)]
   539      -4.384023      -4.384023      -4.384023    9[6-(6,6,9)]
   540      -4.354817      -4.354817      -4.354817    9[6-(6,6,9)]
   541      -1.753922      -1.753922      -1.753922    9[6-(6,9,9)]
   542      -1.663523      -1.663523      -1.663523    9[6-(6,9,9)]
   543      -2.089443      -2.089443      -2.089443    9[6-(6,9,9)]
   544      -10.15759      -10.15759      -10.15759    9[6-(6,6,9)]
   545      23.796947      23.796947      23.796947    9[6-(6,6,9)]
   546     -12.608282     -12.608282     -12.608282    9[6-(6,6,9)]
   547     -11.953756     -11.953756     -11.953756    9[6-(6,6,9)]
   548          3.887          3.887          3.887    9[6-(6,9,9)]
   549       4.830109       4.830109       4.830109    9[6-(6,9,9)]
   550     -14.140726     -14.140726     -14.140726    9[6-(6,9,9)]
   551      24.611584      24.611584      24.611584    9[6-(6,6,9)]
   552       6.412621       6.412621       6.412621    9[6-(6,6,9)]
   553      22.160891      22.160891      22.160891    9[6-(6,6,9)]
   554      22.815418      22.815418      22.815418    9[6-(6,6,9)]
   555      21.271674      21.271674      21.271674    9[6-(6,9,9)]
   556      22.214783      22.214783      22.214783    9[6-(6,9,9)]
   557      20.628448      20.628448      20.628448    9[6-(6,9,9)]
   558       7.227258       7.227258       7.227258    9[6-(6,6,9)]
   559     -10.972227     -10.972227     -10.972227    9[6-(6,6,9)]
   560       4.776565       4.776565       4.776565    9[6-(6,6,9)]
   561       5.431092       5.431092       5.431092    9[6-(6,6,9)]
   562       3.887348       3.887348       3.887348    9[6-(6,9,9)]
   563       4.830457       4.830457       4.830457    9[6-(6,9,9)]
   564       3.244122       3.244122       3.244122    9[6-(6,9,9)]
   565      -3.363032      -3.363032      -3.363032    9[6-(6,6,9)]
   566      14.403406      14.403406      14.403406    9[6-(6,6,9)]
   567      -0.392368      -0.392368      -0.392368    9[6-(6,6,9)]
   568      -1.076101      -1.076101      -1.076101    9[6-(6,6,9)]
   569      32.635748      32.635748      32.635748    9[6-(6,9,9)]
   570      31.602239      31.602239      31.602239    9[6-(6,9,9)]
   571      -1.154505      -1.154505      -1.154505    9[6-(6,9,9)]
   572      14.021642      14.021642      14.021642    9[6-(6,6,9)]
   573       -2.98092       -2.98092       -2.98092    9[6-(6,6,9)]
   574      16.992306      16.992306      16.992306    9[6-(6,6,9)]
   575      16.308573      16.308573      16.308573    9[6-(6,6,9)]
   576      15.251422      15.251422      15.251422    9[6-(6,9,9)]
   577      14.217913      14.217913      14.217913    9[6-(6,9,9)]
   578      16.230169      16.230169      16.230169    9[6-(6,9,9)]
   579      -3.362684      -3.362684      -3.362684    9[6-(6,6,9)]
   580      -2.981268      -2.981268      -2.981268    9[6-(6,6,9)]
   581       -0.39202       -0.39202       -0.39202    9[6-(6,6,9)]
   582      -1.075753      -1.075753      -1.075753    9[6-(6,6,9)]
   583      -2.132904      -2.132904      -2.132904    9[6-(6,9,9)]
   584      -3.166413      -3.166413      -3.166413    9[6-(6,9,9)]
   585      -1.154157      -1.154157      -1.154157    9[6-(6,9,9)]
   586       3.864401       3.864401       3.864401    9[6-(6,6,9)]
   587       3.431353       3.431353       3.431353    9[6-(6,6,9)]
   588       4.384371       4.384371       4.384371    9[6-(6,6,9)]
   589       4.355165       4.355165       4.355165    9[6-(6,6,9)]
   590        1.75427        1.75427        1.75427    9[6-(6,9,9)]
   591        1.66387        1.66387        1.66387    9[6-(6,9,9)]
   592       2.089791       2.089791       2.089791    9[6-(6,9,9)]
   593      21.248553      21.248553      21.248553    9[6-(6,6,9)]
   594       3.431526       3.431526       3.431526    9[6-(6,6,9)]
   595      21.768523      21.768523      21.768523    9[6-(6,6,9)]
   596      21.739317      21.739317      21.739317    9[6-(6,6,9)]
   597      19.138422      19.138422      19.138422    9[6-(6,9,9)]
   598      19.048023      19.048023      19.048023    9[6-(6,9,9)]
   599      19.473943      19.473943      19.473943    9[6-(6,9,9)]
   600       3.864227       3.864227       3.864227    9[6-(6,6,9)]
   601      20.815679      20.815679      20.815679    9[6-(6,6,9)]
   602       4.384197       4.384197       4.384197    9[6-(6,6,9)]
   603       4.354991       4.354991       4.354991    9[6-(6,6,9)]
   604       1.754096       1.754096       1.754096    9[6-(6,9,9)]
   605       1.663697       1.663697       1.663697    9[6-(6,9,9)]
   606       2.089617       2.089617       2.089617    9[6-(6,9,9)]
   607       27.54209       27.54209       27.54209    9[6-(6,6,9)]
   608      -6.412447      -6.412447      -6.412447    9[6-(6,6,9)]
   609      29.992782      29.992782      29.992782    9[6-(6,6,9)]
   610      29.338256      29.338256      29.338256    9[6-(6,6,9)]
   611        13.4975        13.4975        13.4975    9[6-(6,9,9)]
   612      12.554391      12.554391      12.554391    9[6-(6,9,9)]
   613      31.525226      31.525226      31.525226    9[6-(6,9,9)]
   614      10.157242      10.157242      10.157242    9[6-(6,6,9)]
   615      28.356727      28.356727      28.356727    9[6-(6,6,9)]
   616      12.607935      12.607935      12.607935    9[6-(6,6,9)]
   617      11.953408      11.953408      11.953408    9[6-(6,6,9)]
   618      13.497152      13.497152      13.497152    9[6-(6,9,9)]
   619      12.554043      12.554043      12.554043    9[6-(6,9,9)]
   620      14.140378      14.140378      14.140378    9[6-(6,9,9)]
   621      -7.227084      -7.227084      -7.227084    9[6-(6,6,9)]
   622      10.971879      10.971879      10.971879    9[6-(6,6,9)]
   623      -4.776391      -4.776391      -4.776391    9[6-(6,6,9)]
   624      -5.430918      -5.430918      -5.430918    9[6-(6,6,9)]
   625      -3.887174      -3.887174      -3.887174    9[6-(6,9,9)]
   626      -4.830283      -4.830283      -4.830283    9[6-(6,9,9)]
   627      -3.243948      -3.243948      -3.243948    9[6-(6,9,9)]
   628      20.747532      20.747532      20.747532    9[6-(6,6,9)]
   629       2.981094       2.981094       2.981094    9[6-(6,6,9)]
   630      17.776868      17.776868      17.776868    9[6-(6,6,9)]
   631      18.460601      18.460601      18.460601    9[6-(6,6,9)]
   632     -15.251248     -15.251248     -15.251248    9[6-(6,9,9)]
   633     -14.217739     -14.217739     -14.217739    9[6-(6,9,9)]
   634      18.539005      18.539005      18.539005    9[6-(6,9,9)]
   635      20.747184      20.747184      20.747184    9[6-(6,6,9)]
   636      20.365768      20.365768      20.365768    9[6-(6,6,9)]
   637       17.77652       17.77652       17.77652    9[6-(6,6,9)]
   638      18.460253      18.460253      18.460253    9[6-(6,6,9)]
   639      19.517404      19.517404      19.517404    9[6-(6,9,9)]
   640      20.550913      20.550913      20.550913    9[6-(6,9,9)]
   641      18.538657      18.538657      18.538657    9[6-(6,9,9)]
   642       3.362858       3.362858       3.362858    9[6-(6,6,9)]
   643       20.36542       20.36542       20.36542    9[6-(6,6,9)]
   644       0.392194       0.392194       0.392194    9[6-(6,6,9)]
   645       1.075927       1.075927       1.075927    9[6-(6,6,9)]
   646       2.133078       2.133078       2.133078    9[6-(6,9,9)]
   647       3.166587       3.166587       3.166587    9[6-(6,9,9)]
   648       1.154331       1.154331       1.154331    9[6-(6,9,9)]
