# Supplementary material for: A collection of forcefield precursors for metal–organic frameworks
Source: RSC Adv. 2019 Nov 13;9(63):36492–507. doi: 10.1039/c9ra07327b (PMC9075174; doi:10.1039/c9ra07327b)
Supplement: RA-009-C9RA07327B-s777 [file RA-009-C9RA07327B-s777.txt]

FUTCAZ_clean

12.793000    0.000000    0.000000
0.000000    14.740000    0.000000
0.000000    0.000000    15.183000

     1       3.293814       3.293814       3.293814    25[8-(6),8-(6),8-(6),17-(0)]
     2       0.768603       0.768603       0.768603    25[8-(6),8-(6),8-(6)]
     3       3.102686       3.102686       3.102686    25[8-(6),8-(6),8-(6),17-(0)]
     4       5.627897       5.627897       5.627897    25[8-(6),8-(6),8-(6)]
     5       9.499186       9.499186       9.499186    25[8-(6),8-(6),8-(6),17-(0)]
     6      12.024397      12.024397      12.024397    25[8-(6),8-(6),8-(6)]
     7       9.690314       9.690314       9.690314    25[8-(6),8-(6),8-(6),17-(0)]
     8       7.165103       7.165103       7.165103    25[8-(6),8-(6),8-(6)]
     9       5.868149       5.868149       5.868149    1[6-(6,6)]
    10       6.534664       6.534664       6.534664    1[6-(6,6)]
    11       3.649843       3.649843       3.649843    1[6-(6,6)]
    12       0.528351       0.528351       0.528351    1[6-(6,6)]
    13      12.654836      12.654836      12.654836    1[6-(6,6)]
    14       2.746657       2.746657       2.746657    1[6-(6,6)]
    15       6.924851       6.924851       6.924851    1[6-(6,6)]
    16       6.258336       6.258336       6.258336    1[6-(6,6)]
    17       9.143157       9.143157       9.143157    1[6-(6,6)]
    18      12.264649      12.264649      12.264649    1[6-(6,6)]
    19       0.138164       0.138164       0.138164    1[6-(6,6)]
    20      10.046343      10.046343      10.046343    1[6-(6,6)]
    21        3.87372        3.87372        3.87372    6[6-(6,6),8-(25),8-(25)]
    22       4.648976       4.648976       4.648976    6[6-(1,6),6-(1,6),6-(8,8)]
    23       5.662182       5.662182       5.662182    6[1-(0),6-(6,6),6-(6,6)]
    24       6.355562       6.355562       6.355562    6[6-(1,6),6-(1,6),6-(8,8)]
    25       6.054927       6.054927       6.054927    6[1-(0),6-(6,6),6-(6,6)]
    26       5.039163       5.039163       5.039163    6[6-(1,6),6-(1,6),6-(8,8)]
    27       4.338106       4.338106       4.338106    6[1-(0),6-(6,6),6-(6,6)]
    28       7.473671       7.473671       7.473671    6[6-(6,6),8-(25),8-(25)]
    29       4.738527       4.738527       4.738527    6[6-(6,6),8-(25),8-(25)]
    30        2.52278        2.52278        2.52278    6[6-(6,6),8-(25),8-(25)]
    31       1.747524       1.747524       1.747524    6[6-(1,6),6-(1,6),6-(8,8)]
    32       0.734318       0.734318       0.734318    6[1-(0),6-(6,6),6-(6,6)]
    33       0.040938       0.040938       0.040938    6[6-(1,6),6-(1,6),6-(8,8)]
    34       0.341573       0.341573       0.341573    6[1-(0),6-(6,6),6-(6,6)]
    35       1.357337       1.357337       1.357337    6[6-(1,6),6-(1,6),6-(8,8)]
    36       2.058394       2.058394       2.058394    6[1-(0),6-(6,6),6-(6,6)]
    37      11.715829      11.715829      11.715829    6[6-(6,6),8-(25),8-(25)]
    38       1.657973       1.657973       1.657973    6[6-(6,6),8-(25),8-(25)]
    39        8.91928        8.91928        8.91928    6[6-(6,6),8-(25),8-(25)]
    40       8.144024       8.144024       8.144024    6[6-(1,6),6-(1,6),6-(8,8)]
    41       7.130818       7.130818       7.130818    6[1-(0),6-(6,6),6-(6,6)]
    42       6.437438       6.437438       6.437438    6[6-(1,6),6-(1,6),6-(8,8)]
    43       6.738073       6.738073       6.738073    6[1-(0),6-(6,6),6-(6,6)]
    44       7.753837       7.753837       7.753837    6[6-(1,6),6-(1,6),6-(8,8)]
    45       8.454894       8.454894       8.454894    6[1-(0),6-(6,6),6-(6,6)]
    46       5.319329       5.319329       5.319329    6[6-(6,6),8-(25),8-(25)]
    47       8.054473       8.054473       8.054473    6[6-(6,6),8-(25),8-(25)]
    48       10.27022       10.27022       10.27022    6[6-(6,6),8-(25),8-(25)]
    49      11.045476      11.045476      11.045476    6[6-(1,6),6-(1,6),6-(8,8)]
    50      12.058682      12.058682      12.058682    6[1-(0),6-(6,6),6-(6,6)]
    51      12.752062      12.752062      12.752062    6[6-(1,6),6-(1,6),6-(8,8)]
    52      12.451427      12.451427      12.451427    6[1-(0),6-(6,6),6-(6,6)]
    53      11.435663      11.435663      11.435663    6[6-(1,6),6-(1,6),6-(8,8)]
    54      10.734606      10.734606      10.734606    6[1-(0),6-(6,6),6-(6,6)]
    55       1.077171       1.077171       1.077171    6[6-(6,6),8-(25),8-(25)]
    56      11.135027      11.135027      11.135027    6[6-(6,6),8-(25),8-(25)]
    57       4.955369       4.955369       4.955369    17[25-(8,8,8)]
    58       1.441131       1.441131       1.441131    17[25-(8,8,8)]
    59       7.837631       7.837631       7.837631    17[25-(8,8,8)]
    60      11.351869      11.351869      11.351869    17[25-(8,8,8)]
    61       4.302286       4.302286       4.302286    8[6-(6,8),25-(8,8,17)]
    62       2.879704       2.879704       2.879704    8[6-(6,8),25-(8,8)]
    63       7.724413       7.724413       7.724413    8[6-(6,8),25-(8,8)]
    64       8.128672       8.128672       8.128672    8[6-(6,8),25-(8,8,17)]
    65       5.494593       5.494593       5.494593    8[6-(6,8),25-(8,8)]
    66       3.734277       3.734277       3.734277    8[6-(6,8),25-(8,8,17)]
    67       2.094214       2.094214       2.094214    8[6-(6,8),25-(8,8,17)]
    68       3.516796       3.516796       3.516796    8[6-(6,8),25-(8,8)]
    69      11.465087      11.465087      11.465087    8[6-(6,8),25-(8,8)]
    70      11.060828      11.060828      11.060828    8[6-(6,8),25-(8,8,17)]
    71       0.901906       0.901906       0.901906    8[6-(6,8),25-(8,8)]
    72       2.662223       2.662223       2.662223    8[6-(6,8),25-(8,8,17)]
    73       8.490714       8.490714       8.490714    8[6-(6,8),25-(8,8,17)]
    74       9.913296       9.913296       9.913296    8[6-(6,8),25-(8,8)]
    75       5.068587       5.068587       5.068587    8[6-(6,8),25-(8,8)]
    76       4.664328       4.664328       4.664328    8[6-(6,8),25-(8,8,17)]
    77       7.298407       7.298407       7.298407    8[6-(6,8),25-(8,8)]
    78       9.058723       9.058723       9.058723    8[6-(6,8),25-(8,8,17)]
    79      10.698786      10.698786      10.698786    8[6-(6,8),25-(8,8,17)]
    80       9.276204       9.276204       9.276204    8[6-(6,8),25-(8,8)]
    81       1.327913       1.327913       1.327913    8[6-(6,8),25-(8,8)]
    82       1.732172       1.732172       1.732172    8[6-(6,8),25-(8,8,17)]
    83      11.891093      11.891093      11.891093    8[6-(6,8),25-(8,8)]
    84      10.130777      10.130777      10.130777    8[6-(6,8),25-(8,8,17)]
