# Supplementary material for: A collection of forcefield precursors for metal–organic frameworks
Source: RSC Adv. 2019 Nov 13;9(63):36492–507. doi: 10.1039/c9ra07327b (PMC9075174; doi:10.1039/c9ra07327b)
Supplement: RA-009-C9RA07327B-s778 [file RA-009-C9RA07327B-s778.txt]

FUTDII_clean

16.541300    0.000000    0.000000
-5.513813    15.652959    0.000000
5.513785    7.826510    13.555854

     1       0.110751       0.110751       0.110751    26[8-(6),8-(6),8-(6),8-(6)]
     2        5.62452        5.62452        5.62452    26[8-(6),8-(6),8-(6),8-(6)]
     3      11.138316      11.138316      11.138316    26[8-(6),8-(6),8-(6),8-(6)]
     4      10.916769      10.916769      10.916769    26[8-(6),8-(6),8-(6),8-(6)]
     5       5.402967       5.402967       5.402967    26[8-(6),8-(6),8-(6),8-(6)]
     6      16.430521      16.430521      16.430521    26[8-(6),8-(6),8-(6),8-(6)]
     7      14.535373      14.535373      14.535373    1[6-(6,6)]
     8      -0.376604      -0.376604      -0.376604    1[6-(6,6)]
     9       1.290758       1.290758       1.290758    1[6-(6,6)]
    10       3.507852       3.507852       3.507852    1[6-(6,6)]
    11       5.137177       5.137177       5.137177    1[6-(6,6)]
    12       6.804547       6.804547       6.804547    1[6-(6,6)]
    13       9.021622       9.021622       9.021622    1[6-(6,6)]
    14      10.650928      10.650928      10.650928    1[6-(6,6)]
    15      12.318286      12.318286      12.318286    1[6-(6,6)]
    16      13.033434      13.033434      13.033434    1[6-(6,6)]
    17      11.404105      11.404105      11.404105    1[6-(6,6)]
    18       9.736735       9.736735       9.736735    1[6-(6,6)]
    19       7.519656       7.519656       7.519656    1[6-(6,6)]
    20       5.890349       5.890349       5.890349    1[6-(6,6)]
    21       4.222988       4.222988       4.222988    1[6-(6,6)]
    22       2.005907       2.005907       2.005907    1[6-(6,6)]
    23      16.917889      16.917889      16.917889    1[6-(6,6)]
    24       15.25053       15.25053       15.25053    1[6-(6,6)]
    25       2.005899       2.005899       2.005899    1[6-(6,6)]
    26      16.917876      16.917876      16.917876    1[6-(6,6)]
    27      15.250514      15.250514      15.250514    1[6-(6,6)]
    28       13.03342       13.03342       13.03342    1[6-(6,6)]
    29      11.404095      11.404095      11.404095    1[6-(6,6)]
    30       9.736725       9.736725       9.736725    1[6-(6,6)]
    31        7.51965        7.51965        7.51965    1[6-(6,6)]
    32       5.890344       5.890344       5.890344    1[6-(6,6)]
    33       4.222986       4.222986       4.222986    1[6-(6,6)]
    34       3.507838       3.507838       3.507838    1[6-(6,6)]
    35       5.137167       5.137167       5.137167    1[6-(6,6)]
    36       6.804537       6.804537       6.804537    1[6-(6,6)]
    37       9.021616       9.021616       9.021616    1[6-(6,6)]
    38      10.650923      10.650923      10.650923    1[6-(6,6)]
    39      12.318284      12.318284      12.318284    1[6-(6,6)]
    40      14.535365      14.535365      14.535365    1[6-(6,6)]
    41      -0.376617      -0.376617      -0.376617    1[6-(6,6)]
    42       1.290742       1.290742       1.290742    1[6-(6,6)]
    43      13.784414      13.784414      13.784414    1[6-(6,6)]
    44       2.756865       2.756865       2.756865    1[6-(6,6)]
    45       8.270643       8.270643       8.270643    1[6-(6,6)]
    46       2.756858       2.756858       2.756858    1[6-(6,6)]
    47      13.784407      13.784407      13.784407    1[6-(6,6)]
    48       8.270629       8.270629       8.270629    1[6-(6,6)]
    49      14.927408      14.927408      14.927408    6[6-(6,6),8-(26),8-(26)]
    50       14.31869       14.31869       14.31869    6[6-(1,6),6-(1,6),6-(8,8)]
    51      14.254174      14.254174      14.254174    6[1-(0),6-(6,6),6-(6,6)]
    52      -1.595704      -1.595704      -1.595704    6[6-(1,6),6-(6,6),6-(6,6)]
    53       -0.46593       -0.46593       -0.46593    6[1-(0),6-(1,6),6-(6,6)]
    54        0.53978        0.53978        0.53978    6[1-(0),6-(1,6),6-(1,6)]
    55        3.89987        3.89987        3.89987    6[6-(6,6),8-(26),8-(26)]
    56       3.291155       3.291155       3.291155    6[6-(1,6),6-(1,6),6-(8,8)]
    57       3.226649       3.226649       3.226649    6[1-(0),6-(6,6),6-(6,6)]
    58       3.918089       3.918089       3.918089    6[6-(1,6),6-(6,6),6-(6,6)]
    59       5.047858       5.047858       5.047858    6[1-(0),6-(1,6),6-(6,6)]
    60       6.053573       6.053573       6.053573    6[1-(0),6-(1,6),6-(1,6)]
    61       9.413655       9.413655       9.413655    6[6-(6,6),8-(26),8-(26)]
    62        8.80493        8.80493        8.80493    6[6-(1,6),6-(1,6),6-(8,8)]
    63       8.740417       8.740417       8.740417    6[1-(0),6-(6,6),6-(6,6)]
    64       9.431834       9.431834       9.431834    6[6-(1,6),6-(6,6),6-(6,6)]
    65      10.561604      10.561604      10.561604    6[1-(0),6-(1,6),6-(6,6)]
    66      11.567312      11.567312      11.567312    6[1-(0),6-(1,6),6-(1,6)]
    67      12.641414      12.641414      12.641414    6[6-(6,6),8-(26),8-(26)]
    68      13.250128      13.250128      13.250128    6[6-(1,6),6-(1,6),6-(8,8)]
    69      13.314635      13.314635      13.314635    6[1-(0),6-(6,6),6-(6,6)]
    70      12.623195      12.623195      12.623195    6[6-(1,6),6-(6,6),6-(6,6)]
    71      11.493425      11.493425      11.493425    6[1-(0),6-(1,6),6-(6,6)]
    72       10.48771       10.48771       10.48771    6[1-(0),6-(1,6),6-(1,6)]
    73       7.127629       7.127629       7.127629    6[6-(6,6),8-(26),8-(26)]
    74       7.736353       7.736353       7.736353    6[6-(1,6),6-(1,6),6-(8,8)]
    75       7.800862       7.800862       7.800862    6[1-(0),6-(6,6),6-(6,6)]
    76       7.109439       7.109439       7.109439    6[6-(1,6),6-(6,6),6-(6,6)]
    77       5.979671       5.979671       5.979671    6[1-(0),6-(1,6),6-(6,6)]
    78       4.973961       4.973961       4.973961    6[1-(0),6-(1,6),6-(1,6)]
    79       1.613868       1.613868       1.613868    6[6-(6,6),8-(26),8-(26)]
    80       2.222589       2.222589       2.222589    6[6-(1,6),6-(1,6),6-(8,8)]
    81       2.287106       2.287106       2.287106    6[1-(0),6-(6,6),6-(6,6)]
    82       18.13699       18.13699       18.13699    6[6-(1,6),6-(6,6),6-(6,6)]
    83      17.007216      17.007216      17.007216    6[1-(0),6-(1,6),6-(6,6)]
    84      16.001507      16.001507      16.001507    6[1-(0),6-(1,6),6-(1,6)]
    85       1.613864       1.613864       1.613864    6[6-(6,6),8-(26),8-(26)]
    86       2.222582       2.222582       2.222582    6[6-(1,6),6-(1,6),6-(8,8)]
    87       2.287098       2.287098       2.287098    6[1-(0),6-(6,6),6-(6,6)]
    88      18.136976      18.136976      18.136976    6[6-(1,6),6-(6,6),6-(6,6)]
    89      17.007202      17.007202      17.007202    6[1-(0),6-(1,6),6-(6,6)]
    90      16.001492      16.001492      16.001492    6[1-(0),6-(1,6),6-(1,6)]
    91      12.641402      12.641402      12.641402    6[6-(6,6),8-(26),8-(26)]
    92      13.250117      13.250117      13.250117    6[6-(1,6),6-(1,6),6-(8,8)]
    93      13.314623      13.314623      13.314623    6[1-(0),6-(6,6),6-(6,6)]
    94      12.623183      12.623183      12.623183    6[6-(1,6),6-(6,6),6-(6,6)]
    95      11.493414      11.493414      11.493414    6[1-(0),6-(1,6),6-(6,6)]
    96      10.487699      10.487699      10.487699    6[1-(0),6-(1,6),6-(1,6)]
    97       7.127617       7.127617       7.127617    6[6-(6,6),8-(26),8-(26)]
    98       7.736342       7.736342       7.736342    6[6-(1,6),6-(1,6),6-(8,8)]
    99       7.800855       7.800855       7.800855    6[1-(0),6-(6,6),6-(6,6)]
   100       7.109438       7.109438       7.109438    6[6-(1,6),6-(6,6),6-(6,6)]
   101       5.979668       5.979668       5.979668    6[1-(0),6-(1,6),6-(6,6)]
   102        4.97396        4.97396        4.97396    6[1-(0),6-(1,6),6-(1,6)]
   103       3.899858       3.899858       3.899858    6[6-(6,6),8-(26),8-(26)]
   104       3.291144       3.291144       3.291144    6[6-(1,6),6-(1,6),6-(8,8)]
   105       3.226637       3.226637       3.226637    6[1-(0),6-(6,6),6-(6,6)]
   106       3.918077       3.918077       3.918077    6[6-(1,6),6-(6,6),6-(6,6)]
   107       5.047847       5.047847       5.047847    6[1-(0),6-(1,6),6-(6,6)]
   108       6.053562       6.053562       6.053562    6[1-(0),6-(1,6),6-(1,6)]
   109       9.413643       9.413643       9.413643    6[6-(6,6),8-(26),8-(26)]
   110       8.804919       8.804919       8.804919    6[6-(1,6),6-(1,6),6-(8,8)]
   111        8.74041        8.74041        8.74041    6[1-(0),6-(6,6),6-(6,6)]
   112       9.431833       9.431833       9.431833    6[6-(1,6),6-(6,6),6-(6,6)]
   113      10.561601      10.561601      10.561601    6[1-(0),6-(1,6),6-(6,6)]
   114      11.567311      11.567311      11.567311    6[1-(0),6-(1,6),6-(1,6)]
   115      14.927404      14.927404      14.927404    6[6-(6,6),8-(26),8-(26)]
   116      14.318683      14.318683      14.318683    6[6-(1,6),6-(1,6),6-(8,8)]
   117      14.254166      14.254166      14.254166    6[1-(0),6-(6,6),6-(6,6)]
   118      -1.595718      -1.595718      -1.595718    6[6-(1,6),6-(6,6),6-(6,6)]
   119      -0.465944      -0.465944      -0.465944    6[1-(0),6-(1,6),6-(6,6)]
   120       0.539765       0.539765       0.539765    6[1-(0),6-(1,6),6-(1,6)]
   121      13.784411      13.784411      13.784411    6[1-(0),6-(6,6),6-(6,6)]
   122      13.784402      13.784402      13.784402    6[6-(1,6),6-(1,6),6-(6,6)]
   123      13.784398      13.784398      13.784398    6[6-(6,6),6-(6,6),6-(6,6)]
   124       2.756869       2.756869       2.756869    6[1-(0),6-(6,6),6-(6,6)]
   125       2.756881       2.756881       2.756881    6[6-(1,6),6-(1,6),6-(6,6)]
   126       2.756887       2.756887       2.756887    6[6-(6,6),6-(6,6),6-(6,6)]
   127       8.270642       8.270642       8.270642    6[1-(0),6-(6,6),6-(6,6)]
   128       8.270639       8.270639       8.270639    6[6-(1,6),6-(1,6),6-(6,6)]
   129       8.270637       8.270637       8.270637    6[6-(6,6),6-(6,6),6-(6,6)]
   130       2.756861       2.756861       2.756861    6[1-(0),6-(6,6),6-(6,6)]
   131        2.75687        2.75687        2.75687    6[6-(1,6),6-(1,6),6-(6,6)]
   132       2.756874       2.756874       2.756874    6[6-(6,6),6-(6,6),6-(6,6)]
   133      13.784403      13.784403      13.784403    6[1-(0),6-(6,6),6-(6,6)]
   134      13.784391      13.784391      13.784391    6[6-(1,6),6-(1,6),6-(6,6)]
   135      13.784385      13.784385      13.784385    6[6-(6,6),6-(6,6),6-(6,6)]
   136        8.27063        8.27063        8.27063    6[1-(0),6-(6,6),6-(6,6)]
   137       8.270633       8.270633       8.270633    6[6-(1,6),6-(1,6),6-(6,6)]
   138       8.270635       8.270635       8.270635    6[6-(6,6),6-(6,6),6-(6,6)]
   139      15.259883      15.259883      15.259883    8[6-(6,8),26-(8,8,8)]
   140      15.038239      15.038239      15.038239    8[6-(6,8),26-(8,8,8)]
   141       4.232352       4.232352       4.232352    8[6-(6,8),26-(8,8,8)]
   142       4.010692       4.010692       4.010692    8[6-(6,8),26-(8,8,8)]
   143       9.746139       9.746139       9.746139    8[6-(6,8),26-(8,8,8)]
   144       9.524482       9.524482       9.524482    8[6-(6,8),26-(8,8,8)]
   145      12.308935      12.308935      12.308935    8[6-(6,8),26-(8,8,8)]
   146      12.530591      12.530591      12.530591    8[6-(6,8),26-(8,8,8)]
   147       6.795144       6.795144       6.795144    8[6-(6,8),26-(8,8,8)]
   148       7.016804       7.016804       7.016804    8[6-(6,8),26-(8,8,8)]
   149       1.281392       1.281392       1.281392    8[6-(6,8),26-(8,8,8)]
   150       1.503036       1.503036       1.503036    8[6-(6,8),26-(8,8,8)]
   151       1.281389       1.281389       1.281389    8[6-(6,8),26-(8,8,8)]
   152       1.503033       1.503033       1.503033    8[6-(6,8),26-(8,8,8)]
   153       12.30892       12.30892       12.30892    8[6-(6,8),26-(8,8,8)]
   154       12.53058       12.53058       12.53058    8[6-(6,8),26-(8,8,8)]
   155       6.795133       6.795133       6.795133    8[6-(6,8),26-(8,8,8)]
   156        7.01679        7.01679        7.01679    8[6-(6,8),26-(8,8,8)]
   157       4.232337       4.232337       4.232337    8[6-(6,8),26-(8,8,8)]
   158       4.010681       4.010681       4.010681    8[6-(6,8),26-(8,8,8)]
   159       9.746128       9.746128       9.746128    8[6-(6,8),26-(8,8,8)]
   160       9.524468       9.524468       9.524468    8[6-(6,8),26-(8,8,8)]
   161       15.25988       15.25988       15.25988    8[6-(6,8),26-(8,8,8)]
   162      15.038236      15.038236      15.038236    8[6-(6,8),26-(8,8,8)]
