# Supplementary material for: A collection of forcefield precursors for metal–organic frameworks
Source: RSC Adv. 2019 Nov 13;9(63):36492–507. doi: 10.1039/c9ra07327b (PMC9075174; doi:10.1039/c9ra07327b)
Supplement: RA-009-C9RA07327B-s779 [file RA-009-C9RA07327B-s779.txt]

FUTKEL_clean5b

15.290400    0.000000    0.000000
-0.000027    15.290400    0.000000
-7.645318    -7.645331    13.972907

     1      -0.000168      -0.000168      -0.000168    30[7-(6,6),8-(6),8-(6),8-(6),8-(6)]
     2      -0.000117      -0.000117      -0.000117    30[7-(6,6),8-(6),8-(6),8-(6),8-(6)]
     3       7.645452       7.645452       7.645452    30[7-(6,6),8-(6),8-(6),8-(6),8-(6)]
     4       7.645019       7.645019       7.645019    30[7-(6,6),8-(6),8-(6),8-(6),8-(6)]
     5      -1.093385      -1.093385      -1.093385    1[6-(6,6)]
     6       -1.45112       -1.45112       -1.45112    1[6-(6,6)]
     7       0.975879       0.975879       0.975879    1[6-(6,7)]
     8       0.996345       0.996345       0.996345    1[6-(6,6)]
     9        1.09721        1.09721        1.09721    1[6-(6,6)]
    10        1.45445        1.45445        1.45445    1[6-(6,6)]
    11      -0.976176      -0.976176      -0.976176    1[6-(6,7)]
    12      -0.996459      -0.996459      -0.996459    1[6-(6,6)]
    13      11.633683      11.633683      11.633683    1[6-(6,6)]
    14       9.636821       9.636821       9.636821    1[6-(6,6)]
    15       3.655154       3.655154       3.655154    1[6-(6,6)]
    16       5.650232       5.650232       5.650232    1[6-(6,6)]
    17      -1.084356      -1.084356      -1.084356    1[6-(6,6)]
    18      -1.442212      -1.442212      -1.442212    1[6-(6,6)]
    19       1.087121       1.087121       1.087121    1[6-(6,6)]
    20        1.44746        1.44746        1.44746    1[6-(6,6)]
    21      -3.664305      -3.664305      -3.664305    1[6-(6,6)]
    22      -5.664506      -5.664506      -5.664506    1[6-(6,6)]
    23      -1.994655      -1.994655      -1.994655    1[6-(6,7)]
    24      -2.036069      -2.036069      -2.036069    1[6-(6,6)]
    25       3.664611       3.664611       3.664611    1[6-(6,6)]
    26       5.663462       5.663462       5.663462    1[6-(6,6)]
    27       1.994918       1.994918       1.994918    1[6-(6,7)]
    28       2.036226       2.036226       2.036226    1[6-(6,6)]
    29       8.103728       8.103728       8.103728    1[6-(6,6)]
    30        7.87851        7.87851        7.87851    1[6-(6,6)]
    31       7.004521       7.004521       7.004521    1[6-(6,7)]
    32       6.963539       6.963539       6.963539    1[6-(6,6)]
    33       7.184225       7.184225       7.184225    1[6-(6,6)]
    34       7.409317       7.409317       7.409317    1[6-(6,6)]
    35       8.286448       8.286448       8.286448    1[6-(6,7)]
    36       8.326838       8.326838       8.326838    1[6-(6,6)]
    37      -4.575236      -4.575236      -4.575236    1[6-(6,6)]
    38      -3.183638      -3.183638      -3.183638    1[6-(6,6)]
    39       4.577823       4.577823       4.577823    1[6-(6,6)]
    40        3.18886        3.18886        3.18886    1[6-(6,6)]
    41       8.108858       8.108858       8.108858    1[6-(6,6)]
    42       7.888131       7.888131       7.888131    1[6-(6,6)]
    43       6.984764       6.984764       6.984764    1[6-(6,7)]
    44        6.94361        6.94361        6.94361    1[6-(6,6)]
    45       7.179877       7.179877       7.179877    1[6-(6,6)]
    46       7.398818       7.398818       7.398818    1[6-(6,6)]
    47       8.305007       8.305007       8.305007    1[6-(6,7)]
    48       8.346191       8.346191       8.346191    1[6-(6,6)]
    49      10.706911      10.706911      10.706911    1[6-(6,6)]
    50      12.096713      12.096713      12.096713    1[6-(6,6)]
    51       4.581274       4.581274       4.581274    1[6-(6,6)]
    52       3.193653       3.193653       3.193653    1[6-(6,6)]
    53       3.979112       3.979112       3.979112    1[6-(6,6)]
    54       1.676918       1.676918       1.676918    1[6-(6,6)]
    55      -3.978675      -3.978675      -3.978675    1[6-(6,6)]
    56      -1.676726      -1.676726      -1.676726    1[6-(6,6)]
    57      14.822195      14.822195      14.822195    1[6-(6,6)]
    58       0.079335       0.079335       0.079335    1[6-(6,6)]
    59       0.466713       0.466713       0.466713    1[6-(6,6)]
    60      -0.084355      -0.084355      -0.084355    1[6-(6,6)]
    61       3.973725       3.973725       3.973725    1[6-(6,6)]
    62       1.668769       1.668769       1.668769    1[6-(6,6)]
    63       11.31503       11.31503       11.31503    1[6-(6,6)]
    64      13.616687      13.616687      13.616687    1[6-(6,6)]
    65      -0.467164      -0.467164      -0.467164    1[6-(6,6)]
    66       0.079171       0.079171       0.079171    1[6-(6,6)]
    67       0.466608       0.466608       0.466608    1[6-(6,6)]
    68      -0.079564      -0.079564      -0.079564    1[6-(6,6)]
    69      12.487789      12.487789      12.487789    6[6-(1,6),6-(6,6),6-(6,6,6)]
    70      13.349087      13.349087      13.349087    6[1-(0),6-(1,6),6-(6,6)]
    71      13.174232      13.174232      13.174232    6[1-(0),6-(1,6),6-(1,6)]
    72       0.549729       0.549729       0.549729    6[1-(0),6-(1,6),7-(6,30)]
    73       0.564624       0.564624       0.564624    6[1-(0),6-(1,7),6-(6,6)]
    74       2.803475       2.803475       2.803475    6[6-(1,6),6-(6,6),6-(6,6,6)]
    75       1.943762       1.943762       1.943762    6[1-(0),6-(1,6),6-(6,6)]
    76       2.118367       2.118367       2.118367    6[1-(0),6-(1,6),6-(1,6)]
    77      -0.550189      -0.550189      -0.550189    6[1-(0),6-(1,6),7-(6,30)]
    78      -0.564881      -0.564881      -0.564881    6[1-(0),6-(1,7),6-(6,6)]
    79      11.076505      11.076505      11.076505    6[6-(1,6),6-(6,6),6-(6,6,6)]
    80      10.910675      10.910675      10.910675    6[1-(0),6-(1,6),6-(6,6)]
    81       9.766793       9.766793       9.766793    6[1-(0),6-(1,6),6-(1,6)]
    82       4.212703       4.212703       4.212703    6[6-(1,6),6-(6,6),6-(6,6,6)]
    83       4.377677       4.377677       4.377677    6[1-(0),6-(1,6),6-(6,6)]
    84        5.52073        5.52073        5.52073    6[1-(0),6-(1,6),6-(1,6)]
    85      -2.797351      -2.797351      -2.797351    6[6-(1,6),6-(6,6),6-(6,6,6)]
    86      -1.933509      -1.933509      -1.933509    6[1-(0),6-(1,6),6-(6,6)]
    87      -2.107887      -2.107887      -2.107887    6[1-(0),6-(1,6),6-(1,6)]
    88        2.79956        2.79956        2.79956    6[6-(1,6),6-(6,6),6-(6,6,6)]
    89       1.936657       1.936657       1.936657    6[1-(0),6-(1,6),6-(6,6)]
    90       2.112203       2.112203       2.112203    6[1-(0),6-(1,6),6-(1,6)]
    91      -4.216369      -4.216369      -4.216369    6[6-(1,6),6-(6,6),6-(6,6,6)]
    92      -4.385934      -4.385934      -4.385934    6[1-(0),6-(1,6),6-(6,6)]
    93      -5.532172      -5.532172      -5.532172    6[1-(0),6-(1,6),6-(1,6)]
    94      -1.116369      -1.116369      -1.116369    6[1-(0),6-(1,6),7-(6,30)]
    95      -1.135392      -1.135392      -1.135392    6[1-(0),6-(1,7),6-(6,6)]
    96       4.215895       4.215895       4.215895    6[6-(1,6),6-(6,6),6-(6,6,6)]
    97       4.385475       4.385475       4.385475    6[1-(0),6-(1,6),6-(6,6)]
    98       5.531116       5.531116       5.531116    6[1-(0),6-(1,6),6-(1,6)]
    99       1.116642       1.116642       1.116642    6[1-(0),6-(1,6),7-(6,30)]
   100       1.135539       1.135539       1.135539    6[1-(0),6-(1,7),6-(6,6)]
   101      -5.236314      -5.236314      -5.236314    6[6-(1,6),6-(6,6),6-(6,6,6)]
   102      -6.383316      -6.383316      -6.383316    6[1-(0),6-(1,6),6-(6,6)]
   103       8.768788       8.768788       8.768788    6[1-(0),6-(1,6),6-(1,6)]
   104        7.28722        7.28722        7.28722    6[1-(0),6-(1,6),7-(6,30)]
   105       7.275689       7.275689       7.275689    6[1-(0),6-(1,7),6-(6,6)]
   106       5.235534       5.235534       5.235534    6[6-(1,6),6-(6,6),6-(6,6,6)]
   107       6.381481       6.381481       6.381481    6[1-(0),6-(1,6),6-(6,6)]
   108       6.519639       6.519639       6.519639    6[1-(0),6-(1,6),6-(1,6)]
   109       8.003732       8.003732       8.003732    6[1-(0),6-(1,6),7-(6,30)]
   110       8.014831       8.014831       8.014831    6[1-(0),6-(1,7),6-(6,6)]
   111      -3.818599      -3.818599      -3.818599    6[6-(1,6),6-(6,6),6-(6,6,6)]
   112       -3.91836       -3.91836       -3.91836    6[1-(0),6-(1,6),6-(6,6)]
   113      -3.091673      -3.091673      -3.091673    6[1-(0),6-(1,6),6-(1,6)]
   114       3.820808       3.820808       3.820808    6[6-(1,6),6-(6,6),6-(6,6,6)]
   115       3.921507       3.921507       3.921507    6[1-(0),6-(1,6),6-(6,6)]
   116       3.095989       3.095989       3.095989    6[1-(0),6-(1,6),6-(1,6)]
   117       10.05671       10.05671       10.05671    6[6-(1,6),6-(6,6),6-(6,6,6)]
   118       8.912293       8.912293       8.912293    6[1-(0),6-(1,6),6-(6,6)]
   119       8.776509       8.776509       8.776509    6[1-(0),6-(1,6),6-(1,6)]
   120        7.27581        7.27581        7.27581    6[1-(0),6-(1,6),7-(6,30)]
   121       7.264406       7.264406       7.264406    6[1-(0),6-(1,7),6-(6,6)]
   122       5.232498       5.232498       5.232498    6[6-(1,6),6-(6,6),6-(6,6,6)]
   123       6.376288       6.376288       6.376288    6[1-(0),6-(1,6),6-(6,6)]
   124       6.510987       6.510987       6.510987    6[1-(0),6-(1,6),6-(1,6)]
   125        8.01395        8.01395        8.01395    6[1-(0),6-(1,6),7-(6,30)]
   126       8.025405       8.025405       8.025405    6[1-(0),6-(1,7),6-(6,6)]
   127      11.466545      11.466545      11.466545    6[6-(1,6),6-(6,6),6-(6,6,6)]
   128      11.364244      11.364244      11.364244    6[1-(0),6-(1,6),6-(6,6)]
   129      12.189915      12.189915      12.189915    6[1-(0),6-(1,6),6-(1,6)]
   130       3.823955       3.823955       3.823955    6[6-(1,6),6-(6,6),6-(6,6,6)]
   131       3.925471       3.925471       3.925471    6[1-(0),6-(1,6),6-(6,6)]
   132        3.10085        3.10085        3.10085    6[1-(0),6-(1,6),6-(1,6)]
   133        1.8e-05        1.8e-05        1.8e-05    6[6-(1,6),6-(1,6),6-(6,6)]
   134          4e-06          4e-06          4e-06    6[6-(1,6),6-(1,6),6-(6,6)]
   135       7.645114       7.645114       7.645114    6[6-(1,6),6-(1,6),6-(6,6)]
   136       7.644975       7.644975       7.644975    6[6-(1,6),6-(1,6),6-(6,6)]
   137      12.650567      12.650567      12.650567    6[6-(6,6),6-(6,6),6-(6,6),6-(8,8)]
   138       3.581715       3.581715       3.581715    6[6-(1,6),6-(6,6),6-(6,6,6)]
   139      13.705756      13.705756      13.705756    6[6-(6,6,6),8-(30),8-(30)]
   140       3.240052       3.240052       3.240052    6[1-(0),6-(1,6),6-(6,6)]
   141       1.923092       1.923092       1.923092    6[1-(0),6-(1,6),6-(1,6)]
   142       2.640111       2.640111       2.640111    6[6-(6,6),6-(6,6),6-(6,6),6-(8,8)]
   143      -3.581819      -3.581819      -3.581819    6[6-(1,6),6-(6,6),6-(6,6,6)]
   144       1.584847       1.584847       1.584847    6[6-(6,6,6),8-(30),8-(30)]
   145      -3.239921      -3.239921      -3.239921    6[1-(0),6-(1,6),6-(6,6)]
   146      -1.923184      -1.923184      -1.923184    6[1-(0),6-(1,6),6-(1,6)]
   147       4.589444       4.589444       4.589444    6[6-(6,6),6-(6,6),6-(6,6),6-(8,8)]
   148      12.719921      12.719921      12.719921    6[6-(1,6),6-(6,6),6-(6,6,6)]
   149      13.413959      13.413959      13.413959    6[6-(6,6,6),8-(30),8-(30)]
   150      14.039326      14.039326      14.039326    6[1-(0),6-(1,6),6-(6,6)]
   151      14.356214      14.356214      14.356214    6[1-(0),6-(1,6),6-(1,6)]
   152      -4.589171      -4.589171      -4.589171    6[6-(6,6),6-(6,6),6-(6,6),6-(8,8)]
   153       2.570294       2.570294       2.570294    6[6-(1,6),6-(6,6),6-(6,6,6)]
   154       1.876796       1.876796       1.876796    6[6-(6,6,6),8-(30),8-(30)]
   155       1.249659       1.249659       1.249659    6[1-(0),6-(1,6),6-(6,6)]
   156       0.930701       0.930701       0.930701    6[1-(0),6-(1,6),6-(1,6)]
   157        5.00537        5.00537        5.00537    6[6-(6,6),6-(6,6),6-(6,6),6-(8,8)]
   158       3.580303       3.580303       3.580303    6[6-(1,6),6-(6,6),6-(6,6,6)]
   159       6.060104       6.060104       6.060104    6[6-(6,6,6),8-(30),8-(30)]
   160       3.235809       3.235809       3.235809    6[1-(0),6-(1,6),6-(6,6)]
   161       1.917698       1.917698       1.917698    6[1-(0),6-(1,6),6-(1,6)]
   162      10.285386      10.285386      10.285386    6[6-(6,6),6-(6,6),6-(6,6),6-(8,8)]
   163      11.709988      11.709988      11.709988    6[6-(1,6),6-(6,6),6-(6,6,6)]
   164       9.230422       9.230422       9.230422    6[6-(6,6,6),8-(30),8-(30)]
   165      12.053023      12.053023      12.053023    6[1-(0),6-(1,6),6-(6,6)]
   166      13.369523      13.369523      13.369523    6[1-(0),6-(1,6),6-(1,6)]
   167       4.589634       4.589634       4.589634    6[6-(6,6),6-(6,6),6-(6,6),6-(8,8)]
   168      -2.571355      -2.571355      -2.571355    6[6-(1,6),6-(6,6),6-(6,6,6)]
   169       5.769134       5.769134       5.769134    6[6-(6,6,6),8-(30),8-(30)]
   170      -1.251331      -1.251331      -1.251331    6[1-(0),6-(1,6),6-(6,6)]
   171      -0.934814      -0.934814      -0.934814    6[1-(0),6-(1,6),6-(1,6)]
   172      10.700662      10.700662      10.700662    6[6-(6,6),6-(6,6),6-(6,6),6-(8,8)]
   173       2.571174       2.571174       2.571174    6[6-(1,6),6-(6,6),6-(6,6,6)]
   174       9.521163       9.521163       9.521163    6[6-(6,6,6),8-(30),8-(30)]
   175       1.250927       1.250927       1.250927    6[1-(0),6-(1,6),6-(6,6)]
   176        0.93457        0.93457        0.93457    6[1-(0),6-(1,6),6-(1,6)]
   177      -0.000262      -0.000262      -0.000262    7[6-(1,6),6-(1,6),30-(8,8,8,8)]
   178       0.000207       0.000207       0.000207    7[6-(1,6),6-(1,6),30-(8,8,8,8)]
   179       7.645546       7.645546       7.645546    7[6-(1,6),6-(1,6),30-(8,8,8,8)]
   180       7.644925       7.644925       7.644925    7[6-(1,6),6-(1,6),30-(8,8,8,8)]
   181      14.122255      14.122255      14.122255    8[6-(6,8),30-(7,8,8,8)]
   182       1.167868       1.167868       1.167868    8[6-(6,8),30-(7,8,8,8)]
   183      13.903777      13.903777      13.903777    8[6-(6,8),30-(7,8,8,8)]
   184       1.386345       1.386345       1.386345    8[6-(6,8),30-(7,8,8,8)]
   185      -1.166399      -1.166399      -1.166399    8[6-(6,8),30-(7,8,8,8)]
   186       1.166462       1.166462       1.166462    8[6-(6,8),30-(7,8,8,8)]
   187      -1.387646      -1.387646      -1.387646    8[6-(6,8),30-(7,8,8,8)]
   188       1.387252       1.387252       1.387252    8[6-(6,8),30-(7,8,8,8)]
   189      -6.457399      -6.457399      -6.457399    8[6-(6,8),30-(7,8,8,8)]
   190       6.457616       6.457616       6.457616    8[6-(6,8),30-(7,8,8,8)]
   191      -6.301001      -6.301001      -6.301001    8[6-(6,8),30-(7,8,8,8)]
   192       6.301446       6.301446       6.301446    8[6-(6,8),30-(7,8,8,8)]
   193       8.834924       8.834924       8.834924    8[6-(6,8),30-(7,8,8,8)]
   194       6.455351       6.455351       6.455351    8[6-(6,8),30-(7,8,8,8)]
   195       8.986831       8.986831       8.986831    8[6-(6,8),30-(7,8,8,8)]
   196       6.303599       6.303599       6.303599    8[6-(6,8),30-(7,8,8,8)]
