# Supplementary material for: A collection of forcefield precursors for metal–organic frameworks
Source: RSC Adv. 2019 Nov 13;9(63):36492–507. doi: 10.1039/c9ra07327b (PMC9075174; doi:10.1039/c9ra07327b)
Supplement: RA-009-C9RA07327B-s780 [file RA-009-C9RA07327B-s780.txt]

FUYYAA_clean

8.823000    0.000000    0.000000
3.916145    8.540997    0.000000
4.301854    0.296096    13.892174

     1       4.139701       4.139701       4.139701    60[8-(6),8-(6),8-(6),8-(6),8-(6),8-(6),8-(6)]
     2      12.901298      12.901298      12.901298    60[8-(6),8-(6),8-(6),8-(6),8-(6),8-(6),8-(6)]
     3       9.286462       9.286462       9.286462    29[7-(6,6),7-(6,6),8-(6),8-(6)]
     4       7.754537       7.754537       7.754537    29[7-(6,6),7-(6,6),8-(6),8-(6)]
     5       8.183667       8.183667       8.183667    1[6-(6,7)]
     6       9.419033       9.419033       9.419033    1[6-(6,6)]
     7      12.020983      12.020983      12.020983    1[6-(6,7)]
     8       5.811373       5.811373       5.811373    1[6-(6,6)]
     9      12.944919      12.944919      12.944919    1[6-(6,6)]
    10      14.212811      14.212811      14.212811    1[6-(6,6)]
    11       6.102831       6.102831       6.102831    1[6-(6,6)]
    12       8.857332       8.857332       8.857332    1[6-(6,7)]
    13       7.621966       7.621966       7.621966    1[6-(6,6)]
    14       5.020016       5.020016       5.020016    1[6-(6,7)]
    15      11.229626      11.229626      11.229626    1[6-(6,6)]
    16        4.09608        4.09608        4.09608    1[6-(6,6)]
    17       2.828188       2.828188       2.828188    1[6-(6,6)]
    18      10.938168      10.938168      10.938168    1[6-(6,6)]
    19      12.332214      12.332214      12.332214    6[6-(8,8),8-(60),8-(60)]
    20      13.670465      13.670465      13.670465    6[6-(6,6),6-(6,7),7-(6,29)]
    21      13.518331      13.518331      13.518331    6[6-(1,6),6-(6,7),7-(6,29)]
    22      10.976835      10.976835      10.976835    6[6-(8,8),8-(29),8-(60)]
    23      11.100395      11.100395      11.100395    6[6-(8,8),8-(29),8-(60)]
    24       8.678672       8.678672       8.678672    6[1-(0),6-(1,6),7-(6,29)]
    25       9.409382       9.409382       9.409382    6[1-(0),6-(1,6),6-(1,7)]
    26      12.552045      12.552045      12.552045    6[1-(0),6-(1,6),7-(6,29)]
    27      14.097399      14.097399      14.097399    6[1-(0),6-(1,6),6-(6,7)]
    28      13.091559      13.091559      13.091559    6[1-(0),6-(1,6),6-(1,7)]
    29      13.854496      13.854496      13.854496    6[1-(0),6-(1,6),6-(1,6)]
    30       5.592246       5.592246       5.592246    6[6-(1,6),6-(6,7),6-(8,8)]
    31       6.410432       6.410432       6.410432    6[6-(6,6),8-(0),8-(60)]
    32       5.602852       5.602852       5.602852    6[1-(0),6-(1,6),6-(6,6)]
    33      10.388485      10.388485      10.388485    6[6-(8,8),8-(60),8-(60)]
    34       4.708785       4.708785       4.708785    6[6-(8,8),8-(60),8-(60)]
    35       3.370534       3.370534       3.370534    6[6-(6,6),6-(6,7),7-(6,29)]
    36       3.522668       3.522668       3.522668    6[6-(1,6),6-(6,7),7-(6,29)]
    37       6.064164       6.064164       6.064164    6[6-(8,8),8-(29),8-(60)]
    38       5.940604       5.940604       5.940604    6[6-(8,8),8-(29),8-(60)]
    39       8.362327       8.362327       8.362327    6[1-(0),6-(1,6),7-(6,29)]
    40       7.631617       7.631617       7.631617    6[1-(0),6-(1,6),6-(1,7)]
    41       4.488954       4.488954       4.488954    6[1-(0),6-(1,6),7-(6,29)]
    42         2.9436         2.9436         2.9436    6[1-(0),6-(1,6),6-(6,7)]
    43        3.94944        3.94944        3.94944    6[1-(0),6-(1,6),6-(1,7)]
    44       3.186503       3.186503       3.186503    6[1-(0),6-(1,6),6-(1,6)]
    45      11.448753      11.448753      11.448753    6[6-(1,6),6-(6,7),6-(8,8)]
    46      10.630567      10.630567      10.630567    6[6-(6,6),8-(0),8-(60)]
    47      11.438147      11.438147      11.438147    6[1-(0),6-(1,6),6-(6,6)]
    48       6.652514       6.652514       6.652514    6[6-(8,8),8-(60),8-(60)]
    49       8.661995       8.661995       8.661995    7[6-(1,6),6-(6,6),29-(7,8,8)]
    50      12.766972      12.766972      12.766972    7[6-(1,6),6-(6,6),29-(7,8,8)]
    51       8.379004       8.379004       8.379004    7[6-(1,6),6-(6,6),29-(7,8,8)]
    52       4.274027       4.274027       4.274027    7[6-(1,6),6-(6,6),29-(7,8,8)]
    53      11.921519      11.921519      11.921519    8[6-(6,8),60-(8,8,8,8,8,8)]
    54      10.442138      10.442138      10.442138    8[6-(6,8),29-(7,7,8)]
    55      10.234278      10.234278      10.234278    8[6-(6,8),29-(7,7,8)]
    56       11.59037       11.59037       11.59037    8[6-(6,8),60-(8,8,8,8,8,8)]
    57       5.779546       5.779546       5.779546    8[6-(6,8),60-(8,8,8,8,8,8)]
    58      11.834905      11.834905      11.834905    8[6-(6,8),60-(8,8,8,8,8,8)]
    59       7.643457       7.643457       7.643457    8[6-(6,8)]
    60      11.859066      11.859066      11.859066    8[6-(6,8),60-(8,8,8,8,8,8)]
    61      10.676713      10.676713      10.676713    8[6-(6,8),60-(8,8,8,8,8,8)]
    62      13.152263      13.152263      13.152263    8[6-(6,8),60-(8,8,8,8,8,8)]
    63        5.11948        5.11948        5.11948    8[6-(6,8),60-(8,8,8,8,8,8)]
    64       6.598861       6.598861       6.598861    8[6-(6,8),29-(7,7,8)]
    65       6.806721       6.806721       6.806721    8[6-(6,8),29-(7,7,8)]
    66       5.450629       5.450629       5.450629    8[6-(6,8),60-(8,8,8,8,8,8)]
    67      11.261453      11.261453      11.261453    8[6-(6,8),60-(8,8,8,8,8,8)]
    68       5.206094       5.206094       5.206094    8[6-(6,8),60-(8,8,8,8,8,8)]
    69       9.397542       9.397542       9.397542    8[6-(6,8)]
    70       5.181933       5.181933       5.181933    8[6-(6,8),60-(8,8,8,8,8,8)]
    71       6.364286       6.364286       6.364286    8[6-(6,8),60-(8,8,8,8,8,8)]
    72       3.888736       3.888736       3.888736    8[6-(6,8),60-(8,8,8,8,8,8)]
