# Supplementary material for: A collection of forcefield precursors for metal–organic frameworks
Source: RSC Adv. 2019 Nov 13;9(63):36492–507. doi: 10.1039/c9ra07327b (PMC9075174; doi:10.1039/c9ra07327b)
Supplement: RA-009-C9RA07327B-s781 [file RA-009-C9RA07327B-s781.txt]

GACPUX_clean

10.136500    0.000000    0.000000
0.000000    11.413400    0.000000
0.000000    0.000000    29.279400

     1         3.4605         3.4605         3.4605    30[8-(6),8-(6),8-(6),8-(6,30),8-(6,30)]
     2       0.351635       0.351635       0.351635    30[8-(6),8-(6),8-(6,30),8-(6,30)]
     3        1.60775        1.60775        1.60775    30[8-(6),8-(6),8-(6),8-(6,30),8-(6,30)]
     4       4.716615       4.716615       4.716615    30[8-(6),8-(6),8-(6,30),8-(6,30)]
     5          6.676          6.676          6.676    30[8-(6),8-(6),8-(6),8-(6,30),8-(6,30)]
     6       9.784865       9.784865       9.784865    30[8-(6),8-(6),8-(6,30),8-(6,30)]
     7        8.52875        8.52875        8.52875    30[8-(6),8-(6),8-(6),8-(6,30),8-(6,30)]
     8       5.419885       5.419885       5.419885    30[8-(6),8-(6),8-(6,30),8-(6,30)]
     9       2.526016       2.526016       2.526016    1[6-(6,6,8)]
    10       1.357277       1.357277       1.357277    1[6-(6,6)]
    11       0.914312       0.914312       0.914312    1[6-(6,6)]
    12       1.667454       1.667454       1.667454    1[6-(6,6)]
    13       2.778415       2.778415       2.778415    1[6-(6,6)]
    14       3.186916       3.186916       3.186916    1[6-(6,6)]
    15       0.357818       0.357818       0.357818    1[6-(6,6)]
    16       0.506825       0.506825       0.506825    1[6-(6,6)]
    17       4.530002       4.530002       4.530002    1[6-(6,6)]
    18       4.378968       4.378968       4.378968    1[6-(6,6)]
    19       1.228544       1.228544       1.228544    1[6-(6,6)]
    20       1.369441       1.369441       1.369441    1[6-(6,6)]
    21       4.226921       4.226921       4.226921    1[6-(6,6)]
    22       4.030272       4.030272       4.030272    1[6-(6,6)]
    23       2.542234       2.542234       2.542234    1[6-(6,6,8)]
    24       3.710973       3.710973       3.710973    1[6-(6,6)]
    25       4.153938       4.153938       4.153938    1[6-(6,6)]
    26       3.400796       3.400796       3.400796    1[6-(6,6)]
    27       2.289835       2.289835       2.289835    1[6-(6,6)]
    28       1.881334       1.881334       1.881334    1[6-(6,6)]
    29       4.710432       4.710432       4.710432    1[6-(6,6)]
    30       4.561425       4.561425       4.561425    1[6-(6,6)]
    31       0.538248       0.538248       0.538248    1[6-(6,6)]
    32       0.689282       0.689282       0.689282    1[6-(6,6)]
    33       3.839706       3.839706       3.839706    1[6-(6,6)]
    34       3.698809       3.698809       3.698809    1[6-(6,6)]
    35        0.84133        0.84133        0.84133    1[6-(6,6)]
    36       1.037978       1.037978       1.037978    1[6-(6,6)]
    37       7.610484       7.610484       7.610484    1[6-(6,6,8)]
    38       8.779223       8.779223       8.779223    1[6-(6,6)]
    39       9.222188       9.222188       9.222188    1[6-(6,6)]
    40       8.469046       8.469046       8.469046    1[6-(6,6)]
    41       7.358085       7.358085       7.358085    1[6-(6,6)]
    42       6.949584       6.949584       6.949584    1[6-(6,6)]
    43       9.778682       9.778682       9.778682    1[6-(6,6)]
    44       9.629675       9.629675       9.629675    1[6-(6,6)]
    45       5.606498       5.606498       5.606498    1[6-(6,6)]
    46       5.757532       5.757532       5.757532    1[6-(6,6)]
    47       8.907956       8.907956       8.907956    1[6-(6,6)]
    48       8.767059       8.767059       8.767059    1[6-(6,6)]
    49       5.909579       5.909579       5.909579    1[6-(6,6)]
    50       6.106228       6.106228       6.106228    1[6-(6,6)]
    51       7.594266       7.594266       7.594266    1[6-(6,6,8)]
    52       6.425527       6.425527       6.425527    1[6-(6,6)]
    53       5.982562       5.982562       5.982562    1[6-(6,6)]
    54       6.735704       6.735704       6.735704    1[6-(6,6)]
    55       7.846665       7.846665       7.846665    1[6-(6,6)]
    56       8.255166       8.255166       8.255166    1[6-(6,6)]
    57       5.426068       5.426068       5.426068    1[6-(6,6)]
    58       5.575075       5.575075       5.575075    1[6-(6,6)]
    59       9.598252       9.598252       9.598252    1[6-(6,6)]
    60       9.447218       9.447218       9.447218    1[6-(6,6)]
    61       6.296794       6.296794       6.296794    1[6-(6,6)]
    62       6.437691       6.437691       6.437691    1[6-(6,6)]
    63       9.295171       9.295171       9.295171    1[6-(6,6)]
    64       9.098522       9.098522       9.098522    1[6-(6,6)]
    65       1.272131       1.272131       1.272131    6[6-(1,6,8),8-(30),8-(30,30)]
    66       2.505743       2.505743       2.505743    6[1-(0),6-(6,6),6-(8,8),8-(30,30)]
    67        2.31619        2.31619        2.31619    6[6-(1,6),6-(1,6),6-(1,6,8)]
    68       1.641099       1.641099       1.641099    6[1-(0),6-(1,6),6-(6,6)]
    69        1.38566        1.38566        1.38566    6[1-(0),6-(1,6),6-(1,6)]
    70       1.823556       1.823556       1.823556    6[1-(0),6-(1,6),6-(1,6)]
    71       2.488511       2.488511       2.488511    6[1-(0),6-(1,6),6-(1,6)]
    72       2.730773       2.730773       2.730773    6[1-(0),6-(1,6),6-(6,6)]
    73        2.26348        2.26348        2.26348    6[6-(6,6),8-(30),8-(30)]
    74       2.359777       2.359777       2.359777    6[6-(1,6),6-(1,6),6-(8,8)]
    75       1.202189       1.202189       1.202189    6[1-(0),6-(1,6),6-(6,6)]
    76       1.294431       1.294431       1.294431    6[1-(0),6-(1,6),6-(6,6)]
    77       2.525002       2.525002       2.525002    6[6-(1,6),6-(1,6),6-(6,6)]
    78        3.68259        3.68259        3.68259    6[1-(0),6-(1,6),6-(6,6)]
    79       3.593389       3.593389       3.593389    6[1-(0),6-(1,6),6-(6,6)]
    80       2.606094       2.606094       2.606094    6[6-(1,6),6-(1,6),6-(6,6)]
    81       1.833693       1.833693       1.833693    6[1-(0),6-(1,6),6-(6,6)]
    82       1.924921       1.924921       1.924921    6[1-(0),6-(1,6),6-(6,6)]
    83       2.831124       2.831124       2.831124    6[6-(1,6),6-(1,6),6-(8,8)]
    84       3.614676       3.614676       3.614676    6[1-(0),6-(1,6),6-(6,6)]
    85        3.49912        3.49912        3.49912    6[1-(0),6-(1,6),6-(6,6)]
    86       2.948708       2.948708       2.948708    6[6-(6,6),8-(30),8-(30)]
    87       3.796119       3.796119       3.796119    6[6-(1,6,8),8-(30),8-(30,30)]
    88       2.562507       2.562507       2.562507    6[1-(0),6-(6,6),6-(8,8),8-(30,30)]
    89        2.75206        2.75206        2.75206    6[6-(1,6),6-(1,6),6-(1,6,8)]
    90       3.427151       3.427151       3.427151    6[1-(0),6-(1,6),6-(6,6)]
    91        3.68259        3.68259        3.68259    6[1-(0),6-(1,6),6-(1,6)]
    92       3.244694       3.244694       3.244694    6[1-(0),6-(1,6),6-(1,6)]
    93       2.579739       2.579739       2.579739    6[1-(0),6-(1,6),6-(1,6)]
    94       2.337477       2.337477       2.337477    6[1-(0),6-(1,6),6-(6,6)]
    95        2.80477        2.80477        2.80477    6[6-(6,6),8-(30),8-(30)]
    96       2.708473       2.708473       2.708473    6[6-(1,6),6-(1,6),6-(8,8)]
    97       3.866061       3.866061       3.866061    6[1-(0),6-(1,6),6-(6,6)]
    98       3.773819       3.773819       3.773819    6[1-(0),6-(1,6),6-(6,6)]
    99       2.543248       2.543248       2.543248    6[6-(1,6),6-(1,6),6-(6,6)]
   100        1.38566        1.38566        1.38566    6[1-(0),6-(1,6),6-(6,6)]
   101       1.474861       1.474861       1.474861    6[1-(0),6-(1,6),6-(6,6)]
   102       2.462156       2.462156       2.462156    6[6-(1,6),6-(1,6),6-(6,6)]
   103       3.234557       3.234557       3.234557    6[1-(0),6-(1,6),6-(6,6)]
   104       3.143329       3.143329       3.143329    6[1-(0),6-(1,6),6-(6,6)]
   105       2.237126       2.237126       2.237126    6[6-(1,6),6-(1,6),6-(8,8)]
   106       1.453574       1.453574       1.453574    6[1-(0),6-(1,6),6-(6,6)]
   107        1.56913        1.56913        1.56913    6[1-(0),6-(1,6),6-(6,6)]
   108       2.119542       2.119542       2.119542    6[6-(6,6),8-(30),8-(30)]
   109       8.864369       8.864369       8.864369    6[6-(1,6,8),8-(30),8-(30,30)]
   110       7.630757       7.630757       7.630757    6[1-(0),6-(6,6),6-(8,8),8-(30,30)]
   111        7.82031        7.82031        7.82031    6[6-(1,6),6-(1,6),6-(1,6,8)]
   112       8.495401       8.495401       8.495401    6[1-(0),6-(1,6),6-(6,6)]
   113        8.75084        8.75084        8.75084    6[1-(0),6-(1,6),6-(1,6)]
   114       8.312944       8.312944       8.312944    6[1-(0),6-(1,6),6-(1,6)]
   115       7.647989       7.647989       7.647989    6[1-(0),6-(1,6),6-(1,6)]
   116       7.405727       7.405727       7.405727    6[1-(0),6-(1,6),6-(6,6)]
   117        7.87302        7.87302        7.87302    6[6-(6,6),8-(30),8-(30)]
   118       7.776723       7.776723       7.776723    6[6-(1,6),6-(1,6),6-(8,8)]
   119       8.934311       8.934311       8.934311    6[1-(0),6-(1,6),6-(6,6)]
   120       8.842069       8.842069       8.842069    6[1-(0),6-(1,6),6-(6,6)]
   121       7.611498       7.611498       7.611498    6[6-(1,6),6-(1,6),6-(6,6)]
   122        6.45391        6.45391        6.45391    6[1-(0),6-(1,6),6-(6,6)]
   123       6.543111       6.543111       6.543111    6[1-(0),6-(1,6),6-(6,6)]
   124       7.530406       7.530406       7.530406    6[6-(1,6),6-(1,6),6-(6,6)]
   125       8.302807       8.302807       8.302807    6[1-(0),6-(1,6),6-(6,6)]
   126       8.211579       8.211579       8.211579    6[1-(0),6-(1,6),6-(6,6)]
   127       7.305376       7.305376       7.305376    6[6-(1,6),6-(1,6),6-(8,8)]
   128       6.521824       6.521824       6.521824    6[1-(0),6-(1,6),6-(6,6)]
   129        6.63738        6.63738        6.63738    6[1-(0),6-(1,6),6-(6,6)]
   130       7.187792       7.187792       7.187792    6[6-(6,6),8-(30),8-(30)]
   131       6.340381       6.340381       6.340381    6[6-(1,6,8),8-(30),8-(30,30)]
   132       7.573993       7.573993       7.573993    6[1-(0),6-(6,6),6-(8,8),8-(30,30)]
   133        7.38444        7.38444        7.38444    6[6-(1,6),6-(1,6),6-(1,6,8)]
   134       6.709349       6.709349       6.709349    6[1-(0),6-(1,6),6-(6,6)]
   135        6.45391        6.45391        6.45391    6[1-(0),6-(1,6),6-(1,6)]
   136       6.891806       6.891806       6.891806    6[1-(0),6-(1,6),6-(1,6)]
   137       7.556761       7.556761       7.556761    6[1-(0),6-(1,6),6-(1,6)]
   138       7.799023       7.799023       7.799023    6[1-(0),6-(1,6),6-(6,6)]
   139        7.33173        7.33173        7.33173    6[6-(6,6),8-(30),8-(30)]
   140       7.428027       7.428027       7.428027    6[6-(1,6),6-(1,6),6-(8,8)]
   141       6.270439       6.270439       6.270439    6[1-(0),6-(1,6),6-(6,6)]
   142       6.362681       6.362681       6.362681    6[1-(0),6-(1,6),6-(6,6)]
   143       7.593252       7.593252       7.593252    6[6-(1,6),6-(1,6),6-(6,6)]
   144        8.75084        8.75084        8.75084    6[1-(0),6-(1,6),6-(6,6)]
   145       8.661639       8.661639       8.661639    6[1-(0),6-(1,6),6-(6,6)]
   146       7.674344       7.674344       7.674344    6[6-(1,6),6-(1,6),6-(6,6)]
   147       6.901943       6.901943       6.901943    6[1-(0),6-(1,6),6-(6,6)]
   148       6.993171       6.993171       6.993171    6[1-(0),6-(1,6),6-(6,6)]
   149       7.899374       7.899374       7.899374    6[6-(1,6),6-(1,6),6-(8,8)]
   150       8.682926       8.682926       8.682926    6[1-(0),6-(1,6),6-(6,6)]
   151        8.56737        8.56737        8.56737    6[1-(0),6-(1,6),6-(6,6)]
   152       8.016958       8.016958       8.016958    6[6-(6,6),8-(30),8-(30)]
   153       1.411001       1.411001       1.411001    8[6-(6,8),30-(8,8,8),30-(8,8,8,8)]
   154       0.193607       0.193607       0.193607    8[6-(6,8),30-(8,8,8,8)]
   155         3.6907         3.6907         3.6907    8[6-(1,6,6),30-(8,8,8),30-(8,8,8,8)]
   156       3.244694       3.244694       3.244694    8[6-(6,8),30-(8,8,8,8)]
   157       1.189011       1.189011       1.189011    8[6-(6,8),30-(8,8,8)]
   158       1.965467       1.965467       1.965467    8[6-(6,8),30-(8,8,8,8)]
   159        3.99074        3.99074        3.99074    8[6-(6,8),30-(8,8,8)]
   160       3.657249       3.657249       3.657249    8[6-(6,8),30-(8,8,8),30-(8,8,8,8)]
   161       4.874643       4.874643       4.874643    8[6-(6,8),30-(8,8,8,8)]
   162        1.37755        1.37755        1.37755    8[6-(1,6,6),30-(8,8,8),30-(8,8,8,8)]
   163       1.823556       1.823556       1.823556    8[6-(6,8),30-(8,8,8,8)]
   164       3.879239       3.879239       3.879239    8[6-(6,8),30-(8,8,8)]
   165       3.102783       3.102783       3.102783    8[6-(6,8),30-(8,8,8,8)]
   166        1.07751        1.07751        1.07751    8[6-(6,8),30-(8,8,8)]
   167       8.725499       8.725499       8.725499    8[6-(6,8),30-(8,8,8),30-(8,8,8,8)]
   168       9.942893       9.942893       9.942893    8[6-(6,8),30-(8,8,8,8)]
   169         6.4458         6.4458         6.4458    8[6-(1,6,6),30-(8,8,8),30-(8,8,8,8)]
   170       6.891806       6.891806       6.891806    8[6-(6,8),30-(8,8,8,8)]
   171       8.947489       8.947489       8.947489    8[6-(6,8),30-(8,8,8)]
   172       8.171033       8.171033       8.171033    8[6-(6,8),30-(8,8,8,8)]
   173        6.14576        6.14576        6.14576    8[6-(6,8),30-(8,8,8)]
   174       6.479251       6.479251       6.479251    8[6-(6,8),30-(8,8,8),30-(8,8,8,8)]
   175       5.261857       5.261857       5.261857    8[6-(6,8),30-(8,8,8,8)]
   176        8.75895        8.75895        8.75895    8[6-(1,6,6),30-(8,8,8),30-(8,8,8,8)]
   177       8.312944       8.312944       8.312944    8[6-(6,8),30-(8,8,8,8)]
   178       6.257261       6.257261       6.257261    8[6-(6,8),30-(8,8,8)]
   179       7.033717       7.033717       7.033717    8[6-(6,8),30-(8,8,8,8)]
   180        9.05899        9.05899        9.05899    8[6-(6,8),30-(8,8,8)]
