# Supplementary material for: A collection of forcefield precursors for metal–organic frameworks
Source: RSC Adv. 2019 Nov 13;9(63):36492–507. doi: 10.1039/c9ra07327b (PMC9075174; doi:10.1039/c9ra07327b)
Supplement: RA-009-C9RA07327B-s782 [file RA-009-C9RA07327B-s782.txt]

GACQAE_clean

10.239800    0.000000    0.000000
0.000000    15.489200    0.000000
0.000000    0.000000    23.712800

     1       6.291538       6.291538       6.291538    30[8-(6),8-(6),8-(6),8-(6,30),8-(6,30)]
     2       4.416119       4.416119       4.416119    30[8-(6),8-(6),8-(6,30),8-(6,30)]
     3       9.068162       9.068162       9.068162    30[8-(6),8-(6),8-(6),8-(6,30),8-(6,30)]
     4       0.703781       0.703781       0.703781    30[8-(6),8-(6),8-(6,30),8-(6,30)]
     5       3.948262       3.948262       3.948262    30[8-(6),8-(6),8-(6),8-(6,30),8-(6,30)]
     6       5.823681       5.823681       5.823681    30[8-(6),8-(6),8-(6,30),8-(6,30)]
     7       1.171638       1.171638       1.171638    30[8-(6),8-(6),8-(6),8-(6,30),8-(6,30)]
     8       9.536019       9.536019       9.536019    30[8-(6),8-(6),8-(6,30),8-(6,30)]
     9       0.518134       0.518134       0.518134    1[6-(6,6)]
    10       0.236539       0.236539       0.236539    1[6-(6,6)]
    11       4.443049       4.443049       4.443049    1[6-(6,6)]
    12       1.191913       1.191913       1.191913    1[6-(6,6)]
    13       5.100444       5.100444       5.100444    1[6-(6,6)]
    14       5.408662       5.408662       5.408662    1[6-(6,6)]
    15       7.226227       7.226227       7.226227    1[6-(6,6,8)]
    16       5.835662       5.835662       5.835662    1[6-(6,6)]
    17       5.683089       5.683089       5.683089    1[6-(6,6)]
    18         6.9518         6.9518         6.9518    1[6-(6,6)]
    19       8.013667       8.013667       8.013667    1[6-(6,6)]
    20        8.17136        8.17136        8.17136    1[6-(6,6)]
    21       4.601766       4.601766       4.601766    1[6-(6,6)]
    22       4.883361       4.883361       4.883361    1[6-(6,6)]
    23       0.676851       0.676851       0.676851    1[6-(6,6)]
    24       3.927987       3.927987       3.927987    1[6-(6,6)]
    25       0.019456       0.019456       0.019456    1[6-(6,6)]
    26       9.951038       9.951038       9.951038    1[6-(6,6)]
    27       8.133473       8.133473       8.133473    1[6-(6,6,8)]
    28       9.524038       9.524038       9.524038    1[6-(6,6)]
    29       9.676611       9.676611       9.676611    1[6-(6,6)]
    30         8.4079         8.4079         8.4079    1[6-(6,6)]
    31       7.346033       7.346033       7.346033    1[6-(6,6)]
    32        7.18834        7.18834        7.18834    1[6-(6,6)]
    33       9.721666       9.721666       9.721666    1[6-(6,6)]
    34      10.003261      10.003261      10.003261    1[6-(6,6)]
    35       5.796751       5.796751       5.796751    1[6-(6,6)]
    36       9.047887       9.047887       9.047887    1[6-(6,6)]
    37       5.139356       5.139356       5.139356    1[6-(6,6)]
    38       4.831138       4.831138       4.831138    1[6-(6,6)]
    39       3.013573       3.013573       3.013573    1[6-(6,6,8)]
    40       4.404138       4.404138       4.404138    1[6-(6,6)]
    41       4.556711       4.556711       4.556711    1[6-(6,6)]
    42          3.288          3.288          3.288    1[6-(6,6)]
    43       2.226133       2.226133       2.226133    1[6-(6,6)]
    44        2.06844        2.06844        2.06844    1[6-(6,6)]
    45       5.638034       5.638034       5.638034    1[6-(6,6)]
    46       5.356439       5.356439       5.356439    1[6-(6,6)]
    47       9.562949       9.562949       9.562949    1[6-(6,6)]
    48       6.311813       6.311813       6.311813    1[6-(6,6)]
    49      -0.019456      -0.019456      -0.019456    1[6-(6,6)]
    50       0.288762       0.288762       0.288762    1[6-(6,6)]
    51       2.106327       2.106327       2.106327    1[6-(6,6,8)]
    52       0.715762       0.715762       0.715762    1[6-(6,6)]
    53       0.563189       0.563189       0.563189    1[6-(6,6)]
    54         1.8319         1.8319         1.8319    1[6-(6,6)]
    55       2.893767       2.893767       2.893767    1[6-(6,6)]
    56        3.05146        3.05146        3.05146    1[6-(6,6)]
    57       2.651084       2.651084       2.651084    6[6-(6,6),8-(30),8-(30)]
    58       2.512847       2.512847       2.512847    6[6-(1,6),6-(1,6),6-(8,8)]
    59       1.259495       1.259495       1.259495    6[1-(0),6-(1,6),6-(6,6)]
    60       1.100779       1.100779       1.100779    6[1-(0),6-(1,6),6-(6,6)]
    61       2.162646       2.162646       2.162646    6[6-(1,6),6-(1,6),6-(6,6)]
    62       3.464124       3.464124       3.464124    6[6-(1,6),6-(1,6),6-(6,6)]
    63       3.591098       3.591098       3.591098    6[1-(0),6-(6,6),6-(6,6)]
    64       2.040792       2.040792       2.040792    6[1-(0),6-(6,6),6-(6,6)]
    65        3.08218        3.08218        3.08218    6[6-(1,6),6-(1,6),6-(8,8)]
    66       4.353963       4.353963       4.353963    6[1-(0),6-(1,6),6-(6,6)]
    67       4.535207       4.535207       4.535207    6[1-(0),6-(1,6),6-(6,6)]
    68       2.840521       2.840521       2.840521    6[6-(6,6),8-(30),8-(30)]
    69       8.437595       8.437595       8.437595    6[6-(1,6,8),8-(30),8-(30,30)]
    70       7.164788       7.164788       7.164788    6[1-(0),6-(6,6),6-(8,8),8-(30,30)]
    71       7.065462       7.065462       7.065462    6[6-(1,6),6-(1,6),6-(1,6,8)]
    72       6.306693       6.306693       6.306693    6[1-(0),6-(1,6),6-(6,6)]
    73       6.214535       6.214535       6.214535    6[1-(0),6-(1,6),6-(1,6)]
    74       6.942584       6.942584       6.942584    6[1-(0),6-(1,6),6-(1,6)]
    75       7.593836       7.593836       7.593836    6[1-(0),6-(1,6),6-(1,6)]
    76       7.675754       7.675754       7.675754    6[1-(0),6-(1,6),6-(6,6)]
    77       2.468816       2.468816       2.468816    6[6-(6,6),8-(30),8-(30)]
    78       2.607053       2.607053       2.607053    6[6-(1,6),6-(1,6),6-(8,8)]
    79       3.860405       3.860405       3.860405    6[1-(0),6-(1,6),6-(6,6)]
    80       4.019121       4.019121       4.019121    6[1-(0),6-(1,6),6-(6,6)]
    81       2.957254       2.957254       2.957254    6[6-(1,6),6-(1,6),6-(6,6)]
    82       1.655776       1.655776       1.655776    6[6-(1,6),6-(1,6),6-(6,6)]
    83       1.528802       1.528802       1.528802    6[1-(0),6-(6,6),6-(6,6)]
    84       3.079108       3.079108       3.079108    6[1-(0),6-(6,6),6-(6,6)]
    85        2.03772        2.03772        2.03772    6[6-(1,6),6-(1,6),6-(8,8)]
    86       0.765937       0.765937       0.765937    6[1-(0),6-(1,6),6-(6,6)]
    87       0.584693       0.584693       0.584693    6[1-(0),6-(1,6),6-(6,6)]
    88       2.279379       2.279379       2.279379    6[6-(6,6),8-(30),8-(30)]
    89       6.922105       6.922105       6.922105    6[6-(1,6,8),8-(30),8-(30,30)]
    90       8.194912       8.194912       8.194912    6[1-(0),6-(6,6),6-(8,8),8-(30,30)]
    91       8.294238       8.294238       8.294238    6[6-(1,6),6-(1,6),6-(1,6,8)]
    92       9.053007       9.053007       9.053007    6[1-(0),6-(1,6),6-(6,6)]
    93       9.145165       9.145165       9.145165    6[1-(0),6-(1,6),6-(1,6)]
    94       8.417116       8.417116       8.417116    6[1-(0),6-(1,6),6-(1,6)]
    95       7.765864       7.765864       7.765864    6[1-(0),6-(1,6),6-(1,6)]
    96       7.683946       7.683946       7.683946    6[1-(0),6-(1,6),6-(6,6)]
    97       7.588716       7.588716       7.588716    6[6-(6,6),8-(30),8-(30)]
    98       7.726953       7.726953       7.726953    6[6-(1,6),6-(1,6),6-(8,8)]
    99       8.980305       8.980305       8.980305    6[1-(0),6-(1,6),6-(6,6)]
   100       9.139022       9.139022       9.139022    6[1-(0),6-(1,6),6-(6,6)]
   101       8.077154       8.077154       8.077154    6[6-(1,6),6-(1,6),6-(6,6)]
   102       6.775676       6.775676       6.775676    6[6-(1,6),6-(1,6),6-(6,6)]
   103       6.648702       6.648702       6.648702    6[1-(0),6-(6,6),6-(6,6)]
   104       8.199008       8.199008       8.199008    6[1-(0),6-(6,6),6-(6,6)]
   105        7.15762        7.15762        7.15762    6[6-(1,6),6-(1,6),6-(8,8)]
   106       5.885837       5.885837       5.885837    6[1-(0),6-(1,6),6-(6,6)]
   107       5.704593       5.704593       5.704593    6[1-(0),6-(1,6),6-(6,6)]
   108       7.399279       7.399279       7.399279    6[6-(6,6),8-(30),8-(30)]
   109       1.802205       1.802205       1.802205    6[6-(1,6,8),8-(30),8-(30,30)]
   110       3.075012       3.075012       3.075012    6[1-(0),6-(6,6),6-(8,8),8-(30,30)]
   111       3.174338       3.174338       3.174338    6[6-(1,6),6-(1,6),6-(1,6,8)]
   112       3.933107       3.933107       3.933107    6[1-(0),6-(1,6),6-(6,6)]
   113       4.025265       4.025265       4.025265    6[1-(0),6-(1,6),6-(1,6)]
   114       3.297216       3.297216       3.297216    6[1-(0),6-(1,6),6-(1,6)]
   115       2.645964       2.645964       2.645964    6[1-(0),6-(1,6),6-(1,6)]
   116       2.564046       2.564046       2.564046    6[1-(0),6-(1,6),6-(6,6)]
   117       7.770984       7.770984       7.770984    6[6-(6,6),8-(30),8-(30)]
   118       7.632747       7.632747       7.632747    6[6-(1,6),6-(1,6),6-(8,8)]
   119       6.379395       6.379395       6.379395    6[1-(0),6-(1,6),6-(6,6)]
   120       6.220678       6.220678       6.220678    6[1-(0),6-(1,6),6-(6,6)]
   121       7.282546       7.282546       7.282546    6[6-(1,6),6-(1,6),6-(6,6)]
   122       8.584024       8.584024       8.584024    6[6-(1,6),6-(1,6),6-(6,6)]
   123       8.710998       8.710998       8.710998    6[1-(0),6-(6,6),6-(6,6)]
   124       7.160692       7.160692       7.160692    6[1-(0),6-(6,6),6-(6,6)]
   125        8.20208        8.20208        8.20208    6[6-(1,6),6-(1,6),6-(8,8)]
   126       9.473863       9.473863       9.473863    6[1-(0),6-(1,6),6-(6,6)]
   127       9.655107       9.655107       9.655107    6[1-(0),6-(1,6),6-(6,6)]
   128       7.960421       7.960421       7.960421    6[6-(6,6),8-(30),8-(30)]
   129       3.317695       3.317695       3.317695    6[6-(1,6,8),8-(30),8-(30,30)]
   130       2.044888       2.044888       2.044888    6[1-(0),6-(6,6),6-(8,8),8-(30,30)]
   131       1.945562       1.945562       1.945562    6[6-(1,6),6-(1,6),6-(1,6,8)]
   132       1.186793       1.186793       1.186793    6[1-(0),6-(1,6),6-(6,6)]
   133       1.094635       1.094635       1.094635    6[1-(0),6-(1,6),6-(1,6)]
   134       1.822684       1.822684       1.822684    6[1-(0),6-(1,6),6-(1,6)]
   135       2.473936       2.473936       2.473936    6[1-(0),6-(1,6),6-(1,6)]
   136       2.555854       2.555854       2.555854    6[1-(0),6-(1,6),6-(6,6)]
   137       3.712951       3.712951       3.712951    8[6-(6,8),30-(8,8,8)]
   138       1.663968       1.663968       1.663968    8[6-(6,8),30-(8,8,8,8)]
   139       1.649632       1.649632       1.649632    8[6-(6,8),30-(8,8,8)]
   140       3.852213       3.852213       3.852213    8[6-(6,8),30-(8,8,8,8)]
   141       6.034314       6.034314       6.034314    8[6-(1,6,6),30-(8,8,8),30-(8,8,8,8)]
   142       8.309598       8.309598       8.309598    8[6-(6,8),30-(8,8,8),30-(8,8,8,8)]
   143       9.510726       9.510726       9.510726    8[6-(6,8),30-(8,8,8,8)]
   144       1.406949       1.406949       1.406949    8[6-(6,8),30-(8,8,8)]
   145       3.455933       3.455933       3.455933    8[6-(6,8),30-(8,8,8,8)]
   146       3.470268       3.470268       3.470268    8[6-(6,8),30-(8,8,8)]
   147       1.267687       1.267687       1.267687    8[6-(6,8),30-(8,8,8,8)]
   148       9.325386       9.325386       9.325386    8[6-(1,6,6),30-(8,8,8),30-(8,8,8,8)]
   149       7.050102       7.050102       7.050102    8[6-(6,8),30-(8,8,8),30-(8,8,8,8)]
   150       5.848974       5.848974       5.848974    8[6-(6,8),30-(8,8,8,8)]
   151       6.526849       6.526849       6.526849    8[6-(6,8),30-(8,8,8)]
   152       8.575832       8.575832       8.575832    8[6-(6,8),30-(8,8,8,8)]
   153       8.590168       8.590168       8.590168    8[6-(6,8),30-(8,8,8)]
   154       6.387587       6.387587       6.387587    8[6-(6,8),30-(8,8,8,8)]
   155       4.205486       4.205486       4.205486    8[6-(1,6,6),30-(8,8,8),30-(8,8,8,8)]
   156       1.930202       1.930202       1.930202    8[6-(6,8),30-(8,8,8),30-(8,8,8,8)]
   157       0.729074       0.729074       0.729074    8[6-(6,8),30-(8,8,8,8)]
   158       8.832851       8.832851       8.832851    8[6-(6,8),30-(8,8,8)]
   159       6.783867       6.783867       6.783867    8[6-(6,8),30-(8,8,8,8)]
   160       6.769532       6.769532       6.769532    8[6-(6,8),30-(8,8,8)]
   161       8.972113       8.972113       8.972113    8[6-(6,8),30-(8,8,8,8)]
   162       0.914414       0.914414       0.914414    8[6-(1,6,6),30-(8,8,8),30-(8,8,8,8)]
   163       3.189698       3.189698       3.189698    8[6-(6,8),30-(8,8,8),30-(8,8,8,8)]
   164       4.390826       4.390826       4.390826    8[6-(6,8),30-(8,8,8,8)]
