# Supplementary material for: A collection of forcefield precursors for metal–organic frameworks
Source: RSC Adv. 2019 Nov 13;9(63):36492–507. doi: 10.1039/c9ra07327b (PMC9075174; doi:10.1039/c9ra07327b)
Supplement: RA-009-C9RA07327B-s783 [file RA-009-C9RA07327B-s783.txt]

GADMAA_clean

14.510400    0.000000    0.000000
-7.255200    12.566375    0.000000
0.000000    0.000000    15.772500

     1            0.0            0.0            0.0    64[8-(6),8-(6),8-(6),8-(6),8-(6),8-(6),8-(6,6),8-(6,6),8-(6,6)]
     2         7.2552         7.2552         7.2552    64[8-(6),8-(6),8-(6),8-(6),8-(6),8-(6),8-(6,6),8-(6,6),8-(6,6)]
     3         7.2552         7.2552         7.2552    64[8-(6),8-(6),8-(6),8-(6),8-(6),8-(6),8-(6,6),8-(6,6),8-(6,6)]
     4            0.0            0.0            0.0    64[8-(6),8-(6),8-(6),8-(6),8-(6),8-(6),8-(6,6),8-(6,6),8-(6,6)]
     5        -3.6276        -3.6276        -3.6276    30[8-(6),8-(6),8-(6),8-(6)]
     6         7.2552         7.2552         7.2552    30[8-(6),8-(6),8-(6),8-(6)]
     7         3.6276         3.6276         3.6276    30[8-(6),8-(6),8-(6),8-(6)]
     8         3.6276         3.6276         3.6276    30[8-(6),8-(6),8-(6),8-(6)]
     9         7.2552         7.2552         7.2552    30[8-(6),8-(6),8-(6),8-(6)]
    10        -3.6276        -3.6276        -3.6276    30[8-(6),8-(6),8-(6),8-(6)]
    11       -3.39108       -3.39108       -3.39108    1[6-(1,6,8)]
    12      -3.980203      -3.980203      -3.980203    1[6-(1,6,8)]
    13       3.174876       3.174876       3.174876    1[6-(1,6,8)]
    14       2.603166       2.603166       2.603166    1[6-(1,6,8)]
    15       0.216205       0.216205       0.216205    1[6-(1,6,8)]
    16       1.377037       1.377037       1.377037    1[6-(1,6,8)]
    17       10.64628       10.64628       10.64628    1[6-(1,6,8)]
    18      11.235403      11.235403      11.235403    1[6-(1,6,8)]
    19       4.080324       4.080324       4.080324    1[6-(1,6,8)]
    20       4.652034       4.652034       4.652034    1[6-(1,6,8)]
    21       7.038995       7.038995       7.038995    1[6-(1,6,8)]
    22       5.878163       5.878163       5.878163    1[6-(1,6,8)]
    23        3.86412        3.86412        3.86412    1[6-(1,6,8)]
    24       3.274997       3.274997       3.274997    1[6-(1,6,8)]
    25      10.430076      10.430076      10.430076    1[6-(1,6,8)]
    26       9.858366       9.858366       9.858366    1[6-(1,6,8)]
    27       7.471405       7.471405       7.471405    1[6-(1,6,8)]
    28       8.632237       8.632237       8.632237    1[6-(1,6,8)]
    29        3.39108        3.39108        3.39108    1[6-(1,6,8)]
    30       3.980203       3.980203       3.980203    1[6-(1,6,8)]
    31      -3.174876      -3.174876      -3.174876    1[6-(1,6,8)]
    32      -2.603166      -2.603166      -2.603166    1[6-(1,6,8)]
    33      -0.216205      -0.216205      -0.216205    1[6-(1,6,8)]
    34      -1.377037      -1.377037      -1.377037    1[6-(1,6,8)]
    35       10.64628       10.64628       10.64628    1[6-(1,6,8)]
    36      11.235403      11.235403      11.235403    1[6-(1,6,8)]
    37       4.080324       4.080324       4.080324    1[6-(1,6,8)]
    38       4.652034       4.652034       4.652034    1[6-(1,6,8)]
    39       7.038995       7.038995       7.038995    1[6-(1,6,8)]
    40       5.878163       5.878163       5.878163    1[6-(1,6,8)]
    41       -3.39108       -3.39108       -3.39108    1[6-(1,6,8)]
    42      -3.980203      -3.980203      -3.980203    1[6-(1,6,8)]
    43       3.174876       3.174876       3.174876    1[6-(1,6,8)]
    44       2.603166       2.603166       2.603166    1[6-(1,6,8)]
    45       0.216205       0.216205       0.216205    1[6-(1,6,8)]
    46       1.377037       1.377037       1.377037    1[6-(1,6,8)]
    47        3.39108        3.39108        3.39108    1[6-(1,6,8)]
    48       3.980203       3.980203       3.980203    1[6-(1,6,8)]
    49      -3.174876      -3.174876      -3.174876    1[6-(1,6,8)]
    50      -2.603166      -2.603166      -2.603166    1[6-(1,6,8)]
    51      -0.216205      -0.216205      -0.216205    1[6-(1,6,8)]
    52      -1.377037      -1.377037      -1.377037    1[6-(1,6,8)]
    53        3.86412        3.86412        3.86412    1[6-(1,6,8)]
    54       3.274997       3.274997       3.274997    1[6-(1,6,8)]
    55      10.430076      10.430076      10.430076    1[6-(1,6,8)]
    56       9.858366       9.858366       9.858366    1[6-(1,6,8)]
    57       7.471405       7.471405       7.471405    1[6-(1,6,8)]
    58       8.632237       8.632237       8.632237    1[6-(1,6,8)]
    59      -2.801958      -2.801958      -2.801958    6[6-(1,1,8),8-(30),8-(64)]
    60      -3.187209      -3.187209      -3.187209    6[1-(0),1-(0),6-(8,8),8-(6,64)]
    61       1.219599       1.219599       1.219599    6[6-(1,1,8),8-(30),8-(64)]
    62       2.403648       2.403648       2.403648    6[1-(0),1-(0),6-(8,8),8-(6,64)]
    63       1.582359       1.582359       1.582359    6[6-(1,1,8),8-(30),8-(64)]
    64       0.783562       0.783562       0.783562    6[1-(0),1-(0),6-(8,8),8-(6,64)]
    65      10.057158      10.057158      10.057158    6[6-(1,1,8),8-(30),8-(64)]
    66      10.442409      10.442409      10.442409    6[1-(0),1-(0),6-(8,8),8-(6,64)]
    67       6.035601       6.035601       6.035601    6[6-(1,1,8),8-(30),8-(64)]
    68       4.851552       4.851552       4.851552    6[1-(0),1-(0),6-(8,8),8-(6,64)]
    69       5.672841       5.672841       5.672841    6[6-(1,1,8),8-(30),8-(64)]
    70       6.471638       6.471638       6.471638    6[1-(0),1-(0),6-(8,8),8-(6,64)]
    71       4.453242       4.453242       4.453242    6[6-(1,1,8),8-(30),8-(64)]
    72       4.067991       4.067991       4.067991    6[1-(0),1-(0),6-(8,8),8-(6,64)]
    73       8.474799       8.474799       8.474799    6[6-(1,1,8),8-(30),8-(64)]
    74       9.658848       9.658848       9.658848    6[1-(0),1-(0),6-(8,8),8-(6,64)]
    75       8.837559       8.837559       8.837559    6[6-(1,1,8),8-(30),8-(64)]
    76       8.038762       8.038762       8.038762    6[1-(0),1-(0),6-(8,8),8-(6,64)]
    77       2.801958       2.801958       2.801958    6[6-(1,1,8),8-(30),8-(64)]
    78       3.187209       3.187209       3.187209    6[1-(0),1-(0),6-(8,8),8-(6,64)]
    79      -1.219599      -1.219599      -1.219599    6[6-(1,1,8),8-(30),8-(64)]
    80      -2.403648      -2.403648      -2.403648    6[1-(0),1-(0),6-(8,8),8-(6,64)]
    81      -1.582359      -1.582359      -1.582359    6[6-(1,1,8),8-(30),8-(64)]
    82      -0.783562      -0.783562      -0.783562    6[1-(0),1-(0),6-(8,8),8-(6,64)]
    83      10.057158      10.057158      10.057158    6[6-(1,1,8),8-(30),8-(64)]
    84      10.442409      10.442409      10.442409    6[1-(0),1-(0),6-(8,8),8-(6,64)]
    85       6.035601       6.035601       6.035601    6[6-(1,1,8),8-(30),8-(64)]
    86       4.851552       4.851552       4.851552    6[1-(0),1-(0),6-(8,8),8-(6,64)]
    87       5.672841       5.672841       5.672841    6[6-(1,1,8),8-(30),8-(64)]
    88       6.471638       6.471638       6.471638    6[1-(0),1-(0),6-(8,8),8-(6,64)]
    89      -2.801958      -2.801958      -2.801958    6[6-(1,1,8),8-(30),8-(64)]
    90      -3.187209      -3.187209      -3.187209    6[1-(0),1-(0),6-(8,8),8-(6,64)]
    91       1.219599       1.219599       1.219599    6[6-(1,1,8),8-(30),8-(64)]
    92       2.403648       2.403648       2.403648    6[1-(0),1-(0),6-(8,8),8-(6,64)]
    93       1.582359       1.582359       1.582359    6[6-(1,1,8),8-(30),8-(64)]
    94       0.783562       0.783562       0.783562    6[1-(0),1-(0),6-(8,8),8-(6,64)]
    95       2.801958       2.801958       2.801958    6[6-(1,1,8),8-(30),8-(64)]
    96       3.187209       3.187209       3.187209    6[1-(0),1-(0),6-(8,8),8-(6,64)]
    97      -1.219599      -1.219599      -1.219599    6[6-(1,1,8),8-(30),8-(64)]
    98      -2.403648      -2.403648      -2.403648    6[1-(0),1-(0),6-(8,8),8-(6,64)]
    99      -1.582359      -1.582359      -1.582359    6[6-(1,1,8),8-(30),8-(64)]
   100      -0.783562      -0.783562      -0.783562    6[1-(0),1-(0),6-(8,8),8-(6,64)]
   101       4.453242       4.453242       4.453242    6[6-(1,1,8),8-(30),8-(64)]
   102       4.067991       4.067991       4.067991    6[1-(0),1-(0),6-(8,8),8-(6,64)]
   103       8.474799       8.474799       8.474799    6[6-(1,1,8),8-(30),8-(64)]
   104       9.658848       9.658848       9.658848    6[1-(0),1-(0),6-(8,8),8-(6,64)]
   105       8.837559       8.837559       8.837559    6[6-(1,1,8),8-(30),8-(64)]
   106       8.038762       8.038762       8.038762    6[1-(0),1-(0),6-(8,8),8-(6,64)]
   107      -1.624077      -1.624077      -1.624077    8[6-(6,8),64-(8,8,8,8,8,8,8,8)]
   108      -3.680636      -3.680636      -3.680636    8[6-(6,8),30-(8,8,8)]
   109       0.252263       0.252263       0.252263    8[6-(6,8),64-(8,8,8,8,8,8,8,8)]
   110       1.303179       1.303179       1.303179    8[6-(6,8),30-(8,8,8)]
   111       1.371813       1.371813       1.371813    8[6-(6,8),64-(8,8,8,8,8,8,8,8)]
   112       2.377456       2.377456       2.377456    8[6-(6,8),30-(8,8,8)]
   113       8.879277       8.879277       8.879277    8[6-(6,8),64-(8,8,8,8,8,8,8,8)]
   114      10.935836      10.935836      10.935836    8[6-(6,8),30-(8,8,8)]
   115       7.002937       7.002937       7.002937    8[6-(6,8),64-(8,8,8,8,8,8,8,8)]
   116       5.952021       5.952021       5.952021    8[6-(6,8),30-(8,8,8)]
   117       5.883387       5.883387       5.883387    8[6-(6,8),64-(8,8,8,8,8,8,8,8)]
   118       4.877744       4.877744       4.877744    8[6-(6,8),30-(8,8,8)]
   119       5.631123       5.631123       5.631123    8[6-(6,8),64-(8,8,8,8,8,8,8,8)]
   120       3.574564       3.574564       3.574564    8[6-(6,8),30-(8,8,8)]
   121       7.507463       7.507463       7.507463    8[6-(6,8),64-(8,8,8,8,8,8,8,8)]
   122       8.558379       8.558379       8.558379    8[6-(6,8),30-(8,8,8)]
   123       8.627013       8.627013       8.627013    8[6-(6,8),64-(8,8,8,8,8,8,8,8)]
   124       9.632656       9.632656       9.632656    8[6-(6,8),30-(8,8,8)]
   125       1.624077       1.624077       1.624077    8[6-(6,8),64-(8,8,8,8,8,8,8,8)]
   126       3.680636       3.680636       3.680636    8[6-(6,8),30-(8,8,8)]
   127      -0.252263      -0.252263      -0.252263    8[6-(6,8),64-(8,8,8,8,8,8,8,8)]
   128      -1.303179      -1.303179      -1.303179    8[6-(6,8),30-(8,8,8)]
   129      -1.371813      -1.371813      -1.371813    8[6-(6,8),64-(8,8,8,8,8,8,8,8)]
   130      -2.377456      -2.377456      -2.377456    8[6-(6,8),30-(8,8,8)]
   131       8.879277       8.879277       8.879277    8[6-(6,8),64-(8,8,8,8,8,8,8,8)]
   132      10.935836      10.935836      10.935836    8[6-(6,8),30-(8,8,8)]
   133       7.002937       7.002937       7.002937    8[6-(6,8),64-(8,8,8,8,8,8,8,8)]
   134       5.952021       5.952021       5.952021    8[6-(6,8),30-(8,8,8)]
   135       5.883387       5.883387       5.883387    8[6-(6,8),64-(8,8,8,8,8,8,8,8)]
   136       4.877744       4.877744       4.877744    8[6-(6,8),30-(8,8,8)]
   137      -1.624077      -1.624077      -1.624077    8[6-(6,8),64-(8,8,8,8,8,8,8,8)]
   138      -3.680636      -3.680636      -3.680636    8[6-(6,8),30-(8,8,8)]
   139       0.252263       0.252263       0.252263    8[6-(6,8),64-(8,8,8,8,8,8,8,8)]
   140       1.303179       1.303179       1.303179    8[6-(6,8),30-(8,8,8)]
   141       1.371813       1.371813       1.371813    8[6-(6,8),64-(8,8,8,8,8,8,8,8)]
   142       2.377456       2.377456       2.377456    8[6-(6,8),30-(8,8,8)]
   143       1.624077       1.624077       1.624077    8[6-(6,8),64-(8,8,8,8,8,8,8,8)]
   144       3.680636       3.680636       3.680636    8[6-(6,8),30-(8,8,8)]
   145      -0.252263      -0.252263      -0.252263    8[6-(6,8),64-(8,8,8,8,8,8,8,8)]
   146      -1.303179      -1.303179      -1.303179    8[6-(6,8),30-(8,8,8)]
   147      -1.371813      -1.371813      -1.371813    8[6-(6,8),64-(8,8,8,8,8,8,8,8)]
   148      -2.377456      -2.377456      -2.377456    8[6-(6,8),30-(8,8,8)]
   149       5.631123       5.631123       5.631123    8[6-(6,8),64-(8,8,8,8,8,8,8,8)]
   150       3.574564       3.574564       3.574564    8[6-(6,8),30-(8,8,8)]
   151       7.507463       7.507463       7.507463    8[6-(6,8),64-(8,8,8,8,8,8,8,8)]
   152       8.558379       8.558379       8.558379    8[6-(6,8),30-(8,8,8)]
   153       8.627013       8.627013       8.627013    8[6-(6,8),64-(8,8,8,8,8,8,8,8)]
   154       9.632656       9.632656       9.632656    8[6-(6,8),30-(8,8,8)]
   155      -2.143549      -2.143549      -2.143549    8[6-(1,1,6),6-(1,1,6),64-(8,8,8,8,8,8,8,8)]
   156       2.143549       2.143549       2.143549    8[6-(1,1,6),6-(1,1,6),64-(8,8,8,8,8,8,8,8)]
   157            0.0            0.0            0.0    8[6-(1,1,6),6-(1,1,6),64-(8,8,8,8,8,8,8,8)]
   158       9.398749       9.398749       9.398749    8[6-(1,1,6),6-(1,1,6),64-(8,8,8,8,8,8,8,8)]
   159       5.111651       5.111651       5.111651    8[6-(1,1,6),6-(1,1,6),64-(8,8,8,8,8,8,8,8)]
   160         7.2552         7.2552         7.2552    8[6-(1,1,6),6-(1,1,6),64-(8,8,8,8,8,8,8,8)]
   161       9.398749       9.398749       9.398749    8[6-(1,1,6),6-(1,1,6),64-(8,8,8,8,8,8,8,8)]
   162       5.111651       5.111651       5.111651    8[6-(1,1,6),6-(1,1,6),64-(8,8,8,8,8,8,8,8)]
   163         7.2552         7.2552         7.2552    8[6-(1,1,6),6-(1,1,6),64-(8,8,8,8,8,8,8,8)]
   164      -2.143549      -2.143549      -2.143549    8[6-(1,1,6),6-(1,1,6),64-(8,8,8,8,8,8,8,8)]
   165       2.143549       2.143549       2.143549    8[6-(1,1,6),6-(1,1,6),64-(8,8,8,8,8,8,8,8)]
   166            0.0            0.0            0.0    8[6-(1,1,6),6-(1,1,6),64-(8,8,8,8,8,8,8,8)]
