# Supplementary material for: A collection of forcefield precursors for metal–organic frameworks
Source: RSC Adv. 2019 Nov 13;9(63):36492–507. doi: 10.1039/c9ra07327b (PMC9075174; doi:10.1039/c9ra07327b)
Supplement: RA-009-C9RA07327B-s784 [file RA-009-C9RA07327B-s784.txt]

GAGXAP_clean

8.808400    0.000000    0.000000
1.082995    8.741569    0.000000
2.581370    2.281298    39.929667

     1       7.763641       7.763641       7.763641    28[8-(6),8-(6),8-(6,28),8-(6,28),8-(6,28)]
     2       9.593711       9.593711       9.593711    28[7-(6,6,6),8-(6),8-(6),8-(6,28),8-(6,28)]
     3       8.392479       8.392479       8.392479    28[8-(6),8-(6),8-(6),8-(6,28)]
     4       2.979327       2.979327       2.979327    28[8-(6),8-(6),8-(6,28),8-(6,28),8-(6,28)]
     5       4.517534       4.517534       4.517534    28[7-(6,6,6),8-(6),8-(6),8-(6,28),8-(6,28)]
     6       8.708806       8.708806       8.708806    28[8-(6),8-(6),8-(6),8-(6,28)]
     7       4.709124       4.709124       4.709124    28[8-(6),8-(6),8-(6,28),8-(6,28),8-(6,28)]
     8       2.879054       2.879054       2.879054    28[7-(6,6,6),8-(6),8-(6),8-(6,28),8-(6,28)]
     9       4.080286       4.080286       4.080286    28[8-(6),8-(6),8-(6),8-(6,28)]
    10       9.493438       9.493438       9.493438    28[8-(6),8-(6),8-(6,28),8-(6,28),8-(6,28)]
    11       7.955231       7.955231       7.955231    28[7-(6,6,6),8-(6),8-(6),8-(6,28),8-(6,28)]
    12       3.763959       3.763959       3.763959    28[8-(6),8-(6),8-(6),8-(6,28)]
    13      11.876077      11.876077      11.876077    1[6-(6,6)]
    14       6.312326       6.312326       6.312326    1[6-(6,6)]
    15       4.413446       4.413446       4.413446    1[6-(6,6)]
    16       1.881244       1.881244       1.881244    1[6-(6,6)]
    17       1.504072       1.504072       1.504072    1[6-(1,6,7)]
    18       2.877747       2.877747       2.877747    1[6-(1,6,7)]
    19       3.643183       3.643183       3.643183    1[6-(1,6,7)]
    20       4.410018       4.410018       4.410018    1[6-(1,6,7)]
    21       1.524249       1.524249       1.524249    1[6-(6,6)]
    22       3.977047       3.977047       3.977047    1[6-(1,6,7)]
    23       5.498611       5.498611       5.498611    1[6-(1,6,7)]
    24       6.896033       6.896033       6.896033    1[6-(1,6,7)]
    25       7.107146       7.107146       7.107146    1[6-(1,6,7)]
    26       4.090491       4.090491       4.090491    1[6-(6,6)]
    27        8.59792        8.59792        8.59792    1[6-(6,6)]
    28       3.003584       3.003584       3.003584    1[6-(6,6)]
    29       4.756588       4.756588       4.756588    1[6-(6,6)]
    30       3.140348       3.140348       3.140348    1[6-(6,6)]
    31       7.403663       7.403663       7.403663    1[6-(6,6)]
    32       5.328433       5.328433       5.328433    1[6-(6,6)]
    33       1.960435       1.960435       1.960435    1[6-(1,6,7)]
    34        2.44075        2.44075        2.44075    1[6-(1,6,7)]
    35       3.609756       3.609756       3.609756    1[6-(1,6,7)]
    36       4.523969       4.523969       4.523969    1[6-(1,6,7)]
    37        4.19906        4.19906        4.19906    1[6-(6,6)]
    38       6.668429       6.668429       6.668429    1[6-(1,6,7)]
    39       6.827914       6.827914       6.827914    1[6-(1,6,7)]
    40       5.174008       5.174008       5.174008    1[6-(1,6,7)]
    41        4.49319        4.49319        4.49319    1[6-(1,6,7)]
    42       6.260335       6.260335       6.260335    1[6-(6,6)]
    43       4.152418       4.152418       4.152418    1[6-(6,6)]
    44       2.531225       2.531225       2.531225    1[6-(6,6)]
    45       0.596688       0.596688       0.596688    1[6-(6,6)]
    46       6.160439       6.160439       6.160439    1[6-(6,6)]
    47       8.059319       8.059319       8.059319    1[6-(6,6)]
    48      10.591521      10.591521      10.591521    1[6-(6,6)]
    49       2.160293       2.160293       2.160293    1[6-(1,6,7)]
    50       9.595018       9.595018       9.595018    1[6-(1,6,7)]
    51       8.829582       8.829582       8.829582    1[6-(1,6,7)]
    52       8.062747       8.062747       8.062747    1[6-(1,6,7)]
    53      10.948516      10.948516      10.948516    1[6-(6,6)]
    54       8.495718       8.495718       8.495718    1[6-(1,6,7)]
    55       6.974154       6.974154       6.974154    1[6-(1,6,7)]
    56       5.576732       5.576732       5.576732    1[6-(1,6,7)]
    57       5.365619       5.365619       5.365619    1[6-(1,6,7)]
    58       8.382274       8.382274       8.382274    1[6-(6,6)]
    59       3.874845       3.874845       3.874845    1[6-(6,6)]
    60       9.469181       9.469181       9.469181    1[6-(6,6)]
    61       7.716177       7.716177       7.716177    1[6-(6,6)]
    62       9.332417       9.332417       9.332417    1[6-(6,6)]
    63       5.069102       5.069102       5.069102    1[6-(6,6)]
    64       7.144332       7.144332       7.144332    1[6-(6,6)]
    65       9.429335       9.429335       9.429335    1[6-(1,6,7)]
    66      10.032015      10.032015      10.032015    1[6-(1,6,7)]
    67       8.863009       8.863009       8.863009    1[6-(1,6,7)]
    68       7.948796       7.948796       7.948796    1[6-(1,6,7)]
    69       8.273705       8.273705       8.273705    1[6-(6,6)]
    70       5.804336       5.804336       5.804336    1[6-(1,6,7)]
    71       5.644851       5.644851       5.644851    1[6-(1,6,7)]
    72       7.298757       7.298757       7.298757    1[6-(1,6,7)]
    73       7.979575       7.979575       7.979575    1[6-(1,6,7)]
    74        6.21243        6.21243        6.21243    1[6-(6,6)]
    75       8.320347       8.320347       8.320347    1[6-(6,6)]
    76        9.94154        9.94154        9.94154    1[6-(6,6)]
    77       3.586218       3.586218       3.586218    6[1-(0),6-(1,6),6-(6,7)]
    78       5.516906       5.516906       5.516906    6[1-(0),6-(1,6),6-(6,7)]
    79       3.832134       3.832134       3.832134    6[1-(0),6-(1,6),6-(6,6)]
    80       3.170143       3.170143       3.170143    6[6-(1,6),6-(1,6),6-(8,8)]
    81       3.361853       3.361853       3.361853    6[6-(6,6),8-(28),8-(28)]
    82       2.324982       2.324982       2.324982    6[1-(0),6-(1,6),6-(6,6)]
    83       1.388253       1.388253       1.388253    6[6-(1,1,7),8-(28),8-(28,28)]
    84       2.096189       2.096189       2.096189    6[1-(0),1-(0),6-(8,8),7-(6,6,28)]
    85       3.562949       3.562949       3.562949    6[1-(0),1-(0),6-(8,8),7-(6,6,28)]
    86       2.796833       2.796833       2.796833    6[6-(1,6),6-(1,6),7-(6,6,28)]
    87       4.606301       4.606301       4.606301    6[6-(1,1,7),8-(28),8-(28,28)]
    88       2.119372       2.119372       2.119372    6[1-(0),6-(1,6),6-(6,7)]
    89       4.797473       4.797473       4.797473    6[1-(0),1-(0),6-(8,8),7-(6,6)]
    90       1.317401       1.317401       1.317401    6[6-(1,6),6-(1,6),6-(8,8)]
    91        6.59652        6.59652        6.59652    6[1-(0),1-(0),6-(8,8),7-(6,6)]
    92       3.642111       3.642111       3.642111    6[1-(0),6-(1,6),6-(6,7)]
    93       6.903578       6.903578       6.903578    6[6-(1,1,7),8-(0),8-(28,28)]
    94       9.389913       9.389913       9.389913    6[1-(0),6-(1,6),6-(6,6)]
    95       2.492388       2.492388       2.492388    6[1-(0),6-(1,6),6-(6,6)]
    96       9.594175       9.594175       9.594175    6[6-(6,6),8-(28),8-(28)]
    97       3.315349       3.315349       3.315349    6[6-(1,1,7),8-(0),8-(28)]
    98       4.774446       4.774446       4.774446    6[6-(1,6),6-(1,6),7-(6,6)]
    99       5.172715       5.172715       5.172715    6[1-(0),6-(1,6),6-(6,7)]
   100       3.568038       3.568038       3.568038    6[1-(0),6-(1,6),6-(6,7)]
   101        6.75509        6.75509        6.75509    6[1-(0),6-(1,6),6-(6,6)]
   102       6.496213       6.496213       6.496213    6[6-(1,6),6-(1,6),6-(8,8)]
   103       7.302624       7.302624       7.302624    6[6-(6,6),8-(28),8-(28)]
   104       5.524358       5.524358       5.524358    6[1-(0),6-(1,6),6-(6,6)]
   105       1.699254       1.699254       1.699254    6[6-(1,1,7),8-(28),8-(28,28)]
   106       3.092522       3.092522       3.092522    6[1-(0),1-(0),6-(8,8),7-(6,6,28)]
   107       4.457896       4.457896       4.457896    6[1-(0),1-(0),6-(8,8),7-(6,6,28)]
   108       5.091134       5.091134       5.091134    6[6-(1,6),6-(1,6),7-(6,6,28)]
   109       6.391454       6.391454       6.391454    6[6-(1,1,7),8-(28),8-(28,28)]
   110       4.835366       4.835366       4.835366    6[1-(0),6-(1,6),6-(6,7)]
   111       6.303802       6.303802       6.303802    6[1-(0),1-(0),6-(8,8),7-(6,6)]
   112       3.804871       3.804871       3.804871    6[6-(1,6),6-(1,6),6-(8,8)]
   113       4.498575       4.498575       4.498575    6[1-(0),1-(0),6-(8,8),7-(6,6)]
   114       6.065962       6.065962       6.065962    6[1-(0),6-(1,6),6-(6,7)]
   115       3.154767       3.154767       3.154767    6[6-(1,1,7),8-(0),8-(28,28)]
   116       3.721973       3.721973       3.721973    6[1-(0),6-(1,6),6-(6,6)]
   117       3.200019       3.200019       3.200019    6[1-(0),6-(1,6),6-(6,6)]
   118       2.297097       2.297097       2.297097    6[6-(6,6),8-(28),8-(28)]
   119       5.583101       5.583101       5.583101    6[6-(1,1,7),8-(0),8-(28)]
   120       4.566982       4.566982       4.566982    6[6-(1,6),6-(1,6),7-(6,6)]
   121       8.886547       8.886547       8.886547    6[1-(0),6-(1,6),6-(6,7)]
   122       6.955859       6.955859       6.955859    6[1-(0),6-(1,6),6-(6,7)]
   123       8.640631       8.640631       8.640631    6[1-(0),6-(1,6),6-(6,6)]
   124       9.302622       9.302622       9.302622    6[6-(1,6),6-(1,6),6-(8,8)]
   125       9.110912       9.110912       9.110912    6[6-(6,6),8-(28),8-(28)]
   126      10.147783      10.147783      10.147783    6[1-(0),6-(1,6),6-(6,6)]
   127       2.276112       2.276112       2.276112    6[6-(1,1,7),8-(28),8-(28,28)]
   128      10.376576      10.376576      10.376576    6[1-(0),1-(0),6-(8,8),7-(6,6,28)]
   129       8.909816       8.909816       8.909816    6[1-(0),1-(0),6-(8,8),7-(6,6,28)]
   130       9.675932       9.675932       9.675932    6[6-(1,6),6-(1,6),7-(6,6,28)]
   131       7.866464       7.866464       7.866464    6[6-(1,1,7),8-(28),8-(28,28)]
   132      10.353393      10.353393      10.353393    6[1-(0),6-(1,6),6-(6,7)]
   133       7.675292       7.675292       7.675292    6[1-(0),1-(0),6-(8,8),7-(6,6)]
   134      11.155364      11.155364      11.155364    6[6-(1,6),6-(1,6),6-(8,8)]
   135       5.876245       5.876245       5.876245    6[1-(0),1-(0),6-(8,8),7-(6,6)]
   136       8.830654       8.830654       8.830654    6[1-(0),6-(1,6),6-(6,7)]
   137       5.569187       5.569187       5.569187    6[6-(1,1,7),8-(0),8-(28,28)]
   138       3.082852       3.082852       3.082852    6[1-(0),6-(1,6),6-(6,6)]
   139       9.980377       9.980377       9.980377    6[1-(0),6-(1,6),6-(6,6)]
   140        2.87859        2.87859        2.87859    6[6-(6,6),8-(28),8-(28)]
   141       9.157416       9.157416       9.157416    6[6-(1,1,7),8-(0),8-(28)]
   142       7.698319       7.698319       7.698319    6[6-(1,6),6-(1,6),7-(6,6)]
   143        7.30005        7.30005        7.30005    6[1-(0),6-(1,6),6-(6,7)]
   144       8.904727       8.904727       8.904727    6[1-(0),6-(1,6),6-(6,7)]
   145       5.717675       5.717675       5.717675    6[1-(0),6-(1,6),6-(6,6)]
   146       5.976552       5.976552       5.976552    6[6-(1,6),6-(1,6),6-(8,8)]
   147       5.170141       5.170141       5.170141    6[6-(6,6),8-(28),8-(28)]
   148       6.948407       6.948407       6.948407    6[1-(0),6-(1,6),6-(6,6)]
   149       9.690516       9.690516       9.690516    6[6-(1,1,7),8-(28),8-(28,28)]
   150       9.380243       9.380243       9.380243    6[1-(0),1-(0),6-(8,8),7-(6,6,28)]
   151       8.014869       8.014869       8.014869    6[1-(0),1-(0),6-(8,8),7-(6,6,28)]
   152       7.381631       7.381631       7.381631    6[6-(1,6),6-(1,6),7-(6,6,28)]
   153       6.081311       6.081311       6.081311    6[6-(1,1,7),8-(28),8-(28,28)]
   154       7.637399       7.637399       7.637399    6[1-(0),6-(1,6),6-(6,7)]
   155       6.168963       6.168963       6.168963    6[1-(0),1-(0),6-(8,8),7-(6,6)]
   156       8.667894       8.667894       8.667894    6[6-(1,6),6-(1,6),6-(8,8)]
   157        7.97419        7.97419        7.97419    6[1-(0),1-(0),6-(8,8),7-(6,6)]
   158       6.406803       6.406803       6.406803    6[1-(0),6-(1,6),6-(6,7)]
   159       9.317998       9.317998       9.317998    6[6-(1,1,7),8-(0),8-(28,28)]
   160       8.750792       8.750792       8.750792    6[1-(0),6-(1,6),6-(6,6)]
   161       9.272746       9.272746       9.272746    6[1-(0),6-(1,6),6-(6,6)]
   162      10.175668      10.175668      10.175668    6[6-(6,6),8-(28),8-(28)]
   163       6.889664       6.889664       6.889664    6[6-(1,1,7),8-(0),8-(28)]
   164       7.905783       7.905783       7.905783    6[6-(1,6),6-(1,6),7-(6,6)]
   165       2.508298       2.508298       2.508298    7[6-(1,1,6),6-(1,1,6),6-(6,6),28-(8,8,8,8)]
   166        5.16169        5.16169        5.16169    7[6-(1,1,6),6-(1,1,6),6-(6,6)]
   167        4.44953        4.44953        4.44953    7[6-(1,1,6),6-(1,1,6),6-(6,6),28-(8,8,8,8)]
   168        4.89202        4.89202        4.89202    7[6-(1,1,6),6-(1,1,6),6-(6,6)]
   169       9.964467       9.964467       9.964467    7[6-(1,1,6),6-(1,1,6),6-(6,6),28-(8,8,8,8)]
   170       7.311075       7.311075       7.311075    7[6-(1,1,6),6-(1,1,6),6-(6,6)]
   171       8.023235       8.023235       8.023235    7[6-(1,1,6),6-(1,1,6),6-(6,6),28-(8,8,8,8)]
   172       7.580745       7.580745       7.580745    7[6-(1,1,6),6-(1,1,6),6-(6,6)]
   173       9.093596       9.093596       9.093596    8[6-(6,8),28-(8,8,8)]
   174       9.625131       9.625131       9.625131    8[6-(6,8),28-(7,8,8,8),28-(8,8,8,8)]
   175       3.986473       3.986473       3.986473    8[6-(6,8),28-(7,8,8,8)]
   176       2.867442       2.867442       2.867442    8[6-(6,8),28-(8,8,8,8)]
   177       2.165045       2.165045       2.165045    8[6-(6,8),28-(7,8,8,8)]
   178       8.614912       8.614912       8.614912    8[6-(6,8),28-(8,8,8,8)]
   179       4.413395       4.413395       4.413395    8[6-(6,8),28-(7,8,8,8),28-(8,8,8,8)]
   180       5.932782       5.932782       5.932782    8[6-(6,8),28-(8,8,8),28-(8,8,8,8)]
   181       4.587991       4.587991       4.587991    8[6-(6,8),28-(8,8,8)]
   182       1.355162       1.355162       1.355162    8[6-(6,8),28-(8,8,8)]
   183       4.263123       4.263123       4.263123    8[6-(6,8)]
   184       8.073606       8.073606       8.073606    8[6-(6,8)]
   185       9.321008       9.321008       9.321008    8[6-(6,8),28-(8,8,8)]
   186       2.692584       2.692584       2.692584    8[6-(6,8),28-(7,8,8,8),28-(8,8,8,8)]
   187       8.292615       8.292615       8.292615    8[6-(6,8),28-(7,8,8,8)]
   188       6.956512       6.956512       6.956512    8[6-(6,8),28-(8,8,8,8)]
   189       6.235889       6.235889       6.235889    8[6-(6,8),28-(7,8,8,8)]
   190       3.039962       3.039962       3.039962    8[6-(6,8),28-(8,8,8,8)]
   191       7.517588       7.517588       7.517588    8[6-(6,8),28-(7,8,8,8),28-(8,8,8,8)]
   192       2.697908       2.697908       2.697908    8[6-(6,8),28-(8,8,8),28-(8,8,8,8)]
   193       5.332843       5.332843       5.332843    8[6-(6,8),28-(8,8,8)]
   194       2.311644       2.311644       2.311644    8[6-(6,8),28-(8,8,8)]
   195       5.763237       5.763237       5.763237    8[6-(6,8)]
   196       2.599682       2.599682       2.599682    8[6-(6,8)]
   197       3.379169       3.379169       3.379169    8[6-(6,8),28-(8,8,8)]
   198       2.847634       2.847634       2.847634    8[6-(6,8),28-(7,8,8,8),28-(8,8,8,8)]
   199       8.486292       8.486292       8.486292    8[6-(6,8),28-(7,8,8,8)]
   200       9.605323       9.605323       9.605323    8[6-(6,8),28-(8,8,8,8)]
   201       10.30772       10.30772       10.30772    8[6-(6,8),28-(7,8,8,8)]
   202       3.857853       3.857853       3.857853    8[6-(6,8),28-(8,8,8,8)]
   203        8.05937        8.05937        8.05937    8[6-(6,8),28-(7,8,8,8),28-(8,8,8,8)]
   204       6.539983       6.539983       6.539983    8[6-(6,8),28-(8,8,8),28-(8,8,8,8)]
   205       7.884774       7.884774       7.884774    8[6-(6,8),28-(8,8,8)]
   206      11.117603      11.117603      11.117603    8[6-(6,8),28-(8,8,8)]
   207       8.209642       8.209642       8.209642    8[6-(6,8)]
   208       4.399159       4.399159       4.399159    8[6-(6,8)]
   209       3.151757       3.151757       3.151757    8[6-(6,8),28-(8,8,8)]
   210       9.780181       9.780181       9.780181    8[6-(6,8),28-(7,8,8,8),28-(8,8,8,8)]
   211        4.18015        4.18015        4.18015    8[6-(6,8),28-(7,8,8,8)]
   212       5.516253       5.516253       5.516253    8[6-(6,8),28-(8,8,8,8)]
   213       6.236876       6.236876       6.236876    8[6-(6,8),28-(7,8,8,8)]
   214       9.432803       9.432803       9.432803    8[6-(6,8),28-(8,8,8,8)]
   215       4.955177       4.955177       4.955177    8[6-(6,8),28-(7,8,8,8),28-(8,8,8,8)]
   216       9.774857       9.774857       9.774857    8[6-(6,8),28-(8,8,8),28-(8,8,8,8)]
   217       7.139922       7.139922       7.139922    8[6-(6,8),28-(8,8,8)]
   218      10.161121      10.161121      10.161121    8[6-(6,8),28-(8,8,8)]
   219       6.709528       6.709528       6.709528    8[6-(6,8)]
   220       9.873083       9.873083       9.873083    8[6-(6,8)]
