# Supplementary material for: A collection of forcefield precursors for metal–organic frameworks
Source: RSC Adv. 2019 Nov 13;9(63):36492–507. doi: 10.1039/c9ra07327b (PMC9075174; doi:10.1039/c9ra07327b)
Supplement: RA-009-C9RA07327B-s785 [file RA-009-C9RA07327B-s785.txt]

GAGZEV_clean

42.335900    0.000000    0.000000
21.167950    36.663965    0.000000
21.167950    12.221322    34.567118

     1      34.322984      34.322984      34.322984    29[8-(6),8-(6),8-(6),8-(6)]
     2       31.67191       31.67191       31.67191    29[8-(6),8-(6),8-(6),8-(6)]
     3       21.16795       21.16795       21.16795    29[8-(6),8-(6),8-(6),8-(6)]
     4       21.16795       21.16795       21.16795    29[8-(6),8-(6),8-(6),8-(6)]
     5       21.16795       21.16795       21.16795    29[8-(6),8-(6),8-(6),8-(6)]
     6       21.16795       21.16795       21.16795    29[8-(6),8-(6),8-(6),8-(6)]
     7       8.012916       8.012916       8.012916    29[8-(6),8-(6),8-(6),8-(6)]
     8       10.66399       10.66399       10.66399    29[8-(6),8-(6),8-(6),8-(6)]
     9      38.329442      38.329442      38.329442    29[8-(6),8-(6),8-(6),8-(6)]
    10      37.003905      37.003905      37.003905    29[8-(6),8-(6),8-(6),8-(6)]
    11       4.006458       4.006458       4.006458    29[8-(6),8-(6),8-(6),8-(6)]
    12       5.331995       5.331995       5.331995    29[8-(6),8-(6),8-(6),8-(6)]
    13      17.161492      17.161492      17.161492    29[8-(6),8-(6),8-(6),8-(6)]
    14      15.835955      15.835955      15.835955    29[8-(6),8-(6),8-(6),8-(6)]
    15      25.174408      25.174408      25.174408    29[8-(6),8-(6),8-(6),8-(6)]
    16      26.499945      26.499945      26.499945    29[8-(6),8-(6),8-(6),8-(6)]
    17      38.329442      38.329442      38.329442    29[8-(6),8-(6),8-(6),8-(6)]
    18      37.003905      37.003905      37.003905    29[8-(6),8-(6),8-(6),8-(6)]
    19      17.161492      17.161492      17.161492    29[8-(6),8-(6),8-(6),8-(6)]
    20      15.835955      15.835955      15.835955    29[8-(6),8-(6),8-(6),8-(6)]
    21       4.006458       4.006458       4.006458    29[8-(6),8-(6),8-(6),8-(6)]
    22       5.331995       5.331995       5.331995    29[8-(6),8-(6),8-(6),8-(6)]
    23      25.174408      25.174408      25.174408    29[8-(6),8-(6),8-(6),8-(6)]
    24      26.499945      26.499945      26.499945    29[8-(6),8-(6),8-(6),8-(6)]
    25       52.17053       52.17053       52.17053    1[6-(6,6)]
    26      48.313729      48.313729      48.313729    1[6-(6,6)]
    27      46.247737      46.247737      46.247737    1[6-(6,6)]
    28      60.519169      60.519169      60.519169    1[6-(6,6)]
    29      59.033179      59.033179      59.033179    1[6-(6,6)]
    30      58.203395      58.203395      58.203395    1[6-(6,6)]
    31      24.152631      24.152631      24.152631    1[6-(6,6)]
    32      25.638621      25.638621      25.638621    1[6-(6,6)]
    33      26.468405      26.468405      26.468405    1[6-(6,6)]
    34       32.50127       32.50127       32.50127    1[6-(6,6)]
    35      36.358071      36.358071      36.358071    1[6-(6,6)]
    36      38.424063      38.424063      38.424063    1[6-(6,6)]
    37      36.019384      36.019384      36.019384    1[6-(6,6)]
    38       33.59777       33.59777       33.59777    1[6-(6,6)]
    39      32.374263      32.374263      32.374263    1[6-(6,6)]
    40      48.652416      48.652416      48.652416    1[6-(6,6)]
    41       51.07403       51.07403       51.07403    1[6-(6,6)]
    42      52.297537      52.297537      52.297537    1[6-(6,6)]
    43      40.303777      40.303777      40.303777    1[6-(6,6)]
    44       40.35458       40.35458       40.35458    1[6-(6,6)]
    45      40.341879      40.341879      40.341879    1[6-(6,6)]
    46      44.368023      44.368023      44.368023    1[6-(6,6)]
    47       44.31722       44.31722       44.31722    1[6-(6,6)]
    48      44.329921      44.329921      44.329921    1[6-(6,6)]
    49      54.202653      54.202653      54.202653    1[6-(6,6)]
    50      50.295049      50.295049      50.295049    1[6-(6,6)]
    51      48.241758      48.241758      48.241758    1[6-(6,6)]
    52      58.487046      58.487046      58.487046    1[6-(6,6)]
    53      57.051859      57.051859      57.051859    1[6-(6,6)]
    54      56.209374      56.209374      56.209374    1[6-(6,6)]
    55      30.469147      30.469147      30.469147    1[6-(6,6)]
    56      34.376751      34.376751      34.376751    1[6-(6,6)]
    57      36.430042      36.430042      36.430042    1[6-(6,6)]
    58      26.184754      26.184754      26.184754    1[6-(6,6)]
    59      27.619941      27.619941      27.619941    1[6-(6,6)]
    60      28.462426      28.462426      28.462426    1[6-(6,6)]
    61      26.184754      26.184754      26.184754    1[6-(6,6)]
    62      27.619941      27.619941      27.619941    1[6-(6,6)]
    63      28.462426      28.462426      28.462426    1[6-(6,6)]
    64      30.469147      30.469147      30.469147    1[6-(6,6)]
    65      34.376751      34.376751      34.376751    1[6-(6,6)]
    66      36.430042      36.430042      36.430042    1[6-(6,6)]
    67      58.487046      58.487046      58.487046    1[6-(6,6)]
    68      57.051859      57.051859      57.051859    1[6-(6,6)]
    69      56.209374      56.209374      56.209374    1[6-(6,6)]
    70      54.202653      54.202653      54.202653    1[6-(6,6)]
    71      50.295049      50.295049      50.295049    1[6-(6,6)]
    72      48.241758      48.241758      48.241758    1[6-(6,6)]
    73      60.519169      60.519169      60.519169    1[6-(6,6)]
    74      59.033179      59.033179      59.033179    1[6-(6,6)]
    75      58.203395      58.203395      58.203395    1[6-(6,6)]
    76       52.17053       52.17053       52.17053    1[6-(6,6)]
    77      48.313729      48.313729      48.313729    1[6-(6,6)]
    78      46.247737      46.247737      46.247737    1[6-(6,6)]
    79       32.50127       32.50127       32.50127    1[6-(6,6)]
    80      36.358071      36.358071      36.358071    1[6-(6,6)]
    81      38.424063      38.424063      38.424063    1[6-(6,6)]
    82      24.152631      24.152631      24.152631    1[6-(6,6)]
    83      25.638621      25.638621      25.638621    1[6-(6,6)]
    84      26.468405      26.468405      26.468405    1[6-(6,6)]
    85      40.303777      40.303777      40.303777    1[6-(6,6)]
    86       40.35458       40.35458       40.35458    1[6-(6,6)]
    87      40.341879      40.341879      40.341879    1[6-(6,6)]
    88      44.368023      44.368023      44.368023    1[6-(6,6)]
    89       44.31722       44.31722       44.31722    1[6-(6,6)]
    90      44.329921      44.329921      44.329921    1[6-(6,6)]
    91      36.019384      36.019384      36.019384    1[6-(6,6)]
    92       33.59777       33.59777       33.59777    1[6-(6,6)]
    93      32.374263      32.374263      32.374263    1[6-(6,6)]
    94      48.652416      48.652416      48.652416    1[6-(6,6)]
    95       51.07403       51.07403       51.07403    1[6-(6,6)]
    96      52.297537      52.297537      52.297537    1[6-(6,6)]
    97       32.50127       32.50127       32.50127    1[6-(6,6)]
    98      36.358071      36.358071      36.358071    1[6-(6,6)]
    99      38.424063      38.424063      38.424063    1[6-(6,6)]
   100      24.152631      24.152631      24.152631    1[6-(6,6)]
   101      25.638621      25.638621      25.638621    1[6-(6,6)]
   102      26.468405      26.468405      26.468405    1[6-(6,6)]
   103      60.519169      60.519169      60.519169    1[6-(6,6)]
   104      59.033179      59.033179      59.033179    1[6-(6,6)]
   105      58.203395      58.203395      58.203395    1[6-(6,6)]
   106       52.17053       52.17053       52.17053    1[6-(6,6)]
   107      48.313729      48.313729      48.313729    1[6-(6,6)]
   108      46.247737      46.247737      46.247737    1[6-(6,6)]
   109      48.652416      48.652416      48.652416    1[6-(6,6)]
   110       51.07403       51.07403       51.07403    1[6-(6,6)]
   111      52.297537      52.297537      52.297537    1[6-(6,6)]
   112      36.019384      36.019384      36.019384    1[6-(6,6)]
   113       33.59777       33.59777       33.59777    1[6-(6,6)]
   114      32.374263      32.374263      32.374263    1[6-(6,6)]
   115      44.368023      44.368023      44.368023    1[6-(6,6)]
   116       44.31722       44.31722       44.31722    1[6-(6,6)]
   117      44.329921      44.329921      44.329921    1[6-(6,6)]
   118      40.303777      40.303777      40.303777    1[6-(6,6)]
   119       40.35458       40.35458       40.35458    1[6-(6,6)]
   120      40.341879      40.341879      40.341879    1[6-(6,6)]
   121      30.469147      30.469147      30.469147    1[6-(6,6)]
   122      34.376751      34.376751      34.376751    1[6-(6,6)]
   123      36.430042      36.430042      36.430042    1[6-(6,6)]
   124      26.184754      26.184754      26.184754    1[6-(6,6)]
   125      27.619941      27.619941      27.619941    1[6-(6,6)]
   126      28.462426      28.462426      28.462426    1[6-(6,6)]
   127      54.202653      54.202653      54.202653    1[6-(6,6)]
   128      50.295049      50.295049      50.295049    1[6-(6,6)]
   129      48.241758      48.241758      48.241758    1[6-(6,6)]
   130      58.487046      58.487046      58.487046    1[6-(6,6)]
   131      57.051859      57.051859      57.051859    1[6-(6,6)]
   132      56.209374      56.209374      56.209374    1[6-(6,6)]
   133      58.487046      58.487046      58.487046    1[6-(6,6)]
   134      57.051859      57.051859      57.051859    1[6-(6,6)]
   135      56.209374      56.209374      56.209374    1[6-(6,6)]
   136      54.202653      54.202653      54.202653    1[6-(6,6)]
   137      50.295049      50.295049      50.295049    1[6-(6,6)]
   138      48.241758      48.241758      48.241758    1[6-(6,6)]
   139      26.184754      26.184754      26.184754    1[6-(6,6)]
   140      27.619941      27.619941      27.619941    1[6-(6,6)]
   141      28.462426      28.462426      28.462426    1[6-(6,6)]
   142      30.469147      30.469147      30.469147    1[6-(6,6)]
   143      34.376751      34.376751      34.376751    1[6-(6,6)]
   144      36.430042      36.430042      36.430042    1[6-(6,6)]
   145      24.152631      24.152631      24.152631    1[6-(6,6)]
   146      25.638621      25.638621      25.638621    1[6-(6,6)]
   147      26.468405      26.468405      26.468405    1[6-(6,6)]
   148       32.50127       32.50127       32.50127    1[6-(6,6)]
   149      36.358071      36.358071      36.358071    1[6-(6,6)]
   150      38.424063      38.424063      38.424063    1[6-(6,6)]
   151       52.17053       52.17053       52.17053    1[6-(6,6)]
   152      48.313729      48.313729      48.313729    1[6-(6,6)]
   153      46.247737      46.247737      46.247737    1[6-(6,6)]
   154      60.519169      60.519169      60.519169    1[6-(6,6)]
   155      59.033179      59.033179      59.033179    1[6-(6,6)]
   156      58.203395      58.203395      58.203395    1[6-(6,6)]
   157      44.368023      44.368023      44.368023    1[6-(6,6)]
   158       44.31722       44.31722       44.31722    1[6-(6,6)]
   159      44.329921      44.329921      44.329921    1[6-(6,6)]
   160      40.303777      40.303777      40.303777    1[6-(6,6)]
   161       40.35458       40.35458       40.35458    1[6-(6,6)]
   162      40.341879      40.341879      40.341879    1[6-(6,6)]
   163      48.652416      48.652416      48.652416    1[6-(6,6)]
   164       51.07403       51.07403       51.07403    1[6-(6,6)]
   165      52.297537      52.297537      52.297537    1[6-(6,6)]
   166      36.019384      36.019384      36.019384    1[6-(6,6)]
   167       33.59777       33.59777       33.59777    1[6-(6,6)]
   168      32.374263      32.374263      32.374263    1[6-(6,6)]
   169       56.19244       56.19244       56.19244    1[6-(6,6)]
   170      60.739316      60.739316      60.739316    1[6-(6,6)]
   171      23.932484      23.932484      23.932484    1[6-(6,6)]
   172       28.47936       28.47936       28.47936    1[6-(6,6)]
   173      37.789024      37.789024      37.789024    1[6-(6,6)]
   174      46.882776      46.882776      46.882776    1[6-(6,6)]
   175        42.3359        42.3359        42.3359    1[6-(6,6)]
   176        42.3359        42.3359        42.3359    1[6-(6,6)]
   177       56.19244       56.19244       56.19244    1[6-(6,6)]
   178      60.739316      60.739316      60.739316    1[6-(6,6)]
   179       28.47936       28.47936       28.47936    1[6-(6,6)]
   180      23.932484      23.932484      23.932484    1[6-(6,6)]
   181      23.932484      23.932484      23.932484    1[6-(6,6)]
   182       28.47936       28.47936       28.47936    1[6-(6,6)]
   183      60.739316      60.739316      60.739316    1[6-(6,6)]
   184       56.19244       56.19244       56.19244    1[6-(6,6)]
   185      60.739316      60.739316      60.739316    1[6-(6,6)]
   186       56.19244       56.19244       56.19244    1[6-(6,6)]
   187       28.47936       28.47936       28.47936    1[6-(6,6)]
   188      23.932484      23.932484      23.932484    1[6-(6,6)]
   189        42.3359        42.3359        42.3359    1[6-(6,6)]
   190        42.3359        42.3359        42.3359    1[6-(6,6)]
   191      37.789024      37.789024      37.789024    1[6-(6,6)]
   192      46.882776      46.882776      46.882776    1[6-(6,6)]
   193        42.3359        42.3359        42.3359    1[6-(6,6)]
   194      56.848647      56.848647      56.848647    1[6-(6,6)]
   195      27.823153      27.823153      27.823153    1[6-(6,6)]
   196        42.3359        42.3359        42.3359    1[6-(6,6)]
   197      29.829875      29.829875      29.829875    1[6-(6,6)]
   198      54.841925      54.841925      54.841925    1[6-(6,6)]
   199      40.329178      40.329178      40.329178    1[6-(6,6)]
   200      44.342622      44.342622      44.342622    1[6-(6,6)]
   201      44.342622      44.342622      44.342622    1[6-(6,6)]
   202      54.841925      54.841925      54.841925    1[6-(6,6)]
   203      40.329178      40.329178      40.329178    1[6-(6,6)]
   204      29.829875      29.829875      29.829875    1[6-(6,6)]
   205      29.829875      29.829875      29.829875    1[6-(6,6)]
   206      40.329178      40.329178      40.329178    1[6-(6,6)]
   207      54.841925      54.841925      54.841925    1[6-(6,6)]
   208      44.342622      44.342622      44.342622    1[6-(6,6)]
   209      56.848647      56.848647      56.848647    1[6-(6,6)]
   210        42.3359        42.3359        42.3359    1[6-(6,6)]
   211        42.3359        42.3359        42.3359    1[6-(6,6)]
   212      27.823153      27.823153      27.823153    1[6-(6,6)]
   213      40.329178      40.329178      40.329178    1[6-(6,6)]
   214      44.342622      44.342622      44.342622    1[6-(6,6)]
   215      29.829875      29.829875      29.829875    1[6-(6,6)]
   216      54.841925      54.841925      54.841925    1[6-(6,6)]
   217      54.131528      54.131528      54.131528    6[6-(6,6),8-(29),8-(29)]
   218      54.194609      54.194609      54.194609    6[6-(1,6),6-(1,6),6-(8,8)]
   219      52.993963      52.993963      52.993963    6[1-(0),6-(6,6),6-(6,6)]
   220      48.296795      48.296795      48.296795    6[1-(0),6-(1,6),6-(6,6)]
   221      47.077521      47.077521      47.077521    6[1-(0),6-(1,6),6-(6,6)]
   222      61.611435      61.611435      61.611435    6[6-(6,6),8-(29),8-(29)]
   223      60.796469      60.796469      60.796469    6[6-(1,6),6-(1,6),6-(8,8)]
   224       60.26473       60.26473       60.26473    6[1-(0),6-(6,6),6-(6,6)]
   225      58.415075      58.415075      58.415075    6[1-(0),6-(1,6),6-(6,6)]
   226      57.923978      57.923978      57.923978    6[1-(0),6-(1,6),6-(6,6)]
   227      23.060365      23.060365      23.060365    6[6-(6,6),8-(29),8-(29)]
   228      23.875331      23.875331      23.875331    6[6-(1,6),6-(1,6),6-(8,8)]
   229       24.40707       24.40707       24.40707    6[1-(0),6-(6,6),6-(6,6)]
   230      26.256725      26.256725      26.256725    6[1-(0),6-(1,6),6-(6,6)]
   231      26.747822      26.747822      26.747822    6[1-(0),6-(1,6),6-(6,6)]
   232      30.540272      30.540272      30.540272    6[6-(6,6),8-(29),8-(29)]
   233      30.477191      30.477191      30.477191    6[6-(1,6),6-(1,6),6-(8,8)]
   234      31.677837      31.677837      31.677837    6[1-(0),6-(6,6),6-(6,6)]
   235      36.375005      36.375005      36.375005    6[1-(0),6-(1,6),6-(6,6)]
   236      37.594279      37.594279      37.594279    6[1-(0),6-(1,6),6-(6,6)]
   237      37.297081      37.297081      37.297081    6[6-(6,6),8-(29),8-(29)]
   238      36.945693      36.945693      36.945693    6[6-(1,6),6-(1,6),6-(8,8)]
   239      36.273399      36.273399      36.273399    6[1-(0),6-(6,6),6-(6,6)]
   240      33.390324      33.390324      33.390324    6[1-(0),6-(1,6),6-(6,6)]
   241      32.662147      32.662147      32.662147    6[1-(0),6-(1,6),6-(6,6)]
   242      47.374719      47.374719      47.374719    6[6-(6,6),8-(29),8-(29)]
   243      47.726107      47.726107      47.726107    6[6-(1,6),6-(1,6),6-(8,8)]
   244      48.398401      48.398401      48.398401    6[1-(0),6-(6,6),6-(6,6)]
   245      51.281476      51.281476      51.281476    6[1-(0),6-(1,6),6-(6,6)]
   246      52.009653      52.009653      52.009653    6[1-(0),6-(1,6),6-(6,6)]
   247      39.894812      39.894812      39.894812    6[6-(6,6),8-(29),8-(29)]
   248      41.124247      41.124247      41.124247    6[6-(1,6),6-(1,6),6-(8,8)]
   249      41.127633      41.127633      41.127633    6[1-(0),6-(6,6),6-(6,6)]
   250      41.163196      41.163196      41.163196    6[1-(0),6-(1,6),6-(6,6)]
   251      41.163196      41.163196      41.163196    6[1-(0),6-(1,6),6-(6,6)]
   252      44.776988      44.776988      44.776988    6[6-(6,6),8-(29),8-(29)]
   253      43.547553      43.547553      43.547553    6[6-(1,6),6-(1,6),6-(8,8)]
   254      43.544167      43.544167      43.544167    6[1-(0),6-(6,6),6-(6,6)]
   255      43.508604      43.508604      43.508604    6[1-(0),6-(1,6),6-(6,6)]
   256      43.508604      43.508604      43.508604    6[1-(0),6-(1,6),6-(6,6)]
   257      56.572616      56.572616      56.572616    6[6-(6,6),8-(29),8-(29)]
   258      55.406262      55.406262      55.406262    6[6-(1,6),6-(1,6),6-(8,8)]
   259      54.202229      54.202229      54.202229    6[1-(0),6-(6,6),6-(6,6)]
   260      49.469499      49.469499      49.469499    6[1-(0),6-(1,6),6-(6,6)]
   261      48.250225      48.250225      48.250225    6[1-(0),6-(1,6),6-(6,6)]
   262      59.170347      59.170347      59.170347    6[6-(6,6),8-(29),8-(29)]
   263      59.584816      59.584816      59.584816    6[6-(1,6),6-(1,6),6-(8,8)]
   264      59.056464      59.056464      59.056464    6[1-(0),6-(6,6),6-(6,6)]
   265       57.24237       57.24237       57.24237    6[1-(0),6-(1,6),6-(6,6)]
   266      56.751274      56.751274      56.751274    6[1-(0),6-(1,6),6-(6,6)]
   267      28.099184      28.099184      28.099184    6[6-(6,6),8-(29),8-(29)]
   268      29.265538      29.265538      29.265538    6[6-(1,6),6-(1,6),6-(8,8)]
   269      30.469571      30.469571      30.469571    6[1-(0),6-(6,6),6-(6,6)]
   270      35.202301      35.202301      35.202301    6[1-(0),6-(1,6),6-(6,6)]
   271      36.421575      36.421575      36.421575    6[1-(0),6-(1,6),6-(6,6)]
   272      25.501453      25.501453      25.501453    6[6-(6,6),8-(29),8-(29)]
   273      25.086984      25.086984      25.086984    6[6-(1,6),6-(1,6),6-(8,8)]
   274      25.615336      25.615336      25.615336    6[1-(0),6-(6,6),6-(6,6)]
   275       27.42943       27.42943       27.42943    6[1-(0),6-(1,6),6-(6,6)]
   276      27.920526      27.920526      27.920526    6[1-(0),6-(1,6),6-(6,6)]
   277      25.501453      25.501453      25.501453    6[6-(6,6),8-(29),8-(29)]
   278      25.086984      25.086984      25.086984    6[6-(1,6),6-(1,6),6-(8,8)]
   279      25.615336      25.615336      25.615336    6[1-(0),6-(6,6),6-(6,6)]
   280       27.42943       27.42943       27.42943    6[1-(0),6-(1,6),6-(6,6)]
   281      27.920526      27.920526      27.920526    6[1-(0),6-(1,6),6-(6,6)]
   282      28.099184      28.099184      28.099184    6[6-(6,6),8-(29),8-(29)]
   283      29.265538      29.265538      29.265538    6[6-(1,6),6-(1,6),6-(8,8)]
   284      30.469571      30.469571      30.469571    6[1-(0),6-(6,6),6-(6,6)]
   285      35.202301      35.202301      35.202301    6[1-(0),6-(1,6),6-(6,6)]
   286      36.421575      36.421575      36.421575    6[1-(0),6-(1,6),6-(6,6)]
   287      59.170347      59.170347      59.170347    6[6-(6,6),8-(29),8-(29)]
   288      59.584816      59.584816      59.584816    6[6-(1,6),6-(1,6),6-(8,8)]
   289      59.056464      59.056464      59.056464    6[1-(0),6-(6,6),6-(6,6)]
   290       57.24237       57.24237       57.24237    6[1-(0),6-(1,6),6-(6,6)]
   291      56.751274      56.751274      56.751274    6[1-(0),6-(1,6),6-(6,6)]
   292      56.572616      56.572616      56.572616    6[6-(6,6),8-(29),8-(29)]
   293      55.406262      55.406262      55.406262    6[6-(1,6),6-(1,6),6-(8,8)]
   294      54.202229      54.202229      54.202229    6[1-(0),6-(6,6),6-(6,6)]
   295      49.469499      49.469499      49.469499    6[1-(0),6-(1,6),6-(6,6)]
   296      48.250225      48.250225      48.250225    6[1-(0),6-(1,6),6-(6,6)]
   297      61.611435      61.611435      61.611435    6[6-(6,6),8-(29),8-(29)]
   298      60.796469      60.796469      60.796469    6[6-(1,6),6-(1,6),6-(8,8)]
   299       60.26473       60.26473       60.26473    6[1-(0),6-(6,6),6-(6,6)]
   300      58.415075      58.415075      58.415075    6[1-(0),6-(1,6),6-(6,6)]
   301      57.923978      57.923978      57.923978    6[1-(0),6-(1,6),6-(6,6)]
   302      54.131528      54.131528      54.131528    6[6-(6,6),8-(29),8-(29)]
   303      54.194609      54.194609      54.194609    6[6-(1,6),6-(1,6),6-(8,8)]
   304      52.993963      52.993963      52.993963    6[1-(0),6-(6,6),6-(6,6)]
   305      48.296795      48.296795      48.296795    6[1-(0),6-(1,6),6-(6,6)]
   306      47.077521      47.077521      47.077521    6[1-(0),6-(1,6),6-(6,6)]
   307      30.540272      30.540272      30.540272    6[6-(6,6),8-(29),8-(29)]
   308      30.477191      30.477191      30.477191    6[6-(1,6),6-(1,6),6-(8,8)]
   309      31.677837      31.677837      31.677837    6[1-(0),6-(6,6),6-(6,6)]
   310      36.375005      36.375005      36.375005    6[1-(0),6-(1,6),6-(6,6)]
   311      37.594279      37.594279      37.594279    6[1-(0),6-(1,6),6-(6,6)]
   312      23.060365      23.060365      23.060365    6[6-(6,6),8-(29),8-(29)]
   313      23.875331      23.875331      23.875331    6[6-(1,6),6-(1,6),6-(8,8)]
   314       24.40707       24.40707       24.40707    6[1-(0),6-(6,6),6-(6,6)]
   315      26.256725      26.256725      26.256725    6[1-(0),6-(1,6),6-(6,6)]
   316      26.747822      26.747822      26.747822    6[1-(0),6-(1,6),6-(6,6)]
   317      39.894812      39.894812      39.894812    6[6-(6,6),8-(29),8-(29)]
   318      41.124247      41.124247      41.124247    6[6-(1,6),6-(1,6),6-(8,8)]
   319      41.127633      41.127633      41.127633    6[1-(0),6-(6,6),6-(6,6)]
   320      41.163196      41.163196      41.163196    6[1-(0),6-(1,6),6-(6,6)]
   321      41.163196      41.163196      41.163196    6[1-(0),6-(1,6),6-(6,6)]
   322      44.776988      44.776988      44.776988    6[6-(6,6),8-(29),8-(29)]
   323      43.547553      43.547553      43.547553    6[6-(1,6),6-(1,6),6-(8,8)]
   324      43.544167      43.544167      43.544167    6[1-(0),6-(6,6),6-(6,6)]
   325      43.508604      43.508604      43.508604    6[1-(0),6-(1,6),6-(6,6)]
   326      43.508604      43.508604      43.508604    6[1-(0),6-(1,6),6-(6,6)]
   327      37.297081      37.297081      37.297081    6[6-(6,6),8-(29),8-(29)]
   328      36.945693      36.945693      36.945693    6[6-(1,6),6-(1,6),6-(8,8)]
   329      36.273399      36.273399      36.273399    6[1-(0),6-(6,6),6-(6,6)]
   330      33.390324      33.390324      33.390324    6[1-(0),6-(1,6),6-(6,6)]
   331      32.662147      32.662147      32.662147    6[1-(0),6-(1,6),6-(6,6)]
   332      47.374719      47.374719      47.374719    6[6-(6,6),8-(29),8-(29)]
   333      47.726107      47.726107      47.726107    6[6-(1,6),6-(1,6),6-(8,8)]
   334      48.398401      48.398401      48.398401    6[1-(0),6-(6,6),6-(6,6)]
   335      51.281476      51.281476      51.281476    6[1-(0),6-(1,6),6-(6,6)]
   336      52.009653      52.009653      52.009653    6[1-(0),6-(1,6),6-(6,6)]
   337      30.540272      30.540272      30.540272    6[6-(6,6),8-(29),8-(29)]
   338      30.477191      30.477191      30.477191    6[6-(1,6),6-(1,6),6-(8,8)]
   339      31.677837      31.677837      31.677837    6[1-(0),6-(6,6),6-(6,6)]
   340      36.375005      36.375005      36.375005    6[1-(0),6-(1,6),6-(6,6)]
   341      37.594279      37.594279      37.594279    6[1-(0),6-(1,6),6-(6,6)]
   342      23.060365      23.060365      23.060365    6[6-(6,6),8-(29),8-(29)]
   343      23.875331      23.875331      23.875331    6[6-(1,6),6-(1,6),6-(8,8)]
   344       24.40707       24.40707       24.40707    6[1-(0),6-(6,6),6-(6,6)]
   345      26.256725      26.256725      26.256725    6[1-(0),6-(1,6),6-(6,6)]
   346      26.747822      26.747822      26.747822    6[1-(0),6-(1,6),6-(6,6)]
   347      61.611435      61.611435      61.611435    6[6-(6,6),8-(29),8-(29)]
   348      60.796469      60.796469      60.796469    6[6-(1,6),6-(1,6),6-(8,8)]
   349       60.26473       60.26473       60.26473    6[1-(0),6-(6,6),6-(6,6)]
   350      58.415075      58.415075      58.415075    6[1-(0),6-(1,6),6-(6,6)]
   351      57.923978      57.923978      57.923978    6[1-(0),6-(1,6),6-(6,6)]
   352      54.131528      54.131528      54.131528    6[6-(6,6),8-(29),8-(29)]
   353      54.194609      54.194609      54.194609    6[6-(1,6),6-(1,6),6-(8,8)]
   354      52.993963      52.993963      52.993963    6[1-(0),6-(6,6),6-(6,6)]
   355      48.296795      48.296795      48.296795    6[1-(0),6-(1,6),6-(6,6)]
   356      47.077521      47.077521      47.077521    6[1-(0),6-(1,6),6-(6,6)]
   357      47.374719      47.374719      47.374719    6[6-(6,6),8-(29),8-(29)]
   358      47.726107      47.726107      47.726107    6[6-(1,6),6-(1,6),6-(8,8)]
   359      48.398401      48.398401      48.398401    6[1-(0),6-(6,6),6-(6,6)]
   360      51.281476      51.281476      51.281476    6[1-(0),6-(1,6),6-(6,6)]
   361      52.009653      52.009653      52.009653    6[1-(0),6-(1,6),6-(6,6)]
   362      37.297081      37.297081      37.297081    6[6-(6,6),8-(29),8-(29)]
   363      36.945693      36.945693      36.945693    6[6-(1,6),6-(1,6),6-(8,8)]
   364      36.273399      36.273399      36.273399    6[1-(0),6-(6,6),6-(6,6)]
   365      33.390324      33.390324      33.390324    6[1-(0),6-(1,6),6-(6,6)]
   366      32.662147      32.662147      32.662147    6[1-(0),6-(1,6),6-(6,6)]
   367      44.776988      44.776988      44.776988    6[6-(6,6),8-(29),8-(29)]
   368      43.547553      43.547553      43.547553    6[6-(1,6),6-(1,6),6-(8,8)]
   369      43.544167      43.544167      43.544167    6[1-(0),6-(6,6),6-(6,6)]
   370      43.508604      43.508604      43.508604    6[1-(0),6-(1,6),6-(6,6)]
   371      43.508604      43.508604      43.508604    6[1-(0),6-(1,6),6-(6,6)]
   372      39.894812      39.894812      39.894812    6[6-(6,6),8-(29),8-(29)]
   373      41.124247      41.124247      41.124247    6[6-(1,6),6-(1,6),6-(8,8)]
   374      41.127633      41.127633      41.127633    6[1-(0),6-(6,6),6-(6,6)]
   375      41.163196      41.163196      41.163196    6[1-(0),6-(1,6),6-(6,6)]
   376      41.163196      41.163196      41.163196    6[1-(0),6-(1,6),6-(6,6)]
   377      28.099184      28.099184      28.099184    6[6-(6,6),8-(29),8-(29)]
   378      29.265538      29.265538      29.265538    6[6-(1,6),6-(1,6),6-(8,8)]
   379      30.469571      30.469571      30.469571    6[1-(0),6-(6,6),6-(6,6)]
   380      35.202301      35.202301      35.202301    6[1-(0),6-(1,6),6-(6,6)]
   381      36.421575      36.421575      36.421575    6[1-(0),6-(1,6),6-(6,6)]
   382      25.501453      25.501453      25.501453    6[6-(6,6),8-(29),8-(29)]
   383      25.086984      25.086984      25.086984    6[6-(1,6),6-(1,6),6-(8,8)]
   384      25.615336      25.615336      25.615336    6[1-(0),6-(6,6),6-(6,6)]
   385       27.42943       27.42943       27.42943    6[1-(0),6-(1,6),6-(6,6)]
   386      27.920526      27.920526      27.920526    6[1-(0),6-(1,6),6-(6,6)]
   387      56.572616      56.572616      56.572616    6[6-(6,6),8-(29),8-(29)]
   388      55.406262      55.406262      55.406262    6[6-(1,6),6-(1,6),6-(8,8)]
   389      54.202229      54.202229      54.202229    6[1-(0),6-(6,6),6-(6,6)]
   390      49.469499      49.469499      49.469499    6[1-(0),6-(1,6),6-(6,6)]
   391      48.250225      48.250225      48.250225    6[1-(0),6-(1,6),6-(6,6)]
   392      59.170347      59.170347      59.170347    6[6-(6,6),8-(29),8-(29)]
   393      59.584816      59.584816      59.584816    6[6-(1,6),6-(1,6),6-(8,8)]
   394      59.056464      59.056464      59.056464    6[1-(0),6-(6,6),6-(6,6)]
   395       57.24237       57.24237       57.24237    6[1-(0),6-(1,6),6-(6,6)]
   396      56.751274      56.751274      56.751274    6[1-(0),6-(1,6),6-(6,6)]
   397      59.170347      59.170347      59.170347    6[6-(6,6),8-(29),8-(29)]
   398      59.584816      59.584816      59.584816    6[6-(1,6),6-(1,6),6-(8,8)]
   399      59.056464      59.056464      59.056464    6[1-(0),6-(6,6),6-(6,6)]
   400       57.24237       57.24237       57.24237    6[1-(0),6-(1,6),6-(6,6)]
   401      56.751274      56.751274      56.751274    6[1-(0),6-(1,6),6-(6,6)]
   402      56.572616      56.572616      56.572616    6[6-(6,6),8-(29),8-(29)]
   403      55.406262      55.406262      55.406262    6[6-(1,6),6-(1,6),6-(8,8)]
   404      54.202229      54.202229      54.202229    6[1-(0),6-(6,6),6-(6,6)]
   405      49.469499      49.469499      49.469499    6[1-(0),6-(1,6),6-(6,6)]
   406      48.250225      48.250225      48.250225    6[1-(0),6-(1,6),6-(6,6)]
   407      25.501453      25.501453      25.501453    6[6-(6,6),8-(29),8-(29)]
   408      25.086984      25.086984      25.086984    6[6-(1,6),6-(1,6),6-(8,8)]
   409      25.615336      25.615336      25.615336    6[1-(0),6-(6,6),6-(6,6)]
   410       27.42943       27.42943       27.42943    6[1-(0),6-(1,6),6-(6,6)]
   411      27.920526      27.920526      27.920526    6[1-(0),6-(1,6),6-(6,6)]
   412      28.099184      28.099184      28.099184    6[6-(6,6),8-(29),8-(29)]
   413      29.265538      29.265538      29.265538    6[6-(1,6),6-(1,6),6-(8,8)]
   414      30.469571      30.469571      30.469571    6[1-(0),6-(6,6),6-(6,6)]
   415      35.202301      35.202301      35.202301    6[1-(0),6-(1,6),6-(6,6)]
   416      36.421575      36.421575      36.421575    6[1-(0),6-(1,6),6-(6,6)]
   417      23.060365      23.060365      23.060365    6[6-(6,6),8-(29),8-(29)]
   418      23.875331      23.875331      23.875331    6[6-(1,6),6-(1,6),6-(8,8)]
   419       24.40707       24.40707       24.40707    6[1-(0),6-(6,6),6-(6,6)]
   420      26.256725      26.256725      26.256725    6[1-(0),6-(1,6),6-(6,6)]
   421      26.747822      26.747822      26.747822    6[1-(0),6-(1,6),6-(6,6)]
   422      30.540272      30.540272      30.540272    6[6-(6,6),8-(29),8-(29)]
   423      30.477191      30.477191      30.477191    6[6-(1,6),6-(1,6),6-(8,8)]
   424      31.677837      31.677837      31.677837    6[1-(0),6-(6,6),6-(6,6)]
   425      36.375005      36.375005      36.375005    6[1-(0),6-(1,6),6-(6,6)]
   426      37.594279      37.594279      37.594279    6[1-(0),6-(1,6),6-(6,6)]
   427      54.131528      54.131528      54.131528    6[6-(6,6),8-(29),8-(29)]
   428      54.194609      54.194609      54.194609    6[6-(1,6),6-(1,6),6-(8,8)]
   429      52.993963      52.993963      52.993963    6[1-(0),6-(6,6),6-(6,6)]
   430      48.296795      48.296795      48.296795    6[1-(0),6-(1,6),6-(6,6)]
   431      47.077521      47.077521      47.077521    6[1-(0),6-(1,6),6-(6,6)]
   432      61.611435      61.611435      61.611435    6[6-(6,6),8-(29),8-(29)]
   433      60.796469      60.796469      60.796469    6[6-(1,6),6-(1,6),6-(8,8)]
   434       60.26473       60.26473       60.26473    6[1-(0),6-(6,6),6-(6,6)]
   435      58.415075      58.415075      58.415075    6[1-(0),6-(1,6),6-(6,6)]
   436      57.923978      57.923978      57.923978    6[1-(0),6-(1,6),6-(6,6)]
   437      44.776988      44.776988      44.776988    6[6-(6,6),8-(29),8-(29)]
   438      43.547553      43.547553      43.547553    6[6-(1,6),6-(1,6),6-(8,8)]
   439      43.544167      43.544167      43.544167    6[1-(0),6-(6,6),6-(6,6)]
   440      43.508604      43.508604      43.508604    6[1-(0),6-(1,6),6-(6,6)]
   441      43.508604      43.508604      43.508604    6[1-(0),6-(1,6),6-(6,6)]
   442      39.894812      39.894812      39.894812    6[6-(6,6),8-(29),8-(29)]
   443      41.124247      41.124247      41.124247    6[6-(1,6),6-(1,6),6-(8,8)]
   444      41.127633      41.127633      41.127633    6[1-(0),6-(6,6),6-(6,6)]
   445      41.163196      41.163196      41.163196    6[1-(0),6-(1,6),6-(6,6)]
   446      41.163196      41.163196      41.163196    6[1-(0),6-(1,6),6-(6,6)]
   447      47.374719      47.374719      47.374719    6[6-(6,6),8-(29),8-(29)]
   448      47.726107      47.726107      47.726107    6[6-(1,6),6-(1,6),6-(8,8)]
   449      48.398401      48.398401      48.398401    6[1-(0),6-(6,6),6-(6,6)]
   450      51.281476      51.281476      51.281476    6[1-(0),6-(1,6),6-(6,6)]
   451      52.009653      52.009653      52.009653    6[1-(0),6-(1,6),6-(6,6)]
   452      37.297081      37.297081      37.297081    6[6-(6,6),8-(29),8-(29)]
   453      36.945693      36.945693      36.945693    6[6-(1,6),6-(1,6),6-(8,8)]
   454      36.273399      36.273399      36.273399    6[1-(0),6-(6,6),6-(6,6)]
   455      33.390324      33.390324      33.390324    6[1-(0),6-(1,6),6-(6,6)]
   456      32.662147      32.662147      32.662147    6[1-(0),6-(1,6),6-(6,6)]
   457      55.371124      55.371124      55.371124    6[1-(0),6-(6,6),6-(6,6)]
   458      52.994386      52.994386      52.994386    6[6-(1,6),6-(1,6),6-(6)]
   459       51.73955       51.73955       51.73955    6[6-(6),6-(6,6)]
   460      50.751854      50.751854      50.751854    6[6-(6),6-(6,6)]
   461      49.411499      49.411499      49.411499    6[6-(1,6),6-(1,6),6-(6)]
   462      47.088528      47.088528      47.088528    6[6-(1,6),6-(1,6),6-(6)]
   463      45.806597      45.806597      45.806597    6[6-(6),6-(6,6)]
   464      44.716871      44.716871      44.716871    6[6-(6),6-(6,6)]
   465      43.510721      43.510721      43.510721    6[6-(1,6),6-(1,6),6-(6)]
   466      60.415023      60.415023      60.415023    6[1-(0),6-(6,6),6-(6,6)]
   467      59.362552      59.362552      59.362552    6[6-(1,6),6-(1,6),6-(6)]
   468      58.875689      58.875689      58.875689    6[6-(6),6-(6,6)]
   469      58.491703      58.491703      58.491703    6[6-(6),6-(6,6)]
   470      57.969278      57.969278      57.969278    6[6-(1,6),6-(1,6),6-(6)]
   471      57.057786      57.057786      57.057786    6[6-(1,6),6-(1,6),6-(6)]
   472      56.595478      56.595478      56.595478    6[6-(6),6-(6,6)]
   473      56.203447      56.203447      56.203447    6[6-(6),6-(6,6)]
   474      55.766964      55.766964      55.766964    6[6-(1,6),6-(1,6),6-(6)]
   475      24.256777      24.256777      24.256777    6[1-(0),6-(6,6),6-(6,6)]
   476      25.309248      25.309248      25.309248    6[6-(1,6),6-(1,6),6-(6)]
   477      25.796111      25.796111      25.796111    6[6-(6),6-(6,6)]
   478      26.180097      26.180097      26.180097    6[6-(6),6-(6,6)]
   479      26.702522      26.702522      26.702522    6[6-(1,6),6-(1,6),6-(6)]
   480      27.614014      27.614014      27.614014    6[6-(1,6),6-(1,6),6-(6)]
   481      28.076322      28.076322      28.076322    6[6-(6),6-(6,6)]
   482      28.468353      28.468353      28.468353    6[6-(6),6-(6,6)]
   483      28.904836      28.904836      28.904836    6[6-(1,6),6-(1,6),6-(6)]
   484      29.300676      29.300676      29.300676    6[1-(0),6-(6,6),6-(6,6)]
   485      31.677414      31.677414      31.677414    6[6-(1,6),6-(1,6),6-(6)]
   486       32.93225       32.93225       32.93225    6[6-(6),6-(6,6)]
   487      33.919946      33.919946      33.919946    6[6-(6),6-(6,6)]
   488      35.260301      35.260301      35.260301    6[6-(1,6),6-(1,6),6-(6)]
   489      37.583272      37.583272      37.583272    6[6-(1,6),6-(1,6),6-(6)]
   490      38.865203      38.865203      38.865203    6[6-(6),6-(6,6)]
   491      39.954929      39.954929      39.954929    6[6-(6),6-(6,6)]
   492      41.161079      41.161079      41.161079    6[6-(1,6),6-(1,6),6-(6)]
   493      37.292001      37.292001      37.292001    6[1-(0),6-(6,6),6-(6,6)]
   494      35.967734      35.967734      35.967734    6[6-(1,6),6-(1,6),6-(6)]
   495      35.199761      35.199761      35.199761    6[6-(6),6-(6,6)]
   496      34.596051      34.596051      34.596051    6[6-(6),6-(6,6)]
   497      33.778121      33.778121      33.778121    6[6-(1,6),6-(1,6),6-(6)]
   498      32.366642      32.366642      32.366642    6[6-(1,6),6-(1,6),6-(6)]
   499      31.547019      31.547019      31.547019    6[6-(6),6-(6,6)]
   500      30.849324      30.849324      30.849324    6[6-(6),6-(6,6)]
   501      30.079657      30.079657      30.079657    6[6-(1,6),6-(1,6),6-(6)]
   502      47.379799      47.379799      47.379799    6[1-(0),6-(6,6),6-(6,6)]
   503      48.704066      48.704066      48.704066    6[6-(1,6),6-(1,6),6-(6)]
   504      49.472039      49.472039      49.472039    6[6-(6),6-(6,6)]
   505      50.075749      50.075749      50.075749    6[6-(6),6-(6,6)]
   506      50.893679      50.893679      50.893679    6[6-(1,6),6-(1,6),6-(6)]
   507      52.305158      52.305158      52.305158    6[6-(1,6),6-(1,6),6-(6)]
   508      53.124781      53.124781      53.124781    6[6-(6),6-(6,6)]
   509      53.822476      53.822476      53.822476    6[6-(6),6-(6,6)]
   510      54.592143      54.592143      54.592143    6[6-(1,6),6-(1,6),6-(6)]
   511        42.3359        42.3359        42.3359    6[1-(0),6-(6,6),6-(6,6)]
   512        42.3359        42.3359        42.3359    6[6-(1,6),6-(1,6),6-(6)]
   513        42.3359        42.3359        42.3359    6[6-(6),6-(6,6)]
   514        42.3359        42.3359        42.3359    6[6-(6),6-(6,6)]
   515        42.3359        42.3359        42.3359    6[6-(1,6),6-(1,6),6-(6)]
   516        42.3359        42.3359        42.3359    6[6-(1,6),6-(1,6),6-(6)]
   517        42.3359        42.3359        42.3359    6[6-(6),6-(6,6)]
   518        42.3359        42.3359        42.3359    6[6-(6),6-(6,6)]
   519        42.3359        42.3359        42.3359    6[6-(1,6),6-(1,6),6-(6)]
   520        42.3359        42.3359        42.3359    6[1-(0),6-(6,6),6-(6,6)]
   521        42.3359        42.3359        42.3359    6[6-(1,6),6-(1,6),6-(6)]
   522        42.3359        42.3359        42.3359    6[6-(6),6-(6,6)]
   523        42.3359        42.3359        42.3359    6[6-(6),6-(6,6)]
   524        42.3359        42.3359        42.3359    6[6-(1,6),6-(1,6),6-(6)]
   525        42.3359        42.3359        42.3359    6[6-(1,6),6-(1,6),6-(6)]
   526        42.3359        42.3359        42.3359    6[6-(6),6-(6,6)]
   527        42.3359        42.3359        42.3359    6[6-(6),6-(6,6)]
   528        42.3359        42.3359        42.3359    6[6-(1,6),6-(1,6),6-(6)]
   529      55.371124      55.371124      55.371124    6[1-(0),6-(6,6),6-(6,6)]
   530      52.994386      52.994386      52.994386    6[6-(1,6),6-(1,6),6-(6)]
   531       51.73955       51.73955       51.73955    6[6-(6),6-(6,6)]
   532      50.751854      50.751854      50.751854    6[6-(6),6-(6,6)]
   533      49.411499      49.411499      49.411499    6[6-(1,6),6-(1,6),6-(6)]
   534      47.088528      47.088528      47.088528    6[6-(1,6),6-(1,6),6-(6)]
   535      45.806597      45.806597      45.806597    6[6-(6),6-(6,6)]
   536      44.716871      44.716871      44.716871    6[6-(6),6-(6,6)]
   537      43.510721      43.510721      43.510721    6[6-(1,6),6-(1,6),6-(6)]
   538      60.415023      60.415023      60.415023    6[1-(0),6-(6,6),6-(6,6)]
   539      59.362552      59.362552      59.362552    6[6-(1,6),6-(1,6),6-(6)]
   540      58.875689      58.875689      58.875689    6[6-(6),6-(6,6)]
   541      58.491703      58.491703      58.491703    6[6-(6),6-(6,6)]
   542      57.969278      57.969278      57.969278    6[6-(1,6),6-(1,6),6-(6)]
   543      57.057786      57.057786      57.057786    6[6-(1,6),6-(1,6),6-(6)]
   544      56.595478      56.595478      56.595478    6[6-(6),6-(6,6)]
   545      56.203447      56.203447      56.203447    6[6-(6),6-(6,6)]
   546      55.766964      55.766964      55.766964    6[6-(1,6),6-(1,6),6-(6)]
   547      29.300676      29.300676      29.300676    6[1-(0),6-(6,6),6-(6,6)]
   548      31.677414      31.677414      31.677414    6[6-(1,6),6-(1,6),6-(6)]
   549       32.93225       32.93225       32.93225    6[6-(6),6-(6,6)]
   550      33.919946      33.919946      33.919946    6[6-(6),6-(6,6)]
   551      35.260301      35.260301      35.260301    6[6-(1,6),6-(1,6),6-(6)]
   552      37.583272      37.583272      37.583272    6[6-(1,6),6-(1,6),6-(6)]
   553      38.865203      38.865203      38.865203    6[6-(6),6-(6,6)]
   554      39.954929      39.954929      39.954929    6[6-(6),6-(6,6)]
   555      41.161079      41.161079      41.161079    6[6-(1,6),6-(1,6),6-(6)]
   556      24.256777      24.256777      24.256777    6[1-(0),6-(6,6),6-(6,6)]
   557      25.309248      25.309248      25.309248    6[6-(1,6),6-(1,6),6-(6)]
   558      25.796111      25.796111      25.796111    6[6-(6),6-(6,6)]
   559      26.180097      26.180097      26.180097    6[6-(6),6-(6,6)]
   560      26.702522      26.702522      26.702522    6[6-(1,6),6-(1,6),6-(6)]
   561      27.614014      27.614014      27.614014    6[6-(1,6),6-(1,6),6-(6)]
   562      28.076322      28.076322      28.076322    6[6-(6),6-(6,6)]
   563      28.468353      28.468353      28.468353    6[6-(6),6-(6,6)]
   564      28.904836      28.904836      28.904836    6[6-(1,6),6-(1,6),6-(6)]
   565      24.256777      24.256777      24.256777    6[1-(0),6-(6,6),6-(6,6)]
   566      25.309248      25.309248      25.309248    6[6-(1,6),6-(1,6),6-(6)]
   567      25.796111      25.796111      25.796111    6[6-(6),6-(6,6)]
   568      26.180097      26.180097      26.180097    6[6-(6),6-(6,6)]
   569      26.702522      26.702522      26.702522    6[6-(1,6),6-(1,6),6-(6)]
   570      27.614014      27.614014      27.614014    6[6-(1,6),6-(1,6),6-(6)]
   571      28.076322      28.076322      28.076322    6[6-(6),6-(6,6)]
   572      28.468353      28.468353      28.468353    6[6-(6),6-(6,6)]
   573      28.904836      28.904836      28.904836    6[6-(1,6),6-(1,6),6-(6)]
   574      29.300676      29.300676      29.300676    6[1-(0),6-(6,6),6-(6,6)]
   575      31.677414      31.677414      31.677414    6[6-(1,6),6-(1,6),6-(6)]
   576       32.93225       32.93225       32.93225    6[6-(6),6-(6,6)]
   577      33.919946      33.919946      33.919946    6[6-(6),6-(6,6)]
   578      35.260301      35.260301      35.260301    6[6-(1,6),6-(1,6),6-(6)]
   579      37.583272      37.583272      37.583272    6[6-(1,6),6-(1,6),6-(6)]
   580      38.865203      38.865203      38.865203    6[6-(6),6-(6,6)]
   581      39.954929      39.954929      39.954929    6[6-(6),6-(6,6)]
   582      41.161079      41.161079      41.161079    6[6-(1,6),6-(1,6),6-(6)]
   583      60.415023      60.415023      60.415023    6[1-(0),6-(6,6),6-(6,6)]
   584      59.362552      59.362552      59.362552    6[6-(1,6),6-(1,6),6-(6)]
   585      58.875689      58.875689      58.875689    6[6-(6),6-(6,6)]
   586      58.491703      58.491703      58.491703    6[6-(6),6-(6,6)]
   587      57.969278      57.969278      57.969278    6[6-(1,6),6-(1,6),6-(6)]
   588      57.057786      57.057786      57.057786    6[6-(1,6),6-(1,6),6-(6)]
   589      56.595478      56.595478      56.595478    6[6-(6),6-(6,6)]
   590      56.203447      56.203447      56.203447    6[6-(6),6-(6,6)]
   591      55.766964      55.766964      55.766964    6[6-(1,6),6-(1,6),6-(6)]
   592      55.371124      55.371124      55.371124    6[1-(0),6-(6,6),6-(6,6)]
   593      52.994386      52.994386      52.994386    6[6-(1,6),6-(1,6),6-(6)]
   594       51.73955       51.73955       51.73955    6[6-(6),6-(6,6)]
   595      50.751854      50.751854      50.751854    6[6-(6),6-(6,6)]
   596      49.411499      49.411499      49.411499    6[6-(1,6),6-(1,6),6-(6)]
   597      47.088528      47.088528      47.088528    6[6-(1,6),6-(1,6),6-(6)]
   598      45.806597      45.806597      45.806597    6[6-(6),6-(6,6)]
   599      44.716871      44.716871      44.716871    6[6-(6),6-(6,6)]
   600      43.510721      43.510721      43.510721    6[6-(1,6),6-(1,6),6-(6)]
   601      60.415023      60.415023      60.415023    6[1-(0),6-(6,6),6-(6,6)]
   602      59.362552      59.362552      59.362552    6[6-(1,6),6-(1,6),6-(6)]
   603      58.875689      58.875689      58.875689    6[6-(6),6-(6,6)]
   604      58.491703      58.491703      58.491703    6[6-(6),6-(6,6)]
   605      57.969278      57.969278      57.969278    6[6-(1,6),6-(1,6),6-(6)]
   606      57.057786      57.057786      57.057786    6[6-(1,6),6-(1,6),6-(6)]
   607      56.595478      56.595478      56.595478    6[6-(6),6-(6,6)]
   608      56.203447      56.203447      56.203447    6[6-(6),6-(6,6)]
   609      55.766964      55.766964      55.766964    6[6-(1,6),6-(1,6),6-(6)]
   610      55.371124      55.371124      55.371124    6[1-(0),6-(6,6),6-(6,6)]
   611      52.994386      52.994386      52.994386    6[6-(1,6),6-(1,6),6-(6)]
   612       51.73955       51.73955       51.73955    6[6-(6),6-(6,6)]
   613      50.751854      50.751854      50.751854    6[6-(6),6-(6,6)]
   614      49.411499      49.411499      49.411499    6[6-(1,6),6-(1,6),6-(6)]
   615      47.088528      47.088528      47.088528    6[6-(1,6),6-(1,6),6-(6)]
   616      45.806597      45.806597      45.806597    6[6-(6),6-(6,6)]
   617      44.716871      44.716871      44.716871    6[6-(6),6-(6,6)]
   618      43.510721      43.510721      43.510721    6[6-(1,6),6-(1,6),6-(6)]
   619      29.300676      29.300676      29.300676    6[1-(0),6-(6,6),6-(6,6)]
   620      31.677414      31.677414      31.677414    6[6-(1,6),6-(1,6),6-(6)]
   621       32.93225       32.93225       32.93225    6[6-(6),6-(6,6)]
   622      33.919946      33.919946      33.919946    6[6-(6),6-(6,6)]
   623      35.260301      35.260301      35.260301    6[6-(1,6),6-(1,6),6-(6)]
   624      37.583272      37.583272      37.583272    6[6-(1,6),6-(1,6),6-(6)]
   625      38.865203      38.865203      38.865203    6[6-(6),6-(6,6)]
   626      39.954929      39.954929      39.954929    6[6-(6),6-(6,6)]
   627      41.161079      41.161079      41.161079    6[6-(1,6),6-(1,6),6-(6)]
   628      24.256777      24.256777      24.256777    6[1-(0),6-(6,6),6-(6,6)]
   629      25.309248      25.309248      25.309248    6[6-(1,6),6-(1,6),6-(6)]
   630      25.796111      25.796111      25.796111    6[6-(6),6-(6,6)]
   631      26.180097      26.180097      26.180097    6[6-(6),6-(6,6)]
   632      26.702522      26.702522      26.702522    6[6-(1,6),6-(1,6),6-(6)]
   633      27.614014      27.614014      27.614014    6[6-(1,6),6-(1,6),6-(6)]
   634      28.076322      28.076322      28.076322    6[6-(6),6-(6,6)]
   635      28.468353      28.468353      28.468353    6[6-(6),6-(6,6)]
   636      28.904836      28.904836      28.904836    6[6-(1,6),6-(1,6),6-(6)]
   637        42.3359        42.3359        42.3359    6[1-(0),6-(6,6),6-(6,6)]
   638        42.3359        42.3359        42.3359    6[6-(1,6),6-(1,6),6-(6)]
   639        42.3359        42.3359        42.3359    6[6-(6),6-(6,6)]
   640        42.3359        42.3359        42.3359    6[6-(6),6-(6,6)]
   641        42.3359        42.3359        42.3359    6[6-(1,6),6-(1,6),6-(6)]
   642        42.3359        42.3359        42.3359    6[6-(1,6),6-(1,6),6-(6)]
   643        42.3359        42.3359        42.3359    6[6-(6),6-(6,6)]
   644        42.3359        42.3359        42.3359    6[6-(6),6-(6,6)]
   645        42.3359        42.3359        42.3359    6[6-(1,6),6-(1,6),6-(6)]
   646        42.3359        42.3359        42.3359    6[1-(0),6-(6,6),6-(6,6)]
   647        42.3359        42.3359        42.3359    6[6-(1,6),6-(1,6),6-(6)]
   648        42.3359        42.3359        42.3359    6[6-(6),6-(6,6)]
   649        42.3359        42.3359        42.3359    6[6-(6),6-(6,6)]
   650        42.3359        42.3359        42.3359    6[6-(1,6),6-(1,6),6-(6)]
   651        42.3359        42.3359        42.3359    6[6-(1,6),6-(1,6),6-(6)]
   652        42.3359        42.3359        42.3359    6[6-(6),6-(6,6)]
   653        42.3359        42.3359        42.3359    6[6-(6),6-(6,6)]
   654        42.3359        42.3359        42.3359    6[6-(1,6),6-(1,6),6-(6)]
   655      37.292001      37.292001      37.292001    6[1-(0),6-(6,6),6-(6,6)]
   656      35.967734      35.967734      35.967734    6[6-(1,6),6-(1,6),6-(6)]
   657      35.199761      35.199761      35.199761    6[6-(6),6-(6,6)]
   658      34.596051      34.596051      34.596051    6[6-(6),6-(6,6)]
   659      33.778121      33.778121      33.778121    6[6-(1,6),6-(1,6),6-(6)]
   660      32.366642      32.366642      32.366642    6[6-(1,6),6-(1,6),6-(6)]
   661      31.547019      31.547019      31.547019    6[6-(6),6-(6,6)]
   662      30.849324      30.849324      30.849324    6[6-(6),6-(6,6)]
   663      30.079657      30.079657      30.079657    6[6-(1,6),6-(1,6),6-(6)]
   664      47.379799      47.379799      47.379799    6[1-(0),6-(6,6),6-(6,6)]
   665      48.704066      48.704066      48.704066    6[6-(1,6),6-(1,6),6-(6)]
   666      49.472039      49.472039      49.472039    6[6-(6),6-(6,6)]
   667      50.075749      50.075749      50.075749    6[6-(6),6-(6,6)]
   668      50.893679      50.893679      50.893679    6[6-(1,6),6-(1,6),6-(6)]
   669      52.305158      52.305158      52.305158    6[6-(1,6),6-(1,6),6-(6)]
   670      53.124781      53.124781      53.124781    6[6-(6),6-(6,6)]
   671      53.822476      53.822476      53.822476    6[6-(6),6-(6,6)]
   672      54.592143      54.592143      54.592143    6[6-(1,6),6-(1,6),6-(6)]
   673        42.3359        42.3359        42.3359    6[1-(0),6-(6,6),6-(6,6)]
   674      56.223769      56.223769      56.223769    6[1-(0),6-(6,6),6-(6,6)]
   675      28.448031      28.448031      28.448031    6[1-(0),6-(6,6),6-(6,6)]
   676        42.3359        42.3359        42.3359    6[1-(0),6-(6,6),6-(6,6)]
   677      29.634283      29.634283      29.634283    6[1-(0),6-(6,6),6-(6,6)]
   678      55.037517      55.037517      55.037517    6[1-(0),6-(6,6),6-(6,6)]
   679      41.149648      41.149648      41.149648    6[1-(0),6-(6,6),6-(6,6)]
   680      43.522152      43.522152      43.522152    6[1-(0),6-(6,6),6-(6,6)]
   681      43.522152      43.522152      43.522152    6[1-(0),6-(6,6),6-(6,6)]
   682      55.037517      55.037517      55.037517    6[1-(0),6-(6,6),6-(6,6)]
   683      41.149648      41.149648      41.149648    6[1-(0),6-(6,6),6-(6,6)]
   684      29.634283      29.634283      29.634283    6[1-(0),6-(6,6),6-(6,6)]
   685      29.634283      29.634283      29.634283    6[1-(0),6-(6,6),6-(6,6)]
   686      41.149648      41.149648      41.149648    6[1-(0),6-(6,6),6-(6,6)]
   687      55.037517      55.037517      55.037517    6[1-(0),6-(6,6),6-(6,6)]
   688      43.522152      43.522152      43.522152    6[1-(0),6-(6,6),6-(6,6)]
   689      56.223769      56.223769      56.223769    6[1-(0),6-(6,6),6-(6,6)]
   690        42.3359        42.3359        42.3359    6[1-(0),6-(6,6),6-(6,6)]
   691        42.3359        42.3359        42.3359    6[1-(0),6-(6,6),6-(6,6)]
   692      28.448031      28.448031      28.448031    6[1-(0),6-(6,6),6-(6,6)]
   693      41.149648      41.149648      41.149648    6[1-(0),6-(6,6),6-(6,6)]
   694      43.522152      43.522152      43.522152    6[1-(0),6-(6,6),6-(6,6)]
   695      29.634283      29.634283      29.634283    6[1-(0),6-(6,6),6-(6,6)]
   696      55.037517      55.037517      55.037517    6[1-(0),6-(6,6),6-(6,6)]
   697      55.271634      55.271634      55.271634    8[6-(6,8),29-(8,8,8)]
   698       53.06297       53.06297       53.06297    8[6-(6,8),29-(8,8,8)]
   699      62.137671      62.137671      62.137671    8[6-(6,8),29-(8,8,8)]
   700      62.110999      62.110999      62.110999    8[6-(6,8),29-(8,8,8)]
   701      22.534129      22.534129      22.534129    8[6-(6,8),29-(8,8,8)]
   702      22.560801      22.560801      22.560801    8[6-(6,8),29-(8,8,8)]
   703      29.400166      29.400166      29.400166    8[6-(6,8),29-(8,8,8)]
   704       31.60883       31.60883       31.60883    8[6-(6,8),29-(8,8,8)]
   705      37.913915      37.913915      37.913915    8[6-(6,8),29-(8,8,8)]
   706      36.824613      36.824613      36.824613    8[6-(6,8),29-(8,8,8)]
   707      46.757885      46.757885      46.757885    8[6-(6,8),29-(8,8,8)]
   708      47.847187      47.847187      47.847187    8[6-(6,8),29-(8,8,8)]
   709      39.891848      39.891848      39.891848    8[6-(6,8),29-(8,8,8)]
   710      38.799159      38.799159      38.799159    8[6-(6,8),29-(8,8,8)]
   711      44.779952      44.779952      44.779952    8[6-(6,8),29-(8,8,8)]
   712      45.872641      45.872641      45.872641    8[6-(6,8),29-(8,8,8)]
   713      57.715686      57.715686      57.715686    8[6-(6,8),29-(8,8,8)]
   714      56.599711      56.599711      56.599711    8[6-(6,8),29-(8,8,8)]
   715      59.693619      59.693619      59.693619    8[6-(6,8),29-(8,8,8)]
   716      58.574258      58.574258      58.574258    8[6-(6,8),29-(8,8,8)]
   717      26.956114      26.956114      26.956114    8[6-(6,8),29-(8,8,8)]
   718      28.072089      28.072089      28.072089    8[6-(6,8),29-(8,8,8)]
   719      24.978181      24.978181      24.978181    8[6-(6,8),29-(8,8,8)]
   720      26.097542      26.097542      26.097542    8[6-(6,8),29-(8,8,8)]
   721      24.978181      24.978181      24.978181    8[6-(6,8),29-(8,8,8)]
   722      26.097542      26.097542      26.097542    8[6-(6,8),29-(8,8,8)]
   723      26.956114      26.956114      26.956114    8[6-(6,8),29-(8,8,8)]
   724      28.072089      28.072089      28.072089    8[6-(6,8),29-(8,8,8)]
   725      59.693619      59.693619      59.693619    8[6-(6,8),29-(8,8,8)]
   726      58.574258      58.574258      58.574258    8[6-(6,8),29-(8,8,8)]
   727      57.715686      57.715686      57.715686    8[6-(6,8),29-(8,8,8)]
   728      56.599711      56.599711      56.599711    8[6-(6,8),29-(8,8,8)]
   729      62.137671      62.137671      62.137671    8[6-(6,8),29-(8,8,8)]
   730      62.110999      62.110999      62.110999    8[6-(6,8),29-(8,8,8)]
   731      55.271634      55.271634      55.271634    8[6-(6,8),29-(8,8,8)]
   732       53.06297       53.06297       53.06297    8[6-(6,8),29-(8,8,8)]
   733      29.400166      29.400166      29.400166    8[6-(6,8),29-(8,8,8)]
   734       31.60883       31.60883       31.60883    8[6-(6,8),29-(8,8,8)]
   735      22.534129      22.534129      22.534129    8[6-(6,8),29-(8,8,8)]
   736      22.560801      22.560801      22.560801    8[6-(6,8),29-(8,8,8)]
   737      39.891848      39.891848      39.891848    8[6-(6,8),29-(8,8,8)]
   738      38.799159      38.799159      38.799159    8[6-(6,8),29-(8,8,8)]
   739      44.779952      44.779952      44.779952    8[6-(6,8),29-(8,8,8)]
   740      45.872641      45.872641      45.872641    8[6-(6,8),29-(8,8,8)]
   741      37.913915      37.913915      37.913915    8[6-(6,8),29-(8,8,8)]
   742      36.824613      36.824613      36.824613    8[6-(6,8),29-(8,8,8)]
   743      46.757885      46.757885      46.757885    8[6-(6,8),29-(8,8,8)]
   744      47.847187      47.847187      47.847187    8[6-(6,8),29-(8,8,8)]
   745      29.400166      29.400166      29.400166    8[6-(6,8),29-(8,8,8)]
   746       31.60883       31.60883       31.60883    8[6-(6,8),29-(8,8,8)]
   747      22.534129      22.534129      22.534129    8[6-(6,8),29-(8,8,8)]
   748      22.560801      22.560801      22.560801    8[6-(6,8),29-(8,8,8)]
   749      62.137671      62.137671      62.137671    8[6-(6,8),29-(8,8,8)]
   750      62.110999      62.110999      62.110999    8[6-(6,8),29-(8,8,8)]
   751      55.271634      55.271634      55.271634    8[6-(6,8),29-(8,8,8)]
   752       53.06297       53.06297       53.06297    8[6-(6,8),29-(8,8,8)]
   753      46.757885      46.757885      46.757885    8[6-(6,8),29-(8,8,8)]
   754      47.847187      47.847187      47.847187    8[6-(6,8),29-(8,8,8)]
   755      37.913915      37.913915      37.913915    8[6-(6,8),29-(8,8,8)]
   756      36.824613      36.824613      36.824613    8[6-(6,8),29-(8,8,8)]
   757      44.779952      44.779952      44.779952    8[6-(6,8),29-(8,8,8)]
   758      45.872641      45.872641      45.872641    8[6-(6,8),29-(8,8,8)]
   759      39.891848      39.891848      39.891848    8[6-(6,8),29-(8,8,8)]
   760      38.799159      38.799159      38.799159    8[6-(6,8),29-(8,8,8)]
   761      26.956114      26.956114      26.956114    8[6-(6,8),29-(8,8,8)]
   762      28.072089      28.072089      28.072089    8[6-(6,8),29-(8,8,8)]
   763      24.978181      24.978181      24.978181    8[6-(6,8),29-(8,8,8)]
   764      26.097542      26.097542      26.097542    8[6-(6,8),29-(8,8,8)]
   765      57.715686      57.715686      57.715686    8[6-(6,8),29-(8,8,8)]
   766      56.599711      56.599711      56.599711    8[6-(6,8),29-(8,8,8)]
   767      59.693619      59.693619      59.693619    8[6-(6,8),29-(8,8,8)]
   768      58.574258      58.574258      58.574258    8[6-(6,8),29-(8,8,8)]
   769      59.693619      59.693619      59.693619    8[6-(6,8),29-(8,8,8)]
   770      58.574258      58.574258      58.574258    8[6-(6,8),29-(8,8,8)]
   771      57.715686      57.715686      57.715686    8[6-(6,8),29-(8,8,8)]
   772      56.599711      56.599711      56.599711    8[6-(6,8),29-(8,8,8)]
   773      24.978181      24.978181      24.978181    8[6-(6,8),29-(8,8,8)]
   774      26.097542      26.097542      26.097542    8[6-(6,8),29-(8,8,8)]
   775      26.956114      26.956114      26.956114    8[6-(6,8),29-(8,8,8)]
   776      28.072089      28.072089      28.072089    8[6-(6,8),29-(8,8,8)]
   777      22.534129      22.534129      22.534129    8[6-(6,8),29-(8,8,8)]
   778      22.560801      22.560801      22.560801    8[6-(6,8),29-(8,8,8)]
   779      29.400166      29.400166      29.400166    8[6-(6,8),29-(8,8,8)]
   780       31.60883       31.60883       31.60883    8[6-(6,8),29-(8,8,8)]
   781      55.271634      55.271634      55.271634    8[6-(6,8),29-(8,8,8)]
   782       53.06297       53.06297       53.06297    8[6-(6,8),29-(8,8,8)]
   783      62.137671      62.137671      62.137671    8[6-(6,8),29-(8,8,8)]
   784      62.110999      62.110999      62.110999    8[6-(6,8),29-(8,8,8)]
   785      44.779952      44.779952      44.779952    8[6-(6,8),29-(8,8,8)]
   786      45.872641      45.872641      45.872641    8[6-(6,8),29-(8,8,8)]
   787      39.891848      39.891848      39.891848    8[6-(6,8),29-(8,8,8)]
   788      38.799159      38.799159      38.799159    8[6-(6,8),29-(8,8,8)]
   789      46.757885      46.757885      46.757885    8[6-(6,8),29-(8,8,8)]
   790      47.847187      47.847187      47.847187    8[6-(6,8),29-(8,8,8)]
   791      37.913915      37.913915      37.913915    8[6-(6,8),29-(8,8,8)]
   792      36.824613      36.824613      36.824613    8[6-(6,8),29-(8,8,8)]
