# Supplementary material for: A collection of forcefield precursors for metal–organic frameworks
Source: RSC Adv. 2019 Nov 13;9(63):36492–507. doi: 10.1039/c9ra07327b (PMC9075174; doi:10.1039/c9ra07327b)
Supplement: RA-009-C9RA07327B-s786 [file RA-009-C9RA07327B-s786.txt]

GAHWIX_clean

27.033000    0.000000    0.000000
0.000000    36.130000    0.000000
0.000000    -11.056478    32.459621

     1      14.411833      14.411833      14.411833    30[8-(30,30,30),8-(6),8-(6),8-(6)]
     2      13.564078      13.564078      13.564078    30[8-(30,30,30),8-(6),8-(6),8-(6)]
     3      26.678868      26.678868      26.678868    30[8-(30,30,30),8-(6),8-(6),8-(6)]
     4      11.453341      11.453341      11.453341    30[8-(30,30,30),8-(6),8-(6),8-(6)]
     5      26.916217      26.916217      26.916217    30[8-(30,30,30),8-(6),8-(6),8-(6)]
     6        0.30331        0.30331        0.30331    30[8-(30,30,30),8-(6),8-(6),8-(6)]
     7      12.661176      12.661176      12.661176    30[8-(30,30,30),8-(6),8-(6),8-(6)]
     8      24.947404      24.947404      24.947404    30[8-(30,30,30),8-(6),8-(6),8-(6)]
     9      26.137667      26.137667      26.137667    30[8-(30,30,30),8-(6),8-(6),8-(6)]
    10      26.985422      26.985422      26.985422    30[8-(30,30,30),8-(6),8-(6),8-(6)]
    11      13.870632      13.870632      13.870632    30[8-(30,30,30),8-(6),8-(6),8-(6)]
    12       2.063159       2.063159       2.063159    30[8-(30,30,30),8-(6),8-(6),8-(6)]
    13      13.633283      13.633283      13.633283    30[8-(30,30,30),8-(6),8-(6),8-(6)]
    14       13.21319       13.21319       13.21319    30[8-(30,30,30),8-(6),8-(6),8-(6)]
    15       0.855324       0.855324       0.855324    30[8-(30,30,30),8-(6),8-(6),8-(6)]
    16      15.602096      15.602096      15.602096    30[8-(30,30,30),8-(6),8-(6),8-(6)]
    17       0.895333       0.895333       0.895333    30[8-(30,30,30),8-(6),8-(6),8-(6)]
    18       0.047578       0.047578       0.047578    30[8-(30,30,30),8-(6),8-(6),8-(6)]
    19      13.162368      13.162368      13.162368    30[8-(30,30,30),8-(6),8-(6),8-(6)]
    20      24.969841      24.969841      24.969841    30[8-(30,30,30),8-(6),8-(6),8-(6)]
    21      13.399717      13.399717      13.399717    30[8-(30,30,30),8-(6),8-(6),8-(6)]
    22       13.81981       13.81981       13.81981    30[8-(30,30,30),8-(6),8-(6),8-(6)]
    23      26.177676      26.177676      26.177676    30[8-(30,30,30),8-(6),8-(6),8-(6)]
    24      11.430904      11.430904      11.430904    30[8-(30,30,30),8-(6),8-(6),8-(6)]
    25      12.621167      12.621167      12.621167    30[8-(30,30,30),8-(6),8-(6),8-(6)]
    26      13.468922      13.468922      13.468922    30[8-(30,30,30),8-(6),8-(6),8-(6)]
    27       0.354132       0.354132       0.354132    30[8-(30,30,30),8-(6),8-(6),8-(6)]
    28      15.579659      15.579659      15.579659    30[8-(30,30,30),8-(6),8-(6),8-(6)]
    29       0.116783       0.116783       0.116783    30[8-(30,30,30),8-(6),8-(6),8-(6)]
    30       26.72969       26.72969       26.72969    30[8-(30,30,30),8-(6),8-(6),8-(6)]
    31      14.371824      14.371824      14.371824    30[8-(30,30,30),8-(6),8-(6),8-(6)]
    32       2.085596       2.085596       2.085596    30[8-(30,30,30),8-(6),8-(6),8-(6)]
    33      17.409252      17.409252      17.409252    1[7-(6,6)]
    34      19.423211      19.423211      19.423211    1[7-(6,6)]
    35      16.200877      16.200877      16.200877    1[7-(6,6)]
    36        23.5106        23.5106        23.5106    1[7-(6,6)]
    37       20.00442       20.00442       20.00442    1[7-(6,6)]
    38      24.175612      24.175612      24.175612    1[7-(6,6)]
    39       3.365609       3.365609       3.365609    1[7-(6,6)]
    40       4.184708       4.184708       4.184708    1[7-(6,6)]
    41       7.869306       7.869306       7.869306    1[7-(6,6)]
    42      10.924035      10.924035      10.924035    1[7-(6,6)]
    43       9.599418       9.599418       9.599418    1[7-(6,6)]
    44       5.879677       5.879677       5.879677    1[7-(6,6)]
    45      15.627777      15.627777      15.627777    1[6-(6,6)]
    46      16.198174      16.198174      16.198174    1[6-(6,6)]
    47      17.119999      17.119999      17.119999    1[6-(6,6)]
    48      16.433361      16.433361      16.433361    1[6-(6,6)]
    49      18.982573      18.982573      18.982573    1[6-(6,6)]
    50      19.298859      19.298859      19.298859    1[6-(6,6)]
    51      16.944284      16.944284      16.944284    1[6-(6,6)]
    52      22.805039      22.805039      22.805039    1[6-(6,6)]
    53      24.318887      24.318887      24.318887    1[6-(6,6)]
    54      21.447982      21.447982      21.447982    1[6-(6,6)]
    55      19.831409      19.831409      19.831409    1[6-(6,6)]
    56      18.176989      18.176989      18.176989    1[6-(6,6)]
    57       17.32545       17.32545       17.32545    1[6-(6,6)]
    58      13.713841      13.713841      13.713841    1[6-(6,6)]
    59      14.316677      14.316677      14.316677    1[6-(6,6)]
    60      25.521855      25.521855      25.521855    1[6-(6,6)]
    61      24.691942      24.691942      24.691942    1[6-(6,6)]
    62      23.967458      23.967458      23.967458    1[6-(6,6)]
    63      25.043371      25.043371      25.043371    1[6-(6,6)]
    64       21.92917       21.92917       21.92917    1[6-(6,6)]
    65       21.04519       21.04519       21.04519    1[6-(6,6)]
    66      23.453831      23.453831      23.453831    1[6-(6,6)]
    67      19.017716      19.017716      19.017716    1[6-(6,6)]
    68      17.493054      17.493054      17.493054    1[6-(6,6)]
    69      17.011867      17.011867      17.011867    1[6-(6,6)]
    70      18.341891      18.341891      18.341891    1[6-(6,6)]
    71      25.751636      25.751636      25.751636    1[6-(6,6)]
    72      26.470714      26.470714      26.470714    1[6-(6,6)]
    73      22.694204      22.694204      22.694204    1[6-(6,6)]
    74      22.018379      22.018379      22.018379    1[6-(6,6)]
    75       0.821803       0.821803       0.821803    1[6-(6,6)]
    76       1.786881       1.786881       1.786881    1[6-(6,6)]
    77       5.133567       5.133567       5.133567    1[6-(6,6)]
    78       4.111719       4.111719       4.111719    1[6-(6,6)]
    79       4.098203       4.098203       4.098203    1[6-(6,6)]
    80       5.866161       5.866161       5.866161    1[6-(6,6)]
    81        6.74203        6.74203        6.74203    1[6-(6,6)]
    82       3.308839       3.308839       3.308839    1[6-(6,6)]
    83       2.873608       2.873608       2.873608    1[6-(6,6)]
    84       1.538178       1.538178       1.538178    1[6-(6,6)]
    85       2.733036       2.733036       2.733036    1[6-(6,6)]
    86       8.883044       8.883044       8.883044    1[6-(6,6)]
    87      10.164408      10.164408      10.164408    1[6-(6,6)]
    88      10.326606      10.326606      10.326606    1[6-(6,6)]
    89       8.864121       8.864121       8.864121    1[6-(6,6)]
    90       13.48406       13.48406       13.48406    1[6-(6,6)]
    91      12.683884      12.683884      12.683884    1[6-(6,6)]
    92        8.95333        8.95333        8.95333    1[6-(6,6)]
    93       9.750803       9.750803       9.750803    1[6-(6,6)]
    94      10.042759      10.042759      10.042759    1[6-(6,6)]
    95       8.301834       8.301834       8.301834    1[6-(6,6)]
    96       7.755768       7.755768       7.755768    1[6-(6,6)]
    97       9.510209       9.510209       9.510209    1[6-(6,6)]
    98      10.356342      10.356342      10.356342    1[6-(6,6)]
    99      12.440587      12.440587      12.440587    1[6-(6,6)]
   100      11.480915      11.480915      11.480915    1[6-(6,6)]
   101       4.130642       4.130642       4.130642    1[6-(6,6)]
   102       2.403234       2.403234       2.403234    1[6-(6,6)]
   103       4.638863       4.638863       4.638863    1[6-(6,6)]
   104       6.066205       6.066205       6.066205    1[6-(6,6)]
   105      23.140248      23.140248      23.140248    1[7-(6,6)]
   106       21.12629       21.12629       21.12629    1[7-(6,6)]
   107      24.348623      24.348623      24.348623    1[7-(6,6)]
   108        17.0389        17.0389        17.0389    1[7-(6,6)]
   109       20.54508       20.54508       20.54508    1[7-(6,6)]
   110      16.373888      16.373888      16.373888    1[7-(6,6)]
   111      10.150892      10.150892      10.150892    1[7-(6,6)]
   112       9.331792       9.331792       9.331792    1[7-(6,6)]
   113       5.647194       5.647194       5.647194    1[7-(6,6)]
   114       2.592465       2.592465       2.592465    1[7-(6,6)]
   115       3.917082       3.917082       3.917082    1[7-(6,6)]
   116       7.636823       7.636823       7.636823    1[7-(6,6)]
   117      24.921723      24.921723      24.921723    1[6-(6,6)]
   118      24.351326      24.351326      24.351326    1[6-(6,6)]
   119      23.429501      23.429501      23.429501    1[6-(6,6)]
   120      24.116139      24.116139      24.116139    1[6-(6,6)]
   121      21.566927      21.566927      21.566927    1[6-(6,6)]
   122      21.250641      21.250641      21.250641    1[6-(6,6)]
   123      23.605216      23.605216      23.605216    1[6-(6,6)]
   124      17.744461      17.744461      17.744461    1[6-(6,6)]
   125      16.230613      16.230613      16.230613    1[6-(6,6)]
   126      19.101518      19.101518      19.101518    1[6-(6,6)]
   127      20.718091      20.718091      20.718091    1[6-(6,6)]
   128      22.372511      22.372511      22.372511    1[6-(6,6)]
   129       23.22405       23.22405       23.22405    1[6-(6,6)]
   130      26.835659      26.835659      26.835659    1[6-(6,6)]
   131      26.232823      26.232823      26.232823    1[6-(6,6)]
   132      15.027645      15.027645      15.027645    1[6-(6,6)]
   133      15.857558      15.857558      15.857558    1[6-(6,6)]
   134      16.582042      16.582042      16.582042    1[6-(6,6)]
   135      15.506129      15.506129      15.506129    1[6-(6,6)]
   136       18.62033       18.62033       18.62033    1[6-(6,6)]
   137       19.50431       19.50431       19.50431    1[6-(6,6)]
   138      17.095669      17.095669      17.095669    1[6-(6,6)]
   139      21.531785      21.531785      21.531785    1[6-(6,6)]
   140      23.056446      23.056446      23.056446    1[6-(6,6)]
   141      23.537633      23.537633      23.537633    1[6-(6,6)]
   142       22.20761       22.20761       22.20761    1[6-(6,6)]
   143      14.797864      14.797864      14.797864    1[6-(6,6)]
   144      14.078786      14.078786      14.078786    1[6-(6,6)]
   145      17.855297      17.855297      17.855297    1[6-(6,6)]
   146      18.531122      18.531122      18.531122    1[6-(6,6)]
   147      12.694697      12.694697      12.694697    1[6-(6,6)]
   148      11.729619      11.729619      11.729619    1[6-(6,6)]
   149       8.382933       8.382933       8.382933    1[6-(6,6)]
   150       9.404781       9.404781       9.404781    1[6-(6,6)]
   151       9.418297       9.418297       9.418297    1[6-(6,6)]
   152       7.650339       7.650339       7.650339    1[6-(6,6)]
   153        6.77447        6.77447        6.77447    1[6-(6,6)]
   154      10.207661      10.207661      10.207661    1[6-(6,6)]
   155      10.642892      10.642892      10.642892    1[6-(6,6)]
   156      11.978322      11.978322      11.978322    1[6-(6,6)]
   157      10.783464      10.783464      10.783464    1[6-(6,6)]
   158       4.633456       4.633456       4.633456    1[6-(6,6)]
   159       3.352092       3.352092       3.352092    1[6-(6,6)]
   160       3.189894       3.189894       3.189894    1[6-(6,6)]
   161       4.652379       4.652379       4.652379    1[6-(6,6)]
   162        0.03244        0.03244        0.03244    1[6-(6,6)]
   163       0.832616       0.832616       0.832616    1[6-(6,6)]
   164        4.56317        4.56317        4.56317    1[6-(6,6)]
   165       3.765697       3.765697       3.765697    1[6-(6,6)]
   166       3.473741       3.473741       3.473741    1[6-(6,6)]
   167       5.214666       5.214666       5.214666    1[6-(6,6)]
   168       5.760732       5.760732       5.760732    1[6-(6,6)]
   169       4.006291       4.006291       4.006291    1[6-(6,6)]
   170       3.160158       3.160158       3.160158    1[6-(6,6)]
   171       1.075913       1.075913       1.075913    1[6-(6,6)]
   172       2.035585       2.035585       2.035585    1[6-(6,6)]
   173       9.385858       9.385858       9.385858    1[6-(6,6)]
   174      11.113266      11.113266      11.113266    1[6-(6,6)]
   175       8.877637       8.877637       8.877637    1[6-(6,6)]
   176       7.450295       7.450295       7.450295    1[6-(6,6)]
   177       3.892752       3.892752       3.892752    1[7-(6,6)]
   178        5.90671        5.90671        5.90671    1[7-(6,6)]
   179       2.684377       2.684377       2.684377    1[7-(6,6)]
   180         9.9941         9.9941         9.9941    1[7-(6,6)]
   181        6.48792        6.48792        6.48792    1[7-(6,6)]
   182      10.659112      10.659112      10.659112    1[7-(6,6)]
   183      16.882109      16.882109      16.882109    1[7-(6,6)]
   184      17.701208      17.701208      17.701208    1[7-(6,6)]
   185      21.385806      21.385806      21.385806    1[7-(6,6)]
   186      24.440535      24.440535      24.440535    1[7-(6,6)]
   187      23.115918      23.115918      23.115918    1[7-(6,6)]
   188      19.396178      19.396178      19.396178    1[7-(6,6)]
   189       2.111277       2.111277       2.111277    1[6-(6,6)]
   190       2.681674       2.681674       2.681674    1[6-(6,6)]
   191       3.603499       3.603499       3.603499    1[6-(6,6)]
   192       2.916861       2.916861       2.916861    1[6-(6,6)]
   193       5.466073       5.466073       5.466073    1[6-(6,6)]
   194       5.782359       5.782359       5.782359    1[6-(6,6)]
   195       3.427784       3.427784       3.427784    1[6-(6,6)]
   196       9.288539       9.288539       9.288539    1[6-(6,6)]
   197      10.802387      10.802387      10.802387    1[6-(6,6)]
   198       7.931482       7.931482       7.931482    1[6-(6,6)]
   199       6.314909       6.314909       6.314909    1[6-(6,6)]
   200       4.660489       4.660489       4.660489    1[6-(6,6)]
   201        3.80895        3.80895        3.80895    1[6-(6,6)]
   202       0.197341       0.197341       0.197341    1[6-(6,6)]
   203       0.800177       0.800177       0.800177    1[6-(6,6)]
   204      12.005355      12.005355      12.005355    1[6-(6,6)]
   205      11.175442      11.175442      11.175442    1[6-(6,6)]
   206      10.450958      10.450958      10.450958    1[6-(6,6)]
   207      11.526871      11.526871      11.526871    1[6-(6,6)]
   208        8.41267        8.41267        8.41267    1[6-(6,6)]
   209       7.528691       7.528691       7.528691    1[6-(6,6)]
   210       9.937331       9.937331       9.937331    1[6-(6,6)]
   211       5.501215       5.501215       5.501215    1[6-(6,6)]
   212       3.976554       3.976554       3.976554    1[6-(6,6)]
   213       3.495367       3.495367       3.495367    1[6-(6,6)]
   214       4.825391       4.825391       4.825391    1[6-(6,6)]
   215      12.235136      12.235136      12.235136    1[6-(6,6)]
   216      12.954214      12.954214      12.954214    1[6-(6,6)]
   217       9.177703       9.177703       9.177703    1[6-(6,6)]
   218       8.501878       8.501878       8.501878    1[6-(6,6)]
   219      14.338303      14.338303      14.338303    1[6-(6,6)]
   220      15.303381      15.303381      15.303381    1[6-(6,6)]
   221      18.650067      18.650067      18.650067    1[6-(6,6)]
   222      17.628219      17.628219      17.628219    1[6-(6,6)]
   223      17.614703      17.614703      17.614703    1[6-(6,6)]
   224      19.382661      19.382661      19.382661    1[6-(6,6)]
   225       20.25853       20.25853       20.25853    1[6-(6,6)]
   226      16.825339      16.825339      16.825339    1[6-(6,6)]
   227      16.390108      16.390108      16.390108    1[6-(6,6)]
   228      15.054678      15.054678      15.054678    1[6-(6,6)]
   229      16.249536      16.249536      16.249536    1[6-(6,6)]
   230      22.399544      22.399544      22.399544    1[6-(6,6)]
   231      23.680908      23.680908      23.680908    1[6-(6,6)]
   232      23.843106      23.843106      23.843106    1[6-(6,6)]
   233      22.380621      22.380621      22.380621    1[6-(6,6)]
   234       -0.03244       -0.03244       -0.03244    1[6-(6,6)]
   235      26.200384      26.200384      26.200384    1[6-(6,6)]
   236       22.46983       22.46983       22.46983    1[6-(6,6)]
   237      23.267303      23.267303      23.267303    1[6-(6,6)]
   238       23.55926       23.55926       23.55926    1[6-(6,6)]
   239      21.818334      21.818334      21.818334    1[6-(6,6)]
   240      21.272268      21.272268      21.272268    1[6-(6,6)]
   241      23.026709      23.026709      23.026709    1[6-(6,6)]
   242      23.872842      23.872842      23.872842    1[6-(6,6)]
   243      25.957087      25.957087      25.957087    1[6-(6,6)]
   244      24.997415      24.997415      24.997415    1[6-(6,6)]
   245      17.647142      17.647142      17.647142    1[6-(6,6)]
   246      15.919734      15.919734      15.919734    1[6-(6,6)]
   247      18.155363      18.155363      18.155363    1[6-(6,6)]
   248      19.582705      19.582705      19.582705    1[6-(6,6)]
   249       9.623748       9.623748       9.623748    1[7-(6,6)]
   250       7.609789       7.609789       7.609789    1[7-(6,6)]
   251      10.832123      10.832123      10.832123    1[7-(6,6)]
   252         3.5224         3.5224         3.5224    1[7-(6,6)]
   253        7.02858        7.02858        7.02858    1[7-(6,6)]
   254       2.857388       2.857388       2.857388    1[7-(6,6)]
   255      23.667392      23.667392      23.667392    1[7-(6,6)]
   256      22.848292      22.848292      22.848292    1[7-(6,6)]
   257      19.163694      19.163694      19.163694    1[7-(6,6)]
   258      16.108965      16.108965      16.108965    1[7-(6,6)]
   259      17.433582      17.433582      17.433582    1[7-(6,6)]
   260      21.153323      21.153323      21.153323    1[7-(6,6)]
   261      11.405223      11.405223      11.405223    1[6-(6,6)]
   262      10.834826      10.834826      10.834826    1[6-(6,6)]
   263       9.913001       9.913001       9.913001    1[6-(6,6)]
   264      10.599639      10.599639      10.599639    1[6-(6,6)]
   265       8.050427       8.050427       8.050427    1[6-(6,6)]
   266       7.734141       7.734141       7.734141    1[6-(6,6)]
   267      10.088716      10.088716      10.088716    1[6-(6,6)]
   268       4.227961       4.227961       4.227961    1[6-(6,6)]
   269       2.714113       2.714113       2.714113    1[6-(6,6)]
   270       5.585018       5.585018       5.585018    1[6-(6,6)]
   271       7.201591       7.201591       7.201591    1[6-(6,6)]
   272       8.856011       8.856011       8.856011    1[6-(6,6)]
   273        9.70755        9.70755        9.70755    1[6-(6,6)]
   274      13.319159      13.319159      13.319159    1[6-(6,6)]
   275      12.716323      12.716323      12.716323    1[6-(6,6)]
   276       1.511145       1.511145       1.511145    1[6-(6,6)]
   277       2.341058       2.341058       2.341058    1[6-(6,6)]
   278       3.065542       3.065542       3.065542    1[6-(6,6)]
   279       1.989629       1.989629       1.989629    1[6-(6,6)]
   280        5.10383        5.10383        5.10383    1[6-(6,6)]
   281        5.98781        5.98781        5.98781    1[6-(6,6)]
   282       3.579169       3.579169       3.579169    1[6-(6,6)]
   283       8.015285       8.015285       8.015285    1[6-(6,6)]
   284       9.539946       9.539946       9.539946    1[6-(6,6)]
   285      10.021133      10.021133      10.021133    1[6-(6,6)]
   286        8.69111        8.69111        8.69111    1[6-(6,6)]
   287       1.281364       1.281364       1.281364    1[6-(6,6)]
   288       0.562286       0.562286       0.562286    1[6-(6,6)]
   289       4.338797       4.338797       4.338797    1[6-(6,6)]
   290       5.014621       5.014621       5.014621    1[6-(6,6)]
   291      26.211197      26.211197      26.211197    1[6-(6,6)]
   292      25.246119      25.246119      25.246119    1[6-(6,6)]
   293      21.899433      21.899433      21.899433    1[6-(6,6)]
   294      22.921281      22.921281      22.921281    1[6-(6,6)]
   295      22.934797      22.934797      22.934797    1[6-(6,6)]
   296      21.166839      21.166839      21.166839    1[6-(6,6)]
   297       20.29097       20.29097       20.29097    1[6-(6,6)]
   298      23.724161      23.724161      23.724161    1[6-(6,6)]
   299      24.159392      24.159392      24.159392    1[6-(6,6)]
   300      25.494822      25.494822      25.494822    1[6-(6,6)]
   301      24.299964      24.299964      24.299964    1[6-(6,6)]
   302      18.149956      18.149956      18.149956    1[6-(6,6)]
   303      16.868592      16.868592      16.868592    1[6-(6,6)]
   304      16.706394      16.706394      16.706394    1[6-(6,6)]
   305      18.168879      18.168879      18.168879    1[6-(6,6)]
   306       13.54894       13.54894       13.54894    1[6-(6,6)]
   307      14.349116      14.349116      14.349116    1[6-(6,6)]
   308       18.07967       18.07967       18.07967    1[6-(6,6)]
   309      17.282197      17.282197      17.282197    1[6-(6,6)]
   310       16.99024       16.99024       16.99024    1[6-(6,6)]
   311      18.731166      18.731166      18.731166    1[6-(6,6)]
   312      19.277232      19.277232      19.277232    1[6-(6,6)]
   313      17.522791      17.522791      17.522791    1[6-(6,6)]
   314      16.676658      16.676658      16.676658    1[6-(6,6)]
   315      14.592413      14.592413      14.592413    1[6-(6,6)]
   316      15.552085      15.552085      15.552085    1[6-(6,6)]
   317      22.902358      22.902358      22.902358    1[6-(6,6)]
   318      24.629766      24.629766      24.629766    1[6-(6,6)]
   319      22.394137      22.394137      22.394137    1[6-(6,6)]
   320      20.966795      20.966795      20.966795    1[6-(6,6)]
   321      15.338524      15.338524      15.338524    6[6-(6,6),8-(30),8-(30)]
   322      15.881888      15.881888      15.881888    6[6-(1,6),6-(1,6),6-(8,8)]
   323      15.898107      15.898107      15.898107    6[1-(0),6-(1,6),6-(6,6)]
   324       16.26035       16.26035       16.26035    6[1-(0),6-(1,6),6-(6,7)]
   325      16.738834      16.738834      16.738834    6[6-(1,6),6-(1,6),7-(1,6)]
   326      16.795603      16.795603      16.795603    6[1-(0),6-(1,6),6-(6,7)]
   327      16.373888      16.373888      16.373888    6[1-(0),6-(1,6),6-(6,6)]
   328      17.420065      17.420065      17.420065    6[6-(6,6),7-(1,6),8-(0)]
   329      17.890439      17.890439      17.890439    6[6-(1,6),6-(1,6),6-(7,8)]
   330      18.739276      18.739276      18.739276    6[1-(0),6-(6,6),6-(6,6)]
   331      19.252903      19.252903      19.252903    6[6-(1,6),6-(1,6),6-(7,8)]
   332      18.933913      18.933913      18.933913    6[1-(0),6-(6,6),6-(6,6)]
   333      18.082374      18.082374      18.082374    6[6-(1,6),6-(1,6),6-(7,8)]
   334       17.54712       17.54712       17.54712    6[1-(0),6-(6,6),6-(6,6)]
   335      20.217981      20.217981      20.217981    6[6-(6,6),7-(1,6),8-(0)]
   336      21.104663      21.104663      21.104663    6[6-(1,6),6-(1,6),7-(1,6)]
   337      22.513082      22.513082      22.513082    6[1-(0),6-(1,6),6-(6,7)]
   338      23.394358      23.394358      23.394358    6[1-(0),6-(1,6),6-(6,6)]
   339      23.005083      23.005083      23.005083    6[6-(1,6),6-(1,6),6-(8,8)]
   340      21.707499      21.707499      21.707499    6[1-(0),6-(1,6),6-(6,6)]
   341      20.745124      20.745124      20.745124    6[1-(0),6-(1,6),6-(6,7)]
   342      24.045854      24.045854      24.045854    6[6-(6,6),8-(30),8-(30)]
   343       17.81745       17.81745       17.81745    6[6-(6,6),7-(1,6),8-(0)]
   344      16.265756      16.265756      16.265756    6[6-(1,6),6-(1,6),7-(1,6)]
   345      17.244351      17.244351      17.244351    6[1-(0),6-(1,6),6-(6,7)]
   346      16.709097      16.709097      16.709097    6[1-(0),6-(1,6),6-(6,6)]
   347      15.468283      15.468283      15.468283    6[6-(1,6),6-(1,6),6-(8,8)]
   348      14.641073      14.641073      14.641073    6[1-(0),6-(1,6),6-(6,6)]
   349      14.968172      14.968172      14.968172    6[1-(0),6-(1,6),6-(6,7)]
   350      14.965469      14.965469      14.965469    6[6-(6,6),8-(30),8-(30)]
   351       25.93546       25.93546       25.93546    6[6-(6,6),8-(30),8-(30)]
   352      25.408317      25.408317      25.408317    6[6-(1,6),6-(1,6),6-(8,8)]
   353      25.254229      25.254229      25.254229    6[1-(0),6-(1,6),6-(6,6)]
   354      24.737898      24.737898      24.737898    6[1-(0),6-(1,6),6-(6,7)]
   355      24.283744      24.283744      24.283744    6[6-(1,6),6-(1,6),7-(1,6)]
   356      24.343216      24.343216      24.343216    6[1-(0),6-(1,6),6-(6,7)]
   357      24.951459      24.951459      24.951459    6[1-(0),6-(1,6),6-(6,6)]
   358      23.445721      23.445721      23.445721    6[6-(6,6),7-(1,6),8-(0)]
   359      22.853698      22.853698      22.853698    6[6-(1,6),6-(1,6),6-(7,8)]
   360      22.034598      22.034598      22.034598    6[1-(0),6-(6,6),6-(6,6)]
   361      21.342554      21.342554      21.342554    6[6-(1,6),6-(1,6),6-(7,8)]
   362      21.512861      21.512861      21.512861    6[1-(0),6-(6,6),6-(6,6)]
   363      22.326555      22.326555      22.326555    6[6-(1,6),6-(1,6),6-(7,8)]
   364       22.96183       22.96183       22.96183    6[1-(0),6-(6,6),6-(6,6)]
   365      20.496421      20.496421      20.496421    6[6-(6,6),7-(1,6),8-(0)]
   366       18.90688       18.90688       18.90688    6[6-(1,6),6-(1,6),7-(1,6)]
   367      18.604111      18.604111      18.604111    6[1-(0),6-(1,6),6-(6,7)]
   368      17.674175      17.674175      17.674175    6[1-(0),6-(1,6),6-(6,6)]
   369      17.044307      17.044307      17.044307    6[6-(1,6),6-(1,6),6-(8,8)]
   370      17.384922      17.384922      17.384922    6[1-(0),6-(1,6),6-(6,6)]
   371      18.214835      18.214835      18.214835    6[1-(0),6-(1,6),6-(6,7)]
   372      16.076525      16.076525      16.076525    6[6-(6,6),8-(30),8-(30)]
   373      22.480643      22.480643      22.480643    6[6-(6,6),7-(1,6),8-(0)]
   374      23.816073      23.816073      23.816073    6[6-(1,6),6-(1,6),7-(1,6)]
   375       25.11636       25.11636       25.11636    6[1-(0),6-(1,6),6-(6,7)]
   376      25.546185      25.546185      25.546185    6[1-(0),6-(1,6),6-(6,6)]
   377       24.58381       24.58381       24.58381    6[6-(1,6),6-(1,6),6-(8,8)]
   378      23.337589      23.337589      23.337589    6[1-(0),6-(1,6),6-(6,6)]
   379      22.934797      22.934797      22.934797    6[1-(0),6-(1,6),6-(6,7)]
   380      25.078514      25.078514      25.078514    6[6-(6,6),8-(30),8-(30)]
   381        1.91664        1.91664        1.91664    6[6-(6,6),8-(30),8-(30)]
   382       2.495146       2.495146       2.495146    6[6-(1,6),6-(1,6),6-(8,8)]
   383       1.686859       1.686859       1.686859    6[1-(0),6-(1,6),6-(6,6)]
   384       2.273475       2.273475       2.273475    6[1-(0),6-(1,6),6-(6,7)]
   385       3.508883       3.508883       3.508883    6[6-(1,6),6-(1,6),7-(1,6)]
   386       4.260401       4.260401       4.260401    6[1-(0),6-(1,6),6-(6,7)]
   387       3.652158       3.652158       3.652158    6[1-(0),6-(1,6),6-(6,6)]
   388       5.157896       5.157896       5.157896    6[6-(6,6),7-(1,6),8-(0)]
   389       5.333611       5.333611       5.333611    6[6-(1,6),6-(1,6),6-(7,8)]
   390       4.682116       4.682116       4.682116    6[1-(0),6-(6,6),6-(6,6)]
   391        4.87405        4.87405        4.87405    6[6-(1,6),6-(1,6),6-(7,8)]
   392       5.741809       5.741809       5.741809    6[1-(0),6-(6,6),6-(6,6)]
   393       6.452777       6.452777       6.452777    6[6-(1,6),6-(1,6),6-(7,8)]
   394       6.252733       6.252733       6.252733    6[1-(0),6-(6,6),6-(6,6)]
   395       4.198225       4.198225       4.198225    6[6-(6,6),7-(1,6),8-(0)]
   396        3.26018        3.26018        3.26018    6[6-(1,6),6-(1,6),7-(1,6)]
   397       3.108795       3.108795       3.108795    6[1-(0),6-(1,6),6-(6,7)]
   398       2.662751       2.662751       2.662751    6[1-(0),6-(1,6),6-(6,6)]
   399       1.940969       1.940969       1.940969    6[6-(1,6),6-(1,6),6-(8,8)]
   400       1.976112       1.976112       1.976112    6[1-(0),6-(1,6),6-(6,6)]
   401        2.67897        2.67897        2.67897    6[1-(0),6-(1,6),6-(6,7)]
   402       1.200265       1.200265       1.200265    6[6-(6,6),8-(30),8-(30)]
   403       7.344866       7.344866       7.344866    6[6-(6,6),7-(1,6),8-(0)]
   404       8.753285       8.753285       8.753285    6[6-(1,6),6-(1,6),7-(1,6)]
   405       9.142561       9.142561       9.142561    6[1-(0),6-(1,6),6-(6,7)]
   406       9.918408       9.918408       9.918408    6[1-(0),6-(1,6),6-(6,6)]
   407      10.321199      10.321199      10.321199    6[6-(1,6),6-(1,6),6-(8,8)]
   408        9.98599        9.98599        9.98599    6[1-(0),6-(1,6),6-(6,6)]
   409        9.15878        9.15878        9.15878    6[1-(0),6-(1,6),6-(6,7)]
   410      11.126783      11.126783      11.126783    6[6-(6,6),8-(30),8-(30)]
   411      12.224323      12.224323      12.224323    6[6-(6,6),8-(30),8-(30)]
   412      11.672849      11.672849      11.672849    6[6-(1,6),6-(1,6),6-(8,8)]
   413      12.548719      12.548719      12.548719    6[1-(0),6-(1,6),6-(6,6)]
   414      12.070235      12.070235      12.070235    6[1-(0),6-(1,6),6-(6,7)]
   415      10.786167      10.786167      10.786167    6[6-(1,6),6-(1,6),7-(1,6)]
   416       9.883265       9.883265       9.883265    6[1-(0),6-(1,6),6-(6,7)]
   417      10.375265      10.375265      10.375265    6[1-(0),6-(1,6),6-(6,6)]
   418       9.188517       9.188517       9.188517    6[6-(6,6),7-(1,6),8-(0)]
   419       8.977659       8.977659       8.977659    6[6-(1,6),6-(1,6),6-(7,8)]
   420       9.502099       9.502099       9.502099    6[1-(0),6-(6,6),6-(6,6)]
   421       9.212846       9.212846       9.212846    6[6-(1,6),6-(1,6),6-(7,8)]
   422       8.447812       8.447812       8.447812    6[1-(0),6-(6,6),6-(6,6)]
   423       7.890933       7.890933       7.890933    6[6-(1,6),6-(1,6),6-(7,8)]
   424       8.139636       8.139636       8.139636    6[1-(0),6-(6,6),6-(6,6)]
   425       9.850825       9.850825       9.850825    6[6-(6,6),7-(1,6),8-(0)]
   426      10.445551      10.445551      10.445551    6[6-(1,6),6-(1,6),7-(1,6)]
   427      10.099529      10.099529      10.099529    6[1-(0),6-(1,6),6-(6,7)]
   428      10.588826      10.588826      10.588826    6[1-(0),6-(1,6),6-(6,6)]
   429      11.402519      11.402519      11.402519    6[6-(1,6),6-(1,6),6-(8,8)]
   430      11.808014      11.808014      11.808014    6[1-(0),6-(1,6),6-(6,6)]
   431      11.264651      11.264651      11.264651    6[1-(0),6-(1,6),6-(6,7)]
   432      11.940476      11.940476      11.940476    6[6-(6,6),8-(30),8-(30)]
   433       7.096163       7.096163       7.096163    6[6-(6,6),7-(1,6),8-(0)]
   434       5.211962       5.211962       5.211962    6[6-(1,6),6-(1,6),7-(1,6)]
   435       4.182005       4.182005       4.182005    6[1-(0),6-(1,6),6-(6,7)]
   436       3.246663       3.246663       3.246663    6[1-(0),6-(1,6),6-(6,6)]
   437       3.557543       3.557543       3.557543    6[6-(1,6),6-(1,6),6-(8,8)]
   438       4.525324       4.525324       4.525324    6[1-(0),6-(1,6),6-(6,6)]
   439       5.357941       5.357941       5.357941    6[1-(0),6-(1,6),6-(6,7)]
   440       2.581651       2.581651       2.581651    6[6-(6,6),8-(30),8-(30)]
   441      25.210976      25.210976      25.210976    6[6-(6,6),8-(30),8-(30)]
   442      24.667612      24.667612      24.667612    6[6-(1,6),6-(1,6),6-(8,8)]
   443      24.651393      24.651393      24.651393    6[1-(0),6-(1,6),6-(6,6)]
   444      24.289151      24.289151      24.289151    6[1-(0),6-(1,6),6-(6,7)]
   445      23.810666      23.810666      23.810666    6[6-(1,6),6-(1,6),7-(1,6)]
   446      23.753897      23.753897      23.753897    6[1-(0),6-(1,6),6-(6,7)]
   447      24.175612      24.175612      24.175612    6[1-(0),6-(1,6),6-(6,6)]
   448      23.129435      23.129435      23.129435    6[6-(6,6),7-(1,6),8-(0)]
   449      22.659061      22.659061      22.659061    6[6-(1,6),6-(1,6),6-(7,8)]
   450      21.810224      21.810224      21.810224    6[1-(0),6-(6,6),6-(6,6)]
   451      21.296597      21.296597      21.296597    6[6-(1,6),6-(1,6),6-(7,8)]
   452      21.615587      21.615587      21.615587    6[1-(0),6-(6,6),6-(6,6)]
   453      22.467126      22.467126      22.467126    6[6-(1,6),6-(1,6),6-(7,8)]
   454       23.00238       23.00238       23.00238    6[1-(0),6-(6,6),6-(6,6)]
   455      20.331519      20.331519      20.331519    6[6-(6,6),7-(1,6),8-(0)]
   456      19.444837      19.444837      19.444837    6[6-(1,6),6-(1,6),7-(1,6)]
   457      18.036418      18.036418      18.036418    6[1-(0),6-(1,6),6-(6,7)]
   458      17.155142      17.155142      17.155142    6[1-(0),6-(1,6),6-(6,6)]
   459      17.544417      17.544417      17.544417    6[6-(1,6),6-(1,6),6-(8,8)]
   460      18.842001      18.842001      18.842001    6[1-(0),6-(1,6),6-(6,6)]
   461      19.804376      19.804376      19.804376    6[1-(0),6-(1,6),6-(6,7)]
   462      16.503647      16.503647      16.503647    6[6-(6,6),8-(30),8-(30)]
   463       22.73205       22.73205       22.73205    6[6-(6,6),7-(1,6),8-(0)]
   464      24.283744      24.283744      24.283744    6[6-(1,6),6-(1,6),7-(1,6)]
   465      23.305149      23.305149      23.305149    6[1-(0),6-(1,6),6-(6,7)]
   466      23.840403      23.840403      23.840403    6[1-(0),6-(1,6),6-(6,6)]
   467      25.081217      25.081217      25.081217    6[6-(1,6),6-(1,6),6-(8,8)]
   468      25.908427      25.908427      25.908427    6[1-(0),6-(1,6),6-(6,6)]
   469      25.581328      25.581328      25.581328    6[1-(0),6-(1,6),6-(6,7)]
   470      25.584031      25.584031      25.584031    6[6-(6,6),8-(30),8-(30)]
   471       14.61404       14.61404       14.61404    6[6-(6,6),8-(30),8-(30)]
   472      15.141183      15.141183      15.141183    6[6-(1,6),6-(1,6),6-(8,8)]
   473      15.295271      15.295271      15.295271    6[1-(0),6-(1,6),6-(6,6)]
   474      15.811602      15.811602      15.811602    6[1-(0),6-(1,6),6-(6,7)]
   475      16.265756      16.265756      16.265756    6[6-(1,6),6-(1,6),7-(1,6)]
   476      16.206284      16.206284      16.206284    6[1-(0),6-(1,6),6-(6,7)]
   477      15.598041      15.598041      15.598041    6[1-(0),6-(1,6),6-(6,6)]
   478      17.103779      17.103779      17.103779    6[6-(6,6),7-(1,6),8-(0)]
   479      17.695802      17.695802      17.695802    6[6-(1,6),6-(1,6),6-(7,8)]
   480      18.514902      18.514902      18.514902    6[1-(0),6-(6,6),6-(6,6)]
   481      19.206947      19.206947      19.206947    6[6-(1,6),6-(1,6),6-(7,8)]
   482      19.036639      19.036639      19.036639    6[1-(0),6-(6,6),6-(6,6)]
   483      18.222945      18.222945      18.222945    6[6-(1,6),6-(1,6),6-(7,8)]
   484       17.58767       17.58767       17.58767    6[1-(0),6-(6,6),6-(6,6)]
   485      20.053079      20.053079      20.053079    6[6-(6,6),7-(1,6),8-(0)]
   486       21.64262       21.64262       21.64262    6[6-(1,6),6-(1,6),7-(1,6)]
   487      21.945389      21.945389      21.945389    6[1-(0),6-(1,6),6-(6,7)]
   488      22.875325      22.875325      22.875325    6[1-(0),6-(1,6),6-(6,6)]
   489      23.505194      23.505194      23.505194    6[6-(1,6),6-(1,6),6-(8,8)]
   490      23.164578      23.164578      23.164578    6[1-(0),6-(1,6),6-(6,6)]
   491      22.334665      22.334665      22.334665    6[1-(0),6-(1,6),6-(6,7)]
   492      24.472975      24.472975      24.472975    6[6-(6,6),8-(30),8-(30)]
   493      18.068857      18.068857      18.068857    6[6-(6,6),7-(1,6),8-(0)]
   494      16.733427      16.733427      16.733427    6[6-(1,6),6-(1,6),7-(1,6)]
   495       15.43314       15.43314       15.43314    6[1-(0),6-(1,6),6-(6,7)]
   496      15.003315      15.003315      15.003315    6[1-(0),6-(1,6),6-(6,6)]
   497       15.96569       15.96569       15.96569    6[6-(1,6),6-(1,6),6-(8,8)]
   498      17.211911      17.211911      17.211911    6[1-(0),6-(1,6),6-(6,6)]
   499      17.614703      17.614703      17.614703    6[1-(0),6-(1,6),6-(6,7)]
   500      15.470986      15.470986      15.470986    6[6-(6,6),8-(30),8-(30)]
   501       11.59986       11.59986       11.59986    6[6-(6,6),8-(30),8-(30)]
   502      11.021354      11.021354      11.021354    6[6-(1,6),6-(1,6),6-(8,8)]
   503      11.829641      11.829641      11.829641    6[1-(0),6-(1,6),6-(6,6)]
   504      11.243025      11.243025      11.243025    6[1-(0),6-(1,6),6-(6,7)]
   505      10.007617      10.007617      10.007617    6[6-(1,6),6-(1,6),7-(1,6)]
   506       9.256099       9.256099       9.256099    6[1-(0),6-(1,6),6-(6,7)]
   507       9.864342       9.864342       9.864342    6[1-(0),6-(1,6),6-(6,6)]
   508       8.358604       8.358604       8.358604    6[6-(6,6),7-(1,6),8-(0)]
   509       8.182889       8.182889       8.182889    6[6-(1,6),6-(1,6),6-(7,8)]
   510       8.834384       8.834384       8.834384    6[1-(0),6-(6,6),6-(6,6)]
   511        8.64245        8.64245        8.64245    6[6-(1,6),6-(1,6),6-(7,8)]
   512       7.774691       7.774691       7.774691    6[1-(0),6-(6,6),6-(6,6)]
   513       7.063723       7.063723       7.063723    6[6-(1,6),6-(1,6),6-(7,8)]
   514       7.263767       7.263767       7.263767    6[1-(0),6-(6,6),6-(6,6)]
   515       9.318275       9.318275       9.318275    6[6-(6,6),7-(1,6),8-(0)]
   516       10.25632       10.25632       10.25632    6[6-(1,6),6-(1,6),7-(1,6)]
   517      10.407705      10.407705      10.407705    6[1-(0),6-(1,6),6-(6,7)]
   518       10.85375       10.85375       10.85375    6[1-(0),6-(1,6),6-(6,6)]
   519      11.575531      11.575531      11.575531    6[6-(1,6),6-(1,6),6-(8,8)]
   520      11.540388      11.540388      11.540388    6[1-(0),6-(1,6),6-(6,6)]
   521       10.83753       10.83753       10.83753    6[1-(0),6-(1,6),6-(6,7)]
   522      12.316235      12.316235      12.316235    6[6-(6,6),8-(30),8-(30)]
   523       6.171634       6.171634       6.171634    6[6-(6,6),7-(1,6),8-(0)]
   524       4.763215       4.763215       4.763215    6[6-(1,6),6-(1,6),7-(1,6)]
   525       4.373939       4.373939       4.373939    6[1-(0),6-(1,6),6-(6,7)]
   526       3.598092       3.598092       3.598092    6[1-(0),6-(1,6),6-(6,6)]
   527       3.195301       3.195301       3.195301    6[6-(1,6),6-(1,6),6-(8,8)]
   528        3.53051        3.53051        3.53051    6[1-(0),6-(1,6),6-(6,6)]
   529        4.35772        4.35772        4.35772    6[1-(0),6-(1,6),6-(6,7)]
   530       2.389717       2.389717       2.389717    6[6-(6,6),8-(30),8-(30)]
   531       1.292177       1.292177       1.292177    6[6-(6,6),8-(30),8-(30)]
   532       1.843651       1.843651       1.843651    6[6-(1,6),6-(1,6),6-(8,8)]
   533       0.967781       0.967781       0.967781    6[1-(0),6-(1,6),6-(6,6)]
   534       1.446266       1.446266       1.446266    6[1-(0),6-(1,6),6-(6,7)]
   535       2.730333       2.730333       2.730333    6[6-(1,6),6-(1,6),7-(1,6)]
   536       3.633235       3.633235       3.633235    6[1-(0),6-(1,6),6-(6,7)]
   537       3.141235       3.141235       3.141235    6[1-(0),6-(1,6),6-(6,6)]
   538       4.327983       4.327983       4.327983    6[6-(6,6),7-(1,6),8-(0)]
   539       4.538841       4.538841       4.538841    6[6-(1,6),6-(1,6),6-(7,8)]
   540       4.014401       4.014401       4.014401    6[1-(0),6-(6,6),6-(6,6)]
   541       4.303654       4.303654       4.303654    6[6-(1,6),6-(1,6),6-(7,8)]
   542       5.068687       5.068687       5.068687    6[1-(0),6-(6,6),6-(6,6)]
   543       5.625567       5.625567       5.625567    6[6-(1,6),6-(1,6),6-(7,8)]
   544       5.376864       5.376864       5.376864    6[1-(0),6-(6,6),6-(6,6)]
   545       3.665675       3.665675       3.665675    6[6-(6,6),7-(1,6),8-(0)]
   546       3.070949       3.070949       3.070949    6[6-(1,6),6-(1,6),7-(1,6)]
   547       3.416971       3.416971       3.416971    6[1-(0),6-(1,6),6-(6,7)]
   548       2.927674       2.927674       2.927674    6[1-(0),6-(1,6),6-(6,6)]
   549       2.113981       2.113981       2.113981    6[6-(1,6),6-(1,6),6-(8,8)]
   550       1.708486       1.708486       1.708486    6[1-(0),6-(1,6),6-(6,6)]
   551       2.251849       2.251849       2.251849    6[1-(0),6-(1,6),6-(6,7)]
   552       1.576024       1.576024       1.576024    6[6-(6,6),8-(30),8-(30)]
   553       6.420337       6.420337       6.420337    6[6-(6,6),7-(1,6),8-(0)]
   554       8.304538       8.304538       8.304538    6[6-(1,6),6-(1,6),7-(1,6)]
   555       9.334495       9.334495       9.334495    6[1-(0),6-(1,6),6-(6,7)]
   556      10.269837      10.269837      10.269837    6[1-(0),6-(1,6),6-(6,6)]
   557       9.958957       9.958957       9.958957    6[6-(1,6),6-(1,6),6-(8,8)]
   558       8.991176       8.991176       8.991176    6[1-(0),6-(1,6),6-(6,6)]
   559       8.158559       8.158559       8.158559    6[1-(0),6-(1,6),6-(6,7)]
   560      10.934849      10.934849      10.934849    6[6-(6,6),8-(30),8-(30)]
   561       1.822024       1.822024       1.822024    6[6-(6,6),8-(30),8-(30)]
   562       2.365388       2.365388       2.365388    6[6-(1,6),6-(1,6),6-(8,8)]
   563       2.381607       2.381607       2.381607    6[1-(0),6-(1,6),6-(6,6)]
   564        2.74385        2.74385        2.74385    6[1-(0),6-(1,6),6-(6,7)]
   565       3.222334       3.222334       3.222334    6[6-(1,6),6-(1,6),7-(1,6)]
   566       3.279103       3.279103       3.279103    6[1-(0),6-(1,6),6-(6,7)]
   567       2.857388       2.857388       2.857388    6[1-(0),6-(1,6),6-(6,6)]
   568       3.903565       3.903565       3.903565    6[6-(6,6),7-(1,6),8-(0)]
   569       4.373939       4.373939       4.373939    6[6-(1,6),6-(1,6),6-(7,8)]
   570       5.222776       5.222776       5.222776    6[1-(0),6-(6,6),6-(6,6)]
   571       5.736403       5.736403       5.736403    6[6-(1,6),6-(1,6),6-(7,8)]
   572       5.417413       5.417413       5.417413    6[1-(0),6-(6,6),6-(6,6)]
   573       4.565874       4.565874       4.565874    6[6-(1,6),6-(1,6),6-(7,8)]
   574        4.03062        4.03062        4.03062    6[1-(0),6-(6,6),6-(6,6)]
   575       6.701481       6.701481       6.701481    6[6-(6,6),7-(1,6),8-(0)]
   576       7.588163       7.588163       7.588163    6[6-(1,6),6-(1,6),7-(1,6)]
   577       8.996582       8.996582       8.996582    6[1-(0),6-(1,6),6-(6,7)]
   578       9.877858       9.877858       9.877858    6[1-(0),6-(1,6),6-(6,6)]
   579       9.488583       9.488583       9.488583    6[6-(1,6),6-(1,6),6-(8,8)]
   580       8.190999       8.190999       8.190999    6[1-(0),6-(1,6),6-(6,6)]
   581       7.228624       7.228624       7.228624    6[1-(0),6-(1,6),6-(6,7)]
   582      10.529353      10.529353      10.529353    6[6-(6,6),8-(30),8-(30)]
   583        4.30095        4.30095        4.30095    6[6-(6,6),7-(1,6),8-(0)]
   584       2.749256       2.749256       2.749256    6[6-(1,6),6-(1,6),7-(1,6)]
   585       3.727851       3.727851       3.727851    6[1-(0),6-(1,6),6-(6,7)]
   586       3.192597       3.192597       3.192597    6[1-(0),6-(1,6),6-(6,6)]
   587       1.951783       1.951783       1.951783    6[6-(1,6),6-(1,6),6-(8,8)]
   588       1.124573       1.124573       1.124573    6[1-(0),6-(1,6),6-(6,6)]
   589       1.451672       1.451672       1.451672    6[1-(0),6-(1,6),6-(6,7)]
   590       1.448969       1.448969       1.448969    6[6-(6,6),8-(30),8-(30)]
   591       12.41896       12.41896       12.41896    6[6-(6,6),8-(30),8-(30)]
   592      11.891817      11.891817      11.891817    6[6-(1,6),6-(1,6),6-(8,8)]
   593      11.737729      11.737729      11.737729    6[1-(0),6-(1,6),6-(6,6)]
   594      11.221398      11.221398      11.221398    6[1-(0),6-(1,6),6-(6,7)]
   595      10.767244      10.767244      10.767244    6[6-(1,6),6-(1,6),7-(1,6)]
   596      10.826717      10.826717      10.826717    6[1-(0),6-(1,6),6-(6,7)]
   597      11.434959      11.434959      11.434959    6[1-(0),6-(1,6),6-(6,6)]
   598       9.929221       9.929221       9.929221    6[6-(6,6),7-(1,6),8-(0)]
   599       9.337198       9.337198       9.337198    6[6-(1,6),6-(1,6),6-(7,8)]
   600       8.518098       8.518098       8.518098    6[1-(0),6-(6,6),6-(6,6)]
   601       7.826053       7.826053       7.826053    6[6-(1,6),6-(1,6),6-(7,8)]
   602       7.996361       7.996361       7.996361    6[1-(0),6-(6,6),6-(6,6)]
   603       8.810055       8.810055       8.810055    6[6-(1,6),6-(1,6),6-(7,8)]
   604        9.44533        9.44533        9.44533    6[1-(0),6-(6,6),6-(6,6)]
   605       6.979921       6.979921       6.979921    6[6-(6,6),7-(1,6),8-(0)]
   606        5.39038        5.39038        5.39038    6[6-(1,6),6-(1,6),7-(1,6)]
   607       5.087611       5.087611       5.087611    6[1-(0),6-(1,6),6-(6,7)]
   608       4.157675       4.157675       4.157675    6[1-(0),6-(1,6),6-(6,6)]
   609       3.527807       3.527807       3.527807    6[6-(1,6),6-(1,6),6-(8,8)]
   610       3.868422       3.868422       3.868422    6[1-(0),6-(1,6),6-(6,6)]
   611       4.698335       4.698335       4.698335    6[1-(0),6-(1,6),6-(6,7)]
   612       2.560025       2.560025       2.560025    6[6-(6,6),8-(30),8-(30)]
   613       8.964143       8.964143       8.964143    6[6-(6,6),7-(1,6),8-(0)]
   614      10.299573      10.299573      10.299573    6[6-(1,6),6-(1,6),7-(1,6)]
   615       11.59986       11.59986       11.59986    6[1-(0),6-(1,6),6-(6,7)]
   616      12.029685      12.029685      12.029685    6[1-(0),6-(1,6),6-(6,6)]
   617       11.06731       11.06731       11.06731    6[6-(1,6),6-(1,6),6-(8,8)]
   618       9.821089       9.821089       9.821089    6[1-(0),6-(1,6),6-(6,6)]
   619       9.418297       9.418297       9.418297    6[1-(0),6-(1,6),6-(6,7)]
   620      11.562014      11.562014      11.562014    6[6-(6,6),8-(30),8-(30)]
   621       15.43314       15.43314       15.43314    6[6-(6,6),8-(30),8-(30)]
   622      16.011646      16.011646      16.011646    6[6-(1,6),6-(1,6),6-(8,8)]
   623      15.203359      15.203359      15.203359    6[1-(0),6-(1,6),6-(6,6)]
   624      15.789975      15.789975      15.789975    6[1-(0),6-(1,6),6-(6,7)]
   625      17.025383      17.025383      17.025383    6[6-(1,6),6-(1,6),7-(1,6)]
   626      17.776901      17.776901      17.776901    6[1-(0),6-(1,6),6-(6,7)]
   627      17.168658      17.168658      17.168658    6[1-(0),6-(1,6),6-(6,6)]
   628      18.674396      18.674396      18.674396    6[6-(6,6),7-(1,6),8-(0)]
   629      18.850111      18.850111      18.850111    6[6-(1,6),6-(1,6),6-(7,8)]
   630      18.198616      18.198616      18.198616    6[1-(0),6-(6,6),6-(6,6)]
   631       18.39055       18.39055       18.39055    6[6-(1,6),6-(1,6),6-(7,8)]
   632      19.258309      19.258309      19.258309    6[1-(0),6-(6,6),6-(6,6)]
   633      19.969277      19.969277      19.969277    6[6-(1,6),6-(1,6),6-(7,8)]
   634      19.769233      19.769233      19.769233    6[1-(0),6-(6,6),6-(6,6)]
   635      17.714725      17.714725      17.714725    6[6-(6,6),7-(1,6),8-(0)]
   636       16.77668       16.77668       16.77668    6[6-(1,6),6-(1,6),7-(1,6)]
   637      16.625295      16.625295      16.625295    6[1-(0),6-(1,6),6-(6,7)]
   638      16.179251      16.179251      16.179251    6[1-(0),6-(1,6),6-(6,6)]
   639      15.457469      15.457469      15.457469    6[6-(1,6),6-(1,6),6-(8,8)]
   640      15.492612      15.492612      15.492612    6[1-(0),6-(1,6),6-(6,6)]
   641       16.19547       16.19547       16.19547    6[1-(0),6-(1,6),6-(6,7)]
   642      14.716765      14.716765      14.716765    6[6-(6,6),8-(30),8-(30)]
   643      20.861366      20.861366      20.861366    6[6-(6,6),7-(1,6),8-(0)]
   644      22.269785      22.269785      22.269785    6[6-(1,6),6-(1,6),7-(1,6)]
   645      22.659061      22.659061      22.659061    6[1-(0),6-(1,6),6-(6,7)]
   646      23.434908      23.434908      23.434908    6[1-(0),6-(1,6),6-(6,6)]
   647      23.837699      23.837699      23.837699    6[6-(1,6),6-(1,6),6-(8,8)]
   648       23.50249       23.50249       23.50249    6[1-(0),6-(1,6),6-(6,6)]
   649       22.67528       22.67528       22.67528    6[1-(0),6-(1,6),6-(6,7)]
   650      24.643283      24.643283      24.643283    6[6-(6,6),8-(30),8-(30)]
   651      25.740823      25.740823      25.740823    6[6-(6,6),8-(30),8-(30)]
   652      25.189349      25.189349      25.189349    6[6-(1,6),6-(1,6),6-(8,8)]
   653      26.065219      26.065219      26.065219    6[1-(0),6-(1,6),6-(6,6)]
   654      25.586735      25.586735      25.586735    6[1-(0),6-(1,6),6-(6,7)]
   655      24.302667      24.302667      24.302667    6[6-(1,6),6-(1,6),7-(1,6)]
   656      23.399765      23.399765      23.399765    6[1-(0),6-(1,6),6-(6,7)]
   657      23.891765      23.891765      23.891765    6[1-(0),6-(1,6),6-(6,6)]
   658      22.705017      22.705017      22.705017    6[6-(6,6),7-(1,6),8-(0)]
   659      22.494159      22.494159      22.494159    6[6-(1,6),6-(1,6),6-(7,8)]
   660        23.0186        23.0186        23.0186    6[1-(0),6-(6,6),6-(6,6)]
   661      22.729346      22.729346      22.729346    6[6-(1,6),6-(1,6),6-(7,8)]
   662      21.964313      21.964313      21.964313    6[1-(0),6-(6,6),6-(6,6)]
   663      21.407433      21.407433      21.407433    6[6-(1,6),6-(1,6),6-(7,8)]
   664      21.656136      21.656136      21.656136    6[1-(0),6-(6,6),6-(6,6)]
   665      23.367325      23.367325      23.367325    6[6-(6,6),7-(1,6),8-(0)]
   666      23.962051      23.962051      23.962051    6[6-(1,6),6-(1,6),7-(1,6)]
   667      23.616029      23.616029      23.616029    6[1-(0),6-(1,6),6-(6,7)]
   668      24.105326      24.105326      24.105326    6[1-(0),6-(1,6),6-(6,6)]
   669      24.919019      24.919019      24.919019    6[6-(1,6),6-(1,6),6-(8,8)]
   670      25.324514      25.324514      25.324514    6[1-(0),6-(1,6),6-(6,6)]
   671      24.781151      24.781151      24.781151    6[1-(0),6-(1,6),6-(6,7)]
   672      25.456976      25.456976      25.456976    6[6-(6,6),8-(30),8-(30)]
   673      20.612662      20.612662      20.612662    6[6-(6,6),7-(1,6),8-(0)]
   674      18.728462      18.728462      18.728462    6[6-(1,6),6-(1,6),7-(1,6)]
   675      17.698505      17.698505      17.698505    6[1-(0),6-(1,6),6-(6,7)]
   676      16.763163      16.763163      16.763163    6[1-(0),6-(1,6),6-(6,6)]
   677      17.074043      17.074043      17.074043    6[6-(1,6),6-(1,6),6-(8,8)]
   678      18.041824      18.041824      18.041824    6[1-(0),6-(1,6),6-(6,6)]
   679      18.874441      18.874441      18.874441    6[1-(0),6-(1,6),6-(6,7)]
   680      16.098152      16.098152      16.098152    6[6-(6,6),8-(30),8-(30)]
   681      11.694476      11.694476      11.694476    6[6-(6,6),8-(30),8-(30)]
   682      11.151113      11.151113      11.151113    6[6-(1,6),6-(1,6),6-(8,8)]
   683      11.134893      11.134893      11.134893    6[1-(0),6-(1,6),6-(6,6)]
   684      10.772651      10.772651      10.772651    6[1-(0),6-(1,6),6-(6,7)]
   685      10.294166      10.294166      10.294166    6[6-(1,6),6-(1,6),7-(1,6)]
   686      10.237397      10.237397      10.237397    6[1-(0),6-(1,6),6-(6,7)]
   687      10.659112      10.659112      10.659112    6[1-(0),6-(1,6),6-(6,6)]
   688       9.612935       9.612935       9.612935    6[6-(6,6),7-(1,6),8-(0)]
   689       9.142561       9.142561       9.142561    6[6-(1,6),6-(1,6),6-(7,8)]
   690       8.293724       8.293724       8.293724    6[1-(0),6-(6,6),6-(6,6)]
   691       7.780097       7.780097       7.780097    6[6-(1,6),6-(1,6),6-(7,8)]
   692       8.099087       8.099087       8.099087    6[1-(0),6-(6,6),6-(6,6)]
   693       8.950626       8.950626       8.950626    6[6-(1,6),6-(1,6),6-(7,8)]
   694        9.48588        9.48588        9.48588    6[1-(0),6-(6,6),6-(6,6)]
   695       6.815019       6.815019       6.815019    6[6-(6,6),7-(1,6),8-(0)]
   696       5.928337       5.928337       5.928337    6[6-(1,6),6-(1,6),7-(1,6)]
   697       4.519918       4.519918       4.519918    6[1-(0),6-(1,6),6-(6,7)]
   698       3.638642       3.638642       3.638642    6[1-(0),6-(1,6),6-(6,6)]
   699       4.027917       4.027917       4.027917    6[6-(1,6),6-(1,6),6-(8,8)]
   700       5.325501       5.325501       5.325501    6[1-(0),6-(1,6),6-(6,6)]
   701       6.287876       6.287876       6.287876    6[1-(0),6-(1,6),6-(6,7)]
   702       2.987147       2.987147       2.987147    6[6-(6,6),8-(30),8-(30)]
   703        9.21555        9.21555        9.21555    6[6-(6,6),7-(1,6),8-(0)]
   704      10.767244      10.767244      10.767244    6[6-(1,6),6-(1,6),7-(1,6)]
   705       9.788649       9.788649       9.788649    6[1-(0),6-(1,6),6-(6,7)]
   706      10.323903      10.323903      10.323903    6[1-(0),6-(1,6),6-(6,6)]
   707      11.564717      11.564717      11.564717    6[6-(1,6),6-(1,6),6-(8,8)]
   708      12.391927      12.391927      12.391927    6[1-(0),6-(1,6),6-(6,6)]
   709      12.064828      12.064828      12.064828    6[1-(0),6-(1,6),6-(6,7)]
   710      12.067531      12.067531      12.067531    6[6-(6,6),8-(30),8-(30)]
   711        1.09754        1.09754        1.09754    6[6-(6,6),8-(30),8-(30)]
   712       1.624683       1.624683       1.624683    6[6-(1,6),6-(1,6),6-(8,8)]
   713       1.778771       1.778771       1.778771    6[1-(0),6-(1,6),6-(6,6)]
   714       2.295102       2.295102       2.295102    6[1-(0),6-(1,6),6-(6,7)]
   715       2.749256       2.749256       2.749256    6[6-(1,6),6-(1,6),7-(1,6)]
   716       2.689784       2.689784       2.689784    6[1-(0),6-(1,6),6-(6,7)]
   717       2.081541       2.081541       2.081541    6[1-(0),6-(1,6),6-(6,6)]
   718       3.587279       3.587279       3.587279    6[6-(6,6),7-(1,6),8-(0)]
   719       4.179302       4.179302       4.179302    6[6-(1,6),6-(1,6),6-(7,8)]
   720       4.998402       4.998402       4.998402    6[1-(0),6-(6,6),6-(6,6)]
   721       5.690447       5.690447       5.690447    6[6-(1,6),6-(1,6),6-(7,8)]
   722       5.520139       5.520139       5.520139    6[1-(0),6-(6,6),6-(6,6)]
   723       4.706445       4.706445       4.706445    6[6-(1,6),6-(1,6),6-(7,8)]
   724        4.07117        4.07117        4.07117    6[1-(0),6-(6,6),6-(6,6)]
   725       6.536579       6.536579       6.536579    6[6-(6,6),7-(1,6),8-(0)]
   726        8.12612        8.12612        8.12612    6[6-(1,6),6-(1,6),7-(1,6)]
   727       8.428889       8.428889       8.428889    6[1-(0),6-(1,6),6-(6,7)]
   728       9.358825       9.358825       9.358825    6[1-(0),6-(1,6),6-(6,6)]
   729       9.988694       9.988694       9.988694    6[6-(1,6),6-(1,6),6-(8,8)]
   730       9.648078       9.648078       9.648078    6[1-(0),6-(1,6),6-(6,6)]
   731       8.818165       8.818165       8.818165    6[1-(0),6-(1,6),6-(6,7)]
   732      10.956475      10.956475      10.956475    6[6-(6,6),8-(30),8-(30)]
   733       4.552357       4.552357       4.552357    6[6-(6,6),7-(1,6),8-(0)]
   734       3.216927       3.216927       3.216927    6[6-(1,6),6-(1,6),7-(1,6)]
   735        1.91664        1.91664        1.91664    6[1-(0),6-(1,6),6-(6,7)]
   736       1.486815       1.486815       1.486815    6[1-(0),6-(1,6),6-(6,6)]
   737        2.44919        2.44919        2.44919    6[6-(1,6),6-(1,6),6-(8,8)]
   738       3.695411       3.695411       3.695411    6[1-(0),6-(1,6),6-(6,6)]
   739       4.098203       4.098203       4.098203    6[1-(0),6-(1,6),6-(6,7)]
   740       1.954486       1.954486       1.954486    6[6-(6,6),8-(30),8-(30)]
   741       25.11636       25.11636       25.11636    6[6-(6,6),8-(30),8-(30)]
   742      24.537854      24.537854      24.537854    6[6-(1,6),6-(1,6),6-(8,8)]
   743      25.346141      25.346141      25.346141    6[1-(0),6-(1,6),6-(6,6)]
   744      24.759525      24.759525      24.759525    6[1-(0),6-(1,6),6-(6,7)]
   745      23.524117      23.524117      23.524117    6[6-(1,6),6-(1,6),7-(1,6)]
   746      22.772599      22.772599      22.772599    6[1-(0),6-(1,6),6-(6,7)]
   747      23.380842      23.380842      23.380842    6[1-(0),6-(1,6),6-(6,6)]
   748      21.875104      21.875104      21.875104    6[6-(6,6),7-(1,6),8-(0)]
   749      21.699389      21.699389      21.699389    6[6-(1,6),6-(1,6),6-(7,8)]
   750      22.350884      22.350884      22.350884    6[1-(0),6-(6,6),6-(6,6)]
   751       22.15895       22.15895       22.15895    6[6-(1,6),6-(1,6),6-(7,8)]
   752      21.291191      21.291191      21.291191    6[1-(0),6-(6,6),6-(6,6)]
   753      20.580223      20.580223      20.580223    6[6-(1,6),6-(1,6),6-(7,8)]
   754      20.780267      20.780267      20.780267    6[1-(0),6-(6,6),6-(6,6)]
   755      22.834775      22.834775      22.834775    6[6-(6,6),7-(1,6),8-(0)]
   756       23.77282       23.77282       23.77282    6[6-(1,6),6-(1,6),7-(1,6)]
   757      23.924205      23.924205      23.924205    6[1-(0),6-(1,6),6-(6,7)]
   758      24.370249      24.370249      24.370249    6[1-(0),6-(1,6),6-(6,6)]
   759      25.092031      25.092031      25.092031    6[6-(1,6),6-(1,6),6-(8,8)]
   760      25.056888      25.056888      25.056888    6[1-(0),6-(1,6),6-(6,6)]
   761       24.35403       24.35403       24.35403    6[1-(0),6-(1,6),6-(6,7)]
   762      25.832735      25.832735      25.832735    6[6-(6,6),8-(30),8-(30)]
   763      19.688134      19.688134      19.688134    6[6-(6,6),7-(1,6),8-(0)]
   764      18.279715      18.279715      18.279715    6[6-(1,6),6-(1,6),7-(1,6)]
   765      17.890439      17.890439      17.890439    6[1-(0),6-(1,6),6-(6,7)]
   766      17.114592      17.114592      17.114592    6[1-(0),6-(1,6),6-(6,6)]
   767      16.711801      16.711801      16.711801    6[6-(1,6),6-(1,6),6-(8,8)]
   768       17.04701       17.04701       17.04701    6[1-(0),6-(1,6),6-(6,6)]
   769       17.87422       17.87422       17.87422    6[1-(0),6-(1,6),6-(6,7)]
   770      15.906217      15.906217      15.906217    6[6-(6,6),8-(30),8-(30)]
   771      14.808677      14.808677      14.808677    6[6-(6,6),8-(30),8-(30)]
   772      15.360151      15.360151      15.360151    6[6-(1,6),6-(1,6),6-(8,8)]
   773      14.484281      14.484281      14.484281    6[1-(0),6-(1,6),6-(6,6)]
   774      14.962766      14.962766      14.962766    6[1-(0),6-(1,6),6-(6,7)]
   775      16.246833      16.246833      16.246833    6[6-(1,6),6-(1,6),7-(1,6)]
   776      17.149735      17.149735      17.149735    6[1-(0),6-(1,6),6-(6,7)]
   777      16.657735      16.657735      16.657735    6[1-(0),6-(1,6),6-(6,6)]
   778      17.844483      17.844483      17.844483    6[6-(6,6),7-(1,6),8-(0)]
   779      18.055341      18.055341      18.055341    6[6-(1,6),6-(1,6),6-(7,8)]
   780      17.530901      17.530901      17.530901    6[1-(0),6-(6,6),6-(6,6)]
   781      17.820154      17.820154      17.820154    6[6-(1,6),6-(1,6),6-(7,8)]
   782      18.585188      18.585188      18.585188    6[1-(0),6-(6,6),6-(6,6)]
   783      19.142067      19.142067      19.142067    6[6-(1,6),6-(1,6),6-(7,8)]
   784      18.893364      18.893364      18.893364    6[1-(0),6-(6,6),6-(6,6)]
   785      17.182175      17.182175      17.182175    6[6-(6,6),7-(1,6),8-(0)]
   786      16.587449      16.587449      16.587449    6[6-(1,6),6-(1,6),7-(1,6)]
   787      16.933471      16.933471      16.933471    6[1-(0),6-(1,6),6-(6,7)]
   788      16.444174      16.444174      16.444174    6[1-(0),6-(1,6),6-(6,6)]
   789      15.630481      15.630481      15.630481    6[6-(1,6),6-(1,6),6-(8,8)]
   790      15.224986      15.224986      15.224986    6[1-(0),6-(1,6),6-(6,6)]
   791      15.768349      15.768349      15.768349    6[1-(0),6-(1,6),6-(6,7)]
   792      15.092524      15.092524      15.092524    6[6-(6,6),8-(30),8-(30)]
   793      19.936838      19.936838      19.936838    6[6-(6,6),7-(1,6),8-(0)]
   794      21.821038      21.821038      21.821038    6[6-(1,6),6-(1,6),7-(1,6)]
   795      22.850995      22.850995      22.850995    6[1-(0),6-(1,6),6-(6,7)]
   796      23.786337      23.786337      23.786337    6[1-(0),6-(1,6),6-(6,6)]
   797      23.475457      23.475457      23.475457    6[6-(1,6),6-(1,6),6-(8,8)]
   798      22.507676      22.507676      22.507676    6[1-(0),6-(1,6),6-(6,6)]
   799      21.675059      21.675059      21.675059    6[1-(0),6-(1,6),6-(6,7)]
   800      24.451349      24.451349      24.451349    6[6-(6,6),8-(30),8-(30)]
   801      17.222724      17.222724      17.222724    7[1-(0),6-(6,6),6-(6,8)]
   802      20.155805      20.155805      20.155805    7[1-(0),6-(6,6),6-(6,8)]
   803       16.73613       16.73613       16.73613    7[1-(0),6-(6,6),6-(6,8)]
   804      23.721457      23.721457      23.721457    7[1-(0),6-(6,6),6-(6,8)]
   805      19.826002      19.826002      19.826002    7[1-(0),6-(6,6),6-(6,8)]
   806        23.5106        23.5106        23.5106    7[1-(0),6-(6,6),6-(6,8)]
   807       3.968444       3.968444       3.968444    7[1-(0),6-(6,6),6-(6,8)]
   808       3.911675       3.911675       3.911675    7[1-(0),6-(6,6),6-(6,8)]
   809       7.977438       7.977438       7.977438    7[1-(0),6-(6,6),6-(6,8)]
   810      10.350936      10.350936      10.350936    7[1-(0),6-(6,6),6-(6,8)]
   811        9.92057        9.92057        9.92057    7[1-(0),6-(6,6),6-(6,8)]
   812       6.044579       6.044579       6.044579    7[1-(0),6-(6,6),6-(6,8)]
   813      23.326776      23.326776      23.326776    7[1-(0),6-(6,6),6-(6,8)]
   814      20.393695      20.393695      20.393695    7[1-(0),6-(6,6),6-(6,8)]
   815       23.81337       23.81337       23.81337    7[1-(0),6-(6,6),6-(6,8)]
   816      16.828042      16.828042      16.828042    7[1-(0),6-(6,6),6-(6,8)]
   817      20.723498      20.723498      20.723498    7[1-(0),6-(6,6),6-(6,8)]
   818        17.0389        17.0389        17.0389    7[1-(0),6-(6,6),6-(6,8)]
   819       9.548056       9.548056       9.548056    7[1-(0),6-(6,6),6-(6,8)]
   820       9.604825       9.604825       9.604825    7[1-(0),6-(6,6),6-(6,8)]
   821       5.539062       5.539062       5.539062    7[1-(0),6-(6,6),6-(6,8)]
   822       3.165564       3.165564       3.165564    7[1-(0),6-(6,6),6-(6,8)]
   823        3.59593        3.59593        3.59593    7[1-(0),6-(6,6),6-(6,8)]
   824       7.471921       7.471921       7.471921    7[1-(0),6-(6,6),6-(6,8)]
   825       3.706224       3.706224       3.706224    7[1-(0),6-(6,6),6-(6,8)]
   826       6.639305       6.639305       6.639305    7[1-(0),6-(6,6),6-(6,8)]
   827        3.21963        3.21963        3.21963    7[1-(0),6-(6,6),6-(6,8)]
   828      10.204958      10.204958      10.204958    7[1-(0),6-(6,6),6-(6,8)]
   829       6.309502       6.309502       6.309502    7[1-(0),6-(6,6),6-(6,8)]
   830         9.9941         9.9941         9.9941    7[1-(0),6-(6,6),6-(6,8)]
   831      17.484944      17.484944      17.484944    7[1-(0),6-(6,6),6-(6,8)]
   832      17.428175      17.428175      17.428175    7[1-(0),6-(6,6),6-(6,8)]
   833      21.493938      21.493938      21.493938    7[1-(0),6-(6,6),6-(6,8)]
   834      23.867436      23.867436      23.867436    7[1-(0),6-(6,6),6-(6,8)]
   835       23.43707       23.43707       23.43707    7[1-(0),6-(6,6),6-(6,8)]
   836      19.561079      19.561079      19.561079    7[1-(0),6-(6,6),6-(6,8)]
   837       9.810276       9.810276       9.810276    7[1-(0),6-(6,6),6-(6,8)]
   838       6.877195       6.877195       6.877195    7[1-(0),6-(6,6),6-(6,8)]
   839       10.29687       10.29687       10.29687    7[1-(0),6-(6,6),6-(6,8)]
   840       3.311543       3.311543       3.311543    7[1-(0),6-(6,6),6-(6,8)]
   841       7.206998       7.206998       7.206998    7[1-(0),6-(6,6),6-(6,8)]
   842         3.5224         3.5224         3.5224    7[1-(0),6-(6,6),6-(6,8)]
   843      23.064556      23.064556      23.064556    7[1-(0),6-(6,6),6-(6,8)]
   844      23.121325      23.121325      23.121325    7[1-(0),6-(6,6),6-(6,8)]
   845      19.055562      19.055562      19.055562    7[1-(0),6-(6,6),6-(6,8)]
   846      16.682064      16.682064      16.682064    7[1-(0),6-(6,6),6-(6,8)]
   847       17.11243       17.11243       17.11243    7[1-(0),6-(6,6),6-(6,8)]
   848      20.988421      20.988421      20.988421    7[1-(0),6-(6,6),6-(6,8)]
   849      15.332036      15.332036      15.332036    8[6-(6,8),30-(8,8,8)]
   850       14.84382       14.84382       14.84382    8[6-(6,8),30-(8,8,8)]
   851      25.192053      25.192053      25.192053    8[6-(6,8),30-(8,8,8)]
   852      23.679016      23.679016      23.679016    8[6-(6,8),30-(8,8,8)]
   853      13.682212      13.682212      13.682212    8[6-(6,8),30-(8,8,8)]
   854      15.808898      15.808898      15.808898    8[6-(6,8),30-(8,8,8)]
   855      17.287603      17.287603      17.287603    8[6-(6,7)]
   856      21.072223      21.072223      21.072223    8[6-(6,7)]
   857      18.679803      18.679803      18.679803    8[6-(6,7)]
   858      26.207142      26.207142      26.207142    8[6-(6,8),30-(8,8,8)]
   859      26.252557      26.252557      26.252557    8[6-(6,8),30-(8,8,8)]
   860      15.661569      15.661569      15.661569    8[6-(6,8),30-(8,8,8)]
   861      15.657243      15.657243      15.657243    8[6-(6,8),30-(8,8,8)]
   862      24.229678      24.229678      24.229678    8[6-(6,8),30-(8,8,8)]
   863      26.330142      26.330142      26.330142    8[6-(6,8),30-(8,8,8)]
   864      23.726864      23.726864      23.726864    8[6-(6,7)]
   865      20.293673      20.293673      20.293673    8[6-(6,7)]
   866      21.499345      21.499345      21.499345    8[6-(6,7)]
   867       0.897496       0.897496       0.897496    8[6-(6,8),30-(8,8,8)]
   868       2.608684       2.608684       2.608684    8[6-(6,8),30-(8,8,8)]
   869       0.599592       0.599592       0.599592    8[6-(6,8),30-(8,8,8)]
   870       1.424639       1.424639       1.424639    8[6-(6,8),30-(8,8,8)]
   871      11.467399      11.467399      11.467399    8[6-(6,8),30-(8,8,8)]
   872      11.485511      11.485511      11.485511    8[6-(6,8),30-(8,8,8)]
   873       6.089994       6.089994       6.089994    8[6-(6,7)]
   874       3.884642       3.884642       3.884642    8[6-(6,7)]
   875       7.584108       7.584108       7.584108    8[6-(6,7)]
   876      13.450539      13.450539      13.450539    8[6-(6,8),30-(8,8,8)]
   877       11.35386       11.35386       11.35386    8[6-(6,8),30-(8,8,8)]
   878      11.734214      11.734214      11.734214    8[6-(6,8),30-(8,8,8)]
   879      12.568723      12.568723      12.568723    8[6-(6,8),30-(8,8,8)]
   880       1.492222       1.492222       1.492222    8[6-(6,8),30-(8,8,8)]
   881       2.841168       2.841168       2.841168    8[6-(6,8),30-(8,8,8)]
   882       8.335085       8.335085       8.335085    8[6-(6,7)]
   883      10.304439      10.304439      10.304439    8[6-(6,7)]
   884       7.342163       7.342163       7.342163    8[6-(6,7)]
   885      13.338893      13.338893      13.338893    8[30-(8,8,8),30-(8,8,8),30-(8,8,8),30-(8,8,8)]
   886      26.752127      26.752127      26.752127    8[30-(8,8,8),30-(8,8,8),30-(8,8,8),30-(8,8,8)]
   887      25.217464      25.217464      25.217464    8[6-(6,8),30-(8,8,8)]
   888       25.70568       25.70568       25.70568    8[6-(6,8),30-(8,8,8)]
   889      15.357447      15.357447      15.357447    8[6-(6,8),30-(8,8,8)]
   890      16.870484      16.870484      16.870484    8[6-(6,8),30-(8,8,8)]
   891      26.867288      26.867288      26.867288    8[6-(6,8),30-(8,8,8)]
   892      24.740602      24.740602      24.740602    8[6-(6,8),30-(8,8,8)]
   893      23.261897      23.261897      23.261897    8[6-(6,7)]
   894      19.477276      19.477276      19.477276    8[6-(6,7)]
   895      21.869697      21.869697      21.869697    8[6-(6,7)]
   896      14.342358      14.342358      14.342358    8[6-(6,8),30-(8,8,8)]
   897      14.296943      14.296943      14.296943    8[6-(6,8),30-(8,8,8)]
   898      24.887931      24.887931      24.887931    8[6-(6,8),30-(8,8,8)]
   899      24.892257      24.892257      24.892257    8[6-(6,8),30-(8,8,8)]
   900      16.319822      16.319822      16.319822    8[6-(6,8),30-(8,8,8)]
   901      14.219358      14.219358      14.219358    8[6-(6,8),30-(8,8,8)]
   902      16.822636      16.822636      16.822636    8[6-(6,7)]
   903      20.255827      20.255827      20.255827    8[6-(6,7)]
   904      19.050155      19.050155      19.050155    8[6-(6,7)]
   905      12.619004      12.619004      12.619004    8[6-(6,8),30-(8,8,8)]
   906      10.907816      10.907816      10.907816    8[6-(6,8),30-(8,8,8)]
   907      12.916908      12.916908      12.916908    8[6-(6,8),30-(8,8,8)]
   908      12.091861      12.091861      12.091861    8[6-(6,8),30-(8,8,8)]
   909       2.049101       2.049101       2.049101    8[6-(6,8),30-(8,8,8)]
   910       2.030989       2.030989       2.030989    8[6-(6,8),30-(8,8,8)]
   911       7.426506       7.426506       7.426506    8[6-(6,7)]
   912       9.631858       9.631858       9.631858    8[6-(6,7)]
   913       5.932392       5.932392       5.932392    8[6-(6,7)]
   914       0.065961       0.065961       0.065961    8[6-(6,8),30-(8,8,8)]
   915        2.16264        2.16264        2.16264    8[6-(6,8),30-(8,8,8)]
   916       1.782286       1.782286       1.782286    8[6-(6,8),30-(8,8,8)]
   917       0.947777       0.947777       0.947777    8[6-(6,8),30-(8,8,8)]
   918      12.024278      12.024278      12.024278    8[6-(6,8),30-(8,8,8)]
   919      10.675332      10.675332      10.675332    8[6-(6,8),30-(8,8,8)]
   920       5.181415       5.181415       5.181415    8[6-(6,7)]
   921       3.212061       3.212061       3.212061    8[6-(6,7)]
   922       6.174337       6.174337       6.174337    8[6-(6,7)]
   923       0.177607       0.177607       0.177607    8[30-(8,8,8),30-(8,8,8),30-(8,8,8),30-(8,8,8)]
   924      13.797373      13.797373      13.797373    8[30-(8,8,8),30-(8,8,8),30-(8,8,8),30-(8,8,8)]
   925       1.815536       1.815536       1.815536    8[6-(6,8),30-(8,8,8)]
   926        1.32732        1.32732        1.32732    8[6-(6,8),30-(8,8,8)]
   927      11.675553      11.675553      11.675553    8[6-(6,8),30-(8,8,8)]
   928      10.162516      10.162516      10.162516    8[6-(6,8),30-(8,8,8)]
   929       0.165712       0.165712       0.165712    8[6-(6,8),30-(8,8,8)]
   930       2.292398       2.292398       2.292398    8[6-(6,8),30-(8,8,8)]
   931       3.771104       3.771104       3.771104    8[6-(6,7)]
   932       7.555724       7.555724       7.555724    8[6-(6,7)]
   933       5.163303       5.163303       5.163303    8[6-(6,7)]
   934      12.690642      12.690642      12.690642    8[6-(6,8),30-(8,8,8)]
   935      12.736057      12.736057      12.736057    8[6-(6,8),30-(8,8,8)]
   936       2.145069       2.145069       2.145069    8[6-(6,8),30-(8,8,8)]
   937       2.140743       2.140743       2.140743    8[6-(6,8),30-(8,8,8)]
   938      10.713178      10.713178      10.713178    8[6-(6,8),30-(8,8,8)]
   939      12.813642      12.813642      12.813642    8[6-(6,8),30-(8,8,8)]
   940      10.210364      10.210364      10.210364    8[6-(6,7)]
   941       6.777173       6.777173       6.777173    8[6-(6,7)]
   942       7.982845       7.982845       7.982845    8[6-(6,7)]
   943      14.413996      14.413996      14.413996    8[6-(6,8),30-(8,8,8)]
   944      16.125185      16.125185      16.125185    8[6-(6,8),30-(8,8,8)]
   945      14.116092      14.116092      14.116092    8[6-(6,8),30-(8,8,8)]
   946      14.941139      14.941139      14.941139    8[6-(6,8),30-(8,8,8)]
   947      24.983899      24.983899      24.983899    8[6-(6,8),30-(8,8,8)]
   948      25.002011      25.002011      25.002011    8[6-(6,8),30-(8,8,8)]
   949      19.606494      19.606494      19.606494    8[6-(6,7)]
   950      17.401142      17.401142      17.401142    8[6-(6,7)]
   951      21.100608      21.100608      21.100608    8[6-(6,7)]
   952      26.967039      26.967039      26.967039    8[6-(6,8),30-(8,8,8)]
   953       24.87036       24.87036       24.87036    8[6-(6,8),30-(8,8,8)]
   954      25.250714      25.250714      25.250714    8[6-(6,8),30-(8,8,8)]
   955      26.085223      26.085223      26.085223    8[6-(6,8),30-(8,8,8)]
   956      15.008722      15.008722      15.008722    8[6-(6,8),30-(8,8,8)]
   957      16.357668      16.357668      16.357668    8[6-(6,8),30-(8,8,8)]
   958      21.851585      21.851585      21.851585    8[6-(6,7)]
   959      23.820939      23.820939      23.820939    8[6-(6,7)]
   960      20.858663      20.858663      20.858663    8[6-(6,7)]
   961      26.855393      26.855393      26.855393    8[30-(8,8,8),30-(8,8,8),30-(8,8,8),30-(8,8,8)]
   962      13.235627      13.235627      13.235627    8[30-(8,8,8),30-(8,8,8),30-(8,8,8),30-(8,8,8)]
   963      11.700964      11.700964      11.700964    8[6-(6,8),30-(8,8,8)]
   964       12.18918       12.18918       12.18918    8[6-(6,8),30-(8,8,8)]
   965       1.840947       1.840947       1.840947    8[6-(6,8),30-(8,8,8)]
   966       3.353984       3.353984       3.353984    8[6-(6,8),30-(8,8,8)]
   967      13.350788      13.350788      13.350788    8[6-(6,8),30-(8,8,8)]
   968      11.224102      11.224102      11.224102    8[6-(6,8),30-(8,8,8)]
   969       9.745397       9.745397       9.745397    8[6-(6,7)]
   970       5.960777       5.960777       5.960777    8[6-(6,7)]
   971       8.353197       8.353197       8.353197    8[6-(6,7)]
   972       0.825858       0.825858       0.825858    8[6-(6,8),30-(8,8,8)]
   973       0.780443       0.780443       0.780443    8[6-(6,8),30-(8,8,8)]
   974      11.371431      11.371431      11.371431    8[6-(6,8),30-(8,8,8)]
   975      11.375757      11.375757      11.375757    8[6-(6,8),30-(8,8,8)]
   976       2.803322       2.803322       2.803322    8[6-(6,8),30-(8,8,8)]
   977       0.702858       0.702858       0.702858    8[6-(6,8),30-(8,8,8)]
   978       3.306136       3.306136       3.306136    8[6-(6,7)]
   979       6.739327       6.739327       6.739327    8[6-(6,7)]
   980       5.533655       5.533655       5.533655    8[6-(6,7)]
   981      26.135504      26.135504      26.135504    8[6-(6,8),30-(8,8,8)]
   982      24.424315      24.424315      24.424315    8[6-(6,8),30-(8,8,8)]
   983      26.433408      26.433408      26.433408    8[6-(6,8),30-(8,8,8)]
   984      25.608361      25.608361      25.608361    8[6-(6,8),30-(8,8,8)]
   985      15.565601      15.565601      15.565601    8[6-(6,8),30-(8,8,8)]
   986      15.547489      15.547489      15.547489    8[6-(6,8),30-(8,8,8)]
   987      20.943006      20.943006      20.943006    8[6-(6,7)]
   988      23.148358      23.148358      23.148358    8[6-(6,7)]
   989      19.448892      19.448892      19.448892    8[6-(6,7)]
   990      13.582461      13.582461      13.582461    8[6-(6,8),30-(8,8,8)]
   991       15.67914       15.67914       15.67914    8[6-(6,8),30-(8,8,8)]
   992      15.298786      15.298786      15.298786    8[6-(6,8),30-(8,8,8)]
   993      14.464277      14.464277      14.464277    8[6-(6,8),30-(8,8,8)]
   994      25.540778      25.540778      25.540778    8[6-(6,8),30-(8,8,8)]
   995      24.191832      24.191832      24.191832    8[6-(6,8),30-(8,8,8)]
   996      18.697915      18.697915      18.697915    8[6-(6,7)]
   997      16.728561      16.728561      16.728561    8[6-(6,7)]
   998      19.690837      19.690837      19.690837    8[6-(6,7)]
   999      13.694107      13.694107      13.694107    8[30-(8,8,8),30-(8,8,8),30-(8,8,8),30-(8,8,8)]
  1000       0.280873       0.280873       0.280873    8[30-(8,8,8),30-(8,8,8),30-(8,8,8),30-(8,8,8)]
