# Supplementary material for: A collection of forcefield precursors for metal–organic frameworks
Source: RSC Adv. 2019 Nov 13;9(63):36492–507. doi: 10.1039/c9ra07327b (PMC9075174; doi:10.1039/c9ra07327b)
Supplement: RA-009-C9RA07327B-s787 [file RA-009-C9RA07327B-s787.txt]

GAJTOC_clean

12.834500    0.000000    0.000000
5.681375    11.508534    0.000000
4.551729    2.829125    34.459740

     1       4.932198       4.932198       4.932198    64[8-(6),8-(6),8-(6),8-(6),8-(6),8-(6)]
     2       4.495982       4.495982       4.495982    64[8-(6),8-(6),8-(6),8-(6),8-(6)]
     3       8.331747       8.331747       8.331747    64[8-(6),8-(6),8-(6),8-(6),8-(6),8-(6)]
     4       8.327983       8.327983       8.327983    64[8-(6),8-(6),8-(6),8-(6),8-(6)]
     5      14.735857      14.735857      14.735857    64[8-(6),8-(6),8-(6),8-(6),8-(6),8-(6)]
     6      14.739667      14.739667      14.739667    64[8-(6),8-(6),8-(6),8-(6),8-(6)]
     7      18.135406      18.135406      18.135406    64[8-(6),8-(6),8-(6),8-(6),8-(6),8-(6)]
     8      18.571622      18.571622      18.571622    64[8-(6),8-(6),8-(6),8-(6),8-(6)]
     9       8.986638       8.986638       8.986638    1[6-(6,7)]
    10       7.099107       7.099107       7.099107    1[6-(6,6)]
    11       8.569326       8.569326       8.569326    1[6-(6,7)]
    12       1.417914       1.417914       1.417914    1[6-(6,7)]
    13       7.212648       7.212648       7.212648    1[6-(6,7)]
    14       8.027616       8.027616       8.027616    1[6-(6,6)]
    15       2.194703       2.194703       2.194703    1[6-(6,6)]
    16       6.214555       6.214555       6.214555    1[6-(6,6)]
    17      13.935468      13.935468      13.935468    1[6-(6,6)]
    18      14.887882      14.887882      14.887882    1[6-(6,7)]
    19       9.457044       9.457044       9.457044    1[6-(6,7)]
    20      12.419291      12.419291      12.419291    1[6-(6,6)]
    21       9.637219       9.637219       9.637219    1[6-(6,6)]
    22      12.500676      12.500676      12.500676    1[6-(6,6)]
    23      12.731083      12.731083      12.731083    1[6-(6,6)]
    24      13.868553      13.868553      13.868553    1[6-(6,6)]
    25      13.188365      13.188365      13.188365    1[6-(6,6)]
    26      14.291999      14.291999      14.291999    1[6-(6,6)]
    27       8.085604       8.085604       8.085604    1[6-(6,7)]
    28       6.905712       6.905712       6.905712    1[6-(6,6)]
    29       7.404537       7.404537       7.404537    1[6-(6,7)]
    30       4.367603       4.367603       4.367603    1[6-(6,7)]
    31      12.771797      12.771797      12.771797    1[6-(6,7)]
    32      12.347843      12.347843      12.347843    1[6-(6,6)]
    33        3.85683        3.85683        3.85683    1[6-(6,6)]
    34      14.501905      14.501905      14.501905    1[6-(6,6)]
    35      15.098306      15.098306      15.098306    1[6-(6,6)]
    36      15.550002      15.550002      15.550002    1[6-(6,7)]
    37      10.621833      10.621833      10.621833    1[6-(6,7)]
    38       15.96555       15.96555       15.96555    1[6-(6,6)]
    39      14.536849      14.536849      14.536849    1[6-(6,6)]
    40       8.653985       8.653985       8.653985    1[6-(6,6)]
    41      10.649783      10.649783      10.649783    1[6-(6,6)]
    42      12.478246      12.478246      12.478246    1[6-(6,6)]
    43      11.406066      11.406066      11.406066    1[6-(6,6)]
    44      18.949854      18.949854      18.949854    1[6-(6,6)]
    45         14.982         14.982         14.982    1[6-(6,7)]
    46      16.161892      16.161892      16.161892    1[6-(6,6)]
    47      15.663067      15.663067      15.663067    1[6-(6,7)]
    48      18.700001      18.700001      18.700001    1[6-(6,7)]
    49      10.295807      10.295807      10.295807    1[6-(6,7)]
    50      10.719761      10.719761      10.719761    1[6-(6,6)]
    51      19.210774      19.210774      19.210774    1[6-(6,6)]
    52       8.565699       8.565699       8.565699    1[6-(6,6)]
    53       7.969298       7.969298       7.969298    1[6-(6,6)]
    54       7.517602       7.517602       7.517602    1[6-(6,7)]
    55      12.445771      12.445771      12.445771    1[6-(6,7)]
    56       7.102054       7.102054       7.102054    1[6-(6,6)]
    57       8.530755       8.530755       8.530755    1[6-(6,6)]
    58      14.413619      14.413619      14.413619    1[6-(6,6)]
    59      12.417821      12.417821      12.417821    1[6-(6,6)]
    60      10.589358      10.589358      10.589358    1[6-(6,6)]
    61      11.661538      11.661538      11.661538    1[6-(6,6)]
    62        4.11775        4.11775        4.11775    1[6-(6,6)]
    63      14.080966      14.080966      14.080966    1[6-(6,7)]
    64      15.968497      15.968497      15.968497    1[6-(6,6)]
    65      14.498278      14.498278      14.498278    1[6-(6,7)]
    66       21.64969       21.64969       21.64969    1[6-(6,7)]
    67      15.854956      15.854956      15.854956    1[6-(6,7)]
    68      15.039988      15.039988      15.039988    1[6-(6,6)]
    69      20.872901      20.872901      20.872901    1[6-(6,6)]
    70      16.853049      16.853049      16.853049    1[6-(6,6)]
    71       9.132136       9.132136       9.132136    1[6-(6,6)]
    72       8.179722       8.179722       8.179722    1[6-(6,7)]
    73       13.61056       13.61056       13.61056    1[6-(6,7)]
    74      10.648313      10.648313      10.648313    1[6-(6,6)]
    75      13.430385      13.430385      13.430385    1[6-(6,6)]
    76      10.566928      10.566928      10.566928    1[6-(6,6)]
    77      10.336521      10.336521      10.336521    1[6-(6,6)]
    78       9.199051       9.199051       9.199051    1[6-(6,6)]
    79       9.879239       9.879239       9.879239    1[6-(6,6)]
    80       8.775605       8.775605       8.775605    1[6-(6,6)]
    81       6.381278       6.381278       6.381278    6[6-(6,6),8-(64),8-(64)]
    82       7.431079       7.431079       7.431079    6[6-(1,6),6-(1,7),6-(8,8)]
    83       3.035594       3.035594       3.035594    6[6-(6,6),8-(64),8-(64)]
    84       1.973811       1.973811       1.973811    6[6-(1,6),6-(1,7),6-(8,8)]
    85      10.442059      10.442059      10.442059    6[6-(6,6),8-(0),8-(64)]
    86      10.696455      10.696455      10.696455    6[6-(1,6),6-(1,7),6-(8,8)]
    87      15.116363      15.116363      15.116363    6[6-(1,6),7-(6),16-(16)]
    88      12.787838      12.787838      12.787838    6[6-(1,6),7-(6),16-(16)]
    89       9.751774       9.751774       9.751774    6[1-(0),6-(6,6),7-(6)]
    90      14.584611      14.584611      14.584611    6[6-(1,6),6-(1,7),6-(8,8)]
    91        7.69098        7.69098        7.69098    6[1-(0),6-(1,6),6-(6,6)]
    92       7.676925       7.676925       7.676925    6[6-(1,6),6-(1,7),6-(8,8)]
    93       8.575498       8.575498       8.575498    6[1-(0),6-(6,6),7-(6)]
    94        18.5706        18.5706        18.5706    6[6-(1,6),7-(6),16-(16)]
    95       9.319177       9.319177       9.319177    6[6-(1,6),7-(6),16-(16)]
    96       1.241209       1.241209       1.241209    6[1-(0),6-(6,6),7-(6)]
    97      15.590185      15.590185      15.590185    6[6-(6,6),8-(64),8-(64)]
    98       12.04037       12.04037       12.04037    6[6-(1,6),7-(6),16-(16)]
    99       10.98703       10.98703       10.98703    6[6-(1,6),7-(6),16-(16)]
   100       6.712327       6.712327       6.712327    6[6-(6,6),8-(64),8-(64)]
   101       7.691298       7.691298       7.691298    6[1-(0),6-(6,6),7-(6)]
   102       8.176597       8.176597       8.176597    6[1-(0),6-(1,6),6-(6,6)]
   103       1.712351       1.712351       1.712351    6[1-(0),6-(1,6),6-(6,6)]
   104       6.411385       6.411385       6.411385    6[1-(0),6-(1,6),6-(7,16)]
   105      10.711213      10.711213      10.711213    6[6-(6,6),8-(64),8-(64)]
   106      11.213131      11.213131      11.213131    6[6-(1,6),6-(1,7),6-(8,8)]
   107      13.831526      13.831526      13.831526    6[1-(0),6-(1,6),6-(6,6)]
   108        14.3783        14.3783        14.3783    6[1-(0),6-(6,6),7-(6)]
   109      10.359293      10.359293      10.359293    6[1-(0),6-(6,6),7-(6)]
   110      12.924576      12.924576      12.924576    6[1-(0),6-(1,6),6-(7,16)]
   111       9.130887       9.130887       9.130887    6[1-(0),6-(1,6),6-(7,16)]
   112      11.831657      11.831657      11.831657    6[1-(0),6-(1,6),6-(6,6)]
   113       11.98168       11.98168       11.98168    6[1-(0),6-(1,6),6-(7,16)]
   114      12.969634      12.969634      12.969634    6[1-(0),6-(1,6),6-(7,16)]
   115      12.560183      12.560183      12.560183    6[1-(0),6-(1,6),6-(6,6)]
   116      14.262818      14.262818      14.262818    6[1-(0),6-(1,6),6-(7,16)]
   117      10.900363      10.900363      10.900363    6[6-(6,6),8-(64),8-(64)]
   118      12.333571      12.333571      12.333571    6[6-(1,6),6-(1,7),6-(8,8)]
   119       5.777842       5.777842       5.777842    6[6-(6,6),8-(64),8-(64)]
   120       4.359834       4.359834       4.359834    6[6-(1,6),6-(1,7),6-(8,8)]
   121       6.775627       6.775627       6.775627    6[6-(6,6),8-(0),8-(64)]
   122       8.124452       8.124452       8.124452    6[6-(1,6),6-(1,7),6-(8,8)]
   123      19.141882      19.141882      19.141882    6[6-(1,6),7-(6),16-(16)]
   124      16.201049      16.201049      16.201049    6[6-(1,6),7-(6),16-(16)]
   125       8.604673       8.604673       8.604673    6[1-(0),6-(6,6),7-(6)]
   126      15.228133      15.228133      15.228133    6[6-(1,6),6-(1,7),6-(8,8)]
   127       6.849513       6.849513       6.849513    6[1-(0),6-(1,6),6-(6,6)]
   128       7.243186       7.243186       7.243186    6[6-(1,6),6-(1,7),6-(8,8)]
   129       7.138891       7.138891       7.138891    6[1-(0),6-(6,6),7-(6)]
   130      20.315702      20.315702      20.315702    6[6-(1,6),7-(6),16-(16)]
   131      14.901216      14.901216      14.901216    6[6-(1,6),7-(6),16-(16)]
   132       3.820366       3.820366       3.820366    6[1-(0),6-(6,6),7-(6)]
   133       14.70866       14.70866       14.70866    6[6-(6,6),8-(64),8-(64)]
   134      12.102147      12.102147      12.102147    6[6-(1,6),7-(6),16-(16)]
   135      10.510891      10.510891      10.510891    6[6-(1,6),7-(6),16-(16)]
   136       7.757854       7.757854       7.757854    6[6-(6,6),8-(64),8-(64)]
   137      13.131705      13.131705      13.131705    6[1-(0),6-(6,6),7-(6)]
   138       12.87451       12.87451       12.87451    6[1-(0),6-(1,6),6-(6,6)]
   139       3.536138       3.536138       3.536138    6[1-(0),6-(1,6),6-(6,6)]
   140      15.069268      15.069268      15.069268    6[1-(0),6-(1,6),6-(7,16)]
   141      10.107749      10.107749      10.107749    6[6-(6,6),8-(64),8-(64)]
   142      10.851443      10.851443      10.851443    6[6-(1,6),6-(1,7),6-(8,8)]
   143      15.352021      15.352021      15.352021    6[1-(0),6-(1,6),6-(6,6)]
   144      15.619822      15.619822      15.619822    6[1-(0),6-(6,6),7-(6)]
   145      10.979014      10.979014      10.979014    6[1-(0),6-(6,6),7-(6)]
   146      15.859959      15.859959      15.859959    6[1-(0),6-(1,6),6-(7,16)]
   147      14.170719      14.170719      14.170719    6[1-(0),6-(1,6),6-(7,16)]
   148       8.926318       8.926318       8.926318    6[1-(0),6-(1,6),6-(6,6)]
   149      10.117836      10.117836      10.117836    6[1-(0),6-(1,6),6-(7,16)]
   150      12.075754      12.075754      12.075754    6[1-(0),6-(1,6),6-(7,16)]
   151      11.441694      11.441694      11.441694    6[1-(0),6-(1,6),6-(6,6)]
   152      19.213952      19.213952      19.213952    6[1-(0),6-(1,6),6-(7,16)]
   153      12.167241      12.167241      12.167241    6[6-(6,6),8-(64),8-(64)]
   154      10.734033      10.734033      10.734033    6[6-(1,6),6-(1,7),6-(8,8)]
   155      17.289762      17.289762      17.289762    6[6-(6,6),8-(64),8-(64)]
   156       18.70777       18.70777       18.70777    6[6-(1,6),6-(1,7),6-(8,8)]
   157      16.291977      16.291977      16.291977    6[6-(6,6),8-(0),8-(64)]
   158      14.943152      14.943152      14.943152    6[6-(1,6),6-(1,7),6-(8,8)]
   159       3.925722       3.925722       3.925722    6[6-(1,6),7-(6),16-(16)]
   160       6.866555       6.866555       6.866555    6[6-(1,6),7-(6),16-(16)]
   161      14.462931      14.462931      14.462931    6[1-(0),6-(6,6),7-(6)]
   162       7.839471       7.839471       7.839471    6[6-(1,6),6-(1,7),6-(8,8)]
   163      16.218091      16.218091      16.218091    6[1-(0),6-(1,6),6-(6,6)]
   164      15.824418      15.824418      15.824418    6[6-(1,6),6-(1,7),6-(8,8)]
   165      15.928713      15.928713      15.928713    6[1-(0),6-(6,6),7-(6)]
   166       2.751902       2.751902       2.751902    6[6-(1,6),7-(6),16-(16)]
   167       8.166388       8.166388       8.166388    6[6-(1,6),7-(6),16-(16)]
   168      19.247238      19.247238      19.247238    6[1-(0),6-(6,6),7-(6)]
   169       8.358944       8.358944       8.358944    6[6-(6,6),8-(64),8-(64)]
   170      10.965457      10.965457      10.965457    6[6-(1,6),7-(6),16-(16)]
   171      12.556713      12.556713      12.556713    6[6-(1,6),7-(6),16-(16)]
   172       15.30975       15.30975       15.30975    6[6-(6,6),8-(64),8-(64)]
   173       9.935899       9.935899       9.935899    6[1-(0),6-(6,6),7-(6)]
   174      10.193094      10.193094      10.193094    6[1-(0),6-(1,6),6-(6,6)]
   175      19.531466      19.531466      19.531466    6[1-(0),6-(1,6),6-(6,6)]
   176       7.998336       7.998336       7.998336    6[1-(0),6-(1,6),6-(7,16)]
   177      12.959855      12.959855      12.959855    6[6-(6,6),8-(64),8-(64)]
   178      12.216161      12.216161      12.216161    6[6-(1,6),6-(1,7),6-(8,8)]
   179       7.715583       7.715583       7.715583    6[1-(0),6-(1,6),6-(6,6)]
   180       7.447782       7.447782       7.447782    6[1-(0),6-(6,6),7-(6)]
   181       12.08859       12.08859       12.08859    6[1-(0),6-(6,6),7-(6)]
   182       7.207645       7.207645       7.207645    6[1-(0),6-(1,6),6-(7,16)]
   183       8.896885       8.896885       8.896885    6[1-(0),6-(1,6),6-(7,16)]
   184      14.141286      14.141286      14.141286    6[1-(0),6-(1,6),6-(6,6)]
   185      12.949768      12.949768      12.949768    6[1-(0),6-(1,6),6-(7,16)]
   186       10.99185       10.99185       10.99185    6[1-(0),6-(1,6),6-(7,16)]
   187       11.62591       11.62591       11.62591    6[1-(0),6-(1,6),6-(6,6)]
   188       3.853652       3.853652       3.853652    6[1-(0),6-(1,6),6-(7,16)]
   189      16.686326      16.686326      16.686326    6[6-(6,6),8-(64),8-(64)]
   190      15.636525      15.636525      15.636525    6[6-(1,6),6-(1,7),6-(8,8)]
   191       20.03201       20.03201       20.03201    6[6-(6,6),8-(64),8-(64)]
   192      21.093793      21.093793      21.093793    6[6-(1,6),6-(1,7),6-(8,8)]
   193      12.625545      12.625545      12.625545    6[6-(6,6),8-(0),8-(64)]
   194      12.371149      12.371149      12.371149    6[6-(1,6),6-(1,7),6-(8,8)]
   195       7.951241       7.951241       7.951241    6[6-(1,6),7-(6),16-(16)]
   196      10.279766      10.279766      10.279766    6[6-(1,6),7-(6),16-(16)]
   197       13.31583       13.31583       13.31583    6[1-(0),6-(6,6),7-(6)]
   198       8.482993       8.482993       8.482993    6[6-(1,6),6-(1,7),6-(8,8)]
   199      15.376624      15.376624      15.376624    6[1-(0),6-(1,6),6-(6,6)]
   200      15.390679      15.390679      15.390679    6[6-(1,6),6-(1,7),6-(8,8)]
   201      14.492106      14.492106      14.492106    6[1-(0),6-(6,6),7-(6)]
   202       4.497004       4.497004       4.497004    6[6-(1,6),7-(6),16-(16)]
   203      13.748427      13.748427      13.748427    6[6-(1,6),7-(6),16-(16)]
   204      21.826395      21.826395      21.826395    6[1-(0),6-(6,6),7-(6)]
   205       7.477419       7.477419       7.477419    6[6-(6,6),8-(64),8-(64)]
   206      11.027234      11.027234      11.027234    6[6-(1,6),7-(6),16-(16)]
   207      12.080574      12.080574      12.080574    6[6-(1,6),7-(6),16-(16)]
   208      16.355277      16.355277      16.355277    6[6-(6,6),8-(64),8-(64)]
   209      15.376306      15.376306      15.376306    6[1-(0),6-(6,6),7-(6)]
   210      14.891007      14.891007      14.891007    6[1-(0),6-(1,6),6-(6,6)]
   211      21.355253      21.355253      21.355253    6[1-(0),6-(1,6),6-(6,6)]
   212      16.656219      16.656219      16.656219    6[1-(0),6-(1,6),6-(7,16)]
   213      12.356391      12.356391      12.356391    6[6-(6,6),8-(64),8-(64)]
   214      11.854473      11.854473      11.854473    6[6-(1,6),6-(1,7),6-(8,8)]
   215       9.236078       9.236078       9.236078    6[1-(0),6-(1,6),6-(6,6)]
   216       8.689304       8.689304       8.689304    6[1-(0),6-(6,6),7-(6)]
   217      12.708311      12.708311      12.708311    6[1-(0),6-(6,6),7-(6)]
   218      10.143028      10.143028      10.143028    6[1-(0),6-(1,6),6-(7,16)]
   219      13.936717      13.936717      13.936717    6[1-(0),6-(1,6),6-(7,16)]
   220      11.235947      11.235947      11.235947    6[1-(0),6-(1,6),6-(6,6)]
   221      11.085924      11.085924      11.085924    6[1-(0),6-(1,6),6-(7,16)]
   222       10.09797       10.09797       10.09797    6[1-(0),6-(1,6),6-(7,16)]
   223      10.507421      10.507421      10.507421    6[1-(0),6-(1,6),6-(6,6)]
   224       8.804786       8.804786       8.804786    6[1-(0),6-(1,6),6-(7,16)]
   225      16.248121      16.248121      16.248121    16[6-(6,7),16-(6)]
   226      10.518408      10.518408      10.518408    16[6-(6,7),16-(6)]
   227      10.976318      10.976318      10.976318    16[6-(6,7),16-(6)]
   228      12.607401      12.607401      12.607401    16[6-(6,7),16-(6)]
   229      11.687521      11.687521      11.687521    16[6-(6,7),16-(6)]
   230      17.345691      17.345691      17.345691    16[6-(6,7),16-(6)]
   231      18.519837      18.519837      18.519837    16[6-(6,7),16-(6)]
   232      16.623484      16.623484      16.623484    16[6-(6,7),16-(6)]
   233      12.027229      12.027229      12.027229    16[6-(6,7),16-(6)]
   234      12.909666      12.909666      12.909666    16[6-(6,7),16-(6)]
   235      16.885151      16.885151      16.885151    16[6-(6,7),16-(6)]
   236      18.603666      18.603666      18.603666    16[6-(6,7),16-(6)]
   237       4.547767       4.547767       4.547767    16[6-(6,7),16-(6)]
   238        6.44412        6.44412        6.44412    16[6-(6,7),16-(6)]
   239      11.040375      11.040375      11.040375    16[6-(6,7),16-(6)]
   240      10.157938      10.157938      10.157938    16[6-(6,7),16-(6)]
   241       6.182453       6.182453       6.182453    16[6-(6,7),16-(6)]
   242       4.463938       4.463938       4.463938    16[6-(6,7),16-(6)]
   243       6.819483       6.819483       6.819483    16[6-(6,7),16-(6)]
   244      12.549196      12.549196      12.549196    16[6-(6,7),16-(6)]
   245      12.091286      12.091286      12.091286    16[6-(6,7),16-(6)]
   246      10.460203      10.460203      10.460203    16[6-(6,7),16-(6)]
   247      11.380083      11.380083      11.380083    16[6-(6,7),16-(6)]
   248       5.721913       5.721913       5.721913    16[6-(6,7),16-(6)]
   249       9.885006       9.885006       9.885006    7[6-(1,6),6-(6,16)]
   250       10.73803       10.73803       10.73803    7[6-(1,6),6-(6,16)]
   251      18.798991      18.798991      18.798991    7[6-(1,6),6-(6,16)]
   252      13.492142      13.492142      13.492142    7[6-(1,6),6-(6,16)]
   253       8.633306       8.633306       8.633306    7[6-(1,6),6-(6,16)]
   254      15.141755      15.141755      15.141755    7[6-(1,6),6-(6,16)]
   255       9.775108       9.775108       9.775108    7[6-(1,6),6-(6,16)]
   256      11.590942      11.590942      11.590942    7[6-(1,6),6-(6,16)]
   257       21.06198       21.06198       21.06198    7[6-(1,6),6-(6,16)]
   258      16.094189      16.094189      16.094189    7[6-(1,6),6-(6,16)]
   259      14.439953      14.439953      14.439953    7[6-(1,6),6-(6,16)]
   260      19.517777      19.517777      19.517777    7[6-(1,6),6-(6,16)]
   261      13.292496      13.292496      13.292496    7[6-(1,6),6-(6,16)]
   262      11.476662      11.476662      11.476662    7[6-(1,6),6-(6,16)]
   263       2.005624       2.005624       2.005624    7[6-(1,6),6-(6,16)]
   264       6.973415       6.973415       6.973415    7[6-(1,6),6-(6,16)]
   265       8.627651       8.627651       8.627651    7[6-(1,6),6-(6,16)]
   266       3.549827       3.549827       3.549827    7[6-(1,6),6-(6,16)]
   267      13.182598      13.182598      13.182598    7[6-(1,6),6-(6,16)]
   268      12.329574      12.329574      12.329574    7[6-(1,6),6-(6,16)]
   269       4.268613       4.268613       4.268613    7[6-(1,6),6-(6,16)]
   270       9.575462       9.575462       9.575462    7[6-(1,6),6-(6,16)]
   271      14.434298      14.434298      14.434298    7[6-(1,6),6-(6,16)]
   272       7.925849       7.925849       7.925849    7[6-(1,6),6-(6,16)]
   273       3.256085       3.256085       3.256085    8[6-(6,8),64-(8,8,8,8)]
   274         9.3047         9.3047         9.3047    8[6-(6,8),64-(8,8,8,8)]
   275       6.130901       6.130901       6.130901    8[6-(6,8),64-(8,8,8,8,8)]
   276       3.620949       3.620949       3.620949    8[6-(6,8),64-(8,8,8,8,8)]
   277       5.827788       5.827788       5.827788    8[6-(6,8),64-(8,8,8,8)]
   278       6.905307       6.905307       6.905307    8[6-(6,8),64-(8,8,8,8,8)]
   279       6.625126       6.625126       6.625126    8[6-(6,8),64-(8,8,8,8,8)]
   280       6.052456       6.052456       6.052456    8[6-(6,8),64-(8,8,8,8)]
   281       3.297425       3.297425       3.297425    8[6-(6,8),64-(8,8,8,8,8)]
   282      15.802151      15.802151      15.802151    8[6-(6,8),64-(8,8,8,8)]
   283       4.973624       4.973624       4.973624    8[6-(6,8),64-(8,8,8,8,8)]
   284      11.358544      11.358544      11.358544    8[6-(6,8)]
   285        6.35599        6.35599        6.35599    8[6-(6,8),64-(8,8,8,8)]
   286       6.073178       6.073178       6.073178    8[6-(6,8),64-(8,8,8,8)]
   287      10.290899      10.290899      10.290899    8[6-(6,8),64-(8,8,8,8,8)]
   288       6.278791       6.278791       6.278791    8[6-(6,8),64-(8,8,8,8,8)]
   289      10.441294      10.441294      10.441294    8[6-(6,8),64-(8,8,8,8)]
   290       9.770589       9.770589       9.770589    8[6-(6,8),64-(8,8,8,8,8)]
   291       7.895261       7.895261       7.895261    8[6-(6,8),64-(8,8,8,8,8)]
   292       8.016445       8.016445       8.016445    8[6-(6,8),64-(8,8,8,8)]
   293       8.816516       8.816516       8.816516    8[6-(6,8),64-(8,8,8,8,8)]
   294      14.498592      14.498592      14.498592    8[6-(6,8),64-(8,8,8,8)]
   295       9.780264       9.780264       9.780264    8[6-(6,8),64-(8,8,8,8,8)]
   296       6.411703       6.411703       6.411703    8[6-(6,8)]
   297      16.711614      16.711614      16.711614    8[6-(6,8),64-(8,8,8,8)]
   298      16.994426      16.994426      16.994426    8[6-(6,8),64-(8,8,8,8)]
   299      12.776705      12.776705      12.776705    8[6-(6,8),64-(8,8,8,8,8)]
   300      16.788813      16.788813      16.788813    8[6-(6,8),64-(8,8,8,8,8)]
   301       12.62631       12.62631       12.62631    8[6-(6,8),64-(8,8,8,8)]
   302      13.297015      13.297015      13.297015    8[6-(6,8),64-(8,8,8,8,8)]
   303      15.172343      15.172343      15.172343    8[6-(6,8),64-(8,8,8,8,8)]
   304      15.051159      15.051159      15.051159    8[6-(6,8),64-(8,8,8,8)]
   305      14.251088      14.251088      14.251088    8[6-(6,8),64-(8,8,8,8,8)]
   306       8.569012       8.569012       8.569012    8[6-(6,8),64-(8,8,8,8)]
   307       13.28734       13.28734       13.28734    8[6-(6,8),64-(8,8,8,8,8)]
   308      16.655901      16.655901      16.655901    8[6-(6,8)]
   309      19.811519      19.811519      19.811519    8[6-(6,8),64-(8,8,8,8)]
   310      13.762904      13.762904      13.762904    8[6-(6,8),64-(8,8,8,8)]
   311      16.936703      16.936703      16.936703    8[6-(6,8),64-(8,8,8,8,8)]
   312      19.446655      19.446655      19.446655    8[6-(6,8),64-(8,8,8,8,8)]
   313      17.239816      17.239816      17.239816    8[6-(6,8),64-(8,8,8,8)]
   314      16.162297      16.162297      16.162297    8[6-(6,8),64-(8,8,8,8,8)]
   315      16.442478      16.442478      16.442478    8[6-(6,8),64-(8,8,8,8,8)]
   316      17.015148      17.015148      17.015148    8[6-(6,8),64-(8,8,8,8)]
   317      19.770179      19.770179      19.770179    8[6-(6,8),64-(8,8,8,8,8)]
   318       7.265453       7.265453       7.265453    8[6-(6,8),64-(8,8,8,8)]
   319       18.09398       18.09398       18.09398    8[6-(6,8),64-(8,8,8,8,8)]
   320       11.70906       11.70906       11.70906    8[6-(6,8)]
