# Supplementary material for: A collection of forcefield precursors for metal–organic frameworks
Source: RSC Adv. 2019 Nov 13;9(63):36492–507. doi: 10.1039/c9ra07327b (PMC9075174; doi:10.1039/c9ra07327b)
Supplement: RA-009-C9RA07327B-s788 [file RA-009-C9RA07327B-s788.txt]

GAJVIY_charged

14.557500    0.000000    0.000000
0.000000    24.674400    0.000000
0.000000    0.000000    22.402100

     1      13.963117      13.963117      13.963117    30[8-(6),8-(6),8-(6),8-(6)]
     2       14.50553       14.50553       14.50553    30[8-(6),8-(6),8-(6),8-(6),8-(6),8-(6)]
     3       0.570945       0.570945       0.570945    30[8-(6),8-(6),8-(6),8-(6)]
     4       7.873133       7.873133       7.873133    30[8-(6),8-(6),8-(6),8-(6)]
     5        7.33072        7.33072        7.33072    30[8-(6),8-(6),8-(6),8-(6),8-(6),8-(6)]
     6       6.707805       6.707805       6.707805    30[8-(6),8-(6),8-(6),8-(6)]
     7       0.594383       0.594383       0.594383    30[8-(6),8-(6),8-(6),8-(6)]
     8        0.05197        0.05197        0.05197    30[8-(6),8-(6),8-(6),8-(6),8-(6),8-(6)]
     9      13.986555      13.986555      13.986555    30[8-(6),8-(6),8-(6),8-(6)]
    10       6.684367       6.684367       6.684367    30[8-(6),8-(6),8-(6),8-(6)]
    11        7.22678        7.22678        7.22678    30[8-(6),8-(6),8-(6),8-(6),8-(6),8-(6)]
    12       7.849695       7.849695       7.849695    30[8-(6),8-(6),8-(6),8-(6)]
    13       0.540083       0.540083       0.540083    1[6-(6,6)]
    14       1.067065       1.067065       1.067065    1[6-(6,6)]
    15      13.504993      13.504993      13.504993    1[6-(6,6)]
    16      12.953264      12.953264      12.953264    1[6-(6,6)]
    17       0.663822       0.663822       0.663822    1[6-(6,6)]
    18       1.088901       1.088901       1.088901    1[6-(6,6)]
    19       0.548818       0.548818       0.548818    1[6-(6,6)]
    20       0.241655       0.241655       0.241655    1[6-(6,6)]
    21       1.404799       1.404799       1.404799    1[6-(6,6)]
    22       2.642186       2.642186       2.642186    1[6-(6,6)]
    23       2.910044       2.910044       2.910044    1[6-(6,6)]
    24       1.573666       1.573666       1.573666    1[6-(6,6)]
    25       4.681692       4.681692       4.681692    1[6-(6,6)]
    26       6.013703       6.013703       6.013703    1[6-(6,6)]
    27       4.418201       4.418201       4.418201    1[6-(6,6)]
    28       3.073088       3.073088       3.073088    1[6-(6,6)]
    29       9.711308       9.711308       9.711308    1[6-(6,6)]
    30       7.556798       7.556798       7.556798    1[6-(6,6)]
    31       8.769438       8.769438       8.769438    1[6-(6,6)]
    32      10.922492      10.922492      10.922492    1[6-(6,6)]
    33       5.598815       5.598815       5.598815    1[6-(6,6)]
    34       3.415189       3.415189       3.415189    1[6-(6,6)]
    35        4.89132        4.89132        4.89132    1[6-(6,6)]
    36       7.057476       7.057476       7.057476    1[6-(6,6)]
    37      12.459764      12.459764      12.459764    1[6-(6,6)]
    38      11.130664      11.130664      11.130664    1[6-(6,6)]
    39      12.516539      12.516539      12.516539    1[6-(6,6)]
    40      13.764116      13.764116      13.764116    1[6-(6,6)]
    41       11.00547       11.00547       11.00547    1[6-(6,6)]
    42       9.804476       9.804476       9.804476    1[6-(6,6)]
    43       9.143566       9.143566       9.143566    1[6-(6,6)]
    44       10.42317       10.42317       10.42317    1[6-(6,6)]
    45       6.738667       6.738667       6.738667    1[6-(6,6)]
    46       6.211685       6.211685       6.211685    1[6-(6,6)]
    47       8.331257       8.331257       8.331257    1[6-(6,6)]
    48       8.882987       8.882987       8.882987    1[6-(6,6)]
    49       6.614928       6.614928       6.614928    1[6-(6,6)]
    50       6.189849       6.189849       6.189849    1[6-(6,6)]
    51       6.729932       6.729932       6.729932    1[6-(6,6)]
    52       7.037096       7.037096       7.037096    1[6-(6,6)]
    53       5.873951       5.873951       5.873951    1[6-(6,6)]
    54       4.636564       4.636564       4.636564    1[6-(6,6)]
    55       4.368706       4.368706       4.368706    1[6-(6,6)]
    56       5.705084       5.705084       5.705084    1[6-(6,6)]
    57       2.597058       2.597058       2.597058    1[6-(6,6)]
    58       1.265047       1.265047       1.265047    1[6-(6,6)]
    59       2.860549       2.860549       2.860549    1[6-(6,6)]
    60       4.205662       4.205662       4.205662    1[6-(6,6)]
    61      12.124942      12.124942      12.124942    1[6-(6,6)]
    62      14.279452      14.279452      14.279452    1[6-(6,6)]
    63      13.066812      13.066812      13.066812    1[6-(6,6)]
    64      10.913758      10.913758      10.913758    1[6-(6,6)]
    65       1.679936       1.679936       1.679936    1[6-(6,6)]
    66       3.863561       3.863561       3.863561    1[6-(6,6)]
    67        2.38743        2.38743        2.38743    1[6-(6,6)]
    68       0.221274       0.221274       0.221274    1[6-(6,6)]
    69       9.376486       9.376486       9.376486    1[6-(6,6)]
    70      10.705586      10.705586      10.705586    1[6-(6,6)]
    71       9.319712       9.319712       9.319712    1[6-(6,6)]
    72       8.072134       8.072134       8.072134    1[6-(6,6)]
    73       10.83078       10.83078       10.83078    1[6-(6,6)]
    74      12.031774      12.031774      12.031774    1[6-(6,6)]
    75      12.692684      12.692684      12.692684    1[6-(6,6)]
    76       11.41308       11.41308       11.41308    1[6-(6,6)]
    77      14.017417      14.017417      14.017417    1[6-(6,6)]
    78      13.490435      13.490435      13.490435    1[6-(6,6)]
    79       1.052507       1.052507       1.052507    1[6-(6,6)]
    80       1.604237       1.604237       1.604237    1[6-(6,6)]
    81      13.893678      13.893678      13.893678    1[6-(6,6)]
    82      13.468599      13.468599      13.468599    1[6-(6,6)]
    83      14.008682      14.008682      14.008682    1[6-(6,6)]
    84      14.315846      14.315846      14.315846    1[6-(6,6)]
    85      13.152701      13.152701      13.152701    1[6-(6,6)]
    86      11.915314      11.915314      11.915314    1[6-(6,6)]
    87      11.647456      11.647456      11.647456    1[6-(6,6)]
    88      12.983834      12.983834      12.983834    1[6-(6,6)]
    89       9.875808       9.875808       9.875808    1[6-(6,6)]
    90       8.543797       8.543797       8.543797    1[6-(6,6)]
    91      10.139299      10.139299      10.139299    1[6-(6,6)]
    92      11.484412      11.484412      11.484412    1[6-(6,6)]
    93       4.846192       4.846192       4.846192    1[6-(6,6)]
    94       7.000702       7.000702       7.000702    1[6-(6,6)]
    95       5.788062       5.788062       5.788062    1[6-(6,6)]
    96       3.635008       3.635008       3.635008    1[6-(6,6)]
    97       8.958685       8.958685       8.958685    1[6-(6,6)]
    98      11.142311      11.142311      11.142311    1[6-(6,6)]
    99        9.66618        9.66618        9.66618    1[6-(6,6)]
   100       7.500024       7.500024       7.500024    1[6-(6,6)]
   101       2.097736       2.097736       2.097736    1[6-(6,6)]
   102       3.426836       3.426836       3.426836    1[6-(6,6)]
   103       2.040962       2.040962       2.040962    1[6-(6,6)]
   104       0.793384       0.793384       0.793384    1[6-(6,6)]
   105        3.55203        3.55203        3.55203    1[6-(6,6)]
   106       4.753024       4.753024       4.753024    1[6-(6,6)]
   107       5.413934       5.413934       5.413934    1[6-(6,6)]
   108        4.13433        4.13433        4.13433    1[6-(6,6)]
   109       7.818833       7.818833       7.818833    1[6-(6,6)]
   110       8.345815       8.345815       8.345815    1[6-(6,6)]
   111       6.226243       6.226243       6.226243    1[6-(6,6)]
   112       5.674513       5.674513       5.674513    1[6-(6,6)]
   113       7.942572       7.942572       7.942572    1[6-(6,6)]
   114       8.367651       8.367651       8.367651    1[6-(6,6)]
   115       7.827568       7.827568       7.827568    1[6-(6,6)]
   116       7.520405       7.520405       7.520405    1[6-(6,6)]
   117       8.683549       8.683549       8.683549    1[6-(6,6)]
   118       9.920936       9.920936       9.920936    1[6-(6,6)]
   119      10.188794      10.188794      10.188794    1[6-(6,6)]
   120       8.852416       8.852416       8.852416    1[6-(6,6)]
   121      11.960442      11.960442      11.960442    1[6-(6,6)]
   122      13.292453      13.292453      13.292453    1[6-(6,6)]
   123      11.696951      11.696951      11.696951    1[6-(6,6)]
   124      10.351838      10.351838      10.351838    1[6-(6,6)]
   125       2.432558       2.432558       2.432558    1[6-(6,6)]
   126       0.278048       0.278048       0.278048    1[6-(6,6)]
   127       1.490688       1.490688       1.490688    1[6-(6,6)]
   128       3.643742       3.643742       3.643742    1[6-(6,6)]
   129      12.877565      12.877565      12.877565    1[6-(6,6)]
   130       10.69394       10.69394       10.69394    1[6-(6,6)]
   131       12.17007       12.17007       12.17007    1[6-(6,6)]
   132      14.336226      14.336226      14.336226    1[6-(6,6)]
   133       5.181014       5.181014       5.181014    1[6-(6,6)]
   134       3.851915       3.851915       3.851915    1[6-(6,6)]
   135       5.237789       5.237789       5.237789    1[6-(6,6)]
   136       6.485366       6.485366       6.485366    1[6-(6,6)]
   137        3.72672        3.72672        3.72672    1[6-(6,6)]
   138       2.525726       2.525726       2.525726    1[6-(6,6)]
   139       1.864816       1.864816       1.864816    1[6-(6,6)]
   140        3.14442        3.14442        3.14442    1[6-(6,6)]
   141       13.02314       13.02314       13.02314    1[7-(1,6,6)]
   142       13.20802       13.20802       13.20802    1[7-(1,6,6)]
   143      12.014305      12.014305      12.014305    1[6-(1,1,7)]
   144      10.932683      10.932683      10.932683    1[6-(1,1,7)]
   145      11.120474      11.120474      11.120474    1[6-(1,1,7)]
   146      12.833892      12.833892      12.833892    1[6-(1,1,7)]
   147      11.638721      11.638721      11.638721    1[6-(1,1,7)]
   148      11.446562      11.446562      11.446562    1[6-(1,1,7)]
   149       1.685759       1.685759       1.685759    1[7-(1,6,6)]
   150       2.971186       2.971186       2.971186    1[7-(1,6,6)]
   151       2.099192       2.099192       2.099192    1[6-(1,1,7)]
   152       0.768636       0.768636       0.768636    1[6-(1,1,7)]
   153        2.14432        2.14432        2.14432    1[6-(1,1,7)]
   154       1.813864       1.813864       1.813864    1[6-(1,1,7)]
   155       1.966718       1.966718       1.966718    1[6-(1,1,7)]
   156       0.591034       0.591034       0.591034    1[6-(1,1,7)]
   157        1.53436        1.53436        1.53436    1[7-(1,6,6)]
   158        1.34948        1.34948        1.34948    1[7-(1,6,6)]
   159       2.543195       2.543195       2.543195    1[6-(1,1,7)]
   160       3.624818       3.624818       3.624818    1[6-(1,1,7)]
   161       3.437026       3.437026       3.437026    1[6-(1,1,7)]
   162       1.723608       1.723608       1.723608    1[6-(1,1,7)]
   163       2.918779       2.918779       2.918779    1[6-(1,1,7)]
   164       3.110938       3.110938       3.110938    1[6-(1,1,7)]
   165      12.871742      12.871742      12.871742    1[7-(1,6,6)]
   166      11.586314      11.586314      11.586314    1[7-(1,6,6)]
   167      12.458309      12.458309      12.458309    1[6-(1,1,7)]
   168      13.788864      13.788864      13.788864    1[6-(1,1,7)]
   169       12.41318       12.41318       12.41318    1[6-(1,1,7)]
   170      12.743635      12.743635      12.743635    1[6-(1,1,7)]
   171      12.590782      12.590782      12.590782    1[6-(1,1,7)]
   172      13.966465      13.966465      13.966465    1[6-(1,1,7)]
   173       8.813111       8.813111       8.813111    1[7-(1,6,6)]
   174        8.62823        8.62823        8.62823    1[7-(1,6,6)]
   175       9.821945       9.821945       9.821945    1[6-(1,1,7)]
   176      10.903567      10.903567      10.903567    1[6-(1,1,7)]
   177      10.715776      10.715776      10.715776    1[6-(1,1,7)]
   178       9.002358       9.002358       9.002358    1[6-(1,1,7)]
   179      10.197529      10.197529      10.197529    1[6-(1,1,7)]
   180      10.389688      10.389688      10.389688    1[6-(1,1,7)]
   181       5.592992       5.592992       5.592992    1[7-(1,6,6)]
   182       4.307564       4.307564       4.307564    1[7-(1,6,6)]
   183       5.179559       5.179559       5.179559    1[6-(1,1,7)]
   184       6.510114       6.510114       6.510114    1[6-(1,1,7)]
   185        5.13443        5.13443        5.13443    1[6-(1,1,7)]
   186       5.464886       5.464886       5.464886    1[6-(1,1,7)]
   187       5.312032       5.312032       5.312032    1[6-(1,1,7)]
   188       6.687715       6.687715       6.687715    1[6-(1,1,7)]
   189        5.74439        5.74439        5.74439    1[7-(1,6,6)]
   190        5.92927        5.92927        5.92927    1[7-(1,6,6)]
   191       4.735555       4.735555       4.735555    1[6-(1,1,7)]
   192       3.653932       3.653932       3.653932    1[6-(1,1,7)]
   193       3.841724       3.841724       3.841724    1[6-(1,1,7)]
   194       5.555142       5.555142       5.555142    1[6-(1,1,7)]
   195       4.359971       4.359971       4.359971    1[6-(1,1,7)]
   196       4.167812       4.167812       4.167812    1[6-(1,1,7)]
   197       8.964509       8.964509       8.964509    1[7-(1,6,6)]
   198      10.249936      10.249936      10.249936    1[7-(1,6,6)]
   199       9.377942       9.377942       9.377942    1[6-(1,1,7)]
   200       8.047386       8.047386       8.047386    1[6-(1,1,7)]
   201        9.42307        9.42307        9.42307    1[6-(1,1,7)]
   202       9.092615       9.092615       9.092615    1[6-(1,1,7)]
   203       9.245468       9.245468       9.245468    1[6-(1,1,7)]
   204       7.869785       7.869785       7.869785    1[6-(1,1,7)]
   205      13.659302      13.659302      13.659302    6[6-(6,6),8-(0),8-(30)]
   206       13.96501       13.96501       13.96501    6[6-(1,6),6-(1,6),6-(8,8)]
   207       0.203805       0.203805       0.203805    6[1-(0),6-(1,6),6-(6,6)]
   208       0.518247       0.518247       0.518247    6[1-(0),6-(1,6),6-(6,6)]
   209        0.04804        0.04804        0.04804    6[6-(1,6),6-(1,6),6-(6,6)]
   210      13.820891      13.820891      13.820891    6[1-(0),6-(1,6),6-(6,6)]
   211      13.491891      13.491891      13.491891    6[1-(0),6-(1,6),6-(6,6)]
   212        0.35957        0.35957        0.35957    6[6-(1,6),6-(1,6),6-(6,6)]
   213       0.636163       0.636163       0.636163    6[1-(0),6-(1,6),6-(6,6)]
   214       0.870538       0.870538       0.870538    6[1-(0),6-(1,6),6-(6,6)]
   215       0.790472       0.790472       0.790472    6[6-(1,6),6-(1,6),6-(8,8)]
   216       0.567743       0.567743       0.567743    6[1-(0),6-(1,6),6-(6,6)]
   217       0.369761       0.369761       0.369761    6[1-(0),6-(1,6),6-(6,6)]
   218        0.92149        0.92149        0.92149    6[6-(6,6),8-(0),8-(30)]
   219       0.544451       0.544451       0.544451    6[6-(6,6),8-(30),8-(30)]
   220       1.368405       1.368405       1.368405    6[6-(1,6),6-(1,6),6-(8,8)]
   221       1.695949       1.695949       1.695949    6[1-(0),6-(1,6),6-(6,6)]
   222       2.441293       2.441293       2.441293    6[1-(0),6-(1,6),6-(6,6)]
   223       2.907133       2.907133       2.907133    6[6-(1,6),6-(1,6),6-(6,6)]
   224       2.589779       2.589779       2.589779    6[1-(0),6-(1,6),6-(6,6)]
   225       1.808041       1.808041       1.808041    6[1-(0),6-(1,6),6-(6,6)]
   226       3.748556       3.748556       3.748556    6[6-(1,6),6-(1,6),6-(6,6)]
   227       4.627829       4.627829       4.627829    6[1-(0),6-(1,6),6-(6,6)]
   228       5.416846       5.416846       5.416846    6[1-(0),6-(1,6),6-(6,6)]
   229       5.345514       5.345514       5.345514    6[6-(1,6),6-(1,6),6-(8,8)]
   230       4.470608       4.470608       4.470608    6[1-(0),6-(1,6),6-(6,6)]
   231       3.669946       3.669946       3.669946    6[1-(0),6-(1,6),6-(6,6)]
   232        6.18257        6.18257        6.18257    6[6-(6,6),8-(30),8-(30)]
   233      11.910947      11.910947      11.910947    6[6-(6,6),8-(30),8-(30)]
   234      10.522161      10.522161      10.522161    6[6-(1,6),6-(1,6),6-(8,8)]
   235       9.517694       9.517694       9.517694    6[1-(0),6-(1,6),6-(6,6)]
   236       8.241001       8.241001       8.241001    6[1-(0),6-(1,6),6-(6,6)]
   237       7.937331       7.937331       7.937331    6[6-(1,6),6-(1,6),6-(6,6)]
   238       8.954318       8.954318       8.954318    6[1-(0),6-(1,6),6-(6,6)]
   239      10.232467      10.232467      10.232467    6[1-(0),6-(1,6),6-(6,6)]
   240       6.547964       6.547964       6.547964    6[6-(1,6),6-(1,6),6-(6,6)]
   241       5.456151       5.456151       5.456151    6[1-(0),6-(1,6),6-(6,6)]
   242       4.151799       4.151799       4.151799    6[1-(0),6-(1,6),6-(6,6)]
   243       3.947994       3.947994       3.947994    6[6-(1,6),6-(1,6),6-(8,8)]
   244       5.031072       5.031072       5.031072    6[1-(0),6-(1,6),6-(6,6)]
   245       6.322322       6.322322       6.322322    6[1-(0),6-(1,6),6-(6,6)]
   246       2.559209       2.559209       2.559209    6[6-(6,6),8-(30),8-(30)]
   247      14.049443      14.049443      14.049443    6[6-(6,6),8-(30),8-(30)]
   248      13.244414      13.244414      13.244414    6[6-(1,6),6-(1,6),6-(8,8)]
   249      12.459764      12.459764      12.459764    6[1-(0),6-(1,6),6-(6,6)]
   250      11.678026      11.678026      11.678026    6[1-(0),6-(1,6),6-(6,6)]
   251      11.686761      11.686761      11.686761    6[6-(1,6),6-(1,6),6-(6,6)]
   252      12.488879      12.488879      12.488879    6[1-(0),6-(1,6),6-(6,6)]
   253      13.241502      13.241502      13.241502    6[1-(0),6-(1,6),6-(6,6)]
   254      10.881731      10.881731      10.881731    6[6-(1,6),6-(1,6),6-(6,6)]
   255      10.650267      10.650267      10.650267    6[1-(0),6-(1,6),6-(6,6)]
   256       9.915113       9.915113       9.915113    6[1-(0),6-(1,6),6-(6,6)]
   257       9.332813       9.332813       9.332813    6[6-(1,6),6-(1,6),6-(8,8)]
   258       9.533707       9.533707       9.533707    6[1-(0),6-(1,6),6-(6,6)]
   259      10.295064      10.295064      10.295064    6[1-(0),6-(1,6),6-(6,6)]
   260       8.517884       8.517884       8.517884    6[6-(6,6),8-(30),8-(30)]
   261       8.176948       8.176948       8.176948    6[6-(6,6),8-(0),8-(30)]
   262        7.87124        7.87124        7.87124    6[6-(1,6),6-(1,6),6-(8,8)]
   263       7.074945       7.074945       7.074945    6[1-(0),6-(1,6),6-(6,6)]
   264       6.760503       6.760503       6.760503    6[1-(0),6-(1,6),6-(6,6)]
   265        7.23071        7.23071        7.23071    6[6-(1,6),6-(1,6),6-(6,6)]
   266       8.015359       8.015359       8.015359    6[1-(0),6-(1,6),6-(6,6)]
   267       8.344359       8.344359       8.344359    6[1-(0),6-(1,6),6-(6,6)]
   268        6.91918        6.91918        6.91918    6[6-(1,6),6-(1,6),6-(6,6)]
   269       6.642587       6.642587       6.642587    6[1-(0),6-(1,6),6-(6,6)]
   270       6.408212       6.408212       6.408212    6[1-(0),6-(1,6),6-(6,6)]
   271       6.488278       6.488278       6.488278    6[6-(1,6),6-(1,6),6-(8,8)]
   272       6.711008       6.711008       6.711008    6[1-(0),6-(1,6),6-(6,6)]
   273        6.90899        6.90899        6.90899    6[1-(0),6-(1,6),6-(6,6)]
   274        6.35726        6.35726        6.35726    6[6-(6,6),8-(0),8-(30)]
   275         6.7343         6.7343         6.7343    6[6-(6,6),8-(30),8-(30)]
   276       5.910345       5.910345       5.910345    6[6-(1,6),6-(1,6),6-(8,8)]
   277       5.582801       5.582801       5.582801    6[1-(0),6-(1,6),6-(6,6)]
   278       4.837457       4.837457       4.837457    6[1-(0),6-(1,6),6-(6,6)]
   279       4.371617       4.371617       4.371617    6[6-(1,6),6-(1,6),6-(6,6)]
   280       4.688971       4.688971       4.688971    6[1-(0),6-(1,6),6-(6,6)]
   281       5.470709       5.470709       5.470709    6[1-(0),6-(1,6),6-(6,6)]
   282       3.530194       3.530194       3.530194    6[6-(1,6),6-(1,6),6-(6,6)]
   283       2.650921       2.650921       2.650921    6[1-(0),6-(1,6),6-(6,6)]
   284       1.861904       1.861904       1.861904    6[1-(0),6-(1,6),6-(6,6)]
   285       1.933236       1.933236       1.933236    6[6-(1,6),6-(1,6),6-(8,8)]
   286       2.808142       2.808142       2.808142    6[1-(0),6-(1,6),6-(6,6)]
   287       3.608804       3.608804       3.608804    6[1-(0),6-(1,6),6-(6,6)]
   288        1.09618        1.09618        1.09618    6[6-(6,6),8-(30),8-(30)]
   289       9.925304       9.925304       9.925304    6[6-(6,6),8-(30),8-(30)]
   290      11.314089      11.314089      11.314089    6[6-(1,6),6-(1,6),6-(8,8)]
   291      12.318557      12.318557      12.318557    6[1-(0),6-(1,6),6-(6,6)]
   292      13.595249      13.595249      13.595249    6[1-(0),6-(1,6),6-(6,6)]
   293      13.898919      13.898919      13.898919    6[6-(1,6),6-(1,6),6-(6,6)]
   294      12.881932      12.881932      12.881932    6[1-(0),6-(1,6),6-(6,6)]
   295      11.603783      11.603783      11.603783    6[1-(0),6-(1,6),6-(6,6)]
   296       0.730787       0.730787       0.730787    6[6-(1,6),6-(1,6),6-(6,6)]
   297       1.822599       1.822599       1.822599    6[1-(0),6-(1,6),6-(6,6)]
   298       3.126951       3.126951       3.126951    6[1-(0),6-(1,6),6-(6,6)]
   299       3.330756       3.330756       3.330756    6[6-(1,6),6-(1,6),6-(8,8)]
   300       2.247678       2.247678       2.247678    6[1-(0),6-(1,6),6-(6,6)]
   301       0.956428       0.956428       0.956428    6[1-(0),6-(1,6),6-(6,6)]
   302       4.719542       4.719542       4.719542    6[6-(6,6),8-(30),8-(30)]
   303       7.786807       7.786807       7.786807    6[6-(6,6),8-(30),8-(30)]
   304       8.591836       8.591836       8.591836    6[6-(1,6),6-(1,6),6-(8,8)]
   305       9.376486       9.376486       9.376486    6[1-(0),6-(1,6),6-(6,6)]
   306      10.158224      10.158224      10.158224    6[1-(0),6-(1,6),6-(6,6)]
   307      10.149489      10.149489      10.149489    6[6-(1,6),6-(1,6),6-(6,6)]
   308       9.347371       9.347371       9.347371    6[1-(0),6-(1,6),6-(6,6)]
   309       8.594748       8.594748       8.594748    6[1-(0),6-(1,6),6-(6,6)]
   310      10.954519      10.954519      10.954519    6[6-(1,6),6-(1,6),6-(6,6)]
   311      11.185983      11.185983      11.185983    6[1-(0),6-(1,6),6-(6,6)]
   312      11.921137      11.921137      11.921137    6[1-(0),6-(1,6),6-(6,6)]
   313      12.503437      12.503437      12.503437    6[6-(1,6),6-(1,6),6-(8,8)]
   314      12.302543      12.302543      12.302543    6[1-(0),6-(1,6),6-(6,6)]
   315      11.541186      11.541186      11.541186    6[1-(0),6-(1,6),6-(6,6)]
   316      13.318366      13.318366      13.318366    6[6-(6,6),8-(30),8-(30)]
   317       0.898198       0.898198       0.898198    6[6-(6,6),8-(0),8-(30)]
   318        0.59249        0.59249        0.59249    6[6-(1,6),6-(1,6),6-(8,8)]
   319      14.353695      14.353695      14.353695    6[1-(0),6-(1,6),6-(6,6)]
   320      14.039253      14.039253      14.039253    6[1-(0),6-(1,6),6-(6,6)]
   321       14.50946       14.50946       14.50946    6[6-(1,6),6-(1,6),6-(6,6)]
   322        0.73661        0.73661        0.73661    6[1-(0),6-(1,6),6-(6,6)]
   323       1.065609       1.065609       1.065609    6[1-(0),6-(1,6),6-(6,6)]
   324       14.19793       14.19793       14.19793    6[6-(1,6),6-(1,6),6-(6,6)]
   325      13.921337      13.921337      13.921337    6[1-(0),6-(1,6),6-(6,6)]
   326      13.686962      13.686962      13.686962    6[1-(0),6-(1,6),6-(6,6)]
   327      13.767028      13.767028      13.767028    6[6-(1,6),6-(1,6),6-(8,8)]
   328      13.989757      13.989757      13.989757    6[1-(0),6-(1,6),6-(6,6)]
   329       14.18774       14.18774       14.18774    6[1-(0),6-(1,6),6-(6,6)]
   330       13.63601       13.63601       13.63601    6[6-(6,6),8-(0),8-(30)]
   331       14.01305       14.01305       14.01305    6[6-(6,6),8-(30),8-(30)]
   332      13.189095      13.189095      13.189095    6[6-(1,6),6-(1,6),6-(8,8)]
   333      12.861551      12.861551      12.861551    6[1-(0),6-(1,6),6-(6,6)]
   334      12.116207      12.116207      12.116207    6[1-(0),6-(1,6),6-(6,6)]
   335      11.650367      11.650367      11.650367    6[6-(1,6),6-(1,6),6-(6,6)]
   336      11.967721      11.967721      11.967721    6[1-(0),6-(1,6),6-(6,6)]
   337      12.749458      12.749458      12.749458    6[1-(0),6-(1,6),6-(6,6)]
   338      10.808944      10.808944      10.808944    6[6-(1,6),6-(1,6),6-(6,6)]
   339       9.929671       9.929671       9.929671    6[1-(0),6-(1,6),6-(6,6)]
   340       9.140654       9.140654       9.140654    6[1-(0),6-(1,6),6-(6,6)]
   341       9.211986       9.211986       9.211986    6[6-(1,6),6-(1,6),6-(8,8)]
   342      10.086892      10.086892      10.086892    6[1-(0),6-(1,6),6-(6,6)]
   343      10.887554      10.887554      10.887554    6[1-(0),6-(1,6),6-(6,6)]
   344        8.37493        8.37493        8.37493    6[6-(6,6),8-(30),8-(30)]
   345       2.646553       2.646553       2.646553    6[6-(6,6),8-(30),8-(30)]
   346       4.035339       4.035339       4.035339    6[6-(1,6),6-(1,6),6-(8,8)]
   347       5.039807       5.039807       5.039807    6[1-(0),6-(1,6),6-(6,6)]
   348       6.316499       6.316499       6.316499    6[1-(0),6-(1,6),6-(6,6)]
   349       6.620169       6.620169       6.620169    6[6-(1,6),6-(1,6),6-(6,6)]
   350       5.603182       5.603182       5.603182    6[1-(0),6-(1,6),6-(6,6)]
   351       4.325033       4.325033       4.325033    6[1-(0),6-(1,6),6-(6,6)]
   352       8.009537       8.009537       8.009537    6[6-(1,6),6-(1,6),6-(6,6)]
   353       9.101349       9.101349       9.101349    6[1-(0),6-(1,6),6-(6,6)]
   354      10.405701      10.405701      10.405701    6[1-(0),6-(1,6),6-(6,6)]
   355      10.609506      10.609506      10.609506    6[6-(1,6),6-(1,6),6-(8,8)]
   356       9.526428       9.526428       9.526428    6[1-(0),6-(1,6),6-(6,6)]
   357       8.235178       8.235178       8.235178    6[1-(0),6-(1,6),6-(6,6)]
   358      11.998292      11.998292      11.998292    6[6-(6,6),8-(30),8-(30)]
   359       0.508057       0.508057       0.508057    6[6-(6,6),8-(30),8-(30)]
   360       1.313087       1.313087       1.313087    6[6-(1,6),6-(1,6),6-(8,8)]
   361       2.097736       2.097736       2.097736    6[1-(0),6-(1,6),6-(6,6)]
   362       2.879474       2.879474       2.879474    6[1-(0),6-(1,6),6-(6,6)]
   363       2.870739       2.870739       2.870739    6[6-(1,6),6-(1,6),6-(6,6)]
   364       2.068621       2.068621       2.068621    6[1-(0),6-(1,6),6-(6,6)]
   365       1.315998       1.315998       1.315998    6[1-(0),6-(1,6),6-(6,6)]
   366       3.675769       3.675769       3.675769    6[6-(1,6),6-(1,6),6-(6,6)]
   367       3.907233       3.907233       3.907233    6[1-(0),6-(1,6),6-(6,6)]
   368       4.642387       4.642387       4.642387    6[1-(0),6-(1,6),6-(6,6)]
   369       5.224687       5.224687       5.224687    6[6-(1,6),6-(1,6),6-(8,8)]
   370       5.023793       5.023793       5.023793    6[1-(0),6-(1,6),6-(6,6)]
   371       4.262436       4.262436       4.262436    6[1-(0),6-(1,6),6-(6,6)]
   372       6.039616       6.039616       6.039616    6[6-(6,6),8-(30),8-(30)]
   373       6.380552       6.380552       6.380552    6[6-(6,6),8-(0),8-(30)]
   374        6.68626        6.68626        6.68626    6[6-(1,6),6-(1,6),6-(8,8)]
   375       7.482555       7.482555       7.482555    6[1-(0),6-(1,6),6-(6,6)]
   376       7.796997       7.796997       7.796997    6[1-(0),6-(1,6),6-(6,6)]
   377        7.32679        7.32679        7.32679    6[6-(1,6),6-(1,6),6-(6,6)]
   378       6.542141       6.542141       6.542141    6[1-(0),6-(1,6),6-(6,6)]
   379       6.213141       6.213141       6.213141    6[1-(0),6-(1,6),6-(6,6)]
   380        7.63832        7.63832        7.63832    6[6-(1,6),6-(1,6),6-(6,6)]
   381       7.914913       7.914913       7.914913    6[1-(0),6-(1,6),6-(6,6)]
   382       8.149288       8.149288       8.149288    6[1-(0),6-(1,6),6-(6,6)]
   383       8.069222       8.069222       8.069222    6[6-(1,6),6-(1,6),6-(8,8)]
   384       7.846493       7.846493       7.846493    6[1-(0),6-(1,6),6-(6,6)]
   385        7.64851        7.64851        7.64851    6[1-(0),6-(1,6),6-(6,6)]
   386        8.20024        8.20024        8.20024    6[6-(6,6),8-(0),8-(30)]
   387         7.8232         7.8232         7.8232    6[6-(6,6),8-(30),8-(30)]
   388       8.647155       8.647155       8.647155    6[6-(1,6),6-(1,6),6-(8,8)]
   389       8.974699       8.974699       8.974699    6[1-(0),6-(1,6),6-(6,6)]
   390       9.720043       9.720043       9.720043    6[1-(0),6-(1,6),6-(6,6)]
   391      10.185883      10.185883      10.185883    6[6-(1,6),6-(1,6),6-(6,6)]
   392       9.868529       9.868529       9.868529    6[1-(0),6-(1,6),6-(6,6)]
   393       9.086792       9.086792       9.086792    6[1-(0),6-(1,6),6-(6,6)]
   394      11.027306      11.027306      11.027306    6[6-(1,6),6-(1,6),6-(6,6)]
   395      11.906579      11.906579      11.906579    6[1-(0),6-(1,6),6-(6,6)]
   396      12.695596      12.695596      12.695596    6[1-(0),6-(1,6),6-(6,6)]
   397      12.624264      12.624264      12.624264    6[6-(1,6),6-(1,6),6-(8,8)]
   398      11.749358      11.749358      11.749358    6[1-(0),6-(1,6),6-(6,6)]
   399      10.948696      10.948696      10.948696    6[1-(0),6-(1,6),6-(6,6)]
   400       13.46132       13.46132       13.46132    6[6-(6,6),8-(30),8-(30)]
   401       4.632196       4.632196       4.632196    6[6-(6,6),8-(30),8-(30)]
   402       3.243411       3.243411       3.243411    6[6-(1,6),6-(1,6),6-(8,8)]
   403       2.238943       2.238943       2.238943    6[1-(0),6-(1,6),6-(6,6)]
   404       0.962251       0.962251       0.962251    6[1-(0),6-(1,6),6-(6,6)]
   405       0.658581       0.658581       0.658581    6[6-(1,6),6-(1,6),6-(6,6)]
   406       1.675568       1.675568       1.675568    6[1-(0),6-(1,6),6-(6,6)]
   407       2.953717       2.953717       2.953717    6[1-(0),6-(1,6),6-(6,6)]
   408      13.826714      13.826714      13.826714    6[6-(1,6),6-(1,6),6-(6,6)]
   409      12.734901      12.734901      12.734901    6[1-(0),6-(1,6),6-(6,6)]
   410      11.430549      11.430549      11.430549    6[1-(0),6-(1,6),6-(6,6)]
   411      11.226744      11.226744      11.226744    6[6-(1,6),6-(1,6),6-(8,8)]
   412      12.309822      12.309822      12.309822    6[1-(0),6-(1,6),6-(6,6)]
   413      13.601072      13.601072      13.601072    6[1-(0),6-(1,6),6-(6,6)]
   414       9.837959       9.837959       9.837959    6[6-(6,6),8-(30),8-(30)]
   415       6.770693       6.770693       6.770693    6[6-(6,6),8-(30),8-(30)]
   416       5.965663       5.965663       5.965663    6[6-(1,6),6-(1,6),6-(8,8)]
   417       5.181014       5.181014       5.181014    6[1-(0),6-(1,6),6-(6,6)]
   418       4.399277       4.399277       4.399277    6[1-(0),6-(1,6),6-(6,6)]
   419       4.408011       4.408011       4.408011    6[6-(1,6),6-(1,6),6-(6,6)]
   420       5.210129       5.210129       5.210129    6[1-(0),6-(1,6),6-(6,6)]
   421       5.962752       5.962752       5.962752    6[1-(0),6-(1,6),6-(6,6)]
   422       3.602981       3.602981       3.602981    6[6-(1,6),6-(1,6),6-(6,6)]
   423       3.371517       3.371517       3.371517    6[1-(0),6-(1,6),6-(6,6)]
   424       2.636363       2.636363       2.636363    6[1-(0),6-(1,6),6-(6,6)]
   425       2.054063       2.054063       2.054063    6[6-(1,6),6-(1,6),6-(8,8)]
   426       2.254957       2.254957       2.254957    6[1-(0),6-(1,6),6-(6,6)]
   427       3.016314       3.016314       3.016314    6[1-(0),6-(1,6),6-(6,6)]
   428       1.239134       1.239134       1.239134    6[6-(6,6),8-(30),8-(30)]
   429      11.581947      11.581947      11.581947    6[1-(0),1-(0),1-(0),7-(1,1,6)]
   430      12.085636      12.085636      12.085636    6[1-(0),1-(0),1-(0),7-(1,1,6)]
   431       1.741077       1.741077       1.741077    6[1-(0),1-(0),1-(0),7-(1,1,6)]
   432       1.566387       1.566387       1.566387    6[1-(0),1-(0),1-(0),7-(1,1,6)]
   433       2.975553       2.975553       2.975553    6[1-(0),1-(0),1-(0),7-(1,1,6)]
   434       2.471863       2.471863       2.471863    6[1-(0),1-(0),1-(0),7-(1,1,6)]
   435      12.816423      12.816423      12.816423    6[1-(0),1-(0),1-(0),7-(1,1,6)]
   436      12.991113      12.991113      12.991113    6[1-(0),1-(0),1-(0),7-(1,1,6)]
   437      10.254303      10.254303      10.254303    6[1-(0),1-(0),1-(0),7-(1,1,6)]
   438       9.750613       9.750613       9.750613    6[1-(0),1-(0),1-(0),7-(1,1,6)]
   439       5.537673       5.537673       5.537673    6[1-(0),1-(0),1-(0),7-(1,1,6)]
   440       5.712363       5.712363       5.712363    6[1-(0),1-(0),1-(0),7-(1,1,6)]
   441       4.303197       4.303197       4.303197    6[1-(0),1-(0),1-(0),7-(1,1,6)]
   442       4.806887       4.806887       4.806887    6[1-(0),1-(0),1-(0),7-(1,1,6)]
   443       9.019827       9.019827       9.019827    6[1-(0),1-(0),1-(0),7-(1,1,6)]
   444       8.845137       8.845137       8.845137    6[1-(0),1-(0),1-(0),7-(1,1,6)]
   445      14.060361      14.060361      14.060361    8[6-(6,8),30-(8,8,8)]
   446      13.082534      13.082534      13.082534    8[6-(6,8)]
   447       1.326188       1.326188       1.326188    8[6-(6,8)]
   448       0.604719       0.604719       0.604719    8[6-(6,8),30-(8,8,8)]
   449       0.453029       0.453029       0.453029    8[6-(6,8),30-(8,8,8)]
   450       0.027659       0.027659       0.027659    8[6-(6,8),30-(8,8,8,8,8)]
   451       7.031855       7.031855       7.031855    8[6-(6,8),30-(8,8,8)]
   452       5.986772       5.986772       5.986772    8[6-(6,8),30-(8,8,8,8,8)]
   453      12.108929      12.108929      12.108929    8[6-(6,8),30-(8,8,8)]
   454      12.773915      12.773915      12.773915    8[6-(6,8),30-(8,8,8,8,8)]
   455       1.608604       1.608604       1.608604    8[6-(6,8),30-(8,8,8,8,8)]
   456       2.423969       2.423969       2.423969    8[6-(6,8),30-(8,8,8)]
   457      14.412944      14.412944      14.412944    8[6-(6,8),30-(8,8,8,8,8)]
   458      14.280034      14.280034      14.280034    8[6-(6,8),30-(8,8,8)]
   459       8.623135       8.623135       8.623135    8[6-(6,8),30-(8,8,8,8,8)]
   460       7.815631       7.815631       7.815631    8[6-(6,8),30-(8,8,8)]
   461       7.775889       7.775889       7.775889    8[6-(6,8),30-(8,8,8)]
   462       8.753716       8.753716       8.753716    8[6-(6,8)]
   463       5.952562       5.952562       5.952562    8[6-(6,8)]
   464       6.674031       6.674031       6.674031    8[6-(6,8),30-(8,8,8)]
   465       6.825721       6.825721       6.825721    8[6-(6,8),30-(8,8,8)]
   466       7.251091       7.251091       7.251091    8[6-(6,8),30-(8,8,8,8,8)]
   467       0.246895       0.246895       0.246895    8[6-(6,8),30-(8,8,8)]
   468       1.291978       1.291978       1.291978    8[6-(6,8),30-(8,8,8,8,8)]
   469       9.727322       9.727322       9.727322    8[6-(6,8),30-(8,8,8)]
   470       9.062335       9.062335       9.062335    8[6-(6,8),30-(8,8,8,8,8)]
   471       5.670146       5.670146       5.670146    8[6-(6,8),30-(8,8,8,8,8)]
   472       4.854781       4.854781       4.854781    8[6-(6,8),30-(8,8,8)]
   473       7.423306       7.423306       7.423306    8[6-(6,8),30-(8,8,8,8,8)]
   474       7.556216       7.556216       7.556216    8[6-(6,8),30-(8,8,8)]
   475      13.213115      13.213115      13.213115    8[6-(6,8),30-(8,8,8,8,8)]
   476      14.020619      14.020619      14.020619    8[6-(6,8),30-(8,8,8)]
   477       0.497139       0.497139       0.497139    8[6-(6,8),30-(8,8,8)]
   478       1.474966       1.474966       1.474966    8[6-(6,8)]
   479      13.231312      13.231312      13.231312    8[6-(6,8)]
   480      13.952781      13.952781      13.952781    8[6-(6,8),30-(8,8,8)]
   481      14.104471      14.104471      14.104471    8[6-(6,8),30-(8,8,8)]
   482      -0.027659      -0.027659      -0.027659    8[6-(6,8),30-(8,8,8,8,8)]
   483       7.525645       7.525645       7.525645    8[6-(6,8),30-(8,8,8)]
   484       8.570728       8.570728       8.570728    8[6-(6,8),30-(8,8,8,8,8)]
   485       2.448571       2.448571       2.448571    8[6-(6,8),30-(8,8,8)]
   486       1.783585       1.783585       1.783585    8[6-(6,8),30-(8,8,8,8,8)]
   487      12.948896      12.948896      12.948896    8[6-(6,8),30-(8,8,8,8,8)]
   488      12.133531      12.133531      12.133531    8[6-(6,8),30-(8,8,8)]
   489       0.144556       0.144556       0.144556    8[6-(6,8),30-(8,8,8,8,8)]
   490       0.277466       0.277466       0.277466    8[6-(6,8),30-(8,8,8)]
   491       5.934365       5.934365       5.934365    8[6-(6,8),30-(8,8,8,8,8)]
   492       6.741869       6.741869       6.741869    8[6-(6,8),30-(8,8,8)]
   493       6.781611       6.781611       6.781611    8[6-(6,8),30-(8,8,8)]
   494       5.803784       5.803784       5.803784    8[6-(6,8)]
   495       8.604938       8.604938       8.604938    8[6-(6,8)]
   496       7.883469       7.883469       7.883469    8[6-(6,8),30-(8,8,8)]
   497       7.731779       7.731779       7.731779    8[6-(6,8),30-(8,8,8)]
   498       7.306409       7.306409       7.306409    8[6-(6,8),30-(8,8,8,8,8)]
   499      14.310605      14.310605      14.310605    8[6-(6,8),30-(8,8,8)]
   500      13.265522      13.265522      13.265522    8[6-(6,8),30-(8,8,8,8,8)]
   501       4.830178       4.830178       4.830178    8[6-(6,8),30-(8,8,8)]
   502       5.495165       5.495165       5.495165    8[6-(6,8),30-(8,8,8,8,8)]
   503       8.887354       8.887354       8.887354    8[6-(6,8),30-(8,8,8,8,8)]
   504       9.702719       9.702719       9.702719    8[6-(6,8),30-(8,8,8)]
   505       7.134194       7.134194       7.134194    8[6-(6,8),30-(8,8,8,8,8)]
   506       7.001284       7.001284       7.001284    8[6-(6,8),30-(8,8,8)]
   507       1.344385       1.344385       1.344385    8[6-(6,8),30-(8,8,8,8,8)]
   508       0.536881       0.536881       0.536881    8[6-(6,8),30-(8,8,8)]
   509       12.58787       12.58787       12.58787    7[1-(0),1-(0),6-(1,1,1),6-(1,1,1)]
   510       2.058431       2.058431       2.058431    7[1-(0),1-(0),6-(1,1,1),6-(1,1,1)]
   511        1.96963        1.96963        1.96963    7[1-(0),1-(0),6-(1,1,1),6-(1,1,1)]
   512      12.499069      12.499069      12.499069    7[1-(0),1-(0),6-(1,1,1),6-(1,1,1)]
   513        9.24838        9.24838        9.24838    7[1-(0),1-(0),6-(1,1,1),6-(1,1,1)]
   514       5.220319       5.220319       5.220319    7[1-(0),1-(0),6-(1,1,1),6-(1,1,1)]
   515        5.30912        5.30912        5.30912    7[1-(0),1-(0),6-(1,1,1),6-(1,1,1)]
   516        9.33718        9.33718        9.33718    7[1-(0),1-(0),6-(1,1,1),6-(1,1,1)]
