# Supplementary material for: A collection of forcefield precursors for metal–organic frameworks
Source: RSC Adv. 2019 Nov 13;9(63):36492–507. doi: 10.1039/c9ra07327b (PMC9075174; doi:10.1039/c9ra07327b)
Supplement: RA-009-C9RA07327B-s789 [file RA-009-C9RA07327B-s789.txt]

GAJZIC_clean

5.546200    0.000000    0.000000
0.000000    13.343000    0.000000
-2.401705    0.000000    21.027285

     1       1.140579       1.140579       1.140579    62[8-(15),8-(15),8-(15,62),8-(15,62),8-(6),8-(6),15-(6,8,8,8)]
     2       0.803063       0.803063       0.803063    62[8-(15),8-(15),8-(15,62),8-(15,62),8-(6),8-(6),15-(6,8,8,8)]
     3       2.003916       2.003916       2.003916    62[8-(15),8-(15),8-(15,62),8-(15,62),8-(6),8-(6),15-(6,8,8,8)]
     4       2.341432       2.341432       2.341432    62[8-(15),8-(15),8-(15,62),8-(15,62),8-(6),8-(6),15-(6,8,8,8)]
     5       4.870552       4.870552       4.870552    15[6-(1,1,7),8-(62),8-(62),8-(62,62),62-(8,8,8,8,8,8)]
     6      -0.525205      -0.525205      -0.525205    15[6-(1,1,7),8-(62),8-(62),8-(62,62),62-(8,8,8,8,8,8)]
     7      -1.726057      -1.726057      -1.726057    15[6-(1,1,7),8-(62),8-(62),8-(62,62),62-(8,8,8,8,8,8)]
     8         3.6697         3.6697         3.6697    15[6-(1,1,7),8-(62),8-(62),8-(62,62),62-(8,8,8,8,8,8)]
     9        3.84753        3.84753        3.84753    1[6-(1,7,15)]
    10       3.368143       3.368143       3.368143    1[6-(1,7,15)]
    11       3.567667       3.567667       3.567667    1[6-(1,6,7)]
    12       4.341944       4.341944       4.341944    1[6-(1,6,7)]
    13      -0.732857      -0.732857      -0.732857    1[6-(1,6,6)]
    14       0.561951       0.561951       0.561951    1[6-(1,6,6)]
    15       4.701847       4.701847       4.701847    1[6-(6,6,6)]
    16       0.569319       0.569319       0.569319    1[6-(1,6,6)]
    17       1.454778       1.454778       1.454778    1[6-(1,6,6)]
    18       0.110305       0.110305       0.110305    1[6-(1,6,7)]
    19       4.364064       4.364064       4.364064    1[6-(1,6,7)]
    20       0.497818       0.497818       0.497818    1[6-(1,7,15)]
    21       0.977205       0.977205       0.977205    1[6-(1,7,15)]
    22       0.777681       0.777681       0.777681    1[6-(1,6,7)]
    23       0.003404       0.003404       0.003404    1[6-(1,6,7)]
    24       5.078204       5.078204       5.078204    1[6-(1,6,6)]
    25       3.783397       3.783397       3.783397    1[6-(1,6,6)]
    26        -0.3565        -0.3565        -0.3565    1[6-(6,6,6)]
    27       3.776028       3.776028       3.776028    1[6-(1,6,6)]
    28        2.89057        2.89057        2.89057    1[6-(1,6,6)]
    29       4.235043       4.235043       4.235043    1[6-(1,6,7)]
    30      -0.018717      -0.018717      -0.018717    1[6-(1,6,7)]
    31      -0.703035      -0.703035      -0.703035    1[6-(1,7,15)]
    32      -0.223648      -0.223648      -0.223648    1[6-(1,7,15)]
    33      -0.423172      -0.423172      -0.423172    1[6-(1,6,7)]
    34      -1.197449      -1.197449      -1.197449    1[6-(1,6,7)]
    35       3.877352       3.877352       3.877352    1[6-(1,6,6)]
    36       2.582544       2.582544       2.582544    1[6-(1,6,6)]
    37      -1.557352      -1.557352      -1.557352    1[6-(6,6,6)]
    38       2.575176       2.575176       2.575176    1[6-(1,6,6)]
    39       1.689717       1.689717       1.689717    1[6-(1,6,6)]
    40        3.03419        3.03419        3.03419    1[6-(1,6,7)]
    41      -1.219569      -1.219569      -1.219569    1[6-(1,6,7)]
    42       2.646677       2.646677       2.646677    1[6-(1,7,15)]
    43        2.16729        2.16729        2.16729    1[6-(1,7,15)]
    44       2.366814       2.366814       2.366814    1[6-(1,6,7)]
    45       3.141091       3.141091       3.141091    1[6-(1,6,7)]
    46      -1.933709      -1.933709      -1.933709    1[6-(1,6,6)]
    47      -0.638902      -0.638902      -0.638902    1[6-(1,6,6)]
    48       3.500995       3.500995       3.500995    1[6-(6,6,6)]
    49      -0.631533      -0.631533      -0.631533    1[6-(1,6,6)]
    50       0.253925       0.253925       0.253925    1[6-(1,6,6)]
    51      -1.090548      -1.090548      -1.090548    1[6-(1,6,7)]
    52       3.163212       3.163212       3.163212    1[6-(1,6,7)]
    53       4.148961       4.148961       4.148961    6[1-(0),1-(0),7-(6,6),15-(8,8,8,62)]
    54       4.450268       4.450268       4.450268    6[1-(0),1-(0),6-(1,1,6),7-(6,6)]
    55      -0.281352      -0.281352      -0.281352    6[1-(0),1-(0),6-(1,1,7),6-(1,6,6)]
    56       0.017836       0.017836       0.017836    6[1-(0),6-(1,1,6),6-(1,1,6),6-(8,8)]
    57        0.54552        0.54552        0.54552    6[1-(0),1-(0),6-(1,1,7),6-(1,6,6)]
    58      -0.322601      -0.322601      -0.322601    6[1-(0),1-(0),6-(1,1,6),7-(6,6)]
    59       0.893665       0.893665       0.893665    6[6-(1,6,6),8-(62),8-(62)]
    60       0.196387       0.196387       0.196387    6[1-(0),1-(0),7-(6,6),15-(8,8,8,62)]
    61       -0.10492       -0.10492       -0.10492    6[1-(0),1-(0),6-(1,1,6),7-(6,6)]
    62       4.626699       4.626699       4.626699    6[1-(0),1-(0),6-(1,1,7),6-(1,6,6)]
    63       4.327511       4.327511       4.327511    6[1-(0),6-(1,1,6),6-(1,1,6),6-(8,8)]
    64       3.799827       3.799827       3.799827    6[1-(0),1-(0),6-(1,1,7),6-(1,6,6)]
    65       4.667949       4.667949       4.667949    6[1-(0),1-(0),6-(1,1,6),7-(6,6)]
    66       3.451682       3.451682       3.451682    6[6-(1,6,6),8-(62),8-(62)]
    67      -1.004466      -1.004466      -1.004466    6[1-(0),1-(0),7-(6,6),15-(8,8,8,62)]
    68      -1.305773      -1.305773      -1.305773    6[1-(0),1-(0),6-(1,1,6),7-(6,6)]
    69       3.425847       3.425847       3.425847    6[1-(0),1-(0),6-(1,1,7),6-(1,6,6)]
    70       3.126659       3.126659       3.126659    6[1-(0),6-(1,1,6),6-(1,1,6),6-(8,8)]
    71       2.598975       2.598975       2.598975    6[1-(0),1-(0),6-(1,1,7),6-(1,6,6)]
    72       3.467096       3.467096       3.467096    6[1-(0),1-(0),6-(1,1,6),7-(6,6)]
    73        2.25083        2.25083        2.25083    6[6-(1,6,6),8-(62),8-(62)]
    74       2.948108       2.948108       2.948108    6[1-(0),1-(0),7-(6,6),15-(8,8,8,62)]
    75       3.249415       3.249415       3.249415    6[1-(0),1-(0),6-(1,1,6),7-(6,6)]
    76      -1.482204      -1.482204      -1.482204    6[1-(0),1-(0),6-(1,1,7),6-(1,6,6)]
    77      -1.183016      -1.183016      -1.183016    6[1-(0),6-(1,1,6),6-(1,1,6),6-(8,8)]
    78      -0.655332      -0.655332      -0.655332    6[1-(0),1-(0),6-(1,1,7),6-(1,6,6)]
    79      -1.523454      -1.523454      -1.523454    6[1-(0),1-(0),6-(1,1,6),7-(6,6)]
    80      -0.307187      -0.307187      -0.307187    6[6-(1,6,6),8-(62),8-(62)]
    81      -0.538071      -0.538071      -0.538071    7[6-(1,1,15),6-(1,1,6),6-(1,1,6)]
    82      -0.662781      -0.662781      -0.662781    7[6-(1,1,15),6-(1,1,6),6-(1,1,6)]
    83      -1.863634      -1.863634      -1.863634    7[6-(1,1,15),6-(1,1,6),6-(1,1,6)]
    84      -1.738924      -1.738924      -1.738924    7[6-(1,1,15),6-(1,1,6),6-(1,1,6)]
    85        3.69963        3.69963        3.69963    8[15-(6,8,8,62),62-(8,8,8,8,8,15),62-(8,8,8,8,8,15)]
    86       5.199233       5.199233       5.199233    8[15-(6,8,8,62),62-(8,8,8,8,8,15)]
    87        0.49535        0.49535        0.49535    8[15-(6,8,8,62),62-(8,8,8,8,8,15)]
    88        0.60654        0.60654        0.60654    8[6-(6,8),62-(8,8,8,8,8,15)]
    89       1.896673       1.896673       1.896673    8[6-(6,8),62-(8,8,8,8,8,15)]
    90       0.645718       0.645718       0.645718    8[15-(6,8,8,62),62-(8,8,8,8,8,15),62-(8,8,8,8,8,15)]
    91      -0.853886      -0.853886      -0.853886    8[15-(6,8,8,62),62-(8,8,8,8,8,15)]
    92       3.849998       3.849998       3.849998    8[15-(6,8,8,62),62-(8,8,8,8,8,15)]
    93       3.738807       3.738807       3.738807    8[6-(6,8),62-(8,8,8,8,8,15)]
    94       2.448674       2.448674       2.448674    8[6-(6,8),62-(8,8,8,8,8,15)]
    95      -0.555135      -0.555135      -0.555135    8[15-(6,8,8,62),62-(8,8,8,8,8,15),62-(8,8,8,8,8,15)]
    96      -2.054738      -2.054738      -2.054738    8[15-(6,8,8,62),62-(8,8,8,8,8,15)]
    97       2.649145       2.649145       2.649145    8[15-(6,8,8,62),62-(8,8,8,8,8,15)]
    98       2.537955       2.537955       2.537955    8[6-(6,8),62-(8,8,8,8,8,15)]
    99       1.247822       1.247822       1.247822    8[6-(6,8),62-(8,8,8,8,8,15)]
   100       2.498777       2.498777       2.498777    8[15-(6,8,8,62),62-(8,8,8,8,8,15),62-(8,8,8,8,8,15)]
   101       3.998381       3.998381       3.998381    8[15-(6,8,8,62),62-(8,8,8,8,8,15)]
   102      -0.705503      -0.705503      -0.705503    8[15-(6,8,8,62),62-(8,8,8,8,8,15)]
   103      -0.594312      -0.594312      -0.594312    8[6-(6,8),62-(8,8,8,8,8,15)]
   104       0.695821       0.695821       0.695821    8[6-(6,8),62-(8,8,8,8,8,15)]
