# Supplementary material for: A collection of forcefield precursors for metal–organic frameworks
Source: RSC Adv. 2019 Nov 13;9(63):36492–507. doi: 10.1039/c9ra07327b (PMC9075174; doi:10.1039/c9ra07327b)
Supplement: RA-009-C9RA07327B-s790 [file RA-009-C9RA07327B-s790.txt]

GAJZUO_clean

5.523400    0.000000    0.000000
0.000000    13.349000    0.000000
-1.897963    0.000000    20.498320

     1       1.614848       1.614848       1.614848    39[8-(15),8-(15),8-(15,39),8-(15,39),8-(6),8-(6),15-(6,8,8,8)]
     2       1.061608       1.061608       1.061608    39[8-(15),8-(15),8-(15,39),8-(15,39),8-(6),8-(6),15-(6,8,8,8)]
     3       2.010589       2.010589       2.010589    39[8-(15),8-(15),8-(15,39),8-(15,39),8-(6),8-(6),15-(6,8,8,8)]
     4       2.563829       2.563829       2.563829    39[8-(15),8-(15),8-(15,39),8-(15,39),8-(6),8-(6),15-(6,8,8,8)]
     5        4.85594        4.85594        4.85594    15[6-(1,1,7),8-(39),8-(39),8-(39,39),39-(8,8,8,8,8,8)]
     6      -0.281521      -0.281521      -0.281521    15[6-(1,1,7),8-(39),8-(39),8-(39,39),39-(8,8,8,8,8,8)]
     7      -1.230503      -1.230503      -1.230503    15[6-(1,1,7),8-(39),8-(39),8-(39,39),39-(8,8,8,8,8,8)]
     8       3.906958       3.906958       3.906958    15[6-(1,1,7),8-(39),8-(39),8-(39,39),39-(8,8,8,8,8,8)]
     9       3.879938       3.879938       3.879938    1[6-(1,7,15)]
    10       3.371046       3.371046       3.371046    1[6-(1,7,15)]
    11       3.637326       3.637326       3.637326    1[6-(1,6,7)]
    12       4.330189       4.330189       4.330189    1[6-(1,6,7)]
    13      -0.504935      -0.504935      -0.504935    1[6-(1,6,6)]
    14        0.73219        0.73219        0.73219    1[6-(1,6,6)]
    15       4.850535       4.850535       4.850535    1[6-(6,6,6)]
    16       0.804398       0.804398       0.804398    1[6-(1,6,6)]
    17       1.586032       1.586032       1.586032    1[6-(1,6,6)]
    18       0.195021       0.195021       0.195021    1[6-(1,6,7)]
    19       4.472303       4.472303       4.472303    1[6-(1,6,7)]
    20       0.694481       0.694481       0.694481    1[6-(1,7,15)]
    21       1.203372       1.203372       1.203372    1[6-(1,7,15)]
    22       0.937093       0.937093       0.937093    1[6-(1,6,7)]
    23        0.24423        0.24423        0.24423    1[6-(1,6,7)]
    24       5.079353       5.079353       5.079353    1[6-(1,6,6)]
    25       3.842229       3.842229       3.842229    1[6-(1,6,6)]
    26      -0.276116      -0.276116      -0.276116    1[6-(6,6,6)]
    27       3.770021       3.770021       3.770021    1[6-(1,6,6)]
    28       2.988387       2.988387       2.988387    1[6-(1,6,6)]
    29       4.379398       4.379398       4.379398    1[6-(1,6,7)]
    30       0.102116       0.102116       0.102116    1[6-(1,6,7)]
    31      -0.254501      -0.254501      -0.254501    1[6-(1,7,15)]
    32       0.254391       0.254391       0.254391    1[6-(1,7,15)]
    33      -0.011889      -0.011889      -0.011889    1[6-(1,6,7)]
    34      -0.704752      -0.704752      -0.704752    1[6-(1,6,7)]
    35       4.130372       4.130372       4.130372    1[6-(1,6,6)]
    36       2.893247       2.893247       2.893247    1[6-(1,6,6)]
    37      -1.225098      -1.225098      -1.225098    1[6-(6,6,6)]
    38       2.821039       2.821039       2.821039    1[6-(1,6,6)]
    39       2.039405       2.039405       2.039405    1[6-(1,6,6)]
    40       3.430416       3.430416       3.430416    1[6-(1,6,7)]
    41      -0.846866      -0.846866      -0.846866    1[6-(1,6,7)]
    42       2.930956       2.930956       2.930956    1[6-(1,7,15)]
    43       2.422065       2.422065       2.422065    1[6-(1,7,15)]
    44       2.688344       2.688344       2.688344    1[6-(1,6,7)]
    45       3.381207       3.381207       3.381207    1[6-(1,6,7)]
    46      -1.453916      -1.453916      -1.453916    1[6-(1,6,6)]
    47      -0.216792      -0.216792      -0.216792    1[6-(1,6,6)]
    48       3.901553       3.901553       3.901553    1[6-(6,6,6)]
    49      -0.144584      -0.144584      -0.144584    1[6-(1,6,6)]
    50        0.63705        0.63705        0.63705    1[6-(1,6,6)]
    51      -0.753961      -0.753961      -0.753961    1[6-(1,6,7)]
    52       3.523321       3.523321       3.523321    1[6-(1,6,7)]
    53       4.163829       4.163829       4.163829    6[1-(0),1-(0),7-(6,6),15-(8,8,8,39)]
    54        4.48917        4.48917        4.48917    6[1-(0),1-(0),6-(1,1,6),7-(6,6)]
    55      -0.101515      -0.101515      -0.101515    6[1-(0),1-(0),6-(1,1,7),6-(1,6,6)]
    56       0.183053       0.183053       0.183053    6[1-(0),6-(1,1,6),6-(1,1,6),6-(8,8)]
    57       0.707986       0.707986       0.707986    6[1-(0),1-(0),6-(1,1,7),6-(1,6,6)]
    58      -0.206017      -0.206017      -0.206017    6[1-(0),1-(0),6-(1,1,6),7-(6,6)]
    59       1.099577       1.099577       1.099577    6[6-(1,6,6),8-(39),8-(39)]
    60       0.410589       0.410589       0.410589    6[1-(0),1-(0),7-(6,6),15-(8,8,8,39)]
    61       0.085248       0.085248       0.085248    6[1-(0),1-(0),6-(1,1,6),7-(6,6)]
    62       4.675934       4.675934       4.675934    6[1-(0),1-(0),6-(1,1,7),6-(1,6,6)]
    63       4.391366       4.391366       4.391366    6[1-(0),6-(1,1,6),6-(1,1,6),6-(8,8)]
    64       3.866432       3.866432       3.866432    6[1-(0),1-(0),6-(1,1,7),6-(1,6,6)]
    65       4.780435       4.780435       4.780435    6[1-(0),1-(0),6-(1,1,6),7-(6,6)]
    66       3.474842       3.474842       3.474842    6[6-(1,6,6),8-(39),8-(39)]
    67      -0.538392      -0.538392      -0.538392    6[1-(0),1-(0),7-(6,6),15-(8,8,8,39)]
    68      -0.863733      -0.863733      -0.863733    6[1-(0),1-(0),6-(1,1,6),7-(6,6)]
    69       3.726952       3.726952       3.726952    6[1-(0),1-(0),6-(1,1,7),6-(1,6,6)]
    70       3.442384       3.442384       3.442384    6[1-(0),6-(1,1,6),6-(1,1,6),6-(8,8)]
    71       2.917451       2.917451       2.917451    6[1-(0),1-(0),6-(1,1,7),6-(1,6,6)]
    72       3.831454       3.831454       3.831454    6[1-(0),1-(0),6-(1,1,6),7-(6,6)]
    73        2.52586        2.52586        2.52586    6[6-(1,6,6),8-(39),8-(39)]
    74       3.214848       3.214848       3.214848    6[1-(0),1-(0),7-(6,6),15-(8,8,8,39)]
    75       3.540189       3.540189       3.540189    6[1-(0),1-(0),6-(1,1,6),7-(6,6)]
    76      -1.050497      -1.050497      -1.050497    6[1-(0),1-(0),6-(1,1,7),6-(1,6,6)]
    77      -0.765929      -0.765929      -0.765929    6[1-(0),6-(1,1,6),6-(1,1,6),6-(8,8)]
    78      -0.240995      -0.240995      -0.240995    6[1-(0),1-(0),6-(1,1,7),6-(1,6,6)]
    79      -1.154998      -1.154998      -1.154998    6[1-(0),1-(0),6-(1,1,6),7-(6,6)]
    80       0.150595       0.150595       0.150595    6[6-(1,6,6),8-(39),8-(39)]
    81       5.065732       5.065732       5.065732    7[6-(1,1,15),6-(1,1,6),6-(1,1,6)]
    82      -0.491313      -0.491313      -0.491313    7[6-(1,1,15),6-(1,1,6),6-(1,1,6)]
    83      -1.440295      -1.440295      -1.440295    7[6-(1,1,15),6-(1,1,6),6-(1,1,6)]
    84        4.11675        4.11675        4.11675    7[6-(1,1,15),6-(1,1,6),6-(1,1,6)]
    85        3.66845        3.66845        3.66845    8[15-(6,8,8,39),39-(8,8,8,8,8,15),39-(8,8,8,8,8,15)]
    86       5.185976       5.185976       5.185976    8[15-(6,8,8,39),39-(8,8,8,8,8,15)]
    87       0.505024       0.505024       0.505024    8[15-(6,8,8,39),39-(8,8,8,8,8,15)]
    88       0.847838       0.847838       0.847838    8[6-(6,8),39-(8,8,8,8,8,15)]
    89       2.052507       2.052507       2.052507    8[6-(6,8),39-(8,8,8,8,8,15)]
    90       0.905968       0.905968       0.905968    8[15-(6,8,8,39),39-(8,8,8,8,8,15),39-(8,8,8,8,8,15)]
    91      -0.611557      -0.611557      -0.611557    8[15-(6,8,8,39),39-(8,8,8,8,8,15)]
    92       4.069395       4.069395       4.069395    8[15-(6,8,8,39),39-(8,8,8,8,8,15)]
    93       3.726581       3.726581       3.726581    8[6-(6,8),39-(8,8,8,8,8,15)]
    94       2.521911       2.521911       2.521911    8[6-(6,8),39-(8,8,8,8,8,15)]
    95      -0.043013      -0.043013      -0.043013    8[15-(6,8,8,39),39-(8,8,8,8,8,15),39-(8,8,8,8,8,15)]
    96      -1.560539      -1.560539      -1.560539    8[15-(6,8,8,39),39-(8,8,8,8,8,15)]
    97       3.120413       3.120413       3.120413    8[15-(6,8,8,39),39-(8,8,8,8,8,15)]
    98       2.777599       2.777599       2.777599    8[6-(6,8),39-(8,8,8,8,8,15)]
    99        1.57293        1.57293        1.57293    8[6-(6,8),39-(8,8,8,8,8,15)]
   100       2.719469       2.719469       2.719469    8[15-(6,8,8,39),39-(8,8,8,8,8,15),39-(8,8,8,8,8,15)]
   101       4.236994       4.236994       4.236994    8[15-(6,8,8,39),39-(8,8,8,8,8,15)]
   102      -0.443958      -0.443958      -0.443958    8[15-(6,8,8,39),39-(8,8,8,8,8,15)]
   103      -0.101144      -0.101144      -0.101144    8[6-(6,8),39-(8,8,8,8,8,15)]
   104       1.103526       1.103526       1.103526    8[6-(6,8),39-(8,8,8,8,8,15)]
