# Supplementary material for: A collection of forcefield precursors for metal–organic frameworks
Source: RSC Adv. 2019 Nov 13;9(63):36492–507. doi: 10.1039/c9ra07327b (PMC9075174; doi:10.1039/c9ra07327b)
Supplement: RA-009-C9RA07327B-s791 [file RA-009-C9RA07327B-s791.txt]

GAKBAX_clean

5.531300    0.000000    0.000000
0.000000    13.396000    0.000000
-2.252504    0.000000    20.812462

     1       1.276586       1.276586       1.276586    63[8-(15),8-(15),8-(15,63),8-(15,63),8-(6),8-(6),15-(6,8,8,8)]
     2       0.875958       0.875958       0.875958    63[8-(15),8-(15),8-(15,63),8-(15,63),8-(6),8-(6),15-(6,8,8,8)]
     3        2.00221        2.00221        2.00221    63[8-(15),8-(15),8-(15,63),8-(15,63),8-(6),8-(6),15-(6,8,8,8)]
     4       2.402838       2.402838       2.402838    63[8-(15),8-(15),8-(15,63),8-(15,63),8-(6),8-(6),15-(6,8,8,8)]
     5       4.855586       4.855586       4.855586    15[6-(1,1,7),8-(63),8-(63),8-(63,63),63-(8,8,8,8,8,8)]
     6      -0.450538      -0.450538      -0.450538    15[6-(1,1,7),8-(63),8-(63),8-(63,63),63-(8,8,8,8,8,8)]
     7       -1.57679       -1.57679       -1.57679    15[6-(1,1,7),8-(63),8-(63),8-(63,63),63-(8,8,8,8,8,8)]
     8       3.729334       3.729334       3.729334    15[6-(1,1,7),8-(63),8-(63),8-(63,63),63-(8,8,8,8,8,8)]
     9       3.860003       3.860003       3.860003    1[6-(1,7,15)]
    10       3.360365       3.360365       3.360365    1[6-(1,7,15)]
    11       3.581099       3.581099       3.581099    1[6-(1,6,7)]
    12       4.308327       4.308327       4.308327    1[6-(1,6,7)]
    13      -0.633724      -0.633724      -0.633724    1[6-(1,6,6)]
    14         0.6294         0.6294         0.6294    1[6-(1,6,6)]
    15       4.732553       4.732553       4.732553    1[6-(6,6,6)]
    16       1.479133       1.479133       1.479133    1[6-(1,6,6)]
    17       0.672296       0.672296       0.672296    1[6-(1,6,6)]
    18       0.039883       0.039883       0.039883    1[6-(1,6,7)]
    19       4.338136       4.338136       4.338136    1[6-(1,6,7)]
    20       0.545045       0.545045       0.545045    1[6-(1,7,15)]
    21       1.044683       1.044683       1.044683    1[6-(1,7,15)]
    22       0.823949       0.823949       0.823949    1[6-(1,6,7)]
    23       0.096721       0.096721       0.096721    1[6-(1,6,7)]
    24       5.038772       5.038772       5.038772    1[6-(1,6,6)]
    25       3.775648       3.775648       3.775648    1[6-(1,6,6)]
    26      -0.327505      -0.327505      -0.327505    1[6-(6,6,6)]
    27       2.925915       2.925915       2.925915    1[6-(1,6,6)]
    28       3.732752       3.732752       3.732752    1[6-(1,6,6)]
    29       4.365165       4.365165       4.365165    1[6-(1,6,7)]
    30       0.066912       0.066912       0.066912    1[6-(1,6,7)]
    31      -0.581207      -0.581207      -0.581207    1[6-(1,7,15)]
    32      -0.081569      -0.081569      -0.081569    1[6-(1,7,15)]
    33      -0.302303      -0.302303      -0.302303    1[6-(1,6,7)]
    34      -1.029531      -1.029531      -1.029531    1[6-(1,6,7)]
    35        3.91252        3.91252        3.91252    1[6-(1,6,6)]
    36       2.649396       2.649396       2.649396    1[6-(1,6,6)]
    37      -1.453757      -1.453757      -1.453757    1[6-(6,6,6)]
    38       1.799663       1.799663       1.799663    1[6-(1,6,6)]
    39         2.6065         2.6065         2.6065    1[6-(1,6,6)]
    40       3.238913       3.238913       3.238913    1[6-(1,6,7)]
    41       -1.05934       -1.05934       -1.05934    1[6-(1,6,7)]
    42       2.733751       2.733751       2.733751    1[6-(1,7,15)]
    43       2.234113       2.234113       2.234113    1[6-(1,7,15)]
    44       2.454847       2.454847       2.454847    1[6-(1,6,7)]
    45       3.182075       3.182075       3.182075    1[6-(1,6,7)]
    46      -1.759976      -1.759976      -1.759976    1[6-(1,6,6)]
    47      -0.496852      -0.496852      -0.496852    1[6-(1,6,6)]
    48       3.606301       3.606301       3.606301    1[6-(6,6,6)]
    49       0.352881       0.352881       0.352881    1[6-(1,6,6)]
    50      -0.453956      -0.453956      -0.453956    1[6-(1,6,6)]
    51      -1.086369      -1.086369      -1.086369    1[6-(1,6,7)]
    52       3.211884       3.211884       3.211884    1[6-(1,6,7)]
    53       4.149111       4.149111       4.149111    6[1-(0),1-(0),7-(6,6),15-(8,8,8,63)]
    54       4.447032       4.447032       4.447032    6[1-(0),1-(0),6-(1,1,6),7-(6,6)]
    55      -0.213898      -0.213898      -0.213898    6[1-(0),1-(0),6-(1,1,7),6-(1,6,6)]
    56       0.066345       0.066345       0.066345    6[1-(0),6-(1,1,6),6-(1,1,6),6-(8,8)]
    57       0.595194       0.595194       0.595194    6[1-(0),1-(0),6-(1,1,7),6-(1,6,6)]
    58      -0.327661      -0.327661      -0.327661    6[1-(0),1-(0),6-(1,1,6),7-(6,6)]
    59       0.962119       0.962119       0.962119    6[6-(1,6,6),8-(63),8-(63)]
    60       0.255937       0.255937       0.255937    6[1-(0),1-(0),7-(6,6),15-(8,8,8,63)]
    61      -0.041984      -0.041984      -0.041984    6[1-(0),1-(0),6-(1,1,6),7-(6,6)]
    62       4.618946       4.618946       4.618946    6[1-(0),1-(0),6-(1,1,7),6-(1,6,6)]
    63       4.338703       4.338703       4.338703    6[1-(0),6-(1,1,6),6-(1,1,6),6-(8,8)]
    64       3.809854       3.809854       3.809854    6[1-(0),1-(0),6-(1,1,7),6-(1,6,6)]
    65       4.732709       4.732709       4.732709    6[1-(0),1-(0),6-(1,1,6),7-(6,6)]
    66       3.442929       3.442929       3.442929    6[6-(1,6,6),8-(63),8-(63)]
    67      -0.870315      -0.870315      -0.870315    6[1-(0),1-(0),7-(6,6),15-(8,8,8,63)]
    68      -1.168236      -1.168236      -1.168236    6[1-(0),1-(0),6-(1,1,6),7-(6,6)]
    69       3.492694       3.492694       3.492694    6[1-(0),1-(0),6-(1,1,7),6-(1,6,6)]
    70       3.212451       3.212451       3.212451    6[1-(0),6-(1,1,6),6-(1,1,6),6-(8,8)]
    71       2.683602       2.683602       2.683602    6[1-(0),1-(0),6-(1,1,7),6-(1,6,6)]
    72       3.606457       3.606457       3.606457    6[1-(0),1-(0),6-(1,1,6),7-(6,6)]
    73       2.316677       2.316677       2.316677    6[6-(1,6,6),8-(63),8-(63)]
    74       3.022859       3.022859       3.022859    6[1-(0),1-(0),7-(6,6),15-(8,8,8,63)]
    75        3.32078        3.32078        3.32078    6[1-(0),1-(0),6-(1,1,6),7-(6,6)]
    76       -1.34015       -1.34015       -1.34015    6[1-(0),1-(0),6-(1,1,7),6-(1,6,6)]
    77      -1.059907      -1.059907      -1.059907    6[1-(0),6-(1,1,6),6-(1,1,6),6-(8,8)]
    78      -0.531058      -0.531058      -0.531058    6[1-(0),1-(0),6-(1,1,7),6-(1,6,6)]
    79      -1.453913      -1.453913      -1.453913    6[1-(0),1-(0),6-(1,1,6),7-(6,6)]
    80      -0.164133      -0.164133      -0.164133    6[6-(1,6,6),8-(63),8-(63)]
    81      -0.496928      -0.496928      -0.496928    7[6-(1,1,15),6-(1,1,6),6-(1,1,6)]
    82      -0.629324      -0.629324      -0.629324    7[6-(1,1,15),6-(1,1,6),6-(1,1,6)]
    83      -1.755576      -1.755576      -1.755576    7[6-(1,1,15),6-(1,1,6),6-(1,1,6)]
    84       -1.62318       -1.62318       -1.62318    7[6-(1,1,15),6-(1,1,6),6-(1,1,6)]
    85       3.678155       3.678155       3.678155    8[15-(6,8,8,63),63-(8,8,8,8,8,15),63-(8,8,8,8,8,15)]
    86       5.188395       5.188395       5.188395    8[15-(6,8,8,63),63-(8,8,8,8,8,15)]
    87        0.49809        0.49809        0.49809    8[15-(6,8,8,63),63-(8,8,8,8,8,15)]
    88       0.666048       0.666048       0.666048    8[6-(6,8),63-(8,8,8,8,8,15)]
    89       1.940265       1.940265       1.940265    8[6-(6,8),63-(8,8,8,8,8,15)]
    90       0.726893       0.726893       0.726893    8[15-(6,8,8,63),63-(8,8,8,8,8,15),63-(8,8,8,8,8,15)]
    91      -0.783347      -0.783347      -0.783347    8[15-(6,8,8,63),63-(8,8,8,8,8,15)]
    92       3.906958       3.906958       3.906958    8[15-(6,8,8,63),63-(8,8,8,8,8,15)]
    93          3.739          3.739          3.739    8[6-(6,8),63-(8,8,8,8,8,15)]
    94       2.464783       2.464783       2.464783    8[6-(6,8),63-(8,8,8,8,8,15)]
    95      -0.399359      -0.399359      -0.399359    8[15-(6,8,8,63),63-(8,8,8,8,8,15),63-(8,8,8,8,8,15)]
    96      -1.909599      -1.909599      -1.909599    8[15-(6,8,8,63),63-(8,8,8,8,8,15)]
    97       2.780706       2.780706       2.780706    8[15-(6,8,8,63),63-(8,8,8,8,8,15)]
    98       2.612748       2.612748       2.612748    8[6-(6,8),63-(8,8,8,8,8,15)]
    99       1.338531       1.338531       1.338531    8[6-(6,8),63-(8,8,8,8,8,15)]
   100       2.551903       2.551903       2.551903    8[15-(6,8,8,63),63-(8,8,8,8,8,15),63-(8,8,8,8,8,15)]
   101       4.062143       4.062143       4.062143    8[15-(6,8,8,63),63-(8,8,8,8,8,15)]
   102      -0.628162      -0.628162      -0.628162    8[15-(6,8,8,63),63-(8,8,8,8,8,15)]
   103      -0.460204      -0.460204      -0.460204    8[6-(6,8),63-(8,8,8,8,8,15)]
   104       0.814013       0.814013       0.814013    8[6-(6,8),63-(8,8,8,8,8,15)]
