# Supplementary material for: A collection of forcefield precursors for metal–organic frameworks
Source: RSC Adv. 2019 Nov 13;9(63):36492–507. doi: 10.1039/c9ra07327b (PMC9075174; doi:10.1039/c9ra07327b)
Supplement: RA-009-C9RA07327B-s792 [file RA-009-C9RA07327B-s792.txt]

GALCAZ_clean

6.180200    0.000000    0.000000
-2.300431    23.198922    0.000000
0.000000    0.000000    29.421800

     1       1.560614       1.560614       1.560614    30[7-(6,6),7-(6,6),8-(1,30),8-(6)]
     2       1.233139       1.233139       1.233139    30[7-(6,6),8-(1,30),8-(6),8-(6)]
     3       1.168939       1.168939       1.168939    30[7-(6,6),7-(6,6),8-(1,30),8-(6)]
     4       1.496414       1.496414       1.496414    30[7-(6,6),8-(1,30),8-(6),8-(6)]
     5       2.319155       2.319155       2.319155    30[7-(6,6),7-(6,6),8-(1,30),8-(6)]
     6        2.64663        2.64663        2.64663    30[7-(6,6),8-(1,30),8-(6),8-(6)]
     7        2.71083        2.71083        2.71083    30[7-(6,6),7-(6,6),8-(1,30),8-(6)]
     8       2.383355       2.383355       2.383355    30[7-(6,6),8-(1,30),8-(6),8-(6)]
     9        1.27363        1.27363        1.27363    1[6-(6,7)]
    10       3.193054       3.193054       3.193054    1[6-(6,6)]
    11      -1.793423      -1.793423      -1.793423    1[6-(6,6)]
    12      -0.887517      -0.887517      -0.887517    1[6-(6,6)]
    13       4.031088       4.031088       4.031088    1[6-(6,7)]
    14       1.229714       1.229714       1.229714    1[6-(6,7)]
    15       2.351091       2.351091       2.351091    1[6-(6,6)]
    16       3.944861       3.944861       3.944861    1[6-(6,7)]
    17       0.152145       0.152145       0.152145    1[6-(6,6)]
    18       1.165727       1.165727       1.165727    1[6-(6,6)]
    19       2.244286       2.244286       2.244286    1[6-(6,6)]
    20       1.220112       1.220112       1.220112    1[6-(6,7)]
    21       4.179557       4.179557       4.179557    1[6-(6,7)]
    22      -0.848741      -0.848741      -0.848741    1[6-(6,6)]
    23       5.844977       5.844977       5.844977    1[6-(6,7)]
    24       0.125055       0.125055       0.125055    1[6-(6,6)]
    25       3.299464       3.299464       3.299464    1[6-(6,6)]
    26       2.192208       2.192208       2.192208    1[6-(6,6)]
    27       1.251196       1.251196       1.251196    1[6-(6,7)]
    28       4.208794       4.208794       4.208794    1[6-(6,7)]
    29      -0.946226      -0.946226      -0.946226    1[6-(6,6)]
    30       0.064807       0.064807       0.064807    1[8-(30,30)]
    31       1.455923       1.455923       1.455923    1[6-(6,7)]
    32      -0.463501      -0.463501      -0.463501    1[6-(6,6)]
    33      -1.657224      -1.657224      -1.657224    1[6-(6,6)]
    34       3.617071       3.617071       3.617071    1[6-(6,6)]
    35      -1.301534      -1.301534      -1.301534    1[6-(6,7)]
    36       1.499839       1.499839       1.499839    1[6-(6,7)]
    37       0.378463       0.378463       0.378463    1[6-(6,6)]
    38       1.085123       1.085123       1.085123    1[6-(6,7)]
    39       2.577409       2.577409       2.577409    1[6-(6,6)]
    40       3.864258       3.864258       3.864258    1[6-(6,6)]
    41       0.485267       0.485267       0.485267    1[6-(6,6)]
    42       1.509442       1.509442       1.509442    1[6-(6,7)]
    43      -1.450004      -1.450004      -1.450004    1[6-(6,7)]
    44       3.578294       3.578294       3.578294    1[6-(6,6)]
    45      -0.814992      -0.814992      -0.814992    1[6-(6,7)]
    46       2.604499       2.604499       2.604499    1[6-(6,6)]
    47       1.730521       1.730521       1.730521    1[6-(6,6)]
    48       0.537345       0.537345       0.537345    1[6-(6,6)]
    49       1.478357       1.478357       1.478357    1[6-(6,7)]
    50      -1.479241      -1.479241      -1.479241    1[6-(6,7)]
    51       3.675779       3.675779       3.675779    1[6-(6,6)]
    52       2.664747       2.664747       2.664747    1[8-(30,30)]
    53       2.606139       2.606139       2.606139    1[6-(6,7)]
    54       0.686715       0.686715       0.686715    1[6-(6,6)]
    55      -0.507008      -0.507008      -0.507008    1[6-(6,6)]
    56       4.767286       4.767286       4.767286    1[6-(6,6)]
    57      -0.151319      -0.151319      -0.151319    1[6-(6,7)]
    58       2.650055       2.650055       2.650055    1[6-(6,7)]
    59       1.528678       1.528678       1.528678    1[6-(6,6)]
    60      -0.065092      -0.065092      -0.065092    1[6-(6,7)]
    61       3.727624       3.727624       3.727624    1[6-(6,6)]
    62       2.714042       2.714042       2.714042    1[6-(6,6)]
    63       1.635483       1.635483       1.635483    1[6-(6,6)]
    64       2.659657       2.659657       2.659657    1[6-(6,7)]
    65      -0.299788      -0.299788      -0.299788    1[6-(6,7)]
    66        4.72851        4.72851        4.72851    1[6-(6,6)]
    67      -1.965208      -1.965208      -1.965208    1[6-(6,7)]
    68       3.754714       3.754714       3.754714    1[6-(6,6)]
    69       0.580305       0.580305       0.580305    1[6-(6,6)]
    70       1.687561       1.687561       1.687561    1[6-(6,6)]
    71       2.628573       2.628573       2.628573    1[6-(6,7)]
    72      -0.329025      -0.329025      -0.329025    1[6-(6,7)]
    73       4.825995       4.825995       4.825995    1[6-(6,6)]
    74       3.814962       3.814962       3.814962    1[8-(30,30)]
    75       2.423846       2.423846       2.423846    1[6-(6,7)]
    76        4.34327        4.34327        4.34327    1[6-(6,6)]
    77      -0.643207      -0.643207      -0.643207    1[6-(6,6)]
    78       0.262698       0.262698       0.262698    1[6-(6,6)]
    79       5.181303       5.181303       5.181303    1[6-(6,7)]
    80        2.37993        2.37993        2.37993    1[6-(6,7)]
    81       3.501306       3.501306       3.501306    1[6-(6,6)]
    82       2.794646       2.794646       2.794646    1[6-(6,7)]
    83        1.30236        1.30236        1.30236    1[6-(6,6)]
    84       0.015511       0.015511       0.015511    1[6-(6,6)]
    85       3.394502       3.394502       3.394502    1[6-(6,6)]
    86       2.370327       2.370327       2.370327    1[6-(6,7)]
    87       5.329773       5.329773       5.329773    1[6-(6,7)]
    88       0.301475       0.301475       0.301475    1[6-(6,6)]
    89       4.694761       4.694761       4.694761    1[6-(6,7)]
    90        1.27527        1.27527        1.27527    1[6-(6,6)]
    91       2.149248       2.149248       2.149248    1[6-(6,6)]
    92       3.342424       3.342424       3.342424    1[6-(6,6)]
    93       2.401412       2.401412       2.401412    1[6-(6,7)]
    94        5.35901        5.35901        5.35901    1[6-(6,7)]
    95        0.20399        0.20399        0.20399    1[6-(6,6)]
    96       1.215022       1.215022       1.215022    1[8-(30,30)]
    97        0.74263        0.74263        0.74263    6[6-(6,6),8-(0),8-(30)]
    98      -0.111535      -0.111535      -0.111535    6[6-(1,6),6-(1,7),6-(8,8)]
    99       0.389576       0.389576       0.389576    6[1-(0),6-(6,6),7-(6)]
   100      -1.519409      -1.519409      -1.519409    6[6-(1,6),6-(6,6),7-(6)]
   101       4.075326       4.075326       4.075326    6[1-(0),6-(1,6),6-(6,7)]
   102      -1.395812      -1.395812      -1.395812    6[1-(0),6-(1,6),6-(6,6)]
   103       3.944516       3.944516       3.944516    6[6-(1,6),6-(1,6),6-(6,7)]
   104       4.439427       4.439427       4.439427    6[1-(0),6-(1,7),6-(6,6)]
   105        3.68925        3.68925        3.68925    6[1-(0),6-(1,6),7-(6,30)]
   106       2.050016       2.050016       2.050016    6[1-(0),6-(1,6),7-(6,30)]
   107       2.715235       2.715235       2.715235    6[1-(0),6-(1,7),6-(6,6)]
   108       0.202452       0.202452       0.202452    6[6-(6,6),8-(0),8-(30)]
   109       -0.41892       -0.41892       -0.41892    6[6-(1,6),6-(1,7),6-(8,8)]
   110       4.456701       4.456701       4.456701    6[1-(0),6-(6,6),7-(6)]
   111       4.594315       4.594315       4.594315    6[6-(1,6),6-(6,6),7-(6)]
   112      -0.309852      -0.309852      -0.309852    6[1-(0),6-(1,6),6-(6,7)]
   113       0.280156       0.280156       0.280156    6[1-(0),6-(1,6),6-(6,6)]
   114       3.919951       3.919951       3.919951    6[6-(1,6),6-(1,6),6-(6,7)]
   115       2.676343       2.676343       2.676343    6[1-(0),6-(1,7),6-(6,6)]
   116       2.063081       2.063081       2.063081    6[1-(0),6-(1,6),7-(6,30)]
   117       3.786738       3.786738       3.786738    6[1-(0),6-(1,6),7-(6,30)]
   118       4.479969       4.479969       4.479969    6[1-(0),6-(1,7),6-(6,6)]
   119       2.148296       2.148296       2.148296    6[6-(6,6),8-(0),8-(30)]
   120       1.559932       1.559932       1.559932    6[6-(1,6),6-(1,7),6-(8,8)]
   121       0.245239       0.245239       0.245239    6[1-(0),6-(6,6),7-(6)]
   122      -1.757757      -1.757757      -1.757757    6[6-(1,6),6-(6,6),7-(6)]
   123      -0.443349      -0.443349      -0.443349    6[1-(0),6-(1,6),6-(6,7)]
   124       2.370037       2.370037       2.370037    6[1-(0),6-(1,6),6-(6,6)]
   125       3.825828       3.825828       3.825828    6[6-(1,6),6-(1,6),6-(6,7)]
   126       2.623038       2.623038       2.623038    6[1-(0),6-(1,7),6-(6,6)]
   127       2.076479       2.076479       2.076479    6[1-(0),6-(1,6),7-(6,30)]
   128       3.792193       3.792193       3.792193    6[1-(0),6-(1,6),7-(6,30)]
   129      -1.775966      -1.775966      -1.775966    6[1-(0),6-(1,7),6-(6,6)]
   130       1.986923       1.986923       1.986923    6[6-(6,6),8-(0),8-(30)]
   131       2.841089       2.841089       2.841089    6[6-(1,6),6-(1,7),6-(8,8)]
   132       2.339977       2.339977       2.339977    6[1-(0),6-(6,6),7-(6)]
   133       4.248963       4.248963       4.248963    6[6-(1,6),6-(6,6),7-(6)]
   134      -1.345773      -1.345773      -1.345773    6[1-(0),6-(1,6),6-(6,7)]
   135       4.125366       4.125366       4.125366    6[1-(0),6-(1,6),6-(6,6)]
   136      -1.214962      -1.214962      -1.214962    6[6-(1,6),6-(1,6),6-(6,7)]
   137      -1.709873      -1.709873      -1.709873    6[1-(0),6-(1,7),6-(6,6)]
   138      -0.959696      -0.959696      -0.959696    6[1-(0),6-(1,6),7-(6,30)]
   139       0.679538       0.679538       0.679538    6[1-(0),6-(1,6),7-(6,30)]
   140       0.014318       0.014318       0.014318    6[1-(0),6-(1,7),6-(6,6)]
   141       4.827532       4.827532       4.827532    6[6-(6,6),8-(0),8-(30)]
   142       5.448905       5.448905       5.448905    6[6-(1,6),6-(1,7),6-(8,8)]
   143       0.573283       0.573283       0.573283    6[1-(0),6-(6,6),7-(6)]
   144        0.43567        0.43567        0.43567    6[6-(1,6),6-(6,6),7-(6)]
   145       5.339837       5.339837       5.339837    6[1-(0),6-(1,6),6-(6,7)]
   146       4.749829       4.749829       4.749829    6[1-(0),6-(1,6),6-(6,6)]
   147      -1.190397      -1.190397      -1.190397    6[6-(1,6),6-(1,6),6-(6,7)]
   148        0.05321        0.05321        0.05321    6[1-(0),6-(1,7),6-(6,6)]
   149       0.666473       0.666473       0.666473    6[1-(0),6-(1,6),7-(6,30)]
   150      -1.057184      -1.057184      -1.057184    6[1-(0),6-(1,6),7-(6,30)]
   151      -1.750415      -1.750415      -1.750415    6[1-(0),6-(1,7),6-(6,6)]
   152       2.881688       2.881688       2.881688    6[6-(6,6),8-(0),8-(30)]
   153       3.470052       3.470052       3.470052    6[6-(1,6),6-(1,7),6-(8,8)]
   154       4.784745       4.784745       4.784745    6[1-(0),6-(6,6),7-(6)]
   155       4.487311       4.487311       4.487311    6[6-(1,6),6-(6,6),7-(6)]
   156       3.172903       3.172903       3.172903    6[1-(0),6-(1,6),6-(6,7)]
   157       2.659947       2.659947       2.659947    6[1-(0),6-(1,6),6-(6,6)]
   158      -1.096275      -1.096275      -1.096275    6[6-(1,6),6-(1,6),6-(6,7)]
   159       0.106516       0.106516       0.106516    6[1-(0),6-(1,7),6-(6,6)]
   160       0.653074       0.653074       0.653074    6[1-(0),6-(1,6),7-(6,30)]
   161       -1.06264       -1.06264       -1.06264    6[1-(0),6-(1,6),7-(6,30)]
   162       4.505519       4.505519       4.505519    6[1-(0),6-(1,7),6-(6,6)]
   163       3.137139       3.137139       3.137139    6[6-(6,6),8-(0),8-(30)]
   164       3.991304       3.991304       3.991304    6[6-(1,6),6-(1,7),6-(8,8)]
   165       3.490193       3.490193       3.490193    6[1-(0),6-(6,6),7-(6)]
   166       5.399178       5.399178       5.399178    6[6-(1,6),6-(6,6),7-(6)]
   167      -0.195557      -0.195557      -0.195557    6[1-(0),6-(1,6),6-(6,7)]
   168       5.275581       5.275581       5.275581    6[1-(0),6-(1,6),6-(6,6)]
   169      -0.064747      -0.064747      -0.064747    6[6-(1,6),6-(1,6),6-(6,7)]
   170      -0.559658      -0.559658      -0.559658    6[1-(0),6-(1,7),6-(6,6)]
   171       0.190519       0.190519       0.190519    6[1-(0),6-(1,6),7-(6,30)]
   172       1.829753       1.829753       1.829753    6[1-(0),6-(1,6),7-(6,30)]
   173       1.164534       1.164534       1.164534    6[1-(0),6-(1,7),6-(6,6)]
   174       3.677317       3.677317       3.677317    6[6-(6,6),8-(0),8-(30)]
   175       4.298689       4.298689       4.298689    6[6-(1,6),6-(1,7),6-(8,8)]
   176      -0.576932      -0.576932      -0.576932    6[1-(0),6-(6,6),7-(6)]
   177      -0.714546      -0.714546      -0.714546    6[6-(1,6),6-(6,6),7-(6)]
   178       4.189621       4.189621       4.189621    6[1-(0),6-(1,6),6-(6,7)]
   179       3.599613       3.599613       3.599613    6[1-(0),6-(1,6),6-(6,6)]
   180      -0.040182      -0.040182      -0.040182    6[6-(1,6),6-(1,6),6-(6,7)]
   181       1.203426       1.203426       1.203426    6[1-(0),6-(1,7),6-(6,6)]
   182       1.816688       1.816688       1.816688    6[1-(0),6-(1,6),7-(6,30)]
   183       0.093031       0.093031       0.093031    6[1-(0),6-(1,6),7-(6,30)]
   184        -0.6002        -0.6002        -0.6002    6[1-(0),6-(1,7),6-(6,6)]
   185       1.731473       1.731473       1.731473    6[6-(6,6),8-(0),8-(30)]
   186       2.319837       2.319837       2.319837    6[6-(1,6),6-(1,7),6-(8,8)]
   187        3.63453        3.63453        3.63453    6[1-(0),6-(6,6),7-(6)]
   188       5.637526       5.637526       5.637526    6[6-(1,6),6-(6,6),7-(6)]
   189       4.323118       4.323118       4.323118    6[1-(0),6-(1,6),6-(6,7)]
   190       1.509732       1.509732       1.509732    6[1-(0),6-(1,6),6-(6,6)]
   191       0.053941       0.053941       0.053941    6[6-(1,6),6-(1,6),6-(6,7)]
   192       1.256731       1.256731       1.256731    6[1-(0),6-(1,7),6-(6,6)]
   193        1.80329        1.80329        1.80329    6[1-(0),6-(1,6),7-(6,30)]
   194       0.087576       0.087576       0.087576    6[1-(0),6-(1,6),7-(6,30)]
   195       5.655735       5.655735       5.655735    6[1-(0),6-(1,7),6-(6,6)]
   196       1.892846       1.892846       1.892846    6[6-(6,6),8-(0),8-(30)]
   197        1.03868        1.03868        1.03868    6[6-(1,6),6-(1,7),6-(8,8)]
   198       1.539792       1.539792       1.539792    6[1-(0),6-(6,6),7-(6)]
   199      -0.369194      -0.369194      -0.369194    6[6-(1,6),6-(6,6),7-(6)]
   200       5.225542       5.225542       5.225542    6[1-(0),6-(1,6),6-(6,7)]
   201      -0.245597      -0.245597      -0.245597    6[1-(0),6-(1,6),6-(6,6)]
   202       5.094731       5.094731       5.094731    6[6-(1,6),6-(1,6),6-(6,7)]
   203       5.589642       5.589642       5.589642    6[1-(0),6-(1,7),6-(6,6)]
   204       4.839465       4.839465       4.839465    6[1-(0),6-(1,6),7-(6,30)]
   205       3.200231       3.200231       3.200231    6[1-(0),6-(1,6),7-(6,30)]
   206       3.865451       3.865451       3.865451    6[1-(0),6-(1,7),6-(6,6)]
   207      -0.947763      -0.947763      -0.947763    6[6-(6,6),8-(0),8-(30)]
   208      -1.569136      -1.569136      -1.569136    6[6-(1,6),6-(1,7),6-(8,8)]
   209       3.306486       3.306486       3.306486    6[1-(0),6-(6,6),7-(6)]
   210       3.444099       3.444099       3.444099    6[6-(1,6),6-(6,6),7-(6)]
   211      -1.460068      -1.460068      -1.460068    6[1-(0),6-(1,6),6-(6,7)]
   212       -0.87006       -0.87006       -0.87006    6[1-(0),6-(1,6),6-(6,6)]
   213       5.070166       5.070166       5.070166    6[6-(1,6),6-(1,6),6-(6,7)]
   214       3.826559       3.826559       3.826559    6[1-(0),6-(1,7),6-(6,6)]
   215       3.213296       3.213296       3.213296    6[1-(0),6-(1,6),7-(6,30)]
   216       4.936953       4.936953       4.936953    6[1-(0),6-(1,6),7-(6,30)]
   217       5.630184       5.630184       5.630184    6[1-(0),6-(1,7),6-(6,6)]
   218       0.998081       0.998081       0.998081    6[6-(6,6),8-(0),8-(30)]
   219       0.409717       0.409717       0.409717    6[6-(1,6),6-(1,7),6-(8,8)]
   220      -0.904976      -0.904976      -0.904976    6[1-(0),6-(6,6),7-(6)]
   221      -0.607542      -0.607542      -0.607542    6[6-(1,6),6-(6,6),7-(6)]
   222       0.706866       0.706866       0.706866    6[1-(0),6-(1,6),6-(6,7)]
   223       1.219822       1.219822       1.219822    6[1-(0),6-(1,6),6-(6,6)]
   224       4.976044       4.976044       4.976044    6[6-(1,6),6-(1,6),6-(6,7)]
   225       3.773253       3.773253       3.773253    6[1-(0),6-(1,7),6-(6,6)]
   226       3.226695       3.226695       3.226695    6[1-(0),6-(1,6),7-(6,30)]
   227       4.942409       4.942409       4.942409    6[1-(0),6-(1,6),7-(6,30)]
   228       -0.62575       -0.62575       -0.62575    6[1-(0),6-(1,7),6-(6,6)]
   229      -0.286528      -0.286528      -0.286528    7[6-(1,6),6-(6,6)]
   230       2.487884       2.487884       2.487884    7[6-(1,6),6-(1,6),30-(8,8,8)]
   231       3.875864       3.875864       3.875864    7[6-(1,6),6-(6,6)]
   232       2.599356       2.599356       2.599356    7[6-(1,6),6-(1,6),30-(7,8,8)]
   233       5.907955       5.907955       5.907955    7[6-(1,6),6-(6,6)]
   234       2.631428       2.631428       2.631428    7[6-(1,6),6-(1,6),30-(7,8,8)]
   235       3.016081       3.016081       3.016081    7[6-(1,6),6-(6,6)]
   236        0.24167        0.24167        0.24167    7[6-(1,6),6-(1,6),30-(8,8,8)]
   237        1.15412        1.15412        1.15412    7[6-(1,6),6-(6,6)]
   238       0.130197       0.130197       0.130197    7[6-(1,6),6-(1,6),30-(7,8,8)]
   239       -0.87797       -0.87797       -0.87797    7[6-(1,6),6-(6,6)]
   240       0.098125       0.098125       0.098125    7[6-(1,6),6-(1,6),30-(7,8,8)]
   241       4.166297       4.166297       4.166297    7[6-(1,6),6-(6,6)]
   242       1.391885       1.391885       1.391885    7[6-(1,6),6-(1,6),30-(8,8,8)]
   243       0.003905       0.003905       0.003905    7[6-(1,6),6-(6,6)]
   244       1.280413       1.280413       1.280413    7[6-(1,6),6-(1,6),30-(7,8,8)]
   245      -2.028186      -2.028186      -2.028186    7[6-(1,6),6-(6,6)]
   246       1.248341       1.248341       1.248341    7[6-(1,6),6-(1,6),30-(7,8,8)]
   247       0.863688       0.863688       0.863688    7[6-(1,6),6-(6,6)]
   248       3.638099       3.638099       3.638099    7[6-(1,6),6-(1,6),30-(8,8,8)]
   249       2.725649       2.725649       2.725649    7[6-(1,6),6-(6,6)]
   250       3.749572       3.749572       3.749572    7[6-(1,6),6-(1,6),30-(7,8,8)]
   251       4.757739       4.757739       4.757739    7[6-(1,6),6-(6,6)]
   252       3.781644       3.781644       3.781644    7[6-(1,6),6-(1,6),30-(7,8,8)]
   253       0.156369       0.156369       0.156369    8[6-(6,8),30-(7,7,8)]
   254       1.961991       1.961991       1.961991    8[6-(6,8)]
   255      -0.352772      -0.352772      -0.352772    8[6-(6,8)]
   256       1.293141       1.293141       1.293141    8[6-(6,8),30-(7,8,8)]
   257       1.352596       1.352596       1.352596    8[6-(6,8),30-(7,8,8)]
   258       3.334431       3.334431       3.334431    8[6-(6,8)]
   259       0.690535       0.690535       0.690535    8[1-(0),30-(7,7,8),30-(7,8,8)]
   260       2.573184       2.573184       2.573184    8[6-(6,8),30-(7,7,8)]
   261       0.767563       0.767563       0.767563    8[6-(6,8)]
   262       5.382756       5.382756       5.382756    8[6-(6,8)]
   263       3.736844       3.736844       3.736844    8[6-(6,8),30-(7,8,8)]
   264       3.677388       3.677388       3.677388    8[6-(6,8),30-(7,8,8)]
   265       1.695554       1.695554       1.695554    8[6-(6,8)]
   266       2.039019       2.039019       2.039019    8[1-(0),30-(7,7,8),30-(7,8,8)]
   267         3.7234         3.7234         3.7234    8[6-(6,8),30-(7,7,8)]
   268       1.917778       1.917778       1.917778    8[6-(6,8)]
   269       4.232541       4.232541       4.232541    8[6-(6,8)]
   270       2.586628       2.586628       2.586628    8[6-(6,8),30-(7,8,8)]
   271       2.527173       2.527173       2.527173    8[6-(6,8),30-(7,8,8)]
   272       0.545338       0.545338       0.545338    8[6-(6,8)]
   273       3.189234       3.189234       3.189234    8[1-(0),30-(7,7,8),30-(7,8,8)]
   274       1.306585       1.306585       1.306585    8[6-(6,8),30-(7,7,8)]
   275       3.112206       3.112206       3.112206    8[6-(6,8)]
   276      -1.502987      -1.502987      -1.502987    8[6-(6,8)]
   277       0.142925       0.142925       0.142925    8[6-(6,8),30-(7,8,8)]
   278       0.202381       0.202381       0.202381    8[6-(6,8),30-(7,8,8)]
   279       2.184215       2.184215       2.184215    8[6-(6,8)]
   280        1.84075        1.84075        1.84075    8[1-(0),30-(7,7,8),30-(7,8,8)]
