# Supplementary material for: A collection of forcefield precursors for metal–organic frameworks
Source: RSC Adv. 2019 Nov 13;9(63):36492–507. doi: 10.1039/c9ra07327b (PMC9075174; doi:10.1039/c9ra07327b)
Supplement: RA-009-C9RA07327B-s793 [file RA-009-C9RA07327B-s793.txt]

GALCED_clean

8.119100    0.000000    0.000000
-3.437623    18.414988    0.000000
0.000000    0.000000    18.829700

     1      -0.921569      -0.921569      -0.921569    48[7-(6,6),7-(6,6),8-(6),8-(6),8-(6)]
     2       3.884234       3.884234       3.884234    48[7-(6,6),7-(6,6),8-(6),8-(6),8-(6)]
     3       5.603046       5.603046       5.603046    48[7-(6,6),7-(6,6),8-(6),8-(6),8-(6)]
     4       0.797243       0.797243       0.797243    48[7-(6,6),7-(6,6),8-(6),8-(6),8-(6)]
     5       5.735741       5.735741       5.735741    1[6-(6,6)]
     6       5.580473       5.580473       5.580473    1[6-(6,6)]
     7       2.649383       2.649383       2.649383    1[6-(6,7)]
     8       5.066458       5.066458       5.066458    1[6-(6,6)]
     9       4.585498       4.585498       4.585498    1[6-(6,7)]
    10       2.125751       2.125751       2.125751    1[6-(6,7)]
    11       2.596047       2.596047       2.596047    1[6-(6,6)]
    12      -0.720785      -0.720785      -0.720785    1[6-(6,6)]
    13      -0.356528      -0.356528      -0.356528    1[6-(6,6)]
    14       4.111702       4.111702       4.111702    1[6-(6,7)]
    15      -0.615177      -0.615177      -0.615177    1[6-(6,6)]
    16       -0.36193       -0.36193       -0.36193    1[6-(6,7)]
    17      -2.573176      -2.573176      -2.573176    1[6-(6,7)]
    18      -2.936571      -2.936571      -2.936571    1[6-(6,6)]
    19       0.664548       0.664548       0.664548    1[6-(6,6)]
    20       0.819816       0.819816       0.819816    1[6-(6,6)]
    21       3.750906       3.750906       3.750906    1[6-(6,7)]
    22       1.333831       1.333831       1.333831    1[6-(6,6)]
    23       1.814791       1.814791       1.814791    1[6-(6,7)]
    24       4.274538       4.274538       4.274538    1[6-(6,7)]
    25       3.804241       3.804241       3.804241    1[6-(6,6)]
    26        3.68345        3.68345        3.68345    1[6-(6,6)]
    27       3.319193       3.319193       3.319193    1[6-(6,6)]
    28      -1.149037      -1.149037      -1.149037    1[6-(6,7)]
    29       3.577842       3.577842       3.577842    1[6-(6,6)]
    30       3.324595       3.324595       3.324595    1[6-(6,7)]
    31       5.535841       5.535841       5.535841    1[6-(6,7)]
    32      -2.219863      -2.219863      -2.219863    1[6-(6,6)]
    33      -1.054264      -1.054264      -1.054264    1[6-(6,6)]
    34      -0.898996      -0.898996      -0.898996    1[6-(6,6)]
    35       2.032094       2.032094       2.032094    1[6-(6,7)]
    36      -0.384981      -0.384981      -0.384981    1[6-(6,6)]
    37       0.095979       0.095979       0.095979    1[6-(6,7)]
    38       2.555726       2.555726       2.555726    1[6-(6,7)]
    39        2.08543        2.08543        2.08543    1[6-(6,6)]
    40       5.402262       5.402262       5.402262    1[6-(6,6)]
    41       5.038005       5.038005       5.038005    1[6-(6,6)]
    42       0.569775       0.569775       0.569775    1[6-(6,7)]
    43       5.296654       5.296654       5.296654    1[6-(6,6)]
    44       5.043407       5.043407       5.043407    1[6-(6,7)]
    45       7.254653       7.254653       7.254653    1[6-(6,7)]
    46      -0.501052      -0.501052      -0.501052    1[6-(6,6)]
    47       4.016929       4.016929       4.016929    1[6-(6,6)]
    48       3.861661       3.861661       3.861661    1[6-(6,6)]
    49       0.930571       0.930571       0.930571    1[6-(6,7)]
    50       3.347646       3.347646       3.347646    1[6-(6,6)]
    51       2.866686       2.866686       2.866686    1[6-(6,7)]
    52       0.406939       0.406939       0.406939    1[6-(6,7)]
    53       0.877236       0.877236       0.877236    1[6-(6,6)]
    54       0.998027       0.998027       0.998027    1[6-(6,6)]
    55       1.362284       1.362284       1.362284    1[6-(6,6)]
    56       5.830514       5.830514       5.830514    1[6-(6,7)]
    57       1.103635       1.103635       1.103635    1[6-(6,6)]
    58       1.356882       1.356882       1.356882    1[6-(6,7)]
    59      -0.854364      -0.854364      -0.854364    1[6-(6,7)]
    60       -1.21776       -1.21776       -1.21776    1[6-(6,6)]
    61       4.082047       4.082047       4.082047    6[6-(6,6),8-(48),8-(48)]
    62       4.164879       4.164879       4.164879    6[6-(1,6),6-(1,7),6-(8,8)]
    63       5.065287       5.065287       5.065287    6[1-(0),6-(1,6),6-(6,6)]
    64       4.983895       4.983895       4.983895    6[1-(0),6-(1,6),6-(6,7)]
    65       4.041319       4.041319       4.041319    6[6-(1,6),6-(6,6),7-(6)]
    66       3.260605       3.260605       3.260605    6[1-(0),6-(6,6),7-(6)]
    67       3.831179       3.831179       3.831179    6[6-(1,6),6-(1,6),6-(6,7)]
    68       4.447097       4.447097       4.447097    6[1-(0),6-(1,7),6-(6,6)]
    69       4.148289       4.148289       4.148289    6[1-(0),6-(1,6),7-(6,48)]
    70       2.737271       2.737271       2.737271    6[1-(0),6-(1,6),7-(6,48)]
    71       2.997846       2.997846       2.997846    6[1-(0),6-(1,7),6-(6,6)]
    72       5.406318       5.406318       5.406318    6[6-(6,6),8-(0),8-(48)]
    73       5.692311       5.692311       5.692311    6[6-(1,6),6-(1,7),6-(8,8)]
    74      -1.324231      -1.324231      -1.324231    6[1-(0),6-(1,6),6-(6,6)]
    75      -1.101341      -1.101341      -1.101341    6[1-(0),6-(1,6),6-(6,7)]
    76      -1.981228      -1.981228      -1.981228    6[6-(1,6),6-(6,6),7-(6)]
    77       4.880405       4.880405       4.880405    6[1-(0),6-(6,6),7-(6)]
    78      -1.796737      -1.796737      -1.796737    6[6-(1,6),6-(1,6),6-(6,7)]
    79      -1.028869      -1.028869      -1.028869    6[1-(0),6-(1,7),6-(6,6)]
    80      -0.884784      -0.884784      -0.884784    6[1-(0),6-(1,6),7-(6,48)]
    81      -2.167976      -2.167976      -2.167976    6[1-(0),6-(1,6),7-(6,48)]
    82      -2.381299      -2.381299      -2.381299    6[1-(0),6-(1,7),6-(6,6)]
    83       2.318241       2.318241       2.318241    6[6-(6,6),8-(48),8-(48)]
    84       2.235409       2.235409       2.235409    6[6-(1,6),6-(1,7),6-(8,8)]
    85       1.335002       1.335002       1.335002    6[1-(0),6-(1,6),6-(6,6)]
    86       1.416394       1.416394       1.416394    6[1-(0),6-(1,6),6-(6,7)]
    87       2.358969       2.358969       2.358969    6[6-(1,6),6-(6,6),7-(6)]
    88       3.139684       3.139684       3.139684    6[1-(0),6-(6,6),7-(6)]
    89       2.569109       2.569109       2.569109    6[6-(1,6),6-(1,6),6-(6,7)]
    90       1.953192       1.953192       1.953192    6[1-(0),6-(1,7),6-(6,6)]
    91       2.251999       2.251999       2.251999    6[1-(0),6-(1,6),7-(6,48)]
    92       3.663018       3.663018       3.663018    6[1-(0),6-(1,6),7-(6,48)]
    93       3.402443       3.402443       3.402443    6[1-(0),6-(1,7),6-(6,6)]
    94      -2.443652      -2.443652      -2.443652    6[6-(6,6),8-(0),8-(48)]
    95      -2.729645      -2.729645      -2.729645    6[6-(1,6),6-(1,7),6-(8,8)]
    96       4.286897       4.286897       4.286897    6[1-(0),6-(1,6),6-(6,6)]
    97       4.064006       4.064006       4.064006    6[1-(0),6-(1,6),6-(6,7)]
    98       4.943893       4.943893       4.943893    6[6-(1,6),6-(6,6),7-(6)]
    99      -1.917739      -1.917739      -1.917739    6[1-(0),6-(6,6),7-(6)]
   100       4.759403       4.759403       4.759403    6[6-(1,6),6-(1,6),6-(6,7)]
   101       3.991535       3.991535       3.991535    6[1-(0),6-(1,7),6-(6,6)]
   102        3.84745        3.84745        3.84745    6[1-(0),6-(1,6),7-(6,48)]
   103       5.130641       5.130641       5.130641    6[1-(0),6-(1,6),7-(6,48)]
   104       5.343965       5.343965       5.343965    6[1-(0),6-(1,7),6-(6,6)]
   105        0.59943        0.59943        0.59943    6[6-(6,6),8-(48),8-(48)]
   106       0.516598       0.516598       0.516598    6[6-(1,6),6-(1,7),6-(8,8)]
   107       -0.38381       -0.38381       -0.38381    6[1-(0),6-(1,6),6-(6,6)]
   108      -0.302418      -0.302418      -0.302418    6[1-(0),6-(1,6),6-(6,7)]
   109       0.640158       0.640158       0.640158    6[6-(1,6),6-(6,6),7-(6)]
   110       1.420872       1.420872       1.420872    6[1-(0),6-(6,6),7-(6)]
   111       0.850298       0.850298       0.850298    6[6-(1,6),6-(1,6),6-(6,7)]
   112        0.23438        0.23438        0.23438    6[1-(0),6-(1,7),6-(6,6)]
   113       0.533188       0.533188       0.533188    6[1-(0),6-(1,6),7-(6,48)]
   114       1.944206       1.944206       1.944206    6[1-(0),6-(1,6),7-(6,48)]
   115       1.683631       1.683631       1.683631    6[1-(0),6-(1,7),6-(6,6)]
   116      -0.724841      -0.724841      -0.724841    6[6-(6,6),8-(0),8-(48)]
   117      -1.010834      -1.010834      -1.010834    6[6-(1,6),6-(1,7),6-(8,8)]
   118       6.005708       6.005708       6.005708    6[1-(0),6-(1,6),6-(6,6)]
   119       5.782818       5.782818       5.782818    6[1-(0),6-(1,6),6-(6,7)]
   120       6.662705       6.662705       6.662705    6[6-(1,6),6-(6,6),7-(6)]
   121      -0.198928      -0.198928      -0.198928    6[1-(0),6-(6,6),7-(6)]
   122       6.478214       6.478214       6.478214    6[6-(1,6),6-(1,6),6-(6,7)]
   123       5.710346       5.710346       5.710346    6[1-(0),6-(1,7),6-(6,6)]
   124       5.566261       5.566261       5.566261    6[1-(0),6-(1,6),7-(6,48)]
   125       6.849453       6.849453       6.849453    6[1-(0),6-(1,6),7-(6,48)]
   126       7.062776       7.062776       7.062776    6[1-(0),6-(1,7),6-(6,6)]
   127       2.363236       2.363236       2.363236    6[6-(6,6),8-(48),8-(48)]
   128       2.446068       2.446068       2.446068    6[6-(1,6),6-(1,7),6-(8,8)]
   129       3.346475       3.346475       3.346475    6[1-(0),6-(1,6),6-(6,6)]
   130       3.265083       3.265083       3.265083    6[1-(0),6-(1,6),6-(6,7)]
   131       2.322508       2.322508       2.322508    6[6-(1,6),6-(6,6),7-(6)]
   132       1.541793       1.541793       1.541793    6[1-(0),6-(6,6),7-(6)]
   133       2.112368       2.112368       2.112368    6[6-(1,6),6-(1,6),6-(6,7)]
   134       2.728285       2.728285       2.728285    6[1-(0),6-(1,7),6-(6,6)]
   135       2.429478       2.429478       2.429478    6[1-(0),6-(1,6),7-(6,48)]
   136       1.018459       1.018459       1.018459    6[1-(0),6-(1,6),7-(6,48)]
   137       1.279034       1.279034       1.279034    6[1-(0),6-(1,7),6-(6,6)]
   138       7.125129       7.125129       7.125129    6[6-(6,6),8-(0),8-(48)]
   139       7.411122       7.411122       7.411122    6[6-(1,6),6-(1,7),6-(8,8)]
   140        0.39458        0.39458        0.39458    6[1-(0),6-(1,6),6-(6,6)]
   141       0.617471       0.617471       0.617471    6[1-(0),6-(1,6),6-(6,7)]
   142      -0.262416      -0.262416      -0.262416    6[6-(1,6),6-(6,6),7-(6)]
   143       6.599216       6.599216       6.599216    6[1-(0),6-(6,6),7-(6)]
   144      -0.077926      -0.077926      -0.077926    6[6-(1,6),6-(1,6),6-(6,7)]
   145       0.689942       0.689942       0.689942    6[1-(0),6-(1,7),6-(6,6)]
   146       0.834027       0.834027       0.834027    6[1-(0),6-(1,6),7-(6,48)]
   147      -0.449164      -0.449164      -0.449164    6[1-(0),6-(1,6),7-(6,48)]
   148      -0.662488      -0.662488      -0.662488    6[1-(0),6-(1,7),6-(6,6)]
   149       3.187891       3.187891       3.187891    7[6-(1,6),6-(6,6)]
   150       3.299137       3.299137       3.299137    7[6-(1,6),6-(1,6),48-(7,8,8,8)]
   151       5.071313       5.071313       5.071313    7[6-(1,6),6-(6,6)]
   152      -1.428934      -1.428934      -1.428934    7[6-(1,6),6-(1,6),48-(7,8,8,8)]
   153       3.212397       3.212397       3.212397    7[6-(1,6),6-(6,6)]
   154       3.101152       3.101152       3.101152    7[6-(1,6),6-(1,6),48-(7,8,8,8)]
   155      -2.108648      -2.108648      -2.108648    7[6-(1,6),6-(6,6)]
   156         4.3916         4.3916         4.3916    7[6-(1,6),6-(1,6),48-(7,8,8,8)]
   157       1.493586       1.493586       1.493586    7[6-(1,6),6-(6,6)]
   158        1.38234        1.38234        1.38234    7[6-(1,6),6-(1,6),48-(7,8,8,8)]
   159      -0.389836      -0.389836      -0.389836    7[6-(1,6),6-(6,6)]
   160       6.110411       6.110411       6.110411    7[6-(1,6),6-(1,6),48-(7,8,8,8)]
   161        1.46908        1.46908        1.46908    7[6-(1,6),6-(6,6)]
   162       1.580325       1.580325       1.580325    7[6-(1,6),6-(1,6),48-(7,8,8,8)]
   163       6.790125       6.790125       6.790125    7[6-(1,6),6-(6,6)]
   164       0.289877       0.289877       0.289877    7[6-(1,6),6-(1,6),48-(7,8,8,8)]
   165       3.077253       3.077253       3.077253    8[6-(6,8),48-(7,7,8,8)]
   166       4.991957       4.991957       4.991957    8[6-(6,8),48-(7,7,8,8)]
   167       4.319385       4.319385       4.319385    8[6-(6,8),48-(7,7,8,8)]
   168       6.147964       6.147964       6.147964    8[6-(6,8)]
   169       3.323035       3.323035       3.323035    8[6-(6,8),48-(7,7,8,8)]
   170       1.408332       1.408332       1.408332    8[6-(6,8),48-(7,7,8,8)]
   171       -1.35672       -1.35672       -1.35672    8[6-(6,8),48-(7,7,8,8)]
   172      -3.185298      -3.185298      -3.185298    8[6-(6,8)]
   173       1.604224       1.604224       1.604224    8[6-(6,8),48-(7,7,8,8)]
   174       -0.31048       -0.31048       -0.31048    8[6-(6,8),48-(7,7,8,8)]
   175       0.362092       0.362092       0.362092    8[6-(6,8),48-(7,7,8,8)]
   176      -1.466487      -1.466487      -1.466487    8[6-(6,8)]
   177       1.358442       1.358442       1.358442    8[6-(6,8),48-(7,7,8,8)]
   178       3.273145       3.273145       3.273145    8[6-(6,8),48-(7,7,8,8)]
   179       6.038197       6.038197       6.038197    8[6-(6,8),48-(7,7,8,8)]
   180       7.866775       7.866775       7.866775    8[6-(6,8)]
