# Supplementary material for: A collection of forcefield precursors for metal–organic frameworks
Source: RSC Adv. 2019 Nov 13;9(63):36492–507. doi: 10.1039/c9ra07327b (PMC9075174; doi:10.1039/c9ra07327b)
Supplement: RA-009-C9RA07327B-s794 [file RA-009-C9RA07327B-s794.txt]

GALHOS_ion_b

28.267000    0.000000    0.000000
14.585618    18.457665    0.000000
13.681345    -3.164938    18.184289

     1      29.651381      29.651381      29.651381    8[6-(6,8),49-(8,8,8,8,8,8,8)]
     2      30.432877      30.432877      30.432877    8[6-(6,8),49-(8,8,8,8,8,8,8)]
     3      19.557057      19.557057      19.557057    8[6-(6,8),49-(8,8,8,8,8,8,8)]
     4      18.735568      18.735568      18.735568    8[6-(6,8),49-(8,8,8,8,8,8,8)]
     5      28.646128      28.646128      28.646128    8[6-(6,8),49-(8,8,8,8,8,8,8)]
     6      28.638555      28.638555      28.638555    8[6-(6,8),49-(8,8,8,8,8,8,8)]
     7      42.767783      42.767783      42.767783    8[6-(6,8),49-(8,8,8,8,8,8,8)]
     8      42.922628      42.922628      42.922628    8[6-(6,8),49-(8,8,8,8,8,8,8)]
     9      38.725584      38.725584      38.725584    8[6-(6,8),49-(8,8,8,8,8,8,8)]
    10      39.023869      39.023869      39.023869    8[6-(6,8),49-(8,8,8,8,8,8,8)]
    11      24.792898      24.792898      24.792898    8[6-(6,8),49-(8,8,8,8,8,8,8)]
    12      24.831796      24.831796      24.831796    8[6-(6,8),49-(8,8,8,8,8,8,8)]
    13      27.526232      27.526232      27.526232    8[6-(6,8),49-(8,8,8,8,8,8,8)]
    14      26.673068      26.673068      26.673068    8[6-(6,8),49-(8,8,8,8,8,8,8)]
    15      44.092949      44.092949      44.092949    8[6-(6,8),49-(8,8,8,8,8,8,8)]
    16      44.838391      44.838391      44.838391    8[6-(6,8),49-(8,8,8,8,8,8,8)]
    17       31.66646       31.66646       31.66646    8[6-(6,8),49-(8,8,8,8,8,8,8)]
    18      31.683034      31.683034      31.683034    8[6-(6,8),49-(8,8,8,8,8,8,8)]
    19      17.428384      17.428384      17.428384    8[6-(6,8),49-(8,8,8,8,8,8,8)]
    20      17.581575      17.581575      17.581575    8[6-(6,8),49-(8,8,8,8,8,8,8)]
    21      14.849393      14.849393      14.849393    8[6-(6,8),49-(8,8,8,8,8,8,8)]
    22      15.699033      15.699033      15.699033    8[6-(6,8),49-(8,8,8,8,8,8,8)]
    23      26.545316      26.545316      26.545316    8[6-(6,8),49-(8,8,8,8,8,8,8)]
    24      25.802227      25.802227      25.802227    8[6-(6,8),49-(8,8,8,8,8,8,8)]
    25      40.908573      40.908573      40.908573    8[6-(6,8),49-(8,8,8,8,8,8,8)]
    26      40.118676      40.118676      40.118676    8[6-(6,8),49-(8,8,8,8,8,8,8)]
    27       22.74248       22.74248       22.74248    8[6-(6,8),49-(8,8,8,8,8,8,8)]
    28       23.55859       23.55859       23.55859    8[6-(6,8),49-(8,8,8,8,8,8,8)]
    29      13.811902      13.811902      13.811902    8[6-(6,8),49-(8,8,8,8,8,8,8)]
    30      13.659323      13.659323      13.659323    8[6-(6,8),49-(8,8,8,8,8,8,8)]
    31      27.862726      27.862726      27.862726    8[6-(6,8),49-(8,8,8,8,8,8,8)]
    32      27.739347      27.739347      27.739347    8[6-(6,8),49-(8,8,8,8,8,8,8)]
    33      26.779354      26.779354      26.779354    8[6-(6,8),49-(8,8,8,8,8,8,8)]
    34      25.991203      25.991203      25.991203    8[6-(6,8),49-(8,8,8,8,8,8,8)]
    35      36.874981      36.874981      36.874981    8[6-(6,8),49-(8,8,8,8,8,8,8)]
    36      37.691549      37.691549      37.691549    8[6-(6,8),49-(8,8,8,8,8,8,8)]
    37      27.904638      27.904638      27.904638    8[6-(6,8),49-(8,8,8,8,8,8,8)]
    38      27.805396      27.805396      27.805396    8[6-(6,8),49-(8,8,8,8,8,8,8)]
    39      13.710659      13.710659      13.710659    8[6-(6,8),49-(8,8,8,8,8,8,8)]
    40      13.607133      13.607133      13.607133    8[6-(6,8),49-(8,8,8,8,8,8,8)]
    41      17.575715      17.575715      17.575715    8[6-(6,8),49-(8,8,8,8,8,8,8)]
    42       17.54879       17.54879       17.54879    8[6-(6,8),49-(8,8,8,8,8,8,8)]
    43       31.57353       31.57353       31.57353    8[6-(6,8),49-(8,8,8,8,8,8,8)]
    44      31.718317      31.718317      31.718317    8[6-(6,8),49-(8,8,8,8,8,8,8)]
    45      28.984084      28.984084      28.984084    8[6-(6,8),49-(8,8,8,8,8,8,8)]
    46      29.835741      29.835741      29.835741    8[6-(6,8),49-(8,8,8,8,8,8,8)]
    47      12.395731      12.395731      12.395731    8[6-(6,8),49-(8,8,8,8,8,8,8)]
    48      11.667482      11.667482      11.667482    8[6-(6,8),49-(8,8,8,8,8,8,8)]
    49      24.767681      24.767681      24.767681    8[6-(6,8),49-(8,8,8,8,8,8,8)]
    50      24.693379      24.693379      24.693379    8[6-(6,8),49-(8,8,8,8,8,8,8)]
    51      39.074672      39.074672      39.074672    8[6-(6,8),49-(8,8,8,8,8,8,8)]
    52       38.76953       38.76953       38.76953    8[6-(6,8),49-(8,8,8,8,8,8,8)]
    53      41.646309      41.646309      41.646309    8[6-(6,8),49-(8,8,8,8,8,8,8)]
    54      40.807055      40.807055      40.807055    8[6-(6,8),49-(8,8,8,8,8,8,8)]
    55      29.952104      29.952104      29.952104    8[6-(6,8),49-(8,8,8,8,8,8,8)]
    56      30.701084      30.701084      30.701084    8[6-(6,8),49-(8,8,8,8,8,8,8)]
    57      15.522321      15.522321      15.522321    8[6-(6,8),49-(8,8,8,8,8,8,8)]
    58       16.30827       16.30827       16.30827    8[6-(6,8),49-(8,8,8,8,8,8,8)]
    59      33.685864      33.685864      33.685864    8[6-(6,8),49-(8,8,8,8,8,8,8)]
    60      32.870239      32.870239      32.870239    8[6-(6,8),49-(8,8,8,8,8,8,8)]
    61      42.744319      42.744319      42.744319    8[6-(6,8),49-(8,8,8,8,8,8,8)]
    62      42.816931      42.816931      42.816931    8[6-(6,8),49-(8,8,8,8,8,8,8)]
    63      28.601334      28.601334      28.601334    8[6-(6,8),49-(8,8,8,8,8,8,8)]
    64      28.801925      28.801925      28.801925    8[6-(6,8),49-(8,8,8,8,8,8,8)]
    65      29.371313      29.371313      29.371313    6[6-(6,6),8-(49),8-(49)]
    66      27.966511      27.966511      27.966511    6[6-(1,6),6-(1,6),6-(8,8)]
    67      26.830996      26.830996      26.830996    6[1-(0),6-(1,6),6-(6,6)]
    68      25.519713      25.519713      25.519713    6[1-(0),6-(1,6),6-(6,6)]
    69      25.284549      25.284549      25.284549    6[6-(1,6),6-(1,6),6-(6,6)]
    70      26.433342      26.433342      26.433342    6[1-(0),6-(1,6),6-(6,6)]
    71      27.741769      27.741769      27.741769    6[1-(0),6-(1,6),6-(6,6)]
    72       23.86531       23.86531       23.86531    6[6-(1,6),6-(1,6),6-(6,6)]
    73      23.604023      23.604023      23.604023    6[1-(0),6-(1,6),6-(6,6)]
    74      22.308628      22.308628      22.308628    6[1-(0),6-(1,6),6-(6,6)]
    75      21.199928      21.199928      21.199928    6[6-(1,6),6-(1,6),6-(8,8)]
    76      21.439503      21.439503      21.439503    6[1-(0),6-(1,6),6-(6,6)]
    77      22.745112      22.745112      22.745112    6[1-(0),6-(1,6),6-(6,6)]
    78      19.809987      19.809987      19.809987    6[6-(6,6),8-(49),8-(49)]
    79      28.621916      28.621916      28.621916    6[6-(6,6),8-(49),8-(49)]
    80      28.574809      28.574809      28.574809    6[6-(1,6),6-(1,6),6-(8,8)]
    81      28.453617      28.453617      28.453617    6[1-(0),6-(1,6),6-(6,6)]
    82      28.390365      28.390365      28.390365    6[1-(0),6-(1,6),6-(6,6)]
    83      28.471521      28.471521      28.471521    6[6-(1,6),6-(1,6),6-(6,6)]
    84      28.611383      28.611383      28.611383    6[1-(0),6-(1,6),6-(6,6)]
    85      28.646861      28.646861      28.646861    6[1-(0),6-(1,6),6-(6,6)]
    86      28.410134      28.410134      28.410134    6[6-(1,6),6-(1,6),6-(6,6)]
    87      28.656719      28.656719      28.656719    6[1-(0),6-(1,6),6-(6,6)]
    88      28.602388      28.602388      28.602388    6[1-(0),6-(1,6),6-(6,6)]
    89      28.315694      28.315694      28.315694    6[6-(1,6),6-(1,6),6-(8,8)]
    90      28.078413      28.078413      28.078413    6[1-(0),6-(1,6),6-(6,6)]
    91      28.109731      28.109731      28.109731    6[1-(0),6-(1,6),6-(6,6)]
    92      28.275669      28.275669      28.275669    6[6-(6,6),8-(49),8-(49)]
    93      44.249128      44.249128      44.249128    6[1-(0),1-(0),1-(0),7-(1,1,6)]
    94      45.624592      45.624592      45.624592    6[1-(0),1-(0),1-(0),7-(1,1,6)]
    95      31.849329      31.849329      31.849329    6[1-(0),1-(0),1-(0),7-(1,1,6)]
    96      32.225316      32.225316      32.225316    6[1-(0),1-(0),1-(0),7-(1,1,6)]
    97      38.856683      38.856683      38.856683    6[6-(6,6),8-(49),8-(49)]
    98      38.813254      38.813254      38.813254    6[6-(1,6),6-(1,6),6-(8,8)]
    99      38.410571      38.410571      38.410571    6[1-(0),6-(1,6),6-(6,6)]
   100      24.681605      24.681605      24.681605    6[1-(0),6-(1,6),6-(6,6)]
   101      25.053123      25.053123      25.053123    6[6-(1,6),6-(1,6),6-(6,6)]
   102       25.45642       25.45642       25.45642    6[1-(0),6-(1,6),6-(6,6)]
   103      25.488122      25.488122      25.488122    6[1-(0),6-(1,6),6-(6,6)]
   104      25.012316      25.012316      25.012316    6[6-(1,6),6-(1,6),6-(6,6)]
   105      24.993573      24.993573      24.993573    6[1-(0),6-(1,6),6-(6,6)]
   106      24.936939      24.936939      24.936939    6[1-(0),6-(1,6),6-(6,6)]
   107      24.903554      24.903554      24.903554    6[6-(1,6),6-(1,6),6-(8,8)]
   108      24.944899      24.944899      24.944899    6[1-(0),6-(1,6),6-(6,6)]
   109      24.998777      24.998777      24.998777    6[1-(0),6-(1,6),6-(6,6)]
   110      24.839667      24.839667      24.839667    6[6-(6,6),8-(49),8-(49)]
   111      26.440606      26.440606      26.440606    6[6-(6,6),8-(49),8-(49)]
   112      25.057666      25.057666      25.057666    6[6-(1,6),6-(1,6),6-(8,8)]
   113      24.851091      24.851091      24.851091    6[1-(0),6-(1,6),6-(6,6)]
   114      23.546878      23.546878      23.546878    6[1-(0),6-(1,6),6-(6,6)]
   115       22.39041       22.39041       22.39041    6[6-(1,6),6-(1,6),6-(6,6)]
   116      22.615413      22.615413      22.615413    6[1-(0),6-(1,6),6-(6,6)]
   117      23.915422      23.915422      23.915422    6[1-(0),6-(1,6),6-(6,6)]
   118      20.971291      20.971291      20.971291    6[6-(1,6),6-(1,6),6-(6,6)]
   119      20.721226      20.721226      20.721226    6[1-(0),6-(1,6),6-(6,6)]
   120      19.409198      19.409198      19.409198    6[1-(0),6-(1,6),6-(6,6)]
   121      18.285662      18.285662      18.285662    6[6-(1,6),6-(1,6),6-(8,8)]
   122      18.525297      18.525297      18.525297    6[1-(0),6-(1,6),6-(6,6)]
   123      19.834021      19.834021      19.834021    6[1-(0),6-(1,6),6-(6,6)]
   124      45.140916      45.140916      45.140916    6[6-(6,6),8-(49),8-(49)]
   125      28.525034      28.525034      28.525034    6[1-(0),1-(0),1-(0),7-(1,1,6)]
   126      30.266363      30.266363      30.266363    6[1-(0),1-(0),1-(0),7-(1,1,6)]
   127      37.255102      37.255102      37.255102    6[1-(0),1-(0),1-(0),7-(1,6)]
   128      38.921718      38.921718      38.921718    6[1-(0),1-(0),1-(0),7-(1,6)]
   129      31.691276      31.691276      31.691276    6[6-(6,6),8-(49),8-(49)]
   130      31.738598      31.738598      31.738598    6[6-(1,6),6-(1,6),6-(8,8)]
   131       31.62508       31.62508       31.62508    6[1-(0),6-(1,6),6-(6,6)]
   132      17.094678      17.094678      17.094678    6[1-(0),6-(1,6),6-(6,6)]
   133      17.283857      17.283857      17.283857    6[6-(1,6),6-(1,6),6-(6,6)]
   134      17.399603      17.399603      17.399603    6[1-(0),6-(1,6),6-(6,6)]
   135      17.327818      17.327818      17.327818    6[1-(0),6-(1,6),6-(6,6)]
   136      17.343119      17.343119      17.343119    6[6-(1,6),6-(1,6),6-(6,6)]
   137      17.007073      17.007073      17.007073    6[1-(0),6-(1,6),6-(6,6)]
   138      17.070052      17.070052      17.070052    6[1-(0),6-(1,6),6-(6,6)]
   139      17.438374      17.438374      17.438374    6[6-(1,6),6-(1,6),6-(8,8)]
   140      17.747352      17.747352      17.747352    6[1-(0),6-(1,6),6-(6,6)]
   141      17.713353      17.713353      17.713353    6[1-(0),6-(1,6),6-(6,6)]
   142      17.486976      17.486976      17.486976    6[6-(6,6),8-(49),8-(49)]
   143      15.933912      15.933912      15.933912    6[6-(6,6),8-(49),8-(49)]
   144      17.317286      17.317286      17.317286    6[6-(1,6),6-(1,6),6-(8,8)]
   145      17.519723      17.519723      17.519723    6[1-(0),6-(1,6),6-(6,6)]
   146      18.821556      18.821556      18.821556    6[1-(0),6-(1,6),6-(6,6)]
   147      19.982738      19.982738      19.982738    6[6-(1,6),6-(1,6),6-(6,6)]
   148      19.759932      19.759932      19.759932    6[1-(0),6-(1,6),6-(6,6)]
   149      18.462339      18.462339      18.462339    6[1-(0),6-(1,6),6-(6,6)]
   150      21.402407      21.402407      21.402407    6[6-(1,6),6-(1,6),6-(6,6)]
   151      21.646392      21.646392      21.646392    6[1-(0),6-(1,6),6-(6,6)]
   152      22.958147      22.958147      22.958147    6[1-(0),6-(1,6),6-(6,6)]
   153        24.0877        24.0877        24.0877    6[6-(1,6),6-(1,6),6-(8,8)]
   154      23.855733      23.855733      23.855733    6[1-(0),6-(1,6),6-(6,6)]
   155      22.548968      22.548968      22.548968    6[1-(0),6-(1,6),6-(6,6)]
   156      25.498651      25.498651      25.498651    6[6-(6,6),8-(49),8-(49)]
   157      41.797928      41.797928      41.797928    6[1-(0),1-(0),1-(0),7-(1,1,6)]
   158      41.203862      41.203862      41.203862    6[1-(0),1-(0),1-(0),7-(1,1,6)]
   159      33.226104      33.226104      33.226104    6[1-(0),1-(0),1-(0),7-(1,1,6)]
   160       17.00871       17.00871       17.00871    6[1-(0),1-(0),1-(0),7-(1,1,6)]
   161      41.183107      41.183107      41.183107    6[6-(6,6),8-(49),8-(49)]
   162      42.585952      42.585952      42.585952    6[6-(1,6),6-(1,6),6-(8,8)]
   163      43.720594      43.720594      43.720594    6[1-(0),6-(1,6),6-(6,6)]
   164      16.764631      16.764631      16.764631    6[1-(0),6-(1,6),6-(6,6)]
   165      17.001521      17.001521      17.001521    6[6-(1,6),6-(1,6),6-(6,6)]
   166      15.852334      15.852334      15.852334    6[1-(0),6-(1,6),6-(6,6)]
   167      14.544319      14.544319      14.544319    6[1-(0),6-(1,6),6-(6,6)]
   168      18.421496      18.421496      18.421496    6[6-(1,6),6-(1,6),6-(6,6)]
   169      18.661746      18.661746      18.661746    6[1-(0),6-(1,6),6-(6,6)]
   170      19.960483      19.960483      19.960483    6[1-(0),6-(1,6),6-(6,6)]
   171      21.090978      21.090978      21.090978    6[6-(1,6),6-(1,6),6-(8,8)]
   172      20.868734      20.868734      20.868734    6[1-(0),6-(1,6),6-(6,6)]
   173      19.563032      19.563032      19.563032    6[1-(0),6-(1,6),6-(6,6)]
   174      22.484799      22.484799      22.484799    6[6-(6,6),8-(49),8-(49)]
   175      13.754584      13.754584      13.754584    6[6-(6,6),8-(49),8-(49)]
   176      13.787496      13.787496      13.787496    6[6-(1,6),6-(1,6),6-(8,8)]
   177      14.002885      14.002885      14.002885    6[1-(0),6-(1,6),6-(6,6)]
   178      14.071528      14.071528      14.071528    6[1-(0),6-(1,6),6-(6,6)]
   179      13.895129      13.895129      13.895129    6[6-(1,6),6-(1,6),6-(6,6)]
   180        13.6468        13.6468        13.6468    6[1-(0),6-(1,6),6-(6,6)]
   181      13.610764      13.610764      13.610764    6[1-(0),6-(1,6),6-(6,6)]
   182      13.967934      13.967934      13.967934    6[6-(1,6),6-(1,6),6-(6,6)]
   183      13.793381      13.793381      13.793381    6[1-(0),6-(1,6),6-(6,6)]
   184      13.850705      13.850705      13.850705    6[1-(0),6-(1,6),6-(6,6)]
   185      14.064493      14.064493      14.064493    6[6-(1,6),6-(1,6),6-(8,8)]
   186      14.232113      14.232113      14.232113    6[1-(0),6-(1,6),6-(6,6)]
   187      14.201596      14.201596      14.201596    6[1-(0),6-(1,6),6-(6,6)]
   188      14.104767      14.104767      14.104767    6[6-(6,6),8-(49),8-(49)]
   189      27.940791      27.940791      27.940791    6[1-(0),1-(0),1-(0),7-(1,1,6)]
   190       25.57132       25.57132       25.57132    6[1-(0),1-(0),1-(0),7-(1,1,6)]
   191      38.730879      38.730879      38.730879    6[1-(0),1-(0),1-(0),7-(1,1,6)]
   192      10.075538      10.075538      10.075538    6[1-(0),1-(0),1-(0),7-(1,1,6)]
   193      27.055105      27.055105      27.055105    6[6-(6,6),8-(49),8-(49)]
   194      28.457445      28.457445      28.457445    6[6-(1,6),6-(1,6),6-(8,8)]
   195      29.592666      29.592666      29.592666    6[1-(0),6-(1,6),6-(6,6)]
   196      30.902596      30.902596      30.902596    6[1-(0),6-(1,6),6-(6,6)]
   197      31.137428      31.137428      31.137428    6[6-(1,6),6-(1,6),6-(6,6)]
   198       29.98819       29.98819       29.98819    6[1-(0),6-(1,6),6-(6,6)]
   199      28.681072      28.681072      28.681072    6[1-(0),6-(1,6),6-(6,6)]
   200      32.555814      32.555814      32.555814    6[6-(1,6),6-(1,6),6-(6,6)]
   201       32.79647       32.79647       32.79647    6[1-(0),6-(1,6),6-(6,6)]
   202      34.094858      34.094858      34.094858    6[1-(0),6-(1,6),6-(6,6)]
   203      35.224287      35.224287      35.224287    6[6-(1,6),6-(1,6),6-(8,8)]
   204      35.001299      35.001299      35.001299    6[1-(0),6-(1,6),6-(6,6)]
   205      33.696283      33.696283      33.696283    6[1-(0),6-(1,6),6-(6,6)]
   206      36.617934      36.617934      36.617934    6[6-(6,6),8-(49),8-(49)]
   207      27.871823      27.871823      27.871823    6[6-(6,6),8-(49),8-(49)]
   208      27.905363      27.905363      27.905363    6[6-(1,6),6-(1,6),6-(8,8)]
   209      28.131207      28.131207      28.131207    6[1-(0),6-(1,6),6-(6,6)]
   210      28.203067      28.203067      28.203067    6[1-(0),6-(1,6),6-(6,6)]
   211      28.022157      28.022157      28.022157    6[6-(1,6),6-(1,6),6-(6,6)]
   212      27.765369      27.765369      27.765369    6[1-(0),6-(1,6),6-(6,6)]
   213      27.724721      27.724721      27.724721    6[1-(0),6-(1,6),6-(6,6)]
   214      28.099092      28.099092      28.099092    6[6-(1,6),6-(1,6),6-(6,6)]
   215      27.891981      27.891981      27.891981    6[1-(0),6-(1,6),6-(6,6)]
   216      27.948473      27.948473      27.948473    6[1-(0),6-(1,6),6-(6,6)]
   217      28.195356      28.195356      28.195356    6[6-(1,6),6-(1,6),6-(8,8)]
   218       28.40137       28.40137       28.40137    6[1-(0),6-(1,6),6-(6,6)]
   219      28.369022      28.369022      28.369022    6[1-(0),6-(1,6),6-(6,6)]
   220       13.64514       13.64514       13.64514    6[6-(6,6),8-(49),8-(49)]
   221      12.267804      12.267804      12.267804    6[1-(0),1-(0),1-(0),7-(1,1,6)]
   222      10.844304      10.844304      10.844304    6[1-(0),1-(0),1-(0),7-(1,1,6)]
   223      24.556104      24.556104      24.556104    6[1-(0),1-(0),1-(0),7-(1,1,6)]
   224      24.209211      24.209211      24.209211    6[1-(0),1-(0),1-(0),7-(1,1,6)]
   225      17.584696      17.584696      17.584696    6[6-(6,6),8-(49),8-(49)]
   226      17.641877      17.641877      17.641877    6[6-(1,6),6-(1,6),6-(8,8)]
   227      17.617671      17.617671      17.617671    6[1-(0),6-(1,6),6-(6,6)]
   228      31.352091      31.352091      31.352091    6[1-(0),6-(1,6),6-(6,6)]
   229      31.452352      31.452352      31.452352    6[6-(1,6),6-(1,6),6-(6,6)]
   230      31.488625      31.488625      31.488625    6[1-(0),6-(1,6),6-(6,6)]
   231      31.418434      31.418434      31.418434    6[1-(0),6-(1,6),6-(6,6)]
   232        31.5061        31.5061        31.5061    6[6-(1,6),6-(1,6),6-(6,6)]
   233         31.124         31.124         31.124    6[1-(0),6-(1,6),6-(6,6)]
   234      31.183972      31.183972      31.183972    6[1-(0),6-(1,6),6-(6,6)]
   235      31.592405      31.592405      31.592405    6[6-(1,6),6-(1,6),6-(8,8)]
   236      31.947208      31.947208      31.947208    6[1-(0),6-(1,6),6-(6,6)]
   237      31.920155      31.920155      31.920155    6[1-(0),6-(1,6),6-(6,6)]
   238      31.633221      31.633221      31.633221    6[6-(6,6),8-(49),8-(49)]
   239      30.069388      30.069388      30.069388    6[6-(6,6),8-(49),8-(49)]
   240      31.450993      31.450993      31.450993    6[6-(1,6),6-(1,6),6-(8,8)]
   241      31.646195      31.646195      31.646195    6[1-(0),6-(1,6),6-(6,6)]
   242      32.944466      32.944466      32.944466    6[1-(0),6-(1,6),6-(6,6)]
   243      34.107468      34.107468      34.107468    6[6-(1,6),6-(1,6),6-(6,6)]
   244      33.894932      33.894932      33.894932    6[1-(0),6-(1,6),6-(6,6)]
   245      32.600392      32.600392      32.600392    6[1-(0),6-(1,6),6-(6,6)]
   246      35.521458      35.521458      35.521458    6[6-(1,6),6-(1,6),6-(6,6)]
   247       35.76846       35.76846       35.76846    6[1-(0),6-(1,6),6-(6,6)]
   248       37.08145       37.08145       37.08145    6[1-(0),6-(1,6),6-(6,6)]
   249      38.205707      38.205707      38.205707    6[6-(1,6),6-(1,6),6-(8,8)]
   250      37.965779      37.965779      37.965779    6[1-(0),6-(1,6),6-(6,6)]
   251      36.659094      36.659094      36.659094    6[1-(0),6-(1,6),6-(6,6)]
   252      39.621294      39.621294      39.621294    6[6-(6,6),8-(49),8-(49)]
   253       27.75307       27.75307       27.75307    6[1-(0),1-(0),1-(0),7-(1,1,6)]
   254      26.933073      26.933073      26.933073    6[1-(0),1-(0),1-(0),7-(1,1,6)]
   255      19.060315      19.060315      19.060315    6[1-(0),1-(0),1-(0),7-(1,1,6)]
   256      31.110909      31.110909      31.110909    6[1-(0),1-(0),1-(0),7-(1,1,6)]
   257      24.709354      24.709354      24.709354    6[6-(6,6),8-(49),8-(49)]
   258      24.658103      24.658103      24.658103    6[6-(1,6),6-(1,6),6-(8,8)]
   259      24.666932      24.666932      24.666932    6[1-(0),6-(1,6),6-(6,6)]
   260       39.20161       39.20161       39.20161    6[1-(0),6-(1,6),6-(6,6)]
   261      39.124387      39.124387      39.124387    6[6-(1,6),6-(1,6),6-(6,6)]
   262      39.108861      39.108861      39.108861    6[1-(0),6-(1,6),6-(6,6)]
   263      39.173524      39.173524      39.173524    6[1-(0),6-(1,6),6-(6,6)]
   264      39.071498      39.071498      39.071498    6[6-(1,6),6-(1,6),6-(6,6)]
   265      39.471548      39.471548      39.471548    6[1-(0),6-(1,6),6-(6,6)]
   266      39.414077      39.414077      39.414077    6[1-(0),6-(1,6),6-(6,6)]
   267      38.984458      38.984458      38.984458    6[6-(1,6),6-(1,6),6-(8,8)]
   268      38.609179      38.609179      38.609179    6[1-(0),6-(1,6),6-(6,6)]
   269      38.637807      38.637807      38.637807    6[1-(0),6-(1,6),6-(6,6)]
   270      38.939148      38.939148      38.939148    6[6-(6,6),8-(49),8-(49)]
   271       40.56508       40.56508       40.56508    6[6-(6,6),8-(49),8-(49)]
   272      39.179475      39.179475      39.179475    6[6-(1,6),6-(1,6),6-(8,8)]
   273      38.974638      38.974638      38.974638    6[1-(0),6-(1,6),6-(6,6)]
   274       37.67233       37.67233       37.67233    6[1-(0),6-(1,6),6-(6,6)]
   275      36.512033      36.512033      36.512033    6[6-(1,6),6-(1,6),6-(6,6)]
   276      36.737341      36.737341      36.737341    6[1-(0),6-(1,6),6-(6,6)]
   277      38.035683      38.035683      38.035683    6[1-(0),6-(1,6),6-(6,6)]
   278      35.091241      35.091241      35.091241    6[6-(1,6),6-(1,6),6-(6,6)]
   279      34.850588      34.850588      34.850588    6[1-(0),6-(1,6),6-(6,6)]
   280      33.540327      33.540327      33.540327    6[1-(0),6-(1,6),6-(6,6)]
   281      32.408415      32.408415      32.408415    6[6-(1,6),6-(1,6),6-(8,8)]
   282      32.634832      32.634832      32.634832    6[1-(0),6-(1,6),6-(6,6)]
   283      33.940424      33.940424      33.940424    6[1-(0),6-(1,6),6-(6,6)]
   284      31.000499      31.000499      31.000499    6[6-(6,6),8-(49),8-(49)]
   285      14.578193      14.578193      14.578193    6[1-(0),1-(0),1-(0),7-(1,1,6)]
   286      14.840489      14.840489      14.840489    6[1-(0),1-(0),1-(0),7-(1,1,6)]
   287       24.49676       24.49676       24.49676    6[1-(0),1-(0),1-(0),7-(1,1,6)]
   288       39.80633       39.80633       39.80633    6[1-(0),1-(0),1-(0),7-(1,1,6)]
   289      15.245689      15.245689      15.245689    6[6-(6,6),8-(49),8-(49)]
   290      13.843892      13.843892      13.843892    6[6-(1,6),6-(1,6),6-(8,8)]
   291      12.709602      12.709602      12.709602    6[1-(0),6-(1,6),6-(6,6)]
   292      39.666723      39.666723      39.666723    6[1-(0),6-(1,6),6-(6,6)]
   293      39.429898      39.429898      39.429898    6[6-(1,6),6-(1,6),6-(6,6)]
   294      40.579133      40.579133      40.579133    6[1-(0),6-(1,6),6-(6,6)]
   295      41.886619      41.886619      41.886619    6[1-(0),6-(1,6),6-(6,6)]
   296      38.009613      38.009613      38.009613    6[6-(1,6),6-(1,6),6-(6,6)]
   297      37.769023      37.769023      37.769023    6[1-(0),6-(1,6),6-(6,6)]
   298      36.468635      36.468635      36.468635    6[1-(0),6-(1,6),6-(6,6)]
   299      35.337642      35.337642      35.337642    6[6-(1,6),6-(1,6),6-(8,8)]
   300      35.560975      35.560975      35.560975    6[1-(0),6-(1,6),6-(6,6)]
   301      36.867032      36.867032      36.867032    6[1-(0),6-(1,6),6-(6,6)]
   302      33.943668      33.943668      33.943668    6[6-(6,6),8-(49),8-(49)]
   303        42.7564        42.7564        42.7564    6[6-(6,6),8-(49),8-(49)]
   304      42.706008      42.706008      42.706008    6[6-(1,6),6-(1,6),6-(8,8)]
   305      42.479294      42.479294      42.479294    6[1-(0),6-(1,6),6-(6,6)]
   306      42.399874      42.399874      42.399874    6[1-(0),6-(1,6),6-(6,6)]
   307       42.57381       42.57381       42.57381    6[6-(1,6),6-(1,6),6-(6,6)]
   308      42.823406      42.823406      42.823406    6[1-(0),6-(1,6),6-(6,6)]
   309      42.870484      42.870484      42.870484    6[1-(0),6-(1,6),6-(6,6)]
   310       42.50218       42.50218       42.50218    6[6-(1,6),6-(1,6),6-(6,6)]
   311      42.726804      42.726804      42.726804    6[1-(0),6-(1,6),6-(6,6)]
   312      42.677987      42.677987      42.677987    6[1-(0),6-(1,6),6-(6,6)]
   313      42.421642      42.421642      42.421642    6[6-(1,6),6-(1,6),6-(8,8)]
   314      42.198736      42.198736      42.198736    6[1-(0),6-(1,6),6-(6,6)]
   315      42.224055      42.224055      42.224055    6[1-(0),6-(1,6),6-(6,6)]
   316      28.711977      28.711977      28.711977    6[6-(6,6),8-(49),8-(49)]
   317      30.055313      30.055313      30.055313    6[1-(0),1-(0),1-(0),7-(1,1,6)]
   318      31.473522      31.473522      31.473522    6[1-(0),1-(0),1-(0),7-(1,1,6)]
   319      17.727192      17.727192      17.727192    6[1-(0),1-(0),1-(0),7-(1,1,6)]
   320      46.400356      46.400356      46.400356    6[1-(0),1-(0),1-(0),7-(1,1,6)]
   321      26.955302      26.955302      26.955302    1[6-(6,6)]
   322      24.690624      24.690624      24.690624    1[6-(6,6)]
   323       26.33161       26.33161       26.33161    1[6-(6,6)]
   324      28.587211      28.587211      28.587211    1[6-(6,6)]
   325      24.397359      24.397359      24.397359    1[6-(6,6)]
   326      22.170001      22.170001      22.170001    1[6-(6,6)]
   327      20.616738      20.616738      20.616738    1[6-(6,6)]
   328      22.870339      22.870339      22.870339    1[6-(6,6)]
   329      28.386669      28.386669      28.386669    1[6-(6,6)]
   330      28.251742      28.251742      28.251742    1[6-(6,6)]
   331      28.713803      28.713803      28.713803    1[6-(6,6)]
   332      28.747646      28.747646      28.747646    1[6-(6,6)]
   333      28.917017      28.917017      28.917017    1[6-(6,6)]
   334      28.797988      28.797988      28.797988    1[6-(6,6)]
   335      27.861828      27.861828      27.861828    1[6-(6,6)]
   336      27.878851      27.878851      27.878851    1[6-(6,6)]
   337      38.120376      38.120376      38.120376    1[6-(6,6)]
   338      24.334608      24.334608      24.334608    1[6-(6,6)]
   339      25.773853      25.773853      25.773853    1[6-(6,6)]
   340      25.805486      25.805486      25.805486    1[6-(6,6)]
   341      25.014105      25.014105      25.014105    1[6-(6,6)]
   342      24.918764      24.918764      24.918764    1[6-(6,6)]
   343      24.945374      24.945374      24.945374    1[6-(6,6)]
   344      25.056868      25.056868      25.056868    1[6-(6,6)]
   345      25.700689      25.700689      25.700689    1[6-(6,6)]
   346      23.454076      23.454076      23.454076    1[6-(6,6)]
   347      21.788923      21.788923      21.788923    1[6-(6,6)]
   348      24.025694      24.025694      24.025694    1[6-(6,6)]
   349      21.534509      21.534509      21.534509    1[6-(6,6)]
   350       19.27316       19.27316       19.27316    1[6-(6,6)]
   351      17.688971      17.688971      17.688971    1[6-(6,6)]
   352      19.942705      19.942705      19.942705    1[6-(6,6)]
   353      31.480433      31.480433      31.480433    1[6-(6,6)]
   354      16.965249      16.965249      16.965249    1[6-(6,6)]
   355      17.568403      17.568403      17.568403    1[6-(6,6)]
   356      17.425537      17.425537      17.425537    1[6-(6,6)]
   357      16.645916      16.645916      16.645916    1[6-(6,6)]
   358      16.798935      16.798935      16.798935    1[6-(6,6)]
   359      18.032363      18.032363      18.032363    1[6-(6,6)]
   360      17.994533      17.994533      17.994533    1[6-(6,6)]
   361      16.668987      16.668987      16.668987    1[6-(6,6)]
   362      18.904494      18.904494      18.904494    1[6-(6,6)]
   363      20.583633      20.583633      20.583633    1[6-(6,6)]
   364      18.357441      18.357441      18.357441    1[6-(6,6)]
   365       20.82973       20.82973       20.82973    1[6-(6,6)]
   366      23.088499      23.088499      23.088499    1[6-(6,6)]
   367      24.698705      24.698705      24.698705    1[6-(6,6)]
   368      22.452963      22.452963      22.452963    1[6-(6,6)]
   369      43.595684      43.595684      43.595684    1[6-(6,6)]
   370      17.591018      17.591018      17.591018    1[6-(6,6)]
   371      15.951395      15.951395      15.951395    1[6-(6,6)]
   372      13.701207      13.701207      13.701207    1[6-(6,6)]
   373      17.847707      17.847707      17.847707    1[6-(6,6)]
   374      20.081365      20.081365      20.081365    1[6-(6,6)]
   375      21.706329      21.706329      21.706329    1[6-(6,6)]
   376      19.456865      19.456865      19.456865    1[6-(6,6)]
   377      14.150231      14.150231      14.150231    1[6-(6,6)]
   378       14.29241       14.29241       14.29241    1[6-(6,6)]
   379      13.466042      13.466042      13.466042    1[6-(6,6)]
   380      13.436382      13.436382      13.436382    1[6-(6,6)]
   381      13.587597      13.587597      13.587597    1[6-(6,6)]
   382        13.7094        13.7094        13.7094    1[6-(6,6)]
   383      14.390884      14.390884      14.390884    1[6-(6,6)]
   384      14.376805      14.376805      14.376805    1[6-(6,6)]
   385      29.468628      29.468628      29.468628    1[6-(6,6)]
   386       31.73082       31.73082       31.73082    1[6-(6,6)]
   387      30.087373      30.087373      30.087373    1[6-(6,6)]
   388      27.837437      27.837437      27.837437    1[6-(6,6)]
   389      31.982256      31.982256      31.982256    1[6-(6,6)]
   390      34.216494      34.216494      34.216494    1[6-(6,6)]
   391       35.83873       35.83873       35.83873    1[6-(6,6)]
   392      33.588596      33.588596      33.588596    1[6-(6,6)]
   393      28.283102      28.283102      28.283102    1[6-(6,6)]
   394      28.429836      28.429836      28.429836    1[6-(6,6)]
   395      27.581758      27.581758      27.581758    1[6-(6,6)]
   396      27.543631      27.543631      27.543631    1[6-(6,6)]
   397      27.659104      27.659104      27.659104    1[6-(6,6)]
   398      27.778888      27.778888      27.778888    1[6-(6,6)]
   399      28.595451      28.595451      28.595451    1[6-(6,6)]
   400       28.57171       28.57171       28.57171    1[6-(6,6)]
   401       17.54853       17.54853       17.54853    1[6-(6,6)]
   402       31.29144       31.29144       31.29144    1[6-(6,6)]
   403      31.590857      31.590857      31.590857    1[6-(6,6)]
   404      31.452819      31.452819      31.452819    1[6-(6,6)]
   405      30.729971      30.729971      30.729971    1[6-(6,6)]
   406      30.876948      30.876948      30.876948    1[6-(6,6)]
   407      32.265737      32.265737      32.265737    1[6-(6,6)]
   408      32.240998      32.240998      32.240998    1[6-(6,6)]
   409      30.792241      30.792241      30.792241    1[6-(6,6)]
   410      33.026323      33.026323      33.026323    1[6-(6,6)]
   411         34.727         34.727         34.727    1[6-(6,6)]
   412      32.501645      32.501645      32.501645    1[6-(6,6)]
   413      34.952318      34.952318      34.952318    1[6-(6,6)]
   414       37.21756       37.21756       37.21756    1[6-(6,6)]
   415      38.801688      38.801688      38.801688    1[6-(6,6)]
   416      36.549947      36.549947      36.549947    1[6-(6,6)]
   417       24.71983       24.71983       24.71983    1[6-(6,6)]
   418      39.240502      39.240502      39.240502    1[6-(6,6)]
   419      39.028125      39.028125      39.028125    1[6-(6,6)]
   420      39.160223      39.160223      39.160223    1[6-(6,6)]
   421      39.874097      39.874097      39.874097    1[6-(6,6)]
   422      39.734691      39.734691      39.734691    1[6-(6,6)]
   423      38.275765      38.275765      38.275765    1[6-(6,6)]
   424      38.300693      38.300693      38.300693    1[6-(6,6)]
   425      39.823969      39.823969      39.823969    1[6-(6,6)]
   426      37.589856      37.589856      37.589856    1[6-(6,6)]
   427       35.91603       35.91603       35.91603    1[6-(6,6)]
   428      38.140893      38.140893      38.140893    1[6-(6,6)]
   429      35.668814      35.668814      35.668814    1[6-(6,6)]
   430      33.413215      33.413215      33.413215    1[6-(6,6)]
   431      31.787148      31.787148      31.787148    1[6-(6,6)]
   432      34.030416      34.030416      34.030416    1[6-(6,6)]
   433      12.834776      12.834776      12.834776    1[6-(6,6)]
   434        38.8413        38.8413        38.8413    1[6-(6,6)]
   435      40.481085      40.481085      40.481085    1[6-(6,6)]
   436      42.729732      42.729732      42.729732    1[6-(6,6)]
   437      38.583834      38.583834      38.583834    1[6-(6,6)]
   438      36.347156      36.347156      36.347156    1[6-(6,6)]
   439      34.723021      34.723021      34.723021    1[6-(6,6)]
   440      36.972447      36.972447      36.972447    1[6-(6,6)]
   441       42.33492       42.33492       42.33492    1[6-(6,6)]
   442      42.175719      42.175719      42.175719    1[6-(6,6)]
   443      42.997172      42.997172      42.997172    1[6-(6,6)]
   444      43.045805      43.045805      43.045805    1[6-(6,6)]
   445      42.967293      42.967293      42.967293    1[6-(6,6)]
   446      42.856523      42.856523      42.856523    1[6-(6,6)]
   447      42.001494      42.001494      42.001494    1[6-(6,6)]
   448      42.010511      42.010511      42.010511    1[6-(6,6)]
   449      31.517006      31.517006      31.517006    1[7-(1,6,6)]
   450      44.052916      44.052916      44.052916    1[6-(1,1,7)]
   451      44.464696      44.464696      44.464696    1[6-(1,1,7)]
   452      43.332992      43.332992      43.332992    1[6-(1,1,7)]
   453      45.855426      45.855426      45.855426    1[6-(1,1,7)]
   454      46.489874      46.489874      46.489874    1[6-(1,1,7)]
   455       44.73583       44.73583       44.73583    1[6-(1,1,7)]
   456      30.832728      30.832728      30.832728    1[7-(1,6,6)]
   457      31.169056      31.169056      31.169056    1[6-(1,1,7)]
   458      31.518893      31.518893      31.518893    1[6-(1,1,7)]
   459      32.883469      32.883469      32.883469    1[6-(1,1,7)]
   460      32.155154      32.155154      32.155154    1[6-(1,1,7)]
   461      31.568362      31.568362      31.568362    1[6-(1,1,7)]
   462      33.279753      33.279753      33.279753    1[6-(1,1,7)]
   463       28.29178       28.29178       28.29178    1[7-(1,6,6)]
   464       28.87035       28.87035       28.87035    1[6-(1,1,7)]
   465      27.426522      27.426522      27.426522    1[6-(1,1,7)]
   466      29.006206      29.006206      29.006206    1[6-(1,1,7)]
   467      30.482229      30.482229      30.482229    1[6-(1,1,7)]
   468      30.582017      30.582017      30.582017    1[6-(1,1,7)]
   469      30.864661      30.864661      30.864661    1[6-(1,1,7)]
   470      39.031251      39.031251      39.031251    1[7-(6,6)]
   471      37.088827      37.088827      37.088827    1[6-(1,1,7)]
   472      36.853934      36.853934      36.853934    1[6-(1,1,7)]
   473      36.697274      36.697274      36.697274    1[6-(1,1,7)]
   474      24.705168      24.705168      24.705168    1[6-(1,1,7)]
   475      38.590947      38.590947      38.590947    1[6-(1,1,7)]
   476      26.325334      26.325334      26.325334    1[6-(1,1,7)]
   477      42.394704      42.394704      42.394704    1[7-(1,6,6)]
   478      41.613939      41.613939      41.613939    1[6-(1,1,7)]
   479        40.8726        40.8726        40.8726    1[6-(1,1,7)]
   480       42.58929       42.58929       42.58929    1[6-(1,1,7)]
   481      41.544896      41.544896      41.544896    1[6-(1,1,7)]
   482      40.250612      40.250612      40.250612    1[6-(1,1,7)]
   483      41.025162      41.025162      41.025162    1[6-(1,1,7)]
   484      31.465755      31.465755      31.465755    1[7-(1,6,6)]
   485      33.368393      33.368393      33.368393    1[6-(1,1,7)]
   486      33.602781      33.602781      33.602781    1[6-(1,1,7)]
   487      33.828102      33.828102      33.828102    1[6-(1,1,7)]
   488      31.902776      31.902776      31.902776    1[6-(1,1,7)]
   489      15.932287      15.932287      15.932287    1[6-(1,1,7)]
   490      17.583247      17.583247      17.583247    1[6-(1,1,7)]
   491      12.164453      12.164453      12.164453    1[7-(1,6,6)]
   492      28.770296      28.770296      28.770296    1[6-(1,1,7)]
   493      27.905586      27.905586      27.905586    1[6-(1,1,7)]
   494      28.162162      28.162162      28.162162    1[6-(1,1,7)]
   495      25.439742      25.439742      25.439742    1[6-(1,1,7)]
   496       24.62695       24.62695       24.62695    1[6-(1,1,7)]
   497      25.756944      25.756944      25.756944    1[6-(1,1,7)]
   498      39.731362      39.731362      39.731362    1[7-(1,6,6)]
   499      37.698223      37.698223      37.698223    1[6-(1,1,7)]
   500      39.407953      39.407953      39.407953    1[6-(1,1,7)]
   501      39.071454      39.071454      39.071454    1[6-(1,1,7)]
   502      37.293012      37.293012      37.293012    1[6-(1,1,7)]
   503      10.130163      10.130163      10.130163    1[6-(1,1,7)]
   504      10.741623      10.741623      10.741623    1[6-(1,1,7)]
   505      10.259731      10.259731      10.259731    1[7-(1,6,6)]
   506      12.480831      12.480831      12.480831    1[6-(1,1,7)]
   507      13.164586      13.164586      13.164586    1[6-(1,1,7)]
   508      12.080528      12.080528      12.080528    1[6-(1,1,7)]
   509      11.709404      11.709404      11.709404    1[6-(1,1,7)]
   510       9.949431       9.949431       9.949431    1[6-(1,1,7)]
   511      10.650928      10.650928      10.650928    1[6-(1,1,7)]
   512      23.973445      23.973445      23.973445    1[7-(1,6,6)]
   513      25.234066      25.234066      25.234066    1[6-(1,1,7)]
   514       23.51912       23.51912       23.51912    1[6-(1,1,7)]
   515      24.878079      24.878079      24.878079    1[6-(1,1,7)]
   516      24.289913      24.289913      24.289913    1[6-(1,1,7)]
   517      23.153417      23.153417      23.153417    1[6-(1,1,7)]
   518      24.867019      24.867019      24.867019    1[6-(1,1,7)]
   519      28.847715      28.847715      28.847715    1[7-(1,6,6)]
   520      26.906773      26.906773      26.906773    1[6-(1,1,7)]
   521      27.482183      27.482183      27.482183    1[6-(1,1,7)]
   522      28.621467      28.621467      28.621467    1[6-(1,1,7)]
   523      27.213664      27.213664      27.213664    1[6-(1,1,7)]
   524       26.56385       26.56385       26.56385    1[6-(1,1,7)]
   525      26.118135      26.118135      26.118135    1[6-(1,1,7)]
   526      17.091603      17.091603      17.091603    1[7-(1,6,6)]
   527      19.668888      19.668888      19.668888    1[6-(1,1,7)]
   528       19.42875       19.42875       19.42875    1[6-(1,1,7)]
   529      19.202706      19.202706      19.202706    1[6-(1,1,7)]
   530      30.036124      30.036124      30.036124    1[6-(1,1,7)]
   531      17.726687      17.726687      17.726687    1[6-(1,1,7)]
   532       31.69379       31.69379       31.69379    1[6-(1,1,7)]
   533      13.057422      13.057422      13.057422    1[7-(1,6,6)]
   534      14.785372      14.785372      14.785372    1[6-(1,1,7)]
   535      13.896208      13.896208      13.896208    1[6-(1,1,7)]
   536      15.527074      15.527074      15.527074    1[6-(1,1,7)]
   537      14.348324      14.348324      14.348324    1[6-(1,1,7)]
   538      15.057726      15.057726      15.057726    1[6-(1,1,7)]
   539      15.795097      15.795097      15.795097    1[6-(1,1,7)]
   540      25.784416      25.784416      25.784416    1[7-(1,6,6)]
   541      25.289743      25.289743      25.289743    1[6-(1,1,7)]
   542      23.560712      23.560712      23.560712    1[6-(1,1,7)]
   543      24.291801      24.291801      24.291801    1[6-(1,1,7)]
   544      40.127863      40.127863      40.127863    1[6-(1,1,7)]
   545      38.903348      38.903348      38.903348    1[6-(1,1,7)]
   546      40.629716      40.629716      40.629716    1[6-(1,1,7)]
   547      32.038647      32.038647      32.038647    1[7-(1,6,6)]
   548        29.8448        29.8448        29.8448    1[6-(1,1,7)]
   549      29.144749      29.144749      29.144749    1[6-(1,1,7)]
   550      30.282269      30.282269      30.282269    1[6-(1,1,7)]
   551      30.598853      30.598853      30.598853    1[6-(1,1,7)]
   552      32.341222      32.341222      32.341222    1[6-(1,1,7)]
   553      31.724196      31.724196      31.724196    1[6-(1,1,7)]
   554      18.387401      18.387401      18.387401    1[7-(1,6,6)]
   555      17.396165      17.396165      17.396165    1[6-(1,1,7)]
   556      17.031055      17.031055      17.031055    1[6-(1,1,7)]
   557      18.749112      18.749112      18.749112    1[6-(1,1,7)]
   558      45.717423      45.717423      45.717423    1[6-(1,1,7)]
   559      46.364085      46.364085      46.364085    1[6-(1,1,7)]
   560      19.174799      19.174799      19.174799    1[6-(1,1,7)]
   561      17.310156      17.310156      17.310156    1[7-(1,6,6)]
   562      24.164032      24.164032      24.164032    1[7-(1,6,6)]
   563       45.56782       45.56782       45.56782    1[7-(1,6,6)]
   564      32.447737      32.447737      32.447737    1[7-(1,6,6)]
   565      28.460655      28.460655      28.460655    1[7-(1,6,6)]
   566      25.591394      25.591394      25.591394    1[7-(1,6,6)]
   567      16.761216      16.761216      16.761216    1[7-(1,6,6)]
   568       42.02312       42.02312       42.02312    1[7-(1,6,6)]
   569      28.557904      28.557904      28.557904    1[7-(1,6,6)]
   570      38.113393      38.113393      38.113393    1[7-(1,6,6)]
   571      43.114691      43.114691      43.114691    1[7-(1,6,6)]
   572      46.244179      46.244179      46.244179    1[7-(1,6,6)]
   573      24.940219      24.940219      24.940219    1[7-(1,6,6)]
   574      31.262356      31.262356      31.262356    1[7-(1,6,6)]
   575      26.477483      26.477483      26.477483    1[7-(1,6,6)]
   576      45.389925      45.389925      45.389925    7[1-(0),1-(0),6-(1,1,1),6-(1,1,1)]
   577      31.807379      31.807379      31.807379    7[1-(0),1-(0),6-(1,1,1),6-(1,1,1)]
   578       28.83527       28.83527       28.83527    7[1-(0),1-(0),6-(1,1,1),6-(1,1,1)]
   579      38.689047      38.689047      38.689047    7[1-(0),6-(1,1,1),6-(1,1,1)]
   580      42.225923      42.225923      42.225923    7[1-(0),1-(0),6-(1,1,1),6-(1,1,1)]
   581      31.806097      31.806097      31.806097    7[1-(0),1-(0),6-(1,1,1),6-(1,1,1)]
   582      26.675573      26.675573      26.675573    7[1-(0),1-(0),6-(1,1,1),6-(1,1,1)]
   583      38.760465      38.760465      38.760465    7[1-(0),1-(0),6-(1,1,1),6-(1,1,1)]
   584      11.095904      11.095904      11.095904    7[1-(0),1-(0),6-(1,1,1),6-(1,1,1)]
   585      24.614393      24.614393      24.614393    7[1-(0),1-(0),6-(1,1,1),6-(1,1,1)]
   586      28.100512      28.100512      28.100512    7[1-(0),1-(0),6-(1,1,1),6-(1,1,1)]
   587      17.641708      17.641708      17.641708    7[1-(0),1-(0),6-(1,1,1),6-(1,1,1)]
   588      13.956316      13.956316      13.956316    7[1-(0),1-(0),6-(1,1,1),6-(1,1,1)]
   589      24.926116      24.926116      24.926116    7[1-(0),1-(0),6-(1,1,1),6-(1,1,1)]
   590      31.195348      31.195348      31.195348    7[1-(0),1-(0),6-(1,1,1),6-(1,1,1)]
   591      17.723774      17.723774      17.723774    7[1-(0),1-(0),6-(1,1,1),6-(1,1,1)]
   592       31.66201       31.66201       31.66201    49[8-(6),8-(6),8-(6),8-(6),8-(6),8-(6),8-(6),8-(6)]
   593      38.896938      38.896938      38.896938    49[8-(6),8-(6),8-(6),8-(6),8-(6),8-(6),8-(6),8-(6)]
   594      24.767553      24.767553      24.767553    49[8-(6),8-(6),8-(6),8-(6),8-(6),8-(6),8-(6),8-(6)]
   595       17.53327       17.53327       17.53327    49[8-(6),8-(6),8-(6),8-(6),8-(6),8-(6),8-(6),8-(6)]
   596      28.691565      28.691565      28.691565    49[8-(6),8-(6),8-(6),8-(6),8-(6),8-(6),8-(6),8-(6)]
   597      13.677235      13.677235      13.677235    49[8-(6),8-(6),8-(6),8-(6),8-(6),8-(6),8-(6),8-(6)]
   598      27.812594      27.812594      27.812594    49[8-(6),8-(6),8-(6),8-(6),8-(6),8-(6),8-(6),8-(6)]
   599      42.828471      42.828471      42.828471    49[8-(6),8-(6),8-(6),8-(6),8-(6),8-(6),8-(6),8-(6)]
