# Supplementary material for: A collection of forcefield precursors for metal–organic frameworks
Source: RSC Adv. 2019 Nov 13;9(63):36492–507. doi: 10.1039/c9ra07327b (PMC9075174; doi:10.1039/c9ra07327b)
Supplement: RA-009-C9RA07327B-s795 [file RA-009-C9RA07327B-s795.txt]

GAMTAQ_clean

8.618000    0.000000    0.000000
3.185600    10.557876    0.000000
1.822912    4.533533    9.995597

     1       8.063505       8.063505       8.063505    57[8-(6),8-(6),8-(6),8-(6,57),8-(6,57),8-(6,57),8-(6,57)]
     2       3.740095       3.740095       3.740095    57[8-(6),8-(6),8-(6),8-(6,57),8-(6,57),8-(6,57),8-(6,57)]
     3       9.052134       9.052134       9.052134    1[6-(6,6)]
     4       7.207393       7.207393       7.207393    1[6-(6,6)]
     5       9.682189       9.682189       9.682189    1[6-(6,6)]
     6      10.990465      10.990465      10.990465    1[6-(1,6,6)]
     7      10.998223      10.998223      10.998223    1[6-(1,6,6)]
     8        6.54285        6.54285        6.54285    1[6-(1,6,6)]
     9       6.978541       6.978541       6.978541    1[6-(1,6,6)]
    10        4.77114        4.77114        4.77114    1[6-(1,6,6)]
    11        5.73341        5.73341        5.73341    1[6-(1,6,6)]
    12       4.574378       4.574378       4.574378    1[6-(6,6)]
    13       6.419119       6.419119       6.419119    1[6-(6,6)]
    14       3.944323       3.944323       3.944323    1[6-(6,6)]
    15       2.636047       2.636047       2.636047    1[6-(1,6,6)]
    16       2.628289       2.628289       2.628289    1[6-(1,6,6)]
    17       7.083662       7.083662       7.083662    1[6-(1,6,6)]
    18       6.647971       6.647971       6.647971    1[6-(1,6,6)]
    19       8.855372       8.855372       8.855372    1[6-(1,6,6)]
    20       7.893102       7.893102       7.893102    1[6-(1,6,6)]
    21       9.518065       9.518065       9.518065    6[6-(1,1,6),6-(1,6),6-(1,6)]
    22       8.886136       8.886136       8.886136    6[1-(0),6-(6,6),6-(6,6)]
    23       8.018626       8.018626       8.018626    6[6-(1,1,6),6-(1,6),6-(1,6)]
    24       7.791496       7.791496       7.791496    6[1-(0),6-(6,6),6-(6,6)]
    25       8.410737       8.410737       8.410737    6[6-(1,1,6),6-(1,6),6-(1,6)]
    26       9.261407       9.261407       9.261407    6[1-(0),6-(6,6),6-(6,6)]
    27      10.411103      10.411103      10.411103    6[1-(0),1-(0),6-(6,6),6-(8,8)]
    28       9.639657       9.639657       9.639657    6[6-(1,1,6),8-(57),8-(57,57)]
    29       7.320906       7.320906       7.320906    6[1-(0),1-(0),6-(6,6),6-(8,8)]
    30       8.203438       8.203438       8.203438    6[6-(1,1,6),8-(57),8-(57,57)]
    31       4.931935       4.931935       4.931935    6[1-(0),1-(0),6-(6,6),6-(8,8)]
    32       3.734753       3.734753       3.734753    6[6-(1,1,6),8-(0),8-(57)]
    33       4.108447       4.108447       4.108447    6[6-(1,1,6),6-(1,6),6-(1,6)]
    34       4.740376       4.740376       4.740376    6[1-(0),6-(6,6),6-(6,6)]
    35       5.607886       5.607886       5.607886    6[6-(1,1,6),6-(1,6),6-(1,6)]
    36       5.835016       5.835016       5.835016    6[1-(0),6-(6,6),6-(6,6)]
    37       5.215775       5.215775       5.215775    6[6-(1,1,6),6-(1,6),6-(1,6)]
    38       4.365105       4.365105       4.365105    6[1-(0),6-(6,6),6-(6,6)]
    39       3.215409       3.215409       3.215409    6[1-(0),1-(0),6-(6,6),6-(8,8)]
    40       3.986855       3.986855       3.986855    6[6-(1,1,6),8-(57),8-(57,57)]
    41       6.305606       6.305606       6.305606    6[1-(0),1-(0),6-(6,6),6-(8,8)]
    42       5.423074       5.423074       5.423074    6[6-(1,1,6),8-(57),8-(57,57)]
    43       8.694577       8.694577       8.694577    6[1-(0),1-(0),6-(6,6),6-(8,8)]
    44       9.891759       9.891759       9.891759    6[6-(1,1,6),8-(0),8-(57)]
    45       8.403411       8.403411       8.403411    8[6-(6,8),57-(8,8,8,8,8,8)]
    46      10.300462      10.300462      10.300462    8[6-(6,8),57-(8,8,8,8,8,8),57-(8,8,8,8,8,8)]
    47       7.647933       7.647933       7.647933    8[6-(6,8),57-(8,8,8,8,8,8),57-(8,8,8,8,8,8)]
    48       9.434245       9.434245       9.434245    8[6-(6,8),57-(8,8,8,8,8,8)]
    49       3.436985       3.436985       3.436985    8[6-(6,8),57-(8,8,8,8,8,8)]
    50       3.122458       3.122458       3.122458    8[6-(6,8)]
    51       5.223101       5.223101       5.223101    8[6-(6,8),57-(8,8,8,8,8,8)]
    52        3.32605        3.32605        3.32605    8[6-(6,8),57-(8,8,8,8,8,8),57-(8,8,8,8,8,8)]
    53       5.978579       5.978579       5.978579    8[6-(6,8),57-(8,8,8,8,8,8),57-(8,8,8,8,8,8)]
    54       4.192267       4.192267       4.192267    8[6-(6,8),57-(8,8,8,8,8,8)]
    55      10.189527      10.189527      10.189527    8[6-(6,8),57-(8,8,8,8,8,8)]
    56      10.504054      10.504054      10.504054    8[6-(6,8)]
