# Supplementary material for: A collection of forcefield precursors for metal–organic frameworks
Source: RSC Adv. 2019 Nov 13;9(63):36492–507. doi: 10.1039/c9ra07327b (PMC9075174; doi:10.1039/c9ra07327b)
Supplement: RA-009-C9RA07327B-s796 [file RA-009-C9RA07327B-s796.txt]

GAMTIY_clean

8.541000    0.000000    0.000000
3.059783    10.471104    0.000000
1.963372    4.512428    10.058746

     1       8.917955       8.917955       8.917955    59[8-(6),8-(6),8-(6),8-(6),8-(6,59),8-(6,59)]
     2         4.6462         4.6462         4.6462    59[8-(6),8-(6),8-(6),8-(6),8-(6,59),8-(6,59)]
     3      10.011886      10.011886      10.011886    1[6-(6,6)]
     4       8.135182       8.135182       8.135182    1[6-(6,6)]
     5      10.465042      10.465042      10.465042    1[6-(6,6)]
     6       11.86856       11.86856       11.86856    1[6-(1,6,6)]
     7      11.828778      11.828778      11.828778    1[6-(1,6,6)]
     8       5.566923       5.566923       5.566923    1[6-(1,6,6)]
     9       5.978678       5.978678       5.978678    1[6-(1,6,6)]
    10       6.645451       6.645451       6.645451    1[6-(1,6,6)]
    11       5.709016       5.709016       5.709016    1[6-(1,6,6)]
    12       3.552269       3.552269       3.552269    1[6-(6,6)]
    13       5.428973       5.428973       5.428973    1[6-(6,6)]
    14       3.099113       3.099113       3.099113    1[6-(6,6)]
    15       1.695595       1.695595       1.695595    1[6-(1,6,6)]
    16       1.735377       1.735377       1.735377    1[6-(1,6,6)]
    17       7.997232       7.997232       7.997232    1[6-(1,6,6)]
    18       7.585477       7.585477       7.585477    1[6-(1,6,6)]
    19       6.918704       6.918704       6.918704    1[6-(1,6,6)]
    20       7.855139       7.855139       7.855139    1[6-(1,6,6)]
    21      10.399653      10.399653      10.399653    6[6-(1,1,6),6-(1,6),6-(1,6)]
    22       9.815122       9.815122       9.815122    6[1-(0),6-(6,6),6-(6,6)]
    23       6.997322       6.997322       6.997322    6[6-(1,1,6),6-(1,6),6-(1,6)]
    24       8.701446       8.701446       8.701446    6[1-(0),6-(6,6),6-(6,6)]
    25       9.266779       9.266779       9.266779    6[6-(1,1,6),6-(1,6),6-(1,6)]
    26      10.091127      10.091127      10.091127    6[1-(0),6-(6,6),6-(6,6)]
    27      11.264665      11.264665      11.264665    6[1-(0),1-(0),6-(6,6),6-(8,8)]
    28      10.516167      10.516167      10.516167    6[6-(1,1,6),8-(59),8-(59)]
    29       6.336083       6.336083       6.336083    6[1-(0),1-(0),6-(6,6),6-(8,8)]
    30       7.250314       7.250314       7.250314    6[6-(1,1,6),8-(59),8-(59,59)]
    31       5.859735       5.859735       5.859735    6[1-(0),1-(0),6-(6,6),6-(8,8)]
    32       4.662591       4.662591       4.662591    6[6-(1,1,6),8-(0),8-(59)]
    33       3.164502       3.164502       3.164502    6[6-(1,1,6),6-(1,6),6-(1,6)]
    34       3.749033       3.749033       3.749033    6[1-(0),6-(6,6),6-(6,6)]
    35       4.603461       4.603461       4.603461    6[6-(1,1,6),6-(1,6),6-(1,6)]
    36       4.862709       4.862709       4.862709    6[1-(0),6-(6,6),6-(6,6)]
    37       4.297376       4.297376       4.297376    6[6-(1,1,6),6-(1,6),6-(1,6)]
    38       3.473028       3.473028       3.473028    6[1-(0),6-(6,6),6-(6,6)]
    39        2.29949        2.29949        2.29949    6[1-(0),1-(0),6-(6,6),6-(8,8)]
    40       3.047988       3.047988       3.047988    6[6-(1,1,6),8-(59),8-(59)]
    41       7.228072       7.228072       7.228072    6[1-(0),1-(0),6-(6,6),6-(8,8)]
    42       6.313841       6.313841       6.313841    6[6-(1,1,6),8-(59),8-(59,59)]
    43        7.70442        7.70442        7.70442    6[1-(0),1-(0),6-(6,6),6-(8,8)]
    44       8.901564       8.901564       8.901564    6[6-(1,1,6),8-(0),8-(59)]
    45      11.158099      11.158099      11.158099    8[6-(6,8),59-(8,8,8,8,8)]
    46       9.267384       9.267384       9.267384    8[6-(6,8),59-(8,8,8,8,8)]
    47       8.476615       8.476615       8.476615    8[6-(6,8),59-(8,8,8,8,8)]
    48       6.694127       6.694127       6.694127    8[6-(6,8),59-(8,8,8,8,8),59-(8,8,8,8,8)]
    49       4.358694       4.358694       4.358694    8[6-(6,8),59-(8,8,8,8,8)]
    50       4.002611       4.002611       4.002611    8[6-(6,8)]
    51       2.406056       2.406056       2.406056    8[6-(6,8),59-(8,8,8,8,8)]
    52       4.296771       4.296771       4.296771    8[6-(6,8),59-(8,8,8,8,8)]
    53        5.08754        5.08754        5.08754    8[6-(6,8),59-(8,8,8,8,8)]
    54       6.870028       6.870028       6.870028    8[6-(6,8),59-(8,8,8,8,8),59-(8,8,8,8,8)]
    55       9.205461       9.205461       9.205461    8[6-(6,8),59-(8,8,8,8,8)]
    56       9.561544       9.561544       9.561544    8[6-(6,8)]
