# Supplementary material for: A collection of forcefield precursors for metal–organic frameworks
Source: RSC Adv. 2019 Nov 13;9(63):36492–507. doi: 10.1039/c9ra07327b (PMC9075174; doi:10.1039/c9ra07327b)
Supplement: RA-009-C9RA07327B-s797 [file RA-009-C9RA07327B-s797.txt]

GAMTUK_clean

11.812000    0.000000    0.000000
-1.815064    12.310917    0.000000
-3.931814    -6.706244    9.816701

     1       0.776698       0.776698       0.776698    58[8-(6),8-(6),8-(6),8-(6),8-(6,58),8-(6,58),8-(6,58),8-(6,58)]
     2       7.180023       7.180023       7.180023    58[8-(6),8-(6),8-(6),8-(6),8-(6),8-(6,58),8-(6,58)]
     3       5.288424       5.288424       5.288424    58[8-(6),8-(6),8-(6),8-(6),8-(6,58),8-(6,58),8-(6,58),8-(6,58)]
     4      -1.114901      -1.114901      -1.114901    58[8-(6),8-(6),8-(6),8-(6),8-(6),8-(6,58),8-(6,58)]
     5       2.996101       2.996101       2.996101    1[6-(6,6)]
     6      -0.492614      -0.492614      -0.492614    1[6-(6,6)]
     7       0.696454       0.696454       0.696454    1[6-(6,6)]
     8       2.800595       2.800595       2.800595    1[6-(1,6,6)]
     9       3.893709       3.893709       3.893709    1[6-(1,6,6)]
    10       2.159122       2.159122       2.159122    1[6-(1,6,6)]
    11        0.62232        0.62232        0.62232    1[6-(1,6,6)]
    12      -1.613443      -1.613443      -1.613443    1[6-(1,6,6)]
    13      -1.189916      -1.189916      -1.189916    1[6-(1,6,6)]
    14       2.685916       2.685916       2.685916    1[6-(6,6)]
    15      -0.981499      -0.981499      -0.981499    1[6-(6,6)]
    16      -1.204587      -1.204587      -1.204587    1[6-(6,6)]
    17      -0.042185      -0.042185      -0.042185    1[6-(1,6,6)]
    18        1.54348        1.54348        1.54348    1[6-(1,6,6)]
    19       3.755812       3.755812       3.755812    1[6-(1,6,6)]
    20       1.252002       1.252002       1.252002    1[6-(1,6,6)]
    21      10.543529      10.543529      10.543529    1[6-(1,6,6)]
    22       9.753356       9.753356       9.753356    1[6-(1,6,6)]
    23       3.069021       3.069021       3.069021    1[6-(6,6)]
    24       6.557736       6.557736       6.557736    1[6-(6,6)]
    25       5.368668       5.368668       5.368668    1[6-(6,6)]
    26       3.264527       3.264527       3.264527    1[6-(1,6,6)]
    27       2.171413       2.171413       2.171413    1[6-(1,6,6)]
    28          3.906          3.906          3.906    1[6-(1,6,6)]
    29       5.442802       5.442802       5.442802    1[6-(1,6,6)]
    30       7.678565       7.678565       7.678565    1[6-(1,6,6)]
    31       7.255038       7.255038       7.255038    1[6-(1,6,6)]
    32       3.379206       3.379206       3.379206    1[6-(6,6)]
    33       7.046621       7.046621       7.046621    1[6-(6,6)]
    34       7.269709       7.269709       7.269709    1[6-(6,6)]
    35       6.107307       6.107307       6.107307    1[6-(1,6,6)]
    36       4.521642       4.521642       4.521642    1[6-(1,6,6)]
    37        2.30931        2.30931        2.30931    1[6-(1,6,6)]
    38        4.81312        4.81312        4.81312    1[6-(1,6,6)]
    39      -4.478407      -4.478407      -4.478407    1[6-(1,6,6)]
    40      -3.688234      -3.688234      -3.688234    1[6-(1,6,6)]
    41       2.014521       2.014521       2.014521    6[6-(1,1,6),6-(1,6),6-(1,6)]
    42       2.201338       2.201338       2.201338    6[1-(0),6-(6,6),6-(6,6)]
    43       1.249945       1.249945       1.249945    6[6-(1,1,6),6-(1,6),6-(1,6)]
    44       0.126844       0.126844       0.126844    6[1-(0),6-(6,6),6-(6,6)]
    45      -0.092577      -0.092577      -0.092577    6[6-(1,1,6),6-(1,6),6-(1,6)]
    46       0.854377       0.854377       0.854377    6[1-(0),6-(6,6),6-(6,6)]
    47       3.120026       3.120026       3.120026    6[1-(0),1-(0),6-(6,6),6-(8,8)]
    48        3.61433        3.61433        3.61433    6[6-(1,1,6),8-(58),8-(58,58)]
    49       1.462249       1.462249       1.462249    6[1-(0),1-(0),6-(6,6),6-(8,8)]
    50       1.880265       1.880265       1.880265    6[6-(1,1,6),8-(58),8-(58,58)]
    51      -1.351349      -1.351349      -1.351349    6[1-(0),1-(0),6-(6,6),6-(8,8)]
    52      -2.454006      -2.454006      -2.454006    6[6-(1,1,6),8-(58),8-(58)]
    53       0.736897       0.736897       0.736897    6[6-(1,1,6),6-(1,6),6-(1,6)]
    54       1.904339       1.904339       1.904339    6[1-(0),6-(6,6),6-(6,6)]
    55       1.974343       1.974343       1.974343    6[6-(1,1,6),6-(1,6),6-(1,6)]
    56       0.818337       0.818337       0.818337    6[1-(0),6-(6,6),6-(6,6)]
    57      -0.369406      -0.369406      -0.369406    6[6-(1,1,6),6-(1,6),6-(1,6)]
    58      -0.393633      -0.393633      -0.393633    6[1-(0),6-(6,6),6-(6,6)]
    59       0.699752       0.699752       0.699752    6[1-(0),1-(0),6-(6,6),6-(8,8)]
    60       0.517319       0.517319       0.517319    6[6-(1,1,6),8-(58),8-(58)]
    61       3.259621       3.259621       3.259621    6[1-(0),1-(0),6-(6,6),6-(8,8)]
    62       4.140753       4.140753       4.140753    6[6-(1,1,6),8-(58),8-(58,58)]
    63      10.217868      10.217868      10.217868    6[1-(0),1-(0),6-(6,6),6-(8,8)]
    64        9.17976        9.17976        9.17976    6[6-(1,1,6),8-(58),8-(58)]
    65       4.050601       4.050601       4.050601    6[6-(1,1,6),6-(1,6),6-(1,6)]
    66       3.863784       3.863784       3.863784    6[1-(0),6-(6,6),6-(6,6)]
    67       4.815177       4.815177       4.815177    6[6-(1,1,6),6-(1,6),6-(1,6)]
    68       5.938278       5.938278       5.938278    6[1-(0),6-(6,6),6-(6,6)]
    69       6.157699       6.157699       6.157699    6[6-(1,1,6),6-(1,6),6-(1,6)]
    70       5.210745       5.210745       5.210745    6[1-(0),6-(6,6),6-(6,6)]
    71       2.945096       2.945096       2.945096    6[1-(0),1-(0),6-(6,6),6-(8,8)]
    72       2.450792       2.450792       2.450792    6[6-(1,1,6),8-(58),8-(58,58)]
    73       4.602873       4.602873       4.602873    6[1-(0),1-(0),6-(6,6),6-(8,8)]
    74       4.184857       4.184857       4.184857    6[6-(1,1,6),8-(58),8-(58,58)]
    75       7.416471       7.416471       7.416471    6[1-(0),1-(0),6-(6,6),6-(8,8)]
    76       8.519128       8.519128       8.519128    6[6-(1,1,6),8-(58),8-(58)]
    77       5.328225       5.328225       5.328225    6[6-(1,1,6),6-(1,6),6-(1,6)]
    78       4.160783       4.160783       4.160783    6[1-(0),6-(6,6),6-(6,6)]
    79       4.090779       4.090779       4.090779    6[6-(1,1,6),6-(1,6),6-(1,6)]
    80       5.246785       5.246785       5.246785    6[1-(0),6-(6,6),6-(6,6)]
    81       6.434528       6.434528       6.434528    6[6-(1,1,6),6-(1,6),6-(1,6)]
    82       6.458755       6.458755       6.458755    6[1-(0),6-(6,6),6-(6,6)]
    83        5.36537        5.36537        5.36537    6[1-(0),1-(0),6-(6,6),6-(8,8)]
    84       5.547803       5.547803       5.547803    6[6-(1,1,6),8-(58),8-(58)]
    85       2.805501       2.805501       2.805501    6[1-(0),1-(0),6-(6,6),6-(8,8)]
    86       1.924369       1.924369       1.924369    6[6-(1,1,6),8-(58),8-(58,58)]
    87      -4.152746      -4.152746      -4.152746    6[1-(0),1-(0),6-(6,6),6-(8,8)]
    88      -3.114638      -3.114638      -3.114638    6[6-(1,1,6),8-(58),8-(58)]
    89       2.854578       2.854578       2.854578    8[6-(6,8),58-(8,8,8,8,8,8,8)]
    90       4.864862       4.864862       4.864862    8[6-(6,8),58-(8,8,8,8,8,8),58-(8,8,8,8,8,8,8)]
    91      -2.893442      -2.893442      -2.893442    8[6-(6,8),58-(8,8,8,8,8,8)]
    92       3.097307       3.097307       3.097307    8[6-(6,8),58-(8,8,8,8,8,8),58-(8,8,8,8,8,8,8)]
    93      -2.472977      -2.472977      -2.472977    8[6-(6,8),58-(8,8,8,8,8,8)]
    94       8.468161       8.468161       8.468161    8[6-(6,8),58-(8,8,8,8,8,8)]
    95       0.462643       0.462643       0.462643    8[6-(6,8),58-(8,8,8,8,8,8,8)]
    96       0.417522       0.417522       0.417522    8[6-(6,8),58-(8,8,8,8,8,8)]
    97       3.910518       3.910518       3.910518    8[6-(6,8),58-(8,8,8,8,8,8,8)]
    98       5.088408       5.088408       5.088408    8[6-(6,8),58-(8,8,8,8,8,8,8),58-(8,8,8,8,8,8,8)]
    99       8.091169       8.091169       8.091169    8[6-(6,8),58-(8,8,8,8,8,8,8)]
   100       7.662164       7.662164       7.662164    8[6-(6,8),58-(8,8,8,8,8,8)]
   101       3.210544       3.210544       3.210544    8[6-(6,8),58-(8,8,8,8,8,8,8)]
   102        1.20026        1.20026        1.20026    8[6-(6,8),58-(8,8,8,8,8,8),58-(8,8,8,8,8,8,8)]
   103       8.958564       8.958564       8.958564    8[6-(6,8),58-(8,8,8,8,8,8)]
   104       6.899629       6.899629       6.899629    8[6-(6,8),58-(8,8,8,8,8,8),58-(8,8,8,8,8,8,8)]
   105       8.538099       8.538099       8.538099    8[6-(6,8),58-(8,8,8,8,8,8)]
   106      -2.403039      -2.403039      -2.403039    8[6-(6,8),58-(8,8,8,8,8,8)]
   107       5.602479       5.602479       5.602479    8[6-(6,8),58-(8,8,8,8,8,8,8)]
   108         5.6476         5.6476         5.6476    8[6-(6,8),58-(8,8,8,8,8,8)]
   109       2.154604       2.154604       2.154604    8[6-(6,8),58-(8,8,8,8,8,8,8)]
   110       0.976714       0.976714       0.976714    8[6-(6,8),58-(8,8,8,8,8,8,8),58-(8,8,8,8,8,8,8)]
   111      -0.210983      -0.210983      -0.210983    8[6-(6,8),58-(8,8,8,8,8,8,8)]
   112      -1.597042      -1.597042      -1.597042    8[6-(6,8),58-(8,8,8,8,8,8)]
