# Supplementary material for: A collection of forcefield precursors for metal–organic frameworks
Source: RSC Adv. 2019 Nov 13;9(63):36492–507. doi: 10.1039/c9ra07327b (PMC9075174; doi:10.1039/c9ra07327b)
Supplement: RA-009-C9RA07327B-s798 [file RA-009-C9RA07327B-s798.txt]

GAMVAS_clean

11.781000    0.000000    0.000000
-1.818054    12.282171    0.000000
-3.925848    -6.683644    9.810282

     1       8.286826       8.286826       8.286826    59[8-(6),8-(6),8-(6),8-(6),8-(6,59),8-(6,59)]
     2       5.829914       5.829914       5.829914    59[8-(6),8-(6),8-(6),8-(6),8-(6),8-(6,59),8-(6,59)]
     3      -2.249728      -2.249728      -2.249728    59[8-(6),8-(6),8-(6),8-(6),8-(6,59),8-(6,59)]
     4       0.207184       0.207184       0.207184    59[8-(6),8-(6),8-(6),8-(6),8-(6),8-(6,59),8-(6,59)]
     5      -1.760795      -1.760795      -1.760795    1[6-(6,6)]
     6       1.723392       1.723392       1.723392    1[6-(6,6)]
     7       0.521716       0.521716       0.521716    1[6-(6,6)]
     8      10.219769      10.219769      10.219769    1[6-(1,6,6)]
     9        9.12435        9.12435        9.12435    1[6-(1,6,6)]
    10       2.439879       2.439879       2.439879    1[6-(1,6,6)]
    11       0.906391       0.906391       0.906391    1[6-(1,6,6)]
    12      -1.508138      -1.508138      -1.508138    1[6-(1,6,6)]
    13      -1.081393      -1.081393      -1.081393    1[6-(1,6,6)]
    14       5.747355       5.747355       5.747355    1[6-(6,6)]
    15       1.811094       1.811094       1.811094    1[6-(6,6)]
    16        3.85196        3.85196        3.85196    1[6-(6,6)]
    17       6.817035       6.817035       6.817035    1[6-(1,6,6)]
    18       6.128095       6.128095       6.128095    1[6-(1,6,6)]
    19       8.703782       8.703782       8.703782    1[6-(1,6,6)]
    20      10.291652      10.291652      10.291652    1[6-(1,6,6)]
    21        0.94663        0.94663        0.94663    1[6-(1,6,6)]
    22       1.754859       1.754859       1.754859    1[6-(1,6,6)]
    23       7.797893       7.797893       7.797893    1[6-(6,6)]
    24       4.313706       4.313706       4.313706    1[6-(6,6)]
    25       5.515382       5.515382       5.515382    1[6-(6,6)]
    26      -4.182671      -4.182671      -4.182671    1[6-(1,6,6)]
    27      -3.087252      -3.087252      -3.087252    1[6-(1,6,6)]
    28       3.597219       3.597219       3.597219    1[6-(1,6,6)]
    29       5.130707       5.130707       5.130707    1[6-(1,6,6)]
    30       7.545236       7.545236       7.545236    1[6-(1,6,6)]
    31       7.118491       7.118491       7.118491    1[6-(1,6,6)]
    32       0.289743       0.289743       0.289743    1[6-(6,6)]
    33       4.226004       4.226004       4.226004    1[6-(6,6)]
    34       2.185138       2.185138       2.185138    1[6-(6,6)]
    35      -0.779937      -0.779937      -0.779937    1[6-(1,6,6)]
    36      -0.090997      -0.090997      -0.090997    1[6-(1,6,6)]
    37      -2.666684      -2.666684      -2.666684    1[6-(1,6,6)]
    38      -4.254554      -4.254554      -4.254554    1[6-(1,6,6)]
    39       5.090468       5.090468       5.090468    1[6-(1,6,6)]
    40       4.282239       4.282239       4.282239    1[6-(1,6,6)]
    41      -0.802712      -0.802712      -0.802712    6[6-(1,1,6),6-(1,6),6-(1,6)]
    42      -0.979624      -0.979624      -0.979624    6[1-(0),6-(6,6),6-(6,6)]
    43      -0.032043      -0.032043      -0.032043    6[6-(1,1,6),6-(1,6),6-(1,6)]
    44       1.092331       1.092331       1.092331    6[1-(0),6-(6,6),6-(6,6)]
    45       1.309927       1.309927       1.309927    6[6-(1,1,6),6-(1,6),6-(1,6)]
    46       0.366895       0.366895       0.366895    6[1-(0),6-(6,6),6-(6,6)]
    47      -1.891426      -1.891426      -1.891426    6[1-(0),1-(0),6-(6,6),6-(8,8)]
    48      -2.413426      -2.413426      -2.413426    6[6-(1,1,6),8-(0),8-(59,59)]
    49       1.591217       1.591217       1.591217    6[1-(0),1-(0),6-(6,6),6-(8,8)]
    50       1.164328       1.164328       1.164328    6[6-(1,1,6),8-(59),8-(59,59)]
    51         2.5778         2.5778         2.5778    6[1-(0),1-(0),6-(6,6),6-(8,8)]
    52       3.669263       3.669263       3.669263    6[6-(1,1,6),8-(59),8-(59)]
    53       4.979494       4.979494       4.979494    6[6-(1,1,6),6-(1,6),6-(1,6)]
    54       4.948523       4.948523       4.948523    6[1-(0),6-(6,6),6-(6,6)]
    55       3.751704       3.751704       3.751704    6[6-(1,1,6),6-(1,6),6-(1,6)]
    56       2.622744       2.622744       2.622744    6[1-(0),6-(6,6),6-(6,6)]
    57       2.626485       2.626485       2.626485    6[6-(1,1,6),6-(1,6),6-(1,6)]
    58       3.828932       3.828932       3.828932    6[1-(0),6-(6,6),6-(6,6)]
    59       6.308992       6.308992       6.308992    6[1-(0),1-(0),6-(6,6),6-(8,8)]
    60       7.152048       7.152048       7.152048    6[6-(1,1,6),8-(59),8-(59)]
    61       7.633501       7.633501       7.633501    6[1-(0),1-(0),6-(6,6),6-(8,8)]
    62       7.455538       7.455538       7.455538    6[6-(1,1,6),8-(59),8-(59)]
    63        1.41921        1.41921        1.41921    6[1-(0),1-(0),6-(6,6),6-(8,8)]
    64       0.398609       0.398609       0.398609    6[6-(1,1,6),8-(59),8-(59)]
    65        6.83981        6.83981        6.83981    6[6-(1,1,6),6-(1,6),6-(1,6)]
    66       7.016722       7.016722       7.016722    6[1-(0),6-(6,6),6-(6,6)]
    67       6.069141       6.069141       6.069141    6[6-(1,1,6),6-(1,6),6-(1,6)]
    68       4.944767       4.944767       4.944767    6[1-(0),6-(6,6),6-(6,6)]
    69       4.727171       4.727171       4.727171    6[6-(1,1,6),6-(1,6),6-(1,6)]
    70       5.670203       5.670203       5.670203    6[1-(0),6-(6,6),6-(6,6)]
    71      -3.852476      -3.852476      -3.852476    6[1-(0),1-(0),6-(6,6),6-(8,8)]
    72      -3.330476      -3.330476      -3.330476    6[6-(1,1,6),8-(0),8-(59,59)]
    73       4.445881       4.445881       4.445881    6[1-(0),1-(0),6-(6,6),6-(8,8)]
    74        4.87277        4.87277        4.87277    6[6-(1,1,6),8-(59),8-(59,59)]
    75       3.459298       3.459298       3.459298    6[1-(0),1-(0),6-(6,6),6-(8,8)]
    76       2.367835       2.367835       2.367835    6[6-(1,1,6),8-(59),8-(59)]
    77       1.057604       1.057604       1.057604    6[6-(1,1,6),6-(1,6),6-(1,6)]
    78       1.088575       1.088575       1.088575    6[1-(0),6-(6,6),6-(6,6)]
    79       2.285394       2.285394       2.285394    6[6-(1,1,6),6-(1,6),6-(1,6)]
    80       3.414354       3.414354       3.414354    6[1-(0),6-(6,6),6-(6,6)]
    81       3.410613       3.410613       3.410613    6[6-(1,1,6),6-(1,6),6-(1,6)]
    82       2.208166       2.208166       2.208166    6[1-(0),6-(6,6),6-(6,6)]
    83      -0.271894      -0.271894      -0.271894    6[1-(0),1-(0),6-(6,6),6-(8,8)]
    84       -1.11495       -1.11495       -1.11495    6[6-(1,1,6),8-(59),8-(59)]
    85      -1.596403      -1.596403      -1.596403    6[1-(0),1-(0),6-(6,6),6-(8,8)]
    86       -1.41844       -1.41844       -1.41844    6[6-(1,1,6),8-(59),8-(59)]
    87       4.617888       4.617888       4.617888    6[1-(0),1-(0),6-(6,6),6-(8,8)]
    88       5.638489       5.638489       5.638489    6[6-(1,1,6),8-(59),8-(59)]
    89      -1.630999      -1.630999      -1.630999    8[6-(6,8)]
    90       8.127562       8.127562       8.127562    8[6-(6,8),59-(8,8,8,8,8),59-(8,8,8,8,8,8)]
    91       -0.06903       -0.06903       -0.06903    8[6-(6,8),59-(8,8,8,8,8),59-(8,8,8,8,8,8)]
    92       2.002623       2.002623       2.002623    8[6-(6,8),59-(8,8,8,8,8,8)]
    93       3.687764       3.687764       3.687764    8[6-(6,8),59-(8,8,8,8,8,8)]
    94       4.532391       4.532391       4.532391    8[6-(6,8),59-(8,8,8,8,8,8)]
    95       8.105022       8.105022       8.105022    8[6-(6,8),59-(8,8,8,8,8)]
    96       6.903082       6.903082       6.903082    8[6-(6,8),59-(8,8,8,8,8)]
    97       7.357707       7.357707       7.357707    8[6-(6,8),59-(8,8,8,8,8,8)]
    98       9.218062       9.218062       9.218062    8[6-(6,8),59-(8,8,8,8,8)]
    99      -0.718742      -0.718742      -0.718742    8[6-(6,8),59-(8,8,8,8,8)]
   100       0.688545       0.688545       0.688545    8[6-(6,8),59-(8,8,8,8,8,8)]
   101       7.668097       7.668097       7.668097    8[6-(6,8)]
   102      -2.090464      -2.090464      -2.090464    8[6-(6,8),59-(8,8,8,8,8),59-(8,8,8,8,8,8)]
   103       6.106128       6.106128       6.106128    8[6-(6,8),59-(8,8,8,8,8),59-(8,8,8,8,8,8)]
   104       4.034475       4.034475       4.034475    8[6-(6,8),59-(8,8,8,8,8,8)]
   105       2.349334       2.349334       2.349334    8[6-(6,8),59-(8,8,8,8,8,8)]
   106       1.504707       1.504707       1.504707    8[6-(6,8),59-(8,8,8,8,8,8)]
   107      -2.067924      -2.067924      -2.067924    8[6-(6,8),59-(8,8,8,8,8)]
   108      -0.865984      -0.865984      -0.865984    8[6-(6,8),59-(8,8,8,8,8)]
   109      -1.320609      -1.320609      -1.320609    8[6-(6,8),59-(8,8,8,8,8,8)]
   110      -3.180964      -3.180964      -3.180964    8[6-(6,8),59-(8,8,8,8,8)]
   111        6.75584        6.75584        6.75584    8[6-(6,8),59-(8,8,8,8,8)]
   112       5.348553       5.348553       5.348553    8[6-(6,8),59-(8,8,8,8,8,8)]
