# Supplementary material for: A collection of forcefield precursors for metal–organic frameworks
Source: RSC Adv. 2019 Nov 13;9(63):36492–507. doi: 10.1039/c9ra07327b (PMC9075174; doi:10.1039/c9ra07327b)
Supplement: RA-009-C9RA07327B-s799 [file RA-009-C9RA07327B-s799.txt]

GAMXAV_clean

18.615000    0.000000    0.000000
0.000000    18.615000    0.000000
-9.307608    -9.307608    18.160435

     1       5.279724       5.279724       5.279724    29[8-(6),8-(6),8-(6),8-(6)]
     2      13.335179      13.335179      13.335179    29[8-(6),8-(6),8-(6),8-(6)]
     3      13.349699      13.349699      13.349699    29[8-(6),8-(6),8-(6),8-(6)]
     4       5.265205       5.265205       5.265205    29[8-(6),8-(6),8-(6),8-(6)]
     5       4.027668       4.027668       4.027668    29[8-(6),8-(6),8-(6),8-(6)]
     6      -4.027787      -4.027787      -4.027787    29[8-(6),8-(6),8-(6),8-(6)]
     7      -4.042307      -4.042307      -4.042307    29[8-(6),8-(6),8-(6),8-(6)]
     8       4.042187       4.042187       4.042187    29[8-(6),8-(6),8-(6),8-(6)]
     9      13.261326      13.261326      13.261326    29[7-(6,6),7-(6,6),7-(6,6),7-(6,6)]
    10       5.353674       5.353674       5.353674    29[7-(6,6),7-(6,6),7-(6,6),7-(6,6)]
    11         0.0242         0.0242         0.0242    29[7-(6,6),7-(6,6),7-(6,6),7-(6,6)]
    12      -0.024199      -0.024199      -0.024199    29[7-(6,6),7-(6,6),7-(6,6),7-(6,6)]
    13       4.381915       4.381915       4.381915    1[6-(6,6)]
    14       3.920242       3.920242       3.920242    1[6-(6,6)]
    15       3.990979       3.990979       3.990979    1[6-(6,6)]
    16       1.438858       1.438858       1.438858    1[6-(6,6)]
    17       6.340187       6.340187       6.340187    1[6-(6,6)]
    18      -0.176935      -0.176935      -0.176935    1[6-(6,6)]
    19       8.058341       8.058341       8.058341    1[6-(6,6)]
    20      -4.382027      -4.382027      -4.382027    1[6-(6,6)]
    21      -3.920396      -3.920396      -3.920396    1[6-(6,6)]
    22      -3.991133      -3.991133      -3.991133    1[6-(6,6)]
    23      -1.439021      -1.439021      -1.439021    1[6-(6,6)]
    24      -6.340351      -6.340351      -6.340351    1[6-(6,6)]
    25        0.17675        0.17675        0.17675    1[6-(6,6)]
    26      10.556474      10.556474      10.556474    1[6-(6,6)]
    27       9.380043       9.380043       9.380043    1[6-(6,6)]
    28       7.231851       7.231851       7.231851    1[6-(6,6)]
    29      11.338319      11.338319      11.338319    1[6-(6,6)]
    30       8.216579       8.216579       8.216579    1[6-(6,6)]
    31      10.323797      10.323797      10.323797    1[6-(6,6)]
    32       7.628334       7.628334       7.628334    1[6-(6,6)]
    33      -7.544752      -7.544752      -7.544752    1[6-(6,6)]
    34       9.234846       9.234846       9.234846    1[6-(6,6)]
    35      11.382996      11.382996      11.382996    1[6-(6,6)]
    36       7.276526       7.276526       7.276526    1[6-(6,6)]
    37      10.398257      10.398257      10.398257    1[6-(6,6)]
    38       8.291039       8.291039       8.291039    1[6-(6,6)]
    39       -7.62852       -7.62852       -7.62852    1[6-(6,6)]
    40       7.544567       7.544567       7.544567    1[6-(6,6)]
    41       4.925477       4.925477       4.925477    1[6-(6,6)]
    42        5.38715        5.38715        5.38715    1[6-(6,6)]
    43       5.316413       5.316413       5.316413    1[6-(6,6)]
    44       7.868534       7.868534       7.868534    1[6-(6,6)]
    45       2.967205       2.967205       2.967205    1[6-(6,6)]
    46       9.484327       9.484327       9.484327    1[6-(6,6)]
    47       1.249051       1.249051       1.249051    1[6-(6,6)]
    48      13.689419      13.689419      13.689419    1[6-(6,6)]
    49      13.227788      13.227788      13.227788    1[6-(6,6)]
    50      13.298525      13.298525      13.298525    1[6-(6,6)]
    51      10.746413      10.746413      10.746413    1[6-(6,6)]
    52      15.647743      15.647743      15.647743    1[6-(6,6)]
    53       9.130642       9.130642       9.130642    1[6-(6,6)]
    54      -1.249082      -1.249082      -1.249082    1[6-(6,6)]
    55      -0.072651      -0.072651      -0.072651    1[6-(6,6)]
    56       2.075541       2.075541       2.075541    1[6-(6,6)]
    57      -2.030927      -2.030927      -2.030927    1[6-(6,6)]
    58       1.090813       1.090813       1.090813    1[6-(6,6)]
    59      -1.016405      -1.016405      -1.016405    1[6-(6,6)]
    60       1.679058       1.679058       1.679058    1[6-(6,6)]
    61      16.852144      16.852144      16.852144    1[6-(6,6)]
    62       0.072546       0.072546       0.072546    1[6-(6,6)]
    63      -2.075604      -2.075604      -2.075604    1[6-(6,6)]
    64       2.030866       2.030866       2.030866    1[6-(6,6)]
    65      -1.090865      -1.090865      -1.090865    1[6-(6,6)]
    66       1.016353       1.016353       1.016353    1[6-(6,6)]
    67      16.935912      16.935912      16.935912    1[6-(6,6)]
    68       1.762825       1.762825       1.762825    1[6-(6,6)]
    69       9.283301       9.283301       9.283301    1[6-(6,6)]
    70      17.565114      17.565114      17.565114    1[6-(6,6)]
    71         9.3317         9.3317         9.3317    1[6-(6,6)]
    72       1.049886       1.049886       1.049886    1[6-(6,6)]
    73      16.898697      16.898697      16.898697    1[6-(6,6)]
    74       1.492923       1.492923       1.492923    1[6-(6,6)]
    75       1.716303       1.716303       1.716303    1[6-(6,6)]
    76      17.122077      17.122077      17.122077    1[6-(6,6)]
    77       4.281388       4.281388       4.281388    6[6-(6,6),8-(29),8-(29)]
    78        4.18459        4.18459        4.18459    6[6-(6,6),8-(29),8-(29)]
    79       4.206924       4.206924       4.206924    6[6-(1,6),6-(1,6),6-(8,8)]
    80       4.275804       4.275804       4.275804    6[1-(0),6-(6,6),6-(6,6)]
    81       4.171556       4.171556       4.171556    6[6-(1,6),6-(1,6),6-(8,8)]
    82       4.000289       4.000289       4.000289    6[1-(0),6-(6,6),6-(6,6)]
    83       3.959332       3.959332       3.959332    6[6-(1,6),6-(1,6),6-(6,6)]
    84       4.041242       4.041242       4.041242    6[1-(0),6-(6,6),6-(6,6)]
    85        3.90534        3.90534        3.90534    6[6-(6,6),6-(6,7),6-(6,7)]
    86       5.018513       5.018513       5.018513    6[6-(1,6),6-(6,6),7-(6,29)]
    87        2.74376        2.74376        2.74376    6[6-(1,6),6-(6,6),7-(6,29)]
    88       1.587772       1.587772       1.587772    6[1-(0),6-(1,6),6-(6,7)]
    89       6.219184       6.219184       6.219184    6[1-(0),6-(1,6),6-(6,7)]
    90       6.606363       6.606363       6.606363    6[6-(1,6),6-(1,6),7-(6,29)]
    91       1.418362       1.418362       1.418362    6[6-(1,6),6-(1,6),7-(6,29)]
    92       0.705415       0.705415       0.705415    6[1-(0),6-(1,6),6-(6,7)]
    93       7.205773       7.205773       7.205773    6[1-(0),6-(1,6),6-(6,7)]
    94      -4.281512      -4.281512      -4.281512    6[6-(6,6),8-(29),8-(29)]
    95      -4.184714      -4.184714      -4.184714    6[6-(6,6),8-(29),8-(29)]
    96      -4.207056      -4.207056      -4.207056    6[6-(1,6),6-(1,6),6-(8,8)]
    97      -4.275927      -4.275927      -4.275927    6[1-(0),6-(6,6),6-(6,6)]
    98      -4.171687      -4.171687      -4.171687    6[6-(1,6),6-(1,6),6-(8,8)]
    99      -4.000438      -4.000438      -4.000438    6[1-(0),6-(6,6),6-(6,6)]
   100      -3.959489      -3.959489      -3.959489    6[6-(1,6),6-(1,6),6-(6,6)]
   101      -4.041391      -4.041391      -4.041391    6[1-(0),6-(6,6),6-(6,6)]
   102      -3.905514      -3.905514      -3.905514    6[6-(6,6),6-(6,7),6-(6,7)]
   103      -5.018695      -5.018695      -5.018695    6[6-(1,6),6-(6,6),7-(6,29)]
   104      -2.743942      -2.743942      -2.743942    6[6-(1,6),6-(6,6),7-(6,29)]
   105      -1.587947      -1.587947      -1.587947    6[1-(0),6-(1,6),6-(6,7)]
   106      -6.219359      -6.219359      -6.219359    6[1-(0),6-(1,6),6-(6,7)]
   107      -6.606564      -6.606564      -6.606564    6[6-(1,6),6-(1,6),7-(6,29)]
   108      -1.418564      -1.418564      -1.418564    6[6-(1,6),6-(1,6),7-(6,29)]
   109      -0.705602      -0.705602      -0.705602    6[1-(0),6-(1,6),6-(6,7)]
   110       -7.20596       -7.20596       -7.20596    6[1-(0),6-(1,6),6-(6,7)]
   111       11.81674       11.81674       11.81674    6[6-(6,6),8-(29),8-(29)]
   112       6.826058       6.826058       6.826058    6[6-(6,6),8-(29),8-(29)]
   113      10.487625      10.487625      10.487625    6[6-(1,6),6-(1,6),6-(8,8)]
   114       9.361422       9.361422       9.361422    6[1-(0),6-(6,6),6-(6,6)]
   115       8.179365       8.179365       8.179365    6[6-(1,6),6-(1,6),6-(8,8)]
   116       8.065805       8.065805       8.065805    6[1-(0),6-(6,6),6-(6,6)]
   117        9.30556        9.30556        9.30556    6[6-(1,6),6-(1,6),6-(6,6)]
   118      10.519262      10.519262      10.519262    6[1-(0),6-(6,6),6-(6,6)]
   119       9.294382       9.294382       9.294382    6[6-(6,6),6-(6,7),6-(6,7)]
   120       9.759753       9.759753       9.759753    6[6-(1,6),6-(6,6),7-(6,29)]
   121       8.806665       8.806665       8.806665    6[6-(1,6),6-(6,6),7-(6,29)]
   122       8.305926       8.305926       8.305926    6[1-(0),6-(1,6),6-(6,7)]
   123       10.27167       10.27167       10.27167    6[1-(0),6-(1,6),6-(6,7)]
   124      -8.218623      -8.218623      -8.218623    6[6-(1,6),6-(1,6),7-(6,29)]
   125       8.251929       8.251929       8.251929    6[6-(1,6),6-(1,6),7-(6,29)]
   126        7.97085        7.97085        7.97085    6[1-(0),6-(1,6),6-(6,7)]
   127       -7.92636       -7.92636       -7.92636    6[1-(0),6-(1,6),6-(6,7)]
   128       6.798136       6.798136       6.798136    6[6-(6,6),8-(29),8-(29)]
   129      11.788817      11.788817      11.788817    6[6-(6,6),8-(29),8-(29)]
   130       8.127243       8.127243       8.127243    6[6-(1,6),6-(1,6),6-(8,8)]
   131       9.253455       9.253455       9.253455    6[1-(0),6-(6,6),6-(6,6)]
   132      10.435503      10.435503      10.435503    6[6-(1,6),6-(1,6),6-(8,8)]
   133      10.549046      10.549046      10.549046    6[1-(0),6-(6,6),6-(6,6)]
   134       9.309283       9.309283       9.309283    6[6-(1,6),6-(1,6),6-(6,6)]
   135       8.095589       8.095589       8.095589    6[1-(0),6-(6,6),6-(6,6)]
   136       9.320443       9.320443       9.320443    6[6-(6,6),6-(6,7),6-(6,7)]
   137       8.855064       8.855064       8.855064    6[6-(1,6),6-(6,6),7-(6,29)]
   138       9.808152       9.808152       9.808152    6[6-(1,6),6-(6,6),7-(6,29)]
   139        10.3089        10.3089        10.3089    6[1-(0),6-(1,6),6-(6,7)]
   140       8.343156       8.343156       8.343156    6[1-(0),6-(1,6),6-(6,7)]
   141       8.218422       8.218422       8.218422    6[6-(1,6),6-(1,6),7-(6,29)]
   142       -8.25213       -8.25213       -8.25213    6[6-(1,6),6-(1,6),7-(6,29)]
   143      -7.971036      -7.971036      -7.971036    6[1-(0),6-(1,6),6-(6,7)]
   144       7.926174       7.926174       7.926174    6[1-(0),6-(1,6),6-(6,7)]
   145       5.026004       5.026004       5.026004    6[6-(6,6),8-(29),8-(29)]
   146       5.122802       5.122802       5.122802    6[6-(6,6),8-(29),8-(29)]
   147       5.100468       5.100468       5.100468    6[6-(1,6),6-(1,6),6-(8,8)]
   148       5.031588       5.031588       5.031588    6[1-(0),6-(6,6),6-(6,6)]
   149       5.135836       5.135836       5.135836    6[6-(1,6),6-(1,6),6-(8,8)]
   150       5.307103       5.307103       5.307103    6[1-(0),6-(6,6),6-(6,6)]
   151        5.34806        5.34806        5.34806    6[6-(1,6),6-(1,6),6-(6,6)]
   152        5.26615        5.26615        5.26615    6[1-(0),6-(6,6),6-(6,6)]
   153       5.402052       5.402052       5.402052    6[6-(6,6),6-(6,7),6-(6,7)]
   154       4.288879       4.288879       4.288879    6[6-(1,6),6-(6,6),7-(6,29)]
   155       6.563632       6.563632       6.563632    6[6-(1,6),6-(6,6),7-(6,29)]
   156        7.71962        7.71962        7.71962    6[1-(0),6-(1,6),6-(6,7)]
   157       3.088208       3.088208       3.088208    6[1-(0),6-(1,6),6-(6,7)]
   158       2.701029       2.701029       2.701029    6[6-(1,6),6-(1,6),7-(6,29)]
   159        7.88903        7.88903        7.88903    6[6-(1,6),6-(1,6),7-(6,29)]
   160       8.601977       8.601977       8.601977    6[1-(0),6-(1,6),6-(6,7)]
   161       2.101619       2.101619       2.101619    6[1-(0),6-(1,6),6-(6,7)]
   162      13.588904      13.588904      13.588904    6[6-(6,6),8-(29),8-(29)]
   163      13.492106      13.492106      13.492106    6[6-(6,6),8-(29),8-(29)]
   164      13.514448      13.514448      13.514448    6[6-(1,6),6-(1,6),6-(8,8)]
   165      13.583319      13.583319      13.583319    6[1-(0),6-(6,6),6-(6,6)]
   166      13.479079      13.479079      13.479079    6[6-(1,6),6-(1,6),6-(8,8)]
   167       13.30783       13.30783       13.30783    6[1-(0),6-(6,6),6-(6,6)]
   168      13.266881      13.266881      13.266881    6[6-(1,6),6-(1,6),6-(6,6)]
   169      13.348783      13.348783      13.348783    6[1-(0),6-(6,6),6-(6,6)]
   170      13.212906      13.212906      13.212906    6[6-(6,6),6-(6,7),6-(6,7)]
   171      14.326087      14.326087      14.326087    6[6-(1,6),6-(6,6),7-(6,29)]
   172      12.051334      12.051334      12.051334    6[6-(1,6),6-(6,6),7-(6,29)]
   173      10.895339      10.895339      10.895339    6[1-(0),6-(1,6),6-(6,7)]
   174      15.526751      15.526751      15.526751    6[1-(0),6-(1,6),6-(6,7)]
   175      15.913956      15.913956      15.913956    6[6-(1,6),6-(1,6),7-(6,29)]
   176      10.725956      10.725956      10.725956    6[6-(1,6),6-(1,6),7-(6,29)]
   177      10.012994      10.012994      10.012994    6[1-(0),6-(1,6),6-(6,7)]
   178      16.513352      16.513352      16.513352    6[1-(0),6-(1,6),6-(6,7)]
   179      -2.509348      -2.509348      -2.509348    6[6-(6,6),8-(29),8-(29)]
   180       2.481334       2.481334       2.481334    6[6-(6,6),8-(29),8-(29)]
   181      -1.180233      -1.180233      -1.180233    6[6-(1,6),6-(1,6),6-(8,8)]
   182       -0.05403       -0.05403       -0.05403    6[1-(0),6-(6,6),6-(6,6)]
   183       1.128027       1.128027       1.128027    6[6-(1,6),6-(1,6),6-(8,8)]
   184       1.241587       1.241587       1.241587    6[1-(0),6-(6,6),6-(6,6)]
   185       0.001832       0.001832       0.001832    6[6-(1,6),6-(1,6),6-(6,6)]
   186       -1.21187       -1.21187       -1.21187    6[1-(0),6-(6,6),6-(6,6)]
   187        0.01301        0.01301        0.01301    6[6-(6,6),6-(6,7),6-(6,7)]
   188      -0.452361      -0.452361      -0.452361    6[6-(1,6),6-(6,6),7-(6,29)]
   189       0.500727       0.500727       0.500727    6[6-(1,6),6-(6,6),7-(6,29)]
   190       1.001466       1.001466       1.001466    6[1-(0),6-(1,6),6-(6,7)]
   191      -0.964278      -0.964278      -0.964278    6[1-(0),6-(1,6),6-(6,7)]
   192      17.526015      17.526015      17.526015    6[6-(1,6),6-(1,6),7-(6,29)]
   193       1.055463       1.055463       1.055463    6[6-(1,6),6-(1,6),7-(6,29)]
   194       1.336542       1.336542       1.336542    6[1-(0),6-(1,6),6-(6,7)]
   195      17.233752      17.233752      17.233752    6[1-(0),6-(1,6),6-(6,7)]
   196       2.509256       2.509256       2.509256    6[6-(6,6),8-(29),8-(29)]
   197      -2.481425      -2.481425      -2.481425    6[6-(6,6),8-(29),8-(29)]
   198       1.180149       1.180149       1.180149    6[6-(1,6),6-(1,6),6-(8,8)]
   199       0.053937       0.053937       0.053937    6[1-(0),6-(6,6),6-(6,6)]
   200      -1.128111      -1.128111      -1.128111    6[6-(1,6),6-(1,6),6-(8,8)]
   201      -1.241654      -1.241654      -1.241654    6[1-(0),6-(6,6),6-(6,6)]
   202      -0.001891      -0.001891      -0.001891    6[6-(1,6),6-(1,6),6-(6,6)]
   203       1.211803       1.211803       1.211803    6[1-(0),6-(6,6),6-(6,6)]
   204      -0.013051      -0.013051      -0.013051    6[6-(6,6),6-(6,7),6-(6,7)]
   205       0.452328       0.452328       0.452328    6[6-(1,6),6-(6,6),7-(6,29)]
   206       -0.50076       -0.50076       -0.50076    6[6-(1,6),6-(6,6),7-(6,29)]
   207      -1.001508      -1.001508      -1.001508    6[1-(0),6-(1,6),6-(6,7)]
   208       0.964236       0.964236       0.964236    6[1-(0),6-(1,6),6-(6,7)]
   209        1.08897        1.08897        1.08897    6[6-(1,6),6-(1,6),7-(6,29)]
   210      17.559522      17.559522      17.559522    6[6-(1,6),6-(1,6),7-(6,29)]
   211      17.278428      17.278428      17.278428    6[1-(0),6-(1,6),6-(6,7)]
   212       1.381218       1.381218       1.381218    6[1-(0),6-(1,6),6-(6,7)]
   213      10.147037      10.147037      10.147037    6[1-(0),6-(6,7),6-(6,7)]
   214       16.64181       16.64181       16.64181    6[1-(0),6-(6,7),6-(6,7)]
   215       8.467964       8.467964       8.467964    6[1-(0),6-(6,7),6-(6,7)]
   216        1.97319        1.97319        1.97319    6[1-(0),6-(6,7),6-(6,7)]
   217      17.293335      17.293335      17.293335    6[1-(0),6-(6,7),6-(6,7)]
   218       1.267681       1.267681       1.267681    6[1-(0),6-(6,7),6-(6,7)]
   219       1.321665       1.321665       1.321665    6[1-(0),6-(6,7),6-(6,7)]
   220      17.347319      17.347319      17.347319    6[1-(0),6-(6,7),6-(6,7)]
   221       2.611585       2.611585       2.611585    7[6-(6,6),6-(6,6),29-(7,7,7)]
   222        5.31076        5.31076        5.31076    7[6-(6,6),6-(6,6),29-(7,7,7)]
   223      -2.611784      -2.611784      -2.611784    7[6-(6,6),6-(6,6),29-(7,7,7)]
   224      -5.310959      -5.310959      -5.310959    7[6-(6,6),6-(6,6),29-(7,7,7)]
   225       8.719167       8.719167       8.719167    7[6-(6,6),6-(6,6),29-(7,7,7)]
   226        9.87702        9.87702        9.87702    7[6-(6,6),6-(6,6),29-(7,7,7)]
   227       9.895635       9.895635       9.895635    7[6-(6,6),6-(6,6),29-(7,7,7)]
   228       8.737782       8.737782       8.737782    7[6-(6,6),6-(6,6),29-(7,7,7)]
   229       6.695807       6.695807       6.695807    7[6-(6,6),6-(6,6),29-(7,7,7)]
   230       3.996632       3.996632       3.996632    7[6-(6,6),6-(6,6),29-(7,7,7)]
   231      11.919176      11.919176      11.919176    7[6-(6,6),6-(6,6),29-(7,7,7)]
   232      14.618351      14.618351      14.618351    7[6-(6,6),6-(6,6),29-(7,7,7)]
   233       0.588225       0.588225       0.588225    7[6-(6,6),6-(6,6),29-(7,7,7)]
   234      -0.569628      -0.569628      -0.569628    7[6-(6,6),6-(6,6),29-(7,7,7)]
   235      -0.588243      -0.588243      -0.588243    7[6-(6,6),6-(6,6),29-(7,7,7)]
   236        0.56961        0.56961        0.56961    7[6-(6,6),6-(6,6),29-(7,7,7)]
   237       4.804477       4.804477       4.804477    8[6-(6,8),29-(8,8,8)]
   238       3.812287       3.812287       3.812287    8[6-(6,8),29-(8,8,8)]
   239         3.9277         3.9277         3.9277    8[6-(6,8),29-(8,8,8)]
   240       4.899413       4.899413       4.899413    8[6-(6,8),29-(8,8,8)]
   241      13.810414      13.810414      13.810414    8[6-(6,8),29-(8,8,8)]
   242      -3.812417      -3.812417      -3.812417    8[6-(6,8),29-(8,8,8)]
   243       -3.92783       -3.92783       -3.92783    8[6-(6,8),29-(8,8,8)]
   244      13.715477      13.715477      13.715477    8[6-(6,8),29-(8,8,8)]
   245      11.740426      11.740426      11.740426    8[6-(6,8),29-(8,8,8)]
   246      12.864762      12.864762      12.864762    8[6-(6,8),29-(8,8,8)]
   247       5.684956       5.684956       5.684956    8[6-(6,8),29-(8,8,8)]
   248       6.814897       6.814897       6.814897    8[6-(6,8),29-(8,8,8)]
   249       6.874465       6.874465       6.874465    8[6-(6,8),29-(8,8,8)]
   250       5.750109       5.750109       5.750109    8[6-(6,8),29-(8,8,8)]
   251      12.929914      12.929914      12.929914    8[6-(6,8),29-(8,8,8)]
   252      11.799994      11.799994      11.799994    8[6-(6,8),29-(8,8,8)]
   253       4.502915       4.502915       4.502915    8[6-(6,8),29-(8,8,8)]
   254       5.495105       5.495105       5.495105    8[6-(6,8),29-(8,8,8)]
   255       5.379692       5.379692       5.379692    8[6-(6,8),29-(8,8,8)]
   256       4.407979       4.407979       4.407979    8[6-(6,8),29-(8,8,8)]
   257      -4.503022      -4.503022      -4.503022    8[6-(6,8),29-(8,8,8)]
   258      13.119809      13.119809      13.119809    8[6-(6,8),29-(8,8,8)]
   259      13.235222      13.235222      13.235222    8[6-(6,8),29-(8,8,8)]
   260      -4.408085      -4.408085      -4.408085    8[6-(6,8),29-(8,8,8)]
   261      -2.433034      -2.433034      -2.433034    8[6-(6,8),29-(8,8,8)]
   262       -3.55737       -3.55737       -3.55737    8[6-(6,8),29-(8,8,8)]
   263       3.622436       3.622436       3.622436    8[6-(6,8),29-(8,8,8)]
   264       2.492495       2.492495       2.492495    8[6-(6,8),29-(8,8,8)]
   265       2.432927       2.432927       2.432927    8[6-(6,8),29-(8,8,8)]
   266       3.557283       3.557283       3.557283    8[6-(6,8),29-(8,8,8)]
   267      -3.622522      -3.622522      -3.622522    8[6-(6,8),29-(8,8,8)]
   268      -2.492602      -2.492602      -2.492602    8[6-(6,8),29-(8,8,8)]
