# Supplementary material for: A collection of forcefield precursors for metal–organic frameworks
Source: RSC Adv. 2019 Nov 13;9(63):36492–507. doi: 10.1039/c9ra07327b (PMC9075174; doi:10.1039/c9ra07327b)
Supplement: RA-009-C9RA07327B-s800 [file RA-009-C9RA07327B-s800.txt]

GATBUZ_charged

9.872700    0.000000    0.000000
-4.936367    16.803734    0.000000
0.000000    -0.705518    18.150493

     1       1.947879       1.947879       1.947879    30[8-(6),8-(6),8-(6),8-(6,30)]
     2      -2.988478      -2.988478      -2.988478    30[8-(6),8-(6),8-(6),8-(6,30)]
     3       2.988454       2.988454       2.988454    30[8-(6),8-(6),8-(6),8-(6,30)]
     4       7.924811       7.924811       7.924811    30[8-(6),8-(6),8-(6),8-(6,30)]
     5       2.468166       2.468166       2.468166    30[8-(6),8-(6),8-(6),8-(6),8-(6,30),8-(6,30)]
     6      -2.468183      -2.468183      -2.468183    30[8-(6),8-(6),8-(6),8-(6),8-(6,30),8-(6,30)]
     7       3.752609       3.752609       3.752609    1[6-(6,6)]
     8       4.954113       4.954113       4.954113    1[6-(6,6)]
     9       6.097371       6.097371       6.097371    1[6-(6,6)]
    10       4.979785       4.979785       4.979785    1[6-(6,6)]
    11       7.453881       7.453881       7.453881    1[6-(6,6)]
    12      -0.649632      -0.649632      -0.649632    1[6-(6,6)]
    13       1.700078       1.700078       1.700078    1[6-(6,6)]
    14       8.668229       8.668229       8.668229    1[6-(6,6)]
    15      -1.183749      -1.183749      -1.183749    1[6-(6,6)]
    16       0.017762       0.017762       0.017762    1[6-(6,6)]
    17       1.161021       1.161021       1.161021    1[6-(6,6)]
    18       0.043427       0.043427       0.043427    1[6-(6,6)]
    19       2.517529       2.517529       2.517529    1[6-(6,6)]
    20       4.286718       4.286718       4.286718    1[6-(6,6)]
    21      -3.236287      -3.236287      -3.236287    1[6-(6,6)]
    22       3.731865       3.731865       3.731865    1[6-(6,6)]
    23       1.183724       1.183724       1.183724    1[6-(6,6)]
    24       -0.01778       -0.01778       -0.01778    1[6-(6,6)]
    25      -1.161038      -1.161038      -1.161038    1[6-(6,6)]
    26      -0.043452      -0.043452      -0.043452    1[6-(6,6)]
    27      -2.517548      -2.517548      -2.517548    1[6-(6,6)]
    28       5.585965       5.585965       5.585965    1[6-(6,6)]
    29       3.236255       3.236255       3.236255    1[6-(6,6)]
    30      -3.731896      -3.731896      -3.731896    1[6-(6,6)]
    31       6.120082       6.120082       6.120082    1[6-(6,6)]
    32       4.918571       4.918571       4.918571    1[6-(6,6)]
    33       3.775312       3.775312       3.775312    1[6-(6,6)]
    34       4.892906       4.892906       4.892906    1[6-(6,6)]
    35       2.418804       2.418804       2.418804    1[6-(6,6)]
    36       0.649615       0.649615       0.649615    1[6-(6,6)]
    37        8.17262        8.17262        8.17262    1[6-(6,6)]
    38       1.204468       1.204468       1.204468    1[6-(6,6)]
    39       0.589395       0.589395       0.589395    1[7-(1,6,6)]
    40      -0.358383      -0.358383      -0.358383    1[7-(1,6,6)]
    41       1.895555       1.895555       1.895555    1[6-(1,6,7)]
    42       2.068327       2.068327       2.068327    1[6-(1,6,7)]
    43        1.69909        1.69909        1.69909    1[6-(1,1,6)]
    44       0.474875       0.474875       0.474875    1[6-(1,1,6)]
    45       0.315925       0.315925       0.315925    1[6-(1,1,6)]
    46      -0.531155      -0.531155      -0.531155    1[6-(1,6,7)]
    47      -1.130429      -1.130429      -1.130429    1[6-(1,6,7)]
    48       0.132288       0.132288       0.132288    1[6-(1,1,6)]
    49       1.405867       1.405867       1.405867    1[6-(1,1,6)]
    50       0.804618       0.804618       0.804618    1[6-(1,1,6)]
    51       5.525738       5.525738       5.525738    1[7-(1,6,6)]
    52       4.577958       4.577958       4.577958    1[7-(1,6,6)]
    53      -3.040806      -3.040806      -3.040806    1[6-(1,6,7)]
    54      -2.868033      -2.868033      -2.868033    1[6-(1,6,7)]
    55      -3.237274      -3.237274      -3.237274    1[6-(1,1,6)]
    56       5.411212       5.411212       5.411212    1[6-(1,1,6)]
    57       5.252261       5.252261       5.252261    1[6-(1,1,6)]
    58       4.405186       4.405186       4.405186    1[6-(1,6,7)]
    59       3.805914       3.805914       3.805914    1[6-(1,6,7)]
    60       5.068634       5.068634       5.068634    1[6-(1,1,6)]
    61       6.342211       6.342211       6.342211    1[6-(1,1,6)]
    62       5.740965       5.740965       5.740965    1[6-(1,1,6)]
    63       4.346938       4.346938       4.346938    1[7-(1,6,6)]
    64       5.294716       5.294716       5.294716    1[7-(1,6,6)]
    65       3.040778       3.040778       3.040778    1[6-(1,6,7)]
    66       2.868006       2.868006       2.868006    1[6-(1,6,7)]
    67       3.237243       3.237243       3.237243    1[6-(1,1,6)]
    68       4.461458       4.461458       4.461458    1[6-(1,1,6)]
    69       4.620408       4.620408       4.620408    1[6-(1,1,6)]
    70       5.467488       5.467488       5.467488    1[6-(1,6,7)]
    71       6.066762       6.066762       6.066762    1[6-(1,6,7)]
    72       4.804045       4.804045       4.804045    1[6-(1,1,6)]
    73       3.530466       3.530466       3.530466    1[6-(1,1,6)]
    74       4.131715       4.131715       4.131715    1[6-(1,1,6)]
    75      -0.589405      -0.589405      -0.589405    1[7-(1,6,6)]
    76       0.358375       0.358375       0.358375    1[7-(1,6,6)]
    77       7.977139       7.977139       7.977139    1[6-(1,6,7)]
    78       7.804366       7.804366       7.804366    1[6-(1,6,7)]
    79       8.173607       8.173607       8.173607    1[6-(1,1,6)]
    80      -0.474879      -0.474879      -0.474879    1[6-(1,1,6)]
    81      -0.315928      -0.315928      -0.315928    1[6-(1,1,6)]
    82       0.531147       0.531147       0.531147    1[6-(1,6,7)]
    83       1.130419       1.130419       1.130419    1[6-(1,6,7)]
    84      -0.132301      -0.132301      -0.132301    1[6-(1,1,6)]
    85      -1.405878      -1.405878      -1.405878    1[6-(1,1,6)]
    86      -0.804632      -0.804632      -0.804632    1[6-(1,1,6)]
    87       3.561077       3.561077       3.561077    6[6-(6,6),8-(30),8-(30)]
    88          4.265          4.265          4.265    6[6-(1,6),6-(1,6),6-(8,8)]
    89       4.253154       4.253154       4.253154    6[1-(0),6-(1,6),6-(6,6)]
    90       4.954113       4.954113       4.954113    6[1-(0),6-(1,6),6-(6,6)]
    91        6.42021        6.42021        6.42021    6[6-(6,6),8-(30),8-(30)]
    92          5.661          5.661          5.661    6[6-(1,6),6-(1,6),6-(8,8)]
    93       5.638291       5.638291       5.638291    6[1-(0),6-(1,6),6-(6,6)]
    94       4.965963       4.965963       4.965963    6[1-(0),6-(1,6),6-(6,6)]
    95      -0.155996      -0.155996      -0.155996    6[6-(6,6),8-(0),8-(30,30)]
    96      -1.341708      -1.341708      -1.341708    6[6-(1,6),6-(1,6),6-(8,8)]
    97       7.433148       7.433148       7.433148    6[1-(0),6-(1,6),6-(6,6)]
    98      -1.386136      -1.386136      -1.386136    6[1-(0),6-(1,6),6-(6,6)]
    99       0.598283       0.598283       0.598283    6[6-(6,6),8-(0),8-(30)]
   100       0.279396       0.279396       0.279396    6[6-(1,6),6-(1,6),6-(8,8)]
   101       1.002078       1.002078       1.002078    6[1-(0),6-(1,6),6-(6,6)]
   102       9.161865       9.161865       9.161865    6[1-(0),6-(1,6),6-(6,6)]
   103      -1.375278      -1.375278      -1.375278    6[6-(6,6),8-(30),8-(30)]
   104      -0.671354      -0.671354      -0.671354    6[6-(1,6),6-(1,6),6-(8,8)]
   105      -0.683203      -0.683203      -0.683203    6[1-(0),6-(1,6),6-(6,6)]
   106       0.017761       0.017761       0.017761    6[1-(0),6-(1,6),6-(6,6)]
   107       1.483856       1.483856       1.483856    6[6-(6,6),8-(30),8-(30)]
   108       0.724646       0.724646       0.724646    6[6-(1,6),6-(1,6),6-(8,8)]
   109        0.70194        0.70194        0.70194    6[1-(0),6-(1,6),6-(6,6)]
   110       0.029606       0.029606       0.029606    6[1-(0),6-(1,6),6-(6,6)]
   111       4.780351       4.780351       4.780351    6[6-(6,6),8-(0),8-(30,30)]
   112       3.594641       3.594641       3.594641    6[6-(1,6),6-(1,6),6-(8,8)]
   113       2.496797       2.496797       2.496797    6[1-(0),6-(1,6),6-(6,6)]
   114       3.550214       3.550214       3.550214    6[1-(0),6-(1,6),6-(6,6)]
   115       5.534621       5.534621       5.534621    6[6-(6,6),8-(0),8-(30)]
   116       5.215732       5.215732       5.215732    6[6-(1,6),6-(1,6),6-(8,8)]
   117      -3.934287      -3.934287      -3.934287    6[1-(0),6-(1,6),6-(6,6)]
   118       4.225499       4.225499       4.225499    6[1-(0),6-(1,6),6-(6,6)]
   119       1.375256       1.375256       1.375256    6[6-(6,6),8-(30),8-(30)]
   120       0.671333       0.671333       0.671333    6[6-(1,6),6-(1,6),6-(8,8)]
   121       0.683179       0.683179       0.683179    6[1-(0),6-(1,6),6-(6,6)]
   122       -0.01778       -0.01778       -0.01778    6[1-(0),6-(1,6),6-(6,6)]
   123      -1.483877      -1.483877      -1.483877    6[6-(6,6),8-(30),8-(30)]
   124      -0.724667      -0.724667      -0.724667    6[6-(1,6),6-(1,6),6-(8,8)]
   125      -0.701958      -0.701958      -0.701958    6[1-(0),6-(1,6),6-(6,6)]
   126       -0.02963       -0.02963       -0.02963    6[1-(0),6-(1,6),6-(6,6)]
   127       5.092329       5.092329       5.092329    6[6-(6,6),8-(0),8-(30,30)]
   128       6.278041       6.278041       6.278041    6[6-(1,6),6-(1,6),6-(8,8)]
   129      -2.496815      -2.496815      -2.496815    6[1-(0),6-(1,6),6-(6,6)]
   130       6.322469       6.322469       6.322469    6[1-(0),6-(1,6),6-(6,6)]
   131        4.33805        4.33805        4.33805    6[6-(6,6),8-(0),8-(30)]
   132       4.656937       4.656937       4.656937    6[6-(1,6),6-(1,6),6-(8,8)]
   133       3.934255       3.934255       3.934255    6[1-(0),6-(1,6),6-(6,6)]
   134      -4.225532      -4.225532      -4.225532    6[1-(0),6-(1,6),6-(6,6)]
   135       6.311611       6.311611       6.311611    6[6-(6,6),8-(30),8-(30)]
   136       5.607687       5.607687       5.607687    6[6-(1,6),6-(1,6),6-(8,8)]
   137       5.619536       5.619536       5.619536    6[1-(0),6-(1,6),6-(6,6)]
   138       4.918572       4.918572       4.918572    6[1-(0),6-(1,6),6-(6,6)]
   139       3.452477       3.452477       3.452477    6[6-(6,6),8-(30),8-(30)]
   140       4.211687       4.211687       4.211687    6[6-(1,6),6-(1,6),6-(8,8)]
   141       4.234393       4.234393       4.234393    6[1-(0),6-(1,6),6-(6,6)]
   142       4.906727       4.906727       4.906727    6[1-(0),6-(1,6),6-(6,6)]
   143       0.155982       0.155982       0.155982    6[6-(6,6),8-(0),8-(30,30)]
   144       1.341692       1.341692       1.341692    6[6-(1,6),6-(1,6),6-(8,8)]
   145       2.439536       2.439536       2.439536    6[1-(0),6-(1,6),6-(6,6)]
   146       1.386119       1.386119       1.386119    6[1-(0),6-(1,6),6-(6,6)]
   147      -0.598288      -0.598288      -0.598288    6[6-(6,6),8-(0),8-(30)]
   148      -0.279399      -0.279399      -0.279399    6[6-(1,6),6-(1,6),6-(8,8)]
   149        8.87062        8.87062        8.87062    6[1-(0),6-(1,6),6-(6,6)]
   150       0.710834       0.710834       0.710834    6[1-(0),6-(1,6),6-(6,6)]
   151       1.425615       1.425615       1.425615    6[1-(0),1-(0),6-(1,1,1),7-(1,1,6)]
   152        0.93593        0.93593        0.93593    6[1-(0),1-(0),1-(0),6-(1,1,7)]
   153      -0.294211      -0.294211      -0.294211    6[1-(0),1-(0),6-(1,1,1),7-(1,1,6)]
   154       0.583471       0.583471       0.583471    6[1-(0),1-(0),1-(0),6-(1,1,7)]
   155      -3.510746      -3.510746      -3.510746    6[1-(0),1-(0),6-(1,1,1),7-(1,1,6)]
   156      -4.000433      -4.000433      -4.000433    6[1-(0),1-(0),1-(0),6-(1,1,7)]
   157       4.642131       4.642131       4.642131    6[1-(0),1-(0),6-(1,1,1),7-(1,1,6)]
   158       5.519815       5.519815       5.519815    6[1-(0),1-(0),1-(0),6-(1,1,7)]
   159       3.510718       3.510718       3.510718    6[1-(0),1-(0),6-(1,1,1),7-(1,1,6)]
   160       4.000403       4.000403       4.000403    6[1-(0),1-(0),1-(0),6-(1,1,7)]
   161       5.230544       5.230544       5.230544    6[1-(0),1-(0),6-(1,1,1),7-(1,1,6)]
   162       4.352862       4.352862       4.352862    6[1-(0),1-(0),1-(0),6-(1,1,7)]
   163       8.447079       8.447079       8.447079    6[1-(0),1-(0),6-(1,1,1),7-(1,1,6)]
   164       8.936766       8.936766       8.936766    6[1-(0),1-(0),1-(0),6-(1,1,7)]
   165       0.294202       0.294202       0.294202    6[1-(0),1-(0),6-(1,1,1),7-(1,1,6)]
   166      -0.583482      -0.583482      -0.583482    6[1-(0),1-(0),1-(0),6-(1,1,7)]
   167       3.700281       3.700281       3.700281    8[6-(6,8),30-(8,8,8,8,8)]
   168       2.891709       2.891709       2.891709    8[6-(6,8),30-(8,8,8)]
   169        6.73811        6.73811        6.73811    8[6-(6,8),30-(8,8,8,8,8)]
   170       6.690723       6.690723       6.690723    8[6-(6,8),30-(8,8,8)]
   171       0.835224       0.835224       0.835224    8[6-(6,8),30-(8,8,8),30-(8,8,8,8,8)]
   172       -0.19746       -0.19746       -0.19746    8[6-(6,8)]
   173       1.446347       1.446347       1.446347    8[6-(6,8),30-(8,8,8)]
   174       0.059233       0.059233       0.059233    8[6-(6,8)]
   175      -1.236072      -1.236072      -1.236072    8[6-(6,8),30-(8,8,8,8,8)]
   176      -2.044648      -2.044648      -2.044648    8[6-(6,8),30-(8,8,8)]
   177       1.801758       1.801758       1.801758    8[6-(6,8),30-(8,8,8,8,8)]
   178       1.754367       1.754367       1.754367    8[6-(6,8),30-(8,8,8)]
   179        5.77157        5.77157        5.77157    8[6-(6,8),30-(8,8,8),30-(8,8,8,8,8)]
   180       4.738885       4.738885       4.738885    8[6-(6,8)]
   181      -3.490013      -3.490013      -3.490013    8[6-(6,8),30-(8,8,8)]
   182       4.995573       4.995573       4.995573    8[6-(6,8)]
   183       1.236052       1.236052       1.236052    8[6-(6,8),30-(8,8,8,8,8)]
   184       2.044624       2.044624       2.044624    8[6-(6,8),30-(8,8,8)]
   185      -1.801777      -1.801777      -1.801777    8[6-(6,8),30-(8,8,8,8,8)]
   186       -1.75439       -1.75439       -1.75439    8[6-(6,8),30-(8,8,8)]
   187       4.101109       4.101109       4.101109    8[6-(6,8),30-(8,8,8),30-(8,8,8,8,8)]
   188       5.133793       5.133793       5.133793    8[6-(6,8)]
   189       3.489986       3.489986       3.489986    8[6-(6,8),30-(8,8,8)]
   190         4.8771         4.8771         4.8771    8[6-(6,8)]
   191       6.172405       6.172405       6.172405    8[6-(6,8),30-(8,8,8,8,8)]
   192       6.980981       6.980981       6.980981    8[6-(6,8),30-(8,8,8)]
   193       3.134575       3.134575       3.134575    8[6-(6,8),30-(8,8,8,8,8)]
   194       3.181966       3.181966       3.181966    8[6-(6,8),30-(8,8,8)]
   195      -0.835237      -0.835237      -0.835237    8[6-(6,8),30-(8,8,8),30-(8,8,8,8,8)]
   196       0.197448       0.197448       0.197448    8[6-(6,8)]
   197       8.426346       8.426346       8.426346    8[6-(6,8),30-(8,8,8)]
   198       -0.05924       -0.05924       -0.05924    8[6-(6,8)]
   199       0.300126       0.300126       0.300126    7[1-(0),1-(0),6-(1,1,6),6-(1,1,6)]
   200       5.236467       5.236467       5.236467    7[1-(0),1-(0),6-(1,1,6),6-(1,1,6)]
   201       4.636207       4.636207       4.636207    7[1-(0),1-(0),6-(1,1,6),6-(1,1,6)]
   202      -0.300134      -0.300134      -0.300134    7[1-(0),1-(0),6-(1,1,6),6-(1,1,6)]
