# Supplementary material for: A collection of forcefield precursors for metal–organic frameworks
Source: RSC Adv. 2019 Nov 13;9(63):36492–507. doi: 10.1039/c9ra07327b (PMC9075174; doi:10.1039/c9ra07327b)
Supplement: RA-009-C9RA07327B-s801 [file RA-009-C9RA07327B-s801.txt]

GATHAL_clean

8.755000    0.000000    0.000000
4.377481    10.389345    0.000000
4.377436    -0.000005    17.203721

     1       7.660606       7.660606       7.660606    21[8-(6),8-(6),8-(6),8-(6),8-(6),8-(6)]
     2       3.283103       3.283103       3.283103    21[8-(6),8-(6),8-(6),8-(6),8-(6),8-(6)]
     3       9.849311       9.849311       9.849311    21[8-(6),8-(6),8-(6),8-(6),8-(6),8-(6)]
     4      14.226814      14.226814      14.226814    21[8-(6),8-(6),8-(6),8-(6),8-(6),8-(6)]
     5       6.627533       6.627533       6.627533    1[6-(6,6)]
     6       2.855874       2.855874       2.855874    1[6-(6,6)]
     7      12.227201      12.227201      12.227201    1[6-(6,6)]
     8       8.693705       8.693705       8.693705    1[6-(6,6)]
     9       3.710355       3.710355       3.710355    1[6-(6,6)]
    10       7.471489       7.471489       7.471489    1[6-(6,6)]
    11       4.316183       4.316183       4.316183    1[6-(6,6)]
    12       8.087842       8.087842       8.087842    1[6-(6,6)]
    13       7.471484       7.471484       7.471484    1[6-(6,6)]
    14      11.004995      11.004995      11.004995    1[6-(6,6)]
    15       7.233347       7.233347       7.233347    1[6-(6,6)]
    16      12.227205      12.227205      12.227205    1[6-(6,6)]
    17      10.882384      10.882384      10.882384    1[6-(6,6)]
    18      14.654043      14.654043      14.654043    1[6-(6,6)]
    19       5.282716       5.282716       5.282716    1[6-(6,6)]
    20       8.816212       8.816212       8.816212    1[6-(6,6)]
    21      13.799562      13.799562      13.799562    1[6-(6,6)]
    22      10.038428      10.038428      10.038428    1[6-(6,6)]
    23      13.193734      13.193734      13.193734    1[6-(6,6)]
    24       9.422075       9.422075       9.422075    1[6-(6,6)]
    25      10.038433      10.038433      10.038433    1[6-(6,6)]
    26       6.504922       6.504922       6.504922    1[6-(6,6)]
    27       10.27657       10.27657       10.27657    1[6-(6,6)]
    28       5.282712       5.282712       5.282712    1[6-(6,6)]
    29       5.273826       5.273826       5.273826    6[6-(6,6),8-(21),8-(21)]
    30       4.812881       4.812881       4.812881    6[6-(1,6),6-(1,6),6-(8,8)]
    31       5.724105       5.724105       5.724105    6[1-(0),6-(1,6),6-(6,6)]
    32       3.468902       3.468902       3.468902    6[1-(0),6-(1,6),6-(6,6)]
    33      13.031874      13.031874      13.031874    6[1-(0),6-(1,6),6-(6,6)]
    34      10.047398      10.047398      10.047398    6[6-(6,6),8-(21),8-(21)]
    35      10.508351      10.508351      10.508351    6[6-(1,6),6-(1,6),6-(8,8)]
    36       9.597134       9.597134       9.597134    6[1-(0),6-(1,6),6-(6,6)]
    37       3.097332       3.097332       3.097332    6[1-(0),6-(1,6),6-(6,6)]
    38       6.666816       6.666816       6.666816    6[1-(0),6-(1,6),6-(6,6)]
    39       5.669887       5.669887       5.669887    6[6-(6,6),8-(21),8-(21)]
    40       6.130835       6.130835       6.130835    6[6-(1,6),6-(1,6),6-(8,8)]
    41       5.219612       5.219612       5.219612    6[1-(0),6-(1,6),6-(6,6)]
    42       7.474815       7.474815       7.474815    6[1-(0),6-(1,6),6-(6,6)]
    43       6.666813       6.666813       6.666813    6[1-(0),6-(1,6),6-(6,6)]
    44       9.651307       9.651307       9.651307    6[6-(6,6),8-(21),8-(21)]
    45        9.19035        9.19035        9.19035    6[6-(1,6),6-(1,6),6-(8,8)]
    46      10.101566      10.101566      10.101566    6[1-(0),6-(1,6),6-(6,6)]
    47       7.846369       7.846369       7.846369    6[1-(0),6-(1,6),6-(6,6)]
    48       4.276876       4.276876       4.276876    6[1-(0),6-(1,6),6-(6,6)]
    49      12.236091      12.236091      12.236091    6[6-(6,6),8-(21),8-(21)]
    50      12.697036      12.697036      12.697036    6[6-(1,6),6-(1,6),6-(8,8)]
    51      11.785812      11.785812      11.785812    6[1-(0),6-(1,6),6-(6,6)]
    52      14.041015      14.041015      14.041015    6[1-(0),6-(1,6),6-(6,6)]
    53       4.478043       4.478043       4.478043    6[1-(0),6-(1,6),6-(6,6)]
    54       7.462519       7.462519       7.462519    6[6-(6,6),8-(21),8-(21)]
    55       7.001566       7.001566       7.001566    6[6-(1,6),6-(1,6),6-(8,8)]
    56       7.912783       7.912783       7.912783    6[1-(0),6-(1,6),6-(6,6)]
    57      14.412585      14.412585      14.412585    6[1-(0),6-(1,6),6-(6,6)]
    58      10.843101      10.843101      10.843101    6[1-(0),6-(1,6),6-(6,6)]
    59       11.84003       11.84003       11.84003    6[6-(6,6),8-(21),8-(21)]
    60      11.379082      11.379082      11.379082    6[6-(1,6),6-(1,6),6-(8,8)]
    61      12.290305      12.290305      12.290305    6[1-(0),6-(1,6),6-(6,6)]
    62      10.035102      10.035102      10.035102    6[1-(0),6-(1,6),6-(6,6)]
    63      10.843104      10.843104      10.843104    6[1-(0),6-(1,6),6-(6,6)]
    64        7.85861        7.85861        7.85861    6[6-(6,6),8-(21),8-(21)]
    65       8.319567       8.319567       8.319567    6[6-(1,6),6-(1,6),6-(8,8)]
    66       7.408351       7.408351       7.408351    6[1-(0),6-(1,6),6-(6,6)]
    67       9.663548       9.663548       9.663548    6[1-(0),6-(1,6),6-(6,6)]
    68      13.233041      13.233041      13.233041    6[1-(0),6-(1,6),6-(6,6)]
    69       9.849358       9.849358       9.849358    6[6-(6,6),8-(21),8-(21)]
    70       5.471842       5.471842       5.471842    6[6-(1,6),6-(1,6),6-(8,8)]
    71        5.47185        5.47185        5.47185    6[6-(6,6),8-(21),8-(21)]
    72       5.471847       5.471847       5.471847    6[6-(1,6),6-(1,6),6-(8,8)]
    73       7.660559       7.660559       7.660559    6[6-(6,6),8-(21),8-(21)]
    74      12.038075      12.038075      12.038075    6[6-(1,6),6-(1,6),6-(8,8)]
    75      12.038067      12.038067      12.038067    6[6-(6,6),8-(21),8-(21)]
    76       12.03807       12.03807       12.03807    6[6-(1,6),6-(1,6),6-(8,8)]
    77       6.491295       6.491295       6.491295    8[6-(6,8),21-(8,8,8,8,8)]
    78       4.418283       4.418283       4.418283    8[6-(6,8),21-(8,8,8,8,8)]
    79       8.799984       8.799984       8.799984    8[6-(6,8),21-(8,8,8,8,8)]
    80       8.829927       8.829927       8.829927    8[6-(6,8),21-(8,8,8,8,8)]
    81      10.902934      10.902934      10.902934    8[6-(6,8),21-(8,8,8,8,8)]
    82       6.521227       6.521227       6.521227    8[6-(6,8),21-(8,8,8,8,8)]
    83       4.452417       4.452417       4.452417    8[6-(6,8),21-(8,8,8,8,8)]
    84       6.525428       6.525428       6.525428    8[6-(6,8),21-(8,8,8,8,8)]
    85        2.14373        2.14373        2.14373    8[6-(6,8),21-(8,8,8,8,8)]
    86      10.868778      10.868778      10.868778    8[6-(6,8),21-(8,8,8,8,8)]
    87       8.795772       8.795772       8.795772    8[6-(6,8),21-(8,8,8,8,8)]
    88       4.422475       4.422475       4.422475    8[6-(6,8),21-(8,8,8,8,8)]
    89      11.018622      11.018622      11.018622    8[6-(6,8),21-(8,8,8,8,8)]
    90      13.091634      13.091634      13.091634    8[6-(6,8),21-(8,8,8,8,8)]
    91       8.709933       8.709933       8.709933    8[6-(6,8),21-(8,8,8,8,8)]
    92        8.67999        8.67999        8.67999    8[6-(6,8),21-(8,8,8,8,8)]
    93       6.606983       6.606983       6.606983    8[6-(6,8),21-(8,8,8,8,8)]
    94       10.98869       10.98869       10.98869    8[6-(6,8),21-(8,8,8,8,8)]
    95        13.0575        13.0575        13.0575    8[6-(6,8),21-(8,8,8,8,8)]
    96      10.984489      10.984489      10.984489    8[6-(6,8),21-(8,8,8,8,8)]
    97      15.366187      15.366187      15.366187    8[6-(6,8),21-(8,8,8,8,8)]
    98       6.641139       6.641139       6.641139    8[6-(6,8),21-(8,8,8,8,8)]
    99       8.714145       8.714145       8.714145    8[6-(6,8),21-(8,8,8,8,8)]
   100      13.087442      13.087442      13.087442    8[6-(6,8),21-(8,8,8,8,8)]
