# Supplementary material for: A collection of forcefield precursors for metal–organic frameworks
Source: RSC Adv. 2019 Nov 13;9(63):36492–507. doi: 10.1039/c9ra07327b (PMC9075174; doi:10.1039/c9ra07327b)
Supplement: RA-009-C9RA07327B-s802 [file RA-009-C9RA07327B-s802.txt]

GAWKAS_clean

13.932000    0.000000    0.000000
-2.971599    17.911168    0.000000
0.000000    0.000000    23.801000

     1      -0.927158      -0.927158      -0.927158    62[8-(6),8-(6),8-(6),8-(6),8-(6),8-(6)]
     2       5.025996       5.025996       5.025996    62[8-(6),8-(6),8-(6),8-(6),8-(6),8-(6)]
     3       4.921559       4.921559       4.921559    62[8-(6),8-(6),8-(6),8-(6),8-(6),8-(6)]
     4      -1.031595      -1.031595      -1.031595    62[8-(6),8-(6),8-(6),8-(6),8-(6),8-(6)]
     5      11.887559      11.887559      11.887559    62[8-(6),8-(6),8-(6),8-(6),8-(6),8-(6)]
     6       5.934405       5.934405       5.934405    62[8-(6),8-(6),8-(6),8-(6),8-(6),8-(6)]
     7       6.038842       6.038842       6.038842    62[8-(6),8-(6),8-(6),8-(6),8-(6),8-(6)]
     8      11.991996      11.991996      11.991996    62[8-(6),8-(6),8-(6),8-(6),8-(6),8-(6)]
     9      -0.445471      -0.445471      -0.445471    29[7-(6,6),35-(29,29),35-(29,29),35-(29,29,29)]
    10       0.627539       0.627539       0.627539    29[7-(6,6),35-(29,29),35-(29,29),35-(29,29,29)]
    11       0.408648       0.408648       0.408648    29[7-(6,6),35-(29),35-(29,29)]
    12       0.271337       0.271337       0.271337    29[7-(6,6),35-(29,29),35-(29,29)]
    13       3.584338       3.584338       3.584338    29[7-(6,6),35-(29),35-(29,29)]
    14       3.405529       3.405529       3.405529    29[7-(6,6),35-(29,29),35-(29,29),35-(29,29,29)]
    15       4.392112       4.392112       4.392112    29[7-(6,6),35-(29,29),35-(29,29),35-(29,29,29)]
    16       4.439872       4.439872       4.439872    29[7-(6,6),35-(29,29),35-(29,29),35-(29,29,29)]
    17       3.366862       3.366862       3.366862    29[7-(6,6),35-(29,29),35-(29,29),35-(29,29,29)]
    18       3.585753       3.585753       3.585753    29[7-(6,6),35-(29),35-(29,29)]
    19       3.723064       3.723064       3.723064    29[7-(6,6),35-(29,29),35-(29,29)]
    20       0.410063       0.410063       0.410063    29[7-(6,6),35-(29),35-(29,29)]
    21       0.588872       0.588872       0.588872    29[7-(6,6),35-(29,29),35-(29,29),35-(29,29,29)]
    22      -0.397711      -0.397711      -0.397711    29[7-(6,6),35-(29,29),35-(29,29),35-(29,29,29)]
    23      11.405872      11.405872      11.405872    29[7-(6,6),35-(29,29),35-(29,29),35-(29,29,29)]
    24      10.332862      10.332862      10.332862    29[7-(6,6),35-(29,29),35-(29,29),35-(29,29,29)]
    25      10.551753      10.551753      10.551753    29[7-(6,6),35-(29),35-(29,29)]
    26      10.689064      10.689064      10.689064    29[7-(6,6),35-(29,29),35-(29,29)]
    27       7.376063       7.376063       7.376063    29[7-(6,6),35-(29),35-(29,29)]
    28       7.554872       7.554872       7.554872    29[7-(6,6),35-(29,29),35-(29,29),35-(29,29,29)]
    29       6.568289       6.568289       6.568289    29[7-(6,6),35-(29,29),35-(29,29),35-(29,29,29)]
    30       6.520529       6.520529       6.520529    29[7-(6,6),35-(29,29),35-(29,29),35-(29,29,29)]
    31       7.593539       7.593539       7.593539    29[7-(6,6),35-(29,29),35-(29,29),35-(29,29,29)]
    32       7.374648       7.374648       7.374648    29[7-(6,6),35-(29),35-(29,29)]
    33       7.237337       7.237337       7.237337    29[7-(6,6),35-(29,29),35-(29,29)]
    34      10.550338      10.550338      10.550338    29[7-(6,6),35-(29),35-(29,29)]
    35      10.371529      10.371529      10.371529    29[7-(6,6),35-(29,29),35-(29,29),35-(29,29,29)]
    36      11.358112      11.358112      11.358112    29[7-(6,6),35-(29,29),35-(29,29),35-(29,29,29)]
    37       0.418234       0.418234       0.418234    1[6-(6,7)]
    38       0.918267       0.918267       0.918267    1[6-(6,6)]
    39       0.012333       0.012333       0.012333    1[6-(6,6)]
    40      -0.454858      -0.454858      -0.454858    1[6-(6,7)]
    41       0.842293       0.842293       0.842293    1[6-(6,7)]
    42       0.521222       0.521222       0.521222    1[6-(6,6)]
    43       -0.29951       -0.29951       -0.29951    1[6-(6,6)]
    44       0.096628       0.096628       0.096628    1[6-(6,7)]
    45       3.105832       3.105832       3.105832    1[6-(6,7)]
    46        4.25451        4.25451        4.25451    1[6-(6,6)]
    47       0.964469       0.964469       0.964469    1[6-(6,6)]
    48       -0.12837       -0.12837       -0.12837    1[6-(6,7)]
    49       0.317132       0.317132       0.317132    1[6-(6,7)]
    50      -1.158861      -1.158861      -1.158861    1[6-(6,6)]
    51       9.736142       9.736142       9.736142    1[6-(6,6)]
    52      11.377929      11.377929      11.377929    1[6-(6,7)]
    53       4.140361       4.140361       4.140361    1[6-(6,7)]
    54        3.05105        3.05105        3.05105    1[6-(6,6)]
    55      -0.365773      -0.365773      -0.365773    1[6-(6,6)]
    56       0.844635       0.844635       0.844635    1[6-(6,7)]
    57       3.983927       3.983927       3.983927    1[6-(6,7)]
    58       4.387328       4.387328       4.387328    1[6-(6,6)]
    59       3.573747       3.573747       3.573747    1[6-(6,6)]
    60        3.25901        3.25901        3.25901    1[6-(6,7)]
    61       4.394642       4.394642       4.394642    1[6-(6,7)]
    62       4.055625       4.055625       4.055625    1[6-(6,6)]
    63       3.146296       3.146296       3.146296    1[6-(6,6)]
    64       3.535672       3.535672       3.535672    1[6-(6,7)]
    65       3.576167       3.576167       3.576167    1[6-(6,7)]
    66       3.076134       3.076134       3.076134    1[6-(6,6)]
    67       3.982068       3.982068       3.982068    1[6-(6,6)]
    68       4.449259       4.449259       4.449259    1[6-(6,7)]
    69       3.152108       3.152108       3.152108    1[6-(6,7)]
    70       3.473179       3.473179       3.473179    1[6-(6,6)]
    71       4.293911       4.293911       4.293911    1[6-(6,6)]
    72       3.897773       3.897773       3.897773    1[6-(6,7)]
    73       0.888569       0.888569       0.888569    1[6-(6,7)]
    74      -0.260109      -0.260109      -0.260109    1[6-(6,6)]
    75       3.029932       3.029932       3.029932    1[6-(6,6)]
    76       4.122771       4.122771       4.122771    1[6-(6,7)]
    77       3.677269       3.677269       3.677269    1[6-(6,7)]
    78       5.153262       5.153262       5.153262    1[6-(6,6)]
    79       8.190259       8.190259       8.190259    1[6-(6,6)]
    80       6.548472       6.548472       6.548472    1[6-(6,7)]
    81       -0.14596       -0.14596       -0.14596    1[6-(6,7)]
    82       0.943351       0.943351       0.943351    1[6-(6,6)]
    83       4.360174       4.360174       4.360174    1[6-(6,6)]
    84       3.149766       3.149766       3.149766    1[6-(6,7)]
    85       0.010474       0.010474       0.010474    1[6-(6,7)]
    86      -0.392927      -0.392927      -0.392927    1[6-(6,6)]
    87       0.420654       0.420654       0.420654    1[6-(6,6)]
    88       0.735391       0.735391       0.735391    1[6-(6,7)]
    89      -0.400241      -0.400241      -0.400241    1[6-(6,7)]
    90      -0.061224      -0.061224      -0.061224    1[6-(6,6)]
    91       0.848105       0.848105       0.848105    1[6-(6,6)]
    92       0.458729       0.458729       0.458729    1[6-(6,7)]
    93      10.542167      10.542167      10.542167    1[6-(6,7)]
    94      10.042134      10.042134      10.042134    1[6-(6,6)]
    95      10.948068      10.948068      10.948068    1[6-(6,6)]
    96      11.415259      11.415259      11.415259    1[6-(6,7)]
    97      10.118108      10.118108      10.118108    1[6-(6,7)]
    98      10.439179      10.439179      10.439179    1[6-(6,6)]
    99      11.259911      11.259911      11.259911    1[6-(6,6)]
   100      10.863773      10.863773      10.863773    1[6-(6,7)]
   101       7.854569       7.854569       7.854569    1[6-(6,7)]
   102       6.705891       6.705891       6.705891    1[6-(6,6)]
   103       9.995932       9.995932       9.995932    1[6-(6,6)]
   104      11.088771      11.088771      11.088771    1[6-(6,7)]
   105      10.643269      10.643269      10.643269    1[6-(6,7)]
   106      12.119262      12.119262      12.119262    1[6-(6,6)]
   107       1.224259       1.224259       1.224259    1[6-(6,6)]
   108      -0.417528      -0.417528      -0.417528    1[6-(6,7)]
   109        6.82004        6.82004        6.82004    1[6-(6,7)]
   110       7.909351       7.909351       7.909351    1[6-(6,6)]
   111      11.326174      11.326174      11.326174    1[6-(6,6)]
   112      10.115766      10.115766      10.115766    1[6-(6,7)]
   113       6.976474       6.976474       6.976474    1[6-(6,7)]
   114       6.573073       6.573073       6.573073    1[6-(6,6)]
   115       7.386654       7.386654       7.386654    1[6-(6,6)]
   116       7.701391       7.701391       7.701391    1[6-(6,7)]
   117       6.565759       6.565759       6.565759    1[6-(6,7)]
   118       6.904776       6.904776       6.904776    1[6-(6,6)]
   119       7.814105       7.814105       7.814105    1[6-(6,6)]
   120       7.424729       7.424729       7.424729    1[6-(6,7)]
   121       7.384234       7.384234       7.384234    1[6-(6,7)]
   122       7.884267       7.884267       7.884267    1[6-(6,6)]
   123       6.978333       6.978333       6.978333    1[6-(6,6)]
   124       6.511142       6.511142       6.511142    1[6-(6,7)]
   125       7.808293       7.808293       7.808293    1[6-(6,7)]
   126       7.487222       7.487222       7.487222    1[6-(6,6)]
   127        6.66649        6.66649        6.66649    1[6-(6,6)]
   128       7.062628       7.062628       7.062628    1[6-(6,7)]
   129      10.071832      10.071832      10.071832    1[6-(6,7)]
   130       11.22051       11.22051       11.22051    1[6-(6,6)]
   131       7.930469       7.930469       7.930469    1[6-(6,6)]
   132        6.83763        6.83763        6.83763    1[6-(6,7)]
   133       7.283132       7.283132       7.283132    1[6-(6,7)]
   134       5.807139       5.807139       5.807139    1[6-(6,6)]
   135       2.770142       2.770142       2.770142    1[6-(6,6)]
   136       4.411929       4.411929       4.411929    1[6-(6,7)]
   137      11.106361      11.106361      11.106361    1[6-(6,7)]
   138       10.01705       10.01705       10.01705    1[6-(6,6)]
   139       6.600227       6.600227       6.600227    1[6-(6,6)]
   140       7.810635       7.810635       7.810635    1[6-(6,7)]
   141      10.949927      10.949927      10.949927    1[6-(6,7)]
   142      11.353328      11.353328      11.353328    1[6-(6,6)]
   143      10.539747      10.539747      10.539747    1[6-(6,6)]
   144       10.22501       10.22501       10.22501    1[6-(6,7)]
   145      11.360642      11.360642      11.360642    1[6-(6,7)]
   146      11.021625      11.021625      11.021625    1[6-(6,6)]
   147      10.112296      10.112296      10.112296    1[6-(6,6)]
   148      10.501672      10.501672      10.501672    1[6-(6,7)]
   149        0.33229        0.33229        0.33229    6[1-(0),6-(1,6),7-(6,29)]
   150       0.627105       0.627105       0.627105    6[1-(0),6-(1,7),6-(6,6)]
   151       0.475063       0.475063       0.475063    6[6-(1,6),6-(1,6),6-(8,8)]
   152       0.087409       0.087409       0.087409    6[1-(0),6-(1,7),6-(6,6)]
   153      -0.178353      -0.178353      -0.178353    6[1-(0),6-(1,6),7-(6,29)]
   154        0.83569        0.83569        0.83569    6[6-(6,6),8-(62),8-(62)]
   155       0.601892       0.601892       0.601892    6[1-(0),6-(1,6),7-(6,29)]
   156       0.400943       0.400943       0.400943    6[1-(0),6-(1,7),6-(6,6)]
   157       0.011975       0.011975       0.011975    6[6-(1,6),6-(1,6),6-(8,8)]
   158      -0.082773      -0.082773      -0.082773    6[1-(0),6-(1,7),6-(6,6)]
   159       0.160196       0.160196       0.160196    6[1-(0),6-(1,6),7-(6,29)]
   160      -0.208494      -0.208494      -0.208494    6[6-(6,6),8-(62),8-(62)]
   161       2.662564       2.662564       2.662564    6[1-(0),6-(1,6),7-(6,29)]
   162       3.362731       3.362731       3.362731    6[1-(0),6-(1,7),6-(6,6)]
   163       2.762336       2.762336       2.762336    6[6-(1,6),6-(1,6),6-(8,8)]
   164        1.41838        1.41838        1.41838    6[1-(0),6-(1,7),6-(6,6)]
   165        0.76718        0.76718        0.76718    6[1-(0),6-(1,6),7-(6,29)]
   166       3.529114       3.529114       3.529114    6[6-(6,6),8-(62),8-(62)]
   167      -0.600304      -0.600304      -0.600304    6[1-(0),6-(1,6),7-(6,29)]
   168       -1.49151       -1.49151       -1.49151    6[1-(0),6-(1,7),6-(6,6)]
   169      11.122665      11.122665      11.122665    6[6-(1,6),6-(1,6),6-(8,8)]
   170      10.643475      10.643475      10.643475    6[1-(0),6-(1,7),6-(6,6)]
   171      11.663024      11.663024      11.663024    6[1-(0),6-(1,6),7-(6,29)]
   172      10.089393      10.089393      10.089393    6[6-(6,6),8-(0),8-(0)]
   173       3.224006       3.224006       3.224006    6[1-(0),6-(1,6),7-(6,29)]
   174       2.576445       2.576445       2.576445    6[1-(0),6-(1,7),6-(6,6)]
   175       1.208936       1.208936       1.208936    6[6-(1,6),6-(1,6),6-(8,8)]
   176       0.545419       0.545419       0.545419    6[1-(0),6-(1,7),6-(6,6)]
   177       1.280844       1.280844       1.280844    6[1-(0),6-(1,6),7-(6,29)]
   178       0.467645       0.467645       0.467645    6[6-(6,6),8-(62),8-(62)]
   179       3.905424       3.905424       3.905424    6[1-(0),6-(1,6),7-(6,29)]
   180       4.133867       4.133867       4.133867    6[1-(0),6-(1,7),6-(6,6)]
   181       3.978281       3.978281       3.978281    6[6-(1,6),6-(1,6),6-(8,8)]
   182       3.660888       3.660888       3.660888    6[1-(0),6-(1,7),6-(6,6)]
   183       3.471547       3.471547       3.471547    6[1-(0),6-(1,6),7-(6,29)]
   184       4.153778       4.153778       4.153778    6[6-(6,6),8-(62),8-(62)]
   185       4.162535       4.162535       4.162535    6[1-(0),6-(1,6),7-(6,29)]
   186       3.939665       3.939665       3.939665    6[1-(0),6-(1,7),6-(6,6)]
   187       3.541497       3.541497       3.541497    6[6-(1,6),6-(1,6),6-(8,8)]
   188         3.4035         3.4035         3.4035    6[1-(0),6-(1,7),6-(6,6)]
   189       3.653639       3.653639       3.653639    6[1-(0),6-(1,6),7-(6,29)]
   190       3.185328       3.185328       3.185328    6[6-(6,6),8-(62),8-(62)]
   191       3.662111       3.662111       3.662111    6[1-(0),6-(1,6),7-(6,29)]
   192       3.367296       3.367296       3.367296    6[1-(0),6-(1,7),6-(6,6)]
   193       3.519338       3.519338       3.519338    6[6-(1,6),6-(1,6),6-(8,8)]
   194       3.906992       3.906992       3.906992    6[1-(0),6-(1,7),6-(6,6)]
   195       4.172754       4.172754       4.172754    6[1-(0),6-(1,6),7-(6,29)]
   196       3.158711       3.158711       3.158711    6[6-(6,6),8-(62),8-(62)]
   197       3.392509       3.392509       3.392509    6[1-(0),6-(1,6),7-(6,29)]
   198       3.593458       3.593458       3.593458    6[1-(0),6-(1,7),6-(6,6)]
   199       3.982426       3.982426       3.982426    6[6-(1,6),6-(1,6),6-(8,8)]
   200       4.077174       4.077174       4.077174    6[1-(0),6-(1,7),6-(6,6)]
   201       3.834205       3.834205       3.834205    6[1-(0),6-(1,6),7-(6,29)]
   202       4.202895       4.202895       4.202895    6[6-(6,6),8-(62),8-(62)]
   203       1.331837       1.331837       1.331837    6[1-(0),6-(1,6),7-(6,29)]
   204        0.63167        0.63167        0.63167    6[1-(0),6-(1,7),6-(6,6)]
   205       1.232065       1.232065       1.232065    6[6-(1,6),6-(1,6),6-(8,8)]
   206       2.576021       2.576021       2.576021    6[1-(0),6-(1,7),6-(6,6)]
   207       3.227221       3.227221       3.227221    6[1-(0),6-(1,6),7-(6,29)]
   208       0.465287       0.465287       0.465287    6[6-(6,6),8-(62),8-(62)]
   209       4.594705       4.594705       4.594705    6[1-(0),6-(1,6),7-(6,29)]
   210       5.485911       5.485911       5.485911    6[1-(0),6-(1,7),6-(6,6)]
   211       6.803736       6.803736       6.803736    6[6-(1,6),6-(1,6),6-(8,8)]
   212       7.282926       7.282926       7.282926    6[1-(0),6-(1,7),6-(6,6)]
   213       6.263377       6.263377       6.263377    6[1-(0),6-(1,6),7-(6,29)]
   214       7.837008       7.837008       7.837008    6[6-(6,6),8-(0),8-(0)]
   215       0.770395       0.770395       0.770395    6[1-(0),6-(1,6),7-(6,29)]
   216       1.417956       1.417956       1.417956    6[1-(0),6-(1,7),6-(6,6)]
   217       2.785465       2.785465       2.785465    6[6-(1,6),6-(1,6),6-(8,8)]
   218       3.448982       3.448982       3.448982    6[1-(0),6-(1,7),6-(6,6)]
   219       2.713557       2.713557       2.713557    6[1-(0),6-(1,6),7-(6,29)]
   220       3.526756       3.526756       3.526756    6[6-(6,6),8-(62),8-(62)]
   221       0.088977       0.088977       0.088977    6[1-(0),6-(1,6),7-(6,29)]
   222      -0.139466      -0.139466      -0.139466    6[1-(0),6-(1,7),6-(6,6)]
   223        0.01612        0.01612        0.01612    6[6-(1,6),6-(1,6),6-(8,8)]
   224       0.333513       0.333513       0.333513    6[1-(0),6-(1,7),6-(6,6)]
   225       0.522854       0.522854       0.522854    6[1-(0),6-(1,6),7-(6,29)]
   226      -0.159377      -0.159377      -0.159377    6[6-(6,6),8-(62),8-(62)]
   227      -0.168134      -0.168134      -0.168134    6[1-(0),6-(1,6),7-(6,29)]
   228       0.054736       0.054736       0.054736    6[1-(0),6-(1,7),6-(6,6)]
   229       0.452904       0.452904       0.452904    6[6-(1,6),6-(1,6),6-(8,8)]
   230       0.590901       0.590901       0.590901    6[1-(0),6-(1,7),6-(6,6)]
   231       0.340762       0.340762       0.340762    6[1-(0),6-(1,6),7-(6,29)]
   232       0.809073       0.809073       0.809073    6[6-(6,6),8-(62),8-(62)]
   233      10.628111      10.628111      10.628111    6[1-(0),6-(1,6),7-(6,29)]
   234      10.333296      10.333296      10.333296    6[1-(0),6-(1,7),6-(6,6)]
   235      10.485338      10.485338      10.485338    6[6-(1,6),6-(1,6),6-(8,8)]
   236      10.872992      10.872992      10.872992    6[1-(0),6-(1,7),6-(6,6)]
   237      11.138754      11.138754      11.138754    6[1-(0),6-(1,6),7-(6,29)]
   238      10.124711      10.124711      10.124711    6[6-(6,6),8-(62),8-(62)]
   239      10.358509      10.358509      10.358509    6[1-(0),6-(1,6),7-(6,29)]
   240      10.559458      10.559458      10.559458    6[1-(0),6-(1,7),6-(6,6)]
   241      10.948426      10.948426      10.948426    6[6-(1,6),6-(1,6),6-(8,8)]
   242      11.043174      11.043174      11.043174    6[1-(0),6-(1,7),6-(6,6)]
   243      10.800205      10.800205      10.800205    6[1-(0),6-(1,6),7-(6,29)]
   244      11.168895      11.168895      11.168895    6[6-(6,6),8-(62),8-(62)]
   245       8.297837       8.297837       8.297837    6[1-(0),6-(1,6),7-(6,29)]
   246        7.59767        7.59767        7.59767    6[1-(0),6-(1,7),6-(6,6)]
   247       8.198065       8.198065       8.198065    6[6-(1,6),6-(1,6),6-(8,8)]
   248       9.542021       9.542021       9.542021    6[1-(0),6-(1,7),6-(6,6)]
   249      10.193221      10.193221      10.193221    6[1-(0),6-(1,6),7-(6,29)]
   250       7.431287       7.431287       7.431287    6[6-(6,6),8-(62),8-(62)]
   251      11.560705      11.560705      11.560705    6[1-(0),6-(1,6),7-(6,29)]
   252      12.451911      12.451911      12.451911    6[1-(0),6-(1,7),6-(6,6)]
   253      -0.162264      -0.162264      -0.162264    6[6-(1,6),6-(1,6),6-(8,8)]
   254       0.316926       0.316926       0.316926    6[1-(0),6-(1,7),6-(6,6)]
   255      -0.702623      -0.702623      -0.702623    6[1-(0),6-(1,6),7-(6,29)]
   256       0.871008       0.871008       0.871008    6[6-(6,6),8-(0),8-(0)]
   257       7.736395       7.736395       7.736395    6[1-(0),6-(1,6),7-(6,29)]
   258       8.383956       8.383956       8.383956    6[1-(0),6-(1,7),6-(6,6)]
   259       9.751465       9.751465       9.751465    6[6-(1,6),6-(1,6),6-(8,8)]
   260      10.414982      10.414982      10.414982    6[1-(0),6-(1,7),6-(6,6)]
   261       9.679557       9.679557       9.679557    6[1-(0),6-(1,6),7-(6,29)]
   262      10.492756      10.492756      10.492756    6[6-(6,6),8-(62),8-(62)]
   263       7.054977       7.054977       7.054977    6[1-(0),6-(1,6),7-(6,29)]
   264       6.826534       6.826534       6.826534    6[1-(0),6-(1,7),6-(6,6)]
   265        6.98212        6.98212        6.98212    6[6-(1,6),6-(1,6),6-(8,8)]
   266       7.299513       7.299513       7.299513    6[1-(0),6-(1,7),6-(6,6)]
   267       7.488854       7.488854       7.488854    6[1-(0),6-(1,6),7-(6,29)]
   268       6.806623       6.806623       6.806623    6[6-(6,6),8-(62),8-(62)]
   269       6.797866       6.797866       6.797866    6[1-(0),6-(1,6),7-(6,29)]
   270       7.020736       7.020736       7.020736    6[1-(0),6-(1,7),6-(6,6)]
   271       7.418904       7.418904       7.418904    6[6-(1,6),6-(1,6),6-(8,8)]
   272       7.556901       7.556901       7.556901    6[1-(0),6-(1,7),6-(6,6)]
   273       7.306762       7.306762       7.306762    6[1-(0),6-(1,6),7-(6,29)]
   274       7.775073       7.775073       7.775073    6[6-(6,6),8-(62),8-(62)]
   275        7.29829        7.29829        7.29829    6[1-(0),6-(1,6),7-(6,29)]
   276       7.593105       7.593105       7.593105    6[1-(0),6-(1,7),6-(6,6)]
   277       7.441063       7.441063       7.441063    6[6-(1,6),6-(1,6),6-(8,8)]
   278       7.053409       7.053409       7.053409    6[1-(0),6-(1,7),6-(6,6)]
   279       6.787647       6.787647       6.787647    6[1-(0),6-(1,6),7-(6,29)]
   280        7.80169        7.80169        7.80169    6[6-(6,6),8-(62),8-(62)]
   281       7.567892       7.567892       7.567892    6[1-(0),6-(1,6),7-(6,29)]
   282       7.366943       7.366943       7.366943    6[1-(0),6-(1,7),6-(6,6)]
   283       6.977975       6.977975       6.977975    6[6-(1,6),6-(1,6),6-(8,8)]
   284       6.883227       6.883227       6.883227    6[1-(0),6-(1,7),6-(6,6)]
   285       7.126196       7.126196       7.126196    6[1-(0),6-(1,6),7-(6,29)]
   286       6.757506       6.757506       6.757506    6[6-(6,6),8-(62),8-(62)]
   287       9.628564       9.628564       9.628564    6[1-(0),6-(1,6),7-(6,29)]
   288      10.328731      10.328731      10.328731    6[1-(0),6-(1,7),6-(6,6)]
   289       9.728336       9.728336       9.728336    6[6-(1,6),6-(1,6),6-(8,8)]
   290        8.38438        8.38438        8.38438    6[1-(0),6-(1,7),6-(6,6)]
   291        7.73318        7.73318        7.73318    6[1-(0),6-(1,6),7-(6,29)]
   292      10.495114      10.495114      10.495114    6[6-(6,6),8-(62),8-(62)]
   293       6.365696       6.365696       6.365696    6[1-(0),6-(1,6),7-(6,29)]
   294        5.47449        5.47449        5.47449    6[1-(0),6-(1,7),6-(6,6)]
   295       4.156665       4.156665       4.156665    6[6-(1,6),6-(1,6),6-(8,8)]
   296       3.677475       3.677475       3.677475    6[1-(0),6-(1,7),6-(6,6)]
   297       4.697024       4.697024       4.697024    6[1-(0),6-(1,6),7-(6,29)]
   298       3.123393       3.123393       3.123393    6[6-(6,6),8-(0),8-(0)]
   299      10.190006      10.190006      10.190006    6[1-(0),6-(1,6),7-(6,29)]
   300       9.542445       9.542445       9.542445    6[1-(0),6-(1,7),6-(6,6)]
   301       8.174936       8.174936       8.174936    6[6-(1,6),6-(1,6),6-(8,8)]
   302       7.511419       7.511419       7.511419    6[1-(0),6-(1,7),6-(6,6)]
   303       8.246844       8.246844       8.246844    6[1-(0),6-(1,6),7-(6,29)]
   304       7.433645       7.433645       7.433645    6[6-(6,6),8-(62),8-(62)]
   305      10.871424      10.871424      10.871424    6[1-(0),6-(1,6),7-(6,29)]
   306      11.099867      11.099867      11.099867    6[1-(0),6-(1,7),6-(6,6)]
   307      10.944281      10.944281      10.944281    6[6-(1,6),6-(1,6),6-(8,8)]
   308      10.626888      10.626888      10.626888    6[1-(0),6-(1,7),6-(6,6)]
   309      10.437547      10.437547      10.437547    6[1-(0),6-(1,6),7-(6,29)]
   310      11.119778      11.119778      11.119778    6[6-(6,6),8-(62),8-(62)]
   311      11.128535      11.128535      11.128535    6[1-(0),6-(1,6),7-(6,29)]
   312      10.905665      10.905665      10.905665    6[1-(0),6-(1,7),6-(6,6)]
   313      10.507497      10.507497      10.507497    6[6-(1,6),6-(1,6),6-(8,8)]
   314        10.3695        10.3695        10.3695    6[1-(0),6-(1,7),6-(6,6)]
   315      10.619639      10.619639      10.619639    6[1-(0),6-(1,6),7-(6,29)]
   316      10.151328      10.151328      10.151328    6[6-(6,6),8-(62),8-(62)]
   317       2.002152       2.002152       2.002152    35[29-(7,35,35),29-(7,35,35),29-(7,35,35),29-(7,35,35)]
   318      -1.402348      -1.402348      -1.402348    35[29-(7,35,35),29-(7,35,35),29-(7,35,35)]
   319       1.882183       1.882183       1.882183    35[29-(7,35),29-(7,35),29-(7,35,35)]
   320       5.482067       5.482067       5.482067    35[29-(7,35),29-(7,35)]
   321       2.146678       2.146678       2.146678    35[29-(7,35),29-(7,35),29-(7,35,35)]
   322       5.371881       5.371881       5.371881    35[29-(7,35,35),29-(7,35,35),29-(7,35,35)]
   323       1.992249       1.992249       1.992249    35[29-(7,35,35),29-(7,35,35),29-(7,35,35),29-(7,35,35)]
   324       5.396749       5.396749       5.396749    35[29-(7,35,35),29-(7,35,35),29-(7,35,35)]
   325       2.112218       2.112218       2.112218    35[29-(7,35),29-(7,35),29-(7,35,35)]
   326      12.444334      12.444334      12.444334    35[29-(7,35),29-(7,35)]
   327       1.847723       1.847723       1.847723    35[29-(7,35),29-(7,35),29-(7,35,35)]
   328       -1.37748       -1.37748       -1.37748    35[29-(7,35,35),29-(7,35,35),29-(7,35,35)]
   329       8.958249       8.958249       8.958249    35[29-(7,35,35),29-(7,35,35),29-(7,35,35),29-(7,35,35)]
   330      -1.569251      -1.569251      -1.569251    35[29-(7,35,35),29-(7,35,35),29-(7,35,35)]
   331       9.078218       9.078218       9.078218    35[29-(7,35),29-(7,35),29-(7,35,35)]
   332       5.478334       5.478334       5.478334    35[29-(7,35),29-(7,35)]
   333       8.813723       8.813723       8.813723    35[29-(7,35),29-(7,35),29-(7,35,35)]
   334        5.58852        5.58852        5.58852    35[29-(7,35,35),29-(7,35,35),29-(7,35,35)]
   335       8.968152       8.968152       8.968152    35[29-(7,35,35),29-(7,35,35),29-(7,35,35),29-(7,35,35)]
   336       5.563652       5.563652       5.563652    35[29-(7,35,35),29-(7,35,35),29-(7,35,35)]
   337       8.848183       8.848183       8.848183    35[29-(7,35),29-(7,35),29-(7,35,35)]
   338      -1.483933      -1.483933      -1.483933    35[29-(7,35),29-(7,35)]
   339       9.112678       9.112678       9.112678    35[29-(7,35),29-(7,35),29-(7,35,35)]
   340      -1.594119      -1.594119      -1.594119    35[29-(7,35,35),29-(7,35,35),29-(7,35,35)]
   341      -0.057167      -0.057167      -0.057167    7[6-(1,6),6-(1,6),29-(35,35,35)]
   342       0.475992       0.475992       0.475992    7[6-(1,6),6-(1,6),29-(35,35,35)]
   343       1.371662       1.371662       1.371662    7[6-(1,6),6-(1,6),29-(35,35)]
   344      -1.089988      -1.089988      -1.089988    7[6-(1,6),6-(1,6),29-(35,35)]
   345       2.619636       2.619636       2.619636    7[6-(1,6),6-(1,6),29-(35,35)]
   346        3.58162        3.58162        3.58162    7[6-(1,6),6-(1,6),29-(35,35,35)]
   347       4.059776       4.059776       4.059776    7[6-(1,6),6-(1,6),29-(35,35,35)]
   348       4.051568       4.051568       4.051568    7[6-(1,6),6-(1,6),29-(35,35,35)]
   349       3.518409       3.518409       3.518409    7[6-(1,6),6-(1,6),29-(35,35,35)]
   350       2.622739       2.622739       2.622739    7[6-(1,6),6-(1,6),29-(35,35)]
   351       5.084389       5.084389       5.084389    7[6-(1,6),6-(1,6),29-(35,35)]
   352       1.374765       1.374765       1.374765    7[6-(1,6),6-(1,6),29-(35,35)]
   353       0.412781       0.412781       0.412781    7[6-(1,6),6-(1,6),29-(35,35,35)]
   354      -0.065375      -0.065375      -0.065375    7[6-(1,6),6-(1,6),29-(35,35,35)]
   355      11.017568      11.017568      11.017568    7[6-(1,6),6-(1,6),29-(35,35,35)]
   356      10.484409      10.484409      10.484409    7[6-(1,6),6-(1,6),29-(35,35,35)]
   357       9.588739       9.588739       9.588739    7[6-(1,6),6-(1,6),29-(35,35)]
   358      12.050389      12.050389      12.050389    7[6-(1,6),6-(1,6),29-(35,35)]
   359       8.340765       8.340765       8.340765    7[6-(1,6),6-(1,6),29-(35,35)]
   360       7.378781       7.378781       7.378781    7[6-(1,6),6-(1,6),29-(35,35,35)]
   361       6.900625       6.900625       6.900625    7[6-(1,6),6-(1,6),29-(35,35,35)]
   362       6.908833       6.908833       6.908833    7[6-(1,6),6-(1,6),29-(35,35,35)]
   363       7.441992       7.441992       7.441992    7[6-(1,6),6-(1,6),29-(35,35,35)]
   364       8.337662       8.337662       8.337662    7[6-(1,6),6-(1,6),29-(35,35)]
   365       5.876012       5.876012       5.876012    7[6-(1,6),6-(1,6),29-(35,35)]
   366       9.585636       9.585636       9.585636    7[6-(1,6),6-(1,6),29-(35,35)]
   367       10.54762       10.54762       10.54762    7[6-(1,6),6-(1,6),29-(35,35,35)]
   368      11.025776      11.025776      11.025776    7[6-(1,6),6-(1,6),29-(35,35,35)]
   369       1.149247       1.149247       1.149247    8[6-(6,8),62-(8,8,8,8,8)]
   370       0.889048       0.889048       0.889048    8[6-(6,8),62-(8,8,8,8,8)]
   371      -0.770058      -0.770058      -0.770058    8[6-(6,8),62-(8,8,8,8,8)]
   372       0.167992       0.167992       0.167992    8[6-(6,8),62-(8,8,8,8,8)]
   373       4.781508       4.781508       4.781508    8[6-(6,8),62-(8,8,8,8,8)]
   374       2.863057       2.863057       2.863057    8[6-(6,8),62-(8,8,8,8,8)]
   375      10.513947      10.513947      10.513947    8[6-(6,8)]
   376       8.918687       8.918687       8.918687    8[6-(6,8)]
   377       1.127812       1.127812       1.127812    8[6-(6,8),62-(8,8,8,8,8)]
   378      -0.776779      -0.776779      -0.776779    8[6-(6,8),62-(8,8,8,8,8)]
   379       4.693143       4.693143       4.693143    8[6-(6,8),62-(8,8,8,8,8)]
   380       3.847731       3.847731       3.847731    8[6-(6,8),62-(8,8,8,8,8)]
   381        3.23685        3.23685        3.23685    8[6-(6,8),62-(8,8,8,8,8)]
   382       2.847809       2.847809       2.847809    8[6-(6,8),62-(8,8,8,8,8)]
   383       2.845154       2.845154       2.845154    8[6-(6,8),62-(8,8,8,8,8)]
   384       3.105353       3.105353       3.105353    8[6-(6,8),62-(8,8,8,8,8)]
   385       4.764459       4.764459       4.764459    8[6-(6,8),62-(8,8,8,8,8)]
   386       3.826409       3.826409       3.826409    8[6-(6,8),62-(8,8,8,8,8)]
   387      -0.787107      -0.787107      -0.787107    8[6-(6,8),62-(8,8,8,8,8)]
   388       1.131344       1.131344       1.131344    8[6-(6,8),62-(8,8,8,8,8)]
   389       7.412454       7.412454       7.412454    8[6-(6,8)]
   390       9.007714       9.007714       9.007714    8[6-(6,8)]
   391       2.866589       2.866589       2.866589    8[6-(6,8),62-(8,8,8,8,8)]
   392        4.77118        4.77118        4.77118    8[6-(6,8),62-(8,8,8,8,8)]
   393      -0.698742      -0.698742      -0.698742    8[6-(6,8),62-(8,8,8,8,8)]
   394        0.14667        0.14667        0.14667    8[6-(6,8),62-(8,8,8,8,8)]
   395       0.757551       0.757551       0.757551    8[6-(6,8),62-(8,8,8,8,8)]
   396       1.146592       1.146592       1.146592    8[6-(6,8),62-(8,8,8,8,8)]
   397       9.811154       9.811154       9.811154    8[6-(6,8),62-(8,8,8,8,8)]
   398      10.071353      10.071353      10.071353    8[6-(6,8),62-(8,8,8,8,8)]
   399      11.730459      11.730459      11.730459    8[6-(6,8),62-(8,8,8,8,8)]
   400      10.792409      10.792409      10.792409    8[6-(6,8),62-(8,8,8,8,8)]
   401       6.178893       6.178893       6.178893    8[6-(6,8),62-(8,8,8,8,8)]
   402       8.097344       8.097344       8.097344    8[6-(6,8),62-(8,8,8,8,8)]
   403       0.446454       0.446454       0.446454    8[6-(6,8)]
   404       2.041714       2.041714       2.041714    8[6-(6,8)]
   405       9.832589       9.832589       9.832589    8[6-(6,8),62-(8,8,8,8,8)]
   406       11.73718       11.73718       11.73718    8[6-(6,8),62-(8,8,8,8,8)]
   407       6.267258       6.267258       6.267258    8[6-(6,8),62-(8,8,8,8,8)]
   408        7.11267        7.11267        7.11267    8[6-(6,8),62-(8,8,8,8,8)]
   409       7.723551       7.723551       7.723551    8[6-(6,8),62-(8,8,8,8,8)]
   410       8.112592       8.112592       8.112592    8[6-(6,8),62-(8,8,8,8,8)]
   411       8.115247       8.115247       8.115247    8[6-(6,8),62-(8,8,8,8,8)]
   412       7.855048       7.855048       7.855048    8[6-(6,8),62-(8,8,8,8,8)]
   413       6.195942       6.195942       6.195942    8[6-(6,8),62-(8,8,8,8,8)]
   414       7.133992       7.133992       7.133992    8[6-(6,8),62-(8,8,8,8,8)]
   415      11.747508      11.747508      11.747508    8[6-(6,8),62-(8,8,8,8,8)]
   416       9.829057       9.829057       9.829057    8[6-(6,8),62-(8,8,8,8,8)]
   417       3.547947       3.547947       3.547947    8[6-(6,8)]
   418       1.952687       1.952687       1.952687    8[6-(6,8)]
   419       8.093812       8.093812       8.093812    8[6-(6,8),62-(8,8,8,8,8)]
   420       6.189221       6.189221       6.189221    8[6-(6,8),62-(8,8,8,8,8)]
   421      11.659143      11.659143      11.659143    8[6-(6,8),62-(8,8,8,8,8)]
   422      10.813731      10.813731      10.813731    8[6-(6,8),62-(8,8,8,8,8)]
   423       10.20285       10.20285       10.20285    8[6-(6,8),62-(8,8,8,8,8)]
   424       9.813809       9.813809       9.813809    8[6-(6,8),62-(8,8,8,8,8)]
