# Supplementary material for: A collection of forcefield precursors for metal–organic frameworks
Source: RSC Adv. 2019 Nov 13;9(63):36492–507. doi: 10.1039/c9ra07327b (PMC9075174; doi:10.1039/c9ra07327b)
Supplement: RA-009-C9RA07327B-s803 [file RA-009-C9RA07327B-s803.txt]

GAWLIB_clean

8.136000    0.000000    0.000000
3.921966    21.031947    0.000000
2.888992    2.549902    22.552982

     1       7.923366       7.923366       7.923366    65[8-(6),8-(6),8-(6),8-(6),8-(6),8-(6,65)]
     2      10.555588      10.555588      10.555588    65[8-(6),8-(6),8-(6),8-(6),8-(6,65)]
     3       8.583156       8.583156       8.583156    65[8-(6),8-(6),8-(6),8-(6),8-(6,65)]
     4       3.191764       3.191764       3.191764    65[8-(6),8-(6),8-(6),8-(6),8-(6),8-(6,65),8-(6,65),8-(6,65)]
     5       7.023592       7.023592       7.023592    65[8-(6),8-(6),8-(6),8-(6),8-(6),8-(6,65)]
     6        4.39137        4.39137        4.39137    65[8-(6),8-(6),8-(6),8-(6),8-(6,65)]
     7       6.363802       6.363802       6.363802    65[8-(6),8-(6),8-(6),8-(6),8-(6,65)]
     8      11.755194      11.755194      11.755194    65[8-(6),8-(6),8-(6),8-(6),8-(6),8-(6,65),8-(6,65),8-(6,65)]
     9       2.749527       2.749527       2.749527    1[6-(6,6)]
    10       7.711289       7.711289       7.711289    1[6-(6,6)]
    11       6.329832       6.329832       6.329832    1[6-(6,6)]
    12       9.762674       9.762674       9.762674    1[6-(6,6)]
    13        9.23185        9.23185        9.23185    1[6-(6,6)]
    14       1.676577       1.676577       1.676577    1[6-(6,6)]
    15      11.240706      11.240706      11.240706    1[6-(6,6)]
    16       5.835924       5.835924       5.835924    1[6-(6,6)]
    17       6.725013       6.725013       6.725013    1[6-(6,6)]
    18       8.238638       8.238638       8.238638    1[6-(6,6)]
    19       9.378748       9.378748       9.378748    1[6-(6,6)]
    20      10.104051      10.104051      10.104051    1[6-(6,6)]
    21      10.653631      10.653631      10.653631    1[6-(6,6)]
    22       9.049089       9.049089       9.049089    1[6-(6,6)]
    23       9.732779       9.732779       9.732779    1[6-(6,6)]
    24       7.659304       7.659304       7.659304    1[6-(6,6)]
    25       5.464105       5.464105       5.464105    1[6-(6,6)]
    26       6.319127       6.319127       6.319127    1[6-(6,6)]
    27      12.197431      12.197431      12.197431    1[6-(6,6)]
    28       7.235669       7.235669       7.235669    1[6-(6,6)]
    29       8.617126       8.617126       8.617126    1[6-(6,6)]
    30       5.184284       5.184284       5.184284    1[6-(6,6)]
    31       5.715108       5.715108       5.715108    1[6-(6,6)]
    32      13.270381      13.270381      13.270381    1[6-(6,6)]
    33       3.706252       3.706252       3.706252    1[6-(6,6)]
    34       9.111034       9.111034       9.111034    1[6-(6,6)]
    35       8.221945       8.221945       8.221945    1[6-(6,6)]
    36        6.70832        6.70832        6.70832    1[6-(6,6)]
    37        5.56821        5.56821        5.56821    1[6-(6,6)]
    38       4.842907       4.842907       4.842907    1[6-(6,6)]
    39       4.293327       4.293327       4.293327    1[6-(6,6)]
    40       5.897869       5.897869       5.897869    1[6-(6,6)]
    41       5.214179       5.214179       5.214179    1[6-(6,6)]
    42       7.287654       7.287654       7.287654    1[6-(6,6)]
    43       9.482853       9.482853       9.482853    1[6-(6,6)]
    44       8.627831       8.627831       8.627831    1[6-(6,6)]
    45       6.784799       6.784799       6.784799    6[6-(6,6),8-(0),8-(65)]
    46       7.754017       7.754017       7.754017    6[6-(1,6),6-(6,6),6-(8,8)]
    47       9.128614       9.128614       9.128614    6[6-(1,6),6-(6,6),6-(8,8)]
    48       9.965987       9.965987       9.965987    6[1-(0),6-(6,6),6-(6,6)]
    49       9.436308       9.436308       9.436308    6[6-(1,6),6-(1,6),6-(6,6,6)]
    50       8.074207       8.074207       8.074207    6[1-(0),6-(1,6),6-(6,6)]
    51        7.24089        7.24089        7.24089    6[1-(0),6-(1,6),6-(6,6)]
    52       9.740701       9.740701       9.740701    6[6-(6,6),8-(65),8-(65,65)]
    53        2.18276        2.18276        2.18276    6[6-(6,6),6-(6,6),6-(9,9,9),6-(9,9,9)]
    54       1.715775       1.715775       1.715775    6[6-(1,6),6-(1,6),6-(6,6,6)]
    55       9.668394       9.668394       9.668394    6[1-(0),6-(6,6),6-(6,6)]
    56       9.349759       9.349759       9.349759    6[6-(1,6),6-(6,6),6-(8,8)]
    57       9.180351       9.180351       9.180351    6[6-(1,6),6-(6,6),6-(8,8)]
    58       9.352127       9.352127       9.352127    6[1-(0),6-(1,6),6-(6,6)]
    59       1.555515       1.555515       1.555515    6[1-(0),6-(1,6),6-(6,6)]
    60       9.149418       9.149418       9.149418    6[6-(6,6),8-(65),8-(65,65)]
    61       8.924478       8.924478       8.924478    6[6-(6,6),8-(65),8-(65,65)]
    62       3.684994       3.684994       3.684994    6[6-(6,6,6),9-(0),9-(0),9-(0)]
    63       1.979588       1.979588       1.979588    6[6-(6,6,6),9-(0),9-(0),9-(0)]
    64       7.771551       7.771551       7.771551    6[6-(6,6),8-(65),8-(65)]
    65       7.499034       7.499034       7.499034    6[6-(1,6),6-(6,6),6-(8,8)]
    66      11.638916      11.638916      11.638916    6[6-(1,6),6-(6,6),6-(8,8)]
    67      11.110572      11.110572      11.110572    6[1-(0),6-(6,6),6-(6,6)]
    68      10.402494      10.402494      10.402494    6[6-(1,6),6-(1,6),6-(6,6,6)]
    69       6.301224       6.301224       6.301224    6[1-(0),6-(1,6),6-(6,6)]
    70       6.824477       6.824477       6.824477    6[1-(0),6-(1,6),6-(6,6)]
    71      12.281117      12.281117      12.281117    6[6-(6,6),8-(65),8-(65)]
    72       9.802054       9.802054       9.802054    6[6-(6,6),6-(6,6),6-(9,9,9),6-(9,9,9)]
    73       9.267023       9.267023       9.267023    6[6-(1,6),6-(1,6),6-(6,6,6)]
    74       8.483164       8.483164       8.483164    6[1-(0),6-(6,6),6-(6,6)]
    75       8.049268       8.049268       8.049268    6[6-(1,6),6-(6,6),6-(8,8)]
    76       8.442513       8.442513       8.442513    6[6-(1,6),6-(6,6),6-(8,8)]
    77        9.17092        9.17092        9.17092    6[1-(0),6-(1,6),6-(6,6)]
    78       9.599626       9.599626       9.599626    6[1-(0),6-(1,6),6-(6,6)]
    79       7.117324       7.117324       7.117324    6[6-(6,6),8-(65),8-(65)]
    80       8.265329       8.265329       8.265329    6[6-(6,6),8-(0),8-(65)]
    81      10.931606      10.931606      10.931606    6[6-(6,6,6),9-(0),9-(0),9-(0)]
    82       4.688765       4.688765       4.688765    6[6-(6,6,6),9-(0),9-(0),9-(0)]
    83      10.831336      10.831336      10.831336    6[6-(6,6),8-(0),8-(65)]
    84      10.582069      10.582069      10.582069    6[6-(1,6),6-(6,6),6-(8,8)]
    85      10.862256      10.862256      10.862256    6[6-(1,6),6-(6,6),6-(8,8)]
    86      10.451672      10.451672      10.451672    6[1-(0),6-(6,6),6-(6,6)]
    87       9.737853       9.737853       9.737853    6[6-(1,6),6-(1,6),6-(6,6,6)]
    88       9.495198       9.495198       9.495198    6[1-(0),6-(1,6),6-(6,6)]
    89        9.90695        9.90695        9.90695    6[1-(0),6-(1,6),6-(6,6)]
    90      11.664824      11.664824      11.664824    6[6-(6,6),8-(65),8-(65)]
    91       9.218265       9.218265       9.218265    6[6-(6,6),6-(6,6),6-(9,9,9),6-(9,9,9)]
    92       8.596474       8.596474       8.596474    6[6-(1,6),6-(1,6),6-(6,6,6)]
    93        7.82846        7.82846        7.82846    6[1-(0),6-(6,6),6-(6,6)]
    94       7.305725       7.305725       7.305725    6[6-(1,6),6-(6,6),6-(8,8)]
    95       4.679628       4.679628       4.679628    6[6-(1,6),6-(6,6),6-(8,8)]
    96       5.354164       5.354164       5.354164    6[1-(0),6-(1,6),6-(6,6)]
    97       5.868636       5.868636       5.868636    6[1-(0),6-(1,6),6-(6,6)]
    98       6.477653       6.477653       6.477653    6[6-(6,6),8-(65),8-(65)]
    99       4.365913       4.365913       4.365913    6[6-(6,6),8-(65),8-(65)]
   100      10.455605      10.455605      10.455605    6[6-(6,6,6),9-(0),9-(0),9-(0)]
   101       8.167211       8.167211       8.167211    6[6-(6,6,6),9-(0),9-(0),9-(0)]
   102       8.162159       8.162159       8.162159    6[6-(6,6),8-(0),8-(65)]
   103       7.192941       7.192941       7.192941    6[6-(1,6),6-(6,6),6-(8,8)]
   104       5.818344       5.818344       5.818344    6[6-(1,6),6-(6,6),6-(8,8)]
   105       4.980971       4.980971       4.980971    6[1-(0),6-(6,6),6-(6,6)]
   106        5.51065        5.51065        5.51065    6[6-(1,6),6-(1,6),6-(6,6,6)]
   107       6.872751       6.872751       6.872751    6[1-(0),6-(1,6),6-(6,6)]
   108       7.706068       7.706068       7.706068    6[1-(0),6-(1,6),6-(6,6)]
   109       5.206257       5.206257       5.206257    6[6-(6,6),8-(65),8-(65,65)]
   110      12.764198      12.764198      12.764198    6[6-(6,6),6-(6,6),6-(9,9,9),6-(9,9,9)]
   111      13.231183      13.231183      13.231183    6[6-(1,6),6-(1,6),6-(6,6,6)]
   112       5.278564       5.278564       5.278564    6[1-(0),6-(6,6),6-(6,6)]
   113       5.597199       5.597199       5.597199    6[6-(1,6),6-(6,6),6-(8,8)]
   114       5.766607       5.766607       5.766607    6[6-(1,6),6-(6,6),6-(8,8)]
   115       5.594831       5.594831       5.594831    6[1-(0),6-(1,6),6-(6,6)]
   116      13.391443      13.391443      13.391443    6[1-(0),6-(1,6),6-(6,6)]
   117        5.79754        5.79754        5.79754    6[6-(6,6),8-(65),8-(65,65)]
   118        6.02248        6.02248        6.02248    6[6-(6,6),8-(65),8-(65,65)]
   119      11.261964      11.261964      11.261964    6[6-(6,6,6),9-(0),9-(0),9-(0)]
   120       12.96737       12.96737       12.96737    6[6-(6,6,6),9-(0),9-(0),9-(0)]
   121       7.175407       7.175407       7.175407    6[6-(6,6),8-(65),8-(65)]
   122       7.447924       7.447924       7.447924    6[6-(1,6),6-(6,6),6-(8,8)]
   123       3.308042       3.308042       3.308042    6[6-(1,6),6-(6,6),6-(8,8)]
   124       3.836386       3.836386       3.836386    6[1-(0),6-(6,6),6-(6,6)]
   125       4.544464       4.544464       4.544464    6[6-(1,6),6-(1,6),6-(6,6,6)]
   126       8.645734       8.645734       8.645734    6[1-(0),6-(1,6),6-(6,6)]
   127       8.122481       8.122481       8.122481    6[1-(0),6-(1,6),6-(6,6)]
   128       2.665841       2.665841       2.665841    6[6-(6,6),8-(65),8-(65)]
   129       5.144904       5.144904       5.144904    6[6-(6,6),6-(6,6),6-(9,9,9),6-(9,9,9)]
   130       5.679935       5.679935       5.679935    6[6-(1,6),6-(1,6),6-(6,6,6)]
   131       6.463794       6.463794       6.463794    6[1-(0),6-(6,6),6-(6,6)]
   132        6.89769        6.89769        6.89769    6[6-(1,6),6-(6,6),6-(8,8)]
   133       6.504445       6.504445       6.504445    6[6-(1,6),6-(6,6),6-(8,8)]
   134       5.776038       5.776038       5.776038    6[1-(0),6-(1,6),6-(6,6)]
   135       5.347332       5.347332       5.347332    6[1-(0),6-(1,6),6-(6,6)]
   136       7.829634       7.829634       7.829634    6[6-(6,6),8-(65),8-(65)]
   137       6.681629       6.681629       6.681629    6[6-(6,6),8-(0),8-(65)]
   138       4.015352       4.015352       4.015352    6[6-(6,6,6),9-(0),9-(0),9-(0)]
   139      10.258193      10.258193      10.258193    6[6-(6,6,6),9-(0),9-(0),9-(0)]
   140       4.115622       4.115622       4.115622    6[6-(6,6),8-(0),8-(65)]
   141       4.364889       4.364889       4.364889    6[6-(1,6),6-(6,6),6-(8,8)]
   142       4.084702       4.084702       4.084702    6[6-(1,6),6-(6,6),6-(8,8)]
   143       4.495286       4.495286       4.495286    6[1-(0),6-(6,6),6-(6,6)]
   144       5.209105       5.209105       5.209105    6[6-(1,6),6-(1,6),6-(6,6,6)]
   145        5.45176        5.45176        5.45176    6[1-(0),6-(1,6),6-(6,6)]
   146       5.040008       5.040008       5.040008    6[1-(0),6-(1,6),6-(6,6)]
   147       3.282134       3.282134       3.282134    6[6-(6,6),8-(65),8-(65)]
   148       5.728693       5.728693       5.728693    6[6-(6,6),6-(6,6),6-(9,9,9),6-(9,9,9)]
   149       6.350484       6.350484       6.350484    6[6-(1,6),6-(1,6),6-(6,6,6)]
   150       7.118498       7.118498       7.118498    6[1-(0),6-(6,6),6-(6,6)]
   151       7.641233       7.641233       7.641233    6[6-(1,6),6-(6,6),6-(8,8)]
   152       10.26733       10.26733       10.26733    6[6-(1,6),6-(6,6),6-(8,8)]
   153       9.592794       9.592794       9.592794    6[1-(0),6-(1,6),6-(6,6)]
   154       9.078322       9.078322       9.078322    6[1-(0),6-(1,6),6-(6,6)]
   155       8.469305       8.469305       8.469305    6[6-(6,6),8-(65),8-(65)]
   156      10.581045      10.581045      10.581045    6[6-(6,6),8-(65),8-(65)]
   157       4.491353       4.491353       4.491353    6[6-(6,6,6),9-(0),9-(0),9-(0)]
   158       6.779747       6.779747       6.779747    6[6-(6,6,6),9-(0),9-(0),9-(0)]
   159       6.572554       6.572554       6.572554    8[6-(6,8),65-(8,8,8,8,8)]
   160       6.166931       6.166931       6.166931    8[6-(6,8)]
   161       9.202804       9.202804       9.202804    8[6-(6,8),65-(8,8,8,8),65-(8,8,8,8,8)]
   162       2.614664       2.614664       2.614664    8[6-(6,8),65-(8,8,8,8)]
   163       8.154609       8.154609       8.154609    8[6-(6,8),65-(8,8,8,8)]
   164       9.983511       9.983511       9.983511    8[6-(6,8),65-(8,8,8,8),65-(8,8,8,8,8,8,8)]
   165       9.537388       9.537388       9.537388    8[6-(6,8),65-(8,8,8,8,8,8,8),65-(8,8,8,8,8,8,8)]
   166       8.144601       8.144601       8.144601    8[6-(6,8),65-(8,8,8,8,8,8,8)]
   167        8.77257        8.77257        8.77257    8[6-(6,8),65-(8,8,8,8,8)]
   168       6.881828       6.881828       6.881828    8[6-(6,8),65-(8,8,8,8,8)]
   169      12.996275      12.996275      12.996275    8[6-(6,8),65-(8,8,8,8,8)]
   170      12.069631      12.069631      12.069631    8[6-(6,8),65-(8,8,8,8)]
   171        7.29858        7.29858        7.29858    8[6-(6,8),65-(8,8,8,8,8)]
   172        6.21097        6.21097        6.21097    8[6-(6,8),65-(8,8,8,8)]
   173       8.440054       8.440054       8.440054    8[6-(6,8)]
   174       7.999047       7.999047       7.999047    8[6-(6,8),65-(8,8,8,8)]
   175        3.04739        3.04739        3.04739    8[6-(6,8),65-(8,8,8,8)]
   176      10.600546      10.600546      10.600546    8[6-(6,8)]
   177       4.626791       4.626791       4.626791    8[6-(6,8),65-(8,8,8,8)]
   178      11.199908      11.199908      11.199908    8[6-(6,8),65-(8,8,8,8,8,8,8)]
   179       6.999813       6.999813       6.999813    8[6-(6,8),65-(8,8,8,8)]
   180       5.367911       5.367911       5.367911    8[6-(6,8),65-(8,8,8,8,8,8,8)]
   181       4.502928       4.502928       4.502928    8[6-(6,8),65-(8,8,8,8,8,8,8)]
   182       4.001692       4.001692       4.001692    8[6-(6,8),65-(8,8,8,8,8,8,8)]
   183       8.374404       8.374404       8.374404    8[6-(6,8),65-(8,8,8,8,8)]
   184       8.780027       8.780027       8.780027    8[6-(6,8)]
   185       5.744154       5.744154       5.744154    8[6-(6,8),65-(8,8,8,8),65-(8,8,8,8,8)]
   186      12.332294      12.332294      12.332294    8[6-(6,8),65-(8,8,8,8)]
   187       6.792349       6.792349       6.792349    8[6-(6,8),65-(8,8,8,8)]
   188       4.963447       4.963447       4.963447    8[6-(6,8),65-(8,8,8,8),65-(8,8,8,8,8,8,8)]
   189        5.40957        5.40957        5.40957    8[6-(6,8),65-(8,8,8,8,8,8,8),65-(8,8,8,8,8,8,8)]
   190       6.802357       6.802357       6.802357    8[6-(6,8),65-(8,8,8,8,8,8,8)]
   191       6.174388       6.174388       6.174388    8[6-(6,8),65-(8,8,8,8,8)]
   192        8.06513        8.06513        8.06513    8[6-(6,8),65-(8,8,8,8,8)]
   193       1.950683       1.950683       1.950683    8[6-(6,8),65-(8,8,8,8,8)]
   194       2.877327       2.877327       2.877327    8[6-(6,8),65-(8,8,8,8)]
   195       7.648378       7.648378       7.648378    8[6-(6,8),65-(8,8,8,8,8)]
   196       8.735988       8.735988       8.735988    8[6-(6,8),65-(8,8,8,8)]
   197       6.506904       6.506904       6.506904    8[6-(6,8)]
   198       6.947911       6.947911       6.947911    8[6-(6,8),65-(8,8,8,8)]
   199       3.763568       3.763568       3.763568    8[6-(6,8),65-(8,8,8,8)]
   200       4.346412       4.346412       4.346412    8[6-(6,8)]
   201      10.320167      10.320167      10.320167    8[6-(6,8),65-(8,8,8,8)]
   202        3.74705        3.74705        3.74705    8[6-(6,8),65-(8,8,8,8,8,8,8)]
   203       7.947145       7.947145       7.947145    8[6-(6,8),65-(8,8,8,8)]
   204       9.579047       9.579047       9.579047    8[6-(6,8),65-(8,8,8,8,8,8,8)]
   205       10.44403       10.44403       10.44403    8[6-(6,8),65-(8,8,8,8,8,8,8)]
   206      10.945266      10.945266      10.945266    8[6-(6,8),65-(8,8,8,8,8,8,8)]
   207       4.258688       4.258688       4.258688    9[6-(6,9,9)]
   208       4.328505       4.328505       4.328505    9[6-(6,9,9)]
   209       3.865041       3.865041       3.865041    9[6-(6,9,9)]
   210       2.195447       2.195447       2.195447    9[6-(6,9,9)]
   211       2.855799       2.855799       2.855799    9[6-(6,9,9)]
   212       8.894304       8.894304       8.894304    9[6-(6,9,9)]
   213      11.915427      11.915427      11.915427    9[6-(6,9,9)]
   214       7.573442       7.573442       7.573442    9[6-(6,9,9)]
   215      10.532101      10.532101      10.532101    9[6-(6,9,9)]
   216       7.977503       7.977503       7.977503    9[6-(6,9,9)]
   217       5.041451       5.041451       5.041451    9[6-(6,9,9)]
   218       3.795992       3.795992       3.795992    9[6-(6,9,9)]
   219      11.129882      11.129882      11.129882    9[6-(6,9,9)]
   220       7.267089       7.267089       7.267089    9[6-(6,9,9)]
   221       8.435184       8.435184       8.435184    9[6-(6,9,9)]
   222       4.728737       4.728737       4.728737    9[6-(6,9,9)]
   223        8.66111        8.66111        8.66111    9[6-(6,9,9)]
   224       7.156165       7.156165       7.156165    9[6-(6,9,9)]
   225       10.68827       10.68827       10.68827    9[6-(6,9,9)]
   226      10.618453      10.618453      10.618453    9[6-(6,9,9)]
   227      11.081917      11.081917      11.081917    9[6-(6,9,9)]
   228      12.751511      12.751511      12.751511    9[6-(6,9,9)]
   229      12.091159      12.091159      12.091159    9[6-(6,9,9)]
   230       6.052654       6.052654       6.052654    9[6-(6,9,9)]
   231       3.031531       3.031531       3.031531    9[6-(6,9,9)]
   232       7.373516       7.373516       7.373516    9[6-(6,9,9)]
   233       4.414857       4.414857       4.414857    9[6-(6,9,9)]
   234       6.969455       6.969455       6.969455    9[6-(6,9,9)]
   235       9.905507       9.905507       9.905507    9[6-(6,9,9)]
   236      11.150966      11.150966      11.150966    9[6-(6,9,9)]
   237       3.817076       3.817076       3.817076    9[6-(6,9,9)]
   238       7.679869       7.679869       7.679869    9[6-(6,9,9)]
   239       6.511774       6.511774       6.511774    9[6-(6,9,9)]
   240      10.218221      10.218221      10.218221    9[6-(6,9,9)]
   241       6.285848       6.285848       6.285848    9[6-(6,9,9)]
   242       7.790793       7.790793       7.790793    9[6-(6,9,9)]
