# Supplementary material for: A collection of forcefield precursors for metal–organic frameworks
Source: RSC Adv. 2019 Nov 13;9(63):36492–507. doi: 10.1039/c9ra07327b (PMC9075174; doi:10.1039/c9ra07327b)
Supplement: RA-009-C9RA07327B-s804 [file RA-009-C9RA07327B-s804.txt]

GAWMAU_clean

12.086400    0.000000    0.000000
-5.543049    11.721645    0.000000
0.000000    0.000000    21.578000

     1      -0.400414      -0.400414      -0.400414    29[8-(6),8-(6)]
     2      -0.568433      -0.568433      -0.568433    29[8-(6),8-(6)]
     3      -1.360702      -1.360702      -1.360702    29[7-(1,1,6),7-(1,1,6),8-(6),8-(6)]
     4       3.672089       3.672089       3.672089    29[8-(6),8-(6)]
     5       -1.70294       -1.70294       -1.70294    29[8-(6),8-(6)]
     6      -0.910671      -0.910671      -0.910671    29[7-(1,1,6),7-(1,1,6),8-(6),8-(6)]
     7       6.943765       6.943765       6.943765    29[8-(6),8-(6)]
     8       7.111784       7.111784       7.111784    29[8-(6),8-(6)]
     9       7.904053       7.904053       7.904053    29[7-(1,1,6),7-(1,1,6),8-(6),8-(6)]
    10       2.871262       2.871262       2.871262    29[8-(6),8-(6)]
    11       8.246291       8.246291       8.246291    29[8-(6),8-(6)]
    12       7.454022       7.454022       7.454022    29[7-(1,1,6),7-(1,1,6),8-(6),8-(6)]
    13       2.415836       2.415836       2.415836    1[6-(1,6,7)]
    14       2.127817       2.127817       2.127817    1[6-(1,6,7)]
    15       3.180925       3.180925       3.180925    1[6-(1,6,7)]
    16       2.726257       2.726257       2.726257    1[6-(1,6,7)]
    17       2.276726       2.276726       2.276726    1[6-(1,6,7)]
    18       2.653746       2.653746       2.653746    1[6-(1,6,7)]
    19       2.400216       2.400216       2.400216    1[6-(1,6,7)]
    20       2.769317       2.769317       2.769317    1[6-(1,6,7)]
    21        0.75455        0.75455        0.75455    1[6-(1,6,7)]
    22       1.757823       1.757823       1.757823    1[6-(1,6,7)]
    23       1.093117       1.093117       1.093117    1[6-(1,6,7)]
    24        1.27712        1.27712        1.27712    1[6-(1,6,7)]
    25      -1.622148      -1.622148      -1.622148    1[6-(1,6,7)]
    26       -0.35229       -0.35229       -0.35229    1[6-(1,6,7)]
    27      -1.994003      -1.994003      -1.994003    1[6-(1,6,7)]
    28      -3.035102      -3.035102      -3.035102    1[6-(1,6,7)]
    29      -0.642878      -0.642878      -0.642878    1[7-(1,6,29)]
    30      -2.101615      -2.101615      -2.101615    1[7-(1,6,29)]
    31      -2.185836      -2.185836      -2.185836    1[7-(1,6,29)]
    32      -0.812161      -0.812161      -0.812161    1[7-(1,6,29)]
    33       7.399191       7.399191       7.399191    1[6-(1,6,7)]
    34        7.68721        7.68721        7.68721    1[6-(1,6,7)]
    35       6.634101       6.634101       6.634101    1[6-(1,6,7)]
    36       7.088769       7.088769       7.088769    1[6-(1,6,7)]
    37       7.538301       7.538301       7.538301    1[6-(1,6,7)]
    38        7.16128        7.16128        7.16128    1[6-(1,6,7)]
    39       -4.67159       -4.67159       -4.67159    1[6-(1,6,7)]
    40        7.04571        7.04571        7.04571    1[6-(1,6,7)]
    41       2.517126       2.517126       2.517126    1[6-(1,6,7)]
    42       1.513853       1.513853       1.513853    1[6-(1,6,7)]
    43       2.178558       2.178558       2.178558    1[6-(1,6,7)]
    44       1.994556       1.994556       1.994556    1[6-(1,6,7)]
    45      -0.649225      -0.649225      -0.649225    1[6-(1,6,7)]
    46      -1.919083      -1.919083      -1.919083    1[6-(1,6,7)]
    47       -0.27737       -0.27737       -0.27737    1[6-(1,6,7)]
    48       0.763728       0.763728       0.763728    1[6-(1,6,7)]
    49      -1.628495      -1.628495      -1.628495    1[7-(1,6,29)]
    50      -0.169758      -0.169758      -0.169758    1[7-(1,6,29)]
    51      -0.085538      -0.085538      -0.085538    1[7-(1,6,29)]
    52      -1.459212      -1.459212      -1.459212    1[7-(1,6,29)]
    53       4.127515       4.127515       4.127515    1[6-(1,6,7)]
    54       4.415534       4.415534       4.415534    1[6-(1,6,7)]
    55       3.362426       3.362426       3.362426    1[6-(1,6,7)]
    56       3.817094       3.817094       3.817094    1[6-(1,6,7)]
    57       4.266625       4.266625       4.266625    1[6-(1,6,7)]
    58       3.889605       3.889605       3.889605    1[6-(1,6,7)]
    59       4.143135       4.143135       4.143135    1[6-(1,6,7)]
    60       3.774034       3.774034       3.774034    1[6-(1,6,7)]
    61       5.788801       5.788801       5.788801    1[6-(1,6,7)]
    62       4.785528       4.785528       4.785528    1[6-(1,6,7)]
    63       5.450234       5.450234       5.450234    1[6-(1,6,7)]
    64       5.266231       5.266231       5.266231    1[6-(1,6,7)]
    65       8.165499       8.165499       8.165499    1[6-(1,6,7)]
    66       6.895641       6.895641       6.895641    1[6-(1,6,7)]
    67       8.537354       8.537354       8.537354    1[6-(1,6,7)]
    68       9.578453       9.578453       9.578453    1[6-(1,6,7)]
    69       7.186229       7.186229       7.186229    1[7-(1,6,29)]
    70       8.644966       8.644966       8.644966    1[7-(1,6,29)]
    71       8.729187       8.729187       8.729187    1[7-(1,6,29)]
    72       7.355512       7.355512       7.355512    1[7-(1,6,29)]
    73       -0.85584       -0.85584       -0.85584    1[6-(1,6,7)]
    74      -1.143859      -1.143859      -1.143859    1[6-(1,6,7)]
    75       -0.09075       -0.09075       -0.09075    1[6-(1,6,7)]
    76      -0.545418      -0.545418      -0.545418    1[6-(1,6,7)]
    77       -0.99495       -0.99495       -0.99495    1[6-(1,6,7)]
    78      -0.617929      -0.617929      -0.617929    1[6-(1,6,7)]
    79      -0.871459      -0.871459      -0.871459    1[6-(1,6,7)]
    80      -0.502359      -0.502359      -0.502359    1[6-(1,6,7)]
    81       4.026225       4.026225       4.026225    1[6-(1,6,7)]
    82       5.029498       5.029498       5.029498    1[6-(1,6,7)]
    83       4.364793       4.364793       4.364793    1[6-(1,6,7)]
    84       4.548795       4.548795       4.548795    1[6-(1,6,7)]
    85       7.192576       7.192576       7.192576    1[6-(1,6,7)]
    86       8.462434       8.462434       8.462434    1[6-(1,6,7)]
    87       6.820721       6.820721       6.820721    1[6-(1,6,7)]
    88       5.779623       5.779623       5.779623    1[6-(1,6,7)]
    89       8.171846       8.171846       8.171846    1[7-(1,6,29)]
    90       6.713109       6.713109       6.713109    1[7-(1,6,29)]
    91       6.628889       6.628889       6.628889    1[7-(1,6,29)]
    92       8.002563       8.002563       8.002563    1[7-(1,6,29)]
    93       2.269402       2.269402       2.269402    6[7-(6),7-(6),7-(6,6)]
    94       2.232943       2.232943       2.232943    6[7-(6),7-(6),7-(6,6)]
    95       1.583987       1.583987       1.583987    6[7-(6),7-(6),7-(6,6)]
    96       2.705509       2.705509       2.705509    6[1-(0),1-(0),6-(8,8),7-(6,6)]
    97       4.110716       4.110716       4.110716    6[6-(1,1,7),8-(0),8-(29)]
    98       2.498206       2.498206       2.498206    6[1-(0),1-(0),6-(8,8),7-(6,6)]
    99        1.15579        1.15579        1.15579    6[6-(1,1,7),8-(0),8-(29)]
   100       2.827652       2.827652       2.827652    6[1-(0),1-(0),6-(8,8),7-(6,6)]
   101       4.274982       4.274982       4.274982    6[6-(1,1,7),8-(0),8-(29)]
   102       2.176291       2.176291       2.176291    6[1-(0),1-(0),6-(8,8),7-(6,6)]
   103       0.750917       0.750917       0.750917    6[6-(1,1,7),8-(0),8-(29)]
   104       0.901122       0.901122       0.901122    6[1-(0),1-(0),6-(8,8),7-(6,6)]
   105      -0.183823      -0.183823      -0.183823    6[6-(1,1,7),8-(0),8-(29)]
   106       0.763408       0.763408       0.763408    6[1-(0),1-(0),6-(8,8),7-(6,6)]
   107      -0.702065      -0.702065      -0.702065    6[6-(1,1,7),8-(0),8-(29)]
   108      -1.274204      -1.274204      -1.274204    6[1-(0),1-(0),6-(1,1,7),7-(1,1,29)]
   109      -2.096343      -2.096343      -2.096343    6[1-(0),1-(0),6-(1,1,7),7-(1,1,29)]
   110       7.545625       7.545625       7.545625    6[7-(6),7-(6),7-(6,6)]
   111       7.582084       7.582084       7.582084    6[7-(6),7-(6),7-(6,6)]
   112       -3.85536       -3.85536       -3.85536    6[7-(6),7-(6),7-(6,6)]
   113       7.109518       7.109518       7.109518    6[1-(0),1-(0),6-(8,8),7-(6,6)]
   114        5.70431        5.70431        5.70431    6[6-(1,1,7),8-(0),8-(29)]
   115       7.316821       7.316821       7.316821    6[1-(0),1-(0),6-(8,8),7-(6,6)]
   116      -3.427164      -3.427164      -3.427164    6[6-(1,1,7),8-(0),8-(29)]
   117       6.987375       6.987375       6.987375    6[1-(0),1-(0),6-(8,8),7-(6,6)]
   118       5.540044       5.540044       5.540044    6[6-(1,1,7),8-(0),8-(29)]
   119       7.638736       7.638736       7.638736    6[1-(0),1-(0),6-(8,8),7-(6,6)]
   120       -3.02229       -3.02229       -3.02229    6[6-(1,1,7),8-(0),8-(29)]
   121       2.370554       2.370554       2.370554    6[1-(0),1-(0),6-(8,8),7-(6,6)]
   122       3.455499       3.455499       3.455499    6[6-(1,1,7),8-(0),8-(29)]
   123       2.508268       2.508268       2.508268    6[1-(0),1-(0),6-(8,8),7-(6,6)]
   124        3.97374        3.97374        3.97374    6[6-(1,1,7),8-(0),8-(29)]
   125       -0.99717       -0.99717       -0.99717    6[1-(0),1-(0),6-(1,1,7),7-(1,1,29)]
   126      -0.175031      -0.175031      -0.175031    6[1-(0),1-(0),6-(1,1,7),7-(1,1,29)]
   127       4.273949       4.273949       4.273949    6[7-(6),7-(6),7-(6,6)]
   128       4.310408       4.310408       4.310408    6[7-(6),7-(6),7-(6,6)]
   129       4.959364       4.959364       4.959364    6[7-(6),7-(6),7-(6,6)]
   130       3.837842       3.837842       3.837842    6[1-(0),1-(0),6-(8,8),7-(6,6)]
   131       2.432635       2.432635       2.432635    6[6-(1,1,7),8-(0),8-(29)]
   132       4.045145       4.045145       4.045145    6[1-(0),1-(0),6-(8,8),7-(6,6)]
   133       5.387561       5.387561       5.387561    6[6-(1,1,7),8-(0),8-(29)]
   134       3.715699       3.715699       3.715699    6[1-(0),1-(0),6-(8,8),7-(6,6)]
   135       2.268369       2.268369       2.268369    6[6-(1,1,7),8-(0),8-(29)]
   136        4.36706        4.36706        4.36706    6[1-(0),1-(0),6-(8,8),7-(6,6)]
   137       5.792434       5.792434       5.792434    6[6-(1,1,7),8-(0),8-(29)]
   138       5.642229       5.642229       5.642229    6[1-(0),1-(0),6-(8,8),7-(6,6)]
   139       6.727174       6.727174       6.727174    6[6-(1,1,7),8-(0),8-(29)]
   140       5.779943       5.779943       5.779943    6[1-(0),1-(0),6-(8,8),7-(6,6)]
   141       7.245416       7.245416       7.245416    6[6-(1,1,7),8-(0),8-(29)]
   142       7.817555       7.817555       7.817555    6[1-(0),1-(0),6-(1,1,7),7-(1,1,29)]
   143       8.639694       8.639694       8.639694    6[1-(0),1-(0),6-(1,1,7),7-(1,1,29)]
   144      -1.002274      -1.002274      -1.002274    6[7-(6),7-(6),7-(6,6)]
   145      -1.038733      -1.038733      -1.038733    6[7-(6),7-(6),7-(6,6)]
   146      10.398711      10.398711      10.398711    6[7-(6),7-(6),7-(6,6)]
   147      -0.566167      -0.566167      -0.566167    6[1-(0),1-(0),6-(8,8),7-(6,6)]
   148       0.839041       0.839041       0.839041    6[6-(1,1,7),8-(0),8-(29)]
   149       -0.77347       -0.77347       -0.77347    6[1-(0),1-(0),6-(8,8),7-(6,6)]
   150       9.970515       9.970515       9.970515    6[6-(1,1,7),8-(0),8-(29)]
   151      -0.444024      -0.444024      -0.444024    6[1-(0),1-(0),6-(8,8),7-(6,6)]
   152       1.003307       1.003307       1.003307    6[6-(1,1,7),8-(0),8-(29)]
   153      -1.095385      -1.095385      -1.095385    6[1-(0),1-(0),6-(8,8),7-(6,6)]
   154       9.565641       9.565641       9.565641    6[6-(1,1,7),8-(0),8-(29)]
   155       4.172797       4.172797       4.172797    6[1-(0),1-(0),6-(8,8),7-(6,6)]
   156       3.087852       3.087852       3.087852    6[6-(1,1,7),8-(0),8-(29)]
   157       4.035083       4.035083       4.035083    6[1-(0),1-(0),6-(8,8),7-(6,6)]
   158       2.569611       2.569611       2.569611    6[6-(1,1,7),8-(0),8-(29)]
   159       7.540521       7.540521       7.540521    6[1-(0),1-(0),6-(1,1,7),7-(1,1,29)]
   160       6.718382       6.718382       6.718382    6[1-(0),1-(0),6-(1,1,7),7-(1,1,29)]
   161        2.45946        2.45946        2.45946    7[6-(7,7),6-(7,7)]
   162       1.795942       1.795942       1.795942    7[6-(7,7),6-(7,7)]
   163        1.81966        1.81966        1.81966    7[6-(7,7),6-(7,7)]
   164       2.512957       2.512957       2.512957    7[6-(1,1,6),6-(1,1,6),6-(7,7)]
   165        2.42468        2.42468        2.42468    7[6-(1,1,6),6-(1,1,6),6-(7,7)]
   166         0.9895         0.9895         0.9895    7[6-(1,1,6),6-(1,1,6),6-(7,7)]
   167      -1.350846      -1.350846      -1.350846    7[1-(0),1-(0),6-(1,1,6),29-(7,8,8)]
   168      -1.597777      -1.597777      -1.597777    7[1-(0),1-(0),6-(1,1,6),29-(7,8,8)]
   169       7.355567       7.355567       7.355567    7[6-(7,7),6-(7,7)]
   170      -4.067315      -4.067315      -4.067315    7[6-(7,7),6-(7,7)]
   171      -4.091034      -4.091034      -4.091034    7[6-(7,7),6-(7,7)]
   172        7.30207        7.30207        7.30207    7[6-(1,1,6),6-(1,1,6),6-(7,7)]
   173       7.390346       7.390346       7.390346    7[6-(1,1,6),6-(1,1,6),6-(7,7)]
   174       2.282176       2.282176       2.282176    7[6-(1,1,6),6-(1,1,6),6-(7,7)]
   175      -0.920528      -0.920528      -0.920528    7[1-(0),1-(0),6-(1,1,6),29-(7,8,8)]
   176      -0.673596      -0.673596      -0.673596    7[1-(0),1-(0),6-(1,1,6),29-(7,8,8)]
   177       4.083891       4.083891       4.083891    7[6-(7,7),6-(7,7)]
   178       4.747409       4.747409       4.747409    7[6-(7,7),6-(7,7)]
   179       4.723691       4.723691       4.723691    7[6-(7,7),6-(7,7)]
   180       4.030394       4.030394       4.030394    7[6-(1,1,6),6-(1,1,6),6-(7,7)]
   181       4.118671       4.118671       4.118671    7[6-(1,1,6),6-(1,1,6),6-(7,7)]
   182       5.553851       5.553851       5.553851    7[6-(1,1,6),6-(1,1,6),6-(7,7)]
   183       7.894197       7.894197       7.894197    7[1-(0),1-(0),6-(1,1,6),29-(7,8,8)]
   184       8.141128       8.141128       8.141128    7[1-(0),1-(0),6-(1,1,6),29-(7,8,8)]
   185      -0.812216      -0.812216      -0.812216    7[6-(7,7),6-(7,7)]
   186      10.610666      10.610666      10.610666    7[6-(7,7),6-(7,7)]
   187      10.634385      10.634385      10.634385    7[6-(7,7),6-(7,7)]
   188      -0.758719      -0.758719      -0.758719    7[6-(1,1,6),6-(1,1,6),6-(7,7)]
   189      -0.846995      -0.846995      -0.846995    7[6-(1,1,6),6-(1,1,6),6-(7,7)]
   190       4.261175       4.261175       4.261175    7[6-(1,1,6),6-(1,1,6),6-(7,7)]
   191       7.463879       7.463879       7.463879    7[1-(0),1-(0),6-(1,1,6),29-(7,8,8)]
   192       7.216947       7.216947       7.216947    7[1-(0),1-(0),6-(1,1,6),29-(7,8,8)]
   193       9.800492       9.800492       9.800492    8[6-(6,8),29-(8)]
   194       5.026597       5.026597       5.026597    8[6-(6,8)]
   195       1.141269       1.141269       1.141269    8[6-(6,8),29-(8)]
   196       0.197419       0.197419       0.197419    8[6-(6,8)]
   197      10.148559      10.148559      10.148559    8[6-(6,8)]
   198       5.079109       5.079109       5.079109    8[6-(6,8),29-(8)]
   199      -0.061034      -0.061034      -0.061034    8[6-(6,8),29-(8)]
   200       0.450539       0.450539       0.450539    8[6-(6,8)]
   201      -1.088118      -1.088118      -1.088118    8[6-(6,8),29-(7,7,8)]
   202      -0.138925      -0.138925      -0.138925    8[6-(6,8)]
   203      -1.603567      -1.603567      -1.603567    8[6-(6,8),29-(7,7,8)]
   204      -0.937555      -0.937555      -0.937555    8[6-(6,8)]
   205       5.557583       5.557583       5.557583    8[6-(6,8),29-(8)]
   206        4.78843        4.78843        4.78843    8[6-(6,8)]
   207      -3.412642      -3.412642      -3.412642    8[6-(6,8),29-(8)]
   208      -2.468793      -2.468793      -2.468793    8[6-(6,8)]
   209       5.209517       5.209517       5.209517    8[6-(6,8)]
   210       4.735917       4.735917       4.735917    8[6-(6,8),29-(8)]
   211       -2.21034       -2.21034       -2.21034    8[6-(6,8),29-(8)]
   212      -2.721913      -2.721913      -2.721913    8[6-(6,8)]
   213      -1.183256      -1.183256      -1.183256    8[6-(6,8),29-(7,7,8)]
   214       3.410601       3.410601       3.410601    8[6-(6,8)]
   215       4.875243       4.875243       4.875243    8[6-(6,8),29-(7,7,8)]
   216       4.209231       4.209231       4.209231    8[6-(6,8)]
   217      -3.257141      -3.257141      -3.257141    8[6-(6,8),29-(8)]
   218       1.516754       1.516754       1.516754    8[6-(6,8)]
   219       5.402082       5.402082       5.402082    8[6-(6,8),29-(8)]
   220       6.345932       6.345932       6.345932    8[6-(6,8)]
   221      -3.605208      -3.605208      -3.605208    8[6-(6,8)]
   222       1.464242       1.464242       1.464242    8[6-(6,8),29-(8)]
   223       6.604385       6.604385       6.604385    8[6-(6,8),29-(8)]
   224       6.092812       6.092812       6.092812    8[6-(6,8)]
   225       7.631469       7.631469       7.631469    8[6-(6,8),29-(7,7,8)]
   226       6.682276       6.682276       6.682276    8[6-(6,8)]
   227       8.146918       8.146918       8.146918    8[6-(6,8),29-(7,7,8)]
   228       7.480906       7.480906       7.480906    8[6-(6,8)]
   229       0.985768       0.985768       0.985768    8[6-(6,8),29-(8)]
   230       1.754921       1.754921       1.754921    8[6-(6,8)]
   231       9.955993       9.955993       9.955993    8[6-(6,8),29-(8)]
   232       9.012144       9.012144       9.012144    8[6-(6,8)]
   233       1.333834       1.333834       1.333834    8[6-(6,8)]
   234       1.807434       1.807434       1.807434    8[6-(6,8),29-(8)]
   235       8.753691       8.753691       8.753691    8[6-(6,8),29-(8)]
   236       9.265264       9.265264       9.265264    8[6-(6,8)]
   237       7.726607       7.726607       7.726607    8[6-(6,8),29-(7,7,8)]
   238        3.13275        3.13275        3.13275    8[6-(6,8)]
   239       1.668108       1.668108       1.668108    8[6-(6,8),29-(7,7,8)]
   240        2.33412        2.33412        2.33412    8[6-(6,8)]
