# Supplementary material for: A collection of forcefield precursors for metal–organic frameworks
Source: RSC Adv. 2019 Nov 13;9(63):36492–507. doi: 10.1039/c9ra07327b (PMC9075174; doi:10.1039/c9ra07327b)
Supplement: RA-009-C9RA07327B-s805 [file RA-009-C9RA07327B-s805.txt]

GAXDIS10_clean

8.721000    0.000000    0.000000
0.000000    11.026000    0.000000
0.000000    0.000000    13.540000

     1            0.0            0.0            0.0    48[7-(6),7-(6),7-(6),7-(6),7-(6),7-(6)]
     2         4.3605         4.3605         4.3605    48[7-(6),7-(6),7-(6),7-(6),7-(6),7-(6)]
     3         4.3605         4.3605         4.3605    48[6-(6),6-(7),6-(7),6-(7)]
     4         4.3605         4.3605         4.3605    48[6-(6),6-(7),6-(7),6-(7)]
     5            0.0            0.0            0.0    48[6-(6),6-(7),6-(7),6-(7)]
     6            0.0            0.0            0.0    48[6-(6),6-(7),6-(7),6-(7)]
     7       6.178828       6.178828       6.178828    6[7-(48),48-(6,6,6)]
     8       6.179701       6.179701       6.179701    6[7-(48),48-(6,6,6)]
     9       6.902671       6.902671       6.902671    6[7-(48),48-(6,6,6)]
    10       6.901799       6.901799       6.901799    6[7-(48),48-(6,6,6)]
    11       1.818329       1.818329       1.818329    6[7-(48),48-(6,6,6)]
    12       1.819201       1.819201       1.819201    6[7-(48),48-(6,6,6)]
    13       2.542171       2.542171       2.542171    6[7-(48),48-(6,6,6)]
    14       2.541299       2.541299       2.541299    6[7-(48),48-(6,6,6)]
    15            0.0            0.0            0.0    6[7-(48),48-(6,6,6)]
    16            0.0            0.0            0.0    6[7-(48),48-(6,6,6)]
    17         4.3605         4.3605         4.3605    6[7-(48),48-(6,6,6)]
    18         4.3605         4.3605         4.3605    6[7-(48),48-(6,6,6)]
    19         4.3605         4.3605         4.3605    6[6-(48),48-(6,6,6)]
    20         4.3605         4.3605         4.3605    6[6-(48),48-(6,6,6)]
    21            0.0            0.0            0.0    6[6-(48),48-(6,6,6)]
    22            0.0            0.0            0.0    6[6-(48),48-(6,6,6)]
    23       7.057905       7.057905       7.057905    7[6-(48),48-(7,7,7,7,7)]
    24       7.052673       7.052673       7.052673    7[6-(48),48-(7,7,7,7,7)]
    25       6.023595       6.023595       6.023595    7[6-(48),48-(7,7,7,7,7)]
    26       6.028827       6.028827       6.028827    7[6-(48),48-(7,7,7,7,7)]
    27       2.697405       2.697405       2.697405    7[6-(48),48-(7,7,7,7,7)]
    28       2.692173       2.692173       2.692173    7[6-(48),48-(7,7,7,7,7)]
    29       1.663095       1.663095       1.663095    7[6-(48),48-(7,7,7,7,7)]
    30       1.668327       1.668327       1.668327    7[6-(48),48-(7,7,7,7,7)]
    31            0.0            0.0            0.0    7[6-(48),48-(7,7,7,7,7)]
    32            0.0            0.0            0.0    7[6-(48),48-(7,7,7,7,7)]
    33         4.3605         4.3605         4.3605    7[6-(48),48-(7,7,7,7,7)]
    34         4.3605         4.3605         4.3605    7[6-(48),48-(7,7,7,7,7)]
