# Supplementary material for: A collection of forcefield precursors for metal–organic frameworks
Source: RSC Adv. 2019 Nov 13;9(63):36492–507. doi: 10.1039/c9ra07327b (PMC9075174; doi:10.1039/c9ra07327b)
Supplement: RA-009-C9RA07327B-s806 [file RA-009-C9RA07327B-s806.txt]

GAXKUN_clean

14.498000    0.000000    0.000000
0.000000    14.899000    0.000000
0.000000    0.000000    17.473000

     1         3.6245         3.6245         3.6245    48[7-(6,6),7-(6,6),8-(6),8-(6),8-(6),8-(6)]
     2        10.8735        10.8735        10.8735    48[7-(6,6),7-(6,6),8-(6),8-(6),8-(6),8-(6)]
     3         3.6245         3.6245         3.6245    48[7-(6,6),7-(6,6),8-(6),8-(6),8-(6),8-(6)]
     4        10.8735        10.8735        10.8735    48[7-(6,6),7-(6,6),8-(6),8-(6),8-(6),8-(6)]
     5      10.550195      10.550195      10.550195    1[6-(6,7)]
     6      11.699886      11.699886      11.699886    1[6-(6,6)]
     7       0.584269       0.584269       0.584269    1[6-(6,6)]
     8      13.831092      13.831092      13.831092    1[6-(6,7)]
     9      12.932216      12.932216      12.932216    1[6-(6,6)]
    10      14.161646      14.161646      14.161646    1[6-(6,6)]
    11       2.737222       2.737222       2.737222    1[6-(6,6)]
    12       1.535338       1.535338       1.535338    1[6-(6,6)]
    13      11.196805      11.196805      11.196805    1[6-(6,7)]
    14      10.047114      10.047114      10.047114    1[6-(6,6)]
    15       6.664731       6.664731       6.664731    1[6-(6,6)]
    16       7.915908       7.915908       7.915908    1[6-(6,7)]
    17       8.814784       8.814784       8.814784    1[6-(6,6)]
    18       7.585354       7.585354       7.585354    1[6-(6,6)]
    19       4.511778       4.511778       4.511778    1[6-(6,6)]
    20       5.713662       5.713662       5.713662    1[6-(6,6)]
    21       3.301195       3.301195       3.301195    1[6-(6,7)]
    22       4.450886       4.450886       4.450886    1[6-(6,6)]
    23       7.833269       7.833269       7.833269    1[6-(6,6)]
    24       6.582092       6.582092       6.582092    1[6-(6,7)]
    25       5.683216       5.683216       5.683216    1[6-(6,6)]
    26       6.912646       6.912646       6.912646    1[6-(6,6)]
    27       9.986222       9.986222       9.986222    1[6-(6,6)]
    28       8.784338       8.784338       8.784338    1[6-(6,6)]
    29       3.947805       3.947805       3.947805    1[6-(6,7)]
    30       2.798114       2.798114       2.798114    1[6-(6,6)]
    31      13.913731      13.913731      13.913731    1[6-(6,6)]
    32       0.666908       0.666908       0.666908    1[6-(6,7)]
    33       1.565784       1.565784       1.565784    1[6-(6,6)]
    34       0.336354       0.336354       0.336354    1[6-(6,6)]
    35      11.760778      11.760778      11.760778    1[6-(6,6)]
    36      12.962662      12.962662      12.962662    1[6-(6,6)]
    37      11.196805      11.196805      11.196805    1[6-(6,7)]
    38      10.047114      10.047114      10.047114    1[6-(6,6)]
    39       6.664731       6.664731       6.664731    1[6-(6,6)]
    40       7.915908       7.915908       7.915908    1[6-(6,7)]
    41       8.814784       8.814784       8.814784    1[6-(6,6)]
    42       7.585354       7.585354       7.585354    1[6-(6,6)]
    43       4.511778       4.511778       4.511778    1[6-(6,6)]
    44       5.713662       5.713662       5.713662    1[6-(6,6)]
    45      10.550195      10.550195      10.550195    1[6-(6,7)]
    46      11.699886      11.699886      11.699886    1[6-(6,6)]
    47       0.584269       0.584269       0.584269    1[6-(6,6)]
    48      13.831092      13.831092      13.831092    1[6-(6,7)]
    49      12.932216      12.932216      12.932216    1[6-(6,6)]
    50      14.161646      14.161646      14.161646    1[6-(6,6)]
    51       2.737222       2.737222       2.737222    1[6-(6,6)]
    52       1.535338       1.535338       1.535338    1[6-(6,6)]
    53       3.947805       3.947805       3.947805    1[6-(6,7)]
    54       2.798114       2.798114       2.798114    1[6-(6,6)]
    55      13.913731      13.913731      13.913731    1[6-(6,6)]
    56       0.666908       0.666908       0.666908    1[6-(6,7)]
    57       1.565784       1.565784       1.565784    1[6-(6,6)]
    58       0.336354       0.336354       0.336354    1[6-(6,6)]
    59      11.760778      11.760778      11.760778    1[6-(6,6)]
    60      12.962662      12.962662      12.962662    1[6-(6,6)]
    61       3.301195       3.301195       3.301195    1[6-(6,7)]
    62       4.450886       4.450886       4.450886    1[6-(6,6)]
    63       7.833269       7.833269       7.833269    1[6-(6,6)]
    64       6.582092       6.582092       6.582092    1[6-(6,7)]
    65       5.683216       5.683216       5.683216    1[6-(6,6)]
    66       6.912646       6.912646       6.912646    1[6-(6,6)]
    67       9.986222       9.986222       9.986222    1[6-(6,6)]
    68       8.784338       8.784338       8.784338    1[6-(6,6)]
    69      11.479516      11.479516      11.479516    6[1-(0),6-(1,6),7-(6,48)]
    70      12.169621      12.169621      12.169621    6[1-(0),6-(1,7),6-(6,6)]
    71      13.546931      13.546931      13.546931    6[6-(1,6),6-(1,6),6-(6,6)]
    72      14.154397      14.154397      14.154397    6[1-(0),6-(1,7),6-(6,6)]
    73      13.391803      13.391803      13.391803    6[1-(0),6-(1,6),7-(6,48)]
    74      14.332723      14.332723      14.332723    6[6-(1,6),6-(1,6),6-(6,6)]
    75      13.799196      13.799196      13.799196    6[1-(0),6-(1,6),6-(6,6)]
    76       0.043494       0.043494       0.043494    6[1-(0),6-(1,6),6-(6,6)]
    77       1.323667       1.323667       1.323667    6[6-(1,6),6-(1,6),6-(8,8)]
    78       1.867342       1.867342       1.867342    6[1-(0),6-(1,6),6-(6,6)]
    79       1.142442       1.142442       1.142442    6[1-(0),6-(1,6),6-(6,6)]
    80       2.118158       2.118158       2.118158    6[6-(6,6),8-(48),8-(48)]
    81      10.267484      10.267484      10.267484    6[1-(0),6-(1,6),7-(6,48)]
    82       9.577379       9.577379       9.577379    6[1-(0),6-(1,7),6-(6,6)]
    83       8.200069       8.200069       8.200069    6[6-(1,6),6-(1,6),6-(6,6)]
    84       7.592603       7.592603       7.592603    6[1-(0),6-(1,7),6-(6,6)]
    85       8.355197       8.355197       8.355197    6[1-(0),6-(1,6),7-(6,48)]
    86       7.414277       7.414277       7.414277    6[6-(1,6),6-(1,6),6-(6,6)]
    87       7.947804       7.947804       7.947804    6[1-(0),6-(1,6),6-(6,6)]
    88       7.205506       7.205506       7.205506    6[1-(0),6-(1,6),6-(6,6)]
    89       5.925333       5.925333       5.925333    6[6-(1,6),6-(1,6),6-(8,8)]
    90       5.381658       5.381658       5.381658    6[1-(0),6-(1,6),6-(6,6)]
    91       6.106558       6.106558       6.106558    6[1-(0),6-(1,6),6-(6,6)]
    92       5.130842       5.130842       5.130842    6[6-(6,6),8-(48),8-(48)]
    93       4.230516       4.230516       4.230516    6[1-(0),6-(1,6),7-(6,48)]
    94       4.920621       4.920621       4.920621    6[1-(0),6-(1,7),6-(6,6)]
    95       6.297931       6.297931       6.297931    6[6-(1,6),6-(1,6),6-(6,6)]
    96       6.905397       6.905397       6.905397    6[1-(0),6-(1,7),6-(6,6)]
    97       6.142803       6.142803       6.142803    6[1-(0),6-(1,6),7-(6,48)]
    98       7.083723       7.083723       7.083723    6[6-(1,6),6-(1,6),6-(6,6)]
    99       6.550196       6.550196       6.550196    6[1-(0),6-(1,6),6-(6,6)]
   100       7.292494       7.292494       7.292494    6[1-(0),6-(1,6),6-(6,6)]
   101       8.572667       8.572667       8.572667    6[6-(1,6),6-(1,6),6-(8,8)]
   102       9.116342       9.116342       9.116342    6[1-(0),6-(1,6),6-(6,6)]
   103       8.391442       8.391442       8.391442    6[1-(0),6-(1,6),6-(6,6)]
   104       9.367158       9.367158       9.367158    6[6-(6,6),8-(48),8-(48)]
   105       3.018484       3.018484       3.018484    6[1-(0),6-(1,6),7-(6,48)]
   106       2.328379       2.328379       2.328379    6[1-(0),6-(1,7),6-(6,6)]
   107       0.951069       0.951069       0.951069    6[6-(1,6),6-(1,6),6-(6,6)]
   108       0.343603       0.343603       0.343603    6[1-(0),6-(1,7),6-(6,6)]
   109       1.106197       1.106197       1.106197    6[1-(0),6-(1,6),7-(6,48)]
   110       0.165277       0.165277       0.165277    6[6-(1,6),6-(1,6),6-(6,6)]
   111       0.698804       0.698804       0.698804    6[1-(0),6-(1,6),6-(6,6)]
   112      14.454506      14.454506      14.454506    6[1-(0),6-(1,6),6-(6,6)]
   113      13.174333      13.174333      13.174333    6[6-(1,6),6-(1,6),6-(8,8)]
   114      12.630658      12.630658      12.630658    6[1-(0),6-(1,6),6-(6,6)]
   115      13.355558      13.355558      13.355558    6[1-(0),6-(1,6),6-(6,6)]
   116      12.379842      12.379842      12.379842    6[6-(6,6),8-(48),8-(48)]
   117      10.267484      10.267484      10.267484    6[1-(0),6-(1,6),7-(6,48)]
   118       9.577379       9.577379       9.577379    6[1-(0),6-(1,7),6-(6,6)]
   119       8.200069       8.200069       8.200069    6[6-(1,6),6-(1,6),6-(6,6)]
   120       7.592603       7.592603       7.592603    6[1-(0),6-(1,7),6-(6,6)]
   121       8.355197       8.355197       8.355197    6[1-(0),6-(1,6),7-(6,48)]
   122       7.414277       7.414277       7.414277    6[6-(1,6),6-(1,6),6-(6,6)]
   123       7.947804       7.947804       7.947804    6[1-(0),6-(1,6),6-(6,6)]
   124       7.205506       7.205506       7.205506    6[1-(0),6-(1,6),6-(6,6)]
   125       5.925333       5.925333       5.925333    6[6-(1,6),6-(1,6),6-(8,8)]
   126       5.381658       5.381658       5.381658    6[1-(0),6-(1,6),6-(6,6)]
   127       6.106558       6.106558       6.106558    6[1-(0),6-(1,6),6-(6,6)]
   128       5.130842       5.130842       5.130842    6[6-(6,6),8-(48),8-(48)]
   129      11.479516      11.479516      11.479516    6[1-(0),6-(1,6),7-(6,48)]
   130      12.169621      12.169621      12.169621    6[1-(0),6-(1,7),6-(6,6)]
   131      13.546931      13.546931      13.546931    6[6-(1,6),6-(1,6),6-(6,6)]
   132      14.154397      14.154397      14.154397    6[1-(0),6-(1,7),6-(6,6)]
   133      13.391803      13.391803      13.391803    6[1-(0),6-(1,6),7-(6,48)]
   134      14.332723      14.332723      14.332723    6[6-(1,6),6-(1,6),6-(6,6)]
   135      13.799196      13.799196      13.799196    6[1-(0),6-(1,6),6-(6,6)]
   136       0.043494       0.043494       0.043494    6[1-(0),6-(1,6),6-(6,6)]
   137       1.323667       1.323667       1.323667    6[6-(1,6),6-(1,6),6-(8,8)]
   138       1.867342       1.867342       1.867342    6[1-(0),6-(1,6),6-(6,6)]
   139       1.142442       1.142442       1.142442    6[1-(0),6-(1,6),6-(6,6)]
   140       2.118158       2.118158       2.118158    6[6-(6,6),8-(48),8-(48)]
   141       3.018484       3.018484       3.018484    6[1-(0),6-(1,6),7-(6,48)]
   142       2.328379       2.328379       2.328379    6[1-(0),6-(1,7),6-(6,6)]
   143       0.951069       0.951069       0.951069    6[6-(1,6),6-(1,6),6-(6,6)]
   144       0.343603       0.343603       0.343603    6[1-(0),6-(1,7),6-(6,6)]
   145       1.106197       1.106197       1.106197    6[1-(0),6-(1,6),7-(6,48)]
   146       0.165277       0.165277       0.165277    6[6-(1,6),6-(1,6),6-(6,6)]
   147       0.698804       0.698804       0.698804    6[1-(0),6-(1,6),6-(6,6)]
   148      14.454506      14.454506      14.454506    6[1-(0),6-(1,6),6-(6,6)]
   149      13.174333      13.174333      13.174333    6[6-(1,6),6-(1,6),6-(8,8)]
   150      12.630658      12.630658      12.630658    6[1-(0),6-(1,6),6-(6,6)]
   151      13.355558      13.355558      13.355558    6[1-(0),6-(1,6),6-(6,6)]
   152      12.379842      12.379842      12.379842    6[6-(6,6),8-(48),8-(48)]
   153       4.230516       4.230516       4.230516    6[1-(0),6-(1,6),7-(6,48)]
   154       4.920621       4.920621       4.920621    6[1-(0),6-(1,7),6-(6,6)]
   155       6.297931       6.297931       6.297931    6[6-(1,6),6-(1,6),6-(6,6)]
   156       6.905397       6.905397       6.905397    6[1-(0),6-(1,7),6-(6,6)]
   157       6.142803       6.142803       6.142803    6[1-(0),6-(1,6),7-(6,48)]
   158       7.083723       7.083723       7.083723    6[6-(1,6),6-(1,6),6-(6,6)]
   159       6.550196       6.550196       6.550196    6[1-(0),6-(1,6),6-(6,6)]
   160       7.292494       7.292494       7.292494    6[1-(0),6-(1,6),6-(6,6)]
   161       8.572667       8.572667       8.572667    6[6-(1,6),6-(1,6),6-(8,8)]
   162       9.116342       9.116342       9.116342    6[1-(0),6-(1,6),6-(6,6)]
   163       8.391442       8.391442       8.391442    6[1-(0),6-(1,6),6-(6,6)]
   164       9.367158       9.367158       9.367158    6[6-(6,6),8-(48),8-(48)]
   165       12.06973       12.06973       12.06973    7[6-(1,6),6-(1,6),48-(7,8,8,8,8)]
   166        9.67727        9.67727        9.67727    7[6-(1,6),6-(1,6),48-(7,8,8,8,8)]
   167        4.82073        4.82073        4.82073    7[6-(1,6),6-(1,6),48-(7,8,8,8,8)]
   168        2.42827        2.42827        2.42827    7[6-(1,6),6-(1,6),48-(7,8,8,8,8)]
   169        9.67727        9.67727        9.67727    7[6-(1,6),6-(1,6),48-(7,8,8,8,8)]
   170       12.06973       12.06973       12.06973    7[6-(1,6),6-(1,6),48-(7,8,8,8,8)]
   171        2.42827        2.42827        2.42827    7[6-(1,6),6-(1,6),48-(7,8,8,8,8)]
   172        4.82073        4.82073        4.82073    7[6-(1,6),6-(1,6),48-(7,8,8,8,8)]
   173       1.591445       1.591445       1.591445    8[6-(6,8),48-(7,7,8,8,8)]
   174       3.308444       3.308444       3.308444    8[6-(6,8),48-(7,7,8,8,8)]
   175       5.657555       5.657555       5.657555    8[6-(6,8),48-(7,7,8,8,8)]
   176       3.940556       3.940556       3.940556    8[6-(6,8),48-(7,7,8,8,8)]
   177       8.840445       8.840445       8.840445    8[6-(6,8),48-(7,7,8,8,8)]
   178      10.557444      10.557444      10.557444    8[6-(6,8),48-(7,7,8,8,8)]
   179      12.906555      12.906555      12.906555    8[6-(6,8),48-(7,7,8,8,8)]
   180      11.189556      11.189556      11.189556    8[6-(6,8),48-(7,7,8,8,8)]
   181       5.657555       5.657555       5.657555    8[6-(6,8),48-(7,7,8,8,8)]
   182       3.940556       3.940556       3.940556    8[6-(6,8),48-(7,7,8,8,8)]
   183       1.591445       1.591445       1.591445    8[6-(6,8),48-(7,7,8,8,8)]
   184       3.308444       3.308444       3.308444    8[6-(6,8),48-(7,7,8,8,8)]
   185      12.906555      12.906555      12.906555    8[6-(6,8),48-(7,7,8,8,8)]
   186      11.189556      11.189556      11.189556    8[6-(6,8),48-(7,7,8,8,8)]
   187       8.840445       8.840445       8.840445    8[6-(6,8),48-(7,7,8,8,8)]
   188      10.557444      10.557444      10.557444    8[6-(6,8),48-(7,7,8,8,8)]
