# Supplementary material for: A collection of forcefield precursors for metal–organic frameworks
Source: RSC Adv. 2019 Nov 13;9(63):36492–507. doi: 10.1039/c9ra07327b (PMC9075174; doi:10.1039/c9ra07327b)
Supplement: RA-009-C9RA07327B-s807 [file RA-009-C9RA07327B-s807.txt]

GAXQIH_clean

11.144000    0.000000    0.000000
-5.572067    14.183980    0.000000
0.000000    -7.415282    14.957828

     1      -2.786034      -2.786034      -2.786034    28[7-(6,6),7-(6,6),8-(6),8-(6)]
     2       2.785967       2.785967       2.785967    28[7-(6,6),7-(6,6),8-(6),8-(6)]
     3       2.785966       2.785966       2.785966    28[7-(6,6),7-(6,6),8-(6),8-(6),8-(6),8-(6)]
     4      -2.786034      -2.786034      -2.786034    28[7-(6,6),7-(6,6),8-(6),8-(6),8-(6),8-(6)]
     5       0.456882       0.456882       0.456882    1[6-(6,6)]
     6      -2.702458      -2.702458      -2.702458    1[6-(6,6)]
     7       -0.99518       -0.99518       -0.99518    1[6-(7,7)]
     8       6.131407       6.131407       6.131407    1[6-(6,7)]
     9        5.50624        5.50624        5.50624    1[6-(6,6)]
    10       8.267724       8.267724       8.267724    1[6-(6,6)]
    11       8.789252       8.789252       8.789252    1[6-(6,7)]
    12       2.791514       2.791514       2.791514    1[6-(6,6)]
    13       3.403329       3.403329       3.403329    1[6-(6,7)]
    14       0.909314       0.909314       0.909314    1[6-(6,7)]
    15       0.219492       0.219492       0.219492    1[6-(6,6)]
    16      -0.780136      -0.780136      -0.780136    1[7-(6,7)]
    17       0.138169       0.138169       0.138169    1[7-(6,6)]
    18       6.028859       6.028859       6.028859    1[6-(6,6)]
    19       2.869551       2.869551       2.869551    1[6-(6,6)]
    20       4.576794       4.576794       4.576794    1[6-(7,7)]
    21       0.559384       0.559384       0.559384    1[6-(6,7)]
    22      -0.065806      -0.065806      -0.065806    1[6-(6,6)]
    23       2.695676       2.695676       2.695676    1[6-(6,6)]
    24       3.217227       3.217227       3.217227    1[6-(6,7)]
    25       8.363563       8.363563       8.363563    1[6-(6,6)]
    26        8.97536        8.97536        8.97536    1[6-(6,7)]
    27        6.48132        6.48132        6.48132    1[6-(6,7)]
    28       5.791515       5.791515       5.791515    1[6-(6,6)]
    29       4.791909       4.791909       4.791909    1[7-(6,7)]
    30       5.710135       5.710135       5.710135    1[7-(6,6)]
    31       5.115051       5.115051       5.115051    1[6-(6,6)]
    32       8.274391       8.274391       8.274391    1[6-(6,6)]
    33       6.567113       6.567113       6.567113    1[6-(7,7)]
    34      -0.559474      -0.559474      -0.559474    1[6-(6,7)]
    35       0.065693       0.065693       0.065693    1[6-(6,6)]
    36      -2.695791      -2.695791      -2.695791    1[6-(6,6)]
    37      -3.217319      -3.217319      -3.217319    1[6-(6,7)]
    38       2.780419       2.780419       2.780419    1[6-(6,6)]
    39       2.168604       2.168604       2.168604    1[6-(6,7)]
    40       4.662619       4.662619       4.662619    1[6-(6,7)]
    41       5.352441       5.352441       5.352441    1[6-(6,6)]
    42       6.352069       6.352069       6.352069    1[7-(6,7)]
    43       5.433764       5.433764       5.433764    1[7-(6,6)]
    44      -0.456926      -0.456926      -0.456926    1[6-(6,6)]
    45       2.702382       2.702382       2.702382    1[6-(6,6)]
    46       0.995139       0.995139       0.995139    1[6-(7,7)]
    47       5.012549       5.012549       5.012549    1[6-(6,7)]
    48       5.637739       5.637739       5.637739    1[6-(6,6)]
    49       2.876257       2.876257       2.876257    1[6-(6,6)]
    50       2.354706       2.354706       2.354706    1[6-(6,7)]
    51       -2.79163       -2.79163       -2.79163    1[6-(6,6)]
    52      -3.403427      -3.403427      -3.403427    1[6-(6,7)]
    53      -0.909387      -0.909387      -0.909387    1[6-(6,7)]
    54      -0.219582      -0.219582      -0.219582    1[6-(6,6)]
    55       0.780024       0.780024       0.780024    1[7-(6,7)]
    56      -0.138202      -0.138202      -0.138202    1[7-(6,6)]
    57      -0.018976      -0.018976      -0.018976    6[6-(6,6),8-(28),8-(28)]
    58       -0.65084       -0.65084       -0.65084    6[6-(1,6),6-(6,6),6-(8,8)]
    59        -1.5992        -1.5992        -1.5992    6[6-(1,6),6-(6,6),6-(8,8)]
    60      -2.136347      -2.136347      -2.136347    6[6-(6,6),8-(0),8-(28)]
    61      -0.172757      -0.172757      -0.172757    6[1-(0),6-(6,6),6-(6,7)]
    62      -0.674237      -0.674237      -0.674237    6[6-(1,6),6-(6,7),7-(1,6)]
    63      -1.586935      -1.586935      -1.586935    6[6-(1,6),6-(6,7),7-(6,28)]
    64      -2.071705      -2.071705      -2.071705    6[1-(0),6-(6,6),6-(6,7)]
    65      -1.044215      -1.044215      -1.044215    6[1-(0),7-(1,6),7-(6,28)]
    66       6.568254       6.568254       6.568254    6[1-(0),6-(1,6),7-(6)]
    67        6.18045        6.18045        6.18045    6[1-(0),6-(1,7),6-(6,6)]
    68       6.806746       6.806746       6.806746    6[6-(1,6),6-(1,6),6-(7,7)]
    69        7.80636        7.80636        7.80636    6[1-(0),6-(1,7),6-(6,6)]
    70       8.120614       8.120614       8.120614    6[1-(0),6-(1,6),7-(6)]
    71       6.469091       6.469091       6.469091    6[6-(6,6),7-(6),7-(7)]
    72       1.034105       1.034105       1.034105    6[6-(6,6),7-(1,7),7-(6)]
    73       1.441981       1.441981       1.441981    6[6-(1,6),6-(1,6),6-(7,7)]
    74        2.39925        2.39925        2.39925    6[1-(0),6-(1,7),6-(6,6)]
    75       2.755863       2.755863       2.755863    6[1-(0),6-(1,6),7-(6,28)]
    76        1.28932        1.28932        1.28932    6[1-(0),6-(1,6),7-(6,28)]
    77       0.874758       0.874758       0.874758    6[1-(0),6-(1,7),6-(6,6)]
    78        5.55302        5.55302        5.55302    6[6-(6,6),8-(28),8-(28)]
    79       4.921154       4.921154       4.921154    6[6-(1,6),6-(6,6),6-(8,8)]
    80       3.972805       3.972805       3.972805    6[6-(1,6),6-(6,6),6-(8,8)]
    81        3.43567        3.43567        3.43567    6[6-(6,6),8-(0),8-(28)]
    82       5.399226       5.399226       5.399226    6[1-(0),6-(6,6),6-(6,7)]
    83       4.897746       4.897746       4.897746    6[6-(1,6),6-(6,7),7-(1,6)]
    84       3.985057       3.985057       3.985057    6[6-(1,6),6-(6,7),7-(6,28)]
    85       3.500298       3.500298       3.500298    6[1-(0),6-(6,6),6-(6,7)]
    86       4.527763       4.527763       4.527763    6[1-(0),7-(1,6),7-(6,28)]
    87       0.996226       0.996226       0.996226    6[1-(0),6-(1,6),7-(6)]
    88       0.608408       0.608408       0.608408    6[1-(0),6-(1,7),6-(6,6)]
    89       1.234697       1.234697       1.234697    6[6-(1,6),6-(1,6),6-(7,7)]
    90       2.234317       2.234317       2.234317    6[1-(0),6-(1,7),6-(6,6)]
    91       2.548585       2.548585       2.548585    6[1-(0),6-(1,6),7-(6)]
    92       0.897026       0.897026       0.897026    6[6-(6,6),7-(6),7-(7)]
    93       6.606155       6.606155       6.606155    6[6-(6,6),7-(1,7),7-(6)]
    94       7.014019       7.014019       7.014019    6[6-(1,6),6-(1,6),6-(7,7)]
    95        7.97129        7.97129        7.97129    6[1-(0),6-(1,7),6-(6,6)]
    96       8.327892       8.327892       8.327892    6[1-(0),6-(1,6),7-(6,28)]
    97       6.861334       6.861334       6.861334    6[1-(0),6-(1,6),7-(6,28)]
    98       6.446783       6.446783       6.446783    6[1-(0),6-(1,7),6-(6,6)]
    99       5.590909       5.590909       5.590909    6[6-(6,6),8-(28),8-(28)]
   100       6.222773       6.222773       6.222773    6[6-(1,6),6-(6,6),6-(8,8)]
   101       7.171133       7.171133       7.171133    6[6-(1,6),6-(6,6),6-(8,8)]
   102        7.70828        7.70828        7.70828    6[6-(6,6),8-(0),8-(28)]
   103        5.74469        5.74469        5.74469    6[1-(0),6-(6,6),6-(6,7)]
   104        6.24617        6.24617        6.24617    6[6-(1,6),6-(6,7),7-(1,6)]
   105       7.158868       7.158868       7.158868    6[6-(1,6),6-(6,7),7-(6,28)]
   106       7.643638       7.643638       7.643638    6[1-(0),6-(6,6),6-(6,7)]
   107       6.616148       6.616148       6.616148    6[1-(0),7-(1,6),7-(6,28)]
   108      -0.996321      -0.996321      -0.996321    6[1-(0),6-(1,6),7-(6)]
   109      -0.608517      -0.608517      -0.608517    6[1-(0),6-(1,7),6-(6,6)]
   110      -1.234813      -1.234813      -1.234813    6[6-(1,6),6-(1,6),6-(7,7)]
   111      -2.234427      -2.234427      -2.234427    6[1-(0),6-(1,7),6-(6,6)]
   112      -2.548681      -2.548681      -2.548681    6[1-(0),6-(1,6),7-(6)]
   113      -0.897158      -0.897158      -0.897158    6[6-(6,6),7-(6),7-(7)]
   114       4.537828       4.537828       4.537828    6[6-(6,6),7-(1,7),7-(6)]
   115       4.129952       4.129952       4.129952    6[6-(1,6),6-(1,6),6-(7,7)]
   116       3.172683       3.172683       3.172683    6[1-(0),6-(1,7),6-(6,6)]
   117        2.81607        2.81607        2.81607    6[1-(0),6-(1,6),7-(6,28)]
   118       4.282613       4.282613       4.282613    6[1-(0),6-(1,6),7-(6,28)]
   119       4.697175       4.697175       4.697175    6[1-(0),6-(1,7),6-(6,6)]
   120       0.018913       0.018913       0.018913    6[6-(6,6),8-(28),8-(28)]
   121       0.650779       0.650779       0.650779    6[6-(1,6),6-(6,6),6-(8,8)]
   122       1.599128       1.599128       1.599128    6[6-(1,6),6-(6,6),6-(8,8)]
   123       2.136263       2.136263       2.136263    6[6-(6,6),8-(0),8-(28)]
   124       0.172707       0.172707       0.172707    6[1-(0),6-(6,6),6-(6,7)]
   125       0.674187       0.674187       0.674187    6[6-(1,6),6-(6,7),7-(1,6)]
   126       1.586876       1.586876       1.586876    6[6-(1,6),6-(6,7),7-(6,28)]
   127       2.071635       2.071635       2.071635    6[1-(0),6-(6,6),6-(6,7)]
   128        1.04417        1.04417        1.04417    6[1-(0),7-(1,6),7-(6,28)]
   129       4.575707       4.575707       4.575707    6[1-(0),6-(1,6),7-(6)]
   130       4.963525       4.963525       4.963525    6[1-(0),6-(1,7),6-(6,6)]
   131       4.337236       4.337236       4.337236    6[6-(1,6),6-(1,6),6-(7,7)]
   132       3.337616       3.337616       3.337616    6[1-(0),6-(1,7),6-(6,6)]
   133       3.023348       3.023348       3.023348    6[1-(0),6-(1,6),7-(6)]
   134       4.674907       4.674907       4.674907    6[6-(6,6),7-(6),7-(7)]
   135      -1.034222      -1.034222      -1.034222    6[6-(6,6),7-(1,7),7-(6)]
   136      -1.442086      -1.442086      -1.442086    6[6-(1,6),6-(1,6),6-(7,7)]
   137      -2.399357      -2.399357      -2.399357    6[1-(0),6-(1,7),6-(6,6)]
   138      -2.755959      -2.755959      -2.755959    6[1-(0),6-(1,6),7-(6,28)]
   139      -1.289401      -1.289401      -1.289401    6[1-(0),6-(1,6),7-(6,28)]
   140       -0.87485       -0.87485       -0.87485    6[1-(0),6-(1,7),6-(6,6)]
   141       7.534435       7.534435       7.534435    7[6-(1,6),6-(1,6)]
   142       1.636989       1.636989       1.636989    7[6-(6,7),6-(6,7)]
   143      -0.115962      -0.115962      -0.115962    7[6-(6,7),7-(1,6)]
   144      -0.027918      -0.027918      -0.027918    7[1-(0),6-(6,7),7-(6)]
   145         2.2165         2.2165         2.2165    7[6-(1,6),6-(1,6),28-(7,8,8,8,8)]
   146      -0.353285      -0.353285      -0.353285    7[1-(0),6-(1,7),6-(6,6)]
   147      -1.802013      -1.802013      -1.802013    7[6-(1,7),6-(6,6),28-(7,8,8)]
   148       1.962414       1.962414       1.962414    7[6-(1,6),6-(1,6)]
   149       7.209051       7.209051       7.209051    7[6-(6,7),6-(6,7)]
   150         5.4561         5.4561         5.4561    7[6-(6,7),7-(1,6)]
   151       5.544131       5.544131       5.544131    7[1-(0),6-(6,7),7-(6)]
   152       7.788516       7.788516       7.788516    7[6-(1,6),6-(1,6),28-(7,8,8,8,8)]
   153       5.218688       5.218688       5.218688    7[1-(0),6-(1,7),6-(6,6)]
   154       3.769976       3.769976       3.769976    7[6-(1,7),6-(6,6),28-(7,8,8)]
   155      -1.962502      -1.962502      -1.962502    7[6-(1,6),6-(1,6)]
   156       3.934944       3.934944       3.934944    7[6-(6,7),6-(6,7)]
   157       5.687895       5.687895       5.687895    7[6-(6,7),7-(1,6)]
   158       5.599851       5.599851       5.599851    7[1-(0),6-(6,7),7-(6)]
   159       3.355433       3.355433       3.355433    7[6-(1,6),6-(1,6),28-(7,8,8,8,8)]
   160       5.925218       5.925218       5.925218    7[1-(0),6-(1,7),6-(6,6)]
   161       7.373946       7.373946       7.373946    7[6-(1,7),6-(6,6),28-(7,8,8)]
   162       3.609519       3.609519       3.609519    7[6-(1,6),6-(1,6)]
   163      -1.637118      -1.637118      -1.637118    7[6-(6,7),6-(6,7)]
   164       0.115833       0.115833       0.115833    7[6-(6,7),7-(1,6)]
   165       0.027802       0.027802       0.027802    7[1-(0),6-(6,7),7-(6)]
   166      -2.216583      -2.216583      -2.216583    7[6-(1,6),6-(1,6),28-(7,8,8,8,8)]
   167       0.353245       0.353245       0.353245    7[1-(0),6-(1,7),6-(6,6)]
   168       1.801957       1.801957       1.801957    7[6-(1,7),6-(6,6),28-(7,8,8)]
   169       1.240296       1.240296       1.240296    8[6-(6,8),28-(7,7,8)]
   170      -0.762282      -0.762282      -0.762282    8[6-(6,8),28-(7,7,8,8,8)]
   171      -2.864049      -2.864049      -2.864049    8[6-(6,8),28-(7,7,8,8,8)]
   172      -1.868897      -1.868897      -1.868897    8[6-(6,8)]
   173       6.812292       6.812292       6.812292    8[6-(6,8),28-(7,7,8)]
   174       4.809716       4.809716       4.809716    8[6-(6,8),28-(7,7,8,8,8)]
   175       2.707966       2.707966       2.707966    8[6-(6,8),28-(7,7,8,8,8)]
   176       3.703132       3.703132       3.703132    8[6-(6,8)]
   177       4.331637       4.331637       4.331637    8[6-(6,8),28-(7,7,8)]
   178       6.334215       6.334215       6.334215    8[6-(6,8),28-(7,7,8,8,8)]
   179       8.435982       8.435982       8.435982    8[6-(6,8),28-(7,7,8,8,8)]
   180        7.44083        7.44083        7.44083    8[6-(6,8)]
   181      -1.240359      -1.240359      -1.240359    8[6-(6,8),28-(7,7,8)]
   182       0.762217       0.762217       0.762217    8[6-(6,8),28-(7,7,8,8,8)]
   183       2.863967       2.863967       2.863967    8[6-(6,8),28-(7,7,8,8,8)]
   184       1.868801       1.868801       1.868801    8[6-(6,8)]
