# Supplementary material for: A collection of forcefield precursors for metal–organic frameworks
Source: RSC Adv. 2019 Nov 13;9(63):36492–507. doi: 10.1039/c9ra07327b (PMC9075174; doi:10.1039/c9ra07327b)
Supplement: RA-009-C9RA07327B-s808 [file RA-009-C9RA07327B-s808.txt]

GAYFUJ_clean

10.090300    0.000000    0.000000
-5.045150    8.738456    0.000000
0.000000    0.000000    21.256800

     1       8.755555       8.755555       8.755555    48[7-(6,7),7-(6,7),7-(6,7),7-(6,7)]
     2       1.334745       1.334745       1.334745    48[7-(6,7),7-(6,7),7-(6,7),7-(6,7)]
     3        5.04515        5.04515        5.04515    48[7-(6,7),7-(6,7),7-(6,7),7-(6,7)]
     4      -3.710456      -3.710456      -3.710456    48[7-(6,7),7-(6,7),7-(6,7),7-(6,7)]
     5       3.710405       3.710405       3.710405    48[7-(6,7),7-(6,7),7-(6,7),7-(6,7)]
     6         -5e-05         -5e-05         -5e-05    48[7-(6,7),7-(6,7),7-(6,7),7-(6,7)]
     7       0.109631       0.109631       0.109631    1[6-(6,7)]
     8       1.880126       1.880126       1.880126    1[6-(6,7)]
     9      -2.081124      -2.081124      -2.081124    1[6-(6,7)]
    10      -2.119619      -2.119619      -2.119619    1[6-(6,7)]
    11       1.971493       1.971493       1.971493    1[6-(6,7)]
    12       0.239493       0.239493       0.239493    1[6-(6,7)]
    13       4.935519       4.935519       4.935519    1[6-(6,7)]
    14       3.165024       3.165024       3.165024    1[6-(6,7)]
    15       7.126274       7.126274       7.126274    1[6-(6,7)]
    16       7.164769       7.164769       7.164769    1[6-(6,7)]
    17       3.073657       3.073657       3.073657    1[6-(6,7)]
    18       4.805657       4.805657       4.805657    1[6-(6,7)]
    19       5.154781       5.154781       5.154781    1[6-(6,7)]
    20       6.925276       6.925276       6.925276    1[6-(6,7)]
    21       2.964026       2.964026       2.964026    1[6-(6,7)]
    22       2.925531       2.925531       2.925531    1[6-(6,7)]
    23       7.016643       7.016643       7.016643    1[6-(6,7)]
    24       5.284643       5.284643       5.284643    1[6-(6,7)]
    25      -0.109631      -0.109631      -0.109631    1[6-(6,7)]
    26      -1.880126      -1.880126      -1.880126    1[6-(6,7)]
    27       2.081124       2.081124       2.081124    1[6-(6,7)]
    28       2.119619       2.119619       2.119619    1[6-(6,7)]
    29      -1.971493      -1.971493      -1.971493    1[6-(6,7)]
    30      -0.239493      -0.239493      -0.239493    1[6-(6,7)]
    31       1.205085       1.205085       1.205085    6[6-(1,7),6-(1,7),6-(6,6)]
    32       0.386812       0.386812       0.386812    6[1-(0),6-(6,6),7-(7,48)]
    33       1.359012       1.359012       1.359012    6[1-(0),6-(6,6),7-(7,48)]
    34      -1.856262      -1.856262      -1.856262    6[6-(1,7),6-(1,7),6-(6,6)]
    35       -2.23152       -2.23152       -2.23152    6[1-(0),6-(6,6),7-(7,48)]
    36      -2.252659      -2.252659      -2.252659    6[1-(0),6-(6,6),7-(7,48)]
    37       0.651178       0.651178       0.651178    6[6-(1,7),6-(1,7),6-(6,6)]
    38       1.844709       1.844709       1.844709    6[1-(0),6-(6,6),7-(7,48)]
    39       0.893647       0.893647       0.893647    6[1-(0),6-(6,6),7-(7,48)]
    40       3.840065       3.840065       3.840065    6[6-(1,7),6-(1,7),6-(6,6)]
    41       4.658338       4.658338       4.658338    6[1-(0),6-(6,6),7-(7,48)]
    42       3.686138       3.686138       3.686138    6[1-(0),6-(6,6),7-(7,48)]
    43       6.901412       6.901412       6.901412    6[6-(1,7),6-(1,7),6-(6,6)]
    44        7.27667        7.27667        7.27667    6[1-(0),6-(6,6),7-(7,48)]
    45       7.297809       7.297809       7.297809    6[1-(0),6-(6,6),7-(7,48)]
    46       4.393972       4.393972       4.393972    6[6-(1,7),6-(1,7),6-(6,6)]
    47       3.200441       3.200441       3.200441    6[1-(0),6-(6,6),7-(7,48)]
    48       4.151503       4.151503       4.151503    6[1-(0),6-(6,6),7-(7,48)]
    49       6.250235       6.250235       6.250235    6[6-(1,7),6-(1,7),6-(6,6)]
    50       5.431962       5.431962       5.431962    6[1-(0),6-(6,6),7-(7,48)]
    51       6.404162       6.404162       6.404162    6[1-(0),6-(6,6),7-(7,48)]
    52       3.188888       3.188888       3.188888    6[6-(1,7),6-(1,7),6-(6,6)]
    53        2.81363        2.81363        2.81363    6[1-(0),6-(6,6),7-(7,48)]
    54       2.792491       2.792491       2.792491    6[1-(0),6-(6,6),7-(7,48)]
    55       5.696328       5.696328       5.696328    6[6-(1,7),6-(1,7),6-(6,6)]
    56       6.889859       6.889859       6.889859    6[1-(0),6-(6,6),7-(7,48)]
    57       5.938797       5.938797       5.938797    6[1-(0),6-(6,6),7-(7,48)]
    58      -1.205085      -1.205085      -1.205085    6[6-(1,7),6-(1,7),6-(6,6)]
    59      -0.386812      -0.386812      -0.386812    6[1-(0),6-(6,6),7-(7,48)]
    60      -1.359012      -1.359012      -1.359012    6[1-(0),6-(6,6),7-(7,48)]
    61       1.856262       1.856262       1.856262    6[6-(1,7),6-(1,7),6-(6,6)]
    62        2.23152        2.23152        2.23152    6[1-(0),6-(6,6),7-(7,48)]
    63       2.252659       2.252659       2.252659    6[1-(0),6-(6,6),7-(7,48)]
    64      -0.651178      -0.651178      -0.651178    6[6-(1,7),6-(1,7),6-(6,6)]
    65      -1.844709      -1.844709      -1.844709    6[1-(0),6-(6,6),7-(7,48)]
    66      -0.893647      -0.893647      -0.893647    6[1-(0),6-(6,6),7-(7,48)]
    67       0.034912       0.034912       0.034912    7[6-(1,6),7-(6,48),48-(7,7,7)]
    68       0.635739       0.635739       0.635739    7[6-(1,6),7-(6,48),48-(7,7,7)]
    69      -2.859641      -2.859641      -2.859641    7[6-(1,6),7-(6,48),48-(7,7,7)]
    70      -2.872708      -2.872708      -2.872708    7[6-(1,6),7-(6,48),48-(7,7,7)]
    71       2.824729       2.824729       2.824729    7[6-(1,6),7-(6,48),48-(7,7,7)]
    72       2.236969       2.236969       2.236969    7[6-(1,6),7-(6,48),48-(7,7,7)]
    73       5.010238       5.010238       5.010238    7[6-(1,6),7-(6,48),48-(7,7,7)]
    74       4.409411       4.409411       4.409411    7[6-(1,6),7-(6,48),48-(7,7,7)]
    75       7.904791       7.904791       7.904791    7[6-(1,6),7-(6,48),48-(7,7,7)]
    76       7.917858       7.917858       7.917858    7[6-(1,6),7-(6,48),48-(7,7,7)]
    77       2.220421       2.220421       2.220421    7[6-(1,6),7-(6,48),48-(7,7,7)]
    78       2.808181       2.808181       2.808181    7[6-(1,6),7-(6,48),48-(7,7,7)]
    79       5.080062       5.080062       5.080062    7[6-(1,6),7-(6,48),48-(7,7,7)]
    80       5.680889       5.680889       5.680889    7[6-(1,6),7-(6,48),48-(7,7,7)]
    81       2.185509       2.185509       2.185509    7[6-(1,6),7-(6,48),48-(7,7,7)]
    82       2.172442       2.172442       2.172442    7[6-(1,6),7-(6,48),48-(7,7,7)]
    83       7.869879       7.869879       7.869879    7[6-(1,6),7-(6,48),48-(7,7,7)]
    84       7.282119       7.282119       7.282119    7[6-(1,6),7-(6,48),48-(7,7,7)]
    85      -0.034912      -0.034912      -0.034912    7[6-(1,6),7-(6,48),48-(7,7,7)]
    86      -0.635739      -0.635739      -0.635739    7[6-(1,6),7-(6,48),48-(7,7,7)]
    87       2.859641       2.859641       2.859641    7[6-(1,6),7-(6,48),48-(7,7,7)]
    88       2.872708       2.872708       2.872708    7[6-(1,6),7-(6,48),48-(7,7,7)]
    89      -2.824729      -2.824729      -2.824729    7[6-(1,6),7-(6,48),48-(7,7,7)]
    90      -2.236969      -2.236969      -2.236969    7[6-(1,6),7-(6,48),48-(7,7,7)]
