# Supplementary material for: A collection of forcefield precursors for metal–organic frameworks
Source: RSC Adv. 2019 Nov 13;9(63):36492–507. doi: 10.1039/c9ra07327b (PMC9075174; doi:10.1039/c9ra07327b)
Supplement: RA-009-C9RA07327B-s809 [file RA-009-C9RA07327B-s809.txt]

GAYGAQ_clean_h

7.132800    0.000000    0.000000
0.000000    8.720700    0.000000
-3.566442    -4.360397    7.894707

     1            0.0            0.0            0.0    29[7-(6,7),7-(6,7),7-(6,7),7-(6,7)]
     2         3.5664         3.5664         3.5664    29[7-(6,7),7-(6,7),7-(6,7),7-(6,7)]
     3       4.249266       4.249266       4.249266    6[1-(0),6-(6,6),7-(7,29)]
     4       2.883492       2.883492       2.883492    6[1-(0),6-(6,6),7-(7,29)]
     5        4.24928        4.24928        4.24928    6[1-(0),6-(6,6),7-(7,29)]
     6       2.883478       2.883478       2.883478    6[1-(0),6-(6,6),7-(7,29)]
     7      -0.682908      -0.682908      -0.682908    6[1-(0),6-(6,6),7-(7,29)]
     8       0.682866       0.682866       0.682866    6[1-(0),6-(6,6),7-(7,29)]
     9      -0.682922      -0.682922      -0.682922    6[1-(0),6-(6,6),7-(7,29)]
    10        0.68288        0.68288        0.68288    6[1-(0),6-(6,6),7-(7,29)]
    11      -1.783224      -1.783224      -1.783224    6[6-(1,7),6-(1,7),6-(6,6)]
    12       1.783182       1.783182       1.783182    6[6-(1,7),6-(1,7),6-(6,6)]
    13       5.349582       5.349582       5.349582    6[6-(1,7),6-(1,7),6-(6,6)]
    14       1.783176       1.783176       1.783176    6[6-(1,7),6-(1,7),6-(6,6)]
    15      -2.463204      -2.463204      -2.463204    7[6-(1,6),7-(6,29),29-(7,7,7)]
    16       2.463162       2.463162       2.463162    7[6-(1,6),7-(6,29),29-(7,7,7)]
    17       4.669622       4.669622       4.669622    7[6-(1,6),7-(6,29),29-(7,7,7)]
    18       2.463136       2.463136       2.463136    7[6-(1,6),7-(6,29),29-(7,7,7)]
    19       6.029562       6.029562       6.029562    7[6-(1,6),7-(6,29),29-(7,7,7)]
    20       1.103196       1.103196       1.103196    7[6-(1,6),7-(6,29),29-(7,7,7)]
    21      -1.103264      -1.103264      -1.103264    7[6-(1,6),7-(6,29),29-(7,7,7)]
    22       1.103222       1.103222       1.103222    7[6-(1,6),7-(6,29),29-(7,7,7)]
    23       3.207844       3.207844       3.207844    1[6-(6,7)]
    24       3.924914       3.924914       3.924914    1[6-(6,7)]
    25       3.207854       3.207854       3.207854    1[6-(6,7)]
    26       3.924904       3.924904       3.924904    1[6-(6,7)]
    27       0.358514       0.358514       0.358514    1[6-(6,7)]
    28      -0.358556      -0.358556      -0.358556    1[6-(6,7)]
    29       0.358504       0.358504       0.358504    1[6-(6,7)]
    30      -0.358546      -0.358546      -0.358546    1[6-(6,7)]
