# Supplementary material for: A collection of forcefield precursors for metal–organic frameworks
Source: RSC Adv. 2019 Nov 13;9(63):36492–507. doi: 10.1039/c9ra07327b (PMC9075174; doi:10.1039/c9ra07327b)
Supplement: RA-009-C9RA07327B-s810 [file RA-009-C9RA07327B-s810.txt]

GAZZIS_charged

17.285700    0.000000    0.000000
-5.929631    16.236838    0.000000
-2.056526    -2.940408    25.972306

     1      -0.597005      -0.597005      -0.597005    49[8-(6),8-(6),8-(6),8-(6),8-(6),8-(6),8-(6)]
     2      11.937705      11.937705      11.937705    49[8-(6),8-(6),8-(6),8-(6),8-(6),8-(6),8-(6)]
     3      -2.638162      -2.638162      -2.638162    49[8-(6),8-(6),8-(6),8-(6),8-(6),8-(6),8-(6)]
     4       9.896548       9.896548       9.896548    49[8-(6),8-(6),8-(6),8-(6),8-(6),8-(6),8-(6)]
     5       -0.93776       -0.93776       -0.93776    1[6-(6,6)]
     6      -2.530451      -2.530451      -2.530451    1[6-(6,6)]
     7      11.068405      11.068405      11.068405    1[6-(6,6)]
     8      -4.662213      -4.662213      -4.662213    1[6-(6,6)]
     9      11.548371      11.548371      11.548371    1[6-(6,6)]
    10      11.363683      11.363683      11.363683    1[6-(6,6)]
    11      13.379694      13.379694      13.379694    1[6-(6,6)]
    12      -3.849527      -3.849527      -3.849527    1[6-(6,6)]
    13       3.972578       3.972578       3.972578    1[6-(6,6)]
    14       4.325045       4.325045       4.325045    1[6-(6,6)]
    15       8.917407       8.917407       8.917407    1[6-(6,6)]
    16       6.555046       6.555046       6.555046    1[6-(6,6)]
    17       3.942041       3.942041       3.942041    1[6-(6,6)]
    18       5.569512       5.569512       5.569512    1[6-(6,6)]
    19        2.69885        2.69885        2.69885    1[6-(6,6)]
    20       1.098424       1.098424       1.098424    1[6-(6,6)]
    21      10.396043      10.396043      10.396043    1[6-(6,6)]
    22       9.371157       9.371157       9.371157    1[6-(6,6)]
    23      -3.449933      -3.449933      -3.449933    1[6-(6,6)]
    24       6.743035       6.743035       6.743035    1[6-(6,6)]
    25        7.75897        7.75897        7.75897    1[6-(6,6)]
    26        4.21028        4.21028        4.21028    1[6-(6,6)]
    27       10.95563       10.95563       10.95563    1[6-(6,6)]
    28      10.147618      10.147618      10.147618    1[6-(6,6)]
    29       4.300959       4.300959       4.300959    1[6-(6,6)]
    30      11.052068      11.052068      11.052068    1[6-(6,6)]
    31      -0.321451      -0.321451      -0.321451    1[6-(6,6)]
    32       0.468904       0.468904       0.468904    1[6-(6,6)]
    33       2.935293       2.935293       2.935293    1[6-(6,6)]
    34       8.155297       8.155297       8.155297    1[6-(6,6)]
    35      -0.570838      -0.570838      -0.570838    1[6-(6,6)]
    36       1.448489       1.448489       1.448489    1[6-(6,6)]
    37      -0.254794      -0.254794      -0.254794    1[6-(6,6)]
    38      -2.301779      -2.301779      -2.301779    1[6-(6,6)]
    39       8.865837       8.865837       8.865837    1[6-(6,6)]
    40       6.806713       6.806713       6.806713    1[6-(6,6)]
    41       5.143248       5.143248       5.143248    1[6-(6,6)]
    42       7.210844       7.210844       7.210844    1[6-(6,6)]
    43        2.06888        2.06888        2.06888    1[6-(6,6)]
    44       4.159139       4.159139       4.159139    1[6-(6,6)]
    45       8.791687       8.791687       8.791687    1[6-(6,6)]
    46        5.19904        5.19904        5.19904    1[6-(6,6)]
    47       1.209749       1.209749       1.209749    1[6-(6,6)]
    48       3.302384       3.302384       3.302384    1[6-(6,6)]
    49      -1.656087      -1.656087      -1.656087    1[6-(6,6)]
    50      -0.848075      -0.848075      -0.848075    1[6-(6,6)]
    51       4.998584       4.998584       4.998584    1[6-(6,6)]
    52      -1.752525      -1.752525      -1.752525    1[6-(6,6)]
    53       9.620994       9.620994       9.620994    1[6-(6,6)]
    54       8.830639       8.830639       8.830639    1[6-(6,6)]
    55        6.36425        6.36425        6.36425    1[6-(6,6)]
    56       7.073877       7.073877       7.073877    1[6-(6,6)]
    57       9.870381       9.870381       9.870381    1[6-(6,6)]
    58       7.851054       7.851054       7.851054    1[6-(6,6)]
    59       9.554337       9.554337       9.554337    1[6-(6,6)]
    60      11.601322      11.601322      11.601322    1[6-(6,6)]
    61       0.433706       0.433706       0.433706    1[6-(6,6)]
    62        2.49283        2.49283        2.49283    1[6-(6,6)]
    63       4.156295       4.156295       4.156295    1[6-(6,6)]
    64       2.088699       2.088699       2.088699    1[6-(6,6)]
    65       7.230663       7.230663       7.230663    1[6-(6,6)]
    66       5.140404       5.140404       5.140404    1[6-(6,6)]
    67       0.507856       0.507856       0.507856    1[6-(6,6)]
    68       4.100503       4.100503       4.100503    1[6-(6,6)]
    69       8.089794       8.089794       8.089794    1[6-(6,6)]
    70       5.997159       5.997159       5.997159    1[6-(6,6)]
    71      10.237303      10.237303      10.237303    1[6-(6,6)]
    72      11.829994      11.829994      11.829994    1[6-(6,6)]
    73      -1.768862      -1.768862      -1.768862    1[6-(6,6)]
    74      13.961756      13.961756      13.961756    1[6-(6,6)]
    75      -2.248828      -2.248828      -2.248828    1[6-(6,6)]
    76       -2.06414       -2.06414       -2.06414    1[6-(6,6)]
    77      -4.080151      -4.080151      -4.080151    1[6-(6,6)]
    78       -4.13663       -4.13663       -4.13663    1[6-(6,6)]
    79       5.326965       5.326965       5.326965    1[6-(6,6)]
    80       4.974498       4.974498       4.974498    1[6-(6,6)]
    81       2.438662       2.438662       2.438662    1[6-(6,6)]
    82       2.744497       2.744497       2.744497    1[6-(6,6)]
    83       5.357502       5.357502       5.357502    1[6-(6,6)]
    84       3.730031       3.730031       3.730031    1[6-(6,6)]
    85       6.600693       6.600693       6.600693    1[6-(6,6)]
    86       8.201119       8.201119       8.201119    1[6-(6,6)]
    87        -1.0965        -1.0965        -1.0965    1[6-(6,6)]
    88      -0.071614      -0.071614      -0.071614    1[6-(6,6)]
    89      12.749476      12.749476      12.749476    1[6-(6,6)]
    90       2.556508       2.556508       2.556508    1[6-(6,6)]
    91       1.540573       1.540573       1.540573    1[6-(6,6)]
    92       5.089263       5.089263       5.089263    1[6-(6,6)]
    93       3.402971       3.402971       3.402971    1[7-(1,6,6)]
    94       2.046526       2.046526       2.046526    1[7-(1,6,6)]
    95        3.30534        3.30534        3.30534    1[6-(1,1,7)]
    96      10.300289      10.300289      10.300289    1[6-(1,1,7)]
    97       8.841588       8.841588       8.841588    1[6-(1,1,7)]
    98       8.732911       8.732911       8.732911    1[6-(1,1,7)]
    99       8.566888       8.566888       8.566888    1[6-(1,1,7)]
   100      10.016703      10.016703      10.016703    1[6-(1,1,7)]
   101       -2.67203       -2.67203       -2.67203    1[7-(1,6,6)]
   102      -3.428181      -3.428181      -3.428181    1[7-(1,6,6)]
   103      -2.072949      -2.072949      -2.072949    1[6-(1,1,7)]
   104      -2.817895      -2.817895      -2.817895    1[6-(1,1,7)]
   105      13.674619      13.674619      13.674619    1[6-(1,1,7)]
   106      12.395019      12.395019      12.395019    1[6-(1,1,7)]
   107      11.971373      11.971373      11.971373    1[6-(1,1,7)]
   108      12.782731      12.782731      12.782731    1[6-(1,1,7)]
   109       5.896572       5.896572       5.896572    1[7-(1,6,6)]
   110       7.253017       7.253017       7.253017    1[7-(1,6,6)]
   111       5.994203       5.994203       5.994203    1[6-(1,1,7)]
   112       4.928885       4.928885       4.928885    1[6-(1,1,7)]
   113       0.457955       0.457955       0.457955    1[6-(1,1,7)]
   114       0.566632       0.566632       0.566632    1[6-(1,1,7)]
   115       0.732655       0.732655       0.732655    1[6-(1,1,7)]
   116       -0.71716       -0.71716       -0.71716    1[6-(1,1,7)]
   117      11.971573      11.971573      11.971573    1[7-(1,6,6)]
   118      12.727724      12.727724      12.727724    1[7-(1,6,6)]
   119      11.372492      11.372492      11.372492    1[6-(1,1,7)]
   120      -5.168262      -5.168262      -5.168262    1[6-(1,1,7)]
   121      -4.375076      -4.375076      -4.375076    1[6-(1,1,7)]
   122      -3.095476      -3.095476      -3.095476    1[6-(1,1,7)]
   123       -2.67183       -2.67183       -2.67183    1[6-(1,1,7)]
   124      -3.483188      -3.483188      -3.483188    1[6-(1,1,7)]
   125      -3.649594      -3.649594      -3.649594    6[6-(1,6),6-(1,6),6-(8,8)]
   126      -1.590668      -1.590668      -1.590668    6[1-(0),6-(1,6),6-(6,6)]
   127      -2.540823      -2.540823      -2.540823    6[1-(0),6-(1,6),6-(6,6)]
   128      -5.557115      -5.557115      -5.557115    6[6-(1,6),6-(1,6),6-(6,6)]
   129      -5.557207      -5.557207      -5.557207    6[1-(0),6-(1,6),6-(6,6)]
   130      -4.629299      -4.629299      -4.629299    6[1-(0),6-(1,6),6-(6,6)]
   131      12.486223      12.486223      12.486223    6[6-(1,6),6-(1,6),6-(8,8)]
   132      11.891723      11.891723      11.891723    6[1-(0),6-(1,6),6-(6,6)]
   133      11.788878      11.788878      11.788878    6[1-(0),6-(1,6),6-(6,6)]
   134      12.310044      12.310044      12.310044    6[6-(1,6),6-(1,6),6-(6,6)]
   135      12.968499      12.968499      12.968499    6[1-(0),6-(1,6),6-(6,6)]
   136      13.025061      13.025061      13.025061    6[1-(0),6-(1,6),6-(6,6)]
   137       5.259743       5.259743       5.259743    6[6-(1,6),6-(1,6),6-(8,8)]
   138       4.579315       4.579315       4.579315    6[1-(0),6-(1,6),6-(6,6)]
   139       4.790234       4.790234       4.790234    6[1-(0),6-(1,6),6-(6,6)]
   140       5.676599       5.676599       5.676599    6[6-(1,6),6-(1,6),6-(6,6)]
   141       6.297647       6.297647       6.297647    6[1-(0),6-(1,6),6-(6,6)]
   142       6.105277       6.105277       6.105277    6[1-(0),6-(1,6),6-(6,6)]
   143       2.316812       2.316812       2.316812    6[6-(1,6),6-(1,6),6-(8,8)]
   144       4.275978       4.275978       4.275978    6[6-(1,6),6-(1,6),6-(6,6)]
   145       3.688159       3.688159       3.688159    6[1-(0),6-(1,6),6-(6,6)]
   146       4.648725       4.648725       4.648725    6[1-(0),6-(1,6),6-(6,6)]
   147       2.966693       2.966693       2.966693    6[1-(0),6-(1,6),6-(6,6)]
   148       2.012945       2.012945       2.012945    6[1-(0),6-(1,6),6-(6,6)]
   149      12.136372      12.136372      12.136372    6[6-(1,6),6-(1,6),6-(6,6)]
   150      10.995638      10.995638      10.995638    6[1-(0),6-(6,6),6-(6,6)]
   151      10.717907      10.717907      10.717907    6[6-(1,6),6-(1,6),6-(6,6)]
   152       9.558202       9.558202       9.558202    6[1-(0),6-(6,6),6-(6,6)]
   153      12.796542      12.796542      12.796542    6[6-(1,6),6-(1,6),6-(6,6)]
   154      13.035659      13.035659      13.035659    6[1-(0),6-(6,6),6-(6,6)]
   155       5.279132       5.279132       5.279132    6[6-(1,6),6-(1,6),6-(6,6)]
   156       6.523216       6.523216       6.523216    6[1-(0),6-(6,6),6-(6,6)]
   157       7.426992       7.426992       7.426992    6[6-(1,6),6-(1,6),6-(6,6)]
   158       7.134898       7.134898       7.134898    6[1-(0),6-(6,6),6-(6,6)]
   159         5.9519         5.9519         5.9519    6[6-(1,6),6-(1,6),6-(6,6)]
   160       5.036522       5.036522       5.036522    6[1-(0),6-(6,6),6-(6,6)]
   161      -2.592804      -2.592804      -2.592804    6[6-(6,6),8-(49),8-(49)]
   162      12.507952      12.507952      12.507952    6[6-(6,6),8-(0),8-(49)]
   163       5.136851       5.136851       5.136851    6[6-(6,6),8-(49),8-(49)]
   164       1.260885       1.260885       1.260885    6[6-(6,6),8-(49),8-(49)]
   165      11.059464      11.059464      11.059464    6[6-(1,6),6-(1,6),6-(8,8)]
   166      10.802316      10.802316      10.802316    6[1-(0),6-(1,6),6-(6,6)]
   167      10.315539      10.315539      10.315539    6[1-(0),6-(1,6),6-(6,6)]
   168      10.077306      10.077306      10.077306    6[6-(1,6),6-(1,6),6-(6,6)]
   169       10.36787       10.36787       10.36787    6[1-(0),6-(1,6),6-(6,6)]
   170      10.854686      10.854686      10.854686    6[1-(0),6-(1,6),6-(6,6)]
   171       0.879198       0.879198       0.879198    6[6-(1,6),6-(1,6),6-(8,8)]
   172       0.366416       0.366416       0.366416    6[1-(0),6-(1,6),6-(6,6)]
   173       0.828168       0.828168       0.828168    6[1-(0),6-(1,6),6-(6,6)]
   174        1.83082        1.83082        1.83082    6[6-(1,6),6-(1,6),6-(6,6)]
   175       2.301231       2.301231       2.301231    6[1-(0),6-(1,6),6-(6,6)]
   176       1.860984       1.860984       1.860984    6[1-(0),6-(1,6),6-(6,6)]
   177       -1.62935       -1.62935       -1.62935    6[6-(1,6),6-(1,6),6-(8,8)]
   178      -0.511519      -0.511519      -0.511519    6[1-(0),6-(1,6),6-(6,6)]
   179       0.688374       0.688374       0.688374    6[1-(0),6-(1,6),6-(6,6)]
   180       0.789596       0.789596       0.789596    6[6-(1,6),6-(1,6),6-(6,6)]
   181      -0.324006      -0.324006      -0.324006    6[1-(0),6-(1,6),6-(6,6)]
   182      -1.542493      -1.542493      -1.542493    6[1-(0),6-(1,6),6-(6,6)]
   183       8.244438       8.244438       8.244438    6[6-(1,6),6-(1,6),6-(8,8)]
   184       5.767619       5.767619       5.767619    6[6-(1,6),6-(1,6),6-(6,6)]
   185       8.115146       8.115146       8.115146    6[1-(0),6-(1,6),6-(6,6)]
   186       6.898114       6.898114       6.898114    6[1-(0),6-(1,6),6-(6,6)]
   187       5.898613       5.898613       5.898613    6[1-(0),6-(1,6),6-(6,6)]
   188       7.141036       7.141036       7.141036    6[1-(0),6-(1,6),6-(6,6)]
   189       2.401896       2.401896       2.401896    6[6-(1,6),6-(1,6),6-(6,6)]
   190       2.472073       2.472073       2.472073    6[1-(0),6-(6,6),6-(6,6)]
   191       3.124348       3.124348       3.124348    6[6-(1,6),6-(1,6),6-(6,6)]
   192       3.691047       3.691047       3.691047    6[1-(0),6-(6,6),6-(6,6)]
   193       3.583482       3.583482       3.583482    6[6-(1,6),6-(1,6),6-(6,6)]
   194       2.939952       2.939952       2.939952    6[1-(0),6-(6,6),6-(6,6)]
   195       4.484063       4.484063       4.484063    6[6-(1,6),6-(1,6),6-(6,6)]
   196       4.410445       4.410445       4.410445    6[1-(0),6-(6,6),6-(6,6)]
   197       3.185375       3.185375       3.185375    6[6-(1,6),6-(1,6),6-(6,6)]
   198       2.039885       2.039885       2.039885    6[1-(0),6-(6,6),6-(6,6)]
   199       2.064084       2.064084       2.064084    6[6-(1,6),6-(1,6),6-(6,6)]
   200       3.279873       3.279873       3.279873    6[1-(0),6-(6,6),6-(6,6)]
   201      11.486654      11.486654      11.486654    6[6-(6,6),8-(49),8-(49)]
   202       0.464943       0.464943       0.464943    6[6-(6,6),8-(0),8-(49)]
   203      -2.956189      -2.956189      -2.956189    6[6-(6,6),8-(49),8-(49)]
   204        9.54951        9.54951        9.54951    6[6-(6,6),8-(49),8-(49)]
   205      -1.759921      -1.759921      -1.759921    6[6-(1,6),6-(1,6),6-(8,8)]
   206      -1.502773      -1.502773      -1.502773    6[1-(0),6-(1,6),6-(6,6)]
   207      -1.015996      -1.015996      -1.015996    6[1-(0),6-(1,6),6-(6,6)]
   208      -0.777763      -0.777763      -0.777763    6[6-(1,6),6-(1,6),6-(6,6)]
   209      -1.068327      -1.068327      -1.068327    6[1-(0),6-(1,6),6-(6,6)]
   210      -1.555143      -1.555143      -1.555143    6[1-(0),6-(1,6),6-(6,6)]
   211       8.420345       8.420345       8.420345    6[6-(1,6),6-(1,6),6-(8,8)]
   212       8.933127       8.933127       8.933127    6[1-(0),6-(1,6),6-(6,6)]
   213       8.471375       8.471375       8.471375    6[1-(0),6-(1,6),6-(6,6)]
   214       7.468723       7.468723       7.468723    6[6-(1,6),6-(1,6),6-(6,6)]
   215       6.998312       6.998312       6.998312    6[1-(0),6-(1,6),6-(6,6)]
   216       7.438559       7.438559       7.438559    6[1-(0),6-(1,6),6-(6,6)]
   217      10.928893      10.928893      10.928893    6[6-(1,6),6-(1,6),6-(8,8)]
   218       9.811062       9.811062       9.811062    6[1-(0),6-(1,6),6-(6,6)]
   219       8.611169       8.611169       8.611169    6[1-(0),6-(1,6),6-(6,6)]
   220       8.509947       8.509947       8.509947    6[6-(1,6),6-(1,6),6-(6,6)]
   221       9.623549       9.623549       9.623549    6[1-(0),6-(1,6),6-(6,6)]
   222      10.842036      10.842036      10.842036    6[1-(0),6-(1,6),6-(6,6)]
   223       1.055105       1.055105       1.055105    6[6-(1,6),6-(1,6),6-(8,8)]
   224       3.531924       3.531924       3.531924    6[6-(1,6),6-(1,6),6-(6,6)]
   225       1.184397       1.184397       1.184397    6[1-(0),6-(1,6),6-(6,6)]
   226       2.401429       2.401429       2.401429    6[1-(0),6-(1,6),6-(6,6)]
   227        3.40093        3.40093        3.40093    6[1-(0),6-(1,6),6-(6,6)]
   228       2.158507       2.158507       2.158507    6[1-(0),6-(1,6),6-(6,6)]
   229       6.897647       6.897647       6.897647    6[6-(1,6),6-(1,6),6-(6,6)]
   230        6.82747        6.82747        6.82747    6[1-(0),6-(6,6),6-(6,6)]
   231       6.175195       6.175195       6.175195    6[6-(1,6),6-(1,6),6-(6,6)]
   232       5.608496       5.608496       5.608496    6[1-(0),6-(6,6),6-(6,6)]
   233       5.716061       5.716061       5.716061    6[6-(1,6),6-(1,6),6-(6,6)]
   234       6.359591       6.359591       6.359591    6[1-(0),6-(6,6),6-(6,6)]
   235        4.81548        4.81548        4.81548    6[6-(1,6),6-(1,6),6-(6,6)]
   236       4.889098       4.889098       4.889098    6[1-(0),6-(6,6),6-(6,6)]
   237       6.114168       6.114168       6.114168    6[6-(1,6),6-(1,6),6-(6,6)]
   238       7.259658       7.259658       7.259658    6[1-(0),6-(6,6),6-(6,6)]
   239       7.235459       7.235459       7.235459    6[6-(1,6),6-(1,6),6-(6,6)]
   240        6.01967        6.01967        6.01967    6[1-(0),6-(6,6),6-(6,6)]
   241      -2.187111      -2.187111      -2.187111    6[6-(6,6),8-(49),8-(49)]
   242         8.8346         8.8346         8.8346    6[6-(6,6),8-(0),8-(49)]
   243      12.255732      12.255732      12.255732    6[6-(6,6),8-(49),8-(49)]
   244      -0.249967      -0.249967      -0.249967    6[6-(6,6),8-(49),8-(49)]
   245      12.949137      12.949137      12.949137    6[6-(1,6),6-(1,6),6-(8,8)]
   246      10.890211      10.890211      10.890211    6[1-(0),6-(1,6),6-(6,6)]
   247      11.840366      11.840366      11.840366    6[1-(0),6-(1,6),6-(6,6)]
   248      14.856658      14.856658      14.856658    6[6-(1,6),6-(1,6),6-(6,6)]
   249       14.85675       14.85675       14.85675    6[1-(0),6-(1,6),6-(6,6)]
   250      13.928842      13.928842      13.928842    6[1-(0),6-(1,6),6-(6,6)]
   251       -3.18668       -3.18668       -3.18668    6[6-(1,6),6-(1,6),6-(8,8)]
   252       -2.59218       -2.59218       -2.59218    6[1-(0),6-(1,6),6-(6,6)]
   253      -2.489335      -2.489335      -2.489335    6[1-(0),6-(1,6),6-(6,6)]
   254      -3.010501      -3.010501      -3.010501    6[6-(1,6),6-(1,6),6-(6,6)]
   255      -3.668956      -3.668956      -3.668956    6[1-(0),6-(1,6),6-(6,6)]
   256      -3.725518      -3.725518      -3.725518    6[1-(0),6-(1,6),6-(6,6)]
   257         4.0398         4.0398         4.0398    6[6-(1,6),6-(1,6),6-(8,8)]
   258       4.720228       4.720228       4.720228    6[1-(0),6-(1,6),6-(6,6)]
   259       4.509309       4.509309       4.509309    6[1-(0),6-(1,6),6-(6,6)]
   260       3.622944       3.622944       3.622944    6[6-(1,6),6-(1,6),6-(6,6)]
   261       3.001896       3.001896       3.001896    6[1-(0),6-(1,6),6-(6,6)]
   262       3.194266       3.194266       3.194266    6[1-(0),6-(1,6),6-(6,6)]
   263       6.982731       6.982731       6.982731    6[6-(1,6),6-(1,6),6-(8,8)]
   264       5.023565       5.023565       5.023565    6[6-(1,6),6-(1,6),6-(6,6)]
   265       5.611384       5.611384       5.611384    6[1-(0),6-(1,6),6-(6,6)]
   266       4.650818       4.650818       4.650818    6[1-(0),6-(1,6),6-(6,6)]
   267        6.33285        6.33285        6.33285    6[1-(0),6-(1,6),6-(6,6)]
   268       7.286598       7.286598       7.286598    6[1-(0),6-(1,6),6-(6,6)]
   269      -2.836829      -2.836829      -2.836829    6[6-(1,6),6-(1,6),6-(6,6)]
   270      -1.696095      -1.696095      -1.696095    6[1-(0),6-(6,6),6-(6,6)]
   271      -1.418364      -1.418364      -1.418364    6[6-(1,6),6-(1,6),6-(6,6)]
   272      -0.258659      -0.258659      -0.258659    6[1-(0),6-(6,6),6-(6,6)]
   273      -3.496999      -3.496999      -3.496999    6[6-(1,6),6-(1,6),6-(6,6)]
   274      -3.736116      -3.736116      -3.736116    6[1-(0),6-(6,6),6-(6,6)]
   275       4.020411       4.020411       4.020411    6[6-(1,6),6-(1,6),6-(6,6)]
   276       2.776327       2.776327       2.776327    6[1-(0),6-(6,6),6-(6,6)]
   277       1.872551       1.872551       1.872551    6[6-(1,6),6-(1,6),6-(6,6)]
   278       2.164645       2.164645       2.164645    6[1-(0),6-(6,6),6-(6,6)]
   279       3.347643       3.347643       3.347643    6[6-(1,6),6-(1,6),6-(6,6)]
   280       4.263021       4.263021       4.263021    6[1-(0),6-(6,6),6-(6,6)]
   281      11.892347      11.892347      11.892347    6[6-(6,6),8-(49),8-(49)]
   282      -3.208409      -3.208409      -3.208409    6[6-(6,6),8-(0),8-(49)]
   283       4.162692       4.162692       4.162692    6[6-(6,6),8-(49),8-(49)]
   284       8.038658       8.038658       8.038658    6[6-(6,6),8-(49),8-(49)]
   285       3.422254       3.422254       3.422254    6[1-(0),1-(0),1-(0),7-(1,1,6)]
   286       9.062821       9.062821       9.062821    6[1-(0),1-(0),1-(0),7-(1,1,6)]
   287      -2.923931      -2.923931      -2.923931    6[1-(0),1-(0),1-(0),7-(1,1,6)]
   288      12.664065      12.664065      12.664065    6[1-(0),1-(0),1-(0),7-(1,1,6)]
   289       5.877289       5.877289       5.877289    6[1-(0),1-(0),1-(0),7-(1,1,6)]
   290       0.236722       0.236722       0.236722    6[1-(0),1-(0),1-(0),7-(1,1,6)]
   291      12.223474      12.223474      12.223474    6[1-(0),1-(0),1-(0),7-(1,1,6)]
   292      -3.364522      -3.364522      -3.364522    6[1-(0),1-(0),1-(0),7-(1,1,6)]
   293      -2.607771      -2.607771      -2.607771    8[6-(6,8),49-(8,8,8,8,8,8)]
   294      -1.643303      -1.643303      -1.643303    8[6-(6,8),49-(8,8,8,8,8,8)]
   295      11.935913      11.935913      11.935913    8[6-(6,8),49-(8,8,8,8,8,8)]
   296        13.0402        13.0402        13.0402    8[6-(6,8)]
   297      -1.677329      -1.677329      -1.677329    8[6-(6,8),49-(8,8,8,8,8,8)]
   298       0.064732       0.064732       0.064732    8[6-(6,8),49-(8,8,8,8,8,8)]
   299       1.496717       1.496717       1.496717    8[6-(6,8),49-(8,8,8,8,8,8)]
   300       0.110412       0.110412       0.110412    8[6-(6,8),49-(8,8,8,8,8,8)]
   301      11.728448      11.728448      11.728448    8[6-(6,8),49-(8,8,8,8,8,8)]
   302      11.579045      11.579045      11.579045    8[6-(6,8),49-(8,8,8,8,8,8)]
   303      -0.388001      -0.388001      -0.388001    8[6-(6,8),49-(8,8,8,8,8,8)]
   304       0.961439       0.961439       0.961439    8[6-(6,8)]
   305      14.223604      14.223604      14.223604    8[6-(6,8),49-(8,8,8,8,8,8)]
   306      13.291722      13.291722      13.291722    8[6-(6,8),49-(8,8,8,8,8,8)]
   307      10.632238      10.632238      10.632238    8[6-(6,8),49-(8,8,8,8,8,8)]
   308       9.610414       9.610414       9.610414    8[6-(6,8),49-(8,8,8,8,8,8)]
   309      -2.428905      -2.428905      -2.428905    8[6-(6,8),49-(8,8,8,8,8,8)]
   310      -2.279502      -2.279502      -2.279502    8[6-(6,8),49-(8,8,8,8,8,8)]
   311       9.687544       9.687544       9.687544    8[6-(6,8),49-(8,8,8,8,8,8)]
   312       8.338104       8.338104       8.338104    8[6-(6,8)]
   313      -4.924061      -4.924061      -4.924061    8[6-(6,8),49-(8,8,8,8,8,8)]
   314      -3.992179      -3.992179      -3.992179    8[6-(6,8),49-(8,8,8,8,8,8)]
   315      -1.332695      -1.332695      -1.332695    8[6-(6,8),49-(8,8,8,8,8,8)]
   316      -0.310871      -0.310871      -0.310871    8[6-(6,8),49-(8,8,8,8,8,8)]
   317      11.907314      11.907314      11.907314    8[6-(6,8),49-(8,8,8,8,8,8)]
   318      10.942846      10.942846      10.942846    8[6-(6,8),49-(8,8,8,8,8,8)]
   319       -2.63637       -2.63637       -2.63637    8[6-(6,8),49-(8,8,8,8,8,8)]
   320      -3.740657      -3.740657      -3.740657    8[6-(6,8)]
   321      10.976872      10.976872      10.976872    8[6-(6,8),49-(8,8,8,8,8,8)]
   322       9.234811       9.234811       9.234811    8[6-(6,8),49-(8,8,8,8,8,8)]
   323       7.802826       7.802826       7.802826    8[6-(6,8),49-(8,8,8,8,8,8)]
   324       9.189131       9.189131       9.189131    8[6-(6,8),49-(8,8,8,8,8,8)]
   325       2.939287       2.939287       2.939287    7[1-(0),1-(0),6-(1,1,1),6-(1,1,1)]
   326      -3.325468      -3.325468      -3.325468    7[1-(0),1-(0),6-(1,1,1),6-(1,1,1)]
   327       6.360256       6.360256       6.360256    7[1-(0),1-(0),6-(1,1,1),6-(1,1,1)]
   328      12.625011      12.625011      12.625011    7[1-(0),1-(0),6-(1,1,1),6-(1,1,1)]
