# Supplementary material for: A collection of forcefield precursors for metal–organic frameworks
Source: RSC Adv. 2019 Nov 13;9(63):36492–507. doi: 10.1039/c9ra07327b (PMC9075174; doi:10.1039/c9ra07327b)
Supplement: RA-009-C9RA07327B-s811 [file RA-009-C9RA07327B-s811.txt]

GAZZIS01_charged

17.317500    0.000000    0.000000
-5.984523    16.250578    0.000000
-2.060468    -2.954545    26.082447

     1      -0.614517      -0.614517      -0.614517    49[8-(6),8-(6),8-(6),8-(6),8-(6),8-(6),8-(6)]
     2      11.925518      11.925518      11.925518    49[8-(6),8-(6),8-(6),8-(6),8-(6),8-(6),8-(6)]
     3      -2.653009      -2.653009      -2.653009    49[8-(6),8-(6),8-(6),8-(6),8-(6),8-(6),8-(6)]
     4       9.887026       9.887026       9.887026    49[8-(6),8-(6),8-(6),8-(6),8-(6),8-(6),8-(6)]
     5      -0.949653      -0.949653      -0.949653    1[6-(6,6)]
     6      -2.544514      -2.544514      -2.544514    1[6-(6,6)]
     7      11.066946      11.066946      11.066946    1[6-(6,6)]
     8      -4.703691      -4.703691      -4.703691    1[6-(6,6)]
     9      11.545691      11.545691      11.545691    1[6-(6,6)]
    10      11.348764      11.348764      11.348764    1[6-(6,6)]
    11      13.306924      13.306924      13.306924    1[6-(6,6)]
    12      -3.881407      -3.881407      -3.881407    1[6-(6,6)]
    13       3.991351       3.991351       3.991351    1[6-(6,6)]
    14       4.341372       4.341372       4.341372    1[6-(6,6)]
    15       8.939165       8.939165       8.939165    1[6-(6,6)]
    16       6.571037       6.571037       6.571037    1[6-(6,6)]
    17       3.393517       3.393517       3.393517    1[6-(6,6)]
    18       4.964366       4.964366       4.964366    1[6-(6,6)]
    19       3.049608       3.049608       3.049608    1[6-(6,6)]
    20       1.450245       1.450245       1.450245    1[6-(6,6)]
    21        10.3726        10.3726        10.3726    1[6-(6,6)]
    22       9.380653       9.380653       9.380653    1[6-(6,6)]
    23       -3.48227       -3.48227       -3.48227    1[6-(6,6)]
    24       6.713872       6.713872       6.713872    1[6-(6,6)]
    25       7.760565       7.760565       7.760565    1[6-(6,6)]
    26       4.196239       4.196239       4.196239    1[6-(6,6)]
    27      10.924773      10.924773      10.924773    1[6-(6,6)]
    28      10.145484      10.145484      10.145484    1[6-(6,6)]
    29         4.2677         4.2677         4.2677    1[6-(6,6)]
    30      11.058082      11.058082      11.058082    1[6-(6,6)]
    31      -0.343285      -0.343285      -0.343285    1[6-(6,6)]
    32       0.466435       0.466435       0.466435    1[6-(6,6)]
    33        2.95122        2.95122        2.95122    1[6-(6,6)]
    34       8.184096       8.184096       8.184096    1[6-(6,6)]
    35      -0.603524      -0.603524      -0.603524    1[6-(6,6)]
    36       1.419583       1.419583       1.419583    1[6-(6,6)]
    37      -0.298042      -0.298042      -0.298042    1[6-(6,6)]
    38       -2.32539       -2.32539       -2.32539    1[6-(6,6)]
    39       8.972306       8.972306       8.972306    1[6-(6,6)]
    40         6.9127         6.9127         6.9127    1[6-(6,6)]
    41       5.035225       5.035225       5.035225    1[6-(6,6)]
    42       7.056996       7.056996       7.056996    1[6-(6,6)]
    43       2.062814       2.062814       2.062814    1[6-(6,6)]
    44        4.11002        4.11002        4.11002    1[6-(6,6)]
    45       8.792951       8.792951       8.792951    1[6-(6,6)]
    46       5.166902       5.166902       5.166902    1[6-(6,6)]
    47       1.175698       1.175698       1.175698    1[6-(6,6)]
    48       3.287745       3.287745       3.287745    1[6-(6,6)]
    49      -1.652264      -1.652264      -1.652264    1[6-(6,6)]
    50      -0.872975      -0.872975      -0.872975    1[6-(6,6)]
    51       5.004809       5.004809       5.004809    1[6-(6,6)]
    52      -1.785573      -1.785573      -1.785573    1[6-(6,6)]
    53       9.615794       9.615794       9.615794    1[6-(6,6)]
    54       8.806074       8.806074       8.806074    1[6-(6,6)]
    55       6.321289       6.321289       6.321289    1[6-(6,6)]
    56       7.072936       7.072936       7.072936    1[6-(6,6)]
    57       9.876033       9.876033       9.876033    1[6-(6,6)]
    58       7.852926       7.852926       7.852926    1[6-(6,6)]
    59       9.570551       9.570551       9.570551    1[6-(6,6)]
    60      11.597899      11.597899      11.597899    1[6-(6,6)]
    61       0.300203       0.300203       0.300203    1[6-(6,6)]
    62       2.359809       2.359809       2.359809    1[6-(6,6)]
    63       4.237284       4.237284       4.237284    1[6-(6,6)]
    64       2.215513       2.215513       2.215513    1[6-(6,6)]
    65       7.209695       7.209695       7.209695    1[6-(6,6)]
    66       5.162489       5.162489       5.162489    1[6-(6,6)]
    67       0.479558       0.479558       0.479558    1[6-(6,6)]
    68       4.105607       4.105607       4.105607    1[6-(6,6)]
    69       8.096811       8.096811       8.096811    1[6-(6,6)]
    70       5.984764       5.984764       5.984764    1[6-(6,6)]
    71      10.222162      10.222162      10.222162    1[6-(6,6)]
    72      11.817023      11.817023      11.817023    1[6-(6,6)]
    73      -1.794437      -1.794437      -1.794437    1[6-(6,6)]
    74        13.9762        13.9762        13.9762    1[6-(6,6)]
    75      -2.273182      -2.273182      -2.273182    1[6-(6,6)]
    76      -2.076255      -2.076255      -2.076255    1[6-(6,6)]
    77      -4.034415      -4.034415      -4.034415    1[6-(6,6)]
    78      -4.163584      -4.163584      -4.163584    1[6-(6,6)]
    79       5.281158       5.281158       5.281158    1[6-(6,6)]
    80       4.931137       4.931137       4.931137    1[6-(6,6)]
    81       2.393812       2.393812       2.393812    1[6-(6,6)]
    82       2.701472       2.701472       2.701472    1[6-(6,6)]
    83       5.878992       5.878992       5.878992    1[6-(6,6)]
    84       4.308143       4.308143       4.308143    1[6-(6,6)]
    85       6.222901       6.222901       6.222901    1[6-(6,6)]
    86       7.822264       7.822264       7.822264    1[6-(6,6)]
    87      -1.100091      -1.100091      -1.100091    1[6-(6,6)]
    88      -0.108144      -0.108144      -0.108144    1[6-(6,6)]
    89      12.754779      12.754779      12.754779    1[6-(6,6)]
    90       2.558637       2.558637       2.558637    1[6-(6,6)]
    91       1.511944       1.511944       1.511944    1[6-(6,6)]
    92        5.07627        5.07627        5.07627    1[6-(6,6)]
    93       3.409065       3.409065       3.409065    1[7-(1,6,6)]
    94       2.037707       2.037707       2.037707    1[7-(1,6,6)]
    95         3.2816         3.2816         3.2816    1[6-(1,1,7)]
    96        10.3247        10.3247        10.3247    1[6-(1,1,7)]
    97       8.852749       8.852749       8.852749    1[6-(1,1,7)]
    98       8.762093       8.762093       8.762093    1[6-(1,1,7)]
    99       8.584294       8.584294       8.584294    1[6-(1,1,7)]
   100        10.0406        10.0406        10.0406    1[6-(1,1,7)]
   101      -2.674702      -2.674702      -2.674702    1[7-(1,6,6)]
   102      -3.414507      -3.414507      -3.414507    1[7-(1,6,6)]
   103      -2.081196      -2.081196      -2.081196    1[6-(1,1,7)]
   104      -2.832186      -2.832186      -2.832186    1[6-(1,1,7)]
   105      13.692308      13.692308      13.692308    1[6-(1,1,7)]
   106      12.380182      12.380182      12.380182    1[6-(1,1,7)]
   107      11.970769      11.970769      11.970769    1[6-(1,1,7)]
   108      12.765439      12.765439      12.765439    1[6-(1,1,7)]
   109       5.863444       5.863444       5.863444    1[7-(1,6,6)]
   110       7.234802       7.234802       7.234802    1[7-(1,6,6)]
   111       5.990909       5.990909       5.990909    1[6-(1,1,7)]
   112       4.932332       4.932332       4.932332    1[6-(1,1,7)]
   113        0.41976        0.41976        0.41976    1[6-(1,1,7)]
   114       0.510416       0.510416       0.510416    1[6-(1,1,7)]
   115       0.688215       0.688215       0.688215    1[6-(1,1,7)]
   116      -0.768091      -0.768091      -0.768091    1[6-(1,1,7)]
   117      11.947211      11.947211      11.947211    1[7-(1,6,6)]
   118      12.687016      12.687016      12.687016    1[7-(1,6,6)]
   119      11.353705      11.353705      11.353705    1[6-(1,1,7)]
   120      -5.212805      -5.212805      -5.212805    1[6-(1,1,7)]
   121      -4.419799      -4.419799      -4.419799    1[6-(1,1,7)]
   122      -3.107673      -3.107673      -3.107673    1[6-(1,1,7)]
   123       -2.69826       -2.69826       -2.69826    1[6-(1,1,7)]
   124       -3.49293       -3.49293       -3.49293    1[6-(1,1,7)]
   125       -3.67753       -3.67753       -3.67753    6[6-(1,6),6-(1,6),6-(8,8)]
   126      -1.611775      -1.611775      -1.611775    6[1-(0),6-(1,6),6-(6,6)]
   127      -2.558916      -2.558916      -2.558916    6[1-(0),6-(1,6),6-(6,6)]
   128      -5.593203      -5.593203      -5.593203    6[6-(1,6),6-(1,6),6-(6,6)]
   129      -5.587999      -5.587999      -5.587999    6[1-(0),6-(1,6),6-(6,6)]
   130      -4.664249      -4.664249      -4.664249    6[1-(0),6-(1,6),6-(6,6)]
   131      12.465685      12.465685      12.465685    6[6-(1,6),6-(1,6),6-(8,8)]
   132      11.877816      11.877816      11.877816    6[1-(0),6-(1,6),6-(6,6)]
   133      11.776449      11.776449      11.776449    6[1-(0),6-(1,6),6-(6,6)]
   134      12.291407      12.291407      12.291407    6[6-(1,6),6-(1,6),6-(6,6)]
   135      12.923478      12.923478      12.923478    6[1-(0),6-(1,6),6-(6,6)]
   136      13.004827      13.004827      13.004827    6[1-(0),6-(1,6),6-(6,6)]
   137       5.292077       5.292077       5.292077    6[6-(1,6),6-(1,6),6-(8,8)]
   138       4.599686       4.599686       4.599686    6[1-(0),6-(1,6),6-(6,6)]
   139       4.803611       4.803611       4.803611    6[1-(0),6-(1,6),6-(6,6)]
   140       5.684613       5.684613       5.684613    6[6-(1,6),6-(1,6),6-(6,6)]
   141        6.31217        6.31217        6.31217    6[1-(0),6-(1,6),6-(6,6)]
   142       6.124838       6.124838       6.124838    6[1-(0),6-(1,6),6-(6,6)]
   143       2.298122       2.298122       2.298122    6[6-(1,6),6-(1,6),6-(8,8)]
   144       4.259112       4.259112       4.259112    6[6-(1,6),6-(1,6),6-(6,6)]
   145       3.338723       3.338723       3.338723    6[1-(0),6-(1,6),6-(6,6)]
   146       4.277102       4.277102       4.277102    6[1-(0),6-(1,6),6-(6,6)]
   147       3.138022       3.138022       3.138022    6[1-(0),6-(1,6),6-(6,6)]
   148       2.185576       2.185576       2.185576    6[1-(0),6-(1,6),6-(6,6)]
   149      12.117478      12.117478      12.117478    6[6-(1,6),6-(1,6),6-(6,6)]
   150      10.981219      10.981219      10.981219    6[1-(0),6-(6,6),6-(6,6)]
   151      10.718842      10.718842      10.718842    6[6-(1,6),6-(1,6),6-(6,6)]
   152       9.564391       9.564391       9.564391    6[1-(0),6-(6,6),6-(6,6)]
   153      12.796899      12.796899      12.796899    6[6-(1,6),6-(1,6),6-(6,6)]
   154      13.035958      13.035958      13.035958    6[1-(0),6-(6,6),6-(6,6)]
   155       5.275514       5.275514       5.275514    6[6-(1,6),6-(1,6),6-(6,6)]
   156       6.502426       6.502426       6.502426    6[1-(0),6-(6,6),6-(6,6)]
   157       7.414527       7.414527       7.414527    6[6-(1,6),6-(1,6),6-(6,6)]
   158       7.135584       7.135584       7.135584    6[1-(0),6-(6,6),6-(6,6)]
   159       5.956713       5.956713       5.956713    6[6-(1,6),6-(1,6),6-(6,6)]
   160       5.020563       5.020563       5.020563    6[1-(0),6-(6,6),6-(6,6)]
   161      -2.624062      -2.624062      -2.624062    6[6-(6,6),8-(49),8-(49)]
   162      12.479014      12.479014      12.479014    6[6-(6,6),8-(0),8-(49)]
   163       5.163835       5.163835       5.163835    6[6-(6,6),8-(49),8-(49)]
   164       1.239337       1.239337       1.239337    6[6-(6,6),8-(49),8-(49)]
   165      11.053361      11.053361      11.053361    6[6-(1,6),6-(1,6),6-(8,8)]
   166      10.785548      10.785548      10.785548    6[1-(0),6-(1,6),6-(6,6)]
   167      10.314235      10.314235      10.314235    6[1-(0),6-(1,6),6-(6,6)]
   168      10.088877      10.088877      10.088877    6[6-(1,6),6-(1,6),6-(6,6)]
   169      10.382094      10.382094      10.382094    6[1-(0),6-(1,6),6-(6,6)]
   170      10.858911      10.858911      10.858911    6[1-(0),6-(1,6),6-(6,6)]
   171       0.883829       0.883829       0.883829    6[6-(1,6),6-(1,6),6-(8,8)]
   172       0.351418       0.351418       0.351418    6[1-(0),6-(1,6),6-(6,6)]
   173       0.821883       0.821883       0.821883    6[1-(0),6-(1,6),6-(6,6)]
   174       1.811736       1.811736       1.811736    6[6-(1,6),6-(1,6),6-(6,6)]
   175       2.296072       2.296072       2.296072    6[1-(0),6-(1,6),6-(6,6)]
   176       1.847068       1.847068       1.847068    6[1-(0),6-(1,6),6-(6,6)]
   177      -1.671215      -1.671215      -1.671215    6[6-(1,6),6-(1,6),6-(8,8)]
   178       -0.54698       -0.54698       -0.54698    6[1-(0),6-(1,6),6-(6,6)]
   179       0.658465       0.658465       0.658465    6[1-(0),6-(1,6),6-(6,6)]
   180       0.753258       0.753258       0.753258    6[6-(1,6),6-(1,6),6-(6,6)]
   181      -0.362643      -0.362643      -0.362643    6[1-(0),6-(1,6),6-(6,6)]
   182      -1.569206      -1.569206      -1.569206    6[1-(0),6-(1,6),6-(6,6)]
   183       8.229238       8.229238       8.229238    6[6-(1,6),6-(1,6),6-(8,8)]
   184       5.750726       5.750726       5.750726    6[6-(1,6),6-(1,6),6-(6,6)]
   185       8.176507       8.176507       8.176507    6[1-(0),6-(1,6),6-(6,6)]
   186       6.947799       6.947799       6.947799    6[1-(0),6-(1,6),6-(6,6)]
   187       5.832021       5.832021       5.832021    6[1-(0),6-(1,6),6-(6,6)]
   188       7.028021       7.028021       7.028021    6[1-(0),6-(1,6),6-(6,6)]
   189        2.38021        2.38021        2.38021    6[6-(1,6),6-(1,6),6-(6,6)]
   190       2.451928       2.451928       2.451928    6[1-(0),6-(6,6),6-(6,6)]
   191       3.086679       3.086679       3.086679    6[6-(1,6),6-(1,6),6-(6,6)]
   192       3.651555       3.651555       3.651555    6[1-(0),6-(6,6),6-(6,6)]
   193       3.548507       3.548507       3.548507    6[6-(1,6),6-(1,6),6-(6,6)]
   194       2.897429       2.897429       2.897429    6[1-(0),6-(6,6),6-(6,6)]
   195       4.451373       4.451373       4.451373    6[6-(1,6),6-(1,6),6-(6,6)]
   196       4.375235       4.375235       4.375235    6[1-(0),6-(6,6),6-(6,6)]
   197       3.164523       3.164523       3.164523    6[6-(1,6),6-(1,6),6-(6,6)]
   198       2.002899       2.002899       2.002899    6[1-(0),6-(6,6),6-(6,6)]
   199       2.028276       2.028276       2.028276    6[6-(1,6),6-(1,6),6-(6,6)]
   200       3.261079       3.261079       3.261079    6[1-(0),6-(6,6),6-(6,6)]
   201      11.486529      11.486529      11.486529    6[6-(6,6),8-(49),8-(49)]
   202       0.471197       0.471197       0.471197    6[6-(6,6),8-(0),8-(49)]
   203      -2.997181      -2.997181      -2.997181    6[6-(6,6),8-(49),8-(49)]
   204       9.531413       9.531413       9.531413    6[6-(6,6),8-(49),8-(49)]
   205      -1.780852      -1.780852      -1.780852    6[6-(1,6),6-(1,6),6-(8,8)]
   206      -1.513039      -1.513039      -1.513039    6[1-(0),6-(1,6),6-(6,6)]
   207      -1.041726      -1.041726      -1.041726    6[1-(0),6-(1,6),6-(6,6)]
   208      -0.816368      -0.816368      -0.816368    6[6-(1,6),6-(1,6),6-(6,6)]
   209      -1.109585      -1.109585      -1.109585    6[1-(0),6-(1,6),6-(6,6)]
   210      -1.586402      -1.586402      -1.586402    6[1-(0),6-(1,6),6-(6,6)]
   211        8.38868        8.38868        8.38868    6[6-(1,6),6-(1,6),6-(8,8)]
   212       8.921091       8.921091       8.921091    6[1-(0),6-(1,6),6-(6,6)]
   213       8.450626       8.450626       8.450626    6[1-(0),6-(1,6),6-(6,6)]
   214       7.460773       7.460773       7.460773    6[6-(1,6),6-(1,6),6-(6,6)]
   215       6.976437       6.976437       6.976437    6[1-(0),6-(1,6),6-(6,6)]
   216       7.425441       7.425441       7.425441    6[1-(0),6-(1,6),6-(6,6)]
   217      10.943724      10.943724      10.943724    6[6-(1,6),6-(1,6),6-(8,8)]
   218       9.819489       9.819489       9.819489    6[1-(0),6-(1,6),6-(6,6)]
   219       8.614044       8.614044       8.614044    6[1-(0),6-(1,6),6-(6,6)]
   220       8.519251       8.519251       8.519251    6[6-(1,6),6-(1,6),6-(6,6)]
   221       9.635152       9.635152       9.635152    6[1-(0),6-(1,6),6-(6,6)]
   222      10.841715      10.841715      10.841715    6[1-(0),6-(1,6),6-(6,6)]
   223       1.043271       1.043271       1.043271    6[6-(1,6),6-(1,6),6-(8,8)]
   224       3.521783       3.521783       3.521783    6[6-(1,6),6-(1,6),6-(6,6)]
   225       1.096002       1.096002       1.096002    6[1-(0),6-(1,6),6-(6,6)]
   226        2.32471        2.32471        2.32471    6[1-(0),6-(1,6),6-(6,6)]
   227       3.440488       3.440488       3.440488    6[1-(0),6-(1,6),6-(6,6)]
   228       2.244488       2.244488       2.244488    6[1-(0),6-(1,6),6-(6,6)]
   229       6.892299       6.892299       6.892299    6[6-(1,6),6-(1,6),6-(6,6)]
   230       6.820581       6.820581       6.820581    6[1-(0),6-(6,6),6-(6,6)]
   231        6.18583        6.18583        6.18583    6[6-(1,6),6-(1,6),6-(6,6)]
   232       5.620954       5.620954       5.620954    6[1-(0),6-(6,6),6-(6,6)]
   233       5.724002       5.724002       5.724002    6[6-(1,6),6-(1,6),6-(6,6)]
   234        6.37508        6.37508        6.37508    6[1-(0),6-(6,6),6-(6,6)]
   235       4.821136       4.821136       4.821136    6[6-(1,6),6-(1,6),6-(6,6)]
   236       4.897274       4.897274       4.897274    6[1-(0),6-(6,6),6-(6,6)]
   237       6.107986       6.107986       6.107986    6[6-(1,6),6-(1,6),6-(6,6)]
   238        7.26961        7.26961        7.26961    6[1-(0),6-(6,6),6-(6,6)]
   239       7.244233       7.244233       7.244233    6[6-(1,6),6-(1,6),6-(6,6)]
   240        6.01143        6.01143        6.01143    6[1-(0),6-(6,6),6-(6,6)]
   241       -2.21402       -2.21402       -2.21402    6[6-(6,6),8-(49),8-(49)]
   242       8.801312       8.801312       8.801312    6[6-(6,6),8-(0),8-(49)]
   243       12.26969       12.26969       12.26969    6[6-(6,6),8-(49),8-(49)]
   244      -0.258904      -0.258904      -0.258904    6[6-(6,6),8-(49),8-(49)]
   245      12.950039      12.950039      12.950039    6[6-(1,6),6-(1,6),6-(8,8)]
   246      10.884284      10.884284      10.884284    6[1-(0),6-(1,6),6-(6,6)]
   247      11.831425      11.831425      11.831425    6[1-(0),6-(1,6),6-(6,6)]
   248      14.865712      14.865712      14.865712    6[6-(1,6),6-(1,6),6-(6,6)]
   249      14.860508      14.860508      14.860508    6[1-(0),6-(1,6),6-(6,6)]
   250      13.936758      13.936758      13.936758    6[1-(0),6-(1,6),6-(6,6)]
   251      -3.193176      -3.193176      -3.193176    6[6-(1,6),6-(1,6),6-(8,8)]
   252      -2.605307      -2.605307      -2.605307    6[1-(0),6-(1,6),6-(6,6)]
   253       -2.50394       -2.50394       -2.50394    6[1-(0),6-(1,6),6-(6,6)]
   254      -3.018898      -3.018898      -3.018898    6[6-(1,6),6-(1,6),6-(6,6)]
   255      -3.650969      -3.650969      -3.650969    6[1-(0),6-(1,6),6-(6,6)]
   256      -3.732318      -3.732318      -3.732318    6[1-(0),6-(1,6),6-(6,6)]
   257       3.980432       3.980432       3.980432    6[6-(1,6),6-(1,6),6-(8,8)]
   258       4.672823       4.672823       4.672823    6[1-(0),6-(1,6),6-(6,6)]
   259       4.468898       4.468898       4.468898    6[1-(0),6-(1,6),6-(6,6)]
   260       3.587896       3.587896       3.587896    6[6-(1,6),6-(1,6),6-(6,6)]
   261       2.960339       2.960339       2.960339    6[1-(0),6-(1,6),6-(6,6)]
   262       3.147671       3.147671       3.147671    6[1-(0),6-(1,6),6-(6,6)]
   263       6.974387       6.974387       6.974387    6[6-(1,6),6-(1,6),6-(8,8)]
   264       5.013397       5.013397       5.013397    6[6-(1,6),6-(1,6),6-(6,6)]
   265       5.933786       5.933786       5.933786    6[1-(0),6-(1,6),6-(6,6)]
   266       4.995407       4.995407       4.995407    6[1-(0),6-(1,6),6-(6,6)]
   267       6.134487       6.134487       6.134487    6[1-(0),6-(1,6),6-(6,6)]
   268       7.086933       7.086933       7.086933    6[1-(0),6-(1,6),6-(6,6)]
   269      -2.844969      -2.844969      -2.844969    6[6-(1,6),6-(1,6),6-(6,6)]
   270       -1.70871       -1.70871       -1.70871    6[1-(0),6-(6,6),6-(6,6)]
   271      -1.446333      -1.446333      -1.446333    6[6-(1,6),6-(1,6),6-(6,6)]
   272      -0.291882      -0.291882      -0.291882    6[1-(0),6-(6,6),6-(6,6)]
   273       -3.52439       -3.52439       -3.52439    6[6-(1,6),6-(1,6),6-(6,6)]
   274      -3.763449      -3.763449      -3.763449    6[1-(0),6-(6,6),6-(6,6)]
   275       3.996995       3.996995       3.996995    6[6-(1,6),6-(1,6),6-(6,6)]
   276       2.770083       2.770083       2.770083    6[1-(0),6-(6,6),6-(6,6)]
   277       1.857982       1.857982       1.857982    6[6-(1,6),6-(1,6),6-(6,6)]
   278       2.136925       2.136925       2.136925    6[1-(0),6-(6,6),6-(6,6)]
   279       3.315796       3.315796       3.315796    6[6-(1,6),6-(1,6),6-(6,6)]
   280       4.251946       4.251946       4.251946    6[1-(0),6-(6,6),6-(6,6)]
   281      11.896571      11.896571      11.896571    6[6-(6,6),8-(49),8-(49)]
   282      -3.206505      -3.206505      -3.206505    6[6-(6,6),8-(0),8-(49)]
   283       4.108674       4.108674       4.108674    6[6-(6,6),8-(49),8-(49)]
   284       8.033172       8.033172       8.033172    6[6-(6,6),8-(49),8-(49)]
   285       3.394305       3.394305       3.394305    6[1-(0),1-(0),1-(0),7-(1,1,6)]
   286       9.090779       9.090779       9.090779    6[1-(0),1-(0),1-(0),7-(1,1,6)]
   287      -2.932576      -2.932576      -2.932576    6[1-(0),1-(0),1-(0),7-(1,1,6)]
   288      12.657349      12.657349      12.657349    6[1-(0),1-(0),1-(0),7-(1,1,6)]
   289       5.878204       5.878204       5.878204    6[1-(0),1-(0),1-(0),7-(1,1,6)]
   290        0.18173        0.18173        0.18173    6[1-(0),1-(0),1-(0),7-(1,1,6)]
   291      12.205085      12.205085      12.205085    6[1-(0),1-(0),1-(0),7-(1,1,6)]
   292       -3.38484       -3.38484       -3.38484    6[1-(0),1-(0),1-(0),7-(1,1,6)]
   293      -2.627408      -2.627408      -2.627408    8[6-(6,8),49-(8,8,8,8,8,8)]
   294      -1.669099      -1.669099      -1.669099    8[6-(6,8),49-(8,8,8,8,8,8)]
   295      11.920339      11.920339      11.920339    8[6-(6,8),49-(8,8,8,8,8,8)]
   296      13.000839      13.000839      13.000839    8[6-(6,8)]
   297      -1.692047      -1.692047      -1.692047    8[6-(6,8),49-(8,8,8,8,8,8)]
   298       0.032372       0.032372       0.032372    8[6-(6,8),49-(8,8,8,8,8,8)]
   299       1.478707       1.478707       1.478707    8[6-(6,8),49-(8,8,8,8,8,8)]
   300       0.101339       0.101339       0.101339    8[6-(6,8),49-(8,8,8,8,8,8)]
   301      11.725058      11.725058      11.725058    8[6-(6,8),49-(8,8,8,8,8,8)]
   302      11.568599      11.568599      11.568599    8[6-(6,8),49-(8,8,8,8,8,8)]
   303      -0.396928      -0.396928      -0.396928    8[6-(6,8),49-(8,8,8,8,8,8)]
   304       0.968788       0.968788       0.968788    8[6-(6,8)]
   305      14.216995      14.216995      14.216995    8[6-(6,8),49-(8,8,8,8,8,8)]
   306      13.283585      13.283585      13.283585    8[6-(6,8),49-(8,8,8,8,8,8)]
   307      10.605928      10.605928      10.605928    8[6-(6,8),49-(8,8,8,8,8,8)]
   308       9.590674       9.590674       9.590674    8[6-(6,8),49-(8,8,8,8,8,8)]
   309      -2.452549      -2.452549      -2.452549    8[6-(6,8),49-(8,8,8,8,8,8)]
   310       -2.29609       -2.29609       -2.29609    8[6-(6,8),49-(8,8,8,8,8,8)]
   311       9.669437       9.669437       9.669437    8[6-(6,8),49-(8,8,8,8,8,8)]
   312       8.303721       8.303721       8.303721    8[6-(6,8)]
   313      -4.944486      -4.944486      -4.944486    8[6-(6,8),49-(8,8,8,8,8,8)]
   314      -4.011076      -4.011076      -4.011076    8[6-(6,8),49-(8,8,8,8,8,8)]
   315      -1.333419      -1.333419      -1.333419    8[6-(6,8),49-(8,8,8,8,8,8)]
   316      -0.318165      -0.318165      -0.318165    8[6-(6,8),49-(8,8,8,8,8,8)]
   317      11.899917      11.899917      11.899917    8[6-(6,8),49-(8,8,8,8,8,8)]
   318      10.941608      10.941608      10.941608    8[6-(6,8),49-(8,8,8,8,8,8)]
   319       -2.64783       -2.64783       -2.64783    8[6-(6,8),49-(8,8,8,8,8,8)]
   320       -3.72833       -3.72833       -3.72833    8[6-(6,8)]
   321      10.964556      10.964556      10.964556    8[6-(6,8),49-(8,8,8,8,8,8)]
   322       9.240137       9.240137       9.240137    8[6-(6,8),49-(8,8,8,8,8,8)]
   323       7.793802       7.793802       7.793802    8[6-(6,8),49-(8,8,8,8,8,8)]
   324        9.17117        9.17117        9.17117    8[6-(6,8),49-(8,8,8,8,8,8)]
   325       2.925179       2.925179       2.925179    7[1-(0),1-(0),6-(1,1,1),6-(1,1,1)]
   326      -3.324692      -3.324692      -3.324692    7[1-(0),1-(0),6-(1,1,1),6-(1,1,1)]
   327        6.34733        6.34733        6.34733    7[1-(0),1-(0),6-(1,1,1),6-(1,1,1)]
   328      12.597201      12.597201      12.597201    7[1-(0),1-(0),6-(1,1,1),6-(1,1,1)]
