# Supplementary material for: A collection of forcefield precursors for metal–organic frameworks
Source: RSC Adv. 2019 Nov 13;9(63):36492–507. doi: 10.1039/c9ra07327b (PMC9075174; doi:10.1039/c9ra07327b)
Supplement: RA-009-C9RA07327B-s812 [file RA-009-C9RA07327B-s812.txt]

GAZZIS02_charged

17.344000    0.000000    0.000000
-6.056981    16.251994    0.000000
-1.899399    -2.734914    26.232514

     1      -0.485001      -0.485001      -0.485001    49[8-(6),8-(6),8-(6),8-(6),8-(6),8-(6),8-(6)]
     2      11.940539      11.940539      11.940539    49[8-(6),8-(6),8-(6),8-(6),8-(6),8-(6),8-(6)]
     3      -2.552919      -2.552919      -2.552919    49[8-(6),8-(6),8-(6),8-(6),8-(6),8-(6),8-(6)]
     4       9.872621       9.872621       9.872621    49[8-(6),8-(6),8-(6),8-(6),8-(6),8-(6),8-(6)]
     5      -0.970517      -0.970517      -0.970517    1[6-(6,6)]
     6      -2.610669      -2.610669      -2.610669    1[6-(6,6)]
     7      11.240269      11.240269      11.240269    1[6-(6,6)]
     8      -4.543086      -4.543086      -4.543086    1[6-(6,6)]
     9       11.50986       11.50986       11.50986    1[6-(6,6)]
    10       11.34579       11.34579       11.34579    1[6-(6,6)]
    11      13.276134      13.276134      13.276134    1[6-(6,6)]
    12      13.359414      13.359414      13.359414    1[6-(6,6)]
    13       4.224538       4.224538       4.224538    1[6-(6,6)]
    14       4.550641       4.550641       4.550641    1[6-(6,6)]
    15       8.937068       8.937068       8.937068    1[6-(6,6)]
    16       6.740872       6.740872       6.740872    1[6-(6,6)]
    17       4.039546       4.039546       4.039546    1[6-(6,6)]
    18       5.707882       5.707882       5.707882    1[6-(6,6)]
    19       2.852929       2.852929       2.852929    1[6-(6,6)]
    20       1.240787       1.240787       1.240787    1[6-(6,6)]
    21      10.359192      10.359192      10.359192    1[6-(6,6)]
    22       9.543381       9.543381       9.543381    1[6-(6,6)]
    23      -3.536878      -3.536878      -3.536878    1[6-(6,6)]
    24       6.855937       6.855937       6.855937    1[6-(6,6)]
    25       7.922121       7.922121       7.922121    1[6-(6,6)]
    26       4.374084       4.374084       4.374084    1[6-(6,6)]
    27      10.992445      10.992445      10.992445    1[6-(6,6)]
    28      10.260251      10.260251      10.260251    1[6-(6,6)]
    29       4.228955       4.228955       4.228955    1[6-(6,6)]
    30      11.050947      11.050947      11.050947    1[6-(6,6)]
    31      -0.246413      -0.246413      -0.246413    1[6-(6,6)]
    32       0.497475       0.497475       0.497475    1[6-(6,6)]
    33       3.022204       3.022204       3.022204    1[6-(6,6)]
    34       2.319211       2.319211       2.319211    1[6-(6,6)]
    35      -0.619845      -0.619845      -0.619845    1[6-(6,6)]
    36       1.400489       1.400489       1.400489    1[6-(6,6)]
    37      -0.296579      -0.296579      -0.296579    1[6-(6,6)]
    38      -2.315688      -2.315688      -2.315688    1[6-(6,6)]
    39       8.864448       8.864448       8.864448    1[6-(6,6)]
    40       6.765226       6.765226       6.765226    1[6-(6,6)]
    41       5.131804       5.131804       5.131804    1[6-(6,6)]
    42       7.160855       7.160855       7.160855    1[6-(6,6)]
    43       2.099026       2.099026       2.099026    1[6-(6,6)]
    44       4.095252       4.095252       4.095252    1[6-(6,6)]
    45       8.912824       8.912824       8.912824    1[6-(6,6)]
    46       5.175366       5.175366       5.175366    1[6-(6,6)]
    47       1.182258       1.182258       1.182258    1[6-(6,6)]
    48       3.287898       3.287898       3.287898    1[6-(6,6)]
    49      -1.604825      -1.604825      -1.604825    1[6-(6,6)]
    50      -0.872631      -0.872631      -0.872631    1[6-(6,6)]
    51       5.158665       5.158665       5.158665    1[6-(6,6)]
    52      -1.663327      -1.663327      -1.663327    1[6-(6,6)]
    53       9.634033       9.634033       9.634033    1[6-(6,6)]
    54       8.890145       8.890145       8.890145    1[6-(6,6)]
    55       6.365416       6.365416       6.365416    1[6-(6,6)]
    56       7.068409       7.068409       7.068409    1[6-(6,6)]
    57      10.007465      10.007465      10.007465    1[6-(6,6)]
    58       7.987131       7.987131       7.987131    1[6-(6,6)]
    59       9.684199       9.684199       9.684199    1[6-(6,6)]
    60      11.703308      11.703308      11.703308    1[6-(6,6)]
    61       0.523172       0.523172       0.523172    1[6-(6,6)]
    62       2.622394       2.622394       2.622394    1[6-(6,6)]
    63       4.255816       4.255816       4.255816    1[6-(6,6)]
    64       2.226765       2.226765       2.226765    1[6-(6,6)]
    65       7.288594       7.288594       7.288594    1[6-(6,6)]
    66       5.292368       5.292368       5.292368    1[6-(6,6)]
    67       0.474796       0.474796       0.474796    1[6-(6,6)]
    68       4.212254       4.212254       4.212254    1[6-(6,6)]
    69       8.205362       8.205362       8.205362    1[6-(6,6)]
    70       6.099722       6.099722       6.099722    1[6-(6,6)]
    71      10.358137      10.358137      10.358137    1[6-(6,6)]
    72      11.998289      11.998289      11.998289    1[6-(6,6)]
    73      -1.852649      -1.852649      -1.852649    1[6-(6,6)]
    74      13.930706      13.930706      13.930706    1[6-(6,6)]
    75       -2.12224       -2.12224       -2.12224    1[6-(6,6)]
    76       -1.95817       -1.95817       -1.95817    1[6-(6,6)]
    77      -3.888514      -3.888514      -3.888514    1[6-(6,6)]
    78      -3.971794      -3.971794      -3.971794    1[6-(6,6)]
    79       5.163082       5.163082       5.163082    1[6-(6,6)]
    80       4.836979       4.836979       4.836979    1[6-(6,6)]
    81       2.349951       2.349951       2.349951    1[6-(6,6)]
    82       2.646748       2.646748       2.646748    1[6-(6,6)]
    83       5.348074       5.348074       5.348074    1[6-(6,6)]
    84       3.679738       3.679738       3.679738    1[6-(6,6)]
    85       6.534691       6.534691       6.534691    1[6-(6,6)]
    86       8.146833       8.146833       8.146833    1[6-(6,6)]
    87      -0.971572      -0.971572      -0.971572    1[6-(6,6)]
    88      -0.155761      -0.155761      -0.155761    1[6-(6,6)]
    89      12.924498      12.924498      12.924498    1[6-(6,6)]
    90       2.531683       2.531683       2.531683    1[6-(6,6)]
    91       1.465499       1.465499       1.465499    1[6-(6,6)]
    92       5.013536       5.013536       5.013536    1[6-(6,6)]
    93       3.534448       3.534448       3.534448    1[7-(1,6,6)]
    94       2.161028       2.161028       2.161028    1[7-(1,6,6)]
    95       3.405009       3.405009       3.405009    1[6-(1,1,7)]
    96      10.510147      10.510147      10.510147    1[6-(1,1,7)]
    97        9.03245        9.03245        9.03245    1[6-(1,1,7)]
    98       8.946665       8.946665       8.946665    1[6-(1,1,7)]
    99       8.782931       8.782931       8.782931    1[6-(1,1,7)]
   100      10.234807      10.234807      10.234807    1[6-(1,1,7)]
   101       -2.55676       -2.55676       -2.55676    1[7-(1,6,6)]
   102      -3.312829      -3.312829      -3.312829    1[7-(1,6,6)]
   103      -2.001423      -2.001423      -2.001423    1[6-(1,1,7)]
   104      -2.759408      -2.759408      -2.759408    1[6-(1,1,7)]
   105      13.792393      13.792393      13.792393    1[6-(1,1,7)]
   106      12.567723      12.567723      12.567723    1[6-(1,1,7)]
   107      12.127712      12.127712      12.127712    1[6-(1,1,7)]
   108      12.941051      12.941051      12.941051    1[6-(1,1,7)]
   109       5.853172       5.853172       5.853172    1[7-(1,6,6)]
   110       7.226592       7.226592       7.226592    1[7-(1,6,6)]
   111       5.982611       5.982611       5.982611    1[6-(1,1,7)]
   112       4.934454       4.934454       4.934454    1[6-(1,1,7)]
   113        0.35517        0.35517        0.35517    1[6-(1,1,7)]
   114       0.440955       0.440955       0.440955    1[6-(1,1,7)]
   115       0.604689       0.604689       0.604689    1[6-(1,1,7)]
   116      -0.847187      -0.847187      -0.847187    1[6-(1,1,7)]
   117       11.94438       11.94438       11.94438    1[7-(1,6,6)]
   118      12.700449      12.700449      12.700449    1[7-(1,6,6)]
   119      11.389043      11.389043      11.389043    1[6-(1,1,7)]
   120      -5.196972      -5.196972      -5.196972    1[6-(1,1,7)]
   121      -4.404773      -4.404773      -4.404773    1[6-(1,1,7)]
   122      -3.180103      -3.180103      -3.180103    1[6-(1,1,7)]
   123      -2.740092      -2.740092      -2.740092    1[6-(1,1,7)]
   124      -3.553431      -3.553431      -3.553431    1[6-(1,1,7)]
   125      -3.555553      -3.555553      -3.555553    6[6-(1,6),6-(1,6),6-(8,8)]
   126      -1.636287      -1.636287      -1.636287    6[1-(0),6-(1,6),6-(6,6)]
   127      -2.605552      -2.605552      -2.605552    6[1-(0),6-(1,6),6-(6,6)]
   128      -5.463363      -5.463363      -5.463363    6[6-(1,6),6-(1,6),6-(6,6)]
   129      -5.446111      -5.446111      -5.446111    6[1-(0),6-(1,6),6-(6,6)]
   130       -4.52087       -4.52087       -4.52087    6[1-(0),6-(1,6),6-(6,6)]
   131      12.428133      12.428133      12.428133    6[6-(1,6),6-(1,6),6-(8,8)]
   132      11.849853      11.849853      11.849853    6[1-(0),6-(1,6),6-(6,6)]
   133      11.759804      11.759804      11.759804    6[1-(0),6-(1,6),6-(6,6)]
   134      12.273121      12.273121      12.273121    6[6-(1,6),6-(1,6),6-(6,6)]
   135      12.893984      12.893984      12.893984    6[1-(0),6-(1,6),6-(6,6)]
   136      12.953616      12.953616      12.953616    6[1-(0),6-(1,6),6-(6,6)]
   137       5.467489       5.467489       5.467489    6[6-(1,6),6-(1,6),6-(8,8)]
   138       4.811896       4.811896       4.811896    6[1-(0),6-(1,6),6-(6,6)]
   139       5.003184       5.003184       5.003184    6[1-(0),6-(1,6),6-(6,6)]
   140       5.852793       5.852793       5.852793    6[6-(1,6),6-(1,6),6-(6,6)]
   141       6.480481       6.480481       6.480481    6[1-(0),6-(1,6),6-(6,6)]
   142       6.297399       6.297399       6.297399    6[1-(0),6-(1,6),6-(6,6)]
   143        2.43414        2.43414        2.43414    6[6-(1,6),6-(1,6),6-(8,8)]
   144        4.40703        4.40703        4.40703    6[6-(1,6),6-(1,6),6-(6,6)]
   145       3.795227       3.795227       3.795227    6[1-(0),6-(1,6),6-(6,6)]
   146       4.789949       4.789949       4.789949    6[1-(0),6-(1,6),6-(6,6)]
   147       3.110277       3.110277       3.110277    6[1-(0),6-(1,6),6-(6,6)]
   148       2.143253       2.143253       2.143253    6[1-(0),6-(1,6),6-(6,6)]
   149      12.110023      12.110023      12.110023    6[6-(1,6),6-(1,6),6-(6,6)]
   150      10.969344      10.969344      10.969344    6[1-(0),6-(6,6),6-(6,6)]
   151      10.715576      10.715576      10.715576    6[6-(1,6),6-(1,6),6-(6,6)]
   152       9.724289       9.724289       9.724289    6[1-(0),6-(6,6),6-(6,6)]
   153      12.792136      12.792136      12.792136    6[6-(1,6),6-(1,6),6-(6,6)]
   154      13.013776      13.013776      13.013776    6[1-(0),6-(6,6),6-(6,6)]
   155       5.436375       5.436375       5.436375    6[6-(1,6),6-(1,6),6-(6,6)]
   156       6.654572       6.654572       6.654572    6[1-(0),6-(6,6),6-(6,6)]
   157       7.568506       7.568506       7.568506    6[6-(1,6),6-(1,6),6-(6,6)]
   158       7.292607       7.292607       7.292607    6[1-(0),6-(6,6),6-(6,6)]
   159       6.114241       6.114241       6.114241    6[6-(1,6),6-(1,6),6-(6,6)]
   160       5.192464       5.192464       5.192464    6[1-(0),6-(6,6),6-(6,6)]
   161      -2.485706      -2.485706      -2.485706    6[6-(6,6),8-(49),8-(49)]
   162      12.449551      12.449551      12.449551    6[6-(6,6),8-(0),8-(49)]
   163       5.362766       5.362766       5.362766    6[6-(6,6),8-(49),8-(49)]
   164        1.36709        1.36709        1.36709    6[6-(6,6),8-(49),8-(49)]
   165      11.107122      11.107122      11.107122    6[6-(1,6),6-(1,6),6-(8,8)]
   166      10.856473      10.856473      10.856473    6[1-(0),6-(1,6),6-(6,6)]
   167      10.400158      10.400158      10.400158    6[1-(0),6-(1,6),6-(6,6)]
   168      10.151263      10.151263      10.151263    6[6-(1,6),6-(1,6),6-(6,6)]
   169      10.423118      10.423118      10.423118    6[1-(0),6-(1,6),6-(6,6)]
   170      10.883148      10.883148      10.883148    6[1-(0),6-(1,6),6-(6,6)]
   171       0.978413       0.978413       0.978413    6[6-(1,6),6-(1,6),6-(8,8)]
   172       0.436639       0.436639       0.436639    6[1-(0),6-(1,6),6-(6,6)]
   173       0.871708       0.871708       0.871708    6[1-(0),6-(1,6),6-(6,6)]
   174       1.853045       1.853045       1.853045    6[6-(1,6),6-(1,6),6-(6,6)]
   175       2.371411       2.371411       2.371411    6[1-(0),6-(1,6),6-(6,6)]
   176       1.945239       1.945239       1.945239    6[1-(0),6-(1,6),6-(6,6)]
   177      -1.664107      -1.664107      -1.664107    6[6-(1,6),6-(1,6),6-(8,8)]
   178      -0.555733      -0.555733      -0.555733    6[1-(0),6-(1,6),6-(6,6)]
   179       0.648349       0.648349       0.648349    6[1-(0),6-(1,6),6-(6,6)]
   180       0.762231       0.762231       0.762231    6[6-(1,6),6-(1,6),6-(6,6)]
   181      -0.363282      -0.363282      -0.363282    6[1-(0),6-(1,6),6-(6,6)]
   182       -1.56103       -1.56103       -1.56103    6[1-(0),6-(1,6),6-(6,6)]
   183       8.232522       8.232522       8.232522    6[6-(1,6),6-(1,6),6-(8,8)]
   184        5.75829        5.75829        5.75829    6[6-(1,6),6-(1,6),6-(6,6)]
   185       8.100628       8.100628       8.100628    6[1-(0),6-(1,6),6-(6,6)]
   186       6.862896       6.862896       6.862896    6[1-(0),6-(1,6),6-(6,6)]
   187       5.885253       5.885253       5.885253    6[1-(0),6-(1,6),6-(6,6)]
   188       7.108561       7.108561       7.108561    6[1-(0),6-(1,6),6-(6,6)]
   189       2.410697       2.410697       2.410697    6[6-(1,6),6-(1,6),6-(6,6)]
   190       2.480784       2.480784       2.480784    6[1-(0),6-(6,6),6-(6,6)]
   191       3.093321       3.093321       3.093321    6[6-(1,6),6-(1,6),6-(6,6)]
   192       3.646205       3.646205       3.646205    6[1-(0),6-(6,6),6-(6,6)]
   193       3.551469       3.551469       3.551469    6[6-(1,6),6-(1,6),6-(6,6)]
   194       2.928801       2.928801       2.928801    6[1-(0),6-(6,6),6-(6,6)]
   195       4.449878       4.449878       4.449878    6[6-(1,6),6-(1,6),6-(6,6)]
   196       4.381021       4.381021       4.381021    6[1-(0),6-(6,6),6-(6,6)]
   197       3.168741       3.168741       3.168741    6[6-(1,6),6-(1,6),6-(6,6)]
   198       2.012029       2.012029       2.012029    6[1-(0),6-(6,6),6-(6,6)]
   199       2.033198       2.033198       2.033198    6[6-(1,6),6-(1,6),6-(6,6)]
   200       3.258227       3.258227       3.258227    6[1-(0),6-(6,6),6-(6,6)]
   201      11.527358      11.527358      11.527358    6[6-(6,6),8-(49),8-(49)]
   202       0.572998       0.572998       0.572998    6[6-(6,6),8-(0),8-(49)]
   203      -2.986149      -2.986149      -2.986149    6[6-(6,6),8-(49),8-(49)]
   204        9.54348        9.54348        9.54348    6[6-(6,6),8-(49),8-(49)]
   205      -1.719502      -1.719502      -1.719502    6[6-(1,6),6-(1,6),6-(8,8)]
   206      -1.468853      -1.468853      -1.468853    6[1-(0),6-(1,6),6-(6,6)]
   207      -1.012538      -1.012538      -1.012538    6[1-(0),6-(1,6),6-(6,6)]
   208      -0.763643      -0.763643      -0.763643    6[6-(1,6),6-(1,6),6-(6,6)]
   209      -1.035498      -1.035498      -1.035498    6[1-(0),6-(1,6),6-(6,6)]
   210      -1.495528      -1.495528      -1.495528    6[1-(0),6-(1,6),6-(6,6)]
   211       8.409207       8.409207       8.409207    6[6-(1,6),6-(1,6),6-(8,8)]
   212       8.950981       8.950981       8.950981    6[1-(0),6-(1,6),6-(6,6)]
   213       8.515912       8.515912       8.515912    6[1-(0),6-(1,6),6-(6,6)]
   214       7.534575       7.534575       7.534575    6[6-(1,6),6-(1,6),6-(6,6)]
   215       7.016209       7.016209       7.016209    6[1-(0),6-(1,6),6-(6,6)]
   216       7.442381       7.442381       7.442381    6[1-(0),6-(1,6),6-(6,6)]
   217      11.051727      11.051727      11.051727    6[6-(1,6),6-(1,6),6-(8,8)]
   218       9.943353       9.943353       9.943353    6[1-(0),6-(1,6),6-(6,6)]
   219       8.739271       8.739271       8.739271    6[1-(0),6-(1,6),6-(6,6)]
   220       8.625389       8.625389       8.625389    6[6-(1,6),6-(1,6),6-(6,6)]
   221       9.750902       9.750902       9.750902    6[1-(0),6-(1,6),6-(6,6)]
   222       10.94865       10.94865       10.94865    6[1-(0),6-(1,6),6-(6,6)]
   223       1.155098       1.155098       1.155098    6[6-(1,6),6-(1,6),6-(8,8)]
   224        3.62933        3.62933        3.62933    6[6-(1,6),6-(1,6),6-(6,6)]
   225       1.286992       1.286992       1.286992    6[1-(0),6-(1,6),6-(6,6)]
   226       2.524724       2.524724       2.524724    6[1-(0),6-(1,6),6-(6,6)]
   227       3.502367       3.502367       3.502367    6[1-(0),6-(1,6),6-(6,6)]
   228       2.279059       2.279059       2.279059    6[1-(0),6-(1,6),6-(6,6)]
   229       6.976923       6.976923       6.976923    6[6-(1,6),6-(1,6),6-(6,6)]
   230       6.906836       6.906836       6.906836    6[1-(0),6-(6,6),6-(6,6)]
   231       6.294299       6.294299       6.294299    6[6-(1,6),6-(1,6),6-(6,6)]
   232       5.741415       5.741415       5.741415    6[1-(0),6-(6,6),6-(6,6)]
   233       5.836151       5.836151       5.836151    6[6-(1,6),6-(1,6),6-(6,6)]
   234       6.458819       6.458819       6.458819    6[1-(0),6-(6,6),6-(6,6)]
   235       4.937742       4.937742       4.937742    6[6-(1,6),6-(1,6),6-(6,6)]
   236       5.006599       5.006599       5.006599    6[1-(0),6-(6,6),6-(6,6)]
   237       6.218879       6.218879       6.218879    6[6-(1,6),6-(1,6),6-(6,6)]
   238       7.375591       7.375591       7.375591    6[1-(0),6-(6,6),6-(6,6)]
   239       7.354422       7.354422       7.354422    6[6-(1,6),6-(1,6),6-(6,6)]
   240       6.129393       6.129393       6.129393    6[1-(0),6-(6,6),6-(6,6)]
   241      -2.139738      -2.139738      -2.139738    6[6-(6,6),8-(49),8-(49)]
   242       8.814622       8.814622       8.814622    6[6-(6,6),8-(0),8-(49)]
   243      12.373769      12.373769      12.373769    6[6-(6,6),8-(49),8-(49)]
   244       -0.15586       -0.15586       -0.15586    6[6-(6,6),8-(49),8-(49)]
   245      12.943173      12.943173      12.943173    6[6-(1,6),6-(1,6),6-(8,8)]
   246      11.023907      11.023907      11.023907    6[1-(0),6-(1,6),6-(6,6)]
   247      11.993172      11.993172      11.993172    6[1-(0),6-(1,6),6-(6,6)]
   248      14.850983      14.850983      14.850983    6[6-(1,6),6-(1,6),6-(6,6)]
   249      14.833731      14.833731      14.833731    6[1-(0),6-(1,6),6-(6,6)]
   250       13.90849       13.90849       13.90849    6[1-(0),6-(1,6),6-(6,6)]
   251      -3.040513      -3.040513      -3.040513    6[6-(1,6),6-(1,6),6-(8,8)]
   252      -2.462233      -2.462233      -2.462233    6[1-(0),6-(1,6),6-(6,6)]
   253      -2.372184      -2.372184      -2.372184    6[1-(0),6-(1,6),6-(6,6)]
   254      -2.885501      -2.885501      -2.885501    6[6-(1,6),6-(1,6),6-(6,6)]
   255      -3.506364      -3.506364      -3.506364    6[1-(0),6-(1,6),6-(6,6)]
   256      -3.565996      -3.565996      -3.565996    6[1-(0),6-(1,6),6-(6,6)]
   257       3.920131       3.920131       3.920131    6[6-(1,6),6-(1,6),6-(8,8)]
   258       4.575724       4.575724       4.575724    6[1-(0),6-(1,6),6-(6,6)]
   259       4.384436       4.384436       4.384436    6[1-(0),6-(1,6),6-(6,6)]
   260       3.534827       3.534827       3.534827    6[6-(1,6),6-(1,6),6-(6,6)]
   261       2.907139       2.907139       2.907139    6[1-(0),6-(1,6),6-(6,6)]
   262       3.090221       3.090221       3.090221    6[1-(0),6-(1,6),6-(6,6)]
   263        6.95348        6.95348        6.95348    6[6-(1,6),6-(1,6),6-(8,8)]
   264        4.98059        4.98059        4.98059    6[6-(1,6),6-(1,6),6-(6,6)]
   265       5.592393       5.592393       5.592393    6[1-(0),6-(1,6),6-(6,6)]
   266       4.597671       4.597671       4.597671    6[1-(0),6-(1,6),6-(6,6)]
   267       6.277343       6.277343       6.277343    6[1-(0),6-(1,6),6-(6,6)]
   268       7.244367       7.244367       7.244367    6[1-(0),6-(1,6),6-(6,6)]
   269      -2.722403      -2.722403      -2.722403    6[6-(1,6),6-(1,6),6-(6,6)]
   270      -1.581724      -1.581724      -1.581724    6[1-(0),6-(6,6),6-(6,6)]
   271      -1.327956      -1.327956      -1.327956    6[6-(1,6),6-(1,6),6-(6,6)]
   272      -0.336669      -0.336669      -0.336669    6[1-(0),6-(6,6),6-(6,6)]
   273      -3.404516      -3.404516      -3.404516    6[6-(1,6),6-(1,6),6-(6,6)]
   274      -3.626156      -3.626156      -3.626156    6[1-(0),6-(6,6),6-(6,6)]
   275       3.951245       3.951245       3.951245    6[6-(1,6),6-(1,6),6-(6,6)]
   276       2.733048       2.733048       2.733048    6[1-(0),6-(6,6),6-(6,6)]
   277       1.819114       1.819114       1.819114    6[6-(1,6),6-(1,6),6-(6,6)]
   278       2.095013       2.095013       2.095013    6[1-(0),6-(6,6),6-(6,6)]
   279       3.273379       3.273379       3.273379    6[6-(1,6),6-(1,6),6-(6,6)]
   280       4.195156       4.195156       4.195156    6[1-(0),6-(6,6),6-(6,6)]
   281      11.873326      11.873326      11.873326    6[6-(6,6),8-(49),8-(49)]
   282      -3.061931      -3.061931      -3.061931    6[6-(6,6),8-(0),8-(49)]
   283       4.024854       4.024854       4.024854    6[6-(6,6),8-(49),8-(49)]
   284        8.02053        8.02053        8.02053    6[6-(6,6),8-(49),8-(49)]
   285       3.509007       3.509007       3.509007    6[1-(0),1-(0),1-(0),7-(1,1,6)]
   286       9.281979       9.281979       9.281979    6[1-(0),1-(0),1-(0),7-(1,1,6)]
   287      -2.851913      -2.851913      -2.851913    6[1-(0),1-(0),1-(0),7-(1,1,6)]
   288      12.826795      12.826795      12.826795    6[1-(0),1-(0),1-(0),7-(1,1,6)]
   289       5.878613       5.878613       5.878613    6[1-(0),1-(0),1-(0),7-(1,1,6)]
   290       0.105641       0.105641       0.105641    6[1-(0),1-(0),1-(0),7-(1,1,6)]
   291      12.239533      12.239533      12.239533    6[1-(0),1-(0),1-(0),7-(1,1,6)]
   292      -3.439175      -3.439175      -3.439175    6[1-(0),1-(0),1-(0),7-(1,1,6)]
   293      -2.491246      -2.491246      -2.491246    8[6-(6,8),49-(8,8,8,8,8,8)]
   294       -1.55414       -1.55414       -1.55414    8[6-(6,8),49-(8,8,8,8,8,8)]
   295      11.894287      11.894287      11.894287    8[6-(6,8),49-(8,8,8,8,8,8)]
   296      12.961409      12.961409      12.961409    8[6-(6,8)]
   297      -1.561353      -1.561353      -1.561353    8[6-(6,8),49-(8,8,8,8,8,8)]
   298       0.161784       0.161784       0.161784    8[6-(6,8),49-(8,8,8,8,8,8)]
   299       1.605196       1.605196       1.605196    8[6-(6,8),49-(8,8,8,8,8,8)]
   300       0.224786       0.224786       0.224786    8[6-(6,8),49-(8,8,8,8,8,8)]
   301      11.737574      11.737574      11.737574    8[6-(6,8),49-(8,8,8,8,8,8)]
   302      11.626316      11.626316      11.626316    8[6-(6,8),49-(8,8,8,8,8,8)]
   303      -0.286011      -0.286011      -0.286011    8[6-(6,8),49-(8,8,8,8,8,8)]
   304       1.084387       1.084387       1.084387    8[6-(6,8)]
   305      14.237205      14.237205      14.237205    8[6-(6,8),49-(8,8,8,8,8,8)]
   306      13.314627      13.314627      13.314627    8[6-(6,8),49-(8,8,8,8,8,8)]
   307      10.618405      10.618405      10.618405    8[6-(6,8),49-(8,8,8,8,8,8)]
   308       9.602115       9.602115       9.602115    8[6-(6,8),49-(8,8,8,8,8,8)]
   309      -2.349954      -2.349954      -2.349954    8[6-(6,8),49-(8,8,8,8,8,8)]
   310      -2.238696      -2.238696      -2.238696    8[6-(6,8),49-(8,8,8,8,8,8)]
   311       9.673631       9.673631       9.673631    8[6-(6,8),49-(8,8,8,8,8,8)]
   312       8.303233       8.303233       8.303233    8[6-(6,8)]
   313      -4.849585      -4.849585      -4.849585    8[6-(6,8),49-(8,8,8,8,8,8)]
   314      -3.927007      -3.927007      -3.927007    8[6-(6,8),49-(8,8,8,8,8,8)]
   315      -1.230785      -1.230785      -1.230785    8[6-(6,8),49-(8,8,8,8,8,8)]
   316      -0.214495      -0.214495      -0.214495    8[6-(6,8),49-(8,8,8,8,8,8)]
   317      11.878866      11.878866      11.878866    8[6-(6,8),49-(8,8,8,8,8,8)]
   318       10.94176       10.94176       10.94176    8[6-(6,8),49-(8,8,8,8,8,8)]
   319      -2.506667      -2.506667      -2.506667    8[6-(6,8),49-(8,8,8,8,8,8)]
   320      -3.573789      -3.573789      -3.573789    8[6-(6,8)]
   321      10.948973      10.948973      10.948973    8[6-(6,8),49-(8,8,8,8,8,8)]
   322       9.225836       9.225836       9.225836    8[6-(6,8),49-(8,8,8,8,8,8)]
   323       7.782424       7.782424       7.782424    8[6-(6,8),49-(8,8,8,8,8,8)]
   324       9.162834       9.162834       9.162834    8[6-(6,8),49-(8,8,8,8,8,8)]
   325       3.049189       3.049189       3.049189    7[1-(0),1-(0),6-(1,1,1),6-(1,1,1)]
   326       -3.22049       -3.22049       -3.22049    7[1-(0),1-(0),6-(1,1,1),6-(1,1,1)]
   327       6.338431       6.338431       6.338431    7[1-(0),1-(0),6-(1,1,1),6-(1,1,1)]
   328       12.60811       12.60811       12.60811    7[1-(0),1-(0),6-(1,1,1),6-(1,1,1)]
