# Supplementary material for: A collection of forcefield precursors for metal–organic frameworks
Source: RSC Adv. 2019 Nov 13;9(63):36492–507. doi: 10.1039/c9ra07327b (PMC9075174; doi:10.1039/c9ra07327b)
Supplement: RA-009-C9RA07327B-s813 [file RA-009-C9RA07327B-s813.txt]

GAZZIS03_charged

17.339100    0.000000    0.000000
-6.122990    16.222003    0.000000
-1.781830    -2.577084    26.376572

     1      -0.403947      -0.403947      -0.403947    49[8-(6),8-(6),8-(6),8-(6),8-(6),8-(6),8-(6)]
     2      11.918637      11.918637      11.918637    49[8-(6),8-(6),8-(6),8-(6),8-(6),8-(6),8-(6)]
     3      -2.484357      -2.484357      -2.484357    49[8-(6),8-(6),8-(6),8-(6),8-(6),8-(6),8-(6)]
     4       9.838227       9.838227       9.838227    49[8-(6),8-(6),8-(6),8-(6),8-(6),8-(6),8-(6)]
     5      -1.041883      -1.041883      -1.041883    1[6-(6,6)]
     6      -2.642315      -2.642315      -2.642315    1[6-(6,6)]
     7      11.344474      11.344474      11.344474    1[6-(6,6)]
     8      -4.430102      -4.430102      -4.430102    1[6-(6,6)]
     9      11.425467      11.425467      11.425467    1[6-(6,6)]
    10      11.296467      11.296467      11.296467    1[6-(6,6)]
    11      13.179379      13.179379      13.179379    1[6-(6,6)]
    12      13.294659      13.294659      13.294659    1[6-(6,6)]
    13       4.343261       4.343261       4.343261    1[6-(6,6)]
    14       4.691808       4.691808       4.691808    1[6-(6,6)]
    15        8.91085        8.91085        8.91085    1[6-(6,6)]
    16       6.838041       6.838041       6.838041    1[6-(6,6)]
    17       4.122829       4.122829       4.122829    1[6-(6,6)]
    18       5.797392       5.797392       5.797392    1[6-(6,6)]
    19       2.937973       2.937973       2.937973    1[6-(6,6)]
    20       1.341738       1.341738       1.341738    1[6-(6,6)]
    21      10.309562      10.309562      10.309562    1[6-(6,6)]
    22       9.621155       9.621155       9.621155    1[6-(6,6)]
    23      -3.588459      -3.588459      -3.588459    1[6-(6,6)]
    24        6.93097        6.93097        6.93097    1[6-(6,6)]
    25       8.017174       8.017174       8.017174    1[6-(6,6)]
    26       4.486856       4.486856       4.486856    1[6-(6,6)]
    27      11.018276      11.018276      11.018276    1[6-(6,6)]
    28      10.290633      10.290633      10.290633    1[6-(6,6)]
    29       4.117506       4.117506       4.117506    1[6-(6,6)]
    30      11.021386      11.021386      11.021386    1[6-(6,6)]
    31      -0.206392      -0.206392      -0.206392    1[6-(6,6)]
    32       0.518627       0.518627       0.518627    1[6-(6,6)]
    33       3.053785       3.053785       3.053785    1[6-(6,6)]
    34       2.343199       2.343199       2.343199    1[6-(6,6)]
    35       -0.61727       -0.61727       -0.61727    1[6-(6,6)]
    36       1.383009       1.383009       1.383009    1[6-(6,6)]
    37      -0.318492      -0.318492      -0.318492    1[6-(6,6)]
    38      -2.317511      -2.317511      -2.317511    1[6-(6,6)]
    39        8.84745        8.84745        8.84745    1[6-(6,6)]
    40       6.758693       6.758693       6.758693    1[6-(6,6)]
    41       5.119303       5.119303       5.119303    1[6-(6,6)]
    42        7.13623        7.13623        7.13623    1[6-(6,6)]
    43       2.093782       2.093782       2.093782    1[6-(6,6)]
    44       4.064688       4.064688       4.064688    1[6-(6,6)]
    45       8.969096       8.969096       8.969096    1[6-(6,6)]
    46       5.156592       5.156592       5.156592    1[6-(6,6)]
    47       1.151522       1.151522       1.151522    1[6-(6,6)]
    48       3.275568       3.275568       3.275568    1[6-(6,6)]
    49      -1.583996      -1.583996      -1.583996    1[6-(6,6)]
    50      -0.856353      -0.856353      -0.856353    1[6-(6,6)]
    51       5.316774       5.316774       5.316774    1[6-(6,6)]
    52      -1.587106      -1.587106      -1.587106    1[6-(6,6)]
    53       9.640672       9.640672       9.640672    1[6-(6,6)]
    54       8.915653       8.915653       8.915653    1[6-(6,6)]
    55       6.380495       6.380495       6.380495    1[6-(6,6)]
    56       7.091081       7.091081       7.091081    1[6-(6,6)]
    57       10.05155       10.05155       10.05155    1[6-(6,6)]
    58       8.051271       8.051271       8.051271    1[6-(6,6)]
    59       9.752772       9.752772       9.752772    1[6-(6,6)]
    60      11.751791      11.751791      11.751791    1[6-(6,6)]
    61        0.58683        0.58683        0.58683    1[6-(6,6)]
    62       2.675587       2.675587       2.675587    1[6-(6,6)]
    63       4.314977       4.314977       4.314977    1[6-(6,6)]
    64        2.29805        2.29805        2.29805    1[6-(6,6)]
    65       7.340498       7.340498       7.340498    1[6-(6,6)]
    66       5.369592       5.369592       5.369592    1[6-(6,6)]
    67       0.465184       0.465184       0.465184    1[6-(6,6)]
    68       4.277688       4.277688       4.277688    1[6-(6,6)]
    69       8.282758       8.282758       8.282758    1[6-(6,6)]
    70       6.158712       6.158712       6.158712    1[6-(6,6)]
    71      10.476163      10.476163      10.476163    1[6-(6,6)]
    72      12.076595      12.076595      12.076595    1[6-(6,6)]
    73      -1.910194      -1.910194      -1.910194    1[6-(6,6)]
    74      13.864382      13.864382      13.864382    1[6-(6,6)]
    75      -1.991187      -1.991187      -1.991187    1[6-(6,6)]
    76      -1.862187      -1.862187      -1.862187    1[6-(6,6)]
    77      -3.745099      -3.745099      -3.745099    1[6-(6,6)]
    78      -3.860379      -3.860379      -3.860379    1[6-(6,6)]
    79       5.091019       5.091019       5.091019    1[6-(6,6)]
    80       4.742472       4.742472       4.742472    1[6-(6,6)]
    81        2.30526        2.30526        2.30526    1[6-(6,6)]
    82       2.596239       2.596239       2.596239    1[6-(6,6)]
    83       5.311451       5.311451       5.311451    1[6-(6,6)]
    84       3.636888       3.636888       3.636888    1[6-(6,6)]
    85       6.496307       6.496307       6.496307    1[6-(6,6)]
    86       8.092542       8.092542       8.092542    1[6-(6,6)]
    87      -0.875282      -0.875282      -0.875282    1[6-(6,6)]
    88      -0.186875      -0.186875      -0.186875    1[6-(6,6)]
    89      13.022739      13.022739      13.022739    1[6-(6,6)]
    90        2.50331        2.50331        2.50331    1[6-(6,6)]
    91       1.417106       1.417106       1.417106    1[6-(6,6)]
    92       4.947424       4.947424       4.947424    1[6-(6,6)]
    93       3.606468       3.606468       3.606468    1[7-(1,6,6)]
    94        2.23139        2.23139        2.23139    1[7-(1,6,6)]
    95       3.467322       3.467322       3.467322    1[6-(1,1,7)]
    96      10.623943      10.623943      10.623943    1[6-(1,1,7)]
    97       9.139887       9.139887       9.139887    1[6-(1,1,7)]
    98       9.019131       9.019131       9.019131    1[6-(1,1,7)]
    99       8.865039       8.865039       8.865039    1[6-(1,1,7)]
   100      10.316508      10.316508      10.316508    1[6-(1,1,7)]
   101      -2.491201      -2.491201      -2.491201    1[7-(1,6,6)]
   102      -3.241788      -3.241788      -3.241788    1[7-(1,6,6)]
   103      -1.986046      -1.986046      -1.986046    1[6-(1,1,7)]
   104       -2.75221       -2.75221       -2.75221    1[6-(1,1,7)]
   105      13.795124      13.795124      13.795124    1[6-(1,1,7)]
   106      12.681774      12.681774      12.681774    1[6-(1,1,7)]
   107      12.169543      12.169543      12.169543    1[6-(1,1,7)]
   108      12.984511      12.984511      12.984511    1[6-(1,1,7)]
   109       5.827812       5.827812       5.827812    1[7-(1,6,6)]
   110        7.20289        7.20289        7.20289    1[7-(1,6,6)]
   111       5.966958       5.966958       5.966958    1[6-(1,1,7)]
   112       4.933327       4.933327       4.933327    1[6-(1,1,7)]
   113       0.294393       0.294393       0.294393    1[6-(1,1,7)]
   114       0.415149       0.415149       0.415149    1[6-(1,1,7)]
   115       0.569241       0.569241       0.569241    1[6-(1,1,7)]
   116      -0.882228      -0.882228      -0.882228    1[6-(1,1,7)]
   117      11.925481      11.925481      11.925481    1[7-(1,6,6)]
   118      12.676068      12.676068      12.676068    1[7-(1,6,6)]
   119      11.420326      11.420326      11.420326    1[6-(1,1,7)]
   120       -5.15261       -5.15261       -5.15261    1[6-(1,1,7)]
   121      -4.360844      -4.360844      -4.360844    1[6-(1,1,7)]
   122      -3.247494      -3.247494      -3.247494    1[6-(1,1,7)]
   123      -2.735263      -2.735263      -2.735263    1[6-(1,1,7)]
   124      -3.550231      -3.550231      -3.550231    1[6-(1,1,7)]
   125      -3.467612      -3.467612      -3.467612    6[6-(1,6),6-(1,6),6-(8,8)]
   126      -1.699725      -1.699725      -1.699725    6[1-(0),6-(1,6),6-(6,6)]
   127      -2.645414      -2.645414      -2.645414    6[1-(0),6-(1,6),6-(6,6)]
   128      -5.381221      -5.381221      -5.381221    6[6-(1,6),6-(1,6),6-(6,6)]
   129      -5.352531      -5.352531      -5.352531    6[1-(0),6-(1,6),6-(6,6)]
   130      -4.420583      -4.420583      -4.420583    6[1-(0),6-(1,6),6-(6,6)]
   131      12.359617      12.359617      12.359617    6[6-(1,6),6-(1,6),6-(8,8)]
   132      11.776814      11.776814      11.776814    6[1-(0),6-(1,6),6-(6,6)]
   133      11.703329      11.703329      11.703329    6[1-(0),6-(1,6),6-(6,6)]
   134      12.212105      12.212105      12.212105    6[6-(1,6),6-(1,6),6-(6,6)]
   135      12.811844      12.811844      12.811844    6[1-(0),6-(1,6),6-(6,6)]
   136      12.881992      12.881992      12.881992    6[1-(0),6-(1,6),6-(6,6)]
   137       5.597511       5.597511       5.597511    6[6-(1,6),6-(1,6),6-(8,8)]
   138       4.938139       4.938139       4.938139    6[1-(0),6-(1,6),6-(6,6)]
   139       5.136532       5.136532       5.136532    6[1-(0),6-(1,6),6-(6,6)]
   140       5.972212       5.972212       5.972212    6[6-(1,6),6-(1,6),6-(6,6)]
   141       6.580512       6.580512       6.580512    6[1-(0),6-(1,6),6-(6,6)]
   142       6.404978       6.404978       6.404978    6[1-(0),6-(1,6),6-(6,6)]
   143       2.524157       2.524157       2.524157    6[6-(1,6),6-(1,6),6-(8,8)]
   144       4.492752       4.492752       4.492752    6[6-(1,6),6-(1,6),6-(6,6)]
   145       3.882654       3.882654       3.882654    6[1-(0),6-(1,6),6-(6,6)]
   146       4.880382       4.880382       4.880382    6[1-(0),6-(1,6),6-(6,6)]
   147        3.19735        3.19735        3.19735    6[1-(0),6-(1,6),6-(6,6)]
   148       2.243602       2.243602       2.243602    6[1-(0),6-(1,6),6-(6,6)]
   149       12.05074       12.05074       12.05074    6[6-(1,6),6-(1,6),6-(6,6)]
   150      10.923157      10.923157      10.923157    6[1-(0),6-(6,6),6-(6,6)]
   151      10.688032      10.688032      10.688032    6[6-(1,6),6-(1,6),6-(6,6)]
   152       9.803518       9.803518       9.803518    6[1-(0),6-(6,6),6-(6,6)]
   153      12.745845      12.745845      12.745845    6[6-(1,6),6-(1,6),6-(6,6)]
   154      12.961681      12.961681      12.961681    6[1-(0),6-(6,6),6-(6,6)]
   155       5.534238       5.534238       5.534238    6[6-(1,6),6-(1,6),6-(6,6)]
   156       6.735621       6.735621       6.735621    6[1-(0),6-(6,6),6-(6,6)]
   157       7.655855       7.655855       7.655855    6[6-(1,6),6-(1,6),6-(6,6)]
   158       7.389488       7.389488       7.389488    6[1-(0),6-(6,6),6-(6,6)]
   159       6.219548       6.219548       6.219548    6[6-(1,6),6-(1,6),6-(6,6)]
   160        5.29708        5.29708        5.29708    6[1-(0),6-(6,6),6-(6,6)]
   161      -2.408776      -2.408776      -2.408776    6[6-(6,6),8-(49),8-(49)]
   162      12.372001      12.372001      12.372001    6[6-(6,6),8-(0),8-(49)]
   163       5.493794       5.493794       5.493794    6[6-(6,6),8-(49),8-(49)]
   164       1.449356       1.449356       1.449356    6[6-(6,6),8-(49),8-(49)]
   165      11.104047      11.104047      11.104047    6[6-(1,6),6-(1,6),6-(8,8)]
   166      10.871907      10.871907      10.871907    6[1-(0),6-(1,6),6-(6,6)]
   167       10.42643       10.42643       10.42643    6[1-(0),6-(1,6),6-(6,6)]
   168      10.178662      10.178662      10.178662    6[6-(1,6),6-(1,6),6-(6,6)]
   169      10.405841      10.405841      10.405841    6[1-(0),6-(1,6),6-(6,6)]
   170       10.86714       10.86714       10.86714    6[1-(0),6-(1,6),6-(6,6)]
   171       1.006487       1.006487       1.006487    6[6-(1,6),6-(1,6),6-(8,8)]
   172       0.465446       0.465446       0.465446    6[1-(0),6-(1,6),6-(6,6)]
   173       0.897335       0.897335       0.897335    6[1-(0),6-(1,6),6-(6,6)]
   174       1.875353       1.875353       1.875353    6[6-(1,6),6-(1,6),6-(6,6)]
   175       2.394382       2.394382       2.394382    6[1-(0),6-(1,6),6-(6,6)]
   176       1.970887       1.970887       1.970887    6[1-(0),6-(1,6),6-(6,6)]
   177      -1.681074      -1.681074      -1.681074    6[6-(1,6),6-(1,6),6-(8,8)]
   178      -0.564835      -0.564835      -0.564835    6[1-(0),6-(1,6),6-(6,6)]
   179       0.630228       0.630228       0.630228    6[1-(0),6-(1,6),6-(6,6)]
   180       0.742337       0.742337       0.742337    6[6-(1,6),6-(1,6),6-(6,6)]
   181      -0.382742      -0.382742      -0.382742    6[1-(0),6-(1,6),6-(6,6)]
   182      -1.567615      -1.567615      -1.567615    6[1-(0),6-(1,6),6-(6,6)]
   183       8.206969       8.206969       8.206969    6[6-(1,6),6-(1,6),6-(8,8)]
   184       5.740291       5.740291       5.740291    6[6-(1,6),6-(1,6),6-(6,6)]
   185       8.086416       8.086416       8.086416    6[1-(0),6-(1,6),6-(6,6)]
   186       6.850553       6.850553       6.850553    6[1-(0),6-(1,6),6-(6,6)]
   187       5.866691       5.866691       5.866691    6[1-(0),6-(1,6),6-(6,6)]
   188       7.085533       7.085533       7.085533    6[1-(0),6-(1,6),6-(6,6)]
   189       2.403304       2.403304       2.403304    6[6-(1,6),6-(1,6),6-(6,6)]
   190       2.467595       2.467595       2.467595    6[1-(0),6-(6,6),6-(6,6)]
   191       3.066782       3.066782       3.066782    6[6-(1,6),6-(1,6),6-(6,6)]
   192       3.619674       3.619674       3.619674    6[1-(0),6-(6,6),6-(6,6)]
   193       3.523072       3.523072       3.523072    6[6-(1,6),6-(1,6),6-(6,6)]
   194       2.915389       2.915389       2.915389    6[1-(0),6-(6,6),6-(6,6)]
   195       4.432284       4.432284       4.432284    6[6-(1,6),6-(1,6),6-(6,6)]
   196       4.362021       4.362021       4.362021    6[1-(0),6-(6,6),6-(6,6)]
   197       3.145328       3.145328       3.145328    6[6-(1,6),6-(1,6),6-(6,6)]
   198       1.981301       1.981301       1.981301    6[1-(0),6-(6,6),6-(6,6)]
   199       2.008867       2.008867       2.008867    6[6-(1,6),6-(1,6),6-(6,6)]
   200       3.241157       3.241157       3.241157    6[1-(0),6-(6,6),6-(6,6)]
   201      11.518145      11.518145      11.518145    6[6-(6,6),8-(49),8-(49)]
   202       0.613916       0.613916       0.613916    6[6-(6,6),8-(0),8-(49)]
   203      -3.000127      -3.000127      -3.000127    6[6-(6,6),8-(49),8-(49)]
   204       9.523894       9.523894       9.523894    6[6-(6,6),8-(49),8-(49)]
   205      -1.669767      -1.669767      -1.669767    6[6-(1,6),6-(1,6),6-(8,8)]
   206      -1.437627      -1.437627      -1.437627    6[1-(0),6-(1,6),6-(6,6)]
   207       -0.99215       -0.99215       -0.99215    6[1-(0),6-(1,6),6-(6,6)]
   208      -0.744382      -0.744382      -0.744382    6[6-(1,6),6-(1,6),6-(6,6)]
   209      -0.971561      -0.971561      -0.971561    6[1-(0),6-(1,6),6-(6,6)]
   210       -1.43286       -1.43286       -1.43286    6[1-(0),6-(1,6),6-(6,6)]
   211       8.427793       8.427793       8.427793    6[6-(1,6),6-(1,6),6-(8,8)]
   212       8.968834       8.968834       8.968834    6[1-(0),6-(1,6),6-(6,6)]
   213       8.536945       8.536945       8.536945    6[1-(0),6-(1,6),6-(6,6)]
   214       7.558927       7.558927       7.558927    6[6-(1,6),6-(1,6),6-(6,6)]
   215       7.039898       7.039898       7.039898    6[1-(0),6-(1,6),6-(6,6)]
   216       7.463393       7.463393       7.463393    6[1-(0),6-(1,6),6-(6,6)]
   217      11.115354      11.115354      11.115354    6[6-(1,6),6-(1,6),6-(8,8)]
   218       9.999115       9.999115       9.999115    6[1-(0),6-(1,6),6-(6,6)]
   219       8.804052       8.804052       8.804052    6[1-(0),6-(1,6),6-(6,6)]
   220       8.691943       8.691943       8.691943    6[6-(1,6),6-(1,6),6-(6,6)]
   221       9.817022       9.817022       9.817022    6[1-(0),6-(1,6),6-(6,6)]
   222      11.001895      11.001895      11.001895    6[1-(0),6-(1,6),6-(6,6)]
   223       1.227311       1.227311       1.227311    6[6-(1,6),6-(1,6),6-(8,8)]
   224       3.693989       3.693989       3.693989    6[6-(1,6),6-(1,6),6-(6,6)]
   225       1.347864       1.347864       1.347864    6[1-(0),6-(1,6),6-(6,6)]
   226       2.583727       2.583727       2.583727    6[1-(0),6-(1,6),6-(6,6)]
   227       3.567589       3.567589       3.567589    6[1-(0),6-(1,6),6-(6,6)]
   228       2.348747       2.348747       2.348747    6[1-(0),6-(1,6),6-(6,6)]
   229       7.030976       7.030976       7.030976    6[6-(1,6),6-(1,6),6-(6,6)]
   230       6.966685       6.966685       6.966685    6[1-(0),6-(6,6),6-(6,6)]
   231       6.367498       6.367498       6.367498    6[6-(1,6),6-(1,6),6-(6,6)]
   232       5.814606       5.814606       5.814606    6[1-(0),6-(6,6),6-(6,6)]
   233       5.911208       5.911208       5.911208    6[6-(1,6),6-(1,6),6-(6,6)]
   234       6.518891       6.518891       6.518891    6[1-(0),6-(6,6),6-(6,6)]
   235       5.001996       5.001996       5.001996    6[6-(1,6),6-(1,6),6-(6,6)]
   236       5.072259       5.072259       5.072259    6[1-(0),6-(6,6),6-(6,6)]
   237       6.288952       6.288952       6.288952    6[6-(1,6),6-(1,6),6-(6,6)]
   238       7.452979       7.452979       7.452979    6[1-(0),6-(6,6),6-(6,6)]
   239       7.425413       7.425413       7.425413    6[6-(1,6),6-(1,6),6-(6,6)]
   240       6.193123       6.193123       6.193123    6[1-(0),6-(6,6),6-(6,6)]
   241      -2.083865      -2.083865      -2.083865    6[6-(6,6),8-(49),8-(49)]
   242       8.820364       8.820364       8.820364    6[6-(6,6),8-(0),8-(49)]
   243      12.434407      12.434407      12.434407    6[6-(6,6),8-(49),8-(49)]
   244      -0.089614      -0.089614      -0.089614    6[6-(6,6),8-(49),8-(49)]
   245      12.901892      12.901892      12.901892    6[6-(1,6),6-(1,6),6-(8,8)]
   246      11.134005      11.134005      11.134005    6[1-(0),6-(1,6),6-(6,6)]
   247      12.079694      12.079694      12.079694    6[1-(0),6-(1,6),6-(6,6)]
   248      14.815501      14.815501      14.815501    6[6-(1,6),6-(1,6),6-(6,6)]
   249      14.786811      14.786811      14.786811    6[1-(0),6-(1,6),6-(6,6)]
   250      13.854863      13.854863      13.854863    6[1-(0),6-(1,6),6-(6,6)]
   251      -2.925337      -2.925337      -2.925337    6[6-(1,6),6-(1,6),6-(8,8)]
   252      -2.342534      -2.342534      -2.342534    6[1-(0),6-(1,6),6-(6,6)]
   253      -2.269049      -2.269049      -2.269049    6[1-(0),6-(1,6),6-(6,6)]
   254      -2.777825      -2.777825      -2.777825    6[6-(1,6),6-(1,6),6-(6,6)]
   255      -3.377564      -3.377564      -3.377564    6[1-(0),6-(1,6),6-(6,6)]
   256      -3.447712      -3.447712      -3.447712    6[1-(0),6-(1,6),6-(6,6)]
   257       3.836769       3.836769       3.836769    6[6-(1,6),6-(1,6),6-(8,8)]
   258       4.496141       4.496141       4.496141    6[1-(0),6-(1,6),6-(6,6)]
   259       4.297748       4.297748       4.297748    6[1-(0),6-(1,6),6-(6,6)]
   260       3.462068       3.462068       3.462068    6[6-(1,6),6-(1,6),6-(6,6)]
   261       2.853768       2.853768       2.853768    6[1-(0),6-(1,6),6-(6,6)]
   262       3.029302       3.029302       3.029302    6[1-(0),6-(1,6),6-(6,6)]
   263       6.910123       6.910123       6.910123    6[6-(1,6),6-(1,6),6-(8,8)]
   264       4.941528       4.941528       4.941528    6[6-(1,6),6-(1,6),6-(6,6)]
   265       5.551626       5.551626       5.551626    6[1-(0),6-(1,6),6-(6,6)]
   266       4.553898       4.553898       4.553898    6[1-(0),6-(1,6),6-(6,6)]
   267        6.23693        6.23693        6.23693    6[1-(0),6-(1,6),6-(6,6)]
   268       7.190678       7.190678       7.190678    6[1-(0),6-(1,6),6-(6,6)]
   269       -2.61646       -2.61646       -2.61646    6[6-(1,6),6-(1,6),6-(6,6)]
   270      -1.488877      -1.488877      -1.488877    6[1-(0),6-(6,6),6-(6,6)]
   271      -1.253752      -1.253752      -1.253752    6[6-(1,6),6-(1,6),6-(6,6)]
   272      -0.369238      -0.369238      -0.369238    6[1-(0),6-(6,6),6-(6,6)]
   273      -3.311565      -3.311565      -3.311565    6[6-(1,6),6-(1,6),6-(6,6)]
   274      -3.527401      -3.527401      -3.527401    6[1-(0),6-(6,6),6-(6,6)]
   275       3.900042       3.900042       3.900042    6[6-(1,6),6-(1,6),6-(6,6)]
   276       2.698659       2.698659       2.698659    6[1-(0),6-(6,6),6-(6,6)]
   277       1.778425       1.778425       1.778425    6[6-(1,6),6-(1,6),6-(6,6)]
   278       2.044792       2.044792       2.044792    6[1-(0),6-(6,6),6-(6,6)]
   279       3.214732       3.214732       3.214732    6[6-(1,6),6-(1,6),6-(6,6)]
   280         4.1372         4.1372         4.1372    6[1-(0),6-(6,6),6-(6,6)]
   281      11.843056      11.843056      11.843056    6[6-(6,6),8-(49),8-(49)]
   282      -2.937721      -2.937721      -2.937721    6[6-(6,6),8-(0),8-(49)]
   283       3.940486       3.940486       3.940486    6[6-(6,6),8-(49),8-(49)]
   284       7.984924       7.984924       7.984924    6[6-(6,6),8-(49),8-(49)]
   285       3.561922       3.561922       3.561922    6[1-(0),1-(0),1-(0),7-(1,1,6)]
   286       9.371553       9.371553       9.371553    6[1-(0),1-(0),1-(0),7-(1,1,6)]
   287      -2.835656      -2.835656      -2.835656    6[1-(0),1-(0),1-(0),7-(1,1,6)]
   288      12.892442      12.892442      12.892442    6[1-(0),1-(0),1-(0),7-(1,1,6)]
   289       5.872358       5.872358       5.872358    6[1-(0),1-(0),1-(0),7-(1,1,6)]
   290       0.062727       0.062727       0.062727    6[1-(0),1-(0),1-(0),7-(1,1,6)]
   291      12.269936      12.269936      12.269936    6[1-(0),1-(0),1-(0),7-(1,1,6)]
   292      -3.458162      -3.458162      -3.458162    6[1-(0),1-(0),1-(0),7-(1,1,6)]
   293       -2.41407       -2.41407       -2.41407    8[6-(6,8),49-(8,8,8,8,8,8)]
   294      -1.486365      -1.486365      -1.486365    8[6-(6,8),49-(8,8,8,8,8,8)]
   295      11.848695      11.848695      11.848695    8[6-(6,8),49-(8,8,8,8,8,8)]
   296      12.868488      12.868488      12.868488    8[6-(6,8)]
   297      -1.482615      -1.482615      -1.482615    8[6-(6,8),49-(8,8,8,8,8,8)]
   298       0.227349       0.227349       0.227349    8[6-(6,8),49-(8,8,8,8,8,8)]
   299       1.685019       1.685019       1.685019    8[6-(6,8),49-(8,8,8,8,8,8)]
   300       0.311837       0.311837       0.311837    8[6-(6,8),49-(8,8,8,8,8,8)]
   301       11.72448       11.72448       11.72448    8[6-(6,8),49-(8,8,8,8,8,8)]
   302       11.64003       11.64003       11.64003    8[6-(6,8),49-(8,8,8,8,8,8)]
   303      -0.244429      -0.244429      -0.244429    8[6-(6,8),49-(8,8,8,8,8,8)]
   304       1.143249       1.143249       1.143249    8[6-(6,8)]
   305      14.221325      14.221325      14.221325    8[6-(6,8),49-(8,8,8,8,8,8)]
   306      13.303535      13.303535      13.303535    8[6-(6,8),49-(8,8,8,8,8,8)]
   307      10.589176      10.589176      10.589176    8[6-(6,8),49-(8,8,8,8,8,8)]
   308       9.580126       9.580126       9.580126    8[6-(6,8),49-(8,8,8,8,8,8)]
   309        -2.2902        -2.2902        -2.2902    8[6-(6,8),49-(8,8,8,8,8,8)]
   310       -2.20575       -2.20575       -2.20575    8[6-(6,8),49-(8,8,8,8,8,8)]
   311       9.678709       9.678709       9.678709    8[6-(6,8),49-(8,8,8,8,8,8)]
   312       8.291031       8.291031       8.291031    8[6-(6,8)]
   313      -4.787045      -4.787045      -4.787045    8[6-(6,8),49-(8,8,8,8,8,8)]
   314      -3.869255      -3.869255      -3.869255    8[6-(6,8),49-(8,8,8,8,8,8)]
   315      -1.154896      -1.154896      -1.154896    8[6-(6,8),49-(8,8,8,8,8,8)]
   316      -0.145846      -0.145846      -0.145846    8[6-(6,8),49-(8,8,8,8,8,8)]
   317       11.84835       11.84835       11.84835    8[6-(6,8),49-(8,8,8,8,8,8)]
   318      10.920645      10.920645      10.920645    8[6-(6,8),49-(8,8,8,8,8,8)]
   319      -2.414415      -2.414415      -2.414415    8[6-(6,8),49-(8,8,8,8,8,8)]
   320      -3.434208      -3.434208      -3.434208    8[6-(6,8)]
   321      10.916895      10.916895      10.916895    8[6-(6,8),49-(8,8,8,8,8,8)]
   322       9.206931       9.206931       9.206931    8[6-(6,8),49-(8,8,8,8,8,8)]
   323       7.749261       7.749261       7.749261    8[6-(6,8),49-(8,8,8,8,8,8)]
   324       9.122443       9.122443       9.122443    8[6-(6,8),49-(8,8,8,8,8,8)]
   325       3.112293       3.112293       3.112293    7[1-(0),1-(0),6-(1,1,1),6-(1,1,1)]
   326      -3.171069      -3.171069      -3.171069    7[1-(0),1-(0),6-(1,1,1),6-(1,1,1)]
   327       6.321987       6.321987       6.321987    7[1-(0),1-(0),6-(1,1,1),6-(1,1,1)]
   328      12.605349      12.605349      12.605349    7[1-(0),1-(0),6-(1,1,1),6-(1,1,1)]
