# Supplementary material for: A collection of forcefield precursors for metal–organic frameworks
Source: RSC Adv. 2019 Nov 13;9(63):36492–507. doi: 10.1039/c9ra07327b (PMC9075174; doi:10.1039/c9ra07327b)
Supplement: RA-009-C9RA07327B-s814 [file RA-009-C9RA07327B-s814.txt]

GAZZIS04_charged

17.371200    0.000000    0.000000
-6.262910    16.202918    0.000000
-1.584461    -2.311147    26.638024

     1      -0.298806      -0.298806      -0.298806    49[8-(6),8-(6),8-(6),8-(6),8-(6),8-(6),8-(6)]
     2      11.926662      11.926662      11.926662    49[8-(6),8-(6),8-(6),8-(6),8-(6),8-(6),8-(6)]
     3      -2.402833      -2.402833      -2.402833    49[8-(6),8-(6),8-(6),8-(6),8-(6),8-(6),8-(6)]
     4       9.822635       9.822635       9.822635    49[8-(6),8-(6),8-(6),8-(6),8-(6),8-(6),8-(6)]
     5      -1.142469      -1.142469      -1.142469    1[6-(6,6)]
     6      -2.740962      -2.740962      -2.740962    1[6-(6,6)]
     7      11.496119      11.496119      11.496119    1[6-(6,6)]
     8       -4.30144       -4.30144       -4.30144    1[6-(6,6)]
     9      11.383936      11.383936      11.383936    1[6-(6,6)]
    10      11.244917      11.244917      11.244917    1[6-(6,6)]
    11      13.077578      13.077578      13.077578    1[6-(6,6)]
    12      13.182701      13.182701      13.182701    1[6-(6,6)]
    13       4.550252       4.550252       4.550252    1[6-(6,6)]
    14        4.87428        4.87428        4.87428    1[6-(6,6)]
    15        8.86745        8.86745        8.86745    1[6-(6,6)]
    16       7.020658       7.020658       7.020658    1[6-(6,6)]
    17       3.712341       3.712341       3.712341    1[6-(6,6)]
    18       5.254644       5.254644       5.254644    1[6-(6,6)]
    19       3.405914       3.405914       3.405914    1[6-(6,6)]
    20       1.800889       1.800889       1.800889    1[6-(6,6)]
    21       10.25012       10.25012       10.25012    1[6-(6,6)]
    22       9.762782       9.762782       9.762782    1[6-(6,6)]
    23      -3.718775      -3.718775      -3.718775    1[6-(6,6)]
    24       7.050274       7.050274       7.050274    1[6-(6,6)]
    25       8.168693       8.168693       8.168693    1[6-(6,6)]
    26       4.631001       4.631001       4.631001    1[6-(6,6)]
    27      11.097148      11.097148      11.097148    1[6-(6,6)]
    28      10.401479      10.401479      10.401479    1[6-(6,6)]
    29       4.040046       4.040046       4.040046    1[6-(6,6)]
    30      11.035222      11.035222      11.035222    1[6-(6,6)]
    31      -0.180722      -0.180722      -0.180722    1[6-(6,6)]
    32       0.531087       0.531087       0.531087    1[6-(6,6)]
    33       3.077498       3.077498       3.077498    1[6-(6,6)]
    34       2.393242       2.393242       2.393242    1[6-(6,6)]
    35      -0.613313      -0.613313      -0.613313    1[6-(6,6)]
    36       1.379283       1.379283       1.379283    1[6-(6,6)]
    37      -0.333797      -0.333797      -0.333797    1[6-(6,6)]
    38      -2.316691      -2.316691      -2.316691    1[6-(6,6)]
    39       8.933604       8.933604       8.933604    1[6-(6,6)]
    40       6.916609       6.916609       6.916609    1[6-(6,6)]
    41       5.039519       5.039519       5.039519    1[6-(6,6)]
    42       7.116688       7.116688       7.116688    1[6-(6,6)]
    43       2.107681       2.107681       2.107681    1[6-(6,6)]
    44       4.017817       4.017817       4.017817    1[6-(6,6)]
    45       9.106969       9.106969       9.106969    1[6-(6,6)]
    46       5.143489       5.143489       5.143489    1[6-(6,6)]
    47       1.152214       1.152214       1.152214    1[6-(6,6)]
    48       3.277254       3.277254       3.277254    1[6-(6,6)]
    49      -1.573319      -1.573319      -1.573319    1[6-(6,6)]
    50       -0.87765       -0.87765       -0.87765    1[6-(6,6)]
    51       5.483783       5.483783       5.483783    1[6-(6,6)]
    52      -1.511393      -1.511393      -1.511393    1[6-(6,6)]
    53       9.704551       9.704551       9.704551    1[6-(6,6)]
    54       8.992742       8.992742       8.992742    1[6-(6,6)]
    55       6.446331       6.446331       6.446331    1[6-(6,6)]
    56       7.130587       7.130587       7.130587    1[6-(6,6)]
    57      10.137142      10.137142      10.137142    1[6-(6,6)]
    58       8.144546       8.144546       8.144546    1[6-(6,6)]
    59       9.857626       9.857626       9.857626    1[6-(6,6)]
    60       11.84052       11.84052       11.84052    1[6-(6,6)]
    61       0.590225       0.590225       0.590225    1[6-(6,6)]
    62        2.60722        2.60722        2.60722    1[6-(6,6)]
    63        4.48431        4.48431        4.48431    1[6-(6,6)]
    64       2.407141       2.407141       2.407141    1[6-(6,6)]
    65       7.416148       7.416148       7.416148    1[6-(6,6)]
    66       5.506012       5.506012       5.506012    1[6-(6,6)]
    67        6.67977        6.67977        6.67977    1[6-(6,6)]
    68        4.38034        4.38034        4.38034    1[6-(6,6)]
    69       8.371615       8.371615       8.371615    1[6-(6,6)]
    70       6.246575       6.246575       6.246575    1[6-(6,6)]
    71      10.666298      10.666298      10.666298    1[6-(6,6)]
    72      12.264791      12.264791      12.264791    1[6-(6,6)]
    73       -1.97229       -1.97229       -1.97229    1[6-(6,6)]
    74      13.825269      13.825269      13.825269    1[6-(6,6)]
    75      -1.860107      -1.860107      -1.860107    1[6-(6,6)]
    76      -1.721088      -1.721088      -1.721088    1[6-(6,6)]
    77      -3.553749      -3.553749      -3.553749    1[6-(6,6)]
    78      -3.658872      -3.658872      -3.658872    1[6-(6,6)]
    79       4.973577       4.973577       4.973577    1[6-(6,6)]
    80       4.649549       4.649549       4.649549    1[6-(6,6)]
    81        2.24084        2.24084        2.24084    1[6-(6,6)]
    82       2.503171       2.503171       2.503171    1[6-(6,6)]
    83       5.811488       5.811488       5.811488    1[6-(6,6)]
    84       4.269185       4.269185       4.269185    1[6-(6,6)]
    85       6.117915       6.117915       6.117915    1[6-(6,6)]
    86        7.72294        7.72294        7.72294    1[6-(6,6)]
    87      -0.726291      -0.726291      -0.726291    1[6-(6,6)]
    88      -0.238953      -0.238953      -0.238953    1[6-(6,6)]
    89      -4.128596      -4.128596      -4.128596    1[6-(6,6)]
    90       2.473555       2.473555       2.473555    1[6-(6,6)]
    91       1.355136       1.355136       1.355136    1[6-(6,6)]
    92       4.892828       4.892828       4.892828    1[6-(6,6)]
    93       3.700536       3.700536       3.700536    1[7-(1,6,6)]
    94       2.330655       2.330655       2.330655    1[7-(1,6,6)]
    95       3.580301       3.580301       3.580301    1[6-(1,1,7)]
    96      10.838014      10.838014      10.838014    1[6-(1,1,7)]
    97       9.362248       9.362248       9.362248    1[6-(1,1,7)]
    98       9.195363       9.195363       9.195363    1[6-(1,1,7)]
    99       9.033711       9.033711       9.033711    1[6-(1,1,7)]
   100      10.477659      10.477659      10.477659    1[6-(1,1,7)]
   101      -2.394775      -2.394775      -2.394775    1[7-(1,6,6)]
   102      -3.118876      -3.118876      -3.118876    1[7-(1,6,6)]
   103      -1.967296      -1.967296      -1.967296    1[6-(1,1,7)]
   104      14.631261      14.631261      14.631261    1[6-(1,1,7)]
   105      13.847607      13.847607      13.847607    1[6-(1,1,7)]
   106      12.851693      12.851693      12.851693    1[6-(1,1,7)]
   107      12.327955      12.327955      12.327955    1[6-(1,1,7)]
   108      13.119795      13.119795      13.119795    1[6-(1,1,7)]
   109       5.823293       5.823293       5.823293    1[7-(1,6,6)]
   110       7.193174       7.193174       7.193174    1[7-(1,6,6)]
   111       5.943528       5.943528       5.943528    1[6-(1,1,7)]
   112      -1.314185      -1.314185      -1.314185    1[6-(1,1,7)]
   113       0.161581       0.161581       0.161581    1[6-(1,1,7)]
   114       0.328466       0.328466       0.328466    1[6-(1,1,7)]
   115       0.490118       0.490118       0.490118    1[6-(1,1,7)]
   116       -0.95383       -0.95383       -0.95383    1[6-(1,1,7)]
   117      11.918604      11.918604      11.918604    1[7-(1,6,6)]
   118      12.642705      12.642705      12.642705    1[7-(1,6,6)]
   119      11.491125      11.491125      11.491125    1[6-(1,1,7)]
   120      -5.107432      -5.107432      -5.107432    1[6-(1,1,7)]
   121      -4.323778      -4.323778      -4.323778    1[6-(1,1,7)]
   122      -3.327864      -3.327864      -3.327864    1[6-(1,1,7)]
   123      -2.804126      -2.804126      -2.804126    1[6-(1,1,7)]
   124      -3.595966      -3.595966      -3.595966    1[6-(1,1,7)]
   125      -3.354347      -3.354347      -3.354347    6[6-(1,6),6-(1,6),6-(8,8)]
   126      -1.786864      -1.786864      -1.786864    6[1-(0),6-(1,6),6-(6,6)]
   127      -2.739549      -2.739549      -2.739549    6[1-(0),6-(1,6),6-(6,6)]
   128       -5.28195       -5.28195       -5.28195    6[6-(1,6),6-(1,6),6-(6,6)]
   129      -5.240686      -5.240686      -5.240686    6[1-(0),6-(1,6),6-(6,6)]
   130      -4.299519      -4.299519      -4.299519    6[1-(0),6-(1,6),6-(6,6)]
   131      12.278411      12.278411      12.278411    6[6-(1,6),6-(1,6),6-(8,8)]
   132      11.714292      11.714292      11.714292    6[1-(0),6-(1,6),6-(6,6)]
   133      11.635833      11.635833      11.635833    6[1-(0),6-(1,6),6-(6,6)]
   134      12.126506      12.126506      12.126506    6[6-(1,6),6-(1,6),6-(6,6)]
   135      12.717449      12.717449      12.717449    6[1-(0),6-(1,6),6-(6,6)]
   136      12.789139      12.789139      12.789139    6[1-(0),6-(1,6),6-(6,6)]
   137       5.797112       5.797112       5.797112    6[6-(1,6),6-(1,6),6-(8,8)]
   138        5.12682        5.12682        5.12682    6[1-(0),6-(1,6),6-(6,6)]
   139       5.306873       5.306873       5.306873    6[1-(0),6-(1,6),6-(6,6)]
   140        6.12974        6.12974        6.12974    6[6-(1,6),6-(1,6),6-(6,6)]
   141       6.744493       6.744493       6.744493    6[1-(0),6-(1,6),6-(6,6)]
   142       6.584829       6.584829       6.584829    6[1-(0),6-(1,6),6-(6,6)]
   143       2.638357       2.638357       2.638357    6[6-(1,6),6-(1,6),6-(8,8)]
   144       4.619091       4.619091       4.619091    6[6-(1,6),6-(1,6),6-(6,6)]
   145         3.6619         3.6619         3.6619    6[1-(0),6-(1,6),6-(6,6)]
   146       4.596416       4.596416       4.596416    6[1-(0),6-(1,6),6-(6,6)]
   147       3.500964       3.500964       3.500964    6[1-(0),6-(1,6),6-(6,6)]
   148       2.509337       2.509337       2.509337    6[1-(0),6-(1,6),6-(6,6)]
   149      11.962193      11.962193      11.962193    6[6-(1,6),6-(1,6),6-(6,6)]
   150      10.851043      10.851043      10.851043    6[1-(0),6-(6,6),6-(6,6)]
   151      10.611489      10.611489      10.611489    6[6-(1,6),6-(1,6),6-(6,6)]
   152       9.934033       9.934033       9.934033    6[1-(0),6-(6,6),6-(6,6)]
   153      12.679198      12.679198      12.679198    6[6-(1,6),6-(1,6),6-(6,6)]
   154      12.875848      12.875848      12.875848    6[1-(0),6-(6,6),6-(6,6)]
   155       5.658674       5.658674       5.658674    6[6-(1,6),6-(1,6),6-(6,6)]
   156       6.864462       6.864462       6.864462    6[1-(0),6-(6,6),6-(6,6)]
   157       7.787477       7.787477       7.787477    6[6-(1,6),6-(1,6),6-(6,6)]
   158       7.535822       7.535822       7.535822    6[1-(0),6-(6,6),6-(6,6)]
   159       6.373114       6.373114       6.373114    6[6-(1,6),6-(1,6),6-(6,6)]
   160       5.429504       5.429504       5.429504    6[1-(0),6-(6,6),6-(6,6)]
   161      -2.296234      -2.296234      -2.296234    6[6-(6,6),8-(49),8-(49)]
   162      12.296805      12.296805      12.296805    6[6-(6,6),8-(0),8-(49)]
   163       5.714395       5.714395       5.714395    6[6-(6,6),8-(49),8-(49)]
   164         1.5664         1.5664         1.5664    6[6-(6,6),8-(49),8-(49)]
   165      11.145668      11.145668      11.145668    6[6-(1,6),6-(1,6),6-(8,8)]
   166      10.944344      10.944344      10.944344    6[1-(0),6-(1,6),6-(6,6)]
   167      10.519644      10.519644      10.519644    6[1-(0),6-(1,6),6-(6,6)]
   168      10.266001      10.266001      10.266001    6[6-(1,6),6-(1,6),6-(6,6)]
   169      10.467031      10.467031      10.467031    6[1-(0),6-(1,6),6-(6,6)]
   170      10.902901      10.902901      10.902901    6[1-(0),6-(1,6),6-(6,6)]
   171       1.050303       1.050303       1.050303    6[6-(1,6),6-(1,6),6-(8,8)]
   172       0.490911       0.490911       0.490911    6[1-(0),6-(1,6),6-(6,6)]
   173        0.91444        0.91444        0.91444    6[1-(0),6-(1,6),6-(6,6)]
   174       1.907574       1.907574       1.907574    6[6-(1,6),6-(1,6),6-(6,6)]
   175       2.428561       2.428561       2.428561    6[1-(0),6-(1,6),6-(6,6)]
   176       2.017642       2.017642       2.017642    6[1-(0),6-(1,6),6-(6,6)]
   177      -1.684014      -1.684014      -1.684014    6[6-(1,6),6-(1,6),6-(8,8)]
   178      -0.559059      -0.559059      -0.559059    6[1-(0),6-(1,6),6-(6,6)]
   179       0.634425       0.634425       0.634425    6[1-(0),6-(1,6),6-(6,6)]
   180       0.743068       0.743068       0.743068    6[6-(1,6),6-(1,6),6-(6,6)]
   181      -0.388267      -0.388267      -0.388267    6[1-(0),6-(1,6),6-(6,6)]
   182      -1.570341      -1.570341      -1.570341    6[1-(0),6-(1,6),6-(6,6)]
   183       8.217912       8.217912       8.217912    6[6-(1,6),6-(1,6),6-(8,8)]
   184       5.745035       5.745035       5.745035    6[6-(1,6),6-(1,6),6-(6,6)]
   185       8.145778       8.145778       8.145778    6[1-(0),6-(1,6),6-(6,6)]
   186       6.943771       6.943771       6.943771    6[1-(0),6-(1,6),6-(6,6)]
   187       5.834138       5.834138       5.834138    6[1-(0),6-(1,6),6-(6,6)]
   188       7.073571       7.073571       7.073571    6[1-(0),6-(1,6),6-(6,6)]
   189       2.428178       2.428178       2.428178    6[6-(1,6),6-(1,6),6-(6,6)]
   190       2.477462       2.477462       2.477462    6[1-(0),6-(6,6),6-(6,6)]
   191       3.064157       3.064157       3.064157    6[6-(1,6),6-(1,6),6-(6,6)]
   192       3.594434       3.594434       3.594434    6[1-(0),6-(6,6),6-(6,6)]
   193       3.496859       3.496859       3.496859    6[6-(1,6),6-(1,6),6-(6,6)]
   194        2.91311        2.91311        2.91311    6[1-(0),6-(6,6),6-(6,6)]
   195       4.429715       4.429715       4.429715    6[6-(1,6),6-(1,6),6-(6,6)]
   196       4.357843       4.357843       4.357843    6[1-(0),6-(6,6),6-(6,6)]
   197       3.138662       3.138662       3.138662    6[6-(1,6),6-(1,6),6-(6,6)]
   198       1.974731       1.974731       1.974731    6[1-(0),6-(6,6),6-(6,6)]
   199       1.996092       1.996092       1.996092    6[6-(1,6),6-(1,6),6-(6,6)]
   200       3.243364       3.243364       3.243364    6[1-(0),6-(6,6),6-(6,6)]
   201      11.546752      11.546752      11.546752    6[6-(6,6),8-(49),8-(49)]
   202       0.659827       0.659827       0.659827    6[6-(6,6),8-(0),8-(49)]
   203      -3.009412      -3.009412      -3.009412    6[6-(6,6),8-(49),8-(49)]
   204       9.533946       9.533946       9.533946    6[6-(6,6),8-(49),8-(49)]
   205      -1.621839      -1.621839      -1.621839    6[6-(1,6),6-(1,6),6-(8,8)]
   206      -1.420515      -1.420515      -1.420515    6[1-(0),6-(1,6),6-(6,6)]
   207      -0.995815      -0.995815      -0.995815    6[1-(0),6-(1,6),6-(6,6)]
   208      -0.742172      -0.742172      -0.742172    6[6-(1,6),6-(1,6),6-(6,6)]
   209      -0.943202      -0.943202      -0.943202    6[1-(0),6-(1,6),6-(6,6)]
   210      -1.379072      -1.379072      -1.379072    6[1-(0),6-(1,6),6-(6,6)]
   211       8.473526       8.473526       8.473526    6[6-(1,6),6-(1,6),6-(8,8)]
   212       9.032918       9.032918       9.032918    6[1-(0),6-(1,6),6-(6,6)]
   213       8.609389       8.609389       8.609389    6[1-(0),6-(1,6),6-(6,6)]
   214       7.616255       7.616255       7.616255    6[6-(1,6),6-(1,6),6-(6,6)]
   215       7.095268       7.095268       7.095268    6[1-(0),6-(1,6),6-(6,6)]
   216       7.506187       7.506187       7.506187    6[1-(0),6-(1,6),6-(6,6)]
   217      11.207843      11.207843      11.207843    6[6-(1,6),6-(1,6),6-(8,8)]
   218      10.082888      10.082888      10.082888    6[1-(0),6-(1,6),6-(6,6)]
   219       8.889404       8.889404       8.889404    6[1-(0),6-(1,6),6-(6,6)]
   220       8.780761       8.780761       8.780761    6[6-(1,6),6-(1,6),6-(6,6)]
   221       9.912096       9.912096       9.912096    6[1-(0),6-(1,6),6-(6,6)]
   222       11.09417       11.09417       11.09417    6[1-(0),6-(1,6),6-(6,6)]
   223       1.305917       1.305917       1.305917    6[6-(1,6),6-(1,6),6-(8,8)]
   224       3.778794       3.778794       3.778794    6[6-(1,6),6-(1,6),6-(6,6)]
   225       1.378051       1.378051       1.378051    6[1-(0),6-(1,6),6-(6,6)]
   226       2.580058       2.580058       2.580058    6[1-(0),6-(1,6),6-(6,6)]
   227       3.689691       3.689691       3.689691    6[1-(0),6-(1,6),6-(6,6)]
   228       2.450258       2.450258       2.450258    6[1-(0),6-(1,6),6-(6,6)]
   229       7.095651       7.095651       7.095651    6[6-(1,6),6-(1,6),6-(6,6)]
   230       7.046367       7.046367       7.046367    6[1-(0),6-(6,6),6-(6,6)]
   231       6.459672       6.459672       6.459672    6[6-(1,6),6-(1,6),6-(6,6)]
   232       5.929395       5.929395       5.929395    6[1-(0),6-(6,6),6-(6,6)]
   233        6.02697        6.02697        6.02697    6[6-(1,6),6-(1,6),6-(6,6)]
   234       6.610719       6.610719       6.610719    6[1-(0),6-(6,6),6-(6,6)]
   235       5.094114       5.094114       5.094114    6[6-(1,6),6-(1,6),6-(6,6)]
   236       5.165986       5.165986       5.165986    6[1-(0),6-(6,6),6-(6,6)]
   237       6.385167       6.385167       6.385167    6[6-(1,6),6-(1,6),6-(6,6)]
   238       7.549098       7.549098       7.549098    6[1-(0),6-(6,6),6-(6,6)]
   239       7.527737       7.527737       7.527737    6[6-(1,6),6-(1,6),6-(6,6)]
   240       6.280465       6.280465       6.280465    6[1-(0),6-(6,6),6-(6,6)]
   241      -2.022923      -2.022923      -2.022923    6[6-(6,6),8-(49),8-(49)]
   242       8.864002       8.864002       8.864002    6[6-(6,6),8-(0),8-(49)]
   243      12.533241      12.533241      12.533241    6[6-(6,6),8-(49),8-(49)]
   244      -0.010117      -0.010117      -0.010117    6[6-(6,6),8-(49),8-(49)]
   245      12.878176      12.878176      12.878176    6[6-(1,6),6-(1,6),6-(8,8)]
   246      11.310693      11.310693      11.310693    6[1-(0),6-(1,6),6-(6,6)]
   247      12.263378      12.263378      12.263378    6[1-(0),6-(1,6),6-(6,6)]
   248      14.805779      14.805779      14.805779    6[6-(1,6),6-(1,6),6-(6,6)]
   249      14.764515      14.764515      14.764515    6[1-(0),6-(1,6),6-(6,6)]
   250      13.823348      13.823348      13.823348    6[1-(0),6-(1,6),6-(6,6)]
   251      -2.754582      -2.754582      -2.754582    6[6-(1,6),6-(1,6),6-(8,8)]
   252      -2.190463      -2.190463      -2.190463    6[1-(0),6-(1,6),6-(6,6)]
   253      -2.112004      -2.112004      -2.112004    6[1-(0),6-(1,6),6-(6,6)]
   254      -2.602677      -2.602677      -2.602677    6[6-(1,6),6-(1,6),6-(6,6)]
   255       -3.19362       -3.19362       -3.19362    6[1-(0),6-(1,6),6-(6,6)]
   256       -3.26531       -3.26531       -3.26531    6[1-(0),6-(1,6),6-(6,6)]
   257       3.726717       3.726717       3.726717    6[6-(1,6),6-(1,6),6-(8,8)]
   258       4.397009       4.397009       4.397009    6[1-(0),6-(1,6),6-(6,6)]
   259       4.216956       4.216956       4.216956    6[1-(0),6-(1,6),6-(6,6)]
   260       3.394089       3.394089       3.394089    6[6-(1,6),6-(1,6),6-(6,6)]
   261       2.779336       2.779336       2.779336    6[1-(0),6-(1,6),6-(6,6)]
   262          2.939          2.939          2.939    6[1-(0),6-(1,6),6-(6,6)]
   263       6.885472       6.885472       6.885472    6[6-(1,6),6-(1,6),6-(8,8)]
   264       4.904738       4.904738       4.904738    6[6-(1,6),6-(1,6),6-(6,6)]
   265       5.861929       5.861929       5.861929    6[1-(0),6-(1,6),6-(6,6)]
   266       4.927413       4.927413       4.927413    6[1-(0),6-(1,6),6-(6,6)]
   267       6.022865       6.022865       6.022865    6[1-(0),6-(1,6),6-(6,6)]
   268       7.014492       7.014492       7.014492    6[1-(0),6-(1,6),6-(6,6)]
   269      -2.438364      -2.438364      -2.438364    6[6-(1,6),6-(1,6),6-(6,6)]
   270      -1.327214      -1.327214      -1.327214    6[1-(0),6-(6,6),6-(6,6)]
   271       -1.08766       -1.08766       -1.08766    6[6-(1,6),6-(1,6),6-(6,6)]
   272      -0.410204      -0.410204      -0.410204    6[1-(0),6-(6,6),6-(6,6)]
   273      -3.155369      -3.155369      -3.155369    6[6-(1,6),6-(1,6),6-(6,6)]
   274      -3.352019      -3.352019      -3.352019    6[1-(0),6-(6,6),6-(6,6)]
   275       3.865155       3.865155       3.865155    6[6-(1,6),6-(1,6),6-(6,6)]
   276       2.659367       2.659367       2.659367    6[1-(0),6-(6,6),6-(6,6)]
   277       1.736352       1.736352       1.736352    6[6-(1,6),6-(1,6),6-(6,6)]
   278       1.988007       1.988007       1.988007    6[1-(0),6-(6,6),6-(6,6)]
   279       3.150715       3.150715       3.150715    6[6-(1,6),6-(1,6),6-(6,6)]
   280       4.094325       4.094325       4.094325    6[1-(0),6-(6,6),6-(6,6)]
   281      11.820063      11.820063      11.820063    6[6-(6,6),8-(49),8-(49)]
   282      -2.772976      -2.772976      -2.772976    6[6-(6,6),8-(0),8-(49)]
   283       3.809434       3.809434       3.809434    6[6-(6,6),8-(49),8-(49)]
   284       7.957429       7.957429       7.957429    6[6-(6,6),8-(49),8-(49)]
   285       3.650144       3.650144       3.650144    6[1-(0),1-(0),1-(0),7-(1,1,6)]
   286       9.549263       9.549263       9.549263    6[1-(0),1-(0),1-(0),7-(1,1,6)]
   287      -2.802885      -2.802885      -2.802885    6[1-(0),1-(0),1-(0),7-(1,1,6)]
   288      13.046104      13.046104      13.046104    6[1-(0),1-(0),1-(0),7-(1,1,6)]
   289       5.873685       5.873685       5.873685    6[1-(0),1-(0),1-(0),7-(1,1,6)]
   290      -0.025434      -0.025434      -0.025434    6[1-(0),1-(0),1-(0),7-(1,1,6)]
   291      12.326714      12.326714      12.326714    6[1-(0),1-(0),1-(0),7-(1,1,6)]
   292      -3.522275      -3.522275      -3.522275    6[1-(0),1-(0),1-(0),7-(1,1,6)]
   293      -2.305549      -2.305549      -2.305549    8[6-(6,8),49-(8,8,8,8,8,8)]
   294      -1.357824      -1.357824      -1.357824    8[6-(6,8),49-(8,8,8,8,8,8)]
   295      11.826275      11.826275      11.826275    8[6-(6,8),49-(8,8,8,8,8,8)]
   296      12.757495      12.757495      12.757495    8[6-(6,8)]
   297      -1.392949      -1.392949      -1.392949    8[6-(6,8),49-(8,8,8,8,8,8)]
   298       0.301179       0.301179       0.301179    8[6-(6,8),49-(8,8,8,8,8,8)]
   299       1.782445       1.782445       1.782445    8[6-(6,8),49-(8,8,8,8,8,8)]
   300         0.4468         0.4468         0.4468    8[6-(6,8),49-(8,8,8,8,8,8)]
   301      11.750617      11.750617      11.750617    8[6-(6,8),49-(8,8,8,8,8,8)]
   302      11.642843      11.642843      11.642843    8[6-(6,8),49-(8,8,8,8,8,8)]
   303      -0.233754      -0.233754      -0.233754    8[6-(6,8),49-(8,8,8,8,8,8)]
   304       1.217416       1.217416       1.217416    8[6-(6,8)]
   305      14.251901      14.251901      14.251901    8[6-(6,8),49-(8,8,8,8,8,8)]
   306      13.325952      13.325952      13.325952    8[6-(6,8),49-(8,8,8,8,8,8)]
   307      10.597038      10.597038      10.597038    8[6-(6,8),49-(8,8,8,8,8,8)]
   308       9.590379       9.590379       9.590379    8[6-(6,8),49-(8,8,8,8,8,8)]
   309      -2.226788      -2.226788      -2.226788    8[6-(6,8),49-(8,8,8,8,8,8)]
   310      -2.119014      -2.119014      -2.119014    8[6-(6,8),49-(8,8,8,8,8,8)]
   311       9.757583       9.757583       9.757583    8[6-(6,8),49-(8,8,8,8,8,8)]
   312       8.306413       8.306413       8.306413    8[6-(6,8)]
   313      -4.728072      -4.728072      -4.728072    8[6-(6,8),49-(8,8,8,8,8,8)]
   314      -3.802123      -3.802123      -3.802123    8[6-(6,8),49-(8,8,8,8,8,8)]
   315      -1.073209      -1.073209      -1.073209    8[6-(6,8),49-(8,8,8,8,8,8)]
   316       -0.06655       -0.06655       -0.06655    8[6-(6,8),49-(8,8,8,8,8,8)]
   317      11.829378      11.829378      11.829378    8[6-(6,8),49-(8,8,8,8,8,8)]
   318      10.881653      10.881653      10.881653    8[6-(6,8),49-(8,8,8,8,8,8)]
   319      -2.302446      -2.302446      -2.302446    8[6-(6,8),49-(8,8,8,8,8,8)]
   320      -3.233666      -3.233666      -3.233666    8[6-(6,8)]
   321      10.916778      10.916778      10.916778    8[6-(6,8),49-(8,8,8,8,8,8)]
   322        9.22265        9.22265        9.22265    8[6-(6,8),49-(8,8,8,8,8,8)]
   323       7.741384       7.741384       7.741384    8[6-(6,8),49-(8,8,8,8,8,8)]
   324       9.077029       9.077029       9.077029    8[6-(6,8),49-(8,8,8,8,8,8)]
   325       3.192471       3.192471       3.192471    7[1-(0),1-(0),6-(1,1,1),6-(1,1,1)]
   326      -3.072197      -3.072197      -3.072197    7[1-(0),1-(0),6-(1,1,1),6-(1,1,1)]
   327       6.331358       6.331358       6.331358    7[1-(0),1-(0),6-(1,1,1),6-(1,1,1)]
   328      12.596026      12.596026      12.596026    7[1-(0),1-(0),6-(1,1,1),6-(1,1,1)]
