# Supplementary material for: A collection of forcefield precursors for metal–organic frameworks
Source: RSC Adv. 2019 Nov 13;9(63):36492–507. doi: 10.1039/c9ra07327b (PMC9075174; doi:10.1039/c9ra07327b)
Supplement: RA-009-C9RA07327B-s815 [file RA-009-C9RA07327B-s815.txt]

GAZZIS05_charged

17.401700    0.000000    0.000000
-6.450304    16.162077    0.000000
-1.302063    -1.921586    26.915095

     1      -0.185113      -0.185113      -0.185113    49[8-(6),8-(6),8-(6),8-(6),8-(6),8-(6),8-(6)]
     2      11.975464      11.975464      11.975464    49[8-(6),8-(6),8-(6),8-(6),8-(6),8-(6),8-(6)]
     3      -2.326131      -2.326131      -2.326131    49[8-(6),8-(6),8-(6),8-(6),8-(6),8-(6),8-(6)]
     4       9.834446       9.834446       9.834446    49[8-(6),8-(6),8-(6),8-(6),8-(6),8-(6),8-(6)]
     5      -1.400537      -1.400537      -1.400537    1[6-(6,6)]
     6      -3.054564      -3.054564      -3.054564    1[6-(6,6)]
     7      11.721614      11.721614      11.721614    1[6-(6,6)]
     8      -4.095445      -4.095445      -4.095445    1[6-(6,6)]
     9      11.376389      11.376389      11.376389    1[6-(6,6)]
    10      11.159339      11.159339      11.159339    1[6-(6,6)]
    11      12.976851      12.976851      12.976851    1[6-(6,6)]
    12      13.065792      13.065792      13.065792    1[6-(6,6)]
    13       4.820966       4.820966       4.820966    1[6-(6,6)]
    14       5.052423       5.052423       5.052423    1[6-(6,6)]
    15        8.75123        8.75123        8.75123    1[6-(6,6)]
    16       7.294346       7.294346       7.294346    1[6-(6,6)]
    17       3.840078       3.840078       3.840078    1[6-(6,6)]
    18       5.371306       5.371306       5.371306    1[6-(6,6)]
    19       3.674186       3.674186       3.674186    1[6-(6,6)]
    20       2.033134       2.033134       2.033134    1[6-(6,6)]
    21      10.137904      10.137904      10.137904    1[6-(6,6)]
    22       9.962617       9.962617       9.962617    1[6-(6,6)]
    23      -3.860515      -3.860515      -3.860515    1[6-(6,6)]
    24       7.201458       7.201458       7.201458    1[6-(6,6)]
    25       8.351723       8.351723       8.351723    1[6-(6,6)]
    26       4.824839       4.824839       4.824839    1[6-(6,6)]
    27      11.391421      11.391421      11.391421    1[6-(6,6)]
    28      10.815504      10.815504      10.815504    1[6-(6,6)]
    29       3.809776       3.809776       3.809776    1[6-(6,6)]
    30      10.928804      10.928804      10.928804    1[6-(6,6)]
    31      -0.165467      -0.165467      -0.165467    1[6-(6,6)]
    32       0.581103       0.581103       0.581103    1[6-(6,6)]
    33       3.095094       3.095094       3.095094    1[6-(6,6)]
    34       2.454164       2.454164       2.454164    1[6-(6,6)]
    35        -0.5721        -0.5721        -0.5721    1[6-(6,6)]
    36       1.429175       1.429175       1.429175    1[6-(6,6)]
    37      -0.286166      -0.286166      -0.286166    1[6-(6,6)]
    38      -2.282362      -2.282362      -2.282362    1[6-(6,6)]
    39       8.960975       8.960975       8.960975    1[6-(6,6)]
    40       6.909632       6.909632       6.909632    1[6-(6,6)]
    41       5.112334       5.112334       5.112334    1[6-(6,6)]
    42       7.154031       7.154031       7.154031    1[6-(6,6)]
    43       2.164308       2.164308       2.164308    1[6-(6,6)]
    44        3.96848        3.96848        3.96848    1[6-(6,6)]
    45       9.293993       9.293993       9.293993    1[6-(6,6)]
    46       5.147672       5.147672       5.147672    1[6-(6,6)]
    47       1.198379       1.198379       1.198379    1[6-(6,6)]
    48       3.305338       3.305338       3.305338    1[6-(6,6)]
    49      -1.742088      -1.742088      -1.742088    1[6-(6,6)]
    50      -1.166171      -1.166171      -1.166171    1[6-(6,6)]
    51       5.839557       5.839557       5.839557    1[6-(6,6)]
    52      -1.279471      -1.279471      -1.279471    1[6-(6,6)]
    53         9.8148         9.8148         9.8148    1[6-(6,6)]
    54        9.06823        9.06823        9.06823    1[6-(6,6)]
    55       6.554239       6.554239       6.554239    1[6-(6,6)]
    56       7.195169       7.195169       7.195169    1[6-(6,6)]
    57      10.221433      10.221433      10.221433    1[6-(6,6)]
    58       8.220158       8.220158       8.220158    1[6-(6,6)]
    59       9.935499       9.935499       9.935499    1[6-(6,6)]
    60      11.931695      11.931695      11.931695    1[6-(6,6)]
    61       0.688358       0.688358       0.688358    1[6-(6,6)]
    62       2.739701       2.739701       2.739701    1[6-(6,6)]
    63       4.536999       4.536999       4.536999    1[6-(6,6)]
    64       2.495302       2.495302       2.495302    1[6-(6,6)]
    65       7.485025       7.485025       7.485025    1[6-(6,6)]
    66       5.680853       5.680853       5.680853    1[6-(6,6)]
    67       6.805644       6.805644       6.805644    1[6-(6,6)]
    68       4.501661       4.501661       4.501661    1[6-(6,6)]
    69       8.450954       8.450954       8.450954    1[6-(6,6)]
    70       6.343995       6.343995       6.343995    1[6-(6,6)]
    71       11.04987       11.04987       11.04987    1[6-(6,6)]
    72      12.703897      12.703897      12.703897    1[6-(6,6)]
    73      -2.072281      -2.072281      -2.072281    1[6-(6,6)]
    74      13.744778      13.744778      13.744778    1[6-(6,6)]
    75      -1.727056      -1.727056      -1.727056    1[6-(6,6)]
    76      -1.510006      -1.510006      -1.510006    1[6-(6,6)]
    77      -3.327518      -3.327518      -3.327518    1[6-(6,6)]
    78      -3.416459      -3.416459      -3.416459    1[6-(6,6)]
    79       4.828367       4.828367       4.828367    1[6-(6,6)]
    80        4.59691        4.59691        4.59691    1[6-(6,6)]
    81       2.200166       2.200166       2.200166    1[6-(6,6)]
    82       2.354987       2.354987       2.354987    1[6-(6,6)]
    83       5.809255       5.809255       5.809255    1[6-(6,6)]
    84       4.278027       4.278027       4.278027    1[6-(6,6)]
    85       5.975147       5.975147       5.975147    1[6-(6,6)]
    86       7.616199       7.616199       7.616199    1[6-(6,6)]
    87      -0.488571      -0.488571      -0.488571    1[6-(6,6)]
    88      -0.313284      -0.313284      -0.313284    1[6-(6,6)]
    89      -3.891852      -3.891852      -3.891852    1[6-(6,6)]
    90       2.447875       2.447875       2.447875    1[6-(6,6)]
    91        1.29761        1.29761        1.29761    1[6-(6,6)]
    92       4.824494       4.824494       4.824494    1[6-(6,6)]
    93       3.956981       3.956981       3.956981    1[7-(1,6,6)]
    94        2.55362        2.55362        2.55362    1[7-(1,6,6)]
    95       3.736596       3.736596       3.736596    1[6-(1,1,7)]
    96      11.119992      11.119992      11.119992    1[6-(1,1,7)]
    97       9.631725       9.631725       9.631725    1[6-(1,1,7)]
    98       9.303586       9.303586       9.303586    1[6-(1,1,7)]
    99       9.078796       9.078796       9.078796    1[6-(1,1,7)]
   100      10.529249      10.529249      10.529249    1[6-(1,1,7)]
   101      -2.419586      -2.419586      -2.419586    1[7-(1,6,6)]
   102      -2.929156      -2.929156      -2.929156    1[7-(1,6,6)]
   103      -1.994074      -1.994074      -1.994074    1[6-(1,1,7)]
   104      14.603335      14.603335      14.603335    1[6-(1,1,7)]
   105      13.854284      13.854284      13.854284    1[6-(1,1,7)]
   106      12.760843      12.760843      12.760843    1[6-(1,1,7)]
   107      12.317777      12.317777      12.317777    1[6-(1,1,7)]
   108      12.885204      12.885204      12.885204    1[6-(1,1,7)]
   109       5.692352       5.692352       5.692352    1[7-(1,6,6)]
   110       7.095713       7.095713       7.095713    1[7-(1,6,6)]
   111       5.912737       5.912737       5.912737    1[6-(1,1,7)]
   112      -1.470659      -1.470659      -1.470659    1[6-(1,1,7)]
   113       0.017608       0.017608       0.017608    1[6-(1,1,7)]
   114       0.345747       0.345747       0.345747    1[6-(1,1,7)]
   115       0.570537       0.570537       0.570537    1[6-(1,1,7)]
   116      -0.879916      -0.879916      -0.879916    1[6-(1,1,7)]
   117      12.068919      12.068919      12.068919    1[7-(1,6,6)]
   118      12.578489      12.578489      12.578489    1[7-(1,6,6)]
   119      11.643407      11.643407      11.643407    1[6-(1,1,7)]
   120      -4.954002      -4.954002      -4.954002    1[6-(1,1,7)]
   121      -4.204951      -4.204951      -4.204951    1[6-(1,1,7)]
   122       -3.11151       -3.11151       -3.11151    1[6-(1,1,7)]
   123      -2.668444      -2.668444      -2.668444    1[6-(1,1,7)]
   124      -3.235871      -3.235871      -3.235871    1[6-(1,1,7)]
   125      -3.217535      -3.217535      -3.217535    6[6-(1,6),6-(1,6),6-(8,8)]
   126      -2.002858      -2.002858      -2.002858    6[1-(0),6-(1,6),6-(6,6)]
   127       -2.96735       -2.96735       -2.96735    6[1-(0),6-(1,6),6-(6,6)]
   128      -5.076539      -5.076539      -5.076539    6[1-(0),6-(1,6),6-(6,6)]
   129      -4.137851      -4.137851      -4.137851    6[1-(0),6-(1,6),6-(6,6)]
   130      -5.117447      -5.117447      -5.117447    6[6-(1,6),6-(1,6),6-(6,6)]
   131      12.225962      12.225962      12.225962    6[6-(1,6),6-(1,6),6-(8,8)]
   132      11.675047      11.675047      11.675047    6[1-(0),6-(1,6),6-(6,6)]
   133      11.559451      11.559451      11.559451    6[1-(0),6-(1,6),6-(6,6)]
   134       12.03205       12.03205       12.03205    6[6-(1,6),6-(1,6),6-(6,6)]
   135      12.622903      12.622903      12.622903    6[1-(0),6-(1,6),6-(6,6)]
   136       12.70151       12.70151       12.70151    6[1-(0),6-(1,6),6-(6,6)]
   137       6.018901       6.018901       6.018901    6[6-(1,6),6-(1,6),6-(8,8)]
   138        5.35939        5.35939        5.35939    6[1-(0),6-(1,6),6-(6,6)]
   139       5.503323       5.503323       5.503323    6[1-(0),6-(1,6),6-(6,6)]
   140       6.329406       6.329406       6.329406    6[6-(1,6),6-(1,6),6-(6,6)]
   141       6.942632       6.942632       6.942632    6[1-(0),6-(1,6),6-(6,6)]
   142        6.82975        6.82975        6.82975    6[1-(0),6-(1,6),6-(6,6)]
   143       2.780088       2.780088       2.780088    6[6-(1,6),6-(1,6),6-(8,8)]
   144       4.781761       4.781761       4.781761    6[6-(1,6),6-(1,6),6-(6,6)]
   145       3.794522       3.794522       3.794522    6[1-(0),6-(1,6),6-(6,6)]
   146       4.740021       4.740021       4.740021    6[1-(0),6-(1,6),6-(6,6)]
   147        3.73322        3.73322        3.73322    6[1-(0),6-(1,6),6-(6,6)]
   148        2.72245        2.72245        2.72245    6[1-(0),6-(1,6),6-(6,6)]
   149       11.84033       11.84033       11.84033    6[6-(1,6),6-(1,6),6-(6,6)]
   150      10.737215      10.737215      10.737215    6[1-(0),6-(6,6),6-(6,6)]
   151      10.504724      10.504724      10.504724    6[6-(1,6),6-(1,6),6-(6,6)]
   152      10.118731      10.118731      10.118731    6[1-(0),6-(6,6),6-(6,6)]
   153      12.545745      12.545745      12.545745    6[6-(1,6),6-(1,6),6-(6,6)]
   154       12.77064       12.77064       12.77064    6[1-(0),6-(6,6),6-(6,6)]
   155       5.816467       5.816467       5.816467    6[6-(1,6),6-(1,6),6-(6,6)]
   156       7.018915       7.018915       7.018915    6[1-(0),6-(6,6),6-(6,6)]
   157       7.940215       7.940215       7.940215    6[6-(1,6),6-(1,6),6-(6,6)]
   158       7.714204       7.714204       7.714204    6[1-(0),6-(6,6),6-(6,6)]
   159       6.563308       6.563308       6.563308    6[6-(1,6),6-(1,6),6-(6,6)]
   160       5.617826       5.617826       5.617826    6[1-(0),6-(6,6),6-(6,6)]
   161      -2.142715      -2.142715      -2.142715    6[6-(6,6),8-(49),8-(49)]
   162      12.215171      12.215171      12.215171    6[6-(6,6),8-(0),8-(49)]
   163       5.973217       5.973217       5.973217    6[6-(6,6),8-(49),8-(49)]
   164       1.690304       1.690304       1.690304    6[6-(6,6),8-(49),8-(49)]
   165      11.233312      11.233312      11.233312    6[6-(1,6),6-(1,6),6-(8,8)]
   166      11.175503      11.175503      11.175503    6[1-(0),6-(1,6),6-(6,6)]
   167       10.80254       10.80254       10.80254    6[1-(0),6-(1,6),6-(6,6)]
   168      10.477224      10.477224      10.477224    6[1-(0),6-(1,6),6-(6,6)]
   169      10.881628      10.881628      10.881628    6[1-(0),6-(1,6),6-(6,6)]
   170      10.398153      10.398153      10.398153    6[6-(1,6),6-(1,6),6-(6,6)]
   171       1.051426       1.051426       1.051426    6[6-(1,6),6-(1,6),6-(8,8)]
   172       0.514823       0.514823       0.514823    6[1-(0),6-(1,6),6-(6,6)]
   173       0.947823       0.947823       0.947823    6[1-(0),6-(1,6),6-(6,6)]
   174       1.945166       1.945166       1.945166    6[6-(1,6),6-(1,6),6-(6,6)]
   175       2.459692       2.459692       2.459692    6[1-(0),6-(1,6),6-(6,6)]
   176       2.061259       2.061259       2.061259    6[1-(0),6-(1,6),6-(6,6)]
   177      -1.630088      -1.630088      -1.630088    6[6-(1,6),6-(1,6),6-(8,8)]
   178      -0.510717      -0.510717      -0.510717    6[1-(0),6-(1,6),6-(6,6)]
   179       0.682704       0.682704       0.682704    6[1-(0),6-(1,6),6-(6,6)]
   180        0.76556        0.76556        0.76556    6[6-(1,6),6-(1,6),6-(6,6)]
   181      -0.352871      -0.352871      -0.352871    6[1-(0),6-(1,6),6-(6,6)]
   182      -1.535753      -1.535753      -1.535753    6[1-(0),6-(1,6),6-(6,6)]
   183       8.263058       8.263058       8.263058    6[6-(1,6),6-(1,6),6-(8,8)]
   184        5.77483        5.77483        5.77483    6[6-(1,6),6-(1,6),6-(6,6)]
   185       8.185548       8.185548       8.185548    6[1-(0),6-(1,6),6-(6,6)]
   186       6.950974       6.950974       6.950974    6[1-(0),6-(1,6),6-(6,6)]
   187       5.891698       5.891698       5.891698    6[1-(0),6-(1,6),6-(6,6)]
   188       7.123017       7.123017       7.123017    6[1-(0),6-(1,6),6-(6,6)]
   189       2.459465       2.459465       2.459465    6[6-(1,6),6-(1,6),6-(6,6)]
   190       2.510788       2.510788       2.510788    6[1-(0),6-(6,6),6-(6,6)]
   191       3.082586       3.082586       3.082586    6[6-(1,6),6-(1,6),6-(6,6)]
   192       3.571228       3.571228       3.571228    6[1-(0),6-(6,6),6-(6,6)]
   193       3.486405       3.486405       3.486405    6[6-(1,6),6-(1,6),6-(6,6)]
   194       2.914643       2.914643       2.914643    6[1-(0),6-(6,6),6-(6,6)]
   195       4.470609       4.470609       4.470609    6[6-(1,6),6-(1,6),6-(6,6)]
   196       4.375031       4.375031       4.375031    6[1-(0),6-(6,6),6-(6,6)]
   197        3.17064        3.17064        3.17064    6[6-(1,6),6-(1,6),6-(6,6)]
   198       2.011061       2.011061       2.011061    6[1-(0),6-(6,6),6-(6,6)]
   199       2.020327       2.020327       2.020327    6[6-(1,6),6-(1,6),6-(6,6)]
   200       3.273523       3.273523       3.273523    6[1-(0),6-(6,6),6-(6,6)]
   201      11.591141      11.591141      11.591141    6[6-(6,6),8-(49),8-(49)]
   202       0.692396       0.692396       0.692396    6[6-(6,6),8-(0),8-(49)]
   203      -2.988109      -2.988109      -2.988109    6[6-(6,6),8-(49),8-(49)]
   204       9.571832       9.571832       9.571832    6[6-(6,6),8-(49),8-(49)]
   205      -1.583979      -1.583979      -1.583979    6[6-(1,6),6-(1,6),6-(8,8)]
   206       -1.52617       -1.52617       -1.52617    6[1-(0),6-(1,6),6-(6,6)]
   207      -1.153207      -1.153207      -1.153207    6[1-(0),6-(1,6),6-(6,6)]
   208      -0.827891      -0.827891      -0.827891    6[1-(0),6-(1,6),6-(6,6)]
   209      -1.232295      -1.232295      -1.232295    6[1-(0),6-(1,6),6-(6,6)]
   210       -0.74882       -0.74882       -0.74882    6[6-(1,6),6-(1,6),6-(6,6)]
   211       8.597907       8.597907       8.597907    6[6-(1,6),6-(1,6),6-(8,8)]
   212        9.13451        9.13451        9.13451    6[1-(0),6-(1,6),6-(6,6)]
   213        8.70151        8.70151        8.70151    6[1-(0),6-(1,6),6-(6,6)]
   214       7.704167       7.704167       7.704167    6[6-(1,6),6-(1,6),6-(6,6)]
   215       7.189641       7.189641       7.189641    6[1-(0),6-(1,6),6-(6,6)]
   216       7.588074       7.588074       7.588074    6[1-(0),6-(1,6),6-(6,6)]
   217      11.279421      11.279421      11.279421    6[6-(1,6),6-(1,6),6-(8,8)]
   218       10.16005       10.16005       10.16005    6[1-(0),6-(1,6),6-(6,6)]
   219       8.966629       8.966629       8.966629    6[1-(0),6-(1,6),6-(6,6)]
   220       8.883773       8.883773       8.883773    6[6-(1,6),6-(1,6),6-(6,6)]
   221      10.002204      10.002204      10.002204    6[1-(0),6-(1,6),6-(6,6)]
   222      11.185086      11.185086      11.185086    6[1-(0),6-(1,6),6-(6,6)]
   223       1.386275       1.386275       1.386275    6[6-(1,6),6-(1,6),6-(8,8)]
   224       3.874503       3.874503       3.874503    6[6-(1,6),6-(1,6),6-(6,6)]
   225       1.463785       1.463785       1.463785    6[1-(0),6-(1,6),6-(6,6)]
   226       2.698359       2.698359       2.698359    6[1-(0),6-(1,6),6-(6,6)]
   227       3.757635       3.757635       3.757635    6[1-(0),6-(1,6),6-(6,6)]
   228       2.526316       2.526316       2.526316    6[1-(0),6-(1,6),6-(6,6)]
   229       7.189868       7.189868       7.189868    6[6-(1,6),6-(1,6),6-(6,6)]
   230       7.138545       7.138545       7.138545    6[1-(0),6-(6,6),6-(6,6)]
   231       6.566747       6.566747       6.566747    6[6-(1,6),6-(1,6),6-(6,6)]
   232       6.078105       6.078105       6.078105    6[1-(0),6-(6,6),6-(6,6)]
   233       6.162928       6.162928       6.162928    6[6-(1,6),6-(1,6),6-(6,6)]
   234        6.73469        6.73469        6.73469    6[1-(0),6-(6,6),6-(6,6)]
   235       5.178724       5.178724       5.178724    6[6-(1,6),6-(1,6),6-(6,6)]
   236       5.274302       5.274302       5.274302    6[1-(0),6-(6,6),6-(6,6)]
   237       6.478693       6.478693       6.478693    6[6-(1,6),6-(1,6),6-(6,6)]
   238       7.638272       7.638272       7.638272    6[1-(0),6-(6,6),6-(6,6)]
   239       7.629006       7.629006       7.629006    6[6-(1,6),6-(1,6),6-(6,6)]
   240        6.37581        6.37581        6.37581    6[1-(0),6-(6,6),6-(6,6)]
   241      -1.941808      -1.941808      -1.941808    6[6-(6,6),8-(49),8-(49)]
   242       8.956937       8.956937       8.956937    6[6-(6,6),8-(0),8-(49)]
   243      12.637442      12.637442      12.637442    6[6-(6,6),8-(49),8-(49)]
   244       0.077501       0.077501       0.077501    6[6-(6,6),8-(49),8-(49)]
   245      12.866868      12.866868      12.866868    6[6-(1,6),6-(1,6),6-(8,8)]
   246      11.652191      11.652191      11.652191    6[1-(0),6-(1,6),6-(6,6)]
   247      12.616683      12.616683      12.616683    6[1-(0),6-(1,6),6-(6,6)]
   248      14.725872      14.725872      14.725872    6[1-(0),6-(1,6),6-(6,6)]
   249      13.787184      13.787184      13.787184    6[1-(0),6-(1,6),6-(6,6)]
   250       14.76678       14.76678       14.76678    6[6-(1,6),6-(1,6),6-(6,6)]
   251      -2.576629      -2.576629      -2.576629    6[6-(1,6),6-(1,6),6-(8,8)]
   252      -2.025714      -2.025714      -2.025714    6[1-(0),6-(1,6),6-(6,6)]
   253      -1.910118      -1.910118      -1.910118    6[1-(0),6-(1,6),6-(6,6)]
   254      -2.382717      -2.382717      -2.382717    6[6-(1,6),6-(1,6),6-(6,6)]
   255       -2.97357       -2.97357       -2.97357    6[1-(0),6-(1,6),6-(6,6)]
   256      -3.052177      -3.052177      -3.052177    6[1-(0),6-(1,6),6-(6,6)]
   257       3.630432       3.630432       3.630432    6[6-(1,6),6-(1,6),6-(8,8)]
   258       4.289943       4.289943       4.289943    6[1-(0),6-(1,6),6-(6,6)]
   259        4.14601        4.14601        4.14601    6[1-(0),6-(1,6),6-(6,6)]
   260       3.319927       3.319927       3.319927    6[6-(1,6),6-(1,6),6-(6,6)]
   261       2.706701       2.706701       2.706701    6[1-(0),6-(1,6),6-(6,6)]
   262       2.819583       2.819583       2.819583    6[1-(0),6-(1,6),6-(6,6)]
   263       6.869245       6.869245       6.869245    6[6-(1,6),6-(1,6),6-(8,8)]
   264       4.867572       4.867572       4.867572    6[6-(1,6),6-(1,6),6-(6,6)]
   265       5.854811       5.854811       5.854811    6[1-(0),6-(1,6),6-(6,6)]
   266       4.909312       4.909312       4.909312    6[1-(0),6-(1,6),6-(6,6)]
   267       5.916113       5.916113       5.916113    6[1-(0),6-(1,6),6-(6,6)]
   268       6.926883       6.926883       6.926883    6[1-(0),6-(1,6),6-(6,6)]
   269      -2.190997      -2.190997      -2.190997    6[6-(1,6),6-(1,6),6-(6,6)]
   270      -1.087882      -1.087882      -1.087882    6[1-(0),6-(6,6),6-(6,6)]
   271      -0.855391      -0.855391      -0.855391    6[6-(1,6),6-(1,6),6-(6,6)]
   272      -0.469398      -0.469398      -0.469398    6[1-(0),6-(6,6),6-(6,6)]
   273      -2.896412      -2.896412      -2.896412    6[6-(1,6),6-(1,6),6-(6,6)]
   274      -3.121307      -3.121307      -3.121307    6[1-(0),6-(6,6),6-(6,6)]
   275       3.832866       3.832866       3.832866    6[6-(1,6),6-(1,6),6-(6,6)]
   276       2.630418       2.630418       2.630418    6[1-(0),6-(6,6),6-(6,6)]
   277       1.709118       1.709118       1.709118    6[6-(1,6),6-(1,6),6-(6,6)]
   278       1.935129       1.935129       1.935129    6[1-(0),6-(6,6),6-(6,6)]
   279       3.086025       3.086025       3.086025    6[6-(1,6),6-(1,6),6-(6,6)]
   280       4.031507       4.031507       4.031507    6[1-(0),6-(6,6),6-(6,6)]
   281      11.792048      11.792048      11.792048    6[6-(6,6),8-(49),8-(49)]
   282      -2.565838      -2.565838      -2.565838    6[6-(6,6),8-(0),8-(49)]
   283       3.676116       3.676116       3.676116    6[6-(6,6),8-(49),8-(49)]
   284       7.959029       7.959029       7.959029    6[6-(6,6),8-(49),8-(49)]
   285       3.773135       3.773135       3.773135    6[1-(0),1-(0),1-(0),7-(1,1,6)]
   286       9.663047       9.663047       9.663047    6[1-(0),1-(0),1-(0),7-(1,1,6)]
   287      -2.822499      -2.822499      -2.822499    6[1-(0),1-(0),1-(0),7-(1,1,6)]
   288      12.949978      12.949978      12.949978    6[1-(0),1-(0),1-(0),7-(1,1,6)]
   289       5.876198       5.876198       5.876198    6[1-(0),1-(0),1-(0),7-(1,1,6)]
   290      -0.013714      -0.013714      -0.013714    6[1-(0),1-(0),1-(0),7-(1,1,6)]
   291      12.471832      12.471832      12.471832    6[1-(0),1-(0),1-(0),7-(1,1,6)]
   292      -3.300645      -3.300645      -3.300645    6[1-(0),1-(0),1-(0),7-(1,1,6)]
   293      -2.195539      -2.195539      -2.195539    8[6-(6,8),49-(8,8,8,8,8,8)]
   294      -1.177297      -1.177297      -1.177297    8[6-(6,8),49-(8,8,8,8,8,8)]
   295      11.857148      11.857148      11.857148    8[6-(6,8),49-(8,8,8,8,8,8)]
   296      12.589309      12.589309      12.589309    8[6-(6,8)]
   297      -1.317311      -1.317311      -1.317311    8[6-(6,8),49-(8,8,8,8,8,8)]
   298       0.350992       0.350992       0.350992    8[6-(6,8),49-(8,8,8,8,8,8)]
   299       1.874414       1.874414       1.874414    8[6-(6,8),49-(8,8,8,8,8,8)]
   300       0.607441       0.607441       0.607441    8[6-(6,8),49-(8,8,8,8,8,8)]
   301      11.844099      11.844099      11.844099    8[6-(6,8),49-(8,8,8,8,8,8)]
   302      11.632532      11.632532      11.632532    8[6-(6,8),49-(8,8,8,8,8,8)]
   303      -0.256203      -0.256203      -0.256203    8[6-(6,8),49-(8,8,8,8,8,8)]
   304       1.271661       1.271661       1.271661    8[6-(6,8)]
   305      14.335677      14.335677      14.335677    8[6-(6,8),49-(8,8,8,8,8,8)]
   306      13.388369      13.388369      13.388369    8[6-(6,8),49-(8,8,8,8,8,8)]
   307       10.63131       10.63131       10.63131    8[6-(6,8),49-(8,8,8,8,8,8)]
   308       9.636727       9.636727       9.636727    8[6-(6,8),49-(8,8,8,8,8,8)]
   309      -2.194766      -2.194766      -2.194766    8[6-(6,8),49-(8,8,8,8,8,8)]
   310      -1.983199      -1.983199      -1.983199    8[6-(6,8),49-(8,8,8,8,8,8)]
   311       9.905536       9.905536       9.905536    8[6-(6,8),49-(8,8,8,8,8,8)]
   312       8.377672       8.377672       8.377672    8[6-(6,8)]
   313      -4.686344      -4.686344      -4.686344    8[6-(6,8),49-(8,8,8,8,8,8)]
   314      -3.739036      -3.739036      -3.739036    8[6-(6,8),49-(8,8,8,8,8,8)]
   315      -0.981977      -0.981977      -0.981977    8[6-(6,8),49-(8,8,8,8,8,8)]
   316       0.012606       0.012606       0.012606    8[6-(6,8),49-(8,8,8,8,8,8)]
   317      11.844872      11.844872      11.844872    8[6-(6,8),49-(8,8,8,8,8,8)]
   318       10.82663       10.82663       10.82663    8[6-(6,8),49-(8,8,8,8,8,8)]
   319      -2.207815      -2.207815      -2.207815    8[6-(6,8),49-(8,8,8,8,8,8)]
   320      -2.939976      -2.939976      -2.939976    8[6-(6,8)]
   321      10.966644      10.966644      10.966644    8[6-(6,8),49-(8,8,8,8,8,8)]
   322       9.298341       9.298341       9.298341    8[6-(6,8),49-(8,8,8,8,8,8)]
   323       7.774919       7.774919       7.774919    8[6-(6,8),49-(8,8,8,8,8,8)]
   324       9.041892       9.041892       9.041892    8[6-(6,8),49-(8,8,8,8,8,8)]
   325       3.343273       3.343273       3.343273    7[1-(0),1-(0),6-(1,1,1),6-(1,1,1)]
   326      -3.027101      -3.027101      -3.027101    7[1-(0),1-(0),6-(1,1,1),6-(1,1,1)]
   327        6.30606        6.30606        6.30606    7[1-(0),1-(0),6-(1,1,1),6-(1,1,1)]
   328      12.676434      12.676434      12.676434    7[1-(0),1-(0),6-(1,1,1),6-(1,1,1)]
