# Supplementary material for: A collection of forcefield precursors for metal–organic frameworks
Source: RSC Adv. 2019 Nov 13;9(63):36492–507. doi: 10.1039/c9ra07327b (PMC9075174; doi:10.1039/c9ra07327b)
Supplement: RA-009-C9RA07327B-s816 [file RA-009-C9RA07327B-s816.txt]

GEDLIM_clean

12.884200    0.000000    0.000000
0.000000    14.595600    0.000000
0.000000    0.000000    14.595600

     1            0.0            0.0            0.0    30[7-(6,7),7-(6,7),8-(6),8-(6)]
     2         6.4421         6.4421         6.4421    30[7-(6,7),7-(6,7),8-(6),8-(6)]
     3            0.0            0.0            0.0    30[7-(6,7),7-(6,7),8-(6),8-(6)]
     4         6.4421         6.4421         6.4421    30[7-(6,7),7-(6,7),8-(6),8-(6)]
     5      12.605901      12.605901      12.605901    1[6-(6,6)]
     6       11.10618       11.10618       11.10618    1[6-(6,6)]
     7       8.028145       8.028145       8.028145    1[6-(6,6)]
     8       9.489213       9.489213       9.489213    1[6-(6,6)]
     9       7.261535       7.261535       7.261535    1[6-(7,7)]
    10      10.143731      10.143731      10.143731    1[6-(1,1,6)]
    11       9.634805       9.634805       9.634805    1[6-(1,1,6)]
    12       8.914578       8.914578       8.914578    1[6-(1,1,6)]
    13      12.605901      12.605901      12.605901    1[6-(6,6)]
    14       11.10618       11.10618       11.10618    1[6-(6,6)]
    15       8.028145       8.028145       8.028145    1[6-(6,6)]
    16       9.489213       9.489213       9.489213    1[6-(6,6)]
    17       7.261535       7.261535       7.261535    1[6-(7,7)]
    18      10.143731      10.143731      10.143731    1[6-(1,1,6)]
    19       9.634805       9.634805       9.634805    1[6-(1,1,6)]
    20       8.914578       8.914578       8.914578    1[6-(1,1,6)]
    21       6.163801       6.163801       6.163801    1[6-(6,6)]
    22        4.66408        4.66408        4.66408    1[6-(6,6)]
    23       1.586045       1.586045       1.586045    1[6-(6,6)]
    24       3.047113       3.047113       3.047113    1[6-(6,6)]
    25       0.819435       0.819435       0.819435    1[6-(7,7)]
    26       3.701631       3.701631       3.701631    1[6-(1,1,6)]
    27       3.192705       3.192705       3.192705    1[6-(1,1,6)]
    28       2.472478       2.472478       2.472478    1[6-(1,1,6)]
    29       6.163801       6.163801       6.163801    1[6-(6,6)]
    30        4.66408        4.66408        4.66408    1[6-(6,6)]
    31       1.586045       1.586045       1.586045    1[6-(6,6)]
    32       3.047113       3.047113       3.047113    1[6-(6,6)]
    33       0.819435       0.819435       0.819435    1[6-(7,7)]
    34       3.701631       3.701631       3.701631    1[6-(1,1,6)]
    35       3.192705       3.192705       3.192705    1[6-(1,1,6)]
    36       2.472478       2.472478       2.472478    1[6-(1,1,6)]
    37      12.605901      12.605901      12.605901    1[6-(6,6)]
    38       11.10618       11.10618       11.10618    1[6-(6,6)]
    39       8.028145       8.028145       8.028145    1[6-(6,6)]
    40       9.489213       9.489213       9.489213    1[6-(6,6)]
    41       7.261535       7.261535       7.261535    1[6-(7,7)]
    42      10.143731      10.143731      10.143731    1[6-(1,1,6)]
    43       9.634805       9.634805       9.634805    1[6-(1,1,6)]
    44       8.914578       8.914578       8.914578    1[6-(1,1,6)]
    45      12.605901      12.605901      12.605901    1[6-(6,6)]
    46       11.10618       11.10618       11.10618    1[6-(6,6)]
    47       8.028145       8.028145       8.028145    1[6-(6,6)]
    48       9.489213       9.489213       9.489213    1[6-(6,6)]
    49       7.261535       7.261535       7.261535    1[6-(7,7)]
    50      10.143731      10.143731      10.143731    1[6-(1,1,6)]
    51       9.634805       9.634805       9.634805    1[6-(1,1,6)]
    52       8.914578       8.914578       8.914578    1[6-(1,1,6)]
    53       6.163801       6.163801       6.163801    1[6-(6,6)]
    54        4.66408        4.66408        4.66408    1[6-(6,6)]
    55       1.586045       1.586045       1.586045    1[6-(6,6)]
    56       3.047113       3.047113       3.047113    1[6-(6,6)]
    57       0.819435       0.819435       0.819435    1[6-(7,7)]
    58       3.701631       3.701631       3.701631    1[6-(1,1,6)]
    59       3.192705       3.192705       3.192705    1[6-(1,1,6)]
    60       2.472478       2.472478       2.472478    1[6-(1,1,6)]
    61       6.163801       6.163801       6.163801    1[6-(6,6)]
    62        4.66408        4.66408        4.66408    1[6-(6,6)]
    63       1.586045       1.586045       1.586045    1[6-(6,6)]
    64       3.047113       3.047113       3.047113    1[6-(6,6)]
    65       0.819435       0.819435       0.819435    1[6-(7,7)]
    66       3.701631       3.701631       3.701631    1[6-(1,1,6)]
    67       3.192705       3.192705       3.192705    1[6-(1,1,6)]
    68       2.472478       2.472478       2.472478    1[6-(1,1,6)]
    69      12.169127      12.169127      12.169127    6[6-(6,6),8-(0),8-(30)]
    70      11.207966      11.207966      11.207966    6[6-(1,6),6-(1,6),6-(8,8)]
    71      11.680816      11.680816      11.680816    6[1-(0),6-(1,6),6-(6,6)]
    72      10.791806      10.791806      10.791806    6[1-(0),6-(1,6),6-(6,7)]
    73         9.4351         9.4351         9.4351    6[6-(1,6),6-(1,6),7-(6,6)]
    74       8.954519       8.954519       8.954519    6[1-(0),6-(1,6),6-(6,7)]
    75       9.824203       9.824203       9.824203    6[1-(0),6-(1,6),6-(6,6)]
    76       7.457375       7.457375       7.457375    6[1-(0),7-(6,6),7-(7)]
    77       8.443016       8.443016       8.443016    6[6-(1,1,1),7-(6,6),7-(7,30)]
    78        9.36166        9.36166        9.36166    6[1-(0),1-(0),1-(0),6-(7,7)]
    79      12.169127      12.169127      12.169127    6[6-(6,6),8-(0),8-(30)]
    80      11.207966      11.207966      11.207966    6[6-(1,6),6-(1,6),6-(8,8)]
    81      11.680816      11.680816      11.680816    6[1-(0),6-(1,6),6-(6,6)]
    82      10.791806      10.791806      10.791806    6[1-(0),6-(1,6),6-(6,7)]
    83         9.4351         9.4351         9.4351    6[6-(1,6),6-(1,6),7-(6,6)]
    84       8.954519       8.954519       8.954519    6[1-(0),6-(1,6),6-(6,7)]
    85       9.824203       9.824203       9.824203    6[1-(0),6-(1,6),6-(6,6)]
    86       7.457375       7.457375       7.457375    6[1-(0),7-(6,6),7-(7)]
    87       8.443016       8.443016       8.443016    6[6-(1,1,1),7-(6,6),7-(7,30)]
    88        9.36166        9.36166        9.36166    6[1-(0),1-(0),1-(0),6-(7,7)]
    89       5.727027       5.727027       5.727027    6[6-(6,6),8-(0),8-(30)]
    90       4.765866       4.765866       4.765866    6[6-(1,6),6-(1,6),6-(8,8)]
    91       5.238716       5.238716       5.238716    6[1-(0),6-(1,6),6-(6,6)]
    92       4.349706       4.349706       4.349706    6[1-(0),6-(1,6),6-(6,7)]
    93          2.993          2.993          2.993    6[6-(1,6),6-(1,6),7-(6,6)]
    94       2.512419       2.512419       2.512419    6[1-(0),6-(1,6),6-(6,7)]
    95       3.382103       3.382103       3.382103    6[1-(0),6-(1,6),6-(6,6)]
    96       1.015275       1.015275       1.015275    6[1-(0),7-(6,6),7-(7)]
    97       2.000916       2.000916       2.000916    6[6-(1,1,1),7-(6,6),7-(7,30)]
    98        2.91956        2.91956        2.91956    6[1-(0),1-(0),1-(0),6-(7,7)]
    99       5.727027       5.727027       5.727027    6[6-(6,6),8-(0),8-(30)]
   100       4.765866       4.765866       4.765866    6[6-(1,6),6-(1,6),6-(8,8)]
   101       5.238716       5.238716       5.238716    6[1-(0),6-(1,6),6-(6,6)]
   102       4.349706       4.349706       4.349706    6[1-(0),6-(1,6),6-(6,7)]
   103          2.993          2.993          2.993    6[6-(1,6),6-(1,6),7-(6,6)]
   104       2.512419       2.512419       2.512419    6[1-(0),6-(1,6),6-(6,7)]
   105       3.382103       3.382103       3.382103    6[1-(0),6-(1,6),6-(6,6)]
   106       1.015275       1.015275       1.015275    6[1-(0),7-(6,6),7-(7)]
   107       2.000916       2.000916       2.000916    6[6-(1,1,1),7-(6,6),7-(7,30)]
   108        2.91956        2.91956        2.91956    6[1-(0),1-(0),1-(0),6-(7,7)]
   109      12.169127      12.169127      12.169127    6[6-(6,6),8-(0),8-(30)]
   110      11.207966      11.207966      11.207966    6[6-(1,6),6-(1,6),6-(8,8)]
   111      11.680816      11.680816      11.680816    6[1-(0),6-(1,6),6-(6,6)]
   112      10.791806      10.791806      10.791806    6[1-(0),6-(1,6),6-(6,7)]
   113         9.4351         9.4351         9.4351    6[6-(1,6),6-(1,6),7-(6,6)]
   114       8.954519       8.954519       8.954519    6[1-(0),6-(1,6),6-(6,7)]
   115       9.824203       9.824203       9.824203    6[1-(0),6-(1,6),6-(6,6)]
   116       7.457375       7.457375       7.457375    6[1-(0),7-(6,6),7-(7)]
   117       8.443016       8.443016       8.443016    6[6-(1,1,1),7-(6,6),7-(7,30)]
   118        9.36166        9.36166        9.36166    6[1-(0),1-(0),1-(0),6-(7,7)]
   119      12.169127      12.169127      12.169127    6[6-(6,6),8-(0),8-(30)]
   120      11.207966      11.207966      11.207966    6[6-(1,6),6-(1,6),6-(8,8)]
   121      11.680816      11.680816      11.680816    6[1-(0),6-(1,6),6-(6,6)]
   122      10.791806      10.791806      10.791806    6[1-(0),6-(1,6),6-(6,7)]
   123         9.4351         9.4351         9.4351    6[6-(1,6),6-(1,6),7-(6,6)]
   124       8.954519       8.954519       8.954519    6[1-(0),6-(1,6),6-(6,7)]
   125       9.824203       9.824203       9.824203    6[1-(0),6-(1,6),6-(6,6)]
   126       7.457375       7.457375       7.457375    6[1-(0),7-(6,6),7-(7)]
   127       8.443016       8.443016       8.443016    6[6-(1,1,1),7-(6,6),7-(7,30)]
   128        9.36166        9.36166        9.36166    6[1-(0),1-(0),1-(0),6-(7,7)]
   129       5.727027       5.727027       5.727027    6[6-(6,6),8-(0),8-(30)]
   130       4.765866       4.765866       4.765866    6[6-(1,6),6-(1,6),6-(8,8)]
   131       5.238716       5.238716       5.238716    6[1-(0),6-(1,6),6-(6,6)]
   132       4.349706       4.349706       4.349706    6[1-(0),6-(1,6),6-(6,7)]
   133          2.993          2.993          2.993    6[6-(1,6),6-(1,6),7-(6,6)]
   134       2.512419       2.512419       2.512419    6[1-(0),6-(1,6),6-(6,7)]
   135       3.382103       3.382103       3.382103    6[1-(0),6-(1,6),6-(6,6)]
   136       1.015275       1.015275       1.015275    6[1-(0),7-(6,6),7-(7)]
   137       2.000916       2.000916       2.000916    6[6-(1,1,1),7-(6,6),7-(7,30)]
   138        2.91956        2.91956        2.91956    6[1-(0),1-(0),1-(0),6-(7,7)]
   139       5.727027       5.727027       5.727027    6[6-(6,6),8-(0),8-(30)]
   140       4.765866       4.765866       4.765866    6[6-(1,6),6-(1,6),6-(8,8)]
   141       5.238716       5.238716       5.238716    6[1-(0),6-(1,6),6-(6,6)]
   142       4.349706       4.349706       4.349706    6[1-(0),6-(1,6),6-(6,7)]
   143          2.993          2.993          2.993    6[6-(1,6),6-(1,6),7-(6,6)]
   144       2.512419       2.512419       2.512419    6[1-(0),6-(1,6),6-(6,7)]
   145       3.382103       3.382103       3.382103    6[1-(0),6-(1,6),6-(6,6)]
   146       1.015275       1.015275       1.015275    6[1-(0),7-(6,6),7-(7)]
   147       2.000916       2.000916       2.000916    6[6-(1,1,1),7-(6,6),7-(7,30)]
   148        2.91956        2.91956        2.91956    6[1-(0),1-(0),1-(0),6-(7,7)]
   149       6.751321       6.751321       6.751321    7[6-(1,7),7-(6,30)]
   150       7.395531       7.395531       7.395531    7[6-(6,7),7-(6),30-(7,8,8)]
   151       8.510014       8.510014       8.510014    7[6-(1,7),6-(6,6),6-(6,7)]
   152       6.751321       6.751321       6.751321    7[6-(1,7),7-(6,30)]
   153       7.395531       7.395531       7.395531    7[6-(6,7),7-(6),30-(7,8,8)]
   154       8.510014       8.510014       8.510014    7[6-(1,7),6-(6,6),6-(6,7)]
   155       0.309221       0.309221       0.309221    7[6-(1,7),7-(6,30)]
   156       0.953431       0.953431       0.953431    7[6-(6,7),7-(6),30-(7,8,8)]
   157       2.067914       2.067914       2.067914    7[6-(1,7),6-(6,6),6-(6,7)]
   158       0.309221       0.309221       0.309221    7[6-(1,7),7-(6,30)]
   159       0.953431       0.953431       0.953431    7[6-(6,7),7-(6),30-(7,8,8)]
   160       2.067914       2.067914       2.067914    7[6-(1,7),6-(6,6),6-(6,7)]
   161       6.751321       6.751321       6.751321    7[6-(1,7),7-(6,30)]
   162       7.395531       7.395531       7.395531    7[6-(6,7),7-(6),30-(7,8,8)]
   163       8.510014       8.510014       8.510014    7[6-(1,7),6-(6,6),6-(6,7)]
   164       6.751321       6.751321       6.751321    7[6-(1,7),7-(6,30)]
   165       7.395531       7.395531       7.395531    7[6-(6,7),7-(6),30-(7,8,8)]
   166       8.510014       8.510014       8.510014    7[6-(1,7),6-(6,6),6-(6,7)]
   167       0.309221       0.309221       0.309221    7[6-(1,7),7-(6,30)]
   168       0.953431       0.953431       0.953431    7[6-(6,7),7-(6),30-(7,8,8)]
   169       2.067914       2.067914       2.067914    7[6-(1,7),6-(6,6),6-(6,7)]
   170       0.309221       0.309221       0.309221    7[6-(1,7),7-(6,30)]
   171       0.953431       0.953431       0.953431    7[6-(6,7),7-(6),30-(7,8,8)]
   172       2.067914       2.067914       2.067914    7[6-(1,7),6-(6,6),6-(6,7)]
   173      11.630567      11.630567      11.630567    8[6-(6,8),30-(7,7,8)]
   174       0.505061       0.505061       0.505061    8[6-(6,8)]
   175      11.630567      11.630567      11.630567    8[6-(6,8),30-(7,7,8)]
   176       0.505061       0.505061       0.505061    8[6-(6,8)]
   177       5.188467       5.188467       5.188467    8[6-(6,8),30-(7,7,8)]
   178       6.947161       6.947161       6.947161    8[6-(6,8)]
   179       5.188467       5.188467       5.188467    8[6-(6,8),30-(7,7,8)]
   180       6.947161       6.947161       6.947161    8[6-(6,8)]
   181      11.630567      11.630567      11.630567    8[6-(6,8),30-(7,7,8)]
   182       0.505061       0.505061       0.505061    8[6-(6,8)]
   183      11.630567      11.630567      11.630567    8[6-(6,8),30-(7,7,8)]
   184       0.505061       0.505061       0.505061    8[6-(6,8)]
   185       5.188467       5.188467       5.188467    8[6-(6,8),30-(7,7,8)]
   186       6.947161       6.947161       6.947161    8[6-(6,8)]
   187       5.188467       5.188467       5.188467    8[6-(6,8),30-(7,7,8)]
   188       6.947161       6.947161       6.947161    8[6-(6,8)]
