# Supplementary material for: A collection of forcefield precursors for metal–organic frameworks
Source: RSC Adv. 2019 Nov 13;9(63):36492–507. doi: 10.1039/c9ra07327b (PMC9075174; doi:10.1039/c9ra07327b)
Supplement: RA-009-C9RA07327B-s817 [file RA-009-C9RA07327B-s817.txt]

GEDQIR_clean

13.586800    0.000000    0.000000
0.000000    15.158100    0.000000
-2.453904    -7.579115    13.896925

     1       5.381139       5.381139       5.381139    60[8-(6),8-(6),8-(6),8-(6),8-(6),8-(6,60),8-(6,60)]
     2      -1.041643      -1.041643      -1.041643    60[8-(6),8-(6),8-(6),8-(6),8-(6),8-(6,60),8-(6,60)]
     3       5.751757       5.751757       5.751757    60[8-(6),8-(6),8-(6),8-(6),8-(6),8-(6,60),8-(6,60)]
     4      12.174539      12.174539      12.174539    60[8-(6),8-(6),8-(6),8-(6),8-(6),8-(6,60),8-(6,60)]
     5       8.064142       8.064142       8.064142    1[6-(6,6)]
     6       6.574025       6.574025       6.574025    1[6-(6,6)]
     7       5.780358       5.780358       5.780358    1[6-(6,6)]
     8       7.112383       7.112383       7.112383    1[6-(6,6)]
     9       6.368015       6.368015       6.368015    1[6-(6,6)]
    10       8.959632       8.959632       8.959632    1[6-(6,6)]
    11       8.750885       8.750885       8.750885    1[6-(6,6)]
    12       7.644242       7.644242       7.644242    1[6-(6,7)]
    13       9.862154       9.862154       9.862154    1[6-(6,6)]
    14      11.352271      11.352271      11.352271    1[6-(6,6)]
    15      12.145938      12.145938      12.145938    1[6-(6,6)]
    16      10.813913      10.813913      10.813913    1[6-(6,6)]
    17      11.558281      11.558281      11.558281    1[6-(6,6)]
    18       8.966664       8.966664       8.966664    1[6-(6,6)]
    19       9.175411       9.175411       9.175411    1[6-(6,6)]
    20      10.282054      10.282054      10.282054    1[6-(6,7)]
    21       3.068754       3.068754       3.068754    1[6-(6,6)]
    22       4.558871       4.558871       4.558871    1[6-(6,6)]
    23       5.352538       5.352538       5.352538    1[6-(6,6)]
    24       4.020513       4.020513       4.020513    1[6-(6,6)]
    25       4.764881       4.764881       4.764881    1[6-(6,6)]
    26       2.173264       2.173264       2.173264    1[6-(6,6)]
    27       2.382011       2.382011       2.382011    1[6-(6,6)]
    28       3.488654       3.488654       3.488654    1[6-(6,7)]
    29       1.270742       1.270742       1.270742    1[6-(6,6)]
    30      -0.219375      -0.219375      -0.219375    1[6-(6,6)]
    31      -1.013042      -1.013042      -1.013042    1[6-(6,6)]
    32       0.318983       0.318983       0.318983    1[6-(6,6)]
    33      -0.425385      -0.425385      -0.425385    1[6-(6,6)]
    34       2.166232       2.166232       2.166232    1[6-(6,6)]
    35       1.957485       1.957485       1.957485    1[6-(6,6)]
    36       0.850842       0.850842       0.850842    1[6-(6,7)]
    37       6.721444       6.721444       6.721444    6[6-(6,6),8-(60),8-(60)]
    38       7.479124       7.479124       7.479124    6[6-(1,6),6-(1,6),6-(8,8)]
    39       8.071514       8.071514       8.071514    6[1-(0),6-(1,6),6-(6,6)]
    40       6.212057       6.212057       6.212057    6[1-(0),6-(1,6),6-(6,6)]
    41       6.273782       6.273782       6.273782    6[6-(1,6),6-(1,6),6-(1,7)]
    42       5.719207       5.719207       5.719207    6[1-(0),6-(1,6),6-(6,6)]
    43       7.521941       7.521941       7.521941    6[1-(0),6-(1,6),6-(6,6)]
    44       6.875632       6.875632       6.875632    6[1-(0),6-(6,6),7-(6)]
    45       6.859953       6.859953       6.859953    6[6-(6,6),8-(60),8-(60,60)]
    46       7.460357       7.460357       7.460357    6[6-(1,6),6-(1,6),6-(8,8)]
    47       7.014414       7.014414       7.014414    6[1-(0),6-(6,6),6-(6,7)]
    48       7.539868       7.539868       7.539868    6[6-(1,6),6-(1,6),7-(6)]
    49       8.570022       8.570022       8.570022    6[1-(0),6-(6,6),6-(6,7)]
    50       9.027211       9.027211       9.027211    6[6-(1,6),6-(1,6),6-(8,8)]
    51       8.460322       8.460322       8.460322    6[1-(0),6-(6,6),6-(6,6)]
    52      10.116522      10.116522      10.116522    6[6-(6,6),8-(60),8-(60)]
    53      11.204852      11.204852      11.204852    6[6-(6,6),8-(60),8-(60)]
    54      10.447172      10.447172      10.447172    6[6-(1,6),6-(1,6),6-(8,8)]
    55       9.854782       9.854782       9.854782    6[1-(0),6-(1,6),6-(6,6)]
    56      11.714239      11.714239      11.714239    6[1-(0),6-(1,6),6-(6,6)]
    57      11.652514      11.652514      11.652514    6[6-(1,6),6-(1,6),6-(1,7)]
    58      12.207089      12.207089      12.207089    6[1-(0),6-(1,6),6-(6,6)]
    59      10.404355      10.404355      10.404355    6[1-(0),6-(1,6),6-(6,6)]
    60      11.050664      11.050664      11.050664    6[1-(0),6-(6,6),7-(6)]
    61      11.066343      11.066343      11.066343    6[6-(6,6),8-(60),8-(60,60)]
    62      10.465939      10.465939      10.465939    6[6-(1,6),6-(1,6),6-(8,8)]
    63      10.911882      10.911882      10.911882    6[1-(0),6-(6,6),6-(6,7)]
    64      10.386428      10.386428      10.386428    6[6-(1,6),6-(1,6),7-(6)]
    65       9.356274       9.356274       9.356274    6[1-(0),6-(6,6),6-(6,7)]
    66       8.899085       8.899085       8.899085    6[6-(1,6),6-(1,6),6-(8,8)]
    67       9.465974       9.465974       9.465974    6[1-(0),6-(6,6),6-(6,6)]
    68       7.809774       7.809774       7.809774    6[6-(6,6),8-(60),8-(60)]
    69       4.411452       4.411452       4.411452    6[6-(6,6),8-(60),8-(60)]
    70       3.653772       3.653772       3.653772    6[6-(1,6),6-(1,6),6-(8,8)]
    71       3.061382       3.061382       3.061382    6[1-(0),6-(1,6),6-(6,6)]
    72       4.920839       4.920839       4.920839    6[1-(0),6-(1,6),6-(6,6)]
    73       4.859114       4.859114       4.859114    6[6-(1,6),6-(1,6),6-(1,7)]
    74       5.413689       5.413689       5.413689    6[1-(0),6-(1,6),6-(6,6)]
    75       3.610955       3.610955       3.610955    6[1-(0),6-(1,6),6-(6,6)]
    76       4.257264       4.257264       4.257264    6[1-(0),6-(6,6),7-(6)]
    77       4.272943       4.272943       4.272943    6[6-(6,6),8-(60),8-(60,60)]
    78       3.672539       3.672539       3.672539    6[6-(1,6),6-(1,6),6-(8,8)]
    79       4.118482       4.118482       4.118482    6[1-(0),6-(6,6),6-(6,7)]
    80       3.593028       3.593028       3.593028    6[6-(1,6),6-(1,6),7-(6)]
    81       2.562874       2.562874       2.562874    6[1-(0),6-(6,6),6-(6,7)]
    82       2.105685       2.105685       2.105685    6[6-(1,6),6-(1,6),6-(8,8)]
    83       2.672574       2.672574       2.672574    6[1-(0),6-(6,6),6-(6,6)]
    84       1.016374       1.016374       1.016374    6[6-(6,6),8-(60),8-(60)]
    85      -0.071956      -0.071956      -0.071956    6[6-(6,6),8-(60),8-(60)]
    86       0.685724       0.685724       0.685724    6[6-(1,6),6-(1,6),6-(8,8)]
    87       1.278114       1.278114       1.278114    6[1-(0),6-(1,6),6-(6,6)]
    88      -0.581343      -0.581343      -0.581343    6[1-(0),6-(1,6),6-(6,6)]
    89      -0.519618      -0.519618      -0.519618    6[6-(1,6),6-(1,6),6-(1,7)]
    90      -1.074193      -1.074193      -1.074193    6[1-(0),6-(1,6),6-(6,6)]
    91       0.728541       0.728541       0.728541    6[1-(0),6-(1,6),6-(6,6)]
    92       0.082232       0.082232       0.082232    6[1-(0),6-(6,6),7-(6)]
    93       0.066553       0.066553       0.066553    6[6-(6,6),8-(60),8-(60,60)]
    94       0.666957       0.666957       0.666957    6[6-(1,6),6-(1,6),6-(8,8)]
    95       0.221014       0.221014       0.221014    6[1-(0),6-(6,6),6-(6,7)]
    96       0.746468       0.746468       0.746468    6[6-(1,6),6-(1,6),7-(6)]
    97       1.776622       1.776622       1.776622    6[1-(0),6-(6,6),6-(6,7)]
    98       2.233811       2.233811       2.233811    6[6-(1,6),6-(1,6),6-(8,8)]
    99       1.666922       1.666922       1.666922    6[1-(0),6-(6,6),6-(6,6)]
   100       3.323122       3.323122       3.323122    6[6-(6,6),8-(60),8-(60)]
   101       6.973411       6.973411       6.973411    7[6-(1,6),6-(6,6)]
   102      10.952885      10.952885      10.952885    7[6-(1,6),6-(6,6)]
   103       4.159485       4.159485       4.159485    7[6-(1,6),6-(6,6)]
   104       0.180011       0.180011       0.180011    7[6-(1,6),6-(6,6)]
   105       6.996104       6.996104       6.996104    8[6-(6,8),60-(8,8,8,8,8,8)]
   106       5.838715       5.838715       5.838715    8[6-(6,8),60-(8,8,8,8,8,8)]
   107       6.881391       6.881391       6.881391    8[6-(6,8),60-(8,8,8,8,8,8)]
   108       6.327164       6.327164       6.327164    8[6-(6,8),60-(8,8,8,8,8,8),60-(8,8,8,8,8,8)]
   109      10.572852      10.572852      10.572852    8[6-(6,8),60-(8,8,8,8,8,8)]
   110      10.473394      10.473394      10.473394    8[6-(6,8),60-(8,8,8,8,8,8)]
   111      10.930192      10.930192      10.930192    8[6-(6,8),60-(8,8,8,8,8,8)]
   112      -1.499219      -1.499219      -1.499219    8[6-(6,8),60-(8,8,8,8,8,8)]
   113      11.044905      11.044905      11.044905    8[6-(6,8),60-(8,8,8,8,8,8)]
   114      11.599132      11.599132      11.599132    8[6-(6,8),60-(8,8,8,8,8,8),60-(8,8,8,8,8,8)]
   115       7.353444       7.353444       7.353444    8[6-(6,8),60-(8,8,8,8,8,8)]
   116       7.452902       7.452902       7.452902    8[6-(6,8),60-(8,8,8,8,8,8)]
   117       4.136792       4.136792       4.136792    8[6-(6,8),60-(8,8,8,8,8,8)]
   118       5.294181       5.294181       5.294181    8[6-(6,8),60-(8,8,8,8,8,8)]
   119       4.251505       4.251505       4.251505    8[6-(6,8),60-(8,8,8,8,8,8)]
   120       4.805732       4.805732       4.805732    8[6-(6,8),60-(8,8,8,8,8,8),60-(8,8,8,8,8,8)]
   121       0.560044       0.560044       0.560044    8[6-(6,8),60-(8,8,8,8,8,8)]
   122       0.659502       0.659502       0.659502    8[6-(6,8),60-(8,8,8,8,8,8)]
   123       0.202704       0.202704       0.202704    8[6-(6,8),60-(8,8,8,8,8,8)]
   124      12.632115      12.632115      12.632115    8[6-(6,8),60-(8,8,8,8,8,8)]
   125       0.087991       0.087991       0.087991    8[6-(6,8),60-(8,8,8,8,8,8)]
   126      -0.466236      -0.466236      -0.466236    8[6-(6,8),60-(8,8,8,8,8,8),60-(8,8,8,8,8,8)]
   127       3.779452       3.779452       3.779452    8[6-(6,8),60-(8,8,8,8,8,8)]
   128       3.679994       3.679994       3.679994    8[6-(6,8),60-(8,8,8,8,8,8)]
