# Supplementary material for: A collection of forcefield precursors for metal–organic frameworks
Source: RSC Adv. 2019 Nov 13;9(63):36492–507. doi: 10.1039/c9ra07327b (PMC9075174; doi:10.1039/c9ra07327b)
Supplement: RA-009-C9RA07327B-s818 [file RA-009-C9RA07327B-s818.txt]

GEDQOX_clean

13.279600    0.000000    0.000000
0.000000    14.999200    0.000000
-2.556520    -7.499587    14.039826

     1      11.789734      11.789734      11.789734    60[8-(6),8-(6),8-(6),8-(6),8-(6),8-(6,60),8-(6,60)]
     2       5.573146       5.573146       5.573146    60[8-(6),8-(6),8-(6),8-(6),8-(6),8-(6,60),8-(6,60)]
     3      -1.066654      -1.066654      -1.066654    60[8-(6),8-(6),8-(6),8-(6),8-(6),8-(6,60),8-(6,60)]
     4       5.149934       5.149934       5.149934    60[8-(6),8-(6),8-(6),8-(6),8-(6),8-(6,60),8-(6,60)]
     5       0.321052       0.321052       0.321052    1[6-(6,6)]
     6      -1.215713      -1.215713      -1.215713    1[6-(6,6)]
     7      -0.524825      -0.524825      -0.524825    1[6-(6,6)]
     8       1.057396       1.057396       1.057396    1[6-(6,6)]
     9        0.46967        0.46967        0.46967    1[6-(6,7)]
    10       1.858612       1.858612       1.858612    1[6-(6,6)]
    11      -0.624581      -0.624581      -0.624581    1[6-(6,6)]
    12       1.561438       1.561438       1.561438    1[6-(6,6)]
    13       3.762228       3.762228       3.762228    1[6-(6,6)]
    14       5.298993       5.298993       5.298993    1[6-(6,6)]
    15       4.608105       4.608105       4.608105    1[6-(6,6)]
    16       3.025884       3.025884       3.025884    1[6-(6,6)]
    17        3.61361        3.61361        3.61361    1[6-(6,7)]
    18       2.224668       2.224668       2.224668    1[6-(6,6)]
    19       4.707861       4.707861       4.707861    1[6-(6,6)]
    20       2.521842       2.521842       2.521842    1[6-(6,6)]
    21      10.402028      10.402028      10.402028    1[6-(6,6)]
    22      11.938793      11.938793      11.938793    1[6-(6,6)]
    23      11.247905      11.247905      11.247905    1[6-(6,6)]
    24       9.665684       9.665684       9.665684    1[6-(6,6)]
    25       10.25341       10.25341       10.25341    1[6-(6,7)]
    26       8.864468       8.864468       8.864468    1[6-(6,6)]
    27      11.347661      11.347661      11.347661    1[6-(6,6)]
    28       9.161642       9.161642       9.161642    1[6-(6,6)]
    29       6.960852       6.960852       6.960852    1[6-(6,6)]
    30       5.424087       5.424087       5.424087    1[6-(6,6)]
    31       6.114975       6.114975       6.114975    1[6-(6,6)]
    32       7.697196       7.697196       7.697196    1[6-(6,6)]
    33        7.10947        7.10947        7.10947    1[6-(6,7)]
    34       8.498412       8.498412       8.498412    1[6-(6,6)]
    35       6.015219       6.015219       6.015219    1[6-(6,6)]
    36       8.201238       8.201238       8.201238    1[6-(6,6)]
    37      -0.227092      -0.227092      -0.227092    6[6-(6,6),8-(60),8-(60)]
    38       0.506696       0.506696       0.506696    6[6-(1,6),6-(1,6),6-(8,8)]
    39        0.64457        0.64457        0.64457    6[1-(0),6-(1,6),6-(6,6)]
    40      -1.295235      -1.295235      -1.295235    6[1-(0),6-(1,6),6-(6,6)]
    41      -0.797803      -0.797803      -0.797803    6[6-(1,6),6-(1,6),6-(1,7)]
    42      -0.877658      -0.877658      -0.877658    6[1-(0),6-(1,6),6-(6,6)]
    43       1.080738       1.080738       1.080738    6[1-(0),6-(1,6),6-(6,6)]
    44      -0.190568      -0.190568      -0.190568    6[1-(0),6-(6,6),7-(6)]
    45       2.966091       2.966091       2.966091    6[6-(6,6),8-(60),8-(60)]
    46       1.900044       1.900044       1.900044    6[6-(1,6),6-(1,6),6-(8,8)]
    47       1.474939       1.474939       1.474939    6[1-(0),6-(6,6),6-(6,7)]
    48       0.483875       0.483875       0.483875    6[6-(1,6),6-(1,6),7-(6)]
    49      -0.021821      -0.021821      -0.021821    6[1-(0),6-(6,6),6-(6,7)]
    50       0.378358       0.378358       0.378358    6[6-(1,6),6-(1,6),6-(8,8)]
    51       1.315182       1.315182       1.315182    6[1-(0),6-(6,6),6-(6,6)]
    52      -0.208734      -0.208734      -0.208734    6[6-(6,6),8-(60),8-(60,60)]
    53       4.310372       4.310372       4.310372    6[6-(6,6),8-(60),8-(60)]
    54       3.576584       3.576584       3.576584    6[6-(1,6),6-(1,6),6-(8,8)]
    55        3.43871        3.43871        3.43871    6[1-(0),6-(1,6),6-(6,6)]
    56       5.378515       5.378515       5.378515    6[1-(0),6-(1,6),6-(6,6)]
    57       4.881083       4.881083       4.881083    6[6-(1,6),6-(1,6),6-(1,7)]
    58       4.960938       4.960938       4.960938    6[1-(0),6-(1,6),6-(6,6)]
    59       3.002542       3.002542       3.002542    6[1-(0),6-(1,6),6-(6,6)]
    60       4.273848       4.273848       4.273848    6[1-(0),6-(6,6),7-(6)]
    61       1.117189       1.117189       1.117189    6[6-(6,6),8-(60),8-(60)]
    62       2.183236       2.183236       2.183236    6[6-(1,6),6-(1,6),6-(8,8)]
    63       2.608341       2.608341       2.608341    6[1-(0),6-(6,6),6-(6,7)]
    64       3.599405       3.599405       3.599405    6[6-(1,6),6-(1,6),7-(6)]
    65       4.105101       4.105101       4.105101    6[1-(0),6-(6,6),6-(6,7)]
    66       3.704922       3.704922       3.704922    6[6-(1,6),6-(1,6),6-(8,8)]
    67       2.768098       2.768098       2.768098    6[1-(0),6-(6,6),6-(6,6)]
    68       4.292014       4.292014       4.292014    6[6-(6,6),8-(60),8-(60,60)]
    69      10.950172      10.950172      10.950172    6[6-(6,6),8-(60),8-(60)]
    70      10.216384      10.216384      10.216384    6[6-(1,6),6-(1,6),6-(8,8)]
    71       10.07851       10.07851       10.07851    6[1-(0),6-(1,6),6-(6,6)]
    72      12.018315      12.018315      12.018315    6[1-(0),6-(1,6),6-(6,6)]
    73      11.520883      11.520883      11.520883    6[6-(1,6),6-(1,6),6-(1,7)]
    74      11.600738      11.600738      11.600738    6[1-(0),6-(1,6),6-(6,6)]
    75       9.642342       9.642342       9.642342    6[1-(0),6-(1,6),6-(6,6)]
    76      10.913648      10.913648      10.913648    6[1-(0),6-(6,6),7-(6)]
    77       7.756989       7.756989       7.756989    6[6-(6,6),8-(60),8-(60)]
    78       8.823036       8.823036       8.823036    6[6-(1,6),6-(1,6),6-(8,8)]
    79       9.248141       9.248141       9.248141    6[1-(0),6-(6,6),6-(6,7)]
    80      10.239205      10.239205      10.239205    6[6-(1,6),6-(1,6),7-(6)]
    81      10.744901      10.744901      10.744901    6[1-(0),6-(6,6),6-(6,7)]
    82      10.344722      10.344722      10.344722    6[6-(1,6),6-(1,6),6-(8,8)]
    83       9.407898       9.407898       9.407898    6[1-(0),6-(6,6),6-(6,6)]
    84      10.931814      10.931814      10.931814    6[6-(6,6),8-(60),8-(60,60)]
    85       6.412708       6.412708       6.412708    6[6-(6,6),8-(60),8-(60)]
    86       7.146496       7.146496       7.146496    6[6-(1,6),6-(1,6),6-(8,8)]
    87        7.28437        7.28437        7.28437    6[1-(0),6-(1,6),6-(6,6)]
    88       5.344565       5.344565       5.344565    6[1-(0),6-(1,6),6-(6,6)]
    89       5.841997       5.841997       5.841997    6[6-(1,6),6-(1,6),6-(1,7)]
    90       5.762142       5.762142       5.762142    6[1-(0),6-(1,6),6-(6,6)]
    91       7.720538       7.720538       7.720538    6[1-(0),6-(1,6),6-(6,6)]
    92       6.449232       6.449232       6.449232    6[1-(0),6-(6,6),7-(6)]
    93       9.605891       9.605891       9.605891    6[6-(6,6),8-(60),8-(60)]
    94       8.539844       8.539844       8.539844    6[6-(1,6),6-(1,6),6-(8,8)]
    95       8.114739       8.114739       8.114739    6[1-(0),6-(6,6),6-(6,7)]
    96       7.123675       7.123675       7.123675    6[6-(1,6),6-(1,6),7-(6)]
    97       6.617979       6.617979       6.617979    6[1-(0),6-(6,6),6-(6,7)]
    98       7.018158       7.018158       7.018158    6[6-(1,6),6-(1,6),6-(8,8)]
    99       7.954982       7.954982       7.954982    6[1-(0),6-(6,6),6-(6,6)]
   100       6.431066       6.431066       6.431066    6[6-(6,6),8-(60),8-(60,60)]
   101      -0.030204      -0.030204      -0.030204    7[6-(1,6),6-(6,6)]
   102       4.113484       4.113484       4.113484    7[6-(1,6),6-(6,6)]
   103      10.753284      10.753284      10.753284    7[6-(1,6),6-(6,6)]
   104       6.609596       6.609596       6.609596    7[6-(1,6),6-(6,6)]
   105      12.358737      12.358737      12.358737    8[6-(6,8),60-(8,8,8,8,8,8)]
   106      -0.120167      -0.120167      -0.120167    8[6-(6,8),60-(8,8,8,8,8,8)]
   107       3.414942       3.414942       3.414942    8[6-(6,8),60-(8,8,8,8,8,8)]
   108       3.303579       3.303579       3.303579    8[6-(6,8),60-(8,8,8,8,8,8)]
   109      -0.167172      -0.167172      -0.167172    8[6-(6,8),60-(8,8,8,8,8,8)]
   110      -0.710246      -0.710246      -0.710246    8[6-(6,8),60-(8,8,8,8,8,8),60-(8,8,8,8,8,8)]
   111       5.004143       5.004143       5.004143    8[6-(6,8),60-(8,8,8,8,8,8)]
   112       4.203447       4.203447       4.203447    8[6-(6,8),60-(8,8,8,8,8,8)]
   113       0.668338       0.668338       0.668338    8[6-(6,8),60-(8,8,8,8,8,8)]
   114       0.779701       0.779701       0.779701    8[6-(6,8),60-(8,8,8,8,8,8)]
   115       4.250452       4.250452       4.250452    8[6-(6,8),60-(8,8,8,8,8,8)]
   116       4.793526       4.793526       4.793526    8[6-(6,8),60-(8,8,8,8,8,8),60-(8,8,8,8,8,8)]
   117      -1.635657      -1.635657      -1.635657    8[6-(6,8),60-(8,8,8,8,8,8)]
   118      10.843247      10.843247      10.843247    8[6-(6,8),60-(8,8,8,8,8,8)]
   119       7.308138       7.308138       7.308138    8[6-(6,8),60-(8,8,8,8,8,8)]
   120       7.419501       7.419501       7.419501    8[6-(6,8),60-(8,8,8,8,8,8)]
   121      10.890252      10.890252      10.890252    8[6-(6,8),60-(8,8,8,8,8,8)]
   122      11.433326      11.433326      11.433326    8[6-(6,8),60-(8,8,8,8,8,8),60-(8,8,8,8,8,8)]
   123       5.718937       5.718937       5.718937    8[6-(6,8),60-(8,8,8,8,8,8)]
   124       6.519633       6.519633       6.519633    8[6-(6,8),60-(8,8,8,8,8,8)]
   125      10.054742      10.054742      10.054742    8[6-(6,8),60-(8,8,8,8,8,8)]
   126       9.943379       9.943379       9.943379    8[6-(6,8),60-(8,8,8,8,8,8)]
   127       6.472628       6.472628       6.472628    8[6-(6,8),60-(8,8,8,8,8,8)]
   128       5.929554       5.929554       5.929554    8[6-(6,8),60-(8,8,8,8,8,8),60-(8,8,8,8,8,8)]
