# Supplementary material for: A collection of forcefield precursors for metal–organic frameworks
Source: RSC Adv. 2019 Nov 13;9(63):36492–507. doi: 10.1039/c9ra07327b (PMC9075174; doi:10.1039/c9ra07327b)
Supplement: RA-009-C9RA07327B-s819 [file RA-009-C9RA07327B-s819.txt]

GEDRAK_clean

12.628400    0.000000    0.000000
0.000000    14.826500    0.000000
-3.310681    -7.413203    13.942605

     1       4.400925       4.400925       4.400925    60[8-(6),8-(6),8-(6),8-(6),8-(6),8-(6,60),8-(6,60)]
     2       -1.39734       -1.39734       -1.39734    60[8-(6),8-(6),8-(6),8-(6),8-(6),8-(6,60),8-(6,60)]
     3       4.916794       4.916794       4.916794    60[8-(6),8-(6),8-(6),8-(6),8-(6),8-(6,60),8-(6,60)]
     4      10.715092      10.715092      10.715092    60[8-(6),8-(6),8-(6),8-(6),8-(6),8-(6,60),8-(6,60)]
     5       7.083789       7.083789       7.083789    1[6-(6,6)]
     6       4.843674       4.843674       4.843674    1[6-(6,6)]
     7       4.328859       4.328859       4.328859    1[6-(6,6)]
     8       6.502289       6.502289       6.502289    1[6-(6,6)]
     9       5.000736       5.000736       5.000736    1[6-(6,6)]
    10       7.360642       7.360642       7.360642    1[6-(6,6)]
    11       7.172341       7.172341       7.172341    1[6-(6,6)]
    12       5.414381       5.414381       5.414381    1[6-(6,7)]
    13        8.54813        8.54813        8.54813    1[6-(6,6)]
    14      10.788245      10.788245      10.788245    1[6-(6,6)]
    15       11.30306       11.30306       11.30306    1[6-(6,6)]
    16        9.12963        9.12963        9.12963    1[6-(6,6)]
    17      10.631183      10.631183      10.631183    1[6-(6,6)]
    18       8.271277       8.271277       8.271277    1[6-(6,6)]
    19       8.459578       8.459578       8.459578    1[6-(6,6)]
    20      10.217538      10.217538      10.217538    1[6-(6,7)]
    21        2.23393        2.23393        2.23393    1[6-(6,6)]
    22       4.474045       4.474045       4.474045    1[6-(6,6)]
    23        4.98886        4.98886        4.98886    1[6-(6,6)]
    24        2.81543        2.81543        2.81543    1[6-(6,6)]
    25       4.316983       4.316983       4.316983    1[6-(6,6)]
    26       1.957077       1.957077       1.957077    1[6-(6,6)]
    27       2.145378       2.145378       2.145378    1[6-(6,6)]
    28       3.903338       3.903338       3.903338    1[6-(6,7)]
    29       0.769589       0.769589       0.769589    1[6-(6,6)]
    30      -1.470526      -1.470526      -1.470526    1[6-(6,6)]
    31      -1.985341      -1.985341      -1.985341    1[6-(6,6)]
    32       0.188089       0.188089       0.188089    1[6-(6,6)]
    33      -1.313464      -1.313464      -1.313464    1[6-(6,6)]
    34       1.046442       1.046442       1.046442    1[6-(6,6)]
    35       0.858141       0.858141       0.858141    1[6-(6,6)]
    36      -0.899819      -0.899819      -0.899819    1[6-(6,7)]
    37       5.823004       5.823004       5.823004    6[6-(6,6),8-(60),8-(60)]
    38       6.642812       6.642812       6.642812    6[6-(1,6),6-(1,6),6-(8,8)]
    39       7.169361       7.169361       7.169361    6[1-(0),6-(1,6),6-(6,6)]
    40       4.513165       4.513165       4.513165    6[1-(0),6-(1,6),6-(6,6)]
    41       4.677723       4.677723       4.677723    6[6-(1,6),6-(1,6),6-(1,7)]
    42       4.197531       4.197531       4.197531    6[1-(0),6-(1,6),6-(6,6)]
    43       6.829132       6.829132       6.829132    6[1-(0),6-(1,6),6-(6,6)]
    44       5.317082       5.317082       5.317082    6[1-(0),6-(6,6),7-(6)]
    45       5.477426       5.477426       5.477426    6[6-(6,6),8-(60),8-(60,60)]
    46       6.026495       6.026495       6.026495    6[6-(1,6),6-(1,6),6-(8,8)]
    47       5.601991       5.601991       5.601991    6[1-(0),6-(6,6),6-(6,7)]
    48       6.090287       6.090287       6.090287    6[6-(1,6),6-(1,6),7-(6)]
    49       7.018597       7.018597       7.018597    6[1-(0),6-(6,6),6-(6,7)]
    50       7.452358       7.452358       7.452358    6[6-(1,6),6-(1,6),6-(8,8)]
    51        6.92191        6.92191        6.92191    6[1-(0),6-(6,6),6-(6,6)]
    52       8.456145       8.456145       8.456145    6[6-(6,6),8-(60),8-(60)]
    53       9.808915       9.808915       9.808915    6[6-(6,6),8-(60),8-(60)]
    54       8.989107       8.989107       8.989107    6[6-(1,6),6-(1,6),6-(8,8)]
    55       8.462558       8.462558       8.462558    6[1-(0),6-(1,6),6-(6,6)]
    56      11.118754      11.118754      11.118754    6[1-(0),6-(1,6),6-(6,6)]
    57      10.954196      10.954196      10.954196    6[6-(1,6),6-(1,6),6-(1,7)]
    58      11.434388      11.434388      11.434388    6[1-(0),6-(1,6),6-(6,6)]
    59       8.802787       8.802787       8.802787    6[1-(0),6-(1,6),6-(6,6)]
    60      10.314837      10.314837      10.314837    6[1-(0),6-(6,6),7-(6)]
    61      10.154493      10.154493      10.154493    6[6-(6,6),8-(60),8-(60,60)]
    62       9.605424       9.605424       9.605424    6[6-(1,6),6-(1,6),6-(8,8)]
    63      10.029928      10.029928      10.029928    6[1-(0),6-(6,6),6-(6,7)]
    64       9.541632       9.541632       9.541632    6[6-(1,6),6-(1,6),7-(6)]
    65       8.613322       8.613322       8.613322    6[1-(0),6-(6,6),6-(6,7)]
    66       8.179561       8.179561       8.179561    6[6-(1,6),6-(1,6),6-(8,8)]
    67       8.710009       8.710009       8.710009    6[1-(0),6-(6,6),6-(6,6)]
    68       7.175774       7.175774       7.175774    6[6-(6,6),8-(60),8-(60)]
    69       3.494715       3.494715       3.494715    6[6-(6,6),8-(60),8-(60)]
    70       2.674907       2.674907       2.674907    6[6-(1,6),6-(1,6),6-(8,8)]
    71       2.148358       2.148358       2.148358    6[1-(0),6-(1,6),6-(6,6)]
    72       4.804554       4.804554       4.804554    6[1-(0),6-(1,6),6-(6,6)]
    73       4.639996       4.639996       4.639996    6[6-(1,6),6-(1,6),6-(1,7)]
    74       5.120188       5.120188       5.120188    6[1-(0),6-(1,6),6-(6,6)]
    75       2.488587       2.488587       2.488587    6[1-(0),6-(1,6),6-(6,6)]
    76       4.000637       4.000637       4.000637    6[1-(0),6-(6,6),7-(6)]
    77       3.840293       3.840293       3.840293    6[6-(6,6),8-(60),8-(60,60)]
    78       3.291224       3.291224       3.291224    6[6-(1,6),6-(1,6),6-(8,8)]
    79       3.715728       3.715728       3.715728    6[1-(0),6-(6,6),6-(6,7)]
    80       3.227432       3.227432       3.227432    6[6-(1,6),6-(1,6),7-(6)]
    81       2.299122       2.299122       2.299122    6[1-(0),6-(6,6),6-(6,7)]
    82       1.865361       1.865361       1.865361    6[6-(1,6),6-(1,6),6-(8,8)]
    83       2.395809       2.395809       2.395809    6[1-(0),6-(6,6),6-(6,6)]
    84       0.861574       0.861574       0.861574    6[6-(6,6),8-(60),8-(60)]
    85      -0.491196      -0.491196      -0.491196    6[6-(6,6),8-(60),8-(60)]
    86       0.328612       0.328612       0.328612    6[6-(1,6),6-(1,6),6-(8,8)]
    87       0.855161       0.855161       0.855161    6[1-(0),6-(1,6),6-(6,6)]
    88      -1.801035      -1.801035      -1.801035    6[1-(0),6-(1,6),6-(6,6)]
    89      -1.636477      -1.636477      -1.636477    6[6-(1,6),6-(1,6),6-(1,7)]
    90      -2.116669      -2.116669      -2.116669    6[1-(0),6-(1,6),6-(6,6)]
    91       0.514932       0.514932       0.514932    6[1-(0),6-(1,6),6-(6,6)]
    92      -0.997118      -0.997118      -0.997118    6[1-(0),6-(6,6),7-(6)]
    93      -0.836774      -0.836774      -0.836774    6[6-(6,6),8-(60),8-(60,60)]
    94      -0.287705      -0.287705      -0.287705    6[6-(1,6),6-(1,6),6-(8,8)]
    95      -0.712209      -0.712209      -0.712209    6[1-(0),6-(6,6),6-(6,7)]
    96      -0.223913      -0.223913      -0.223913    6[6-(1,6),6-(1,6),7-(6)]
    97       0.704397       0.704397       0.704397    6[1-(0),6-(6,6),6-(6,7)]
    98       1.138158       1.138158       1.138158    6[6-(1,6),6-(1,6),6-(8,8)]
    99        0.60771        0.60771        0.60771    6[1-(0),6-(6,6),6-(6,6)]
   100       2.141945       2.141945       2.141945    6[6-(6,6),8-(60),8-(60)]
   101       5.561416       5.561416       5.561416    7[6-(1,6),6-(6,6)]
   102      10.070503      10.070503      10.070503    7[6-(1,6),6-(6,6)]
   103       3.756303       3.756303       3.756303    7[6-(1,6),6-(6,6)]
   104      -0.752784      -0.752784      -0.752784    7[6-(1,6),6-(6,6)]
   105       5.197569       5.197569       5.197569    8[6-(6,8),60-(8,8,8,8,8,8)]
   106       5.793154       5.793154       5.793154    8[6-(6,8),60-(8,8,8,8,8,8)]
   107       5.482682       5.482682       5.482682    8[6-(6,8),60-(8,8,8,8,8,8)]
   108       5.023693       5.023693       5.023693    8[6-(6,8),60-(8,8,8,8,8,8),60-(8,8,8,8,8,8)]
   109       8.760903       8.760903       8.760903    8[6-(6,8),60-(8,8,8,8,8,8)]
   110       8.959723       8.959723       8.959723    8[6-(6,8),60-(8,8,8,8,8,8)]
   111       -2.19405       -2.19405       -2.19405    8[6-(6,8),60-(8,8,8,8,8,8)]
   112       9.838765       9.838765       9.838765    8[6-(6,8),60-(8,8,8,8,8,8)]
   113      10.149237      10.149237      10.149237    8[6-(6,8),60-(8,8,8,8,8,8)]
   114      10.608226      10.608226      10.608226    8[6-(6,8),60-(8,8,8,8,8,8),60-(8,8,8,8,8,8)]
   115       6.871016       6.871016       6.871016    8[6-(6,8),60-(8,8,8,8,8,8)]
   116       6.672196       6.672196       6.672196    8[6-(6,8),60-(8,8,8,8,8,8)]
   117        4.12015        4.12015        4.12015    8[6-(6,8),60-(8,8,8,8,8,8)]
   118       3.524565       3.524565       3.524565    8[6-(6,8),60-(8,8,8,8,8,8)]
   119       3.835037       3.835037       3.835037    8[6-(6,8),60-(8,8,8,8,8,8)]
   120       4.294026       4.294026       4.294026    8[6-(6,8),60-(8,8,8,8,8,8),60-(8,8,8,8,8,8)]
   121       0.556816       0.556816       0.556816    8[6-(6,8),60-(8,8,8,8,8,8)]
   122       0.357996       0.357996       0.357996    8[6-(6,8),60-(8,8,8,8,8,8)]
   123      11.511769      11.511769      11.511769    8[6-(6,8),60-(8,8,8,8,8,8)]
   124      -0.521046      -0.521046      -0.521046    8[6-(6,8),60-(8,8,8,8,8,8)]
   125      -0.831518      -0.831518      -0.831518    8[6-(6,8),60-(8,8,8,8,8,8)]
   126      -1.290507      -1.290507      -1.290507    8[6-(6,8),60-(8,8,8,8,8,8),60-(8,8,8,8,8,8)]
   127       2.446703       2.446703       2.446703    8[6-(6,8),60-(8,8,8,8,8,8)]
   128       2.645523       2.645523       2.645523    8[6-(6,8),60-(8,8,8,8,8,8)]
