# Supplementary material for: A collection of forcefield precursors for metal–organic frameworks
Source: RSC Adv. 2019 Nov 13;9(63):36492–507. doi: 10.1039/c9ra07327b (PMC9075174; doi:10.1039/c9ra07327b)
Supplement: RA-009-C9RA07327B-s820 [file RA-009-C9RA07327B-s820.txt]

GEDREO_clean

12.584300    0.000000    0.000000
0.000000    14.118000    0.000000
-6.292044    -1.463224    14.851049

     1       3.792004       3.792004       3.792004    60[7-(6,6),8-(6),8-(6),8-(6),8-(6),8-(6),8-(6,60),8-(6,60)]
     2      -2.500119      -2.500119      -2.500119    60[7-(6,6),8-(6),8-(6),8-(6),8-(6),8-(6),8-(6,60),8-(6,60)]
     3       2.500252       2.500252       2.500252    60[7-(6,6),8-(6),8-(6),8-(6),8-(6),8-(6),8-(6,60),8-(6,60)]
     4       8.792375       8.792375       8.792375    60[7-(6,6),8-(6),8-(6),8-(6),8-(6),8-(6),8-(6,60),8-(6,60)]
     5       1.181679       1.181679       1.181679    1[6-(6,6)]
     6      -5.485392      -5.485392      -5.485392    1[6-(6,6)]
     7      -1.613209      -1.613209      -1.613209    1[6-(6,6)]
     8       5.084064       5.084064       5.084064    1[6-(6,6)]
     9       6.068222       6.068222       6.068222    1[6-(6,6)]
    10      -3.794091      -3.794091      -3.794091    1[6-(6,6)]
    11       7.288876       7.288876       7.288876    1[6-(6,6)]
    12       6.745229       6.745229       6.745229    1[6-(7,7)]
    13       7.051002       7.051002       7.051002    1[6-(6,7)]
    14       5.442728       5.442728       5.442728    1[6-(6,7)]
    15      -3.045315      -3.045315      -3.045315    1[6-(6,7)]
    16      -5.110391      -5.110391      -5.110391    1[6-(6,6)]
    17       0.806656       0.806656       0.806656    1[6-(6,6)]
    18       4.678851       4.678851       4.678851    1[6-(6,6)]
    19      -1.207994      -1.207994      -1.207994    1[6-(6,6)]
    20      -0.223967      -0.223967      -0.223967    1[6-(6,6)]
    21       2.498014       2.498014       2.498014    1[6-(6,6)]
    22       0.996733       0.996733       0.996733    1[6-(6,6)]
    23       0.453096       0.453096       0.453096    1[6-(7,7)]
    24       0.758921       0.758921       0.758921    1[6-(6,7)]
    25      -0.849353      -0.849353      -0.849353    1[6-(6,7)]
    26        3.24677        3.24677        3.24677    1[6-(6,7)]
    27       5.110577       5.110577       5.110577    1[6-(6,6)]
    28      11.777648      11.777648      11.777648    1[6-(6,6)]
    29       7.905465       7.905465       7.905465    1[6-(6,6)]
    30       1.208192       1.208192       1.208192    1[6-(6,6)]
    31       0.224034       0.224034       0.224034    1[6-(6,6)]
    32      10.086347      10.086347      10.086347    1[6-(6,6)]
    33       -0.99662       -0.99662       -0.99662    1[6-(6,6)]
    34      -0.452973      -0.452973      -0.452973    1[6-(7,7)]
    35      -0.758746      -0.758746      -0.758746    1[6-(6,7)]
    36       0.849528       0.849528       0.849528    1[6-(6,7)]
    37       9.337571       9.337571       9.337571    1[6-(6,7)]
    38      11.402647      11.402647      11.402647    1[6-(6,6)]
    39         5.4856         5.4856         5.4856    1[6-(6,6)]
    40       1.613405       1.613405       1.613405    1[6-(6,6)]
    41        7.50025        7.50025        7.50025    1[6-(6,6)]
    42       6.516223       6.516223       6.516223    1[6-(6,6)]
    43       3.794242       3.794242       3.794242    1[6-(6,6)]
    44       5.295523       5.295523       5.295523    1[6-(6,6)]
    45        5.83916        5.83916        5.83916    1[6-(7,7)]
    46       5.533335       5.533335       5.533335    1[6-(6,7)]
    47       7.141609       7.141609       7.141609    1[6-(6,7)]
    48       3.045486       3.045486       3.045486    1[6-(6,7)]
    49       3.373872       3.373872       3.373872    6[6-(6,6),8-(60),8-(60)]
    50       3.154896       3.154896       3.154896    6[6-(1,6),6-(1,6),6-(8,8)]
    51       1.891429       1.891429       1.891429    6[1-(0),6-(1,6),6-(6,6)]
    52       1.664903       1.664903       1.664903    6[1-(0),6-(1,6),6-(6,6)]
    53      -3.592718      -3.592718      -3.592718    6[6-(1,6),6-(1,6),6-(1,7)]
    54       -2.32296       -2.32296       -2.32296    6[1-(0),6-(1,6),6-(6,6)]
    55       4.220779       4.220779       4.220779    6[1-(0),6-(1,6),6-(6,6)]
    56      -3.805403      -3.805403      -3.805403    6[1-(0),6-(6,6),7-(6)]
    57       5.627753       5.627753       5.627753    6[6-(6,6),8-(60),8-(60,60)]
    58       6.546413       6.546413       6.546413    6[6-(1,6),6-(1,6),6-(8,8)]
    59       6.615637       6.615637       6.615637    6[1-(0),6-(6,6),6-(6,7)]
    60       7.516678       7.516678       7.516678    6[6-(1,6),6-(1,6),7-(6)]
    61       8.240272       8.240272       8.240272    6[1-(0),6-(6,6),6-(6,7)]
    62       8.155947       8.155947       8.155947    6[6-(1,6),6-(1,6),6-(8,8)]
    63       7.324119       7.324119       7.324119    6[1-(0),6-(6,6),6-(6,6)]
    64       8.908484       8.908484       8.908484    6[6-(6,6),8-(60),8-(60)]
    65       6.615605       6.615605       6.615605    6[1-(0),7-(6),7-(6,60)]
    66       6.799321       6.799321       6.799321    6[1-(0),6-(1,7),7-(6)]
    67       5.907094       5.907094       5.907094    6[1-(0),6-(1,7),7-(6,60)]
    68      -2.918215      -2.918215      -2.918215    6[6-(6,6),8-(60),8-(60)]
    69      -3.137172      -3.137172      -3.137172    6[6-(1,6),6-(1,6),6-(8,8)]
    70      -4.400633      -4.400633      -4.400633    6[1-(0),6-(1,6),6-(6,6)]
    71       1.664903       1.664903       1.664903    6[1-(0),6-(1,6),6-(6,6)]
    72       2.699339       2.699339       2.699339    6[6-(1,6),6-(1,6),6-(1,7)]
    73       3.969092       3.969092       3.969092    6[1-(0),6-(1,6),6-(6,6)]
    74      -2.071275      -2.071275      -2.071275    6[1-(0),6-(1,6),6-(6,6)]
    75       2.486674       2.486674       2.486674    6[1-(0),6-(6,6),7-(6)]
    76      -0.664399      -0.664399      -0.664399    6[6-(6,6),8-(60),8-(60,60)]
    77       0.254248       0.254248       0.254248    6[6-(1,6),6-(1,6),6-(8,8)]
    78       0.323452       0.323452       0.323452    6[1-(0),6-(6,6),6-(6,7)]
    79       1.224482       1.224482       1.224482    6[6-(1,6),6-(1,6),7-(6)]
    80       1.948084       1.948084       1.948084    6[1-(0),6-(6,6),6-(6,7)]
    81       1.863779       1.863779       1.863779    6[6-(1,6),6-(1,6),6-(8,8)]
    82       1.031962       1.031962       1.031962    6[1-(0),6-(6,6),6-(6,6)]
    83       2.616324       2.616324       2.616324    6[6-(6,6),8-(60),8-(60)]
    84       0.323484       0.323484       0.323484    6[1-(0),7-(6),7-(6,60)]
    85       0.507229       0.507229       0.507229    6[1-(0),6-(1,7),7-(6)]
    86      -0.384997      -0.384997      -0.384997    6[1-(0),6-(1,7),7-(6,60)]
    87       2.918384       2.918384       2.918384    6[6-(6,6),8-(60),8-(60)]
    88        3.13736        3.13736        3.13736    6[6-(1,6),6-(1,6),6-(8,8)]
    89       4.400827       4.400827       4.400827    6[1-(0),6-(1,6),6-(6,6)]
    90      10.919397      10.919397      10.919397    6[1-(0),6-(1,6),6-(6,6)]
    91       9.884974       9.884974       9.884974    6[6-(1,6),6-(1,6),6-(1,7)]
    92       8.615216       8.615216       8.615216    6[1-(0),6-(1,6),6-(6,6)]
    93       2.071477       2.071477       2.071477    6[1-(0),6-(1,6),6-(6,6)]
    94      10.097659      10.097659      10.097659    6[1-(0),6-(6,6),7-(6)]
    95       0.664503       0.664503       0.664503    6[6-(6,6),8-(60),8-(60,60)]
    96      -0.254157      -0.254157      -0.254157    6[6-(1,6),6-(1,6),6-(8,8)]
    97      -0.323381      -0.323381      -0.323381    6[1-(0),6-(6,6),6-(6,7)]
    98      -1.224422      -1.224422      -1.224422    6[6-(1,6),6-(1,6),7-(6)]
    99      -1.948016      -1.948016      -1.948016    6[1-(0),6-(6,6),6-(6,7)]
   100      -1.863691      -1.863691      -1.863691    6[6-(1,6),6-(1,6),6-(8,8)]
   101      -1.031863      -1.031863      -1.031863    6[1-(0),6-(6,6),6-(6,6)]
   102      -2.616228      -2.616228      -2.616228    6[6-(6,6),8-(60),8-(60)]
   103      -0.323349      -0.323349      -0.323349    6[1-(0),7-(6),7-(6,60)]
   104      -0.507065      -0.507065      -0.507065    6[1-(0),6-(1,7),7-(6)]
   105       0.385162       0.385162       0.385162    6[1-(0),6-(1,7),7-(6,60)]
   106       9.210471       9.210471       9.210471    6[6-(6,6),8-(60),8-(60)]
   107       9.429428       9.429428       9.429428    6[6-(1,6),6-(1,6),6-(8,8)]
   108      10.692889      10.692889      10.692889    6[1-(0),6-(1,6),6-(6,6)]
   109      10.919397      10.919397      10.919397    6[1-(0),6-(1,6),6-(6,6)]
   110       3.592917       3.592917       3.592917    6[6-(1,6),6-(1,6),6-(1,7)]
   111       2.323164       2.323164       2.323164    6[1-(0),6-(1,6),6-(6,6)]
   112       8.363531       8.363531       8.363531    6[1-(0),6-(1,6),6-(6,6)]
   113       3.805582       3.805582       3.805582    6[1-(0),6-(6,6),7-(6)]
   114       6.956655       6.956655       6.956655    6[6-(6,6),8-(60),8-(60,60)]
   115       6.038008       6.038008       6.038008    6[6-(1,6),6-(1,6),6-(8,8)]
   116       5.968804       5.968804       5.968804    6[1-(0),6-(6,6),6-(6,7)]
   117       5.067774       5.067774       5.067774    6[6-(1,6),6-(1,6),7-(6)]
   118       4.344172       4.344172       4.344172    6[1-(0),6-(6,6),6-(6,7)]
   119       4.428477       4.428477       4.428477    6[6-(1,6),6-(1,6),6-(8,8)]
   120       5.260294       5.260294       5.260294    6[1-(0),6-(6,6),6-(6,6)]
   121       3.675932       3.675932       3.675932    6[6-(6,6),8-(60),8-(60)]
   122       5.968772       5.968772       5.968772    6[1-(0),7-(6),7-(6,60)]
   123       5.785027       5.785027       5.785027    6[1-(0),6-(1,7),7-(6)]
   124       6.677253       6.677253       6.677253    6[1-(0),6-(1,7),7-(6,60)]
   125      -4.965679      -4.965679      -4.965679    7[6-(1,6),6-(6,6)]
   126       5.790069       5.790069       5.790069    7[6-(1,6),6-(1,7),60-(8,8,8,8,8,8,8)]
   127       7.246073       7.246073       7.246073    7[6-(1,6),6-(1,7)]
   128       1.326406       1.326406       1.326406    7[6-(1,6),6-(6,6)]
   129       -0.50204       -0.50204       -0.50204    7[6-(1,6),6-(1,7),60-(8,8,8,8,8,8,8)]
   130       0.953963       0.953963       0.953963    7[6-(1,6),6-(1,7)]
   131      11.257935      11.257935      11.257935    7[6-(1,6),6-(6,6)]
   132       0.502187       0.502187       0.502187    7[6-(1,6),6-(1,7),60-(8,8,8,8,8,8,8)]
   133      -0.953817      -0.953817      -0.953817    7[6-(1,6),6-(1,7)]
   134        4.96585        4.96585        4.96585    7[6-(1,6),6-(6,6)]
   135       6.794296       6.794296       6.794296    7[6-(1,6),6-(1,7),60-(8,8,8,8,8,8,8)]
   136       5.338293       5.338293       5.338293    7[6-(1,6),6-(1,7)]
   137       4.546732       4.546732       4.546732    8[6-(6,8),60-(7,8,8,8,8,8,8)]
   138       2.362099       2.362099       2.362099    8[6-(6,8),60-(7,8,8,8,8,8,8)]
   139       4.560608       4.560608       4.560608    8[6-(6,8),60-(7,8,8,8,8,8,8),60-(7,8,8,8,8,8,8)]
   140       5.939835       5.939835       5.939835    8[6-(6,8),60-(7,8,8,8,8,8,8)]
   141       8.685733       8.685733       8.685733    8[6-(6,8),60-(7,8,8,8,8,8,8)]
   142      -2.836438      -2.836438      -2.836438    8[6-(6,8),60-(7,8,8,8,8,8,8)]
   143      -1.745361      -1.745361      -1.745361    8[6-(6,8),60-(7,8,8,8,8,8,8)]
   144      -3.929997      -3.929997      -3.929997    8[6-(6,8),60-(7,8,8,8,8,8,8)]
   145      -1.731551      -1.731551      -1.731551    8[6-(6,8),60-(7,8,8,8,8,8,8),60-(7,8,8,8,8,8,8)]
   146        -0.3523        -0.3523        -0.3523    8[6-(6,8),60-(7,8,8,8,8,8,8)]
   147        2.39359        2.39359        2.39359    8[6-(6,8),60-(7,8,8,8,8,8,8)]
   148       3.455692       3.455692       3.455692    8[6-(6,8),60-(7,8,8,8,8,8,8)]
   149       1.745524       1.745524       1.745524    8[6-(6,8),60-(7,8,8,8,8,8,8)]
   150       3.930157       3.930157       3.930157    8[6-(6,8),60-(7,8,8,8,8,8,8)]
   151       1.731648       1.731648       1.731648    8[6-(6,8),60-(7,8,8,8,8,8,8),60-(7,8,8,8,8,8,8)]
   152       0.352421       0.352421       0.352421    8[6-(6,8),60-(7,8,8,8,8,8,8)]
   153      -2.393477      -2.393477      -2.393477    8[6-(6,8),60-(7,8,8,8,8,8,8)]
   154       9.128694       9.128694       9.128694    8[6-(6,8),60-(7,8,8,8,8,8,8)]
   155       8.037617       8.037617       8.037617    8[6-(6,8),60-(7,8,8,8,8,8,8)]
   156      10.222253      10.222253      10.222253    8[6-(6,8),60-(7,8,8,8,8,8,8)]
   157       8.023807       8.023807       8.023807    8[6-(6,8),60-(7,8,8,8,8,8,8),60-(7,8,8,8,8,8,8)]
   158       6.644556       6.644556       6.644556    8[6-(6,8),60-(7,8,8,8,8,8,8)]
   159       3.898666       3.898666       3.898666    8[6-(6,8),60-(7,8,8,8,8,8,8)]
   160       2.836564       2.836564       2.836564    8[6-(6,8),60-(7,8,8,8,8,8,8)]
