# Supplementary material for: A collection of forcefield precursors for metal–organic frameworks
Source: RSC Adv. 2019 Nov 13;9(63):36492–507. doi: 10.1039/c9ra07327b (PMC9075174; doi:10.1039/c9ra07327b)
Supplement: RA-009-C9RA07327B-s821 [file RA-009-C9RA07327B-s821.txt]

GEDRIS_clean

13.279600    0.000000    0.000000
0.000000    14.068700    0.000000
-3.149930    -7.034390    13.957993

     1       5.434571       5.434571       5.434571    60[7-(6,6),7-(6,6),8-(6),8-(6),8-(6),8-(6),8-(6),8-(6,60),8-(6,60)]
     2      11.334962      11.334962      11.334962    60[7-(6,6),7-(6,6),8-(6),8-(6),8-(6),8-(6),8-(6),8-(6,60),8-(6,60)]
     3       4.695131       4.695131       4.695131    60[7-(6,6),7-(6,6),8-(6),8-(6),8-(6),8-(6),8-(6),8-(6,60),8-(6,60)]
     4      -1.205292      -1.205292      -1.205292    60[7-(6,6),7-(6,6),8-(6),8-(6),8-(6),8-(6),8-(6),8-(6,60),8-(6,60)]
     5       2.753654       2.753654       2.753654    1[6-(6,6)]
     6       4.770028       4.770028       4.770028    1[6-(6,6)]
     7       5.290434       5.290434       5.290434    1[6-(6,6)]
     8       3.419895       3.419895       3.419895    1[6-(6,6)]
     9       2.093606       2.093606       2.093606    1[6-(6,6)]
    10       4.625913       4.625913       4.625913    1[6-(6,6)]
    11       2.309617       2.309617       2.309617    1[6-(6,6)]
    12       7.462454       7.462454       7.462454    1[6-(7,7)]
    13        8.68035        8.68035        8.68035    1[6-(6,7)]
    14      10.230569      10.230569      10.230569    1[6-(6,7)]
    15       8.679195       8.679195       8.679195    1[6-(7,7)]
    16       7.228551       7.228551       7.228551    1[6-(6,7)]
    17       5.389557       5.389557       5.389557    1[6-(6,7)]
    18       3.982975       3.982975       3.982975    1[6-(6,7)]
    19       0.736216       0.736216       0.736216    1[6-(6,6)]
    20      -1.280158      -1.280158      -1.280158    1[6-(6,6)]
    21      -1.800564      -1.800564      -1.800564    1[6-(6,6)]
    22       0.069975       0.069975       0.069975    1[6-(6,6)]
    23       1.396264       1.396264       1.396264    1[6-(6,6)]
    24      -1.136043      -1.136043      -1.136043    1[6-(6,6)]
    25       1.180253       1.180253       1.180253    1[6-(6,6)]
    26       9.307016       9.307016       9.307016    1[6-(7,7)]
    27        8.08912        8.08912        8.08912    1[6-(6,7)]
    28       6.538901       6.538901       6.538901    1[6-(6,7)]
    29       8.090275       8.090275       8.090275    1[6-(7,7)]
    30       9.540919       9.540919       9.540919    1[6-(6,7)]
    31      11.379913      11.379913      11.379913    1[6-(6,7)]
    32      -0.493105      -0.493105      -0.493105    1[6-(6,7)]
    33       7.376016       7.376016       7.376016    1[6-(6,6)]
    34       5.359642       5.359642       5.359642    1[6-(6,6)]
    35       4.839236       4.839236       4.839236    1[6-(6,6)]
    36       6.709775       6.709775       6.709775    1[6-(6,6)]
    37       8.036064       8.036064       8.036064    1[6-(6,6)]
    38       5.503757       5.503757       5.503757    1[6-(6,6)]
    39       7.820053       7.820053       7.820053    1[6-(6,6)]
    40       2.667216       2.667216       2.667216    1[6-(7,7)]
    41        1.44932        1.44932        1.44932    1[6-(6,7)]
    42      -0.100899      -0.100899      -0.100899    1[6-(6,7)]
    43       1.450475       1.450475       1.450475    1[6-(7,7)]
    44       2.901119       2.901119       2.901119    1[6-(6,7)]
    45       4.740113       4.740113       4.740113    1[6-(6,7)]
    46       6.146695       6.146695       6.146695    1[6-(6,7)]
    47       9.393454       9.393454       9.393454    1[6-(6,6)]
    48      11.409828      11.409828      11.409828    1[6-(6,6)]
    49      11.930234      11.930234      11.930234    1[6-(6,6)]
    50      10.059695      10.059695      10.059695    1[6-(6,6)]
    51       8.733406       8.733406       8.733406    1[6-(6,6)]
    52      11.265713      11.265713      11.265713    1[6-(6,6)]
    53       8.949417       8.949417       8.949417    1[6-(6,6)]
    54       0.822654       0.822654       0.822654    1[6-(7,7)]
    55        2.04055        2.04055        2.04055    1[6-(6,7)]
    56       3.590769       3.590769       3.590769    1[6-(6,7)]
    57       2.039395       2.039395       2.039395    1[6-(7,7)]
    58       0.588751       0.588751       0.588751    1[6-(6,7)]
    59      -1.250243      -1.250243      -1.250243    1[6-(6,7)]
    60      10.622775      10.622775      10.622775    1[6-(6,7)]
    61       4.101414       4.101414       4.101414    6[6-(6,6),8-(60),8-(60)]
    62       3.218689       3.218689       3.218689    6[6-(1,6),6-(1,6),6-(8,8)]
    63       2.657116       2.657116       2.657116    6[1-(0),6-(1,6),6-(6,6)]
    64        5.09934        5.09934        5.09934    6[1-(0),6-(1,6),6-(6,6)]
    65       4.888221       4.888221       4.888221    6[6-(1,6),6-(1,6),6-(1,7)]
    66       5.427848       5.427848       5.427848    6[1-(0),6-(1,6),6-(6,6)]
    67         3.0351         3.0351         3.0351    6[1-(0),6-(1,6),6-(6,6)]
    68        4.20382        4.20382        4.20382    6[1-(0),6-(6,6),7-(6)]
    69       0.906566       0.906566       0.906566    6[6-(6,6),8-(60),8-(60)]
    70       2.008681       2.008681       2.008681    6[6-(1,6),6-(1,6),6-(8,8)]
    71       2.469578       2.469578       2.469578    6[1-(0),6-(6,6),6-(6,7)]
    72       3.477662       3.477662       3.477662    6[6-(1,6),6-(1,6),7-(6)]
    73       3.993337       3.993337       3.993337    6[1-(0),6-(6,6),6-(6,7)]
    74       3.565708       3.565708       3.565708    6[6-(1,6),6-(1,6),6-(8,8)]
    75       2.582361       2.582361       2.582361    6[1-(0),6-(6,6),6-(6,6)]
    76       4.173452       4.173452       4.173452    6[6-(6,6),8-(60),8-(60,60)]
    77       7.920872       7.920872       7.920872    6[1-(0),7-(6),7-(6,60)]
    78       8.578215       8.578215       8.578215    6[1-(0),6-(1,7),7-(6,60)]
    79       9.494327       9.494327       9.494327    6[1-(0),6-(1,7),7-(6)]
    80       8.078273       8.078273       8.078273    6[1-(0),7-(6),7-(6,60)]
    81       7.312643       7.312643       7.312643    6[1-(0),6-(1,7),7-(6)]
    82       6.284892       6.284892       6.284892    6[1-(0),6-(1,7),7-(6,60)]
    83      -0.611544      -0.611544      -0.611544    6[6-(6,6),8-(60),8-(60)]
    84       0.271181       0.271181       0.271181    6[6-(1,6),6-(1,6),6-(8,8)]
    85       0.832754       0.832754       0.832754    6[1-(0),6-(1,6),6-(6,6)]
    86       -1.60947       -1.60947       -1.60947    6[1-(0),6-(1,6),6-(6,6)]
    87      -1.398351      -1.398351      -1.398351    6[6-(1,6),6-(1,6),6-(1,7)]
    88      -1.937978      -1.937978      -1.937978    6[1-(0),6-(1,6),6-(6,6)]
    89        0.45477        0.45477        0.45477    6[1-(0),6-(1,6),6-(6,6)]
    90       -0.71395       -0.71395       -0.71395    6[1-(0),6-(6,6),7-(6)]
    91       2.583304       2.583304       2.583304    6[6-(6,6),8-(60),8-(60)]
    92       1.481189       1.481189       1.481189    6[6-(1,6),6-(1,6),6-(8,8)]
    93       1.020292       1.020292       1.020292    6[1-(0),6-(6,6),6-(6,7)]
    94       0.012208       0.012208       0.012208    6[6-(1,6),6-(1,6),7-(6)]
    95      -0.503467      -0.503467      -0.503467    6[1-(0),6-(6,6),6-(6,7)]
    96      -0.075838      -0.075838      -0.075838    6[6-(1,6),6-(1,6),6-(8,8)]
    97       0.907509       0.907509       0.907509    6[1-(0),6-(6,6),6-(6,6)]
    98      -0.683582      -0.683582      -0.683582    6[6-(6,6),8-(60),8-(60,60)]
    99       8.848598       8.848598       8.848598    6[1-(0),7-(6),7-(6,60)]
   100       8.191255       8.191255       8.191255    6[1-(0),6-(1,7),7-(6,60)]
   101       7.275143       7.275143       7.275143    6[1-(0),6-(1,7),7-(6)]
   102       8.691197       8.691197       8.691197    6[1-(0),7-(6),7-(6,60)]
   103       9.456827       9.456827       9.456827    6[1-(0),6-(1,7),7-(6)]
   104      10.484578      10.484578      10.484578    6[1-(0),6-(1,7),7-(6,60)]
   105       6.028256       6.028256       6.028256    6[6-(6,6),8-(60),8-(60)]
   106       6.910981       6.910981       6.910981    6[6-(1,6),6-(1,6),6-(8,8)]
   107       7.472554       7.472554       7.472554    6[1-(0),6-(1,6),6-(6,6)]
   108        5.03033        5.03033        5.03033    6[1-(0),6-(1,6),6-(6,6)]
   109       5.241449       5.241449       5.241449    6[6-(1,6),6-(1,6),6-(1,7)]
   110       4.701822       4.701822       4.701822    6[1-(0),6-(1,6),6-(6,6)]
   111        7.09457        7.09457        7.09457    6[1-(0),6-(1,6),6-(6,6)]
   112        5.92585        5.92585        5.92585    6[1-(0),6-(6,6),7-(6)]
   113       9.223104       9.223104       9.223104    6[6-(6,6),8-(60),8-(60)]
   114       8.120989       8.120989       8.120989    6[6-(1,6),6-(1,6),6-(8,8)]
   115       7.660092       7.660092       7.660092    6[1-(0),6-(6,6),6-(6,7)]
   116       6.652008       6.652008       6.652008    6[6-(1,6),6-(1,6),7-(6)]
   117       6.136333       6.136333       6.136333    6[1-(0),6-(6,6),6-(6,7)]
   118       6.563962       6.563962       6.563962    6[6-(1,6),6-(1,6),6-(8,8)]
   119       7.547309       7.547309       7.547309    6[1-(0),6-(6,6),6-(6,6)]
   120       5.956218       5.956218       5.956218    6[6-(6,6),8-(60),8-(60,60)]
   121       2.208798       2.208798       2.208798    6[1-(0),7-(6),7-(6,60)]
   122       1.551455       1.551455       1.551455    6[1-(0),6-(1,7),7-(6,60)]
   123       0.635343       0.635343       0.635343    6[1-(0),6-(1,7),7-(6)]
   124       2.051397       2.051397       2.051397    6[1-(0),7-(6),7-(6,60)]
   125       2.817027       2.817027       2.817027    6[1-(0),6-(1,7),7-(6)]
   126       3.844778       3.844778       3.844778    6[1-(0),6-(1,7),7-(6,60)]
   127      -2.538386      -2.538386      -2.538386    6[6-(6,6),8-(60),8-(60)]
   128       9.858489       9.858489       9.858489    6[6-(1,6),6-(1,6),6-(8,8)]
   129       9.296916       9.296916       9.296916    6[1-(0),6-(1,6),6-(6,6)]
   130       11.73914       11.73914       11.73914    6[1-(0),6-(1,6),6-(6,6)]
   131      11.528021      11.528021      11.528021    6[6-(1,6),6-(1,6),6-(1,7)]
   132      12.067648      12.067648      12.067648    6[1-(0),6-(1,6),6-(6,6)]
   133         9.6749         9.6749         9.6749    6[1-(0),6-(1,6),6-(6,6)]
   134       10.84362       10.84362       10.84362    6[1-(0),6-(6,6),7-(6)]
   135       7.546366       7.546366       7.546366    6[6-(6,6),8-(60),8-(60)]
   136       8.648481       8.648481       8.648481    6[6-(1,6),6-(1,6),6-(8,8)]
   137       9.109378       9.109378       9.109378    6[1-(0),6-(6,6),6-(6,7)]
   138      10.117462      10.117462      10.117462    6[6-(1,6),6-(1,6),7-(6)]
   139      10.633137      10.633137      10.633137    6[1-(0),6-(6,6),6-(6,7)]
   140      10.205508      10.205508      10.205508    6[6-(1,6),6-(1,6),6-(8,8)]
   141       9.222161       9.222161       9.222161    6[1-(0),6-(6,6),6-(6,6)]
   142      10.813252      10.813252      10.813252    6[6-(6,6),8-(60),8-(60,60)]
   143       1.281072       1.281072       1.281072    6[1-(0),7-(6),7-(6,60)]
   144       1.938415       1.938415       1.938415    6[1-(0),6-(1,7),7-(6,60)]
   145       2.854527       2.854527       2.854527    6[1-(0),6-(1,7),7-(6)]
   146       1.438473       1.438473       1.438473    6[1-(0),7-(6),7-(6,60)]
   147       0.672843       0.672843       0.672843    6[1-(0),6-(1,7),7-(6)]
   148      -0.354908      -0.354908      -0.354908    6[1-(0),6-(1,7),7-(6,60)]
   149       4.072615       4.072615       4.072615    7[6-(1,6),6-(6,6)]
   150        7.51505        7.51505        7.51505    7[6-(1,6),6-(1,7),60-(7,8,8,8,8,8,8,8)]
   151       9.019045       9.019045       9.019045    7[6-(1,6),6-(1,7)]
   152       6.753839       6.753839       6.753839    7[6-(1,6),6-(1,7),60-(7,8,8,8,8,8,8,8)]
   153       8.480246       8.480246       8.480246    7[6-(1,6),6-(1,7)]
   154      -0.582745      -0.582745      -0.582745    7[6-(1,6),6-(6,6)]
   155        9.25442        9.25442        9.25442    7[6-(1,6),6-(1,7),60-(7,8,8,8,8,8,8,8)]
   156       7.750425       7.750425       7.750425    7[6-(1,6),6-(1,7)]
   157      10.015631      10.015631      10.015631    7[6-(1,6),6-(1,7),60-(7,8,8,8,8,8,8,8)]
   158       8.289224       8.289224       8.289224    7[6-(1,6),6-(1,7)]
   159       6.057055       6.057055       6.057055    7[6-(1,6),6-(6,6)]
   160        2.61462        2.61462        2.61462    7[6-(1,6),6-(1,7),60-(7,8,8,8,8,8,8,8)]
   161       1.110625       1.110625       1.110625    7[6-(1,6),6-(1,7)]
   162       3.375831       3.375831       3.375831    7[6-(1,6),6-(1,7),60-(7,8,8,8,8,8,8,8)]
   163       1.649424       1.649424       1.649424    7[6-(1,6),6-(1,7)]
   164      10.712415      10.712415      10.712415    7[6-(1,6),6-(6,6)]
   165        0.87525        0.87525        0.87525    7[6-(1,6),6-(1,7),60-(7,8,8,8,8,8,8,8)]
   166       2.379245       2.379245       2.379245    7[6-(1,6),6-(1,7)]
   167       0.114039       0.114039       0.114039    7[6-(1,6),6-(1,7),60-(7,8,8,8,8,8,8,8)]
   168       1.840446       1.840446       1.840446    7[6-(1,6),6-(1,7)]
   169       4.105737       4.105737       4.105737    8[6-(6,8),60-(7,7,8,8,8,8,8,8)]
   170       4.786397       4.786397       4.786397    8[6-(6,8),60-(7,7,8,8,8,8,8,8)]
   171       0.367559       0.367559       0.367559    8[6-(6,8),60-(7,7,8,8,8,8,8,8)]
   172       0.624292       0.624292       0.624292    8[6-(6,8),60-(7,7,8,8,8,8,8,8)]
   173       4.631751       4.631751       4.631751    8[6-(6,8),60-(7,7,8,8,8,8,8,8),60-(7,7,8,8,8,8,8,8)]
   174       4.221089       4.221089       4.221089    8[6-(6,8),60-(7,7,8,8,8,8,8,8)]
   175      -0.615867      -0.615867      -0.615867    8[6-(6,8),60-(7,7,8,8,8,8,8,8)]
   176      11.983073      11.983073      11.983073    8[6-(6,8),60-(7,7,8,8,8,8,8,8)]
   177       3.122311       3.122311       3.122311    8[6-(6,8),60-(7,7,8,8,8,8,8,8)]
   178       2.865578       2.865578       2.865578    8[6-(6,8),60-(7,7,8,8,8,8,8,8)]
   179      -1.141881      -1.141881      -1.141881    8[6-(6,8),60-(7,7,8,8,8,8,8,8),60-(7,7,8,8,8,8,8,8)]
   180      -0.731219      -0.731219      -0.731219    8[6-(6,8),60-(7,7,8,8,8,8,8,8)]
   181       6.023933       6.023933       6.023933    8[6-(6,8),60-(7,7,8,8,8,8,8,8)]
   182       5.343273       5.343273       5.343273    8[6-(6,8),60-(7,7,8,8,8,8,8,8)]
   183       9.762111       9.762111       9.762111    8[6-(6,8),60-(7,7,8,8,8,8,8,8)]
   184       9.505378       9.505378       9.505378    8[6-(6,8),60-(7,7,8,8,8,8,8,8)]
   185       5.497919       5.497919       5.497919    8[6-(6,8),60-(7,7,8,8,8,8,8,8),60-(7,7,8,8,8,8,8,8)]
   186       5.908581       5.908581       5.908581    8[6-(6,8),60-(7,7,8,8,8,8,8,8)]
   187      10.745537      10.745537      10.745537    8[6-(6,8),60-(7,7,8,8,8,8,8,8)]
   188      -1.853403      -1.853403      -1.853403    8[6-(6,8),60-(7,7,8,8,8,8,8,8)]
   189       7.007359       7.007359       7.007359    8[6-(6,8),60-(7,7,8,8,8,8,8,8)]
   190       7.264092       7.264092       7.264092    8[6-(6,8),60-(7,7,8,8,8,8,8,8)]
   191      11.271551      11.271551      11.271551    8[6-(6,8),60-(7,7,8,8,8,8,8,8),60-(7,7,8,8,8,8,8,8)]
   192      10.860889      10.860889      10.860889    8[6-(6,8),60-(7,7,8,8,8,8,8,8)]
