# Supplementary material for: A collection of forcefield precursors for metal–organic frameworks
Source: RSC Adv. 2019 Nov 13;9(63):36492–507. doi: 10.1039/c9ra07327b (PMC9075174; doi:10.1039/c9ra07327b)
Supplement: RA-009-C9RA07327B-s822 [file RA-009-C9RA07327B-s822.txt]

GEDROY_clean

12.300200    0.000000    0.000000
0.000000    14.523200    0.000000
-4.107829    -7.261718    13.636180

     1       9.972207       9.972207       9.972207    60[8-(6),8-(6),8-(6),8-(6),8-(6),8-(6,60),8-(6,60)]
     2       4.370264       4.370264       4.370264    60[8-(6),8-(6),8-(6),8-(6),8-(6),8-(6,60),8-(6,60)]
     3      -1.779836      -1.779836      -1.779836    60[8-(6),8-(6),8-(6),8-(6),8-(6),8-(6,60),8-(6,60)]
     4       3.822107       3.822107       3.822107    60[8-(6),8-(6),8-(6),8-(6),8-(6),8-(6,60),8-(6,60)]
     5       0.013499       0.013499       0.013499    1[6-(6,6)]
     6      -2.805427      -2.805427      -2.805427    1[6-(6,6)]
     7      -2.307709      -2.307709      -2.307709    1[6-(6,6)]
     8       0.522697       0.522697       0.522697    1[6-(6,6)]
     9       -1.92946       -1.92946       -1.92946    1[6-(6,6)]
    10       0.361403       0.361403       0.361403    1[6-(6,6)]
    11       0.241643       0.241643       0.241643    1[6-(6,6)]
    12      -1.892209      -1.892209      -1.892209    1[6-(6,7)]
    13       2.028772       2.028772       2.028772    1[6-(6,6)]
    14       4.847698       4.847698       4.847698    1[6-(6,6)]
    15        4.34998        4.34998        4.34998    1[6-(6,6)]
    16       1.519574       1.519574       1.519574    1[6-(6,6)]
    17       3.971731       3.971731       3.971731    1[6-(6,6)]
    18       1.680868       1.680868       1.680868    1[6-(6,6)]
    19       1.800628       1.800628       1.800628    1[6-(6,6)]
    20        3.93448        3.93448        3.93448    1[6-(6,7)]
    21       8.178872       8.178872       8.178872    1[6-(6,6)]
    22      10.997798      10.997798      10.997798    1[6-(6,6)]
    23       10.50008       10.50008       10.50008    1[6-(6,6)]
    24       7.669674       7.669674       7.669674    1[6-(6,6)]
    25      10.121831      10.121831      10.121831    1[6-(6,6)]
    26       7.830968       7.830968       7.830968    1[6-(6,6)]
    27       7.950728       7.950728       7.950728    1[6-(6,6)]
    28       10.08458       10.08458       10.08458    1[6-(6,7)]
    29       6.163599       6.163599       6.163599    1[6-(6,6)]
    30       3.344673       3.344673       3.344673    1[6-(6,6)]
    31       3.842391       3.842391       3.842391    1[6-(6,6)]
    32       6.672797       6.672797       6.672797    1[6-(6,6)]
    33        4.22064        4.22064        4.22064    1[6-(6,6)]
    34       6.511503       6.511503       6.511503    1[6-(6,6)]
    35       6.391743       6.391743       6.391743    1[6-(6,6)]
    36       4.257891       4.257891       4.257891    1[6-(6,7)]
    37      -0.737803      -0.737803      -0.737803    6[6-(6,6),8-(60),8-(60)]
    38       0.154219       0.154219       0.154219    6[6-(1,6),6-(1,6),6-(8,8)]
    39       0.372959       0.372959       0.372959    6[1-(0),6-(1,6),6-(6,6)]
    40      -2.975301      -2.975301      -2.975301    6[1-(0),6-(1,6),6-(6,6)]
    41      -2.484902      -2.484902      -2.484902    6[6-(1,6),6-(1,6),6-(1,7)]
    42      -2.677821      -2.677821      -2.677821    6[1-(0),6-(1,6),6-(6,6)]
    43        0.67495        0.67495        0.67495    6[1-(0),6-(1,6),6-(6,6)]
    44      -1.773224      -1.773224      -1.773224    6[1-(0),6-(6,6),7-(6)]
    45      -1.418375      -1.418375      -1.418375    6[6-(6,6),8-(60),8-(60,60)]
    46      -0.915786      -0.915786      -0.915786    6[6-(1,6),6-(1,6),6-(8,8)]
    47      -1.352784      -1.352784      -1.352784    6[1-(0),6-(6,6),6-(6,7)]
    48      -0.919025      -0.919025      -0.919025    6[6-(1,6),6-(1,6),7-(6)]
    49       0.030835       0.030835       0.030835    6[1-(0),6-(6,6),6-(6,7)]
    50         0.4871         0.4871         0.4871    6[6-(1,6),6-(1,6),6-(8,8)]
    51      -0.020038      -0.020038      -0.020038    6[1-(0),6-(6,6),6-(6,6)]
    52       1.543178       1.543178       1.543178    6[6-(6,6),8-(60),8-(60)]
    53       2.780074       2.780074       2.780074    6[6-(6,6),8-(60),8-(60)]
    54       1.888052       1.888052       1.888052    6[6-(1,6),6-(1,6),6-(8,8)]
    55       1.669312       1.669312       1.669312    6[1-(0),6-(1,6),6-(6,6)]
    56       5.017572       5.017572       5.017572    6[1-(0),6-(1,6),6-(6,6)]
    57       4.527173       4.527173       4.527173    6[6-(1,6),6-(1,6),6-(1,7)]
    58       4.720092       4.720092       4.720092    6[1-(0),6-(1,6),6-(6,6)]
    59       1.367321       1.367321       1.367321    6[1-(0),6-(1,6),6-(6,6)]
    60       3.815495       3.815495       3.815495    6[1-(0),6-(6,6),7-(6)]
    61       3.460646       3.460646       3.460646    6[6-(6,6),8-(60),8-(60,60)]
    62       2.958057       2.958057       2.958057    6[6-(1,6),6-(1,6),6-(8,8)]
    63       3.395055       3.395055       3.395055    6[1-(0),6-(6,6),6-(6,7)]
    64       2.961296       2.961296       2.961296    6[6-(1,6),6-(1,6),7-(6)]
    65       2.011436       2.011436       2.011436    6[1-(0),6-(6,6),6-(6,7)]
    66       1.555171       1.555171       1.555171    6[6-(1,6),6-(1,6),6-(8,8)]
    67       2.062309       2.062309       2.062309    6[1-(0),6-(6,6),6-(6,6)]
    68       0.499093       0.499093       0.499093    6[6-(6,6),8-(60),8-(60)]
    69      -3.370026      -3.370026      -3.370026    6[6-(6,6),8-(60),8-(60)]
    70       8.038152       8.038152       8.038152    6[6-(1,6),6-(1,6),6-(8,8)]
    71       7.819412       7.819412       7.819412    6[1-(0),6-(1,6),6-(6,6)]
    72      11.167672      11.167672      11.167672    6[1-(0),6-(1,6),6-(6,6)]
    73      10.677273      10.677273      10.677273    6[6-(1,6),6-(1,6),6-(1,7)]
    74      10.870192      10.870192      10.870192    6[1-(0),6-(1,6),6-(6,6)]
    75       7.517421       7.517421       7.517421    6[1-(0),6-(1,6),6-(6,6)]
    76       9.965595       9.965595       9.965595    6[1-(0),6-(6,6),7-(6)]
    77       9.610746       9.610746       9.610746    6[6-(6,6),8-(60),8-(60,60)]
    78       9.108157       9.108157       9.108157    6[6-(1,6),6-(1,6),6-(8,8)]
    79       9.545155       9.545155       9.545155    6[1-(0),6-(6,6),6-(6,7)]
    80       9.111396       9.111396       9.111396    6[6-(1,6),6-(1,6),7-(6)]
    81       8.161536       8.161536       8.161536    6[1-(0),6-(6,6),6-(6,7)]
    82       7.705271       7.705271       7.705271    6[6-(1,6),6-(1,6),6-(8,8)]
    83       8.212409       8.212409       8.212409    6[1-(0),6-(6,6),6-(6,6)]
    84       6.649193       6.649193       6.649193    6[6-(6,6),8-(60),8-(60)]
    85       5.412297       5.412297       5.412297    6[6-(6,6),8-(60),8-(60)]
    86       6.304319       6.304319       6.304319    6[6-(1,6),6-(1,6),6-(8,8)]
    87       6.523059       6.523059       6.523059    6[1-(0),6-(1,6),6-(6,6)]
    88       3.174799       3.174799       3.174799    6[1-(0),6-(1,6),6-(6,6)]
    89       3.665198       3.665198       3.665198    6[6-(1,6),6-(1,6),6-(1,7)]
    90       3.472279       3.472279       3.472279    6[1-(0),6-(1,6),6-(6,6)]
    91        6.82505        6.82505        6.82505    6[1-(0),6-(1,6),6-(6,6)]
    92       4.376876       4.376876       4.376876    6[1-(0),6-(6,6),7-(6)]
    93       4.731725       4.731725       4.731725    6[6-(6,6),8-(60),8-(60,60)]
    94       5.234314       5.234314       5.234314    6[6-(1,6),6-(1,6),6-(8,8)]
    95       4.797316       4.797316       4.797316    6[1-(0),6-(6,6),6-(6,7)]
    96       5.231075       5.231075       5.231075    6[6-(1,6),6-(1,6),7-(6)]
    97       6.180935       6.180935       6.180935    6[1-(0),6-(6,6),6-(6,7)]
    98         6.6372         6.6372         6.6372    6[6-(1,6),6-(1,6),6-(8,8)]
    99       6.130062       6.130062       6.130062    6[1-(0),6-(6,6),6-(6,6)]
   100       7.693278       7.693278       7.693278    6[6-(6,6),8-(60),8-(60)]
   101      -1.486396      -1.486396      -1.486396    7[6-(1,6),6-(6,6)]
   102       3.528667       3.528667       3.528667    7[6-(1,6),6-(6,6)]
   103       9.678767       9.678767       9.678767    7[6-(1,6),6-(6,6)]
   104       4.663704       4.663704       4.663704    7[6-(1,6),6-(6,6)]
   105      11.391627      11.391627      11.391627    8[6-(6,8),60-(8,8,8,8,8,8)]
   106      10.956084      10.956084      10.956084    8[6-(6,8),60-(8,8,8,8,8,8)]
   107      -1.443079      -1.443079      -1.443079    8[6-(6,8),60-(8,8,8,8,8,8)]
   108       -1.83156       -1.83156       -1.83156    8[6-(6,8),60-(8,8,8,8,8,8),60-(8,8,8,8,8,8)]
   109       1.818176       1.818176       1.818176    8[6-(6,8),60-(8,8,8,8,8,8)]
   110       2.059743       2.059743       2.059743    8[6-(6,8),60-(8,8,8,8,8,8)]
   111       2.950844       2.950844       2.950844    8[6-(6,8),60-(8,8,8,8,8,8)]
   112       3.386387       3.386387       3.386387    8[6-(6,8),60-(8,8,8,8,8,8)]
   113        3.48535        3.48535        3.48535    8[6-(6,8),60-(8,8,8,8,8,8)]
   114       3.873831       3.873831       3.873831    8[6-(6,8),60-(8,8,8,8,8,8),60-(8,8,8,8,8,8)]
   115       0.224095       0.224095       0.224095    8[6-(6,8),60-(8,8,8,8,8,8)]
   116      -0.017472      -0.017472      -0.017472    8[6-(6,8),60-(8,8,8,8,8,8)]
   117      -3.199256      -3.199256      -3.199256    8[6-(6,8),60-(8,8,8,8,8,8)]
   118      -2.763713      -2.763713      -2.763713    8[6-(6,8),60-(8,8,8,8,8,8)]
   119        9.63545        9.63545        9.63545    8[6-(6,8),60-(8,8,8,8,8,8)]
   120      10.023931      10.023931      10.023931    8[6-(6,8),60-(8,8,8,8,8,8),60-(8,8,8,8,8,8)]
   121       6.374195       6.374195       6.374195    8[6-(6,8),60-(8,8,8,8,8,8)]
   122       6.132628       6.132628       6.132628    8[6-(6,8),60-(8,8,8,8,8,8)]
   123       5.241527       5.241527       5.241527    8[6-(6,8),60-(8,8,8,8,8,8)]
   124       4.805984       4.805984       4.805984    8[6-(6,8),60-(8,8,8,8,8,8)]
   125       4.707021       4.707021       4.707021    8[6-(6,8),60-(8,8,8,8,8,8)]
   126        4.31854        4.31854        4.31854    8[6-(6,8),60-(8,8,8,8,8,8),60-(8,8,8,8,8,8)]
   127       7.968276       7.968276       7.968276    8[6-(6,8),60-(8,8,8,8,8,8)]
   128       8.209843       8.209843       8.209843    8[6-(6,8),60-(8,8,8,8,8,8)]
