# Supplementary material for: A collection of forcefield precursors for metal–organic frameworks
Source: RSC Adv. 2019 Nov 13;9(63):36492–507. doi: 10.1039/c9ra07327b (PMC9075174; doi:10.1039/c9ra07327b)
Supplement: RA-009-C9RA07327B-s823 [file RA-009-C9RA07327B-s823.txt]

GEDRUE_clean

13.247400    0.000000    0.000000
0.000000    14.376900    0.000000
-2.657277    -7.188466    14.168919

     1       5.041039       5.041039       5.041039    60[8-(6),8-(6),8-(6),8-(6),8-(6),8-(6,60),8-(6,60)]
     2      -1.074616      -1.074616      -1.074616    60[8-(6),8-(6),8-(6),8-(6),8-(6),8-(6,60),8-(6,60)]
     3       5.549084       5.549084       5.549084    60[8-(6),8-(6),8-(6),8-(6),8-(6),8-(6,60),8-(6,60)]
     4      11.664739      11.664739      11.664739    60[8-(6),8-(6),8-(6),8-(6),8-(6),8-(6,60),8-(6,60)]
     5       7.586271       7.586271       7.586271    1[6-(6,6)]
     6       5.939284       5.939284       5.939284    1[6-(6,6)]
     7       5.441315       5.441315       5.441315    1[6-(6,6)]
     8       7.009373       7.009373       7.009373    1[6-(6,6)]
     9       6.572328       6.572328       6.572328    1[6-(6,7)]
    10       5.806055       5.806055       5.806055    1[6-(6,6)]
    11       8.367853       8.367853       8.367853    1[6-(6,6)]
    12       7.981931       7.981931       7.981931    1[6-(6,6)]
    13       9.627552       9.627552       9.627552    1[6-(6,6)]
    14      11.274539      11.274539      11.274539    1[6-(6,6)]
    15      11.772508      11.772508      11.772508    1[6-(6,6)]
    16       10.20445       10.20445       10.20445    1[6-(6,6)]
    17      10.641495      10.641495      10.641495    1[6-(6,7)]
    18      11.407768      11.407768      11.407768    1[6-(6,6)]
    19        8.84597        8.84597        8.84597    1[6-(6,6)]
    20       9.231892       9.231892       9.231892    1[6-(6,6)]
    21       3.003852       3.003852       3.003852    1[6-(6,6)]
    22       4.650839       4.650839       4.650839    1[6-(6,6)]
    23       5.148808       5.148808       5.148808    1[6-(6,6)]
    24        3.58075        3.58075        3.58075    1[6-(6,6)]
    25       4.017795       4.017795       4.017795    1[6-(6,7)]
    26       4.784068       4.784068       4.784068    1[6-(6,6)]
    27        2.22227        2.22227        2.22227    1[6-(6,6)]
    28       2.608192       2.608192       2.608192    1[6-(6,6)]
    29       0.962571       0.962571       0.962571    1[6-(6,6)]
    30      -0.684416      -0.684416      -0.684416    1[6-(6,6)]
    31      -1.182385      -1.182385      -1.182385    1[6-(6,6)]
    32       0.385673       0.385673       0.385673    1[6-(6,6)]
    33      -0.051372      -0.051372      -0.051372    1[6-(6,7)]
    34      -0.817645      -0.817645      -0.817645    1[6-(6,6)]
    35       1.744153       1.744153       1.744153    1[6-(6,6)]
    36       1.358231       1.358231       1.358231    1[6-(6,6)]
    37       6.388255       6.388255       6.388255    6[6-(6,6),8-(60),8-(60)]
    38       7.156228       7.156228       7.156228    6[6-(1,6),6-(1,6),6-(8,8)]
    39       7.664579       7.664579       7.664579    6[1-(0),6-(1,6),6-(6,6)]
    40       5.623168       5.623168       5.623168    6[1-(0),6-(1,6),6-(6,6)]
    41        5.77865        5.77865        5.77865    6[6-(1,6),6-(1,6),6-(1,7)]
    42        5.31427        5.31427        5.31427    6[1-(0),6-(1,6),6-(6,6)]
    43        7.33105        7.33105        7.33105    6[1-(0),6-(1,6),6-(6,6)]
    44       6.359342       6.359342       6.359342    6[1-(0),6-(6,6),7-(6)]
    45       6.174951       6.174951       6.174951    6[6-(6,6),8-(60),8-(60,60)]
    46       6.789416       6.789416       6.789416    6[6-(1,6),6-(1,6),6-(8,8)]
    47         6.4159         6.4159         6.4159    6[1-(0),6-(6,6),6-(6,7)]
    48       6.956751       6.956751       6.956751    6[6-(1,6),6-(1,6),7-(6)]
    49       7.952712       7.952712       7.952712    6[1-(0),6-(6,6),6-(6,7)]
    50       8.339206       8.339206       8.339206    6[6-(1,6),6-(1,6),6-(8,8)]
    51       7.744573       7.744573       7.744573    6[1-(0),6-(6,6),6-(6,6)]
    52       9.422886       9.422886       9.422886    6[6-(6,6),8-(60),8-(60)]
    53      10.825568      10.825568      10.825568    6[6-(6,6),8-(60),8-(60)]
    54      10.057595      10.057595      10.057595    6[6-(1,6),6-(1,6),6-(8,8)]
    55       9.549244       9.549244       9.549244    6[1-(0),6-(1,6),6-(6,6)]
    56      11.590655      11.590655      11.590655    6[1-(0),6-(1,6),6-(6,6)]
    57      11.435173      11.435173      11.435173    6[6-(1,6),6-(1,6),6-(1,7)]
    58      11.899553      11.899553      11.899553    6[1-(0),6-(1,6),6-(6,6)]
    59       9.882773       9.882773       9.882773    6[1-(0),6-(1,6),6-(6,6)]
    60      10.854481      10.854481      10.854481    6[1-(0),6-(6,6),7-(6)]
    61      11.038872      11.038872      11.038872    6[6-(6,6),8-(60),8-(60,60)]
    62      10.424407      10.424407      10.424407    6[6-(1,6),6-(1,6),6-(8,8)]
    63      10.797923      10.797923      10.797923    6[1-(0),6-(6,6),6-(6,7)]
    64      10.257072      10.257072      10.257072    6[6-(1,6),6-(1,6),7-(6)]
    65       9.261111       9.261111       9.261111    6[1-(0),6-(6,6),6-(6,7)]
    66       8.874617       8.874617       8.874617    6[6-(1,6),6-(1,6),6-(8,8)]
    67        9.46925        9.46925        9.46925    6[1-(0),6-(6,6),6-(6,6)]
    68       7.790937       7.790937       7.790937    6[6-(6,6),8-(60),8-(60)]
    69       4.201868       4.201868       4.201868    6[6-(6,6),8-(60),8-(60)]
    70       3.433895       3.433895       3.433895    6[6-(1,6),6-(1,6),6-(8,8)]
    71       2.925544       2.925544       2.925544    6[1-(0),6-(1,6),6-(6,6)]
    72       4.966955       4.966955       4.966955    6[1-(0),6-(1,6),6-(6,6)]
    73       4.811473       4.811473       4.811473    6[6-(1,6),6-(1,6),6-(1,7)]
    74       5.275853       5.275853       5.275853    6[1-(0),6-(1,6),6-(6,6)]
    75       3.259073       3.259073       3.259073    6[1-(0),6-(1,6),6-(6,6)]
    76       4.230781       4.230781       4.230781    6[1-(0),6-(6,6),7-(6)]
    77       4.415172       4.415172       4.415172    6[6-(6,6),8-(60),8-(60,60)]
    78       3.800707       3.800707       3.800707    6[6-(1,6),6-(1,6),6-(8,8)]
    79       4.174223       4.174223       4.174223    6[1-(0),6-(6,6),6-(6,7)]
    80       3.633372       3.633372       3.633372    6[6-(1,6),6-(1,6),7-(6)]
    81       2.637411       2.637411       2.637411    6[1-(0),6-(6,6),6-(6,7)]
    82       2.250917       2.250917       2.250917    6[6-(1,6),6-(1,6),6-(8,8)]
    83        2.84555        2.84555        2.84555    6[1-(0),6-(6,6),6-(6,6)]
    84       1.167237       1.167237       1.167237    6[6-(6,6),8-(60),8-(60)]
    85      -0.235445      -0.235445      -0.235445    6[6-(6,6),8-(60),8-(60)]
    86       0.532528       0.532528       0.532528    6[6-(1,6),6-(1,6),6-(8,8)]
    87       1.040879       1.040879       1.040879    6[1-(0),6-(1,6),6-(6,6)]
    88      -1.000532      -1.000532      -1.000532    6[1-(0),6-(1,6),6-(6,6)]
    89       -0.84505       -0.84505       -0.84505    6[6-(1,6),6-(1,6),6-(1,7)]
    90       -1.30943       -1.30943       -1.30943    6[1-(0),6-(1,6),6-(6,6)]
    91        0.70735        0.70735        0.70735    6[1-(0),6-(1,6),6-(6,6)]
    92      -0.264358      -0.264358      -0.264358    6[1-(0),6-(6,6),7-(6)]
    93      -0.448749      -0.448749      -0.448749    6[6-(6,6),8-(60),8-(60,60)]
    94       0.165716       0.165716       0.165716    6[6-(1,6),6-(1,6),6-(8,8)]
    95        -0.2078        -0.2078        -0.2078    6[1-(0),6-(6,6),6-(6,7)]
    96       0.333051       0.333051       0.333051    6[6-(1,6),6-(1,6),7-(6)]
    97       1.329012       1.329012       1.329012    6[1-(0),6-(6,6),6-(6,7)]
    98       1.715506       1.715506       1.715506    6[6-(1,6),6-(1,6),6-(8,8)]
    99       1.120873       1.120873       1.120873    6[1-(0),6-(6,6),6-(6,6)]
   100       2.799186       2.799186       2.799186    6[6-(6,6),8-(60),8-(60)]
   101       6.469257       6.469257       6.469257    7[6-(1,6),6-(6,6)]
   102      10.744566      10.744566      10.744566    7[6-(1,6),6-(6,6)]
   103       4.120866       4.120866       4.120866    7[6-(1,6),6-(6,6)]
   104      -0.154443      -0.154443      -0.154443    7[6-(1,6),6-(6,6)]
   105       5.842161       5.842161       5.842161    8[6-(6,8),60-(8,8,8,8,8,8)]
   106       6.328975       6.328975       6.328975    8[6-(6,8),60-(8,8,8,8,8,8)]
   107       6.134946       6.134946       6.134946    8[6-(6,8),60-(8,8,8,8,8,8)]
   108       5.702212       5.702212       5.702212    8[6-(6,8),60-(8,8,8,8,8,8),60-(8,8,8,8,8,8)]
   109       9.919872       9.919872       9.919872    8[6-(6,8),60-(8,8,8,8,8,8)]
   110       9.738571       9.738571       9.738571    8[6-(6,8),60-(8,8,8,8,8,8)]
   111      -1.875738      -1.875738      -1.875738    8[6-(6,8),60-(8,8,8,8,8,8)]
   112      10.884848      10.884848      10.884848    8[6-(6,8),60-(8,8,8,8,8,8)]
   113      11.078877      11.078877      11.078877    8[6-(6,8),60-(8,8,8,8,8,8)]
   114      11.511611      11.511611      11.511611    8[6-(6,8),60-(8,8,8,8,8,8),60-(8,8,8,8,8,8)]
   115       7.293951       7.293951       7.293951    8[6-(6,8),60-(8,8,8,8,8,8)]
   116       7.475252       7.475252       7.475252    8[6-(6,8),60-(8,8,8,8,8,8)]
   117       4.747962       4.747962       4.747962    8[6-(6,8),60-(8,8,8,8,8,8)]
   118       4.261148       4.261148       4.261148    8[6-(6,8),60-(8,8,8,8,8,8)]
   119       4.455177       4.455177       4.455177    8[6-(6,8),60-(8,8,8,8,8,8)]
   120       4.887911       4.887911       4.887911    8[6-(6,8),60-(8,8,8,8,8,8),60-(8,8,8,8,8,8)]
   121       0.670251       0.670251       0.670251    8[6-(6,8),60-(8,8,8,8,8,8)]
   122       0.851552       0.851552       0.851552    8[6-(6,8),60-(8,8,8,8,8,8)]
   123      12.465861      12.465861      12.465861    8[6-(6,8),60-(8,8,8,8,8,8)]
   124      -0.294725      -0.294725      -0.294725    8[6-(6,8),60-(8,8,8,8,8,8)]
   125      -0.488754      -0.488754      -0.488754    8[6-(6,8),60-(8,8,8,8,8,8)]
   126      -0.921488      -0.921488      -0.921488    8[6-(6,8),60-(8,8,8,8,8,8),60-(8,8,8,8,8,8)]
   127       3.296172       3.296172       3.296172    8[6-(6,8),60-(8,8,8,8,8,8)]
   128       3.114871       3.114871       3.114871    8[6-(6,8),60-(8,8,8,8,8,8)]
