# Supplementary material for: A collection of forcefield precursors for metal–organic frameworks
Source: RSC Adv. 2019 Nov 13;9(63):36492–507. doi: 10.1039/c9ra07327b (PMC9075174; doi:10.1039/c9ra07327b)
Supplement: RA-009-C9RA07327B-s824 [file RA-009-C9RA07327B-s824.txt]

GEDSAL_clean

12.827300    0.000000    0.000000
0.000000    14.464900    0.000000
-3.379418    -7.232416    13.904272

     1        4.43627        4.43627        4.43627    60[8-(6),8-(6),8-(6),8-(6),8-(6),8-(6,60),8-(6,60)]
     2      -1.402072      -1.402072      -1.402072    60[8-(6),8-(6),8-(6),8-(6),8-(6),8-(6,60),8-(6,60)]
     3       5.011612       5.011612       5.011612    60[8-(6),8-(6),8-(6),8-(6),8-(6),8-(6,60),8-(6,60)]
     4       10.84992       10.84992       10.84992    60[8-(6),8-(6),8-(6),8-(6),8-(6),8-(6,60),8-(6,60)]
     5       6.574509       6.574509       6.574509    1[6-(6,6)]
     6       4.421971       4.421971       4.421971    1[6-(6,6)]
     7       4.790525       4.790525       4.790525    1[6-(6,6)]
     8        7.10965        7.10965        7.10965    1[6-(6,6)]
     9       5.575452       5.575452       5.575452    1[6-(6,7)]
    10       5.050066       5.050066       5.050066    1[6-(6,6)]
    11       7.474571       7.474571       7.474571    1[6-(6,6)]
    12        7.26247        7.26247        7.26247    1[6-(6,6)]
    13       9.287023       9.287023       9.287023    1[6-(6,6)]
    14      11.439561      11.439561      11.439561    1[6-(6,6)]
    15      11.071007      11.071007      11.071007    1[6-(6,6)]
    16       8.751882       8.751882       8.751882    1[6-(6,6)]
    17       10.28608       10.28608       10.28608    1[6-(6,7)]
    18      10.811466      10.811466      10.811466    1[6-(6,6)]
    19       8.386961       8.386961       8.386961    1[6-(6,6)]
    20       8.599062       8.599062       8.599062    1[6-(6,6)]
    21       2.873373       2.873373       2.873373    1[6-(6,6)]
    22       5.025911       5.025911       5.025911    1[6-(6,6)]
    23       4.657357       4.657357       4.657357    1[6-(6,6)]
    24       2.338232       2.338232       2.338232    1[6-(6,6)]
    25        3.87243        3.87243        3.87243    1[6-(6,7)]
    26       4.397816       4.397816       4.397816    1[6-(6,6)]
    27       1.973311       1.973311       1.973311    1[6-(6,6)]
    28       2.185412       2.185412       2.185412    1[6-(6,6)]
    29       0.160859       0.160859       0.160859    1[6-(6,6)]
    30      -1.991679      -1.991679      -1.991679    1[6-(6,6)]
    31      -1.623125      -1.623125      -1.623125    1[6-(6,6)]
    32          0.696          0.696          0.696    1[6-(6,6)]
    33      -0.838198      -0.838198      -0.838198    1[6-(6,7)]
    34      -1.363584      -1.363584      -1.363584    1[6-(6,6)]
    35       1.060921       1.060921       1.060921    1[6-(6,6)]
    36        0.84882        0.84882        0.84882    1[6-(6,6)]
    37       5.823284       5.823284       5.823284    6[6-(6,6),8-(60),8-(60)]
    38        6.67724        6.67724        6.67724    6[6-(1,6),6-(1,6),6-(8,8)]
    39       6.909446       6.909446       6.909446    6[1-(0),6-(1,6),6-(6,6)]
    40       4.255558       4.255558       4.255558    6[1-(0),6-(1,6),6-(6,6)]
    41       4.738965       4.738965       4.738965    6[6-(1,6),6-(1,6),6-(1,7)]
    42       4.501558       4.501558       4.501558    6[1-(0),6-(1,6),6-(6,6)]
    43       7.206203       7.206203       7.206203    6[1-(0),6-(1,6),6-(6,6)]
    44       5.408291       5.408291       5.408291    6[1-(0),6-(6,6),7-(6)]
    45       5.509855       5.509855       5.509855    6[6-(6,6),8-(60),8-(60,60)]
    46       6.069086       6.069086       6.069086    6[6-(1,6),6-(1,6),6-(8,8)]
    47       5.644678       5.644678       5.644678    6[1-(0),6-(6,6),6-(6,7)]
    48       6.131567       6.131567       6.131567    6[6-(1,6),6-(1,6),7-(6)]
    49       7.108669       7.108669       7.108669    6[1-(0),6-(6,6),6-(6,7)]
    50       7.548263       7.548263       7.548263    6[6-(1,6),6-(1,6),6-(8,8)]
    51       6.998727       6.998727       6.998727    6[1-(0),6-(6,6),6-(6,6)]
    52       8.620232       8.620232       8.620232    6[6-(6,6),8-(60),8-(60)]
    53      10.038248      10.038248      10.038248    6[6-(6,6),8-(60),8-(60)]
    54       9.184292       9.184292       9.184292    6[6-(1,6),6-(1,6),6-(8,8)]
    55       8.952086       8.952086       8.952086    6[1-(0),6-(1,6),6-(6,6)]
    56      11.605974      11.605974      11.605974    6[1-(0),6-(1,6),6-(6,6)]
    57      11.122567      11.122567      11.122567    6[6-(1,6),6-(1,6),6-(1,7)]
    58      11.359974      11.359974      11.359974    6[1-(0),6-(1,6),6-(6,6)]
    59       8.655329       8.655329       8.655329    6[1-(0),6-(1,6),6-(6,6)]
    60      10.453241      10.453241      10.453241    6[1-(0),6-(6,6),7-(6)]
    61      10.351677      10.351677      10.351677    6[6-(6,6),8-(60),8-(60,60)]
    62       9.792446       9.792446       9.792446    6[6-(1,6),6-(1,6),6-(8,8)]
    63      10.216854      10.216854      10.216854    6[1-(0),6-(6,6),6-(6,7)]
    64       9.729965       9.729965       9.729965    6[6-(1,6),6-(1,6),7-(6)]
    65       8.752863       8.752863       8.752863    6[1-(0),6-(6,6),6-(6,7)]
    66       8.313269       8.313269       8.313269    6[6-(1,6),6-(1,6),6-(8,8)]
    67       8.862805       8.862805       8.862805    6[1-(0),6-(6,6),6-(6,6)]
    68         7.2413         7.2413         7.2413    6[6-(6,6),8-(60),8-(60)]
    69       3.624598       3.624598       3.624598    6[6-(6,6),8-(60),8-(60)]
    70       2.770642       2.770642       2.770642    6[6-(1,6),6-(1,6),6-(8,8)]
    71       2.538436       2.538436       2.538436    6[1-(0),6-(1,6),6-(6,6)]
    72       5.192324       5.192324       5.192324    6[1-(0),6-(1,6),6-(6,6)]
    73       4.708917       4.708917       4.708917    6[6-(1,6),6-(1,6),6-(1,7)]
    74       4.946324       4.946324       4.946324    6[1-(0),6-(1,6),6-(6,6)]
    75       2.241679       2.241679       2.241679    6[1-(0),6-(1,6),6-(6,6)]
    76       4.039591       4.039591       4.039591    6[1-(0),6-(6,6),7-(6)]
    77       3.938027       3.938027       3.938027    6[6-(6,6),8-(60),8-(60,60)]
    78       3.378796       3.378796       3.378796    6[6-(1,6),6-(1,6),6-(8,8)]
    79       3.803204       3.803204       3.803204    6[1-(0),6-(6,6),6-(6,7)]
    80       3.316315       3.316315       3.316315    6[6-(1,6),6-(1,6),7-(6)]
    81       2.339213       2.339213       2.339213    6[1-(0),6-(6,6),6-(6,7)]
    82       1.899619       1.899619       1.899619    6[6-(1,6),6-(1,6),6-(8,8)]
    83       2.449155       2.449155       2.449155    6[1-(0),6-(6,6),6-(6,6)]
    84        0.82765        0.82765        0.82765    6[6-(6,6),8-(60),8-(60)]
    85      -0.590366      -0.590366      -0.590366    6[6-(6,6),8-(60),8-(60)]
    86        0.26359        0.26359        0.26359    6[6-(1,6),6-(1,6),6-(8,8)]
    87       0.495796       0.495796       0.495796    6[1-(0),6-(1,6),6-(6,6)]
    88      -2.158092      -2.158092      -2.158092    6[1-(0),6-(1,6),6-(6,6)]
    89      -1.674685      -1.674685      -1.674685    6[6-(1,6),6-(1,6),6-(1,7)]
    90      -1.912092      -1.912092      -1.912092    6[1-(0),6-(1,6),6-(6,6)]
    91       0.792553       0.792553       0.792553    6[1-(0),6-(1,6),6-(6,6)]
    92      -1.005359      -1.005359      -1.005359    6[1-(0),6-(6,6),7-(6)]
    93      -0.903795      -0.903795      -0.903795    6[6-(6,6),8-(60),8-(60,60)]
    94      -0.344564      -0.344564      -0.344564    6[6-(1,6),6-(1,6),6-(8,8)]
    95      -0.768972      -0.768972      -0.768972    6[1-(0),6-(6,6),6-(6,7)]
    96      -0.282083      -0.282083      -0.282083    6[6-(1,6),6-(1,6),7-(6)]
    97       0.695019       0.695019       0.695019    6[1-(0),6-(6,6),6-(6,7)]
    98       1.134613       1.134613       1.134613    6[6-(1,6),6-(1,6),6-(8,8)]
    99       0.585077       0.585077       0.585077    6[1-(0),6-(6,6),6-(6,6)]
   100       2.206582       2.206582       2.206582    6[6-(6,6),8-(60),8-(60)]
   101       5.578955       5.578955       5.578955    7[6-(1,6),6-(6,6)]
   102      10.282577      10.282577      10.282577    7[6-(1,6),6-(6,6)]
   103       3.868927       3.868927       3.868927    7[6-(1,6),6-(6,6)]
   104      -0.834695      -0.834695      -0.834695    7[6-(1,6),6-(6,6)]
   105        5.71193        5.71193        5.71193    8[6-(6,8),60-(8,8,8,8,8,8)]
   106       5.271948       5.271948       5.271948    8[6-(6,8),60-(8,8,8,8,8,8)]
   107       5.476029       5.476029       5.476029    8[6-(6,8),60-(8,8,8,8,8,8)]
   108       5.060616       5.060616       5.060616    8[6-(6,8),60-(8,8,8,8,8,8),60-(8,8,8,8,8,8)]
   109       8.911679       8.911679       8.911679    8[6-(6,8),60-(8,8,8,8,8,8)]
   110       9.142762       9.142762       9.142762    8[6-(6,8),60-(8,8,8,8,8,8)]
   111      -2.677698      -2.677698      -2.677698    8[6-(6,8),60-(8,8,8,8,8,8)]
   112      -2.237716      -2.237716      -2.237716    8[6-(6,8),60-(8,8,8,8,8,8)]
   113      10.385503      10.385503      10.385503    8[6-(6,8),60-(8,8,8,8,8,8)]
   114      10.800916      10.800916      10.800916    8[6-(6,8),60-(8,8,8,8,8,8),60-(8,8,8,8,8,8)]
   115       6.949853       6.949853       6.949853    8[6-(6,8),60-(8,8,8,8,8,8)]
   116        6.71877        6.71877        6.71877    8[6-(6,8),60-(8,8,8,8,8,8)]
   117       3.735952       3.735952       3.735952    8[6-(6,8),60-(8,8,8,8,8,8)]
   118       4.175934       4.175934       4.175934    8[6-(6,8),60-(8,8,8,8,8,8)]
   119       3.971853       3.971853       3.971853    8[6-(6,8),60-(8,8,8,8,8,8)]
   120       4.387266       4.387266       4.387266    8[6-(6,8),60-(8,8,8,8,8,8),60-(8,8,8,8,8,8)]
   121       0.536203       0.536203       0.536203    8[6-(6,8),60-(8,8,8,8,8,8)]
   122        0.30512        0.30512        0.30512    8[6-(6,8),60-(8,8,8,8,8,8)]
   123       -0.70172       -0.70172       -0.70172    8[6-(6,8),60-(8,8,8,8,8,8)]
   124      11.685598      11.685598      11.685598    8[6-(6,8),60-(8,8,8,8,8,8)]
   125      -0.937621      -0.937621      -0.937621    8[6-(6,8),60-(8,8,8,8,8,8)]
   126      -1.353034      -1.353034      -1.353034    8[6-(6,8),60-(8,8,8,8,8,8),60-(8,8,8,8,8,8)]
   127       2.498029       2.498029       2.498029    8[6-(6,8),60-(8,8,8,8,8,8)]
   128       2.729112       2.729112       2.729112    8[6-(6,8),60-(8,8,8,8,8,8)]
