# Supplementary material for: A collection of forcefield precursors for metal–organic frameworks
Source: RSC Adv. 2019 Nov 13;9(63):36492–507. doi: 10.1039/c9ra07327b (PMC9075174; doi:10.1039/c9ra07327b)
Supplement: RA-009-C9RA07327B-s825 [file RA-009-C9RA07327B-s825.txt]

GEDSOZ_clean

13.092600    0.000000    0.000000
0.000000    14.448800    0.000000
-2.218043    -7.224521    14.414071

     1       5.152683       5.152683       5.152683    60[8-(6),8-(6),8-(6),8-(6),8-(6),8-(6,60),8-(6,60)]
     2      -0.824426      -0.824426      -0.824426    60[8-(6),8-(6),8-(6),8-(6),8-(6),8-(6,60),8-(6,60)]
     3       5.721874       5.721874       5.721874    60[8-(6),8-(6),8-(6),8-(6),8-(6),8-(6,60),8-(6,60)]
     4      11.698983      11.698983      11.698983    60[8-(6),8-(6),8-(6),8-(6),8-(6),8-(6,60),8-(6,60)]
     5       6.753437       6.753437       6.753437    1[6-(6,6)]
     6       5.542782       5.542782       5.542782    1[6-(6,6)]
     7       6.318767       6.318767       6.318767    1[6-(6,6)]
     8       7.592559       7.592559       7.592559    1[6-(6,6)]
     9       5.948194       5.948194       5.948194    1[6-(6,6)]
    10       8.474854       8.474854       8.474854    1[6-(6,6)]
    11       8.036859       8.036859       8.036859    1[6-(6,6)]
    12       6.831193       6.831193       6.831193    1[6-(6,7)]
    13       10.66742       10.66742       10.66742    1[6-(6,6)]
    14      11.878075      11.878075      11.878075    1[6-(6,6)]
    15       11.10209       11.10209       11.10209    1[6-(6,6)]
    16       9.828298       9.828298       9.828298    1[6-(6,6)]
    17      11.472663      11.472663      11.472663    1[6-(6,6)]
    18       8.946003       8.946003       8.946003    1[6-(6,6)]
    19       9.383998       9.383998       9.383998    1[6-(6,6)]
    20      10.589664      10.589664      10.589664    1[6-(6,7)]
    21        4.12112        4.12112        4.12112    1[6-(6,6)]
    22       5.331775       5.331775       5.331775    1[6-(6,6)]
    23        4.55579        4.55579        4.55579    1[6-(6,6)]
    24       3.281998       3.281998       3.281998    1[6-(6,6)]
    25       4.926363       4.926363       4.926363    1[6-(6,6)]
    26       2.399703       2.399703       2.399703    1[6-(6,6)]
    27       2.837698       2.837698       2.837698    1[6-(6,6)]
    28       4.043364       4.043364       4.043364    1[6-(6,7)]
    29       0.207137       0.207137       0.207137    1[6-(6,6)]
    30      -1.003518      -1.003518      -1.003518    1[6-(6,6)]
    31      -0.227533      -0.227533      -0.227533    1[6-(6,6)]
    32       1.046259       1.046259       1.046259    1[6-(6,6)]
    33      -0.598106      -0.598106      -0.598106    1[6-(6,6)]
    34       1.928554       1.928554       1.928554    1[6-(6,6)]
    35       1.490559       1.490559       1.490559    1[6-(6,6)]
    36       0.284893       0.284893       0.284893    1[6-(6,7)]
    37       6.412358       6.412358       6.412358    6[6-(6,6),8-(60),8-(60)]
    38       7.075817       7.075817       7.075817    6[6-(1,6),6-(1,6),6-(8,8)]
    39       7.129222       7.129222       7.129222    6[1-(0),6-(1,6),6-(6,6)]
    40       5.502879       5.502879       5.502879    6[1-(0),6-(1,6),6-(6,6)]
    41       6.046117       6.046117       6.046117    6[6-(1,6),6-(1,6),6-(1,7)]
    42       5.975691       5.975691       5.975691    6[1-(0),6-(1,6),6-(6,6)]
    43       7.616372       7.616372       7.616372    6[1-(0),6-(1,6),6-(6,6)]
    44        6.57707        6.57707        6.57707    6[1-(0),6-(6,6),7-(6)]
    45       6.303793       6.303793       6.303793    6[6-(6,6),8-(60),8-(60,60)]
    46       6.879843       6.879843       6.879843    6[6-(1,6),6-(1,6),6-(8,8)]
    47        6.53303        6.53303        6.53303    6[1-(0),6-(6,6),6-(6,7)]
    48        7.06913        7.06913        7.06913    6[6-(1,6),6-(1,6),7-(6)]
    49       8.061599       8.061599       8.061599    6[1-(0),6-(6,6),6-(6,7)]
    50       8.420595       8.420595       8.420595    6[6-(1,6),6-(1,6),6-(8,8)]
    51       7.813351       7.813351       7.813351    6[1-(0),6-(6,6),6-(6,6)]
    52       9.508661       9.508661       9.508661    6[6-(6,6),8-(60),8-(60)]
    53      11.008499      11.008499      11.008499    6[6-(6,6),8-(60),8-(60)]
    54       10.34504       10.34504       10.34504    6[6-(1,6),6-(1,6),6-(8,8)]
    55      10.291635      10.291635      10.291635    6[1-(0),6-(1,6),6-(6,6)]
    56      11.917978      11.917978      11.917978    6[1-(0),6-(1,6),6-(6,6)]
    57       11.37474       11.37474       11.37474    6[6-(1,6),6-(1,6),6-(1,7)]
    58      11.445166      11.445166      11.445166    6[1-(0),6-(1,6),6-(6,6)]
    59       9.804485       9.804485       9.804485    6[1-(0),6-(1,6),6-(6,6)]
    60      10.843787      10.843787      10.843787    6[1-(0),6-(6,6),7-(6)]
    61      11.117064      11.117064      11.117064    6[6-(6,6),8-(60),8-(60,60)]
    62      10.541014      10.541014      10.541014    6[6-(1,6),6-(1,6),6-(8,8)]
    63      10.887827      10.887827      10.887827    6[1-(0),6-(6,6),6-(6,7)]
    64      10.351727      10.351727      10.351727    6[6-(1,6),6-(1,6),7-(6)]
    65       9.359258       9.359258       9.359258    6[1-(0),6-(6,6),6-(6,7)]
    66       9.000262       9.000262       9.000262    6[6-(1,6),6-(1,6),6-(8,8)]
    67       9.607506       9.607506       9.607506    6[1-(0),6-(6,6),6-(6,6)]
    68       7.912196       7.912196       7.912196    6[6-(6,6),8-(60),8-(60)]
    69       4.462199       4.462199       4.462199    6[6-(6,6),8-(60),8-(60)]
    70        3.79874        3.79874        3.79874    6[6-(1,6),6-(1,6),6-(8,8)]
    71       3.745335       3.745335       3.745335    6[1-(0),6-(1,6),6-(6,6)]
    72       5.371678       5.371678       5.371678    6[1-(0),6-(1,6),6-(6,6)]
    73        4.82844        4.82844        4.82844    6[6-(1,6),6-(1,6),6-(1,7)]
    74       4.898866       4.898866       4.898866    6[1-(0),6-(1,6),6-(6,6)]
    75       3.258185       3.258185       3.258185    6[1-(0),6-(1,6),6-(6,6)]
    76       4.297487       4.297487       4.297487    6[1-(0),6-(6,6),7-(6)]
    77       4.570764       4.570764       4.570764    6[6-(6,6),8-(60),8-(60,60)]
    78       3.994714       3.994714       3.994714    6[6-(1,6),6-(1,6),6-(8,8)]
    79       4.341527       4.341527       4.341527    6[1-(0),6-(6,6),6-(6,7)]
    80       3.805427       3.805427       3.805427    6[6-(1,6),6-(1,6),7-(6)]
    81       2.812958       2.812958       2.812958    6[1-(0),6-(6,6),6-(6,7)]
    82       2.453962       2.453962       2.453962    6[6-(1,6),6-(1,6),6-(8,8)]
    83       3.061206       3.061206       3.061206    6[1-(0),6-(6,6),6-(6,6)]
    84       1.365896       1.365896       1.365896    6[6-(6,6),8-(60),8-(60)]
    85      -0.133942      -0.133942      -0.133942    6[6-(6,6),8-(60),8-(60)]
    86       0.529517       0.529517       0.529517    6[6-(1,6),6-(1,6),6-(8,8)]
    87       0.582922       0.582922       0.582922    6[1-(0),6-(1,6),6-(6,6)]
    88      -1.043421      -1.043421      -1.043421    6[1-(0),6-(1,6),6-(6,6)]
    89      -0.500183      -0.500183      -0.500183    6[6-(1,6),6-(1,6),6-(1,7)]
    90      -0.570609      -0.570609      -0.570609    6[1-(0),6-(1,6),6-(6,6)]
    91       1.070072       1.070072       1.070072    6[1-(0),6-(1,6),6-(6,6)]
    92        0.03077        0.03077        0.03077    6[1-(0),6-(6,6),7-(6)]
    93      -0.242507      -0.242507      -0.242507    6[6-(6,6),8-(60),8-(60,60)]
    94       0.333543       0.333543       0.333543    6[6-(1,6),6-(1,6),6-(8,8)]
    95       -0.01327       -0.01327       -0.01327    6[1-(0),6-(6,6),6-(6,7)]
    96        0.52283        0.52283        0.52283    6[6-(1,6),6-(1,6),7-(6)]
    97       1.515299       1.515299       1.515299    6[1-(0),6-(6,6),6-(6,7)]
    98       1.874295       1.874295       1.874295    6[6-(1,6),6-(1,6),6-(8,8)]
    99       1.267051       1.267051       1.267051    6[1-(0),6-(6,6),6-(6,6)]
   100       2.962361       2.962361       2.962361    6[6-(6,6),8-(60),8-(60)]
   101       6.615246       6.615246       6.615246    7[6-(1,6),6-(6,6)]
   102      10.805611      10.805611      10.805611    7[6-(1,6),6-(6,6)]
   103       4.259311       4.259311       4.259311    7[6-(1,6),6-(6,6)]
   104       0.068946       0.068946       0.068946    7[6-(1,6),6-(6,6)]
   105       5.680612       5.680612       5.680612    8[6-(6,8),60-(8,8,8,8,8,8)]
   106       6.563755       6.563755       6.563755    8[6-(6,8),60-(8,8,8,8,8,8)]
   107       5.906347       5.906347       5.906347    8[6-(6,8),60-(8,8,8,8,8,8),60-(8,8,8,8,8,8)]
   108       6.232139       6.232139       6.232139    8[6-(6,8),60-(8,8,8,8,8,8)]
   109       9.834514       9.834514       9.834514    8[6-(6,8),60-(8,8,8,8,8,8)]
   110      10.035461      10.035461      10.035461    8[6-(6,8),60-(8,8,8,8,8,8)]
   111      -1.352355      -1.352355      -1.352355    8[6-(6,8),60-(8,8,8,8,8,8)]
   112      10.857102      10.857102      10.857102    8[6-(6,8),60-(8,8,8,8,8,8)]
   113       11.51451       11.51451       11.51451    8[6-(6,8),60-(8,8,8,8,8,8),60-(8,8,8,8,8,8)]
   114      11.188718      11.188718      11.188718    8[6-(6,8),60-(8,8,8,8,8,8)]
   115       7.586343       7.586343       7.586343    8[6-(6,8),60-(8,8,8,8,8,8)]
   116       7.385396       7.385396       7.385396    8[6-(6,8),60-(8,8,8,8,8,8)]
   117       5.193945       5.193945       5.193945    8[6-(6,8),60-(8,8,8,8,8,8)]
   118       4.310802       4.310802       4.310802    8[6-(6,8),60-(8,8,8,8,8,8)]
   119        4.96821        4.96821        4.96821    8[6-(6,8),60-(8,8,8,8,8,8),60-(8,8,8,8,8,8)]
   120       4.642418       4.642418       4.642418    8[6-(6,8),60-(8,8,8,8,8,8)]
   121       1.040043       1.040043       1.040043    8[6-(6,8),60-(8,8,8,8,8,8)]
   122       0.839096       0.839096       0.839096    8[6-(6,8),60-(8,8,8,8,8,8)]
   123      12.226912      12.226912      12.226912    8[6-(6,8),60-(8,8,8,8,8,8)]
   124       0.017455       0.017455       0.017455    8[6-(6,8),60-(8,8,8,8,8,8)]
   125      -0.639953      -0.639953      -0.639953    8[6-(6,8),60-(8,8,8,8,8,8),60-(8,8,8,8,8,8)]
   126      -0.314161      -0.314161      -0.314161    8[6-(6,8),60-(8,8,8,8,8,8)]
   127       3.288214       3.288214       3.288214    8[6-(6,8),60-(8,8,8,8,8,8)]
   128       3.489161       3.489161       3.489161    8[6-(6,8),60-(8,8,8,8,8,8)]
