# Supplementary material for: A collection of forcefield precursors for metal–organic frameworks
Source: RSC Adv. 2019 Nov 13;9(63):36492–507. doi: 10.1039/c9ra07327b (PMC9075174; doi:10.1039/c9ra07327b)
Supplement: RA-009-C9RA07327B-s826 [file RA-009-C9RA07327B-s826.txt]

GEDSUF_clean

13.682400    0.000000    0.000000
-0.129076    15.000645    0.000000
-6.155507    -1.621139    14.295903

     1       6.045094       6.045094       6.045094    60[7-(6,6),8-(6),8-(6),8-(6),8-(6),8-(6),8-(6)]
     2       6.699043       6.699043       6.699043    60[7-(6,6),8-(6),8-(6),8-(6),8-(6),8-(6),8-(6,60),8-(6,60)]
     3       1.352723       1.352723       1.352723    60[7-(6,6),8-(6),8-(6),8-(6),8-(6),8-(6),8-(6)]
     4       0.698774       0.698774       0.698774    60[7-(6,6),8-(6),8-(6),8-(6),8-(6),8-(6),8-(6,60),8-(6,60)]
     5       9.468018       9.468018       9.468018    1[6-(6,6)]
     6      10.181567      10.181567      10.181567    1[6-(6,6)]
     7       6.570766       6.570766       6.570766    1[6-(6,6)]
     8       5.855327       5.855327       5.855327    1[6-(6,6)]
     9      -2.043194      -2.043194      -2.043194    1[6-(6,6)]
    10       3.023568       3.023568       3.023568    1[6-(6,6)]
    11       8.695473       8.695473       8.695473    1[6-(6,6)]
    12       6.611755       6.611755       6.611755    1[6-(6,6)]
    13       7.393306       7.393306       7.393306    1[6-(6,6)]
    14      -2.570374      -2.570374      -2.570374    1[6-(6,6)]
    15      -3.367843      -3.367843      -3.367843    1[6-(6,6)]
    16       8.073256       8.073256       8.073256    1[6-(6,6)]
    17       3.909305       3.909305       3.909305    1[6-(6,6)]
    18       10.92664       10.92664       10.92664    1[6-(6,6)]
    19       3.252831       3.252831       3.252831    1[6-(6,7)]
    20       1.069298       1.069298       1.069298    1[6-(6,6)]
    21       0.018771       0.018771       0.018771    1[6-(6,6)]
    22       1.118843       1.118843       1.118843    1[6-(6,6)]
    23       3.424108       3.424108       3.424108    1[6-(6,7)]
    24       3.695253       3.695253       3.695253    1[6-(6,7)]
    25       1.400505       1.400505       1.400505    1[6-(6,6)]
    26       0.834037       0.834037       0.834037    1[6-(6,6)]
    27       2.386145       2.386145       2.386145    1[6-(6,6)]
    28       4.489435       4.489435       4.489435    1[6-(6,7)]
    29       8.084893       8.084893       8.084893    1[6-(6,7)]
    30      10.704714      10.704714      10.704714    1[6-(6,7)]
    31      -2.070201      -2.070201      -2.070201    1[6-(6,6)]
    32       -2.78375       -2.78375       -2.78375    1[6-(6,6)]
    33       0.827051       0.827051       0.827051    1[6-(6,6)]
    34        1.54249        1.54249        1.54249    1[6-(6,6)]
    35       9.441011       9.441011       9.441011    1[6-(6,6)]
    36       4.374249       4.374249       4.374249    1[6-(6,6)]
    37      -1.297656      -1.297656      -1.297656    1[6-(6,6)]
    38       0.786062       0.786062       0.786062    1[6-(6,6)]
    39       0.004511       0.004511       0.004511    1[6-(6,6)]
    40       9.968191       9.968191       9.968191    1[6-(6,6)]
    41       10.76566       10.76566       10.76566    1[6-(6,6)]
    42      -0.675439      -0.675439      -0.675439    1[6-(6,6)]
    43       3.488512       3.488512       3.488512    1[6-(6,6)]
    44      -3.528823      -3.528823      -3.528823    1[6-(6,6)]
    45       4.144986       4.144986       4.144986    1[6-(6,7)]
    46       6.328519       6.328519       6.328519    1[6-(6,6)]
    47       7.379046       7.379046       7.379046    1[6-(6,6)]
    48       6.278974       6.278974       6.278974    1[6-(6,6)]
    49       3.973709       3.973709       3.973709    1[6-(6,7)]
    50       3.702564       3.702564       3.702564    1[6-(6,7)]
    51       5.997312       5.997312       5.997312    1[6-(6,6)]
    52        6.56378        6.56378        6.56378    1[6-(6,6)]
    53       5.011672       5.011672       5.011672    1[6-(6,6)]
    54       2.908382       2.908382       2.908382    1[6-(6,7)]
    55      -0.687076      -0.687076      -0.687076    1[6-(6,7)]
    56      -3.306897      -3.306897      -3.306897    1[6-(6,7)]
    57       7.062784       7.062784       7.062784    6[6-(6,6),8-(60),8-(60)]
    58       7.569535       7.569535       7.569535    6[6-(1,6),6-(1,6),6-(8,8)]
    59       8.874472       8.874472       8.874472    6[1-(0),6-(1,6),6-(6,6)]
    60       9.303736       9.303736       9.303736    6[1-(0),6-(1,6),6-(6,6)]
    61         8.4529         8.4529         8.4529    6[6-(1,6),6-(1,6),6-(1,7)]
    62        7.15467        7.15467        7.15467    6[1-(0),6-(1,6),6-(6,6)]
    63        6.72686        6.72686        6.72686    6[1-(0),6-(1,6),6-(6,6)]
    64       8.830033       8.830033       8.830033    6[1-(0),6-(6,6),7-(6)]
    65      -3.586574      -3.586574      -3.586574    6[6-(1,6),6-(1,6),7-(6)]
    66      -2.601699      -2.601699      -2.601699    6[1-(0),6-(6,6),6-(6,7)]
    67      -2.448177      -2.448177      -2.448177    6[6-(1,6),6-(1,6),6-(8,8)]
    68      -3.232118      -3.232118      -3.232118    6[1-(0),6-(6,6),6-(6,6)]
    69      -4.171525      -4.171525      -4.171525    6[6-(1,6),6-(1,6),6-(8,8)]
    70      -4.353269      -4.353269      -4.353269    6[1-(0),6-(6,6),6-(6,7)]
    71      -1.524661      -1.524661      -1.524661    6[6-(6,6),8-(60),8-(60)]
    72      -4.976224      -4.976224      -4.976224    6[6-(6,6),8-(60),8-(60)]
    73       7.875538       7.875538       7.875538    6[6-(6,6),8-(60),8-(60)]
    74       8.382109       8.382109       8.382109    6[6-(1,6),6-(1,6),6-(8,8)]
    75       7.522129       7.522129       7.522129    6[1-(0),6-(1,6),6-(6,6)]
    76       7.987461       7.987461       7.987461    6[1-(0),6-(1,6),6-(6,6)]
    77       9.342597       9.342597       9.342597    6[6-(1,6),6-(1,6),6-(1,7)]
    78      10.204576      10.204576      10.204576    6[1-(0),6-(1,6),6-(6,6)]
    79       9.722458       9.722458       9.722458    6[1-(0),6-(1,6),6-(6,6)]
    80       9.827741       9.827741       9.827741    6[1-(0),6-(6,6),7-(6)]
    81       9.440019       9.440019       9.440019    6[6-(1,6),6-(1,6),7-(6)]
    82       8.724957       8.724957       8.724957    6[1-(0),6-(6,6),6-(6,7)]
    83       8.963959       8.963959       8.963959    6[6-(1,6),6-(1,6),6-(8,8)]
    84       9.907262       9.907262       9.907262    6[1-(0),6-(6,6),6-(6,6)]
    85      10.614662      10.614662      10.614662    6[6-(1,6),6-(1,6),6-(8,8)]
    86      10.409425      10.409425      10.409425    6[1-(0),6-(6,6),6-(6,7)]
    87       8.188689       8.188689       8.188689    6[6-(6,6),8-(60),8-(60)]
    88      11.495328      11.495328      11.495328    6[6-(6,6),8-(60),8-(60,60)]
    89       2.825572       2.825572       2.825572    6[1-(0),6-(1,6),7-(6,60)]
    90       1.513408       1.513408       1.513408    6[1-(0),6-(1,6),6-(1,7)]
    91       0.943149       0.943149       0.943149    6[1-(0),6-(1,6),6-(1,6)]
    92       1.536279       1.536279       1.536279    6[1-(0),6-(1,6),6-(1,7)]
    93       2.909308       2.909308       2.909308    6[1-(0),6-(1,6),7-(6,60)]
    94       3.326097       3.326097       3.326097    6[1-(0),6-(1,6),7-(6,60)]
    95       2.025593       2.025593       2.025593    6[1-(0),6-(1,6),6-(1,7)]
    96       1.685868       1.685868       1.685868    6[1-(0),6-(1,6),6-(1,6)]
    97       2.606757       2.606757       2.606757    6[1-(0),6-(1,6),6-(1,7)]
    98       3.864602       3.864602       3.864602    6[1-(0),6-(1,6),7-(6,60)]
    99       0.335033       0.335033       0.335033    6[6-(6,6),8-(60),8-(60)]
   100      -0.171718      -0.171718      -0.171718    6[6-(1,6),6-(1,6),6-(8,8)]
   101      -1.476655      -1.476655      -1.476655    6[1-(0),6-(1,6),6-(6,6)]
   102      -1.905919      -1.905919      -1.905919    6[1-(0),6-(1,6),6-(6,6)]
   103      -1.055083      -1.055083      -1.055083    6[6-(1,6),6-(1,6),6-(1,7)]
   104       0.243147       0.243147       0.243147    6[1-(0),6-(1,6),6-(6,6)]
   105       0.670957       0.670957       0.670957    6[1-(0),6-(1,6),6-(6,6)]
   106      -1.432216      -1.432216      -1.432216    6[1-(0),6-(6,6),7-(6)]
   107      10.984391      10.984391      10.984391    6[6-(1,6),6-(1,6),7-(6)]
   108       9.999516       9.999516       9.999516    6[1-(0),6-(6,6),6-(6,7)]
   109       9.845994       9.845994       9.845994    6[6-(1,6),6-(1,6),6-(8,8)]
   110      10.629935      10.629935      10.629935    6[1-(0),6-(6,6),6-(6,6)]
   111      11.569342      11.569342      11.569342    6[6-(1,6),6-(1,6),6-(8,8)]
   112      11.751086      11.751086      11.751086    6[1-(0),6-(6,6),6-(6,7)]
   113       8.922478       8.922478       8.922478    6[6-(6,6),8-(60),8-(60)]
   114      12.374041      12.374041      12.374041    6[6-(6,6),8-(60),8-(60)]
   115      -0.477721      -0.477721      -0.477721    6[6-(6,6),8-(60),8-(60)]
   116      -0.984292      -0.984292      -0.984292    6[6-(1,6),6-(1,6),6-(8,8)]
   117      -0.124312      -0.124312      -0.124312    6[1-(0),6-(1,6),6-(6,6)]
   118      -0.589644      -0.589644      -0.589644    6[1-(0),6-(1,6),6-(6,6)]
   119       -1.94478       -1.94478       -1.94478    6[6-(1,6),6-(1,6),6-(1,7)]
   120      -2.806759      -2.806759      -2.806759    6[1-(0),6-(1,6),6-(6,6)]
   121      -2.324641      -2.324641      -2.324641    6[1-(0),6-(1,6),6-(6,6)]
   122      -2.429924      -2.429924      -2.429924    6[1-(0),6-(6,6),7-(6)]
   123      -2.042202      -2.042202      -2.042202    6[6-(1,6),6-(1,6),7-(6)]
   124       -1.32714       -1.32714       -1.32714    6[1-(0),6-(6,6),6-(6,7)]
   125      -1.566142      -1.566142      -1.566142    6[6-(1,6),6-(1,6),6-(8,8)]
   126      -2.509445      -2.509445      -2.509445    6[1-(0),6-(6,6),6-(6,6)]
   127      -3.216845      -3.216845      -3.216845    6[6-(1,6),6-(1,6),6-(8,8)]
   128      -3.011608      -3.011608      -3.011608    6[1-(0),6-(6,6),6-(6,7)]
   129      -0.790872      -0.790872      -0.790872    6[6-(6,6),8-(60),8-(60)]
   130      -4.097511      -4.097511      -4.097511    6[6-(6,6),8-(60),8-(60,60)]
   131       4.572245       4.572245       4.572245    6[1-(0),6-(1,6),7-(6,60)]
   132       5.884409       5.884409       5.884409    6[1-(0),6-(1,6),6-(1,7)]
   133       6.454668       6.454668       6.454668    6[1-(0),6-(1,6),6-(1,6)]
   134       5.861538       5.861538       5.861538    6[1-(0),6-(1,6),6-(1,7)]
   135       4.488509       4.488509       4.488509    6[1-(0),6-(1,6),7-(6,60)]
   136        4.07172        4.07172        4.07172    6[1-(0),6-(1,6),7-(6,60)]
   137       5.372224       5.372224       5.372224    6[1-(0),6-(1,6),6-(1,7)]
   138       5.711949       5.711949       5.711949    6[1-(0),6-(1,6),6-(1,6)]
   139        4.79106        4.79106        4.79106    6[1-(0),6-(1,6),6-(1,7)]
   140       3.533215       3.533215       3.533215    6[1-(0),6-(1,6),7-(6,60)]
   141      -3.788529      -3.788529      -3.788529    7[6-(1,6),6-(6,6)]
   142       9.025997       9.025997       9.025997    7[6-(1,6),6-(6,6)]
   143       3.592835       3.592835       3.592835    7[6-(1,6),6-(1,6),60-(8,8,8,8,8,8)]
   144       4.234136       4.234136       4.234136    7[6-(1,6),6-(1,6),60-(8,8,8,8,8,8,8)]
   145      11.186346      11.186346      11.186346    7[6-(1,6),6-(6,6)]
   146       -1.62818       -1.62818       -1.62818    7[6-(1,6),6-(6,6)]
   147       3.804982       3.804982       3.804982    7[6-(1,6),6-(1,6),60-(8,8,8,8,8,8)]
   148       3.163681       3.163681       3.163681    7[6-(1,6),6-(1,6),60-(8,8,8,8,8,8,8)]
   149       5.844347       5.844347       5.844347    8[6-(6,8),60-(7,8,8,8,8,8)]
   150       7.819517       7.819517       7.819517    8[6-(6,8),60-(7,8,8,8,8,8)]
   151       4.408949       4.408949       4.408949    8[6-(6,8),60-(7,8,8,8,8,8)]
   152      -0.566515      -0.566515      -0.566515    8[6-(6,8),60-(7,8,8,8,8,8)]
   153       7.863155       7.863155       7.863155    8[6-(6,8),60-(7,8,8,8,8,8,8)]
   154       1.406811       1.406811       1.406811    8[6-(6,8),60-(7,8,8,8,8,8,8)]
   155       7.274976       7.274976       7.274976    8[6-(6,8),60-(7,8,8,8,8,8)]
   156       2.324274       2.324274       2.324274    8[6-(6,8),60-(7,8,8,8,8,8)]
   157       8.554943       8.554943       8.554943    8[6-(6,8),60-(7,8,8,8,8,8,8)]
   158       6.616099       6.616099       6.616099    8[6-(6,8),60-(7,8,8,8,8,8,8)]
   159        5.11015        5.11015        5.11015    8[6-(6,8),60-(7,8,8,8,8,8,8)]
   160      12.408626      12.408626      12.408626    8[6-(6,8),60-(7,8,8,8,8,8,8),60-(7,8,8,8,8,8,8)]
   161        1.55347        1.55347        1.55347    8[6-(6,8),60-(7,8,8,8,8,8)]
   162        -0.4217        -0.4217        -0.4217    8[6-(6,8),60-(7,8,8,8,8,8)]
   163       2.988868       2.988868       2.988868    8[6-(6,8),60-(7,8,8,8,8,8)]
   164       7.964332       7.964332       7.964332    8[6-(6,8),60-(7,8,8,8,8,8)]
   165      -0.465338      -0.465338      -0.465338    8[6-(6,8),60-(7,8,8,8,8,8,8)]
   166       5.991006       5.991006       5.991006    8[6-(6,8),60-(7,8,8,8,8,8,8)]
   167       0.122841       0.122841       0.122841    8[6-(6,8),60-(7,8,8,8,8,8)]
   168       5.073543       5.073543       5.073543    8[6-(6,8),60-(7,8,8,8,8,8)]
   169      -1.157126      -1.157126      -1.157126    8[6-(6,8),60-(7,8,8,8,8,8,8)]
   170       0.781718       0.781718       0.781718    8[6-(6,8),60-(7,8,8,8,8,8,8)]
   171       2.287667       2.287667       2.287667    8[6-(6,8),60-(7,8,8,8,8,8,8)]
   172      -5.010809      -5.010809      -5.010809    8[6-(6,8),60-(7,8,8,8,8,8,8),60-(7,8,8,8,8,8,8)]
