# Supplementary material for: A collection of forcefield precursors for metal–organic frameworks
Source: RSC Adv. 2019 Nov 13;9(63):36492–507. doi: 10.1039/c9ra07327b (PMC9075174; doi:10.1039/c9ra07327b)
Supplement: RA-009-C9RA07327B-s827 [file RA-009-C9RA07327B-s827.txt]

GEDTAM_clean

13.645000    0.000000    0.000000
0.000000    14.273100    0.000000
-2.522346    -7.136654    14.225007

     1      -1.011878      -1.011878      -1.011878    60[8-(6),8-(6),8-(6),8-(6),8-(6),8-(6,60),8-(6,60)]
     2       5.312032       5.312032       5.312032    60[8-(6),8-(6),8-(6),8-(6),8-(6),8-(6,60),8-(6,60)]
     3      12.134532      12.134532      12.134532    60[8-(6),8-(6),8-(6),8-(6),8-(6),8-(6,60),8-(6,60)]
     4       5.810622       5.810622       5.810622    60[8-(6),8-(6),8-(6),8-(6),8-(6),8-(6,60),8-(6,60)]
     5      10.157661      10.157661      10.157661    1[6-(6,6)]
     6      11.779382      11.779382      11.779382    1[6-(6,6)]
     7      12.222684      12.222684      12.222684    1[6-(6,6)]
     8      10.721956      10.721956      10.721956    1[6-(6,6)]
     9       11.60369       11.60369       11.60369    1[6-(6,7)]
    10      11.759837      11.759837      11.759837    1[6-(6,6)]
    11       9.162245       9.162245       9.162245    1[6-(6,6)]
    12       9.577279       9.577279       9.577279    1[6-(6,6)]
    13       7.787493       7.787493       7.787493    1[6-(6,6)]
    14       6.165772       6.165772       6.165772    1[6-(6,6)]
    15        5.72247        5.72247        5.72247    1[6-(6,6)]
    16       7.223198       7.223198       7.223198    1[6-(6,6)]
    17       6.341464       6.341464       6.341464    1[6-(6,7)]
    18       6.185317       6.185317       6.185317    1[6-(6,6)]
    19       8.782909       8.782909       8.782909    1[6-(6,6)]
    20       8.367875       8.367875       8.367875    1[6-(6,6)]
    21       0.964993       0.964993       0.964993    1[6-(6,6)]
    22      -0.656728      -0.656728      -0.656728    1[6-(6,6)]
    23       -1.10003       -1.10003       -1.10003    1[6-(6,6)]
    24       0.400698       0.400698       0.400698    1[6-(6,6)]
    25      -0.481036      -0.481036      -0.481036    1[6-(6,7)]
    26      -0.637183      -0.637183      -0.637183    1[6-(6,6)]
    27       1.960409       1.960409       1.960409    1[6-(6,6)]
    28       1.545375       1.545375       1.545375    1[6-(6,6)]
    29       3.335161       3.335161       3.335161    1[6-(6,6)]
    30       4.956882       4.956882       4.956882    1[6-(6,6)]
    31       5.400184       5.400184       5.400184    1[6-(6,6)]
    32       3.899456       3.899456       3.899456    1[6-(6,6)]
    33        4.78119        4.78119        4.78119    1[6-(6,7)]
    34       4.937337       4.937337       4.937337    1[6-(6,6)]
    35       2.339745       2.339745       2.339745    1[6-(6,6)]
    36       2.754779       2.754779       2.754779    1[6-(6,6)]
    37      11.316868      11.316868      11.316868    6[6-(6,6),8-(60),8-(60)]
    38      10.592468      10.592468      10.592468    6[6-(1,6),6-(1,6),6-(8,8)]
    39      10.095793      10.095793      10.095793    6[1-(0),6-(1,6),6-(6,6)]
    40      12.032447      12.032447      12.032447    6[1-(0),6-(1,6),6-(6,6)]
    41      11.830771      11.830771      11.830771    6[6-(1,6),6-(1,6),6-(1,7)]
    42       12.31457       12.31457       12.31457    6[1-(0),6-(1,6),6-(6,6)]
    43      10.419711      10.419711      10.419711    6[1-(0),6-(1,6),6-(6,6)]
    44      11.252604      11.252604      11.252604    6[1-(0),6-(6,6),7-(6)]
    45      11.418621      11.418621      11.418621    6[6-(6,6),8-(60),8-(60,60)]
    46      10.801393      10.801393      10.801393    6[6-(1,6),6-(1,6),6-(8,8)]
    47      11.154774      11.154774      11.154774    6[1-(0),6-(6,6),6-(6,7)]
    48      10.604281      10.604281      10.604281    6[6-(1,6),6-(1,6),7-(6)]
    49       9.591935       9.591935       9.591935    6[1-(0),6-(6,6),6-(6,7)]
    50       9.201861       9.201861       9.201861    6[6-(1,6),6-(1,6),6-(8,8)]
    51       9.818056       9.818056       9.818056    6[1-(0),6-(6,6),6-(6,6)]
    52       8.110018       8.110018       8.110018    6[6-(6,6),8-(60),8-(60)]
    53       6.628286       6.628286       6.628286    6[6-(6,6),8-(60),8-(60)]
    54       7.352686       7.352686       7.352686    6[6-(1,6),6-(1,6),6-(8,8)]
    55       7.849361       7.849361       7.849361    6[1-(0),6-(1,6),6-(6,6)]
    56       5.912707       5.912707       5.912707    6[1-(0),6-(1,6),6-(6,6)]
    57       6.114383       6.114383       6.114383    6[6-(1,6),6-(1,6),6-(1,7)]
    58       5.630584       5.630584       5.630584    6[1-(0),6-(1,6),6-(6,6)]
    59       7.525443       7.525443       7.525443    6[1-(0),6-(1,6),6-(6,6)]
    60        6.69255        6.69255        6.69255    6[1-(0),6-(6,6),7-(6)]
    61       6.526533       6.526533       6.526533    6[6-(6,6),8-(60),8-(60,60)]
    62       7.143761       7.143761       7.143761    6[6-(1,6),6-(1,6),6-(8,8)]
    63        6.79038        6.79038        6.79038    6[1-(0),6-(6,6),6-(6,7)]
    64       7.340873       7.340873       7.340873    6[6-(1,6),6-(1,6),7-(6)]
    65       8.353219       8.353219       8.353219    6[1-(0),6-(6,6),6-(6,7)]
    66       8.743293       8.743293       8.743293    6[6-(1,6),6-(1,6),6-(8,8)]
    67       8.127098       8.127098       8.127098    6[1-(0),6-(6,6),6-(6,6)]
    68       9.835136       9.835136       9.835136    6[6-(6,6),8-(60),8-(60)]
    69      -0.194214      -0.194214      -0.194214    6[6-(6,6),8-(60),8-(60)]
    70       0.530186       0.530186       0.530186    6[6-(1,6),6-(1,6),6-(8,8)]
    71       1.026861       1.026861       1.026861    6[1-(0),6-(1,6),6-(6,6)]
    72      -0.909793      -0.909793      -0.909793    6[1-(0),6-(1,6),6-(6,6)]
    73      -0.708117      -0.708117      -0.708117    6[6-(1,6),6-(1,6),6-(1,7)]
    74      -1.191916      -1.191916      -1.191916    6[1-(0),6-(1,6),6-(6,6)]
    75       0.702943       0.702943       0.702943    6[1-(0),6-(1,6),6-(6,6)]
    76       -0.12995       -0.12995       -0.12995    6[1-(0),6-(6,6),7-(6)]
    77      -0.295967      -0.295967      -0.295967    6[6-(6,6),8-(60),8-(60,60)]
    78       0.321261       0.321261       0.321261    6[6-(1,6),6-(1,6),6-(8,8)]
    79       -0.03212       -0.03212       -0.03212    6[1-(0),6-(6,6),6-(6,7)]
    80       0.518373       0.518373       0.518373    6[6-(1,6),6-(1,6),7-(6)]
    81       1.530719       1.530719       1.530719    6[1-(0),6-(6,6),6-(6,7)]
    82       1.920793       1.920793       1.920793    6[6-(1,6),6-(1,6),6-(8,8)]
    83       1.304598       1.304598       1.304598    6[1-(0),6-(6,6),6-(6,6)]
    84       3.012636       3.012636       3.012636    6[6-(6,6),8-(60),8-(60)]
    85       4.494368       4.494368       4.494368    6[6-(6,6),8-(60),8-(60)]
    86       3.769968       3.769968       3.769968    6[6-(1,6),6-(1,6),6-(8,8)]
    87       3.273293       3.273293       3.273293    6[1-(0),6-(1,6),6-(6,6)]
    88       5.209947       5.209947       5.209947    6[1-(0),6-(1,6),6-(6,6)]
    89       5.008271       5.008271       5.008271    6[6-(1,6),6-(1,6),6-(1,7)]
    90        5.49207        5.49207        5.49207    6[1-(0),6-(1,6),6-(6,6)]
    91       3.597211       3.597211       3.597211    6[1-(0),6-(1,6),6-(6,6)]
    92       4.430104       4.430104       4.430104    6[1-(0),6-(6,6),7-(6)]
    93       4.596121       4.596121       4.596121    6[6-(6,6),8-(60),8-(60,60)]
    94       3.978893       3.978893       3.978893    6[6-(1,6),6-(1,6),6-(8,8)]
    95       4.332274       4.332274       4.332274    6[1-(0),6-(6,6),6-(6,7)]
    96       3.781781       3.781781       3.781781    6[6-(1,6),6-(1,6),7-(6)]
    97       2.769435       2.769435       2.769435    6[1-(0),6-(6,6),6-(6,7)]
    98       2.379361       2.379361       2.379361    6[6-(1,6),6-(1,6),6-(8,8)]
    99       2.995556       2.995556       2.995556    6[1-(0),6-(6,6),6-(6,6)]
   100       1.287518       1.287518       1.287518    6[6-(6,6),8-(60),8-(60)]
   101      11.113628      11.113628      11.113628    7[6-(1,6),6-(6,6)]
   102       6.831526       6.831526       6.831526    7[6-(1,6),6-(6,6)]
   103       0.009026       0.009026       0.009026    7[6-(1,6),6-(6,6)]
   104       4.291128       4.291128       4.291128    7[6-(1,6),6-(6,6)]
   105      11.431778      11.431778      11.431778    8[6-(6,8),60-(8,8,8,8,8,8)]
   106      -1.835257      -1.835257      -1.835257    8[6-(6,8),60-(8,8,8,8,8,8)]
   107      11.451413      11.451413      11.451413    8[6-(6,8),60-(8,8,8,8,8,8)]
   108      11.940807      11.940807      11.940807    8[6-(6,8),60-(8,8,8,8,8,8),60-(8,8,8,8,8,8)]
   109       7.762155       7.762155       7.762155    8[6-(6,8),60-(8,8,8,8,8,8)]
   110       7.562608       7.562608       7.562608    8[6-(6,8),60-(8,8,8,8,8,8)]
   111       6.513376       6.513376       6.513376    8[6-(6,8),60-(8,8,8,8,8,8)]
   112       6.135411       6.135411       6.135411    8[6-(6,8),60-(8,8,8,8,8,8)]
   113       6.493741       6.493741       6.493741    8[6-(6,8),60-(8,8,8,8,8,8)]
   114       6.004347       6.004347       6.004347    8[6-(6,8),60-(8,8,8,8,8,8),60-(8,8,8,8,8,8)]
   115      10.182999      10.182999      10.182999    8[6-(6,8),60-(8,8,8,8,8,8)]
   116      10.382546      10.382546      10.382546    8[6-(6,8),60-(8,8,8,8,8,8)]
   117      -0.309124      -0.309124      -0.309124    8[6-(6,8),60-(8,8,8,8,8,8)]
   118      12.957911      12.957911      12.957911    8[6-(6,8),60-(8,8,8,8,8,8)]
   119      -0.328759      -0.328759      -0.328759    8[6-(6,8),60-(8,8,8,8,8,8)]
   120      -0.818153      -0.818153      -0.818153    8[6-(6,8),60-(8,8,8,8,8,8),60-(8,8,8,8,8,8)]
   121       3.360499       3.360499       3.360499    8[6-(6,8),60-(8,8,8,8,8,8)]
   122       3.560046       3.560046       3.560046    8[6-(6,8),60-(8,8,8,8,8,8)]
   123       4.609278       4.609278       4.609278    8[6-(6,8),60-(8,8,8,8,8,8)]
   124       4.987243       4.987243       4.987243    8[6-(6,8),60-(8,8,8,8,8,8)]
   125       4.628913       4.628913       4.628913    8[6-(6,8),60-(8,8,8,8,8,8)]
   126       5.118307       5.118307       5.118307    8[6-(6,8),60-(8,8,8,8,8,8),60-(8,8,8,8,8,8)]
   127       0.939655       0.939655       0.939655    8[6-(6,8),60-(8,8,8,8,8,8)]
   128       0.740108       0.740108       0.740108    8[6-(6,8),60-(8,8,8,8,8,8)]
