# Supplementary material for: A collection of forcefield precursors for metal–organic frameworks
Source: RSC Adv. 2019 Nov 13;9(63):36492–507. doi: 10.1039/c9ra07327b (PMC9075174; doi:10.1039/c9ra07327b)
Supplement: RA-009-C9RA07327B-s828 [file RA-009-C9RA07327B-s828.txt]

GEFZAU_clean

18.410000    0.000000    0.000000
-9.205000    15.943528    0.000000
0.000000    0.000000    21.321000

     1       3.233716       3.233716       3.233716    29[7-(6,6),15-(6,6,6),15-(6,6,6),17-(0)]
     2      -1.660582      -1.660582      -1.660582    29[7-(6,6),15-(6,6,6),15-(6,6,6),17-(0)]
     3      -1.573134      -1.573134      -1.573134    29[7-(6,6),15-(6,6,6),15-(6,6,6),17-(0)]
     4      12.438717      12.438717      12.438717    29[7-(6,6),15-(6,6,6),15-(6,6,6),17-(0)]
     5       7.544418       7.544418       7.544418    29[7-(6,6),15-(6,6,6),15-(6,6,6),17-(0)]
     6       7.631865       7.631865       7.631865    29[7-(6,6),15-(6,6,6),15-(6,6,6),17-(0)]
     7       1.058575       1.058575       1.058575    15[6-(6,6),6-(6,6),6-(6,6),29-(7,15,17)]
     8      -1.769201      -1.769201      -1.769201    15[6-(6,6),6-(6,6),6-(6,6),29-(7,15,17)]
     9      -0.820165      -0.820165      -0.820165    15[6-(6,6),6-(6,6),6-(6,6),29-(7,15,17)]
    10      -1.828113      -1.828113      -1.828113    15[6-(6,6),6-(6,6),6-(6,6),29-(7,15,17)]
    11       -0.23841       -0.23841       -0.23841    15[6-(6,6),6-(6,6),6-(6,6),29-(7,15,17)]
    12       3.597314       3.597314       3.597314    15[6-(6,6),6-(6,6),6-(6,6),29-(7,15,17)]
    13      10.263575      10.263575      10.263575    15[6-(6,6),6-(6,6),6-(6,6),29-(7,15,17)]
    14       7.435799       7.435799       7.435799    15[6-(6,6),6-(6,6),6-(6,6),29-(7,15,17)]
    15       8.384834       8.384834       8.384834    15[6-(6,6),6-(6,6),6-(6,6),29-(7,15,17)]
    16       7.376887       7.376887       7.376887    15[6-(6,6),6-(6,6),6-(6,6),29-(7,15,17)]
    17        8.96659        8.96659        8.96659    15[6-(6,6),6-(6,6),6-(6,6),29-(7,15,17)]
    18      12.802314      12.802314      12.802314    15[6-(6,6),6-(6,6),6-(6,6),29-(7,15,17)]
    19       6.009945       6.009945       6.009945    1[6-(6,7)]
    20       4.072292       4.072292       4.072292    1[6-(6,6)]
    21       2.964931       2.964931       2.964931    1[6-(6,6)]
    22       4.961495       4.961495       4.961495    1[6-(6,7)]
    23       2.876563       2.876563       2.876563    1[6-(6,6)]
    24      -1.040165      -1.040165      -1.040165    1[6-(6,6)]
    25       0.903931       0.903931       0.903931    1[6-(6,6)]
    26        1.54644        1.54644        1.54644    1[6-(6,6)]
    27       0.230125       0.230125       0.230125    1[6-(6,6)]
    28       -2.09874       -2.09874       -2.09874    1[6-(6,6)]
    29       -3.11129       -3.11129       -3.11129    1[6-(6,6)]
    30      -1.794975      -1.794975      -1.794975    1[6-(6,6)]
    31      -0.547698      -0.547698      -0.547698    1[6-(6,6)]
    32      -1.500415      -1.500415      -1.500415    1[6-(6,6)]
    33      -1.410206      -1.410206      -1.410206    1[6-(6,6)]
    34      -0.664601      -0.664601      -0.664601    1[6-(6,6)]
    35       0.598325       0.598325       0.598325    1[6-(6,6)]
    36      -1.106441      -1.106441      -1.106441    1[6-(6,6)]
    37      -1.144181      -1.144181      -1.144181    1[6-(6,6)]
    38      16.526657      16.526657      16.526657    1[6-(6,6)]
    39      15.990005      15.990005      15.990005    1[6-(6,6)]
    40      -2.526772      -2.526772      -2.526772    1[6-(6,6)]
    41      -3.591791      -3.591791      -3.591791    1[6-(6,6)]
    42       13.14566       13.14566       13.14566    1[6-(6,6)]
    43      -5.785342      -5.785342      -5.785342    1[6-(6,6)]
    44      -4.636559      -4.636559      -4.636559    1[6-(6,6)]
    45       -2.96493       -2.96493       -2.96493    1[6-(6,6)]
    46      15.057539      15.057539      15.057539    1[6-(6,7)]
    47      -2.255225      -2.255225      -2.255225    1[6-(6,6)]
    48      -4.862081      -4.862081      -4.862081    1[6-(6,6)]
    49      12.501311      12.501311      12.501311    1[6-(6,7)]
    50      -2.194472      -2.194472      -2.194472    1[6-(6,6)]
    51      -0.974809      -0.974809      -0.974809    1[6-(6,6)]
    52      -3.070788      -3.070788      -3.070788    1[6-(6,6)]
    53       1.274893       1.274893       1.274893    1[6-(6,6)]
    54        3.55405        3.55405        3.55405    1[6-(6,6)]
    55       4.610784       4.610784       4.610784    1[6-(6,6)]
    56       3.388361       3.388361       3.388361    1[6-(6,6)]
    57       1.109202       1.109202       1.109202    1[6-(6,6)]
    58       0.285355       0.285355       0.285355    1[6-(6,6)]
    59      -0.548618      -0.548618      -0.548618    1[6-(6,6)]
    60      -2.441166      -2.441166      -2.441166    1[6-(6,6)]
    61      -3.653464      -3.653464      -3.653464    1[6-(6,6)]
    62      -3.058821      -3.058821      -3.058821    1[6-(6,6)]
    63      -3.388361      -3.388361      -3.388361    1[6-(6,6)]
    64      -5.226599      -5.226599      -5.226599    1[6-(6,6)]
    65       2.833299       2.833299       2.833299    1[6-(6,6)]
    66       3.613883       3.613883       3.613883    1[6-(6,6)]
    67      -3.693046      -3.693046      -3.693046    1[6-(6,6)]
    68      -1.640331      -1.640331      -1.640331    1[6-(6,6)]
    69       9.390941       9.390941       9.390941    1[6-(6,6)]
    70      11.565162      11.565162      11.565162    1[6-(6,6)]
    71       2.710873       2.710873       2.710873    1[6-(6,6)]
    72        0.88368        0.88368        0.88368    1[6-(6,6)]
    73       6.547516       6.547516       6.547516    1[6-(6,7)]
    74      -1.817067      -1.817067      -1.817067    1[6-(6,6)]
    75        1.89715        1.89715        1.89715    1[6-(6,6)]
    76      10.152194      10.152194      10.152194    1[6-(6,7)]
    77      -0.682091      -0.682091      -0.682091    1[6-(6,6)]
    78       2.014974       2.014974       2.014974    1[6-(6,6)]
    79       2.166857       2.166857       2.166857    1[6-(6,6)]
    80      -2.821332      -2.821332      -2.821332    1[6-(6,6)]
    81      -3.784175      -3.784175      -3.784175    1[6-(6,6)]
    82      -2.512045      -2.512045      -2.512045    1[6-(6,6)]
    83      -0.277071      -0.277071      -0.277071    1[6-(6,6)]
    84       0.685773       0.685773       0.685773    1[6-(6,6)]
    85       0.262343       0.262343       0.262343    1[6-(6,6)]
    86       2.049033       2.049033       2.049033    1[6-(6,6)]
    87       3.851372       3.851372       3.851372    1[6-(6,6)]
    88       4.318065       4.318065       4.318065    1[6-(6,6)]
    89       2.460497       2.460497       2.460497    1[6-(6,6)]
    90       4.494802       4.494802       4.494802    1[6-(6,6)]
    91        6.37078        6.37078        6.37078    1[6-(6,6)]
    92       8.255044       8.255044       8.255044    1[6-(6,6)]
    93       8.011111       8.011111       8.011111    1[6-(6,6)]
    94       6.219818       6.219818       6.219818    1[6-(6,6)]
    95       5.232122       5.232122       5.232122    1[6-(6,6)]
    96       5.078398       5.078398       5.078398    1[6-(6,6)]
    97       3.425181       3.425181       3.425181    1[6-(6,6)]
    98       1.925686       1.925686       1.925686    1[6-(6,6)]
    99        2.08125        2.08125        2.08125    1[6-(6,6)]
   100      -3.195055      -3.195055      -3.195055    1[6-(6,7)]
   101      13.277292      13.277292      13.277292    1[6-(6,6)]
   102       12.16993       12.16993       12.16993    1[6-(6,6)]
   103      -4.243505      -4.243505      -4.243505    1[6-(6,7)]
   104      12.081562      12.081562      12.081562    1[6-(6,6)]
   105       8.164835       8.164835       8.164835    1[6-(6,6)]
   106      10.108931      10.108931      10.108931    1[6-(6,6)]
   107       10.75144       10.75144       10.75144    1[6-(6,6)]
   108       9.435125       9.435125       9.435125    1[6-(6,6)]
   109        7.10626        7.10626        7.10626    1[6-(6,6)]
   110        6.09371        6.09371        6.09371    1[6-(6,6)]
   111       7.410025       7.410025       7.410025    1[6-(6,6)]
   112       8.657302       8.657302       8.657302    1[6-(6,6)]
   113       7.704585       7.704585       7.704585    1[6-(6,6)]
   114       7.794794       7.794794       7.794794    1[6-(6,6)]
   115       8.540399       8.540399       8.540399    1[6-(6,6)]
   116       9.803325       9.803325       9.803325    1[6-(6,6)]
   117       8.098559       8.098559       8.098559    1[6-(6,6)]
   118       8.060818       8.060818       8.060818    1[6-(6,6)]
   119       7.321657       7.321657       7.321657    1[6-(6,6)]
   120       6.785005       6.785005       6.785005    1[6-(6,6)]
   121       6.678227       6.678227       6.678227    1[6-(6,6)]
   122       5.613209       5.613209       5.613209    1[6-(6,6)]
   123       3.940661       3.940661       3.940661    1[6-(6,6)]
   124       3.419657       3.419657       3.419657    1[6-(6,6)]
   125       4.568441       4.568441       4.568441    1[6-(6,6)]
   126       6.240069       6.240069       6.240069    1[6-(6,6)]
   127       5.852539       5.852539       5.852539    1[6-(6,7)]
   128       6.949775       6.949775       6.949775    1[6-(6,6)]
   129       4.342919       4.342919       4.342919    1[6-(6,6)]
   130        3.29631        3.29631        3.29631    1[6-(6,7)]
   131       7.010528       7.010528       7.010528    1[6-(6,6)]
   132        8.23019        8.23019        8.23019    1[6-(6,6)]
   133       6.134212       6.134212       6.134212    1[6-(6,6)]
   134      10.479893      10.479893      10.479893    1[6-(6,6)]
   135      12.759051      12.759051      12.759051    1[6-(6,6)]
   136      13.815785      13.815785      13.815785    1[6-(6,6)]
   137       12.59336       12.59336       12.59336    1[6-(6,6)]
   138      10.314202      10.314202      10.314202    1[6-(6,6)]
   139       9.490355       9.490355       9.490355    1[6-(6,6)]
   140       8.656382       8.656382       8.656382    1[6-(6,6)]
   141       6.763834       6.763834       6.763834    1[6-(6,6)]
   142       5.551535       5.551535       5.551535    1[6-(6,6)]
   143       6.146178       6.146178       6.146178    1[6-(6,6)]
   144       5.816639       5.816639       5.816639    1[6-(6,6)]
   145       3.978401       3.978401       3.978401    1[6-(6,6)]
   146      -6.371701      -6.371701      -6.371701    1[6-(6,6)]
   147      -5.591117      -5.591117      -5.591117    1[6-(6,6)]
   148       5.511954       5.511954       5.511954    1[6-(6,6)]
   149       7.564669       7.564669       7.564669    1[6-(6,6)]
   150       0.185941       0.185941       0.185941    1[6-(6,6)]
   151      11.565162      11.565162      11.565162    1[6-(6,6)]
   152      11.915873      11.915873      11.915873    1[6-(6,6)]
   153       10.08868       10.08868       10.08868    1[6-(6,6)]
   154      -2.657483      -2.657483      -2.657483    1[6-(6,7)]
   155       7.387933       7.387933       7.387933    1[6-(6,6)]
   156       11.10215       11.10215       11.10215    1[6-(6,6)]
   157       0.947194       0.947194       0.947194    1[6-(6,7)]
   158       8.522909       8.522909       8.522909    1[6-(6,6)]
   159      11.219974      11.219974      11.219974    1[6-(6,6)]
   160      11.371857      11.371857      11.371857    1[6-(6,6)]
   161       6.383667       6.383667       6.383667    1[6-(6,6)]
   162       5.420824       5.420824       5.420824    1[6-(6,6)]
   163       6.692955       6.692955       6.692955    1[6-(6,6)]
   164       8.927929       8.927929       8.927929    1[6-(6,6)]
   165       9.890772       9.890772       9.890772    1[6-(6,6)]
   166       9.467342       9.467342       9.467342    1[6-(6,6)]
   167      11.254033      11.254033      11.254033    1[6-(6,6)]
   168      13.056372      13.056372      13.056372    1[6-(6,6)]
   169      13.523065      13.523065      13.523065    1[6-(6,6)]
   170      11.665496      11.665496      11.665496    1[6-(6,6)]
   171      13.699801      13.699801      13.699801    1[6-(6,6)]
   172       15.57578       15.57578       15.57578    1[6-(6,6)]
   173      -0.949956      -0.949956      -0.949956    1[6-(6,6)]
   174      -1.193888      -1.193888      -1.193888    1[6-(6,6)]
   175      15.424818      15.424818      15.424818    1[6-(6,6)]
   176      14.437122      14.437122      14.437122    1[6-(6,6)]
   177      -4.126601      -4.126601      -4.126601    1[6-(6,6)]
   178      -5.779819      -5.779819      -5.779819    1[6-(6,6)]
   179      11.130686      11.130686      11.130686    1[6-(6,6)]
   180       11.28625       11.28625       11.28625    1[6-(6,6)]
   181       5.426347       5.426347       5.426347    6[1-(0),6-(1,6),7-(6,29)]
   182       4.237982       4.237982       4.237982    6[1-(0),6-(1,7),6-(6,6)]
   183       3.318403       3.318403       3.318403    6[6-(1,6),6-(1,6),6-(6,6)]
   184       3.576142       3.576142       3.576142    6[1-(0),6-(1,7),6-(6,6)]
   185       4.806851       4.806851       4.806851    6[1-(0),6-(1,6),7-(6,29)]
   186       2.073886       2.073886       2.073886    6[6-(1,6),6-(1,6),6-(6,6)]
   187       2.070205       2.070205       2.070205    6[1-(0),6-(6,15),6-(6,6)]
   188       0.926944       0.926944       0.926944    6[6-(1,6),6-(1,6),15-(6,6,29)]
   189      -0.265104      -0.265104      -0.265104    6[1-(0),6-(6,15),6-(6,15)]
   190      -0.336903      -0.336903      -0.336903    6[6-(1,6),6-(1,6),15-(6,6,29)]
   191       0.899328       0.899328       0.899328    6[1-(0),6-(6,15),6-(6,6)]
   192            0.0            0.0            0.0    6[6-(1,6),6-(1,6),15-(6,6,29)]
   193       0.601086       0.601086       0.601086    6[1-(0),6-(1,6),6-(6,15)]
   194      -0.181338      -0.181338      -0.181338    6[1-(0),6-(1,6),6-(1,6)]
   195       -1.56393       -1.56393       -1.56393    6[1-(0),6-(1,6),6-(1,6)]
   196      -2.165016      -2.165016      -2.165016    6[1-(0),6-(1,6),6-(1,6)]
   197      -1.384432      -1.384432      -1.384432    6[1-(0),6-(1,6),6-(6,15)]
   198       0.135314       0.135314       0.135314    6[6-(1,6),6-(1,6),15-(6,6,29)]
   199       -0.51548       -0.51548       -0.51548    6[1-(0),6-(1,6),6-(6,15)]
   200      -1.080667      -1.080667      -1.080667    6[1-(0),6-(1,6),6-(1,6)]
   201      -1.060416      -1.060416      -1.060416    6[1-(0),6-(1,6),6-(1,6)]
   202       -0.55322       -0.55322       -0.55322    6[1-(0),6-(1,6),6-(1,6)]
   203       0.137155       0.137155       0.137155    6[1-(0),6-(1,6),6-(6,15)]
   204      -1.709368      -1.709368      -1.709368    6[6-(1,6),6-(1,6),15-(6,6,29)]
   205      -1.364181      -1.364181      -1.364181    6[1-(0),6-(1,6),6-(6,15)]
   206      -1.404683      -1.404683      -1.404683    6[1-(0),6-(1,6),6-(1,6)]
   207      16.575443      16.575443      16.575443    6[1-(0),6-(1,6),6-(1,6)]
   208      16.230256      16.230256      16.230256    6[1-(0),6-(1,6),6-(1,6)]
   209      -2.196313      -2.196313      -2.196313    6[1-(0),6-(1,6),6-(6,15)]
   210      -3.120495      -3.120495      -3.120495    6[6-(1,6),6-(1,6),15-(6,6,29)]
   211      -3.804426      -3.804426      -3.804426    6[1-(0),6-(1,6),6-(6,15)]
   212      13.612354      13.612354      13.612354    6[1-(0),6-(1,6),6-(1,6)]
   213      -5.106934      -5.106934      -5.106934    6[1-(0),6-(1,6),6-(1,6)]
   214      -4.424843      -4.424843      -4.424843    6[1-(0),6-(1,6),6-(1,6)]
   215      -3.431624      -3.431624      -3.431624    6[1-(0),6-(1,6),6-(6,15)]
   216      -3.709615      -3.709615      -3.709615    6[1-(0),6-(1,6),7-(6,29)]
   217      -3.036729      -3.036729      -3.036729    6[1-(0),6-(1,7),6-(6,6)]
   218      -3.404009      -3.404009      -3.404009    6[6-(1,6),6-(1,6),6-(6,6)]
   219      -4.538065      -4.538065      -4.538065    6[1-(0),6-(1,7),6-(6,6)]
   220      13.235869      13.235869      13.235869    6[1-(0),6-(1,6),7-(6,29)]
   221      -2.729282      -2.729282      -2.729282    6[6-(1,6),6-(1,6),6-(6,6)]
   222      -2.130957      -2.130957      -2.130957    6[1-(0),6-(6,15),6-(6,6)]
   223      -1.451629      -1.451629      -1.451629    6[6-(1,6),6-(1,6),15-(6,6,29)]
   224      -1.381671      -1.381671      -1.381671    6[1-(0),6-(6,15),6-(6,15)]
   225      -1.881502      -1.881502      -1.881502    6[6-(1,6),6-(1,6),15-(6,6,29)]
   226       -2.63355       -2.63355       -2.63355    6[1-(0),6-(6,15),6-(6,6)]
   227       0.976651       0.976651       0.976651    6[6-(1,6),6-(1,6),15-(6,6,29)]
   228       1.702004       1.702004       1.702004    6[1-(0),6-(1,6),6-(6,15)]
   229        3.05698        3.05698        3.05698    6[1-(0),6-(1,6),6-(1,6)]
   230       3.684761       3.684761       3.684761    6[1-(0),6-(1,6),6-(1,6)]
   231       2.959407       2.959407       2.959407    6[1-(0),6-(1,6),6-(1,6)]
   232       1.605352       1.605352       1.605352    6[1-(0),6-(1,6),6-(6,15)]
   233      -1.351294      -1.351294      -1.351294    6[6-(1,6),6-(1,6),15-(6,6,29)]
   234      -0.541254      -0.541254      -0.541254    6[1-(0),6-(1,6),6-(6,15)]
   235      -1.042926      -1.042926      -1.042926    6[1-(0),6-(1,6),6-(1,6)]
   236      -2.127276      -2.127276      -2.127276    6[1-(0),6-(1,6),6-(1,6)]
   237      -2.906939      -2.906939      -2.906939    6[1-(0),6-(1,6),6-(1,6)]
   238      -2.509283      -2.509283      -2.509283    6[1-(0),6-(1,6),6-(6,15)]
   239      -3.345097      -3.345097      -3.345097    6[6-(1,6),6-(1,6),15-(6,6,29)]
   240       -3.84769       -3.84769       -3.84769    6[1-(0),6-(1,6),6-(6,15)]
   241       -4.91547       -4.91547       -4.91547    6[1-(0),6-(1,6),6-(1,6)]
   242       3.591791       3.591791       3.591791    6[1-(0),6-(1,6),6-(1,6)]
   243       4.091622       4.091622       4.091622    6[1-(0),6-(1,6),6-(1,6)]
   244      -4.022585      -4.022585      -4.022585    6[1-(0),6-(1,6),6-(6,15)]
   245      -0.550459      -0.550459      -0.550459    6[6-(1,6),6-(1,6),15-(6,6,29)]
   246      -0.756651      -0.756651      -0.756651    6[1-(0),6-(1,6),6-(6,15)]
   247       9.531777       9.531777       9.531777    6[1-(0),6-(1,6),6-(1,6)]
   248       1.619159       1.619159       1.619159    6[1-(0),6-(1,6),6-(1,6)]
   249       1.826272       1.826272       1.826272    6[1-(0),6-(1,6),6-(1,6)]
   250       0.742844       0.742844       0.742844    6[1-(0),6-(1,6),6-(6,15)]
   251      -1.716732      -1.716732      -1.716732    6[1-(0),6-(1,6),7-(6,29)]
   252      -1.201253      -1.201253      -1.201253    6[1-(0),6-(1,7),6-(6,6)]
   253       0.085606       0.085606       0.085606    6[6-(1,6),6-(1,6),6-(6,6)]
   254       0.961923       0.961923       0.961923    6[1-(0),6-(1,7),6-(6,6)]
   255       9.572279       9.572279       9.572279    6[1-(0),6-(1,6),7-(6,29)]
   256       0.655396       0.655396       0.655396    6[6-(1,6),6-(1,6),6-(6,6)]
   257       0.060753       0.060753       0.060753    6[1-(0),6-(6,15),6-(6,6)]
   258       0.524685       0.524685       0.524685    6[6-(1,6),6-(1,6),15-(6,6,29)]
   259       1.646775       1.646775       1.646775    6[1-(0),6-(6,15),6-(6,15)]
   260       2.218405       2.218405       2.218405    6[6-(1,6),6-(1,6),15-(6,6,29)]
   261       1.734222       1.734222       1.734222    6[1-(0),6-(6,15),6-(6,6)]
   262       -0.97665       -0.97665       -0.97665    6[6-(1,6),6-(1,6),15-(6,6,29)]
   263      -2.303091      -2.303091      -2.303091    6[1-(0),6-(1,6),6-(6,15)]
   264      -2.875642      -2.875642      -2.875642    6[1-(0),6-(1,6),6-(1,6)]
   265      -2.120832      -2.120832      -2.120832    6[1-(0),6-(1,6),6-(1,6)]
   266      -0.794392      -0.794392      -0.794392    6[1-(0),6-(1,6),6-(1,6)]
   267       -0.22092       -0.22092       -0.22092    6[1-(0),6-(1,6),6-(6,15)]
   268       1.215981       1.215981       1.215981    6[6-(1,6),6-(1,6),15-(6,6,29)]
   269       1.056734       1.056734       1.056734    6[1-(0),6-(1,6),6-(6,15)]
   270       2.123593       2.123593       2.123593    6[1-(0),6-(1,6),6-(1,6)]
   271       3.187692       3.187692       3.187692    6[1-(0),6-(1,6),6-(1,6)]
   272        3.46016        3.46016        3.46016    6[1-(0),6-(1,6),6-(1,6)]
   273       2.372129       2.372129       2.372129    6[1-(0),6-(1,6),6-(6,15)]
   274       5.054465       5.054465       5.054465    6[6-(1,6),6-(1,6),15-(6,6,29)]
   275       5.211871       5.211871       5.211871    6[1-(0),6-(1,6),6-(6,15)]
   276       6.320153       6.320153       6.320153    6[1-(0),6-(1,6),6-(1,6)]
   277       7.447766       7.447766       7.447766    6[1-(0),6-(1,6),6-(1,6)]
   278       7.293121       7.293121       7.293121    6[1-(0),6-(1,6),6-(1,6)]
   279       6.218898       6.218898       6.218898    6[1-(0),6-(1,6),6-(6,15)]
   280       3.670954       3.670954       3.670954    6[6-(1,6),6-(1,6),15-(6,6,29)]
   281       4.561077       4.561077       4.561077    6[1-(0),6-(1,6),6-(6,15)]
   282       4.470868       4.470868       4.470868    6[1-(0),6-(1,6),6-(1,6)]
   283       3.487774       3.487774       3.487774    6[1-(0),6-(1,6),6-(1,6)]
   284       2.598571       2.598571       2.598571    6[1-(0),6-(1,6),6-(1,6)]
   285       2.688781       2.688781       2.688781    6[1-(0),6-(1,6),6-(6,15)]
   286      14.631347      14.631347      14.631347    6[1-(0),6-(1,6),7-(6,29)]
   287      13.442982      13.442982      13.442982    6[1-(0),6-(1,7),6-(6,6)]
   288      12.523403      12.523403      12.523403    6[6-(1,6),6-(1,6),6-(6,6)]
   289      12.781142      12.781142      12.781142    6[1-(0),6-(1,7),6-(6,6)]
   290      -4.398149      -4.398149      -4.398149    6[1-(0),6-(1,6),7-(6,29)]
   291      11.278886      11.278886      11.278886    6[6-(1,6),6-(1,6),6-(6,6)]
   292      11.275204      11.275204      11.275204    6[1-(0),6-(6,15),6-(6,6)]
   293      10.131943      10.131943      10.131943    6[6-(1,6),6-(1,6),15-(6,6,29)]
   294       8.939896       8.939896       8.939896    6[1-(0),6-(6,15),6-(6,15)]
   295       8.868097       8.868097       8.868097    6[6-(1,6),6-(1,6),15-(6,6,29)]
   296      10.104328      10.104328      10.104328    6[1-(0),6-(6,15),6-(6,6)]
   297          9.205          9.205          9.205    6[6-(1,6),6-(1,6),15-(6,6,29)]
   298       9.806086       9.806086       9.806086    6[1-(0),6-(1,6),6-(6,15)]
   299       9.023661       9.023661       9.023661    6[1-(0),6-(1,6),6-(1,6)]
   300        7.64107        7.64107        7.64107    6[1-(0),6-(1,6),6-(1,6)]
   301       7.039984       7.039984       7.039984    6[1-(0),6-(1,6),6-(1,6)]
   302       7.820568       7.820568       7.820568    6[1-(0),6-(1,6),6-(6,15)]
   303       9.340313       9.340313       9.340313    6[6-(1,6),6-(1,6),15-(6,6,29)]
   304        8.68952        8.68952        8.68952    6[1-(0),6-(1,6),6-(6,15)]
   305       8.124333       8.124333       8.124333    6[1-(0),6-(1,6),6-(1,6)]
   306       8.144584       8.144584       8.144584    6[1-(0),6-(1,6),6-(1,6)]
   307       8.651779       8.651779       8.651779    6[1-(0),6-(1,6),6-(1,6)]
   308       9.342154       9.342154       9.342154    6[1-(0),6-(1,6),6-(6,15)]
   309       7.495632       7.495632       7.495632    6[6-(1,6),6-(1,6),15-(6,6,29)]
   310       7.840819       7.840819       7.840819    6[1-(0),6-(1,6),6-(6,15)]
   311       7.800317       7.800317       7.800317    6[1-(0),6-(1,6),6-(1,6)]
   312       7.370443       7.370443       7.370443    6[1-(0),6-(1,6),6-(1,6)]
   313       7.025256       7.025256       7.025256    6[1-(0),6-(1,6),6-(1,6)]
   314       7.008687       7.008687       7.008687    6[1-(0),6-(1,6),6-(6,15)]
   315       6.084505       6.084505       6.084505    6[6-(1,6),6-(1,6),15-(6,6,29)]
   316       5.400574       5.400574       5.400574    6[1-(0),6-(1,6),6-(6,15)]
   317       4.407354       4.407354       4.407354    6[1-(0),6-(1,6),6-(1,6)]
   318       4.098066       4.098066       4.098066    6[1-(0),6-(1,6),6-(1,6)]
   319       4.780157       4.780157       4.780157    6[1-(0),6-(1,6),6-(1,6)]
   320       5.773376       5.773376       5.773376    6[1-(0),6-(1,6),6-(6,15)]
   321       5.495385       5.495385       5.495385    6[1-(0),6-(1,6),7-(6,29)]
   322        6.16827        6.16827        6.16827    6[1-(0),6-(1,7),6-(6,6)]
   323       5.800991       5.800991       5.800991    6[6-(1,6),6-(1,6),6-(6,6)]
   324       4.666935       4.666935       4.666935    6[1-(0),6-(1,7),6-(6,6)]
   325       4.030869       4.030869       4.030869    6[1-(0),6-(1,6),7-(6,29)]
   326       6.475717       6.475717       6.475717    6[6-(1,6),6-(1,6),6-(6,6)]
   327       7.074042       7.074042       7.074042    6[1-(0),6-(6,15),6-(6,6)]
   328       7.753371       7.753371       7.753371    6[6-(1,6),6-(1,6),15-(6,6,29)]
   329        7.82333        7.82333        7.82333    6[1-(0),6-(6,15),6-(6,15)]
   330       7.323498       7.323498       7.323498    6[6-(1,6),6-(1,6),15-(6,6,29)]
   331        6.57145        6.57145        6.57145    6[1-(0),6-(6,15),6-(6,6)]
   332      10.181651      10.181651      10.181651    6[6-(1,6),6-(1,6),15-(6,6,29)]
   333      10.907004      10.907004      10.907004    6[1-(0),6-(1,6),6-(6,15)]
   334       12.26198       12.26198       12.26198    6[1-(0),6-(1,6),6-(1,6)]
   335      12.889761      12.889761      12.889761    6[1-(0),6-(1,6),6-(1,6)]
   336      12.164407      12.164407      12.164407    6[1-(0),6-(1,6),6-(1,6)]
   337      10.810352      10.810352      10.810352    6[1-(0),6-(1,6),6-(6,15)]
   338       7.853706       7.853706       7.853706    6[6-(1,6),6-(1,6),15-(6,6,29)]
   339       8.663746       8.663746       8.663746    6[1-(0),6-(1,6),6-(6,15)]
   340       8.162074       8.162074       8.162074    6[1-(0),6-(1,6),6-(1,6)]
   341       7.077725       7.077725       7.077725    6[1-(0),6-(1,6),6-(1,6)]
   342       6.298061       6.298061       6.298061    6[1-(0),6-(1,6),6-(1,6)]
   343       6.695717       6.695717       6.695717    6[1-(0),6-(1,6),6-(6,15)]
   344       5.859903       5.859903       5.859903    6[6-(1,6),6-(1,6),15-(6,6,29)]
   345        5.35731        5.35731        5.35731    6[1-(0),6-(1,6),6-(6,15)]
   346        4.28953        4.28953        4.28953    6[1-(0),6-(1,6),6-(1,6)]
   347      -5.613209      -5.613209      -5.613209    6[1-(0),6-(1,6),6-(1,6)]
   348      -5.113377      -5.113377      -5.113377    6[1-(0),6-(1,6),6-(1,6)]
   349       5.182415       5.182415       5.182415    6[1-(0),6-(1,6),6-(6,15)]
   350       8.654541       8.654541       8.654541    6[6-(1,6),6-(1,6),15-(6,6,29)]
   351       8.448349       8.448349       8.448349    6[1-(0),6-(1,6),6-(6,15)]
   352       0.326777       0.326777       0.326777    6[1-(0),6-(1,6),6-(1,6)]
   353      10.824159      10.824159      10.824159    6[1-(0),6-(1,6),6-(1,6)]
   354      11.031272      11.031272      11.031272    6[1-(0),6-(1,6),6-(1,6)]
   355       9.947843       9.947843       9.947843    6[1-(0),6-(1,6),6-(6,15)]
   356       7.488268       7.488268       7.488268    6[1-(0),6-(1,6),7-(6,29)]
   357       8.003747       8.003747       8.003747    6[1-(0),6-(1,7),6-(6,6)]
   358       9.290606       9.290606       9.290606    6[6-(1,6),6-(1,6),6-(6,6)]
   359      10.166922      10.166922      10.166922    6[1-(0),6-(1,7),6-(6,6)]
   360       0.367279       0.367279       0.367279    6[1-(0),6-(1,6),7-(6,29)]
   361       9.860396       9.860396       9.860396    6[6-(1,6),6-(1,6),6-(6,6)]
   362       9.265753       9.265753       9.265753    6[1-(0),6-(6,15),6-(6,6)]
   363       9.729685       9.729685       9.729685    6[6-(1,6),6-(1,6),15-(6,6,29)]
   364      10.851775      10.851775      10.851775    6[1-(0),6-(6,15),6-(6,15)]
   365      11.423405      11.423405      11.423405    6[6-(1,6),6-(1,6),15-(6,6,29)]
   366      10.939222      10.939222      10.939222    6[1-(0),6-(6,15),6-(6,6)]
   367       8.228349       8.228349       8.228349    6[6-(1,6),6-(1,6),15-(6,6,29)]
   368       6.901909       6.901909       6.901909    6[1-(0),6-(1,6),6-(6,15)]
   369       6.329358       6.329358       6.329358    6[1-(0),6-(1,6),6-(1,6)]
   370       7.084168       7.084168       7.084168    6[1-(0),6-(1,6),6-(1,6)]
   371       8.410609       8.410609       8.410609    6[1-(0),6-(1,6),6-(1,6)]
   372        8.98408        8.98408        8.98408    6[1-(0),6-(1,6),6-(6,15)]
   373      10.420981      10.420981      10.420981    6[6-(1,6),6-(1,6),15-(6,6,29)]
   374      10.261734      10.261734      10.261734    6[1-(0),6-(1,6),6-(6,15)]
   375      11.328593      11.328593      11.328593    6[1-(0),6-(1,6),6-(1,6)]
   376      12.392692      12.392692      12.392692    6[1-(0),6-(1,6),6-(1,6)]
   377      12.665159      12.665159      12.665159    6[1-(0),6-(1,6),6-(1,6)]
   378      11.577129      11.577129      11.577129    6[1-(0),6-(1,6),6-(6,15)]
   379      14.259465      14.259465      14.259465    6[6-(1,6),6-(1,6),15-(6,6,29)]
   380      14.416871      14.416871      14.416871    6[1-(0),6-(1,6),6-(6,15)]
   381      15.525153      15.525153      15.525153    6[1-(0),6-(1,6),6-(1,6)]
   382      -1.757234      -1.757234      -1.757234    6[1-(0),6-(1,6),6-(1,6)]
   383      -1.911878      -1.911878      -1.911878    6[1-(0),6-(1,6),6-(1,6)]
   384      15.423898      15.423898      15.423898    6[1-(0),6-(1,6),6-(6,15)]
   385      12.875954      12.875954      12.875954    6[6-(1,6),6-(1,6),15-(6,6,29)]
   386      13.766077      13.766077      13.766077    6[1-(0),6-(1,6),6-(6,15)]
   387      -4.734131      -4.734131      -4.734131    6[1-(0),6-(1,6),6-(1,6)]
   388      12.692774      12.692774      12.692774    6[1-(0),6-(1,6),6-(1,6)]
   389      11.803572      11.803572      11.803572    6[1-(0),6-(1,6),6-(1,6)]
   390       11.89378       11.89378       11.89378    6[1-(0),6-(1,6),6-(6,15)]
   391       5.782581       5.782581       5.782581    7[6-(1,6),6-(1,6),29-(15,15,17)]
   392      13.576454      13.576454      13.576454    7[6-(1,6),6-(1,6),29-(15,15,17)]
   393       8.255965       8.255965       8.255965    7[6-(1,6),6-(1,6),29-(15,15,17)]
   394      -3.422419      -3.422419      -3.422419    7[6-(1,6),6-(1,6),29-(15,15,17)]
   395       4.371455       4.371455       4.371455    7[6-(1,6),6-(1,6),29-(15,15,17)]
   396      -0.949035      -0.949035      -0.949035    7[6-(1,6),6-(1,6),29-(15,15,17)]
   397       4.226936       4.226936       4.226936    17[29-(7,15,15)]
   398      -0.501672      -0.501672      -0.501672    17[29-(7,15,15)]
   399      -3.725263      -3.725263      -3.725263    17[29-(7,15,15)]
   400      13.431936      13.431936      13.431936    17[29-(7,15,15)]
   401       8.703328       8.703328       8.703328    17[29-(7,15,15)]
   402       5.479736       5.479736       5.479736    17[29-(7,15,15)]
