# Supplementary material for: A collection of forcefield precursors for metal–organic frameworks
Source: RSC Adv. 2019 Nov 13;9(63):36492–507. doi: 10.1039/c9ra07327b (PMC9075174; doi:10.1039/c9ra07327b)
Supplement: RA-009-C9RA07327B-s829 [file RA-009-C9RA07327B-s829.txt]

GEGDED_clean

12.247300    0.000000    0.000000
0.000000    25.914000    0.000000
0.000000    0.000000    25.914100

     1      11.339653      11.339653      11.339653    29[8-(6),8-(6),8-(6),8-(6)]
     2       0.907647       0.907647       0.907647    29[8-(6),8-(6),8-(6),8-(6)]
     3       0.907647       0.907647       0.907647    29[8-(6),8-(6),8-(6),8-(6)]
     4      11.339653      11.339653      11.339653    29[8-(6),8-(6),8-(6),8-(6)]
     5       0.907647       0.907647       0.907647    29[8-(6),8-(6),8-(6),8-(6)]
     6      11.339653      11.339653      11.339653    29[8-(6),8-(6),8-(6),8-(6)]
     7      11.339653      11.339653      11.339653    29[8-(6),8-(6),8-(6),8-(6)]
     8       0.907647       0.907647       0.907647    29[8-(6),8-(6),8-(6),8-(6)]
     9       0.056827       0.056827       0.056827    29[8-(6),8-(6),8-(6),8-(6)]
    10      10.462256      10.462256      10.462256    29[8-(6),8-(6),8-(6),8-(6)]
    11      12.190473      12.190473      12.190473    29[8-(6),8-(6),8-(6),8-(6)]
    12       1.785044       1.785044       1.785044    29[8-(6),8-(6),8-(6),8-(6)]
    13      12.190473      12.190473      12.190473    29[8-(6),8-(6),8-(6),8-(6)]
    14       1.785044       1.785044       1.785044    29[8-(6),8-(6),8-(6),8-(6)]
    15       0.056827       0.056827       0.056827    29[8-(6),8-(6),8-(6),8-(6)]
    16      10.462256      10.462256      10.462256    29[8-(6),8-(6),8-(6),8-(6)]
    17      11.050739      11.050739      11.050739    1[6-(6,6)]
    18       8.106488       8.106488       8.106488    1[6-(6,6)]
    19       8.544941       8.544941       8.544941    1[6-(6,6)]
    20       5.949738       5.949738       5.949738    1[6-(1,6,8)]
    21       7.160996       7.160996       7.160996    1[6-(1,6,8)]
    22       4.113868       4.113868       4.113868    1[6-(1,6,8)]
    23        5.28471        5.28471        5.28471    1[6-(1,6,8)]
    24        2.58663        2.58663        2.58663    1[6-(6,6)]
    25      -0.022045      -0.022045      -0.022045    1[6-(6,6)]
    26       3.031207       3.031207       3.031207    1[6-(6,6)]
    27       1.196561       1.196561       1.196561    1[6-(6,6)]
    28       4.140812       4.140812       4.140812    1[6-(6,6)]
    29       3.702359       3.702359       3.702359    1[6-(6,6)]
    30       6.297562       6.297562       6.297562    1[6-(1,6,8)]
    31       5.086304       5.086304       5.086304    1[6-(1,6,8)]
    32       8.133432       8.133432       8.133432    1[6-(1,6,8)]
    33        6.96259        6.96259        6.96259    1[6-(1,6,8)]
    34        9.66067        9.66067        9.66067    1[6-(6,6)]
    35       0.022045       0.022045       0.022045    1[6-(6,6)]
    36       9.216093       9.216093       9.216093    1[6-(6,6)]
    37       1.196561       1.196561       1.196561    1[6-(6,6)]
    38       4.140812       4.140812       4.140812    1[6-(6,6)]
    39       3.702359       3.702359       3.702359    1[6-(6,6)]
    40       6.297562       6.297562       6.297562    1[6-(1,6,8)]
    41       5.086304       5.086304       5.086304    1[6-(1,6,8)]
    42       8.133432       8.133432       8.133432    1[6-(1,6,8)]
    43        6.96259        6.96259        6.96259    1[6-(1,6,8)]
    44        9.66067        9.66067        9.66067    1[6-(6,6)]
    45       0.022045       0.022045       0.022045    1[6-(6,6)]
    46       9.216093       9.216093       9.216093    1[6-(6,6)]
    47      11.050739      11.050739      11.050739    1[6-(6,6)]
    48       8.106488       8.106488       8.106488    1[6-(6,6)]
    49       8.544941       8.544941       8.544941    1[6-(6,6)]
    50       5.949738       5.949738       5.949738    1[6-(1,6,8)]
    51       7.160996       7.160996       7.160996    1[6-(1,6,8)]
    52       4.113868       4.113868       4.113868    1[6-(1,6,8)]
    53        5.28471        5.28471        5.28471    1[6-(1,6,8)]
    54        2.58663        2.58663        2.58663    1[6-(6,6)]
    55      -0.022045      -0.022045      -0.022045    1[6-(6,6)]
    56       3.031207       3.031207       3.031207    1[6-(6,6)]
    57       1.196561       1.196561       1.196561    1[6-(6,6)]
    58       4.140812       4.140812       4.140812    1[6-(6,6)]
    59       3.702359       3.702359       3.702359    1[6-(6,6)]
    60       6.297562       6.297562       6.297562    1[6-(1,6,8)]
    61       5.086304       5.086304       5.086304    1[6-(1,6,8)]
    62       8.133432       8.133432       8.133432    1[6-(1,6,8)]
    63        6.96259        6.96259        6.96259    1[6-(1,6,8)]
    64        9.66067        9.66067        9.66067    1[6-(6,6)]
    65       0.022045       0.022045       0.022045    1[6-(6,6)]
    66       9.216093       9.216093       9.216093    1[6-(6,6)]
    67      11.050739      11.050739      11.050739    1[6-(6,6)]
    68       8.106488       8.106488       8.106488    1[6-(6,6)]
    69       8.544941       8.544941       8.544941    1[6-(6,6)]
    70       5.949738       5.949738       5.949738    1[6-(1,6,8)]
    71       7.160996       7.160996       7.160996    1[6-(1,6,8)]
    72       4.113868       4.113868       4.113868    1[6-(1,6,8)]
    73        5.28471        5.28471        5.28471    1[6-(1,6,8)]
    74        2.58663        2.58663        2.58663    1[6-(6,6)]
    75      -0.022045      -0.022045      -0.022045    1[6-(6,6)]
    76       3.031207       3.031207       3.031207    1[6-(6,6)]
    77      11.050739      11.050739      11.050739    1[6-(6,6)]
    78       8.106488       8.106488       8.106488    1[6-(6,6)]
    79       8.544941       8.544941       8.544941    1[6-(6,6)]
    80       5.949738       5.949738       5.949738    1[6-(1,6,8)]
    81       7.160996       7.160996       7.160996    1[6-(1,6,8)]
    82       4.113868       4.113868       4.113868    1[6-(1,6,8)]
    83        5.28471        5.28471        5.28471    1[6-(1,6,8)]
    84        2.58663        2.58663        2.58663    1[6-(6,6)]
    85      -0.022045      -0.022045      -0.022045    1[6-(6,6)]
    86       3.031207       3.031207       3.031207    1[6-(6,6)]
    87       1.196561       1.196561       1.196561    1[6-(6,6)]
    88       4.140812       4.140812       4.140812    1[6-(6,6)]
    89       3.702359       3.702359       3.702359    1[6-(6,6)]
    90       6.297562       6.297562       6.297562    1[6-(1,6,8)]
    91       5.086304       5.086304       5.086304    1[6-(1,6,8)]
    92       8.133432       8.133432       8.133432    1[6-(1,6,8)]
    93        6.96259        6.96259        6.96259    1[6-(1,6,8)]
    94        9.66067        9.66067        9.66067    1[6-(6,6)]
    95       0.022045       0.022045       0.022045    1[6-(6,6)]
    96       9.216093       9.216093       9.216093    1[6-(6,6)]
    97      10.685769      10.685769      10.685769    6[6-(6,6),8-(29),8-(29)]
    98       9.903167       9.903167       9.903167    6[6-(1,6),6-(1,6),6-(8,8)]
    99      10.307328      10.307328      10.307328    6[1-(0),6-(6,6),6-(6,6)]
   100       9.644749       9.644749       9.644749    6[6-(1,6),6-(1,6),6-(8,8)]
   101       8.565762       8.565762       8.565762    6[1-(0),6-(6,6),6-(6,8)]
   102       8.159151       8.159151       8.159151    6[6-(1,6),6-(1,6),8-(6)]
   103       8.832753       8.832753       8.832753    6[1-(0),6-(6,6),6-(6,8)]
   104      10.190978      10.190978      10.190978    6[6-(6,6),8-(29),8-(29)]
   105       6.502092       6.502092       6.502092    6[1-(0),1-(0),6-(6,6,6),8-(6)]
   106       4.727458       4.727458       4.727458    6[1-(0),1-(0),6-(6,6,6),8-(6)]
   107       2.965071       2.965071       2.965071    6[6-(1,6),6-(1,6),8-(6)]
   108       2.285346       2.285346       2.285346    6[1-(0),6-(6,6),6-(6,8)]
   109       1.161044       1.161044       1.161044    6[6-(1,6),6-(1,6),6-(8,8)]
   110       0.734838       0.734838       0.734838    6[1-(0),6-(6,6),6-(6,6)]
   111       1.451305       1.451305       1.451305    6[6-(1,6),6-(1,6),6-(8,8)]
   112       2.554787       2.554787       2.554787    6[1-(0),6-(6,6),6-(6,8)]
   113       0.420082       0.420082       0.420082    6[6-(6,6),8-(29),8-(29)]
   114       0.955289       0.955289       0.955289    6[6-(6,6),8-(29),8-(29)]
   115       1.561531       1.561531       1.561531    6[6-(6,6),8-(29),8-(29)]
   116       2.344133       2.344133       2.344133    6[6-(1,6),6-(1,6),6-(8,8)]
   117       1.939972       1.939972       1.939972    6[1-(0),6-(6,6),6-(6,6)]
   118       2.602551       2.602551       2.602551    6[6-(1,6),6-(1,6),6-(8,8)]
   119       3.681538       3.681538       3.681538    6[1-(0),6-(6,6),6-(6,8)]
   120       4.088149       4.088149       4.088149    6[6-(1,6),6-(1,6),8-(6)]
   121       3.414547       3.414547       3.414547    6[1-(0),6-(6,6),6-(6,8)]
   122       2.056322       2.056322       2.056322    6[6-(6,6),8-(29),8-(29)]
   123       5.745208       5.745208       5.745208    6[1-(0),1-(0),6-(6,6,6),8-(6)]
   124       7.519842       7.519842       7.519842    6[1-(0),1-(0),6-(6,6,6),8-(6)]
   125       9.282229       9.282229       9.282229    6[6-(1,6),6-(1,6),8-(6)]
   126       9.961954       9.961954       9.961954    6[1-(0),6-(6,6),6-(6,8)]
   127      11.086256      11.086256      11.086256    6[6-(1,6),6-(1,6),6-(8,8)]
   128      11.512462      11.512462      11.512462    6[1-(0),6-(6,6),6-(6,6)]
   129      10.795995      10.795995      10.795995    6[6-(1,6),6-(1,6),6-(8,8)]
   130       9.692513       9.692513       9.692513    6[1-(0),6-(6,6),6-(6,8)]
   131      11.827218      11.827218      11.827218    6[6-(6,6),8-(29),8-(29)]
   132      11.292011      11.292011      11.292011    6[6-(6,6),8-(29),8-(29)]
   133       1.561531       1.561531       1.561531    6[6-(6,6),8-(29),8-(29)]
   134       2.344133       2.344133       2.344133    6[6-(1,6),6-(1,6),6-(8,8)]
   135       1.939972       1.939972       1.939972    6[1-(0),6-(6,6),6-(6,6)]
   136       2.602551       2.602551       2.602551    6[6-(1,6),6-(1,6),6-(8,8)]
   137       3.681538       3.681538       3.681538    6[1-(0),6-(6,6),6-(6,8)]
   138       4.088149       4.088149       4.088149    6[6-(1,6),6-(1,6),8-(6)]
   139       3.414547       3.414547       3.414547    6[1-(0),6-(6,6),6-(6,8)]
   140       2.056322       2.056322       2.056322    6[6-(6,6),8-(29),8-(29)]
   141       5.745208       5.745208       5.745208    6[1-(0),1-(0),6-(6,6,6),8-(6)]
   142       7.519842       7.519842       7.519842    6[1-(0),1-(0),6-(6,6,6),8-(6)]
   143       9.282229       9.282229       9.282229    6[6-(1,6),6-(1,6),8-(6)]
   144       9.961954       9.961954       9.961954    6[1-(0),6-(6,6),6-(6,8)]
   145      11.086256      11.086256      11.086256    6[6-(1,6),6-(1,6),6-(8,8)]
   146      11.512462      11.512462      11.512462    6[1-(0),6-(6,6),6-(6,6)]
   147      10.795995      10.795995      10.795995    6[6-(1,6),6-(1,6),6-(8,8)]
   148       9.692513       9.692513       9.692513    6[1-(0),6-(6,6),6-(6,8)]
   149      11.827218      11.827218      11.827218    6[6-(6,6),8-(29),8-(29)]
   150      11.292011      11.292011      11.292011    6[6-(6,6),8-(29),8-(29)]
   151      10.685769      10.685769      10.685769    6[6-(6,6),8-(29),8-(29)]
   152       9.903167       9.903167       9.903167    6[6-(1,6),6-(1,6),6-(8,8)]
   153      10.307328      10.307328      10.307328    6[1-(0),6-(6,6),6-(6,6)]
   154       9.644749       9.644749       9.644749    6[6-(1,6),6-(1,6),6-(8,8)]
   155       8.565762       8.565762       8.565762    6[1-(0),6-(6,6),6-(6,8)]
   156       8.159151       8.159151       8.159151    6[6-(1,6),6-(1,6),8-(6)]
   157       8.832753       8.832753       8.832753    6[1-(0),6-(6,6),6-(6,8)]
   158      10.190978      10.190978      10.190978    6[6-(6,6),8-(29),8-(29)]
   159       6.502092       6.502092       6.502092    6[1-(0),1-(0),6-(6,6,6),8-(6)]
   160       4.727458       4.727458       4.727458    6[1-(0),1-(0),6-(6,6,6),8-(6)]
   161       2.965071       2.965071       2.965071    6[6-(1,6),6-(1,6),8-(6)]
   162       2.285346       2.285346       2.285346    6[1-(0),6-(6,6),6-(6,8)]
   163       1.161044       1.161044       1.161044    6[6-(1,6),6-(1,6),6-(8,8)]
   164       0.734838       0.734838       0.734838    6[1-(0),6-(6,6),6-(6,6)]
   165       1.451305       1.451305       1.451305    6[6-(1,6),6-(1,6),6-(8,8)]
   166       2.554787       2.554787       2.554787    6[1-(0),6-(6,6),6-(6,8)]
   167       0.420082       0.420082       0.420082    6[6-(6,6),8-(29),8-(29)]
   168       0.955289       0.955289       0.955289    6[6-(6,6),8-(29),8-(29)]
   169       1.561531       1.561531       1.561531    6[6-(6,6),8-(29),8-(29)]
   170       2.344133       2.344133       2.344133    6[6-(1,6),6-(1,6),6-(8,8)]
   171       1.939972       1.939972       1.939972    6[1-(0),6-(6,6),6-(6,6)]
   172       2.602551       2.602551       2.602551    6[6-(1,6),6-(1,6),6-(8,8)]
   173       3.681538       3.681538       3.681538    6[1-(0),6-(6,6),6-(6,8)]
   174       4.088149       4.088149       4.088149    6[6-(1,6),6-(1,6),8-(6)]
   175       3.414547       3.414547       3.414547    6[1-(0),6-(6,6),6-(6,8)]
   176       2.056322       2.056322       2.056322    6[6-(6,6),8-(29),8-(29)]
   177       5.745208       5.745208       5.745208    6[1-(0),1-(0),6-(6,6,6),8-(6)]
   178       7.519842       7.519842       7.519842    6[1-(0),1-(0),6-(6,6,6),8-(6)]
   179       9.282229       9.282229       9.282229    6[6-(1,6),6-(1,6),8-(6)]
   180       9.961954       9.961954       9.961954    6[1-(0),6-(6,6),6-(6,8)]
   181      11.086256      11.086256      11.086256    6[6-(1,6),6-(1,6),6-(8,8)]
   182      11.512462      11.512462      11.512462    6[1-(0),6-(6,6),6-(6,6)]
   183      10.795995      10.795995      10.795995    6[6-(1,6),6-(1,6),6-(8,8)]
   184       9.692513       9.692513       9.692513    6[1-(0),6-(6,6),6-(6,8)]
   185      11.827218      11.827218      11.827218    6[6-(6,6),8-(29),8-(29)]
   186      11.292011      11.292011      11.292011    6[6-(6,6),8-(29),8-(29)]
   187      10.685769      10.685769      10.685769    6[6-(6,6),8-(29),8-(29)]
   188       9.903167       9.903167       9.903167    6[6-(1,6),6-(1,6),6-(8,8)]
   189      10.307328      10.307328      10.307328    6[1-(0),6-(6,6),6-(6,6)]
   190       9.644749       9.644749       9.644749    6[6-(1,6),6-(1,6),6-(8,8)]
   191       8.565762       8.565762       8.565762    6[1-(0),6-(6,6),6-(6,8)]
   192       8.159151       8.159151       8.159151    6[6-(1,6),6-(1,6),8-(6)]
   193       8.832753       8.832753       8.832753    6[1-(0),6-(6,6),6-(6,8)]
   194      10.190978      10.190978      10.190978    6[6-(6,6),8-(29),8-(29)]
   195       6.502092       6.502092       6.502092    6[1-(0),1-(0),6-(6,6,6),8-(6)]
   196       4.727458       4.727458       4.727458    6[1-(0),1-(0),6-(6,6,6),8-(6)]
   197       2.965071       2.965071       2.965071    6[6-(1,6),6-(1,6),8-(6)]
   198       2.285346       2.285346       2.285346    6[1-(0),6-(6,6),6-(6,8)]
   199       1.161044       1.161044       1.161044    6[6-(1,6),6-(1,6),6-(8,8)]
   200       0.734838       0.734838       0.734838    6[1-(0),6-(6,6),6-(6,6)]
   201       1.451305       1.451305       1.451305    6[6-(1,6),6-(1,6),6-(8,8)]
   202       2.554787       2.554787       2.554787    6[1-(0),6-(6,6),6-(6,8)]
   203       0.420082       0.420082       0.420082    6[6-(6,6),8-(29),8-(29)]
   204       0.955289       0.955289       0.955289    6[6-(6,6),8-(29),8-(29)]
   205      10.685769      10.685769      10.685769    6[6-(6,6),8-(29),8-(29)]
   206       9.903167       9.903167       9.903167    6[6-(1,6),6-(1,6),6-(8,8)]
   207      10.307328      10.307328      10.307328    6[1-(0),6-(6,6),6-(6,6)]
   208       9.644749       9.644749       9.644749    6[6-(1,6),6-(1,6),6-(8,8)]
   209       8.565762       8.565762       8.565762    6[1-(0),6-(6,6),6-(6,8)]
   210       8.159151       8.159151       8.159151    6[6-(1,6),6-(1,6),8-(6)]
   211       8.832753       8.832753       8.832753    6[1-(0),6-(6,6),6-(6,8)]
   212      10.190978      10.190978      10.190978    6[6-(6,6),8-(29),8-(29)]
   213       6.502092       6.502092       6.502092    6[1-(0),1-(0),6-(6,6,6),8-(6)]
   214       4.727458       4.727458       4.727458    6[1-(0),1-(0),6-(6,6,6),8-(6)]
   215       2.965071       2.965071       2.965071    6[6-(1,6),6-(1,6),8-(6)]
   216       2.285346       2.285346       2.285346    6[1-(0),6-(6,6),6-(6,8)]
   217       1.161044       1.161044       1.161044    6[6-(1,6),6-(1,6),6-(8,8)]
   218       0.734838       0.734838       0.734838    6[1-(0),6-(6,6),6-(6,6)]
   219       1.451305       1.451305       1.451305    6[6-(1,6),6-(1,6),6-(8,8)]
   220       2.554787       2.554787       2.554787    6[1-(0),6-(6,6),6-(6,8)]
   221       0.420082       0.420082       0.420082    6[6-(6,6),8-(29),8-(29)]
   222       0.955289       0.955289       0.955289    6[6-(6,6),8-(29),8-(29)]
   223       1.561531       1.561531       1.561531    6[6-(6,6),8-(29),8-(29)]
   224       2.344133       2.344133       2.344133    6[6-(1,6),6-(1,6),6-(8,8)]
   225       1.939972       1.939972       1.939972    6[1-(0),6-(6,6),6-(6,6)]
   226       2.602551       2.602551       2.602551    6[6-(1,6),6-(1,6),6-(8,8)]
   227       3.681538       3.681538       3.681538    6[1-(0),6-(6,6),6-(6,8)]
   228       4.088149       4.088149       4.088149    6[6-(1,6),6-(1,6),8-(6)]
   229       3.414547       3.414547       3.414547    6[1-(0),6-(6,6),6-(6,8)]
   230       2.056322       2.056322       2.056322    6[6-(6,6),8-(29),8-(29)]
   231       5.745208       5.745208       5.745208    6[1-(0),1-(0),6-(6,6,6),8-(6)]
   232       7.519842       7.519842       7.519842    6[1-(0),1-(0),6-(6,6,6),8-(6)]
   233       9.282229       9.282229       9.282229    6[6-(1,6),6-(1,6),8-(6)]
   234       9.961954       9.961954       9.961954    6[1-(0),6-(6,6),6-(6,8)]
   235      11.086256      11.086256      11.086256    6[6-(1,6),6-(1,6),6-(8,8)]
   236      11.512462      11.512462      11.512462    6[1-(0),6-(6,6),6-(6,6)]
   237      10.795995      10.795995      10.795995    6[6-(1,6),6-(1,6),6-(8,8)]
   238       9.692513       9.692513       9.692513    6[1-(0),6-(6,6),6-(6,8)]
   239      11.827218      11.827218      11.827218    6[6-(6,6),8-(29),8-(29)]
   240      11.292011      11.292011      11.292011    6[6-(6,6),8-(29),8-(29)]
   241       5.605589       5.605589       5.605589    6[6-(1,1,8),6-(1,1,8),6-(1,1,8),6-(1,1,8)]
   242       6.641711       6.641711       6.641711    6[6-(1,1,8),6-(1,1,8),6-(1,1,8),6-(1,1,8)]
   243       6.641711       6.641711       6.641711    6[6-(1,1,8),6-(1,1,8),6-(1,1,8),6-(1,1,8)]
   244       5.605589       5.605589       5.605589    6[6-(1,1,8),6-(1,1,8),6-(1,1,8),6-(1,1,8)]
   245       10.25099       10.25099       10.25099    8[6-(6,8),29-(8,8,8)]
   246      11.792925      11.792925      11.792925    8[6-(6,8),29-(8,8,8)]
   247      11.230774      11.230774      11.230774    8[6-(6,8),29-(8,8,8)]
   248        9.59331        9.59331        9.59331    8[6-(6,8),29-(8,8,8)]
   249       7.163446       7.163446       7.163446    8[6-(1,1,6),6-(6,6)]
   250       3.987721       3.987721       3.987721    8[6-(1,1,6),6-(6,6)]
   251       1.526014       1.526014       1.526014    8[6-(6,8),29-(8,8,8)]
   252       -0.02327       -0.02327       -0.02327    8[6-(6,8),29-(8,8,8)]
   253      11.599418      11.599418      11.599418    8[6-(6,8),29-(8,8,8)]
   254        0.88303        0.88303        0.88303    8[6-(6,8),29-(8,8,8)]
   255        1.99631        1.99631        1.99631    8[6-(6,8),29-(8,8,8)]
   256       0.454375       0.454375       0.454375    8[6-(6,8),29-(8,8,8)]
   257       1.016526       1.016526       1.016526    8[6-(6,8),29-(8,8,8)]
   258        2.65399        2.65399        2.65399    8[6-(6,8),29-(8,8,8)]
   259       5.083854       5.083854       5.083854    8[6-(1,1,6),6-(6,6)]
   260       8.259579       8.259579       8.259579    8[6-(1,1,6),6-(6,6)]
   261      10.721286      10.721286      10.721286    8[6-(6,8),29-(8,8,8)]
   262        0.02327        0.02327        0.02327    8[6-(6,8),29-(8,8,8)]
   263       0.647882       0.647882       0.647882    8[6-(6,8),29-(8,8,8)]
   264       11.36427       11.36427       11.36427    8[6-(6,8),29-(8,8,8)]
   265        1.99631        1.99631        1.99631    8[6-(6,8),29-(8,8,8)]
   266       0.454375       0.454375       0.454375    8[6-(6,8),29-(8,8,8)]
   267       1.016526       1.016526       1.016526    8[6-(6,8),29-(8,8,8)]
   268        2.65399        2.65399        2.65399    8[6-(6,8),29-(8,8,8)]
   269       5.083854       5.083854       5.083854    8[6-(1,1,6),6-(6,6)]
   270       8.259579       8.259579       8.259579    8[6-(1,1,6),6-(6,6)]
   271      10.721286      10.721286      10.721286    8[6-(6,8),29-(8,8,8)]
   272        0.02327        0.02327        0.02327    8[6-(6,8),29-(8,8,8)]
   273       0.647882       0.647882       0.647882    8[6-(6,8),29-(8,8,8)]
   274       11.36427       11.36427       11.36427    8[6-(6,8),29-(8,8,8)]
   275       10.25099       10.25099       10.25099    8[6-(6,8),29-(8,8,8)]
   276      11.792925      11.792925      11.792925    8[6-(6,8),29-(8,8,8)]
   277      11.230774      11.230774      11.230774    8[6-(6,8),29-(8,8,8)]
   278        9.59331        9.59331        9.59331    8[6-(6,8),29-(8,8,8)]
   279       7.163446       7.163446       7.163446    8[6-(1,1,6),6-(6,6)]
   280       3.987721       3.987721       3.987721    8[6-(1,1,6),6-(6,6)]
   281       1.526014       1.526014       1.526014    8[6-(6,8),29-(8,8,8)]
   282       -0.02327       -0.02327       -0.02327    8[6-(6,8),29-(8,8,8)]
   283      11.599418      11.599418      11.599418    8[6-(6,8),29-(8,8,8)]
   284        0.88303        0.88303        0.88303    8[6-(6,8),29-(8,8,8)]
   285        1.99631        1.99631        1.99631    8[6-(6,8),29-(8,8,8)]
   286       0.454375       0.454375       0.454375    8[6-(6,8),29-(8,8,8)]
   287       1.016526       1.016526       1.016526    8[6-(6,8),29-(8,8,8)]
   288        2.65399        2.65399        2.65399    8[6-(6,8),29-(8,8,8)]
   289       5.083854       5.083854       5.083854    8[6-(1,1,6),6-(6,6)]
   290       8.259579       8.259579       8.259579    8[6-(1,1,6),6-(6,6)]
   291      10.721286      10.721286      10.721286    8[6-(6,8),29-(8,8,8)]
   292        0.02327        0.02327        0.02327    8[6-(6,8),29-(8,8,8)]
   293       0.647882       0.647882       0.647882    8[6-(6,8),29-(8,8,8)]
   294       11.36427       11.36427       11.36427    8[6-(6,8),29-(8,8,8)]
   295       10.25099       10.25099       10.25099    8[6-(6,8),29-(8,8,8)]
   296      11.792925      11.792925      11.792925    8[6-(6,8),29-(8,8,8)]
   297      11.230774      11.230774      11.230774    8[6-(6,8),29-(8,8,8)]
   298        9.59331        9.59331        9.59331    8[6-(6,8),29-(8,8,8)]
   299       7.163446       7.163446       7.163446    8[6-(1,1,6),6-(6,6)]
   300       3.987721       3.987721       3.987721    8[6-(1,1,6),6-(6,6)]
   301       1.526014       1.526014       1.526014    8[6-(6,8),29-(8,8,8)]
   302       -0.02327       -0.02327       -0.02327    8[6-(6,8),29-(8,8,8)]
   303      11.599418      11.599418      11.599418    8[6-(6,8),29-(8,8,8)]
   304        0.88303        0.88303        0.88303    8[6-(6,8),29-(8,8,8)]
   305       10.25099       10.25099       10.25099    8[6-(6,8),29-(8,8,8)]
   306      11.792925      11.792925      11.792925    8[6-(6,8),29-(8,8,8)]
   307      11.230774      11.230774      11.230774    8[6-(6,8),29-(8,8,8)]
   308        9.59331        9.59331        9.59331    8[6-(6,8),29-(8,8,8)]
   309       7.163446       7.163446       7.163446    8[6-(1,1,6),6-(6,6)]
   310       3.987721       3.987721       3.987721    8[6-(1,1,6),6-(6,6)]
   311       1.526014       1.526014       1.526014    8[6-(6,8),29-(8,8,8)]
   312       -0.02327       -0.02327       -0.02327    8[6-(6,8),29-(8,8,8)]
   313      11.599418      11.599418      11.599418    8[6-(6,8),29-(8,8,8)]
   314        0.88303        0.88303        0.88303    8[6-(6,8),29-(8,8,8)]
   315        1.99631        1.99631        1.99631    8[6-(6,8),29-(8,8,8)]
   316       0.454375       0.454375       0.454375    8[6-(6,8),29-(8,8,8)]
   317       1.016526       1.016526       1.016526    8[6-(6,8),29-(8,8,8)]
   318        2.65399        2.65399        2.65399    8[6-(6,8),29-(8,8,8)]
   319       5.083854       5.083854       5.083854    8[6-(1,1,6),6-(6,6)]
   320       8.259579       8.259579       8.259579    8[6-(1,1,6),6-(6,6)]
   321      10.721286      10.721286      10.721286    8[6-(6,8),29-(8,8,8)]
   322        0.02327        0.02327        0.02327    8[6-(6,8),29-(8,8,8)]
   323       0.647882       0.647882       0.647882    8[6-(6,8),29-(8,8,8)]
   324       11.36427       11.36427       11.36427    8[6-(6,8),29-(8,8,8)]
