# Supplementary material for: A collection of forcefield precursors for metal–organic frameworks
Source: RSC Adv. 2019 Nov 13;9(63):36492–507. doi: 10.1039/c9ra07327b (PMC9075174; doi:10.1039/c9ra07327b)
Supplement: RA-009-C9RA07327B-s830 [file RA-009-C9RA07327B-s830.txt]

GELVEZ_clean

9.063000    0.000000    0.000000
-4.531500    7.848788    0.000000
0.000000    0.000000    10.947000

     1        0.12593        0.12593        0.12593    25[8-(1,6),8-(1,6),8-(6),8-(6),8-(6,25),8-(6,25)]
     2       -4.40557       -4.40557       -4.40557    25[8-(1,6),8-(1,6),8-(6),8-(6),8-(6,25),8-(6,25)]
     3       8.811139       8.811139       8.811139    25[8-(1,6),8-(1,6),8-(6),8-(6),8-(6,25),8-(6,25)]
     4       2.705306       2.705306       2.705306    1[8-(6,25)]
     5       4.998244       4.998244       4.998244    1[6-(6,6)]
     6       4.150854       4.150854       4.150854    1[8-(6,25)]
     7       2.650927       2.650927       2.650927    1[6-(6,6)]
     8       6.738341       6.738341       6.738341    1[8-(6,25)]
     9       5.945328       5.945328       5.945328    1[6-(6,6)]
    10      -1.826194      -1.826194      -1.826194    1[8-(6,25)]
    11       0.466745       0.466745       0.466745    1[6-(6,6)]
    12      -0.380646      -0.380646      -0.380646    1[8-(6,25)]
    13      -1.880573      -1.880573      -1.880573    1[6-(6,6)]
    14       2.206841       2.206841       2.206841    1[8-(6,25)]
    15       1.413828       1.413828       1.413828    1[6-(6,6)]
    16       4.517906       4.517906       4.517906    6[1-(0),6-(6,6),6-(6,8)]
    17       3.145767       3.145767       3.145767    6[6-(1,6),6-(6,8),8-(1,25)]
    18       2.581142       2.581142       2.581142    6[1-(0),6-(6,6),6-(6,8)]
    19       3.293041       3.293041       3.293041    6[6-(1,6),6-(6,8),8-(1,25)]
    20       6.495452       6.495452       6.495452    6[1-(0),6-(6,6),6-(6,8)]
    21       7.155692       7.155692       7.155692    6[6-(1,6),6-(6,8),8-(1,25)]
    22      -0.013595      -0.013595      -0.013595    6[1-(0),6-(6,6),6-(6,8)]
    23      -1.385733      -1.385733      -1.385733    6[6-(1,6),6-(6,8),8-(1,25)]
    24      -1.950358      -1.950358      -1.950358    6[1-(0),6-(6,6),6-(6,8)]
    25      -1.238459      -1.238459      -1.238459    6[6-(1,6),6-(6,8),8-(1,25)]
    26       1.963952       1.963952       1.963952    6[1-(0),6-(6,6),6-(6,8)]
    27       2.624192       2.624192       2.624192    6[6-(1,6),6-(6,8),8-(1,25)]
    28       6.694838       6.694838       6.694838    6[6-(6,6),8-(25),8-(25)]
    29       2.420727       2.420727       2.420727    6[6-(6,8),6-(6,8),8-(25,25)]
    30         5.2076         5.2076         5.2076    6[6-(1,6),6-(1,6),6-(8,8)]
    31       1.184081       1.184081       1.184081    6[6-(6,6),8-(25),8-(25)]
    32       3.321136       3.321136       3.321136    6[6-(6,8),6-(6,8),8-(25,25)]
    33         1.9277         1.9277         1.9277    6[6-(1,6),6-(1,6),6-(8,8)]
    34      -3.347419      -3.347419      -3.347419    6[6-(6,6),8-(25),8-(25)]
    35      -1.210364      -1.210364      -1.210364    6[6-(6,8),6-(6,8),8-(25,25)]
    36        -2.6038        -2.6038        -2.6038    6[6-(1,6),6-(1,6),6-(8,8)]
    37       2.345504       2.345504       2.345504    8[1-(0),6-(6,6),25-(8,8,8,8,8)]
    38       2.754699       2.754699       2.754699    8[6-(6,8),25-(8,8,8,8,8)]
    39       4.015362       4.015362       4.015362    8[1-(0),6-(6,6),25-(8,8,8,8,8)]
    40       0.579126       0.579126       0.579126    8[6-(6,8),25-(8,8,8,8,8)]
    41       7.233633       7.233633       7.233633    8[1-(0),6-(6,6),25-(8,8,8,8,8)]
    42      -3.333825      -3.333825      -3.333825    8[6-(6,8),25-(8,8,8,8,8)]
    43      -2.185996      -2.185996      -2.185996    8[1-(0),6-(6,6),25-(8,8,8,8,8)]
    44       7.286199       7.286199       7.286199    8[6-(6,8),25-(8,8,8,8,8)]
    45      -0.516138      -0.516138      -0.516138    8[1-(0),6-(6,6),25-(8,8,8,8,8)]
    46       5.110626       5.110626       5.110626    8[6-(6,8),25-(8,8,8,8,8)]
    47       2.702133       2.702133       2.702133    8[1-(0),6-(6,6),25-(8,8,8,8,8)]
    48       1.197675       1.197675       1.197675    8[6-(6,8),25-(8,8,8,8,8)]
    49       1.092998       1.092998       1.092998    8[6-(6,6),25-(8,8,8,8,8),25-(8,8,8,8,8)]
    50       3.985001       3.985001       3.985001    8[6-(6,6),25-(8,8,8,8,8),25-(8,8,8,8,8)]
    51      -0.546499      -0.546499      -0.546499    8[6-(6,6),25-(8,8,8,8,8),25-(8,8,8,8,8)]
