# Supplementary material for: A collection of forcefield precursors for metal–organic frameworks
Source: RSC Adv. 2019 Nov 13;9(63):36492–507. doi: 10.1039/c9ra07327b (PMC9075174; doi:10.1039/c9ra07327b)
Supplement: RA-009-C9RA07327B-s831 [file RA-009-C9RA07327B-s831.txt]

GELVEZ01_clean

9.065900    0.000000    0.000000
-4.532950    7.851300    0.000000
0.000000    0.000000    21.727300

     1        0.02135        0.02135        0.02135    25[8-(1,6),8-(1,6),8-(6),8-(6),8-(6,25),8-(6,25)]
     2      -4.277156      -4.277156      -4.277156    25[8-(1,6),8-(1,6),8-(6),8-(6),8-(6,25),8-(6,25)]
     3       4.255805       4.255805       4.255805    25[8-(1,6),8-(1,6),8-(6),8-(6),8-(6,25),8-(6,25)]
     4         4.5543         4.5543         4.5543    25[8-(1,6),8-(1,6),8-(6),8-(6),8-(6,25),8-(6,25)]
     5       0.255794       0.255794       0.255794    25[8-(1,6),8-(1,6),8-(6),8-(6),8-(6,25),8-(6,25)]
     6       8.788755       8.788755       8.788755    25[8-(1,6),8-(1,6),8-(6),8-(6),8-(6,25),8-(6,25)]
     7       2.701638       2.701638       2.701638    1[8-(6,25)]
     8      -0.779667      -0.779667      -0.779667    1[8-(6,25)]
     9       4.883347       4.883347       4.883347    1[6-(6,6)]
    10      -2.145899      -2.145899      -2.145899    1[6-(6,6)]
    11       4.079655       4.079655       4.079655    1[8-(6,25)]
    12      -1.600131      -1.600131      -1.600131    1[8-(6,25)]
    13       2.669908       2.669908       2.669908    1[6-(6,6)]
    14       0.591097       0.591097       0.591097    1[6-(6,6)]
    15       6.817557       6.817557       6.817557    1[8-(6,25)]
    16       2.379799       2.379799       2.379799    1[8-(6,25)]
    17       6.045595       6.045595       6.045595    1[6-(6,6)]
    18       1.554802       1.554802       1.554802    1[6-(6,6)]
    19      -1.831312      -1.831312      -1.831312    1[8-(6,25)]
    20       3.753283       3.753283       3.753283    1[8-(6,25)]
    21       0.350397       0.350397       0.350397    1[6-(6,6)]
    22       2.387051       2.387051       2.387051    1[6-(6,6)]
    23      -0.453295      -0.453295      -0.453295    1[8-(6,25)]
    24       2.932819       2.932819       2.932819    1[8-(6,25)]
    25      -1.863042      -1.863042      -1.863042    1[6-(6,6)]
    26       5.124047       5.124047       5.124047    1[6-(6,6)]
    27       2.284607       2.284607       2.284607    1[8-(6,25)]
    28       6.912749       6.912749       6.912749    1[8-(6,25)]
    29       1.512645       1.512645       1.512645    1[6-(6,6)]
    30       6.087752       6.087752       6.087752    1[6-(6,6)]
    31       3.034357       3.034357       3.034357    6[6-(1,6),6-(6,8),8-(1,25)]
    32       4.411014       4.411014       4.411014    6[1-(0),6-(6,6),6-(6,8)]
    33      -1.351272      -1.351272      -1.351272    6[6-(1,6),6-(6,8),8-(1,25)]
    34      -2.066572      -2.066572      -2.066572    6[1-(0),6-(6,6),6-(6,8)]
    35        3.38974        3.38974        3.38974    6[6-(1,6),6-(6,8),8-(1,25)]
    36       2.681693       2.681693       2.681693    6[1-(0),6-(6,6),6-(6,8)]
    37      -1.264693      -1.264693      -1.264693    6[6-(1,6),6-(6,8),8-(1,25)]
    38        0.11695        0.11695        0.11695    6[1-(0),6-(6,6),6-(6,8)]
    39       7.174753       7.174753       7.174753    6[6-(1,6),6-(6,8),8-(1,25)]
    40       6.506143       6.506143       6.506143    6[1-(0),6-(6,6),6-(6,8)]
    41       2.615965       2.615965       2.615965    6[6-(1,6),6-(6,8),8-(1,25)]
    42       1.949622       1.949622       1.949622    6[1-(0),6-(6,6),6-(6,8)]
    43      -1.498593      -1.498593      -1.498593    6[6-(1,6),6-(6,8),8-(1,25)]
    44      -0.121936      -0.121936      -0.121936    6[1-(0),6-(6,6),6-(6,8)]
    45       3.181678       3.181678       3.181678    6[6-(1,6),6-(6,8),8-(1,25)]
    46       2.466378       2.466378       2.466378    6[1-(0),6-(6,6),6-(6,8)]
    47       -1.14321       -1.14321       -1.14321    6[6-(1,6),6-(6,8),8-(1,25)]
    48      -1.851257      -1.851257      -1.851257    6[1-(0),6-(6,6),6-(6,8)]
    49       3.268257       3.268257       3.268257    6[6-(1,6),6-(6,8),8-(1,25)]
    50         4.6499         4.6499         4.6499    6[1-(0),6-(6,6),6-(6,8)]
    51       2.641803       2.641803       2.641803    6[6-(1,6),6-(6,8),8-(1,25)]
    52       1.973193       1.973193       1.973193    6[1-(0),6-(6,6),6-(6,8)]
    53       7.148915       7.148915       7.148915    6[6-(1,6),6-(6,8),8-(1,25)]
    54       6.482572       6.482572       6.482572    6[1-(0),6-(6,6),6-(6,8)]
    55       2.318151       2.318151       2.318151    6[6-(6,8),6-(6,8),8-(25,25)]
    56       6.579124       6.579124       6.579124    6[6-(6,6),8-(25),8-(25)]
    57       5.104102       5.104102       5.104102    6[6-(1,6),6-(1,6),6-(8,8)]
    58       3.373875       3.373875       3.373875    6[6-(6,8),6-(6,8),8-(25,25)]
    59       1.243388       1.243388       1.243388    6[6-(6,6),8-(25),8-(25)]
    60       1.980899       1.980899       1.980899    6[6-(1,6),6-(1,6),6-(8,8)]
    61      -1.159075      -1.159075      -1.159075    6[6-(6,8),6-(6,8),8-(25,25)]
    62      -3.289562      -3.289562      -3.289562    6[6-(6,6),8-(25),8-(25)]
    63      -2.552051      -2.552051      -2.552051    6[6-(1,6),6-(1,6),6-(8,8)]
    64      -1.281465      -1.281465      -1.281465    6[6-(6,8),6-(6,8),8-(25,25)]
    65      -3.411951      -3.411951      -3.411951    6[6-(6,6),8-(25),8-(25)]
    66      -2.670361      -2.670361      -2.670361    6[6-(1,6),6-(1,6),6-(8,8)]
    67        2.56293        2.56293        2.56293    6[6-(6,8),6-(6,8),8-(25,25)]
    68       6.823903       6.823903       6.823903    6[6-(6,6),8-(25),8-(25)]
    69       5.340722       5.340722       5.340722    6[6-(1,6),6-(1,6),6-(8,8)]
    70       3.251485       3.251485       3.251485    6[6-(6,8),6-(6,8),8-(25,25)]
    71       1.120999       1.120999       1.120999    6[6-(6,6),8-(25),8-(25)]
    72       1.862589       1.862589       1.862589    6[6-(1,6),6-(1,6),6-(8,8)]
    73       2.237464       2.237464       2.237464    8[1-(0),6-(6,6),25-(8,8,8,8,8)]
    74       2.641803       2.641803       2.641803    8[6-(6,8),25-(8,8,8,8,8)]
    75      -0.671783      -0.671783      -0.671783    8[1-(0),6-(6,6),25-(8,8,8,8,8)]
    76       5.005737       5.005737       5.005737    8[6-(6,8),25-(8,8,8,8,8)]
    77       4.159435       4.159435       4.159435    8[1-(0),6-(6,6),25-(8,8,8,8,8)]
    78       0.668157       0.668157       0.668157    8[6-(6,8),25-(8,8,8,8,8)]
    79      -2.057959      -2.057959      -2.057959    8[1-(0),6-(6,6),25-(8,8,8,8,8)]
    80       7.414546       7.414546       7.414546    8[6-(6,8),25-(8,8,8,8,8)]
    81       7.201951       7.201951       7.201951    8[1-(0),6-(6,6),25-(8,8,8,8,8)]
    82       -3.30996       -3.30996       -3.30996    8[6-(6,8),25-(8,8,8,8,8)]
    83       2.729742       2.729742       2.729742    8[1-(0),6-(6,6),25-(8,8,8,8,8)]
    84       1.178567       1.178567       1.178567    8[6-(6,8),25-(8,8,8,8,8)]
    85      -2.295486      -2.295486      -2.295486    8[1-(0),6-(6,6),25-(8,8,8,8,8)]
    86       7.174753       7.174753       7.174753    8[6-(6,8),25-(8,8,8,8,8)]
    87       3.861167       3.861167       3.861167    8[1-(0),6-(6,6),25-(8,8,8,8,8)]
    88       0.472787       0.472787       0.472787    8[6-(6,8),25-(8,8,8,8,8)]
    89      -0.373515      -0.373515      -0.373515    8[1-(0),6-(6,6),25-(8,8,8,8,8)]
    90       5.201107       5.201107       5.201107    8[6-(6,8),25-(8,8,8,8,8)]
    91       2.474991       2.474991       2.474991    8[1-(0),6-(6,6),25-(8,8,8,8,8)]
    92       2.881596       2.881596       2.881596    8[6-(6,8),25-(8,8,8,8,8)]
    93       2.669001       2.669001       2.669001    8[1-(0),6-(6,6),25-(8,8,8,8,8)]
    94        1.22299        1.22299        1.22299    8[6-(6,8),25-(8,8,8,8,8)]
    95       7.262692       7.262692       7.262692    8[1-(0),6-(6,6),25-(8,8,8,8,8)]
    96      -3.354383      -3.354383      -3.354383    8[6-(6,8),25-(8,8,8,8,8)]
    97       0.988183       0.988183       0.988183    8[6-(6,6),25-(8,8,8,8,8),25-(8,8,8,8,8)]
    98       4.038858       4.038858       4.038858    8[6-(6,6),25-(8,8,8,8,8),25-(8,8,8,8,8)]
    99      -0.494092      -0.494092      -0.494092    8[6-(6,6),25-(8,8,8,8,8),25-(8,8,8,8,8)]
   100      -0.612402      -0.612402      -0.612402    8[6-(6,6),25-(8,8,8,8,8),25-(8,8,8,8,8)]
   101       1.224803       1.224803       1.224803    8[6-(6,6),25-(8,8,8,8,8),25-(8,8,8,8,8)]
   102       3.920548       3.920548       3.920548    8[6-(6,6),25-(8,8,8,8,8),25-(8,8,8,8,8)]
