# Supplementary material for: A collection of forcefield precursors for metal–organic frameworks
Source: RSC Adv. 2019 Nov 13;9(63):36492–507. doi: 10.1039/c9ra07327b (PMC9075174; doi:10.1039/c9ra07327b)
Supplement: RA-009-C9RA07327B-s832 [file RA-009-C9RA07327B-s832.txt]

GELVEZ02_clean

9.055300    0.000000    0.000000
-4.527650    7.842120    0.000000
0.000000    0.000000    10.887200

     1       0.271659       0.271659       0.271659    25[8-(1,6),8-(1,6),8-(6),8-(6),8-(6,25),8-(6,25)]
     2       4.391821       4.391821       4.391821    25[8-(1,6),8-(1,6),8-(6),8-(6),8-(6,25),8-(6,25)]
     3       -0.13583       -0.13583       -0.13583    25[8-(1,6),8-(1,6),8-(6),8-(6),8-(6,25),8-(6,25)]
     4       2.268353       2.268353       2.268353    1[8-(6,25)]
     5       3.002285       3.002285       3.002285    1[6-(6,6)]
     6       5.070968       5.070968       5.070968    1[8-(6,25)]
     7       6.520722       6.520722       6.520722    1[6-(6,6)]
     8       6.243629       6.243629       6.243629    1[8-(6,25)]
     9       4.059944       4.059944       4.059944    1[6-(6,6)]
    10      -2.259297      -2.259297      -2.259297    1[8-(6,25)]
    11      -1.525365      -1.525365      -1.525365    1[6-(6,6)]
    12       0.543318       0.543318       0.543318    1[8-(6,25)]
    13       1.993072       1.993072       1.993072    1[6-(6,6)]
    14       1.715979       1.715979       1.715979    1[8-(6,25)]
    15      -0.467706      -0.467706      -0.467706    1[6-(6,6)]
    16       1.911121       1.911121       1.911121    6[6-(1,6),6-(6,8),8-(1,25)]
    17       2.578044       2.578044       2.578044    6[1-(0),6-(6,6),6-(6,8)]
    18       5.769132       5.769132       5.769132    6[6-(1,6),6-(6,8),8-(1,25)]
    19        6.47952        6.47952        6.47952    6[1-(0),6-(6,6),6-(6,8)]
    20       5.902697       5.902697       5.902697    6[6-(1,6),6-(6,8),8-(1,25)]
    21       4.525386       4.525386       4.525386    6[1-(0),6-(6,6),6-(6,8)]
    22      -2.616529      -2.616529      -2.616529    6[6-(1,6),6-(6,8),8-(1,25)]
    23      -1.949606      -1.949606      -1.949606    6[1-(0),6-(6,6),6-(6,8)]
    24       1.241482       1.241482       1.241482    6[6-(1,6),6-(6,8),8-(1,25)]
    25        1.95187        1.95187        1.95187    6[1-(0),6-(6,6),6-(6,8)]
    26       1.375047       1.375047       1.375047    6[6-(1,6),6-(6,8),8-(1,25)]
    27      -0.002264      -0.002264      -0.002264    6[1-(0),6-(6,6),6-(6,8)]
    28       3.351367       3.351367       3.351367    6[6-(6,6),8-(25),8-(25)]
    29       1.219296       1.219296       1.219296    6[6-(6,8),6-(6,8),8-(25,25)]
    30       2.605663       2.605663       2.605663    6[6-(1,6),6-(1,6),6-(8,8)]
    31      -1.176283      -1.176283      -1.176283    6[6-(6,6),8-(25),8-(25)]
    32      -3.308354      -3.308354      -3.308354    6[6-(6,8),6-(6,8),8-(25,25)]
    33      -1.921987      -1.921987      -1.921987    6[6-(1,6),6-(1,6),6-(8,8)]
    34       2.352567       2.352567       2.352567    6[6-(6,6),8-(25),8-(25)]
    35       6.616708       6.616708       6.616708    6[6-(6,8),6-(6,8),8-(25,25)]
    36       3.843975       3.843975       3.843975    6[6-(1,6),6-(1,6),6-(8,8)]
    37       3.340047       3.340047       3.340047    8[6-(6,8),25-(8,8,8,8,8)]
    38       1.847734       1.847734       1.847734    8[1-(0),6-(6,6),25-(8,8,8,8,8)]
    39       -0.57637       -0.57637       -0.57637    8[6-(6,8),25-(8,8,8,8,8)]
    40       5.038822       5.038822       5.038822    8[1-(0),6-(6,6),25-(8,8,8,8,8)]
    41      -2.763678      -2.763678      -2.763678    8[6-(6,8),25-(8,8,8,8,8)]
    42       6.696394       6.696394       6.696394    8[1-(0),6-(6,6),25-(8,8,8,8,8)]
    43       7.867697       7.867697       7.867697    8[6-(6,8),25-(8,8,8,8,8)]
    44      -2.679916      -2.679916      -2.679916    8[1-(0),6-(6,6),25-(8,8,8,8,8)]
    45        3.95128        3.95128        3.95128    8[6-(6,8),25-(8,8,8,8,8)]
    46       0.511172       0.511172       0.511172    8[1-(0),6-(6,6),25-(8,8,8,8,8)]
    47       1.763972       1.763972       1.763972    8[6-(6,8),25-(8,8,8,8,8)]
    48       2.168744       2.168744       2.168744    8[1-(0),6-(6,6),25-(8,8,8,8,8)]
    49       0.555543       0.555543       0.555543    8[6-(6,6),25-(8,8,8,8,8),25-(8,8,8,8,8)]
    50      -3.972107      -3.972107      -3.972107    8[6-(6,6),25-(8,8,8,8,8),25-(8,8,8,8,8)]
    51       7.944215       7.944215       7.944215    8[6-(6,6),25-(8,8,8,8,8),25-(8,8,8,8,8)]
