# Supplementary material for: A collection of forcefield precursors for metal–organic frameworks
Source: RSC Adv. 2019 Nov 13;9(63):36492–507. doi: 10.1039/c9ra07327b (PMC9075174; doi:10.1039/c9ra07327b)
Supplement: RA-009-C9RA07327B-s833 [file RA-009-C9RA07327B-s833.txt]

GELVID_clean

8.824000    0.000000    0.000000
-4.412000    7.641808    0.000000
0.000000    0.000000    10.644000

     1      -4.226961      -4.226961      -4.226961    28[8-(1,6),8-(1,6),8-(6),8-(6),8-(6,28),8-(6,28)]
     2       8.453921       8.453921       8.453921    28[8-(1,6),8-(1,6),8-(6),8-(6),8-(6,28),8-(6,28)]
     3       0.185039       0.185039       0.185039    28[8-(1,6),8-(1,6),8-(6),8-(6),8-(6,28),8-(6,28)]
     4      -1.950104      -1.950104      -1.950104    1[8-(6,28)]
     5        0.52944        0.52944        0.52944    1[6-(6,6)]
     6       2.281004       2.281004       2.281004    1[8-(6,28)]
     7       1.305952       1.305952       1.305952    1[6-(6,6)]
     8        -0.3309        -0.3309        -0.3309    1[8-(6,28)]
     9      -1.835392      -1.835392      -1.835392    1[6-(6,6)]
    10       2.461896       2.461896       2.461896    1[8-(6,28)]
    11        4.94144        4.94144        4.94144    1[6-(6,6)]
    12       6.693004       6.693004       6.693004    1[8-(6,28)]
    13       5.717952       5.717952       5.717952    1[6-(6,6)]
    14         4.0811         4.0811         4.0811    1[8-(6,28)]
    15       2.576608       2.576608       2.576608    1[6-(6,6)]
    16       0.004853       0.004853       0.004853    6[1-(0),6-(6,6),6-(6,8)]
    17      -1.380956      -1.380956      -1.380956    6[6-(1,6),6-(6,8),8-(1,28)]
    18       1.836274       1.836274       1.836274    6[1-(0),6-(6,6),6-(6,8)]
    19       2.516605       2.516605       2.516605    6[6-(1,6),6-(6,8),8-(1,28)]
    20      -1.841128      -1.841128      -1.841128    6[1-(0),6-(6,6),6-(6,8)]
    21      -1.135649      -1.135649      -1.135649    6[6-(1,6),6-(6,8),8-(1,28)]
    22       4.416853       4.416853       4.416853    6[1-(0),6-(6,6),6-(6,8)]
    23       3.031044       3.031044       3.031044    6[6-(1,6),6-(6,8),8-(1,28)]
    24       6.248274       6.248274       6.248274    6[1-(0),6-(6,6),6-(6,8)]
    25       6.928605       6.928605       6.928605    6[6-(1,6),6-(6,8),8-(1,28)]
    26       2.570872       2.570872       2.570872    6[1-(0),6-(6,6),6-(6,8)]
    27       3.276351       3.276351       3.276351    6[6-(1,6),6-(6,8),8-(1,28)]
    28       2.323359       2.323359       2.323359    6[6-(6,8),6-(6,8),8-(28,28)]
    29       6.595058       6.595058       6.595058    6[6-(6,6),8-(28),8-(28)]
    30       5.109978       5.109978       5.109978    6[6-(1,6),6-(1,6),6-(8,8)]
    31        3.25032        3.25032        3.25032    6[6-(6,8),6-(6,8),8-(28,28)]
    32       1.114471       1.114471       1.114471    6[6-(6,6),8-(28),8-(28)]
    33       1.857011       1.857011       1.857011    6[6-(1,6),6-(1,6),6-(8,8)]
    34       -1.16168       -1.16168       -1.16168    6[6-(6,8),6-(6,8),8-(28,28)]
    35      -3.297529      -3.297529      -3.297529    6[6-(6,6),8-(28),8-(28)]
    36      -2.554989      -2.554989      -2.554989    6[6-(1,6),6-(1,6),6-(8,8)]
    37      -2.178204      -2.178204      -2.178204    8[1-(0),6-(6,6),28-(8,8,8,8,8)]
    38       7.173471       7.173471       7.173471    8[6-(6,8),28-(8,8,8,8,8)]
    39       2.537341       2.537341       2.537341    8[1-(0),6-(6,6),28-(8,8,8,8,8)]
    40       1.037702       1.037702       1.037702    8[6-(6,8),28-(8,8,8,8,8)]
    41      -0.359137      -0.359137      -0.359137    8[1-(0),6-(6,6),28-(8,8,8,8,8)]
    42       5.024827       5.024827       5.024827    8[6-(6,8),28-(8,8,8,8,8)]
    43       2.233796       2.233796       2.233796    8[1-(0),6-(6,6),28-(8,8,8,8,8)]
    44       2.761471       2.761471       2.761471    8[6-(6,8),28-(8,8,8,8,8)]
    45       6.949341       6.949341       6.949341    8[1-(0),6-(6,6),28-(8,8,8,8,8)]
    46      -3.374298      -3.374298      -3.374298    8[6-(6,8),28-(8,8,8,8,8)]
    47       4.052863       4.052863       4.052863    8[1-(0),6-(6,6),28-(8,8,8,8,8)]
    48       0.612827       0.612827       0.612827    8[6-(6,8),28-(8,8,8,8,8)]
    49       0.999759       0.999759       0.999759    8[6-(6,6),28-(8,8,8,8,8),28-(8,8,8,8,8)]
    50        3.91212        3.91212        3.91212    8[6-(6,6),28-(8,8,8,8,8),28-(8,8,8,8,8)]
    51       -0.49988       -0.49988       -0.49988    8[6-(6,6),28-(8,8,8,8,8),28-(8,8,8,8,8)]
