# Supplementary material for: A collection of forcefield precursors for metal–organic frameworks
Source: RSC Adv. 2019 Nov 13;9(63):36492–507. doi: 10.1039/c9ra07327b (PMC9075174; doi:10.1039/c9ra07327b)
Supplement: RA-009-C9RA07327B-s834 [file RA-009-C9RA07327B-s834.txt]

GELVID01_clean

8.807900    0.000000    0.000000
-4.403950    7.627865    0.000000
0.000000    0.000000    21.166300

     1       4.334588       4.334588       4.334588    28[8-(1,6),8-(1,6),8-(6),8-(6),8-(6,28),8-(6,28)]
     2       8.487777       8.487777       8.487777    28[8-(1,6),8-(1,6),8-(6),8-(6),8-(6,28),8-(6,28)]
     3       0.389485       0.389485       0.389485    28[8-(1,6),8-(1,6),8-(6),8-(6),8-(6,28),8-(6,28)]
     4      -0.069362      -0.069362      -0.069362    28[8-(1,6),8-(1,6),8-(6),8-(6),8-(6,28),8-(6,28)]
     5       4.083827       4.083827       4.083827    28[8-(1,6),8-(1,6),8-(6),8-(6),8-(6,28),8-(6,28)]
     6      -4.014465      -4.014465      -4.014465    28[8-(1,6),8-(1,6),8-(6),8-(6),8-(6,28),8-(6,28)]
     7       6.404224       6.404224       6.404224    1[6-(6,6)]
     8      -0.358482      -0.358482      -0.358482    1[6-(6,6)]
     9       1.858467       1.858467       1.858467    1[8-(6,28)]
    10       5.011695       5.011695       5.011695    1[8-(6,28)]
    11       3.778149       3.778149       3.778149    1[6-(6,6)]
    12       1.695521       1.695521       1.695521    1[6-(6,6)]
    13       0.281853       0.281853       0.281853    1[8-(6,28)]
    14       6.059835       6.059835       6.059835    1[8-(6,28)]
    15       3.029477       3.029477       3.029477    1[6-(6,6)]
    16      -1.337039      -1.337039      -1.337039    1[6-(6,6)]
    17       -2.14032       -2.14032       -2.14032    1[8-(6,28)]
    18        2.14032        2.14032        2.14032    1[8-(6,28)]
    19       2.000274       2.000274       2.000274    1[6-(6,6)]
    20       4.045468       4.045468       4.045468    1[6-(6,6)]
    21       6.262417       6.262417       6.262417    1[8-(6,28)]
    22       0.607745       0.607745       0.607745    1[8-(6,28)]
    23      -0.625801      -0.625801      -0.625801    1[6-(6,6)]
    24       6.099471       6.099471       6.099471    1[6-(6,6)]
    25       4.685803       4.685803       4.685803    1[8-(6,28)]
    26       1.655885       1.655885       1.655885    1[8-(6,28)]
    27      -1.374473      -1.374473      -1.374473    1[6-(6,6)]
    28       3.066911       3.066911       3.066911    1[6-(6,6)]
    29        2.26363        2.26363        2.26363    1[8-(6,28)]
    30       -2.26363       -2.26363       -2.26363    1[8-(6,28)]
    31       1.496903       1.496903       1.496903    6[6-(1,6),6-(6,8),8-(1,28)]
    32       6.364589       6.364589       6.364589    6[1-(0),6-(6,6),6-(6,8)]
    33       0.116264       0.116264       0.116264    6[1-(0),6-(6,6),6-(6,8)]
    34        5.65247        5.65247        5.65247    6[6-(1,6),6-(6,8),8-(1,28)]
    35        1.02612        1.02612        1.02612    6[6-(1,6),6-(6,8),8-(1,28)]
    36       4.256418       4.256418       4.256418    6[1-(0),6-(6,6),6-(6,8)]
    37        1.72767        1.72767        1.72767    6[1-(0),6-(6,6),6-(6,8)]
    38       5.644983       5.644983       5.644983    6[6-(1,6),6-(6,8),8-(1,28)]
    39      -2.523023      -2.523023      -2.523023    6[6-(1,6),6-(6,8),8-(1,28)]
    40       2.590844       2.590844       2.590844    6[1-(0),6-(6,6),6-(6,8)]
    41      -1.843934      -1.843934      -1.843934    6[1-(0),6-(6,6),6-(6,8)]
    42       1.914397       1.914397       1.914397    6[6-(1,6),6-(6,8),8-(1,28)]
    43       5.900853       5.900853       5.900853    6[6-(1,6),6-(6,8),8-(1,28)]
    44       1.960639       1.960639       1.960639    6[1-(0),6-(6,6),6-(6,8)]
    45       4.520214       4.520214       4.520214    6[1-(0),6-(6,6),6-(6,8)]
    46        1.24852        1.24852        1.24852    6[6-(1,6),6-(6,8),8-(1,28)]
    47        5.43007        5.43007        5.43007    6[6-(1,6),6-(6,8),8-(1,28)]
    48      -0.147532      -0.147532      -0.147532    6[1-(0),6-(6,6),6-(6,8)]
    49        6.13162        6.13162        6.13162    6[1-(0),6-(6,6),6-(6,8)]
    50       1.241033       1.241033       1.241033    6[6-(1,6),6-(6,8),8-(1,28)]
    51       1.880927       1.880927       1.880927    6[6-(1,6),6-(6,8),8-(1,28)]
    52      -1.813106      -1.813106      -1.813106    6[1-(0),6-(6,6),6-(6,8)]
    53       2.560016       2.560016       2.560016    6[1-(0),6-(6,6),6-(6,8)]
    54      -2.489553      -2.489553      -2.489553    6[6-(1,6),6-(6,8),8-(1,28)]
    55       2.351709       2.351709       2.351709    6[6-(6,6),8-(28),8-(28)]
    56       6.612971       6.612971       6.612971    6[6-(6,8),6-(6,8),8-(28,28)]
    57        3.83496        3.83496        3.83496    6[6-(1,6),6-(1,6),6-(8,8)]
    58       3.228095       3.228095       3.228095    6[6-(6,6),8-(28),8-(28)]
    59       1.097464       1.097464       1.097464    6[6-(6,8),6-(6,8),8-(28,28)]
    60        2.48647        2.48647        2.48647    6[6-(1,6),6-(1,6),6-(8,8)]
    61      -1.175855      -1.175855      -1.175855    6[6-(6,6),8-(28),8-(28)]
    62      -3.306486      -3.306486      -3.306486    6[6-(6,8),6-(6,8),8-(28,28)]
    63       -1.91748       -1.91748       -1.91748    6[6-(1,6),6-(1,6),6-(8,8)]
    64      -3.173046      -3.173046      -3.173046    6[6-(6,8),6-(6,8),8-(28,28)]
    65      -1.041975      -1.041975      -1.041975    6[6-(6,6),8-(28),8-(28)]
    66      -1.786242      -1.786242      -1.786242    6[6-(1,6),6-(1,6),6-(8,8)]
    67       6.346092       6.346092       6.346092    6[6-(6,8),6-(6,8),8-(28,28)]
    68       2.083949       2.083949       2.083949    6[6-(6,6),8-(28),8-(28)]
    69       3.572484       3.572484       3.572484    6[6-(1,6),6-(1,6),6-(8,8)]
    70       1.230904       1.230904       1.230904    6[6-(6,8),6-(6,8),8-(28,28)]
    71       3.361975       3.361975       3.361975    6[6-(6,6),8-(28),8-(28)]
    72       2.617708       2.617708       2.617708    6[6-(1,6),6-(1,6),6-(8,8)]
    73       1.774351       1.774351       1.774351    8[6-(6,8),28-(8,8,8,8,8)]
    74       2.302825       2.302825       2.302825    8[1-(0),6-(6,6),28-(8,8,8,8,8)]
    75      -0.496325      -0.496325      -0.496325    8[6-(6,8),28-(8,8,8,8,8)]
    76       4.910404       4.910404       4.910404    8[1-(0),6-(6,6),28-(8,8,8,8,8)]
    77       3.685225       3.685225       3.685225    8[6-(6,8),28-(8,8,8,8,8)]
    78       0.192453       0.192453       0.192453    8[1-(0),6-(6,6),28-(8,8,8,8,8)]
    79      -2.892074      -2.892074      -2.892074    8[6-(6,8),28-(8,8,8,8,8)]
    80       6.446062       6.446062       6.446062    8[1-(0),6-(6,6),28-(8,8,8,8,8)]
    81       7.752273       7.752273       7.752273    8[6-(6,8),28-(8,8,8,8,8)]
    82      -2.495278      -2.495278      -2.495278    8[1-(0),6-(6,6),28-(8,8,8,8,8)]
    83       3.388399       3.388399       3.388399    8[6-(6,8),28-(8,8,8,8,8)]
    84       1.855384       1.855384       1.855384    8[1-(0),6-(6,6),28-(8,8,8,8,8)]
    85      -2.629599      -2.629599      -2.629599    8[6-(6,8),28-(8,8,8,8,8)]
    86       6.706775       6.706775       6.706775    8[1-(0),6-(6,6),28-(8,8,8,8,8)]
    87       3.907625       3.907625       3.907625    8[6-(6,8),28-(8,8,8,8,8)]
    88       0.506454       0.506454       0.506454    8[1-(0),6-(6,6),28-(8,8,8,8,8)]
    89      -0.718725      -0.718725      -0.718725    8[6-(6,8),28-(8,8,8,8,8)]
    90       4.596403       4.596403       4.596403    8[1-(0),6-(6,6),28-(8,8,8,8,8)]
    91       1.511876       1.511876       1.511876    8[6-(6,8),28-(8,8,8,8,8)]
    92       2.042112       2.042112       2.042112    8[1-(0),6-(6,6),28-(8,8,8,8,8)]
    93       3.348323       3.348323       3.348323    8[6-(6,8),28-(8,8,8,8,8)]
    94       1.908672       1.908672       1.908672    8[1-(0),6-(6,6),28-(8,8,8,8,8)]
    95       7.792349       7.792349       7.792349    8[6-(6,8),28-(8,8,8,8,8)]
    96      -2.548566      -2.548566      -2.548566    8[1-(0),6-(6,6),28-(8,8,8,8,8)]
    97       7.939441       7.939441       7.939441    8[6-(6,6),28-(8,8,8,8,8),28-(8,8,8,8,8)]
    98       0.434229       0.434229       0.434229    8[6-(6,6),28-(8,8,8,8,8),28-(8,8,8,8,8)]
    99      -3.969721      -3.969721      -3.969721    8[6-(6,6),28-(8,8,8,8,8),28-(8,8,8,8,8)]
   100      -3.837602      -3.837602      -3.837602    8[6-(6,6),28-(8,8,8,8,8),28-(8,8,8,8,8)]
   101       7.675204       7.675204       7.675204    8[6-(6,6),28-(8,8,8,8,8),28-(8,8,8,8,8)]
   102       0.566348       0.566348       0.566348    8[6-(6,6),28-(8,8,8,8,8),28-(8,8,8,8,8)]
