# Supplementary material for: A collection of forcefield precursors for metal–organic frameworks
Source: RSC Adv. 2019 Nov 13;9(63):36492–507. doi: 10.1039/c9ra07327b (PMC9075174; doi:10.1039/c9ra07327b)
Supplement: RA-009-C9RA07327B-s835 [file RA-009-C9RA07327B-s835.txt]

GENGIR_clean

10.492000    0.000000    0.000000
0.000000    14.537000    0.000000
0.000000    -6.967263    22.341836

     1       0.670858       0.670858       0.670858    66[8-(15),8-(6),8-(6),8-(6),8-(6),8-(6),8-(6),8-(6)]
     2       0.670858       0.670858       0.670858    66[8-(15),8-(6),8-(6),8-(6),8-(6),8-(6),8-(6),8-(6)]
     3       9.821142       9.821142       9.821142    66[8-(15),8-(6),8-(6),8-(6),8-(6),8-(6),8-(6),8-(6)]
     4       9.821142       9.821142       9.821142    66[8-(15),8-(6),8-(6),8-(6),8-(6),8-(6),8-(6),8-(6)]
     5       9.006857       9.006857       9.006857    15[6-(6,6),6-(6,6),6-(6,6),8-(66)]
     6       9.006857       9.006857       9.006857    15[6-(6,6),6-(6,6),6-(6,6),8-(66)]
     7       1.485143       1.485143       1.485143    15[6-(6,6),6-(6,6),6-(6,6),8-(66)]
     8       1.485143       1.485143       1.485143    15[6-(6,6),6-(6,6),6-(6,6),8-(66)]
     9       7.691685       7.691685       7.691685    1[6-(6,6)]
    10       5.498857       5.498857       5.498857    1[6-(6,6)]
    11       4.226178       4.226178       4.226178    1[6-(6,6)]
    12       6.409563       6.409563       6.409563    1[6-(6,6)]
    13       9.091318       9.091318       9.091318    1[6-(6,6)]
    14       9.221419       9.221419       9.221419    1[6-(6,6)]
    15       9.254993       9.254993       9.254993    1[6-(6,6)]
    16       9.150073       9.150073       9.150073    1[6-(6,6)]
    17        0.91805        0.91805        0.91805    1[6-(6,6)]
    18       1.523438       1.523438       1.523438    1[6-(6,6)]
    19       8.181662       8.181662       8.181662    1[6-(6,6)]
    20       7.537453       7.537453       7.537453    1[6-(6,6)]
    21       7.691685       7.691685       7.691685    1[6-(6,6)]
    22       5.498857       5.498857       5.498857    1[6-(6,6)]
    23       4.226178       4.226178       4.226178    1[6-(6,6)]
    24       6.409563       6.409563       6.409563    1[6-(6,6)]
    25       9.091318       9.091318       9.091318    1[6-(6,6)]
    26       9.221419       9.221419       9.221419    1[6-(6,6)]
    27       9.254993       9.254993       9.254993    1[6-(6,6)]
    28       9.150073       9.150073       9.150073    1[6-(6,6)]
    29        0.91805        0.91805        0.91805    1[6-(6,6)]
    30       1.523438       1.523438       1.523438    1[6-(6,6)]
    31       8.181662       8.181662       8.181662    1[6-(6,6)]
    32       7.537453       7.537453       7.537453    1[6-(6,6)]
    33       2.800315       2.800315       2.800315    1[6-(6,6)]
    34       4.993143       4.993143       4.993143    1[6-(6,6)]
    35       6.265822       6.265822       6.265822    1[6-(6,6)]
    36       4.082437       4.082437       4.082437    1[6-(6,6)]
    37       1.400682       1.400682       1.400682    1[6-(6,6)]
    38       1.270581       1.270581       1.270581    1[6-(6,6)]
    39       1.237007       1.237007       1.237007    1[6-(6,6)]
    40       1.341927       1.341927       1.341927    1[6-(6,6)]
    41        9.57395        9.57395        9.57395    1[6-(6,6)]
    42       8.968562       8.968562       8.968562    1[6-(6,6)]
    43       2.310338       2.310338       2.310338    1[6-(6,6)]
    44       2.954547       2.954547       2.954547    1[6-(6,6)]
    45       2.800315       2.800315       2.800315    1[6-(6,6)]
    46       4.993143       4.993143       4.993143    1[6-(6,6)]
    47       6.265822       6.265822       6.265822    1[6-(6,6)]
    48       4.082437       4.082437       4.082437    1[6-(6,6)]
    49       1.400682       1.400682       1.400682    1[6-(6,6)]
    50       1.270581       1.270581       1.270581    1[6-(6,6)]
    51       1.237007       1.237007       1.237007    1[6-(6,6)]
    52       1.341927       1.341927       1.341927    1[6-(6,6)]
    53        9.57395        9.57395        9.57395    1[6-(6,6)]
    54       8.968562       8.968562       8.968562    1[6-(6,6)]
    55       2.310338       2.310338       2.310338    1[6-(6,6)]
    56       2.954547       2.954547       2.954547    1[6-(6,6)]
    57       7.811294       7.811294       7.811294    1[6-(8,8)]
    58       2.680706       2.680706       2.680706    1[6-(8,8)]
    59       7.311875       7.311875       7.311875    6[6-(1,6),6-(1,6),15-(6,6,8)]
    60        7.00341        7.00341        7.00341    6[1-(0),6-(1,6),6-(6,15)]
    61       5.684566       5.684566       5.684566    6[1-(0),6-(1,6),6-(6,6)]
    62        4.68153        4.68153        4.68153    6[6-(1,6),6-(1,6),6-(8,8)]
    63       4.922846       4.922846       4.922846    6[1-(0),6-(1,6),6-(6,6)]
    64       6.237494       6.237494       6.237494    6[1-(0),6-(1,6),6-(6,15)]
    65       3.237831       3.237831       3.237831    6[6-(6,6),8-(66),8-(66)]
    66       9.109154       9.109154       9.109154    6[6-(1,6),6-(1,6),15-(6,6,8)]
    67       9.132237       9.132237       9.132237    6[1-(0),6-(1,6),6-(6,15)]
    68       9.211976       9.211976       9.211976    6[1-(0),6-(1,6),6-(6,6)]
    69       9.280174       9.280174       9.280174    6[6-(1,6),6-(1,6),6-(8,8)]
    70       9.236108       9.236108       9.236108    6[1-(0),6-(1,6),6-(6,6)]
    71       9.162664       9.162664       9.162664    6[1-(0),6-(1,6),6-(6,15)]
    72       9.385094       9.385094       9.385094    6[6-(6,6),8-(66),8-(66)]
    73       9.423914       9.423914       9.423914    6[6-(1,6),6-(1,6),15-(6,6,8)]
    74       0.261251       0.261251       0.261251    6[1-(0),6-(1,6),6-(6,15)]
    75       0.623225       0.623225       0.623225    6[1-(0),6-(1,6),6-(6,6)]
    76      10.161502      10.161502      10.161502    6[6-(1,6),6-(1,6),6-(8,8)]
    77       8.827969       8.827969       8.827969    6[1-(0),6-(1,6),6-(6,6)]
    78       8.437666       8.437666       8.437666    6[1-(0),6-(1,6),6-(6,15)]
    79       0.031476       0.031476       0.031476    6[6-(6,6),8-(66),8-(66)]
    80       7.311875       7.311875       7.311875    6[6-(1,6),6-(1,6),15-(6,6,8)]
    81        7.00341        7.00341        7.00341    6[1-(0),6-(1,6),6-(6,15)]
    82       5.684566       5.684566       5.684566    6[1-(0),6-(1,6),6-(6,6)]
    83        4.68153        4.68153        4.68153    6[6-(1,6),6-(1,6),6-(8,8)]
    84       4.922846       4.922846       4.922846    6[1-(0),6-(1,6),6-(6,6)]
    85       6.237494       6.237494       6.237494    6[1-(0),6-(1,6),6-(6,15)]
    86       3.237831       3.237831       3.237831    6[6-(6,6),8-(66),8-(66)]
    87       9.109154       9.109154       9.109154    6[6-(1,6),6-(1,6),15-(6,6,8)]
    88       9.132237       9.132237       9.132237    6[1-(0),6-(1,6),6-(6,15)]
    89       9.211976       9.211976       9.211976    6[1-(0),6-(1,6),6-(6,6)]
    90       9.280174       9.280174       9.280174    6[6-(1,6),6-(1,6),6-(8,8)]
    91       9.236108       9.236108       9.236108    6[1-(0),6-(1,6),6-(6,6)]
    92       9.162664       9.162664       9.162664    6[1-(0),6-(1,6),6-(6,15)]
    93       9.385094       9.385094       9.385094    6[6-(6,6),8-(66),8-(66)]
    94       9.423914       9.423914       9.423914    6[6-(1,6),6-(1,6),15-(6,6,8)]
    95       0.261251       0.261251       0.261251    6[1-(0),6-(1,6),6-(6,15)]
    96       0.623225       0.623225       0.623225    6[1-(0),6-(1,6),6-(6,6)]
    97      10.161502      10.161502      10.161502    6[6-(1,6),6-(1,6),6-(8,8)]
    98       8.827969       8.827969       8.827969    6[1-(0),6-(1,6),6-(6,6)]
    99       8.437666       8.437666       8.437666    6[1-(0),6-(1,6),6-(6,15)]
   100       0.031476       0.031476       0.031476    6[6-(6,6),8-(66),8-(66)]
   101       3.180125       3.180125       3.180125    6[6-(1,6),6-(1,6),15-(6,6,8)]
   102        3.48859        3.48859        3.48859    6[1-(0),6-(1,6),6-(6,15)]
   103       4.807434       4.807434       4.807434    6[1-(0),6-(1,6),6-(6,6)]
   104        5.81047        5.81047        5.81047    6[6-(1,6),6-(1,6),6-(8,8)]
   105       5.569154       5.569154       5.569154    6[1-(0),6-(1,6),6-(6,6)]
   106       4.254506       4.254506       4.254506    6[1-(0),6-(1,6),6-(6,15)]
   107       7.254169       7.254169       7.254169    6[6-(6,6),8-(66),8-(66)]
   108       1.382846       1.382846       1.382846    6[6-(1,6),6-(1,6),15-(6,6,8)]
   109       1.359763       1.359763       1.359763    6[1-(0),6-(1,6),6-(6,15)]
   110       1.280024       1.280024       1.280024    6[1-(0),6-(1,6),6-(6,6)]
   111       1.211826       1.211826       1.211826    6[6-(1,6),6-(1,6),6-(8,8)]
   112       1.255892       1.255892       1.255892    6[1-(0),6-(1,6),6-(6,6)]
   113       1.329336       1.329336       1.329336    6[1-(0),6-(1,6),6-(6,15)]
   114       1.106906       1.106906       1.106906    6[6-(6,6),8-(66),8-(66)]
   115       1.068086       1.068086       1.068086    6[6-(1,6),6-(1,6),15-(6,6,8)]
   116      10.230749      10.230749      10.230749    6[1-(0),6-(1,6),6-(6,15)]
   117       9.868775       9.868775       9.868775    6[1-(0),6-(1,6),6-(6,6)]
   118       0.330498       0.330498       0.330498    6[6-(1,6),6-(1,6),6-(8,8)]
   119       1.664031       1.664031       1.664031    6[1-(0),6-(1,6),6-(6,6)]
   120       2.054334       2.054334       2.054334    6[1-(0),6-(1,6),6-(6,15)]
   121      -0.031476      -0.031476      -0.031476    6[6-(6,6),8-(66),8-(66)]
   122       3.180125       3.180125       3.180125    6[6-(1,6),6-(1,6),15-(6,6,8)]
   123        3.48859        3.48859        3.48859    6[1-(0),6-(1,6),6-(6,15)]
   124       4.807434       4.807434       4.807434    6[1-(0),6-(1,6),6-(6,6)]
   125        5.81047        5.81047        5.81047    6[6-(1,6),6-(1,6),6-(8,8)]
   126       5.569154       5.569154       5.569154    6[1-(0),6-(1,6),6-(6,6)]
   127       4.254506       4.254506       4.254506    6[1-(0),6-(1,6),6-(6,15)]
   128       7.254169       7.254169       7.254169    6[6-(6,6),8-(66),8-(66)]
   129       1.382846       1.382846       1.382846    6[6-(1,6),6-(1,6),15-(6,6,8)]
   130       1.359763       1.359763       1.359763    6[1-(0),6-(1,6),6-(6,15)]
   131       1.280024       1.280024       1.280024    6[1-(0),6-(1,6),6-(6,6)]
   132       1.211826       1.211826       1.211826    6[6-(1,6),6-(1,6),6-(8,8)]
   133       1.255892       1.255892       1.255892    6[1-(0),6-(1,6),6-(6,6)]
   134       1.329336       1.329336       1.329336    6[1-(0),6-(1,6),6-(6,15)]
   135       1.106906       1.106906       1.106906    6[6-(6,6),8-(66),8-(66)]
   136       1.068086       1.068086       1.068086    6[6-(1,6),6-(1,6),15-(6,6,8)]
   137      10.230749      10.230749      10.230749    6[1-(0),6-(1,6),6-(6,15)]
   138       9.868775       9.868775       9.868775    6[1-(0),6-(1,6),6-(6,6)]
   139       0.330498       0.330498       0.330498    6[6-(1,6),6-(1,6),6-(8,8)]
   140       1.664031       1.664031       1.664031    6[1-(0),6-(1,6),6-(6,6)]
   141       2.054334       2.054334       2.054334    6[1-(0),6-(1,6),6-(6,15)]
   142      -0.031476      -0.031476      -0.031476    6[6-(6,6),8-(66),8-(66)]
   143       8.740885       8.740885       8.740885    6[1-(0),8-(66),8-(66)]
   144       1.751115       1.751115       1.751115    6[1-(0),8-(66),8-(66)]
   145       9.917038       9.917038       9.917038    8[15-(6,6,6),66-(8,8,8,8,8,8,8)]
   146       3.079402       3.079402       3.079402    8[6-(6,8),66-(8,8,8,8,8,8,8)]
   147        9.20673        9.20673        9.20673    8[6-(1,8),66-(8,8,8,8,8,8,8)]
   148       2.292502       2.292502       2.292502    8[6-(6,8),66-(8,8,8,8,8,8,8)]
   149        9.29906        9.29906        9.29906    8[6-(6,8),66-(8,8,8,8,8,8,8)]
   150       9.515195       9.515195       9.515195    8[6-(6,8),66-(8,8,8,8,8,8,8)]
   151       9.619066       9.619066       9.619066    8[6-(6,8),66-(8,8,8,8,8,8,8)]
   152       1.222318       1.222318       1.222318    8[6-(6,8),66-(8,8,8,8,8,8,8)]
   153       9.917038       9.917038       9.917038    8[15-(6,6,6),66-(8,8,8,8,8,8,8)]
   154       3.079402       3.079402       3.079402    8[6-(6,8),66-(8,8,8,8,8,8,8)]
   155        9.20673        9.20673        9.20673    8[6-(1,8),66-(8,8,8,8,8,8,8)]
   156       2.292502       2.292502       2.292502    8[6-(6,8),66-(8,8,8,8,8,8,8)]
   157        9.29906        9.29906        9.29906    8[6-(6,8),66-(8,8,8,8,8,8,8)]
   158       9.515195       9.515195       9.515195    8[6-(6,8),66-(8,8,8,8,8,8,8)]
   159       9.619066       9.619066       9.619066    8[6-(6,8),66-(8,8,8,8,8,8,8)]
   160       1.222318       1.222318       1.222318    8[6-(6,8),66-(8,8,8,8,8,8,8)]
   161       0.574962       0.574962       0.574962    8[15-(6,6,6),66-(8,8,8,8,8,8,8)]
   162       7.412598       7.412598       7.412598    8[6-(6,8),66-(8,8,8,8,8,8,8)]
   163        1.28527        1.28527        1.28527    8[6-(1,8),66-(8,8,8,8,8,8,8)]
   164       8.199498       8.199498       8.199498    8[6-(6,8),66-(8,8,8,8,8,8,8)]
   165        1.19294        1.19294        1.19294    8[6-(6,8),66-(8,8,8,8,8,8,8)]
   166       0.976805       0.976805       0.976805    8[6-(6,8),66-(8,8,8,8,8,8,8)]
   167       0.872934       0.872934       0.872934    8[6-(6,8),66-(8,8,8,8,8,8,8)]
   168       9.269682       9.269682       9.269682    8[6-(6,8),66-(8,8,8,8,8,8,8)]
   169       0.574962       0.574962       0.574962    8[15-(6,6,6),66-(8,8,8,8,8,8,8)]
   170       7.412598       7.412598       7.412598    8[6-(6,8),66-(8,8,8,8,8,8,8)]
   171        1.28527        1.28527        1.28527    8[6-(1,8),66-(8,8,8,8,8,8,8)]
   172       8.199498       8.199498       8.199498    8[6-(6,8),66-(8,8,8,8,8,8,8)]
   173        1.19294        1.19294        1.19294    8[6-(6,8),66-(8,8,8,8,8,8,8)]
   174       0.976805       0.976805       0.976805    8[6-(6,8),66-(8,8,8,8,8,8,8)]
   175       0.872934       0.872934       0.872934    8[6-(6,8),66-(8,8,8,8,8,8,8)]
   176       9.269682       9.269682       9.269682    8[6-(6,8),66-(8,8,8,8,8,8,8)]
