# Supplementary material for: A collection of forcefield precursors for metal–organic frameworks
Source: RSC Adv. 2019 Nov 13;9(63):36492–507. doi: 10.1039/c9ra07327b (PMC9075174; doi:10.1039/c9ra07327b)
Supplement: RA-009-C9RA07327B-s836 [file RA-009-C9RA07327B-s836.txt]

GEPDEM_clean

9.573100    0.000000    0.000000
-4.493413    8.453016    0.000000
4.296028    3.171242    15.488173

     1       4.072265       4.072265       4.072265    30[7-(6,6),8-(6),8-(6)]
     2       9.422648       9.422648       9.422648    30[7-(6,6),8-(6),8-(6)]
     3        5.30345        5.30345        5.30345    30[7-(6,6),8-(6),8-(6)]
     4      -0.046933      -0.046933      -0.046933    30[7-(6,6),8-(6),8-(6)]
     5       8.209834       8.209834       8.209834    1[6-(1,6,7)]
     6      -0.692388      -0.692388      -0.692388    1[6-(1,6,7)]
     7       6.912961       6.912961       6.912961    1[6-(7,7)]
     8       5.966126       5.966126       5.966126    1[6-(7,7)]
     9      11.861355      11.861355      11.861355    1[6-(6,6)]
    10       0.855874       0.855874       0.855874    1[6-(1,6,7)]
    11       0.767128       0.767128       0.767128    1[6-(1,6,7)]
    12       7.949607       7.949607       7.949607    1[6-(7,7)]
    13      10.411205      10.411205      10.411205    1[6-(7,7)]
    14       5.183447       5.183447       5.183447    1[6-(6,6)]
    15       1.165881       1.165881       1.165881    1[6-(1,6,7)]
    16      10.068103      10.068103      10.068103    1[6-(1,6,7)]
    17       2.462754       2.462754       2.462754    1[6-(7,7)]
    18       3.409589       3.409589       3.409589    1[6-(7,7)]
    19       -2.48564       -2.48564       -2.48564    1[6-(6,6)]
    20       8.519841       8.519841       8.519841    1[6-(1,6,7)]
    21       8.608587       8.608587       8.608587    1[6-(1,6,7)]
    22       1.426108       1.426108       1.426108    1[6-(7,7)]
    23       -1.03549       -1.03549       -1.03549    1[6-(7,7)]
    24       4.192268       4.192268       4.192268    1[6-(6,6)]
    25       8.626931       8.626931       8.626931    6[1-(0),1-(0),6-(1,1,7),7-(6,7)]
    26        6.96797        6.96797        6.96797    6[1-(0),7-(6,30),7-(7)]
    27       6.424593       6.424593       6.424593    6[1-(0),7-(6,30),7-(6,7)]
    28       2.873264       2.873264       2.873264    6[6-(1,6),6-(6,6),6-(8,8)]
    29       2.737575       2.737575       2.737575    6[6-(1,6),6-(6,6),6-(8,8)]
    30      11.766258      11.766258      11.766258    6[1-(0),6-(6,6),6-(6,6)]
    31       3.728903       3.728903       3.728903    6[6-(6,6),8-(0),8-(30)]
    32       3.473495       3.473495       3.473495    6[6-(6,6),8-(0),8-(30)]
    33       0.278259       0.278259       0.278259    6[1-(0),1-(0),6-(1,1,7),7-(6,7)]
    34       8.495017       8.495017       8.495017    6[1-(0),7-(6,30),7-(7)]
    35       9.834889       9.834889       9.834889    6[1-(0),7-(6,30),7-(6,7)]
    36      11.060738      11.060738      11.060738    6[6-(1,6),6-(6,6),6-(8,8)]
    37       2.724603       2.724603       2.724603    6[6-(1,6),6-(6,6),6-(8,8)]
    38        6.00697        6.00697        6.00697    6[1-(0),6-(6,6),6-(6,6)]
    39      10.247768      10.247768      10.247768    6[6-(6,6),8-(0),8-(30)]
    40       3.371373       3.371373       3.371373    6[6-(6,6),8-(0),8-(30)]
    41       0.748784       0.748784       0.748784    6[1-(0),1-(0),6-(1,1,7),7-(6,7)]
    42       2.407745       2.407745       2.407745    6[1-(0),7-(6,30),7-(7)]
    43       2.951122       2.951122       2.951122    6[1-(0),7-(6,30),7-(6,7)]
    44       6.502451       6.502451       6.502451    6[6-(1,6),6-(6,6),6-(8,8)]
    45        6.63814        6.63814        6.63814    6[6-(1,6),6-(6,6),6-(8,8)]
    46      -2.390543      -2.390543      -2.390543    6[1-(0),6-(6,6),6-(6,6)]
    47       5.646812       5.646812       5.646812    6[6-(6,6),8-(0),8-(30)]
    48        5.90222        5.90222        5.90222    6[6-(6,6),8-(0),8-(30)]
    49      -0.475644      -0.475644      -0.475644    6[1-(0),1-(0),6-(1,1,7),7-(6,7)]
    50       0.880698       0.880698       0.880698    6[1-(0),7-(6,30),7-(7)]
    51      -0.459174      -0.459174      -0.459174    6[1-(0),7-(6,30),7-(6,7)]
    52      -1.685023      -1.685023      -1.685023    6[6-(1,6),6-(6,6),6-(8,8)]
    53       6.651112       6.651112       6.651112    6[6-(1,6),6-(6,6),6-(8,8)]
    54       3.368745       3.368745       3.368745    6[1-(0),6-(6,6),6-(6,6)]
    55      -0.872053      -0.872053      -0.872053    6[6-(6,6),8-(0),8-(30)]
    56       6.004342       6.004342       6.004342    6[6-(6,6),8-(0),8-(30)]
    57       7.673156       7.673156       7.673156    7[6-(1,1,6),6-(1,7),7-(6)]
    58       8.031521       8.031521       8.031521    7[6-(1,7),7-(6,6)]
    59       5.943143       5.943143       5.943143    7[6-(1,7),6-(1,7),30-(8,8)]
    60       9.504734       9.504734       9.504734    7[6-(1,1,6),6-(1,7),7-(6)]
    61       8.631288       8.631288       8.631288    7[6-(1,7),7-(6,6)]
    62       9.216079       9.216079       9.216079    7[6-(1,7),6-(1,7),30-(8,8)]
    63       1.702559       1.702559       1.702559    7[6-(1,1,6),6-(1,7),7-(6)]
    64       1.344194       1.344194       1.344194    7[6-(1,7),7-(6,6)]
    65       3.432572       3.432572       3.432572    7[6-(1,7),6-(1,7),30-(8,8)]
    66      -0.129019      -0.129019      -0.129019    7[6-(1,1,6),6-(1,7),7-(6)]
    67       0.744427       0.744427       0.744427    7[6-(1,7),7-(6,6)]
    68       0.159636       0.159636       0.159636    7[6-(1,7),6-(1,7),30-(8,8)]
    69        3.19824        3.19824        3.19824    8[6-(6,8),30-(7,8)]
    70       4.840398       4.840398       4.840398    8[6-(6,8)]
    71       4.301205       4.301205       4.301205    8[6-(6,8),30-(7,8)]
    72       3.300632       3.300632       3.300632    8[6-(6,8)]
    73      10.530542      10.530542      10.530542    8[6-(6,8),30-(7,8)]
    74       9.304918       9.304918       9.304918    8[6-(6,8)]
    75        2.72958        2.72958        2.72958    8[6-(6,8),30-(7,8)]
    76       4.503281       4.503281       4.503281    8[6-(6,8)]
    77       6.177475       6.177475       6.177475    8[6-(6,8),30-(7,8)]
    78       4.535317       4.535317       4.535317    8[6-(6,8)]
    79        5.07451        5.07451        5.07451    8[6-(6,8),30-(7,8)]
    80       6.075083       6.075083       6.075083    8[6-(6,8)]
    81       3.338586       3.338586       3.338586    8[6-(6,8),30-(7,8)]
    82       0.070797       0.070797       0.070797    8[6-(6,8)]
    83       6.646135       6.646135       6.646135    8[6-(6,8),30-(7,8)]
    84       4.872434       4.872434       4.872434    8[6-(6,8)]
