# Supplementary material for: A collection of forcefield precursors for metal–organic frameworks
Source: RSC Adv. 2019 Nov 13;9(63):36492–507. doi: 10.1039/c9ra07327b (PMC9075174; doi:10.1039/c9ra07327b)
Supplement: RA-009-C9RA07327B-s837 [file RA-009-C9RA07327B-s837.txt]

GERNOI_clean

11.392000    0.000000    0.000000
0.000000    18.743000    0.000000
0.000000    0.000000    24.386000

     1       6.074556       6.074556       6.074556    30[7-(6,6),7-(6,6),7-(6,6),8-(6),8-(6),8-(6,30)]
     2       6.074556       6.074556       6.074556    30[7-(6,6),7-(6,6),7-(6,6),8-(6),8-(6),8-(6,30)]
     3       5.317444       5.317444       5.317444    30[7-(6,6),7-(6,6),7-(6,6),8-(6),8-(6),8-(6,30)]
     4       5.317444       5.317444       5.317444    30[7-(6,6),7-(6,6),7-(6,6),8-(6),8-(6),8-(6,30)]
     5       6.127871       6.127871       6.127871    30[7-(6,6),7-(6,6),8-(6),8-(6),8-(6,30),8-(6,30)]
     6       5.264129       5.264129       5.264129    30[7-(6,6),7-(6,6),8-(6),8-(6),8-(6,30),8-(6,30)]
     7       6.546982       6.546982       6.546982    1[6-(6,6,7)]
     8       4.191117       4.191117       4.191117    1[6-(1,1,6)]
     9       4.614899       4.614899       4.614899    1[6-(1,1,6)]
    10       4.161498       4.161498       4.161498    1[6-(1,1,6)]
    11      10.329126      10.329126      10.329126    1[6-(6,6)]
    12       9.922432       9.922432       9.922432    1[6-(6,6)]
    13       6.901274       6.901274       6.901274    1[6-(6,6)]
    14       2.715853       2.715853       2.715853    1[6-(1,1,6)]
    15       2.038029       2.038029       2.038029    1[6-(1,1,6)]
    16       3.605568       3.605568       3.605568    1[6-(1,1,6)]
    17       2.685094       2.685094       2.685094    1[6-(6,6,7)]
    18       3.504179       3.504179       3.504179    1[6-(1,1,6)]
    19       3.760499       3.760499       3.760499    1[6-(1,1,6)]
    20       3.236467       3.236467       3.236467    1[6-(1,1,6)]
    21       5.546765       5.546765       5.546765    1[6-(6,6,7)]
    22       1.416026       1.416026       1.416026    1[6-(6,6)]
    23        3.68759        3.68759        3.68759    1[6-(6,7)]
    24       3.685312       3.685312       3.685312    1[6-(6,7)]
    25       1.351091       1.351091       1.351091    1[6-(6,6)]
    26      10.763162      10.763162      10.763162    1[6-(6,6)]
    27       8.426662       8.426662       8.426662    1[6-(6,7)]
    28        8.51552        8.51552        8.51552    1[6-(6,7)]
    29       10.77911       10.77911       10.77911    1[6-(6,6)]
    30        5.62537        5.62537        5.62537    1[6-(6,7)]
    31       5.730176       5.730176       5.730176    1[6-(6,6)]
    32       6.765709       6.765709       6.765709    1[6-(6,6)]
    33       6.699635       6.699635       6.699635    1[6-(6,7)]
    34       8.496154       8.496154       8.496154    1[6-(6,7)]
    35      10.757466      10.757466      10.757466    1[6-(6,6)]
    36       1.460454       1.460454       1.460454    1[6-(6,6)]
    37       3.742272       3.742272       3.742272    1[6-(6,7)]
    38       6.214336       6.214336       6.214336    1[7-(6,6)]
    39       0.933005       0.933005       0.933005    1[7-(6,6)]
    40        5.76777        5.76777        5.76777    1[7-(6,6)]
    41       6.546982       6.546982       6.546982    1[6-(6,6,7)]
    42       4.191117       4.191117       4.191117    1[6-(1,1,6)]
    43       4.614899       4.614899       4.614899    1[6-(1,1,6)]
    44       4.161498       4.161498       4.161498    1[6-(1,1,6)]
    45      10.329126      10.329126      10.329126    1[6-(6,6)]
    46       9.922432       9.922432       9.922432    1[6-(6,6)]
    47       6.901274       6.901274       6.901274    1[6-(6,6)]
    48       2.715853       2.715853       2.715853    1[6-(1,1,6)]
    49       2.038029       2.038029       2.038029    1[6-(1,1,6)]
    50       3.605568       3.605568       3.605568    1[6-(1,1,6)]
    51       2.685094       2.685094       2.685094    1[6-(6,6,7)]
    52       3.504179       3.504179       3.504179    1[6-(1,1,6)]
    53       3.760499       3.760499       3.760499    1[6-(1,1,6)]
    54       3.236467       3.236467       3.236467    1[6-(1,1,6)]
    55       5.546765       5.546765       5.546765    1[6-(6,6,7)]
    56       1.416026       1.416026       1.416026    1[6-(6,6)]
    57        3.68759        3.68759        3.68759    1[6-(6,7)]
    58       3.685312       3.685312       3.685312    1[6-(6,7)]
    59       1.351091       1.351091       1.351091    1[6-(6,6)]
    60      10.763162      10.763162      10.763162    1[6-(6,6)]
    61       8.426662       8.426662       8.426662    1[6-(6,7)]
    62        8.51552        8.51552        8.51552    1[6-(6,7)]
    63       10.77911       10.77911       10.77911    1[6-(6,6)]
    64        5.62537        5.62537        5.62537    1[6-(6,7)]
    65       5.730176       5.730176       5.730176    1[6-(6,6)]
    66       6.765709       6.765709       6.765709    1[6-(6,6)]
    67       6.699635       6.699635       6.699635    1[6-(6,7)]
    68       8.496154       8.496154       8.496154    1[6-(6,7)]
    69      10.757466      10.757466      10.757466    1[6-(6,6)]
    70       1.460454       1.460454       1.460454    1[6-(6,6)]
    71       3.742272       3.742272       3.742272    1[6-(6,7)]
    72       6.214336       6.214336       6.214336    1[7-(6,6)]
    73       0.933005       0.933005       0.933005    1[7-(6,6)]
    74        5.76777        5.76777        5.76777    1[7-(6,6)]
    75       4.845018       4.845018       4.845018    1[6-(6,6,7)]
    76       7.200883       7.200883       7.200883    1[6-(1,1,6)]
    77       6.777101       6.777101       6.777101    1[6-(1,1,6)]
    78       7.230502       7.230502       7.230502    1[6-(1,1,6)]
    79       1.062874       1.062874       1.062874    1[6-(6,6)]
    80       1.469568       1.469568       1.469568    1[6-(6,6)]
    81       4.490726       4.490726       4.490726    1[6-(6,6)]
    82       8.676147       8.676147       8.676147    1[6-(1,1,6)]
    83       9.353971       9.353971       9.353971    1[6-(1,1,6)]
    84       7.786432       7.786432       7.786432    1[6-(1,1,6)]
    85       8.706906       8.706906       8.706906    1[6-(6,6,7)]
    86       7.887821       7.887821       7.887821    1[6-(1,1,6)]
    87       7.631501       7.631501       7.631501    1[6-(1,1,6)]
    88       8.155533       8.155533       8.155533    1[6-(1,1,6)]
    89       5.845235       5.845235       5.845235    1[6-(6,6,7)]
    90       9.975974       9.975974       9.975974    1[6-(6,6)]
    91        7.70441        7.70441        7.70441    1[6-(6,7)]
    92       7.706688       7.706688       7.706688    1[6-(6,7)]
    93      10.040909      10.040909      10.040909    1[6-(6,6)]
    94       0.628838       0.628838       0.628838    1[6-(6,6)]
    95       2.965338       2.965338       2.965338    1[6-(6,7)]
    96        2.87648        2.87648        2.87648    1[6-(6,7)]
    97        0.61289        0.61289        0.61289    1[6-(6,6)]
    98        5.76663        5.76663        5.76663    1[6-(6,7)]
    99       5.661824       5.661824       5.661824    1[6-(6,6)]
   100       4.626291       4.626291       4.626291    1[6-(6,6)]
   101       4.692365       4.692365       4.692365    1[6-(6,7)]
   102       2.895846       2.895846       2.895846    1[6-(6,7)]
   103       0.634534       0.634534       0.634534    1[6-(6,6)]
   104       9.931546       9.931546       9.931546    1[6-(6,6)]
   105       7.649728       7.649728       7.649728    1[6-(6,7)]
   106       5.177664       5.177664       5.177664    1[7-(6,6)]
   107      10.458995      10.458995      10.458995    1[7-(6,6)]
   108        5.62423        5.62423        5.62423    1[7-(6,6)]
   109       4.845018       4.845018       4.845018    1[6-(6,6,7)]
   110       7.200883       7.200883       7.200883    1[6-(1,1,6)]
   111       6.777101       6.777101       6.777101    1[6-(1,1,6)]
   112       7.230502       7.230502       7.230502    1[6-(1,1,6)]
   113       1.062874       1.062874       1.062874    1[6-(6,6)]
   114       1.469568       1.469568       1.469568    1[6-(6,6)]
   115       4.490726       4.490726       4.490726    1[6-(6,6)]
   116       8.676147       8.676147       8.676147    1[6-(1,1,6)]
   117       9.353971       9.353971       9.353971    1[6-(1,1,6)]
   118       7.786432       7.786432       7.786432    1[6-(1,1,6)]
   119       8.706906       8.706906       8.706906    1[6-(6,6,7)]
   120       7.887821       7.887821       7.887821    1[6-(1,1,6)]
   121       7.631501       7.631501       7.631501    1[6-(1,1,6)]
   122       8.155533       8.155533       8.155533    1[6-(1,1,6)]
   123       5.845235       5.845235       5.845235    1[6-(6,6,7)]
   124       9.975974       9.975974       9.975974    1[6-(6,6)]
   125        7.70441        7.70441        7.70441    1[6-(6,7)]
   126       7.706688       7.706688       7.706688    1[6-(6,7)]
   127      10.040909      10.040909      10.040909    1[6-(6,6)]
   128       0.628838       0.628838       0.628838    1[6-(6,6)]
   129       2.965338       2.965338       2.965338    1[6-(6,7)]
   130        2.87648        2.87648        2.87648    1[6-(6,7)]
   131        0.61289        0.61289        0.61289    1[6-(6,6)]
   132        5.76663        5.76663        5.76663    1[6-(6,7)]
   133       5.661824       5.661824       5.661824    1[6-(6,6)]
   134       4.626291       4.626291       4.626291    1[6-(6,6)]
   135       4.692365       4.692365       4.692365    1[6-(6,7)]
   136       2.895846       2.895846       2.895846    1[6-(6,7)]
   137       0.634534       0.634534       0.634534    1[6-(6,6)]
   138       9.931546       9.931546       9.931546    1[6-(6,6)]
   139       7.649728       7.649728       7.649728    1[6-(6,7)]
   140       5.177664       5.177664       5.177664    1[7-(6,6)]
   141      10.458995      10.458995      10.458995    1[7-(6,6)]
   142        5.62423        5.62423        5.62423    1[7-(6,6)]
   143        6.09472        6.09472        6.09472    6[6-(1,6,7),8-(30),8-(30,30)]
   144       6.061683       6.061683       6.061683    6[1-(0),6-(1,1,1),6-(8,8),7-(1,6)]
   145        4.62857        4.62857        4.62857    6[1-(0),1-(0),1-(0),6-(1,6,7)]
   146       8.042752       8.042752       8.042752    6[6-(6,6),7-(1,6),8-(0)]
   147       8.551974       8.551974       8.551974    6[6-(1,6),6-(1,6),6-(7,8)]
   148       9.818765       9.818765       9.818765    6[1-(0),6-(6,6),6-(6,6)]
   149      10.329126      10.329126      10.329126    6[6-(1,6),6-(1,6),6-(7,8)]
   150       9.567002       9.567002       9.567002    6[1-(0),6-(6,6),6-(6,6)]
   151       8.283123       8.283123       8.283123    6[6-(1,6),6-(1,6),6-(7,8)]
   152       7.771622       7.771622       7.771622    6[1-(0),6-(6,6),6-(6,6)]
   153        0.32809        0.32809        0.32809    6[6-(6,6),7-(1,6),8-(0)]
   154        2.74775        2.74775        2.74775    6[1-(0),1-(0),1-(0),6-(1,6,7)]
   155       2.559782       2.559782       2.559782    6[1-(0),6-(1,1,1),6-(8,8),7-(1,6)]
   156       3.620378       3.620378       3.620378    6[6-(1,6,7),8-(0),8-(0)]
   157       7.442394       7.442394       7.442394    6[6-(6,6),7-(1,6),8-(0)]
   158       3.804928       3.804928       3.804928    6[1-(0),1-(0),1-(0),6-(1,6,7)]
   159       5.243738       5.243738       5.243738    6[1-(0),6-(1,1,1),6-(8,8),7-(1,6)]
   160        5.28247        5.28247        5.28247    6[6-(1,6,7),8-(30),8-(30)]
   161       1.848922       1.848922       1.848922    6[1-(0),6-(1,7),6-(6,6)]
   162       3.217101       3.217101       3.217101    6[1-(0),6-(1,6),7-(6,30)]
   163       3.215962       3.215962       3.215962    6[1-(0),6-(1,6),7-(6,30)]
   164       1.806771       1.806771       1.806771    6[1-(0),6-(1,7),6-(6,6)]
   165       1.112998       1.112998       1.112998    6[6-(1,6),6-(1,6),6-(6,6)]
   166      11.026317      11.026317      11.026317    6[6-(1,6),6-(1,6),6-(6,6)]
   167      10.317734      10.317734      10.317734    6[1-(0),6-(1,7),6-(6,6)]
   168       8.906266       8.906266       8.906266    6[1-(0),6-(1,6),7-(6,30)]
   169       8.975757       8.975757       8.975757    6[1-(0),6-(1,6),7-(6,30)]
   170      10.322291      10.322291      10.322291    6[1-(0),6-(1,7),6-(6,6)]
   171       5.868019       5.868019       5.868019    6[1-(0),6-(1,6),7-(6,30)]
   172       5.922701       5.922701       5.922701    6[1-(0),6-(1,7),6-(6,6)]
   173       6.249651       6.249651       6.249651    6[6-(1,6),6-(1,6),6-(6,6)]
   174        6.53559        6.53559        6.53559    6[1-(0),6-(1,7),6-(6,6)]
   175        6.47977        6.47977        6.47977    6[1-(0),6-(1,6),7-(6,30)]
   176       8.968922       8.968922       8.968922    6[1-(0),6-(1,6),7-(6,30)]
   177      10.321152      10.321152      10.321152    6[1-(0),6-(1,7),6-(6,6)]
   178       1.907021       1.907021       1.907021    6[1-(0),6-(1,7),6-(6,6)]
   179       3.278618       3.278618       3.278618    6[1-(0),6-(1,6),7-(6,30)]
   180        6.09472        6.09472        6.09472    6[6-(1,6,7),8-(30),8-(30,30)]
   181       6.061683       6.061683       6.061683    6[1-(0),6-(1,1,1),6-(8,8),7-(1,6)]
   182        4.62857        4.62857        4.62857    6[1-(0),1-(0),1-(0),6-(1,6,7)]
   183       8.042752       8.042752       8.042752    6[6-(6,6),7-(1,6),8-(0)]
   184       8.551974       8.551974       8.551974    6[6-(1,6),6-(1,6),6-(7,8)]
   185       9.818765       9.818765       9.818765    6[1-(0),6-(6,6),6-(6,6)]
   186      10.329126      10.329126      10.329126    6[6-(1,6),6-(1,6),6-(7,8)]
   187       9.567002       9.567002       9.567002    6[1-(0),6-(6,6),6-(6,6)]
   188       8.283123       8.283123       8.283123    6[6-(1,6),6-(1,6),6-(7,8)]
   189       7.771622       7.771622       7.771622    6[1-(0),6-(6,6),6-(6,6)]
   190        0.32809        0.32809        0.32809    6[6-(6,6),7-(1,6),8-(0)]
   191        2.74775        2.74775        2.74775    6[1-(0),1-(0),1-(0),6-(1,6,7)]
   192       2.559782       2.559782       2.559782    6[1-(0),6-(1,1,1),6-(8,8),7-(1,6)]
   193       3.620378       3.620378       3.620378    6[6-(1,6,7),8-(0),8-(0)]
   194       7.442394       7.442394       7.442394    6[6-(6,6),7-(1,6),8-(0)]
   195       3.804928       3.804928       3.804928    6[1-(0),1-(0),1-(0),6-(1,6,7)]
   196       5.243738       5.243738       5.243738    6[1-(0),6-(1,1,1),6-(8,8),7-(1,6)]
   197        5.28247        5.28247        5.28247    6[6-(1,6,7),8-(30),8-(30)]
   198       1.848922       1.848922       1.848922    6[1-(0),6-(1,7),6-(6,6)]
   199       3.217101       3.217101       3.217101    6[1-(0),6-(1,6),7-(6,30)]
   200       3.215962       3.215962       3.215962    6[1-(0),6-(1,6),7-(6,30)]
   201       1.806771       1.806771       1.806771    6[1-(0),6-(1,7),6-(6,6)]
   202       1.112998       1.112998       1.112998    6[6-(1,6),6-(1,6),6-(6,6)]
   203      11.026317      11.026317      11.026317    6[6-(1,6),6-(1,6),6-(6,6)]
   204      10.317734      10.317734      10.317734    6[1-(0),6-(1,7),6-(6,6)]
   205       8.906266       8.906266       8.906266    6[1-(0),6-(1,6),7-(6,30)]
   206       8.975757       8.975757       8.975757    6[1-(0),6-(1,6),7-(6,30)]
   207      10.322291      10.322291      10.322291    6[1-(0),6-(1,7),6-(6,6)]
   208       5.868019       5.868019       5.868019    6[1-(0),6-(1,6),7-(6,30)]
   209       5.922701       5.922701       5.922701    6[1-(0),6-(1,7),6-(6,6)]
   210       6.249651       6.249651       6.249651    6[6-(1,6),6-(1,6),6-(6,6)]
   211        6.53559        6.53559        6.53559    6[1-(0),6-(1,7),6-(6,6)]
   212        6.47977        6.47977        6.47977    6[1-(0),6-(1,6),7-(6,30)]
   213       8.968922       8.968922       8.968922    6[1-(0),6-(1,6),7-(6,30)]
   214      10.321152      10.321152      10.321152    6[1-(0),6-(1,7),6-(6,6)]
   215       1.907021       1.907021       1.907021    6[1-(0),6-(1,7),6-(6,6)]
   216       3.278618       3.278618       3.278618    6[1-(0),6-(1,6),7-(6,30)]
   217        5.29728        5.29728        5.29728    6[6-(1,6,7),8-(30),8-(30,30)]
   218       5.330317       5.330317       5.330317    6[1-(0),6-(1,1,1),6-(8,8),7-(1,6)]
   219        6.76343        6.76343        6.76343    6[1-(0),1-(0),1-(0),6-(1,6,7)]
   220       3.349248       3.349248       3.349248    6[6-(6,6),7-(1,6),8-(0)]
   221       2.840026       2.840026       2.840026    6[6-(1,6),6-(1,6),6-(7,8)]
   222       1.573235       1.573235       1.573235    6[1-(0),6-(6,6),6-(6,6)]
   223       1.062874       1.062874       1.062874    6[6-(1,6),6-(1,6),6-(7,8)]
   224       1.824998       1.824998       1.824998    6[1-(0),6-(6,6),6-(6,6)]
   225       3.108877       3.108877       3.108877    6[6-(1,6),6-(1,6),6-(7,8)]
   226       3.620378       3.620378       3.620378    6[1-(0),6-(6,6),6-(6,6)]
   227       11.06391       11.06391       11.06391    6[6-(6,6),7-(1,6),8-(0)]
   228        8.64425        8.64425        8.64425    6[1-(0),1-(0),1-(0),6-(1,6,7)]
   229       8.832218       8.832218       8.832218    6[1-(0),6-(1,1,1),6-(8,8),7-(1,6)]
   230       7.771622       7.771622       7.771622    6[6-(1,6,7),8-(0),8-(0)]
   231       3.949606       3.949606       3.949606    6[6-(6,6),7-(1,6),8-(0)]
   232       7.587072       7.587072       7.587072    6[1-(0),1-(0),1-(0),6-(1,6,7)]
   233       6.148262       6.148262       6.148262    6[1-(0),6-(1,1,1),6-(8,8),7-(1,6)]
   234        6.10953        6.10953        6.10953    6[6-(1,6,7),8-(30),8-(30)]
   235       9.543078       9.543078       9.543078    6[1-(0),6-(1,7),6-(6,6)]
   236       8.174899       8.174899       8.174899    6[1-(0),6-(1,6),7-(6,30)]
   237       8.176038       8.176038       8.176038    6[1-(0),6-(1,6),7-(6,30)]
   238       9.585229       9.585229       9.585229    6[1-(0),6-(1,7),6-(6,6)]
   239      10.279002      10.279002      10.279002    6[6-(1,6),6-(1,6),6-(6,6)]
   240       0.365683       0.365683       0.365683    6[6-(1,6),6-(1,6),6-(6,6)]
   241       1.074266       1.074266       1.074266    6[1-(0),6-(1,7),6-(6,6)]
   242       2.485734       2.485734       2.485734    6[1-(0),6-(1,6),7-(6,30)]
   243       2.416243       2.416243       2.416243    6[1-(0),6-(1,6),7-(6,30)]
   244       1.069709       1.069709       1.069709    6[1-(0),6-(1,7),6-(6,6)]
   245       5.523981       5.523981       5.523981    6[1-(0),6-(1,6),7-(6,30)]
   246       5.469299       5.469299       5.469299    6[1-(0),6-(1,7),6-(6,6)]
   247       5.142349       5.142349       5.142349    6[6-(1,6),6-(1,6),6-(6,6)]
   248        4.85641        4.85641        4.85641    6[1-(0),6-(1,7),6-(6,6)]
   249        4.91223        4.91223        4.91223    6[1-(0),6-(1,6),7-(6,30)]
   250       2.423078       2.423078       2.423078    6[1-(0),6-(1,6),7-(6,30)]
   251       1.070848       1.070848       1.070848    6[1-(0),6-(1,7),6-(6,6)]
   252       9.484979       9.484979       9.484979    6[1-(0),6-(1,7),6-(6,6)]
   253       8.113382       8.113382       8.113382    6[1-(0),6-(1,6),7-(6,30)]
   254        5.29728        5.29728        5.29728    6[6-(1,6,7),8-(30),8-(30,30)]
   255       5.330317       5.330317       5.330317    6[1-(0),6-(1,1,1),6-(8,8),7-(1,6)]
   256        6.76343        6.76343        6.76343    6[1-(0),1-(0),1-(0),6-(1,6,7)]
   257       3.349248       3.349248       3.349248    6[6-(6,6),7-(1,6),8-(0)]
   258       2.840026       2.840026       2.840026    6[6-(1,6),6-(1,6),6-(7,8)]
   259       1.573235       1.573235       1.573235    6[1-(0),6-(6,6),6-(6,6)]
   260       1.062874       1.062874       1.062874    6[6-(1,6),6-(1,6),6-(7,8)]
   261       1.824998       1.824998       1.824998    6[1-(0),6-(6,6),6-(6,6)]
   262       3.108877       3.108877       3.108877    6[6-(1,6),6-(1,6),6-(7,8)]
   263       3.620378       3.620378       3.620378    6[1-(0),6-(6,6),6-(6,6)]
   264       11.06391       11.06391       11.06391    6[6-(6,6),7-(1,6),8-(0)]
   265        8.64425        8.64425        8.64425    6[1-(0),1-(0),1-(0),6-(1,6,7)]
   266       8.832218       8.832218       8.832218    6[1-(0),6-(1,1,1),6-(8,8),7-(1,6)]
   267       7.771622       7.771622       7.771622    6[6-(1,6,7),8-(0),8-(0)]
   268       3.949606       3.949606       3.949606    6[6-(6,6),7-(1,6),8-(0)]
   269       7.587072       7.587072       7.587072    6[1-(0),1-(0),1-(0),6-(1,6,7)]
   270       6.148262       6.148262       6.148262    6[1-(0),6-(1,1,1),6-(8,8),7-(1,6)]
   271        6.10953        6.10953        6.10953    6[6-(1,6,7),8-(30),8-(30)]
   272       9.543078       9.543078       9.543078    6[1-(0),6-(1,7),6-(6,6)]
   273       8.174899       8.174899       8.174899    6[1-(0),6-(1,6),7-(6,30)]
   274       8.176038       8.176038       8.176038    6[1-(0),6-(1,6),7-(6,30)]
   275       9.585229       9.585229       9.585229    6[1-(0),6-(1,7),6-(6,6)]
   276      10.279002      10.279002      10.279002    6[6-(1,6),6-(1,6),6-(6,6)]
   277       0.365683       0.365683       0.365683    6[6-(1,6),6-(1,6),6-(6,6)]
   278       1.074266       1.074266       1.074266    6[1-(0),6-(1,7),6-(6,6)]
   279       2.485734       2.485734       2.485734    6[1-(0),6-(1,6),7-(6,30)]
   280       2.416243       2.416243       2.416243    6[1-(0),6-(1,6),7-(6,30)]
   281       1.069709       1.069709       1.069709    6[1-(0),6-(1,7),6-(6,6)]
   282       5.523981       5.523981       5.523981    6[1-(0),6-(1,6),7-(6,30)]
   283       5.469299       5.469299       5.469299    6[1-(0),6-(1,7),6-(6,6)]
   284       5.142349       5.142349       5.142349    6[6-(1,6),6-(1,6),6-(6,6)]
   285        4.85641        4.85641        4.85641    6[1-(0),6-(1,7),6-(6,6)]
   286        4.91223        4.91223        4.91223    6[1-(0),6-(1,6),7-(6,30)]
   287       2.423078       2.423078       2.423078    6[1-(0),6-(1,6),7-(6,30)]
   288       1.070848       1.070848       1.070848    6[1-(0),6-(1,7),6-(6,6)]
   289       9.484979       9.484979       9.484979    6[1-(0),6-(1,7),6-(6,6)]
   290       8.113382       8.113382       8.113382    6[1-(0),6-(1,6),7-(6,30)]
   291      11.076442      11.076442      11.076442    6[6-(1,6),6-(1,6),6-(6,6)]
   292       1.166541       1.166541       1.166541    6[6-(1,6),6-(1,6),6-(6,6)]
   293       0.315558       0.315558       0.315558    6[6-(1,6),6-(1,6),6-(6,6)]
   294      10.225459      10.225459      10.225459    6[6-(1,6),6-(1,6),6-(6,6)]
   295       6.709888       6.709888       6.709888    7[1-(0),6-(1,6,6),6-(6,8)]
   296       1.188186       1.188186       1.188186    7[1-(0),6-(1,6,6),6-(6,8)]
   297       6.104973       6.104973       6.104973    7[1-(0),6-(1,6,6),6-(6,8)]
   298       3.924544       3.924544       3.924544    7[6-(1,6),6-(1,6),30-(7,7,8,8,8)]
   299       8.235277       8.235277       8.235277    7[6-(1,6),6-(1,6),30-(7,7,8,8,8)]
   300       6.134592       6.134592       6.134592    7[6-(1,6),6-(1,6),30-(7,7,8,8,8)]
   301       6.709888       6.709888       6.709888    7[1-(0),6-(1,6,6),6-(6,8)]
   302       1.188186       1.188186       1.188186    7[1-(0),6-(1,6,6),6-(6,8)]
   303       6.104973       6.104973       6.104973    7[1-(0),6-(1,6,6),6-(6,8)]
   304       3.924544       3.924544       3.924544    7[6-(1,6),6-(1,6),30-(7,7,8,8,8)]
   305       8.235277       8.235277       8.235277    7[6-(1,6),6-(1,6),30-(7,7,8,8,8)]
   306       6.134592       6.134592       6.134592    7[6-(1,6),6-(1,6),30-(7,7,8,8,8)]
   307       4.682112       4.682112       4.682112    7[1-(0),6-(1,6,6),6-(6,8)]
   308      10.203814      10.203814      10.203814    7[1-(0),6-(1,6,6),6-(6,8)]
   309       5.287027       5.287027       5.287027    7[1-(0),6-(1,6,6),6-(6,8)]
   310       7.467456       7.467456       7.467456    7[6-(1,6),6-(1,6),30-(7,7,8,8,8)]
   311       3.156723       3.156723       3.156723    7[6-(1,6),6-(1,6),30-(7,7,8,8,8)]
   312       5.257408       5.257408       5.257408    7[6-(1,6),6-(1,6),30-(7,7,8,8,8)]
   313       4.682112       4.682112       4.682112    7[1-(0),6-(1,6,6),6-(6,8)]
   314      10.203814      10.203814      10.203814    7[1-(0),6-(1,6,6),6-(6,8)]
   315       5.287027       5.287027       5.287027    7[1-(0),6-(1,6,6),6-(6,8)]
   316       7.467456       7.467456       7.467456    7[6-(1,6),6-(1,6),30-(7,7,8,8,8)]
   317       3.156723       3.156723       3.156723    7[6-(1,6),6-(1,6),30-(7,7,8,8,8)]
   318       5.257408       5.257408       5.257408    7[6-(1,6),6-(1,6),30-(7,7,8,8,8)]
   319       8.281984       8.281984       8.281984    7[6-(1,6),6-(1,6),30-(7,8,8,8,8)]
   320       3.991757       3.991757       3.991757    7[6-(1,6),6-(1,6),30-(7,8,8,8,8)]
   321       3.110016       3.110016       3.110016    7[6-(1,6),6-(1,6),30-(7,8,8,8,8)]
   322       7.400243       7.400243       7.400243    7[6-(1,6),6-(1,6),30-(7,8,8,8,8)]
   323       6.071936       6.071936       6.071936    8[6-(6,8),30-(7,7,7,8,8),30-(7,7,8,8,8)]
   324        6.10953        6.10953        6.10953    8[6-(6,8),30-(7,7,7,8,8)]
   325       8.806016       8.806016       8.806016    8[6-(6,7)]
   326       3.234189       3.234189       3.234189    8[6-(6,8)]
   327       4.804006       4.804006       4.804006    8[6-(6,8)]
   328       0.593523       0.593523       0.593523    8[6-(6,7)]
   329       5.410061       5.410061       5.410061    8[6-(6,8),30-(7,7,7,8,8)]
   330       5.171968       5.171968       5.171968    8[6-(6,8),30-(7,7,8,8,8)]
   331       7.939085       7.939085       7.939085    8[6-(6,7)]
   332       6.071936       6.071936       6.071936    8[6-(6,8),30-(7,7,7,8,8),30-(7,7,8,8,8)]
   333        6.10953        6.10953        6.10953    8[6-(6,8),30-(7,7,7,8,8)]
   334       8.806016       8.806016       8.806016    8[6-(6,7)]
   335       3.234189       3.234189       3.234189    8[6-(6,8)]
   336       4.804006       4.804006       4.804006    8[6-(6,8)]
   337       0.593523       0.593523       0.593523    8[6-(6,7)]
   338       5.410061       5.410061       5.410061    8[6-(6,8),30-(7,7,7,8,8)]
   339       5.171968       5.171968       5.171968    8[6-(6,8),30-(7,7,8,8,8)]
   340       7.939085       7.939085       7.939085    8[6-(6,7)]
   341       5.320064       5.320064       5.320064    8[6-(6,8),30-(7,7,7,8,8),30-(7,7,8,8,8)]
   342        5.28247        5.28247        5.28247    8[6-(6,8),30-(7,7,7,8,8)]
   343       2.585984       2.585984       2.585984    8[6-(6,7)]
   344       8.157811       8.157811       8.157811    8[6-(6,8)]
   345       6.587994       6.587994       6.587994    8[6-(6,8)]
   346      10.798477      10.798477      10.798477    8[6-(6,7)]
   347       5.981939       5.981939       5.981939    8[6-(6,8),30-(7,7,7,8,8)]
   348       6.220032       6.220032       6.220032    8[6-(6,8),30-(7,7,8,8,8)]
   349       3.452915       3.452915       3.452915    8[6-(6,7)]
   350       5.320064       5.320064       5.320064    8[6-(6,8),30-(7,7,7,8,8),30-(7,7,8,8,8)]
   351        5.28247        5.28247        5.28247    8[6-(6,8),30-(7,7,7,8,8)]
   352       2.585984       2.585984       2.585984    8[6-(6,7)]
   353       8.157811       8.157811       8.157811    8[6-(6,8)]
   354       6.587994       6.587994       6.587994    8[6-(6,8)]
   355      10.798477      10.798477      10.798477    8[6-(6,7)]
   356       5.981939       5.981939       5.981939    8[6-(6,8),30-(7,7,7,8,8)]
   357       6.220032       6.220032       6.220032    8[6-(6,8),30-(7,7,8,8,8)]
   358       3.452915       3.452915       3.452915    8[6-(6,7)]
