# Supplementary material for: A collection of forcefield precursors for metal–organic frameworks
Source: RSC Adv. 2019 Nov 13;9(63):36492–507. doi: 10.1039/c9ra07327b (PMC9075174; doi:10.1039/c9ra07327b)
Supplement: RA-009-C9RA07327B-s838 [file RA-009-C9RA07327B-s838.txt]

GERPUP_clean

14.865000    0.000000    0.000000
0.000000    14.983000    0.000000
0.000000    -7.491500    12.975659

     1       11.14875       11.14875       11.14875    62[8-(6),8-(6),8-(6),8-(6),8-(6),8-(6),8-(6,6),8-(6,6),8-(6,6)]
     2       11.14875       11.14875       11.14875    62[8-(6),8-(6),8-(6),8-(6),8-(6),8-(6),8-(6,6),8-(6,6),8-(6,6)]
     3        3.71625        3.71625        3.71625    62[8-(6),8-(6),8-(6),8-(6),8-(6),8-(6),8-(6,6),8-(6,6),8-(6,6)]
     4        3.71625        3.71625        3.71625    62[8-(6),8-(6),8-(6),8-(6),8-(6),8-(6),8-(6,6),8-(6,6),8-(6,6)]
     5            0.0            0.0            0.0    29[8-(6),8-(6),8-(6),8-(6)]
     6            0.0            0.0            0.0    29[8-(6),8-(6),8-(6),8-(6)]
     7            0.0            0.0            0.0    29[8-(6),8-(6),8-(6),8-(6)]
     8         7.4325         7.4325         7.4325    29[8-(6),8-(6),8-(6),8-(6)]
     9         7.4325         7.4325         7.4325    29[8-(6),8-(6),8-(6),8-(6)]
    10         7.4325         7.4325         7.4325    29[8-(6),8-(6),8-(6),8-(6)]
    11      12.473222      12.473222      12.473222    1[6-(1,6,8)]
    12      11.337536      11.337536      11.337536    1[6-(1,6,8)]
    13      12.473222      12.473222      12.473222    1[6-(1,6,8)]
    14      11.337536      11.337536      11.337536    1[6-(1,6,8)]
    15      12.473222      12.473222      12.473222    1[6-(1,6,8)]
    16      11.337536      11.337536      11.337536    1[6-(1,6,8)]
    17      12.473222      12.473222      12.473222    1[6-(1,6,8)]
    18      11.337536      11.337536      11.337536    1[6-(1,6,8)]
    19      12.473222      12.473222      12.473222    1[6-(1,6,8)]
    20      11.337536      11.337536      11.337536    1[6-(1,6,8)]
    21      12.473222      12.473222      12.473222    1[6-(1,6,8)]
    22      11.337536      11.337536      11.337536    1[6-(1,6,8)]
    23       9.824279       9.824279       9.824279    1[6-(1,6,8)]
    24      10.959965      10.959965      10.959965    1[6-(1,6,8)]
    25       9.824279       9.824279       9.824279    1[6-(1,6,8)]
    26      10.959965      10.959965      10.959965    1[6-(1,6,8)]
    27       9.824279       9.824279       9.824279    1[6-(1,6,8)]
    28      10.959965      10.959965      10.959965    1[6-(1,6,8)]
    29       9.824279       9.824279       9.824279    1[6-(1,6,8)]
    30      10.959965      10.959965      10.959965    1[6-(1,6,8)]
    31       9.824279       9.824279       9.824279    1[6-(1,6,8)]
    32      10.959965      10.959965      10.959965    1[6-(1,6,8)]
    33       9.824279       9.824279       9.824279    1[6-(1,6,8)]
    34      10.959965      10.959965      10.959965    1[6-(1,6,8)]
    35       2.391779       2.391779       2.391779    1[6-(1,6,8)]
    36       3.527465       3.527465       3.527465    1[6-(1,6,8)]
    37       2.391779       2.391779       2.391779    1[6-(1,6,8)]
    38       3.527465       3.527465       3.527465    1[6-(1,6,8)]
    39       2.391779       2.391779       2.391779    1[6-(1,6,8)]
    40       3.527465       3.527465       3.527465    1[6-(1,6,8)]
    41       2.391779       2.391779       2.391779    1[6-(1,6,8)]
    42       3.527465       3.527465       3.527465    1[6-(1,6,8)]
    43       2.391779       2.391779       2.391779    1[6-(1,6,8)]
    44       3.527465       3.527465       3.527465    1[6-(1,6,8)]
    45       2.391779       2.391779       2.391779    1[6-(1,6,8)]
    46       3.527465       3.527465       3.527465    1[6-(1,6,8)]
    47       5.040722       5.040722       5.040722    1[6-(1,6,8)]
    48       3.905036       3.905036       3.905036    1[6-(1,6,8)]
    49       5.040722       5.040722       5.040722    1[6-(1,6,8)]
    50       3.905036       3.905036       3.905036    1[6-(1,6,8)]
    51       5.040722       5.040722       5.040722    1[6-(1,6,8)]
    52       3.905036       3.905036       3.905036    1[6-(1,6,8)]
    53       5.040722       5.040722       5.040722    1[6-(1,6,8)]
    54       3.905036       3.905036       3.905036    1[6-(1,6,8)]
    55       5.040722       5.040722       5.040722    1[6-(1,6,8)]
    56       3.905036       3.905036       3.905036    1[6-(1,6,8)]
    57       5.040722       5.040722       5.040722    1[6-(1,6,8)]
    58       3.905036       3.905036       3.905036    1[6-(1,6,8)]
    59        12.7839        12.7839        12.7839    6[6-(1,1,8),8-(29),8-(62)]
    60      11.917271      11.917271      11.917271    6[1-(0),1-(0),6-(8,8),8-(6,62)]
    61        12.7839        12.7839        12.7839    6[6-(1,1,8),8-(29),8-(62)]
    62      11.917271      11.917271      11.917271    6[1-(0),1-(0),6-(8,8),8-(6,62)]
    63        12.7839        12.7839        12.7839    6[6-(1,1,8),8-(29),8-(62)]
    64      11.917271      11.917271      11.917271    6[1-(0),1-(0),6-(8,8),8-(6,62)]
    65        12.7839        12.7839        12.7839    6[6-(1,1,8),8-(29),8-(62)]
    66      11.917271      11.917271      11.917271    6[1-(0),1-(0),6-(8,8),8-(6,62)]
    67        12.7839        12.7839        12.7839    6[6-(1,1,8),8-(29),8-(62)]
    68      11.917271      11.917271      11.917271    6[1-(0),1-(0),6-(8,8),8-(6,62)]
    69        12.7839        12.7839        12.7839    6[6-(1,1,8),8-(29),8-(62)]
    70      11.917271      11.917271      11.917271    6[1-(0),1-(0),6-(8,8),8-(6,62)]
    71         9.5136         9.5136         9.5136    6[6-(1,1,8),8-(29),8-(62)]
    72       10.38023       10.38023       10.38023    6[1-(0),1-(0),6-(8,8),8-(6,62)]
    73         9.5136         9.5136         9.5136    6[6-(1,1,8),8-(29),8-(62)]
    74       10.38023       10.38023       10.38023    6[1-(0),1-(0),6-(8,8),8-(6,62)]
    75         9.5136         9.5136         9.5136    6[6-(1,1,8),8-(29),8-(62)]
    76       10.38023       10.38023       10.38023    6[1-(0),1-(0),6-(8,8),8-(6,62)]
    77         9.5136         9.5136         9.5136    6[6-(1,1,8),8-(29),8-(62)]
    78       10.38023       10.38023       10.38023    6[1-(0),1-(0),6-(8,8),8-(6,62)]
    79         9.5136         9.5136         9.5136    6[6-(1,1,8),8-(29),8-(62)]
    80       10.38023       10.38023       10.38023    6[1-(0),1-(0),6-(8,8),8-(6,62)]
    81         9.5136         9.5136         9.5136    6[6-(1,1,8),8-(29),8-(62)]
    82       10.38023       10.38023       10.38023    6[1-(0),1-(0),6-(8,8),8-(6,62)]
    83         2.0811         2.0811         2.0811    6[6-(1,1,8),8-(29),8-(62)]
    84        2.94773        2.94773        2.94773    6[1-(0),1-(0),6-(8,8),8-(6,62)]
    85         2.0811         2.0811         2.0811    6[6-(1,1,8),8-(29),8-(62)]
    86        2.94773        2.94773        2.94773    6[1-(0),1-(0),6-(8,8),8-(6,62)]
    87         2.0811         2.0811         2.0811    6[6-(1,1,8),8-(29),8-(62)]
    88        2.94773        2.94773        2.94773    6[1-(0),1-(0),6-(8,8),8-(6,62)]
    89         2.0811         2.0811         2.0811    6[6-(1,1,8),8-(29),8-(62)]
    90        2.94773        2.94773        2.94773    6[1-(0),1-(0),6-(8,8),8-(6,62)]
    91         2.0811         2.0811         2.0811    6[6-(1,1,8),8-(29),8-(62)]
    92        2.94773        2.94773        2.94773    6[1-(0),1-(0),6-(8,8),8-(6,62)]
    93         2.0811         2.0811         2.0811    6[6-(1,1,8),8-(29),8-(62)]
    94        2.94773        2.94773        2.94773    6[1-(0),1-(0),6-(8,8),8-(6,62)]
    95         5.3514         5.3514         5.3514    6[6-(1,1,8),8-(29),8-(62)]
    96       4.484771       4.484771       4.484771    6[1-(0),1-(0),6-(8,8),8-(6,62)]
    97         5.3514         5.3514         5.3514    6[6-(1,1,8),8-(29),8-(62)]
    98       4.484771       4.484771       4.484771    6[1-(0),1-(0),6-(8,8),8-(6,62)]
    99         5.3514         5.3514         5.3514    6[6-(1,1,8),8-(29),8-(62)]
   100       4.484771       4.484771       4.484771    6[1-(0),1-(0),6-(8,8),8-(6,62)]
   101         5.3514         5.3514         5.3514    6[6-(1,1,8),8-(29),8-(62)]
   102       4.484771       4.484771       4.484771    6[1-(0),1-(0),6-(8,8),8-(6,62)]
   103         5.3514         5.3514         5.3514    6[6-(1,1,8),8-(29),8-(62)]
   104       4.484771       4.484771       4.484771    6[1-(0),1-(0),6-(8,8),8-(6,62)]
   105         5.3514         5.3514         5.3514    6[6-(1,1,8),8-(29),8-(62)]
   106       4.484771       4.484771       4.484771    6[1-(0),1-(0),6-(8,8),8-(6,62)]
   107      13.491474      13.491474      13.491474    8[6-(6,8),29-(8,8,8)]
   108      12.743765      12.743765      12.743765    8[6-(6,8),62-(8,8,8,8,8,8,8,8)]
   109      13.491474      13.491474      13.491474    8[6-(6,8),29-(8,8,8)]
   110      12.743765      12.743765      12.743765    8[6-(6,8),62-(8,8,8,8,8,8,8,8)]
   111      13.491474      13.491474      13.491474    8[6-(6,8),29-(8,8,8)]
   112      12.743765      12.743765      12.743765    8[6-(6,8),62-(8,8,8,8,8,8,8,8)]
   113      13.491474      13.491474      13.491474    8[6-(6,8),29-(8,8,8)]
   114      12.743765      12.743765      12.743765    8[6-(6,8),62-(8,8,8,8,8,8,8,8)]
   115      13.491474      13.491474      13.491474    8[6-(6,8),29-(8,8,8)]
   116      12.743765      12.743765      12.743765    8[6-(6,8),62-(8,8,8,8,8,8,8,8)]
   117      13.491474      13.491474      13.491474    8[6-(6,8),29-(8,8,8)]
   118      12.743765      12.743765      12.743765    8[6-(6,8),62-(8,8,8,8,8,8,8,8)]
   119       8.806026       8.806026       8.806026    8[6-(6,8),29-(8,8,8)]
   120       9.553736       9.553736       9.553736    8[6-(6,8),62-(8,8,8,8,8,8,8,8)]
   121       8.806026       8.806026       8.806026    8[6-(6,8),29-(8,8,8)]
   122       9.553736       9.553736       9.553736    8[6-(6,8),62-(8,8,8,8,8,8,8,8)]
   123       8.806026       8.806026       8.806026    8[6-(6,8),29-(8,8,8)]
   124       9.553736       9.553736       9.553736    8[6-(6,8),62-(8,8,8,8,8,8,8,8)]
   125       8.806026       8.806026       8.806026    8[6-(6,8),29-(8,8,8)]
   126       9.553736       9.553736       9.553736    8[6-(6,8),62-(8,8,8,8,8,8,8,8)]
   127       8.806026       8.806026       8.806026    8[6-(6,8),29-(8,8,8)]
   128       9.553736       9.553736       9.553736    8[6-(6,8),62-(8,8,8,8,8,8,8,8)]
   129       8.806026       8.806026       8.806026    8[6-(6,8),29-(8,8,8)]
   130       9.553736       9.553736       9.553736    8[6-(6,8),62-(8,8,8,8,8,8,8,8)]
   131       1.373526       1.373526       1.373526    8[6-(6,8),29-(8,8,8)]
   132       2.121236       2.121236       2.121236    8[6-(6,8),62-(8,8,8,8,8,8,8,8)]
   133       1.373526       1.373526       1.373526    8[6-(6,8),29-(8,8,8)]
   134       2.121236       2.121236       2.121236    8[6-(6,8),62-(8,8,8,8,8,8,8,8)]
   135       1.373526       1.373526       1.373526    8[6-(6,8),29-(8,8,8)]
   136       2.121236       2.121236       2.121236    8[6-(6,8),62-(8,8,8,8,8,8,8,8)]
   137       1.373526       1.373526       1.373526    8[6-(6,8),29-(8,8,8)]
   138       2.121236       2.121236       2.121236    8[6-(6,8),62-(8,8,8,8,8,8,8,8)]
   139       1.373526       1.373526       1.373526    8[6-(6,8),29-(8,8,8)]
   140       2.121236       2.121236       2.121236    8[6-(6,8),62-(8,8,8,8,8,8,8,8)]
   141       1.373526       1.373526       1.373526    8[6-(6,8),29-(8,8,8)]
   142       2.121236       2.121236       2.121236    8[6-(6,8),62-(8,8,8,8,8,8,8,8)]
   143       6.058974       6.058974       6.058974    8[6-(6,8),29-(8,8,8)]
   144       5.311265       5.311265       5.311265    8[6-(6,8),62-(8,8,8,8,8,8,8,8)]
   145       6.058974       6.058974       6.058974    8[6-(6,8),29-(8,8,8)]
   146       5.311265       5.311265       5.311265    8[6-(6,8),62-(8,8,8,8,8,8,8,8)]
   147       6.058974       6.058974       6.058974    8[6-(6,8),29-(8,8,8)]
   148       5.311265       5.311265       5.311265    8[6-(6,8),62-(8,8,8,8,8,8,8,8)]
   149       6.058974       6.058974       6.058974    8[6-(6,8),29-(8,8,8)]
   150       5.311265       5.311265       5.311265    8[6-(6,8),62-(8,8,8,8,8,8,8,8)]
   151       6.058974       6.058974       6.058974    8[6-(6,8),29-(8,8,8)]
   152       5.311265       5.311265       5.311265    8[6-(6,8),62-(8,8,8,8,8,8,8,8)]
   153       6.058974       6.058974       6.058974    8[6-(6,8),29-(8,8,8)]
   154       5.311265       5.311265       5.311265    8[6-(6,8),62-(8,8,8,8,8,8,8,8)]
   155       11.14875       11.14875       11.14875    8[6-(1,1,6),6-(1,1,6),62-(8,8,8,8,8,8,8,8)]
   156       11.14875       11.14875       11.14875    8[6-(1,1,6),6-(1,1,6),62-(8,8,8,8,8,8,8,8)]
   157       11.14875       11.14875       11.14875    8[6-(1,1,6),6-(1,1,6),62-(8,8,8,8,8,8,8,8)]
   158       11.14875       11.14875       11.14875    8[6-(1,1,6),6-(1,1,6),62-(8,8,8,8,8,8,8,8)]
   159       11.14875       11.14875       11.14875    8[6-(1,1,6),6-(1,1,6),62-(8,8,8,8,8,8,8,8)]
   160       11.14875       11.14875       11.14875    8[6-(1,1,6),6-(1,1,6),62-(8,8,8,8,8,8,8,8)]
   161        3.71625        3.71625        3.71625    8[6-(1,1,6),6-(1,1,6),62-(8,8,8,8,8,8,8,8)]
   162        3.71625        3.71625        3.71625    8[6-(1,1,6),6-(1,1,6),62-(8,8,8,8,8,8,8,8)]
   163        3.71625        3.71625        3.71625    8[6-(1,1,6),6-(1,1,6),62-(8,8,8,8,8,8,8,8)]
   164        3.71625        3.71625        3.71625    8[6-(1,1,6),6-(1,1,6),62-(8,8,8,8,8,8,8,8)]
   165        3.71625        3.71625        3.71625    8[6-(1,1,6),6-(1,1,6),62-(8,8,8,8,8,8,8,8)]
   166        3.71625        3.71625        3.71625    8[6-(1,1,6),6-(1,1,6),62-(8,8,8,8,8,8,8,8)]
