# Supplementary material for: A collection of forcefield precursors for metal–organic frameworks
Source: RSC Adv. 2019 Nov 13;9(63):36492–507. doi: 10.1039/c9ra07327b (PMC9075174; doi:10.1039/c9ra07327b)
Supplement: RA-009-C9RA07327B-s839 [file RA-009-C9RA07327B-s839.txt]

GERWEH_clean

9.105000    0.000000    0.000000
0.000000    17.492000    0.000000
0.000000    0.000000    17.492000

     1       3.779759       3.779759       3.779759    29[8-(6),8-(6),8-(6),8-(6)]
     2       3.779759       3.779759       3.779759    29[8-(6),8-(6),8-(6),8-(6)]
     3       3.779759       3.779759       3.779759    29[8-(6),8-(6),8-(6),8-(6)]
     4       3.779759       3.779759       3.779759    29[8-(6),8-(6),8-(6),8-(6)]
     5       5.325241       5.325241       5.325241    29[8-(6),8-(6),8-(6),8-(6)]
     6       5.325241       5.325241       5.325241    29[8-(6),8-(6),8-(6),8-(6)]
     7       5.325241       5.325241       5.325241    29[8-(6),8-(6),8-(6),8-(6)]
     8       5.325241       5.325241       5.325241    29[8-(6),8-(6),8-(6),8-(6)]
     9            0.0            0.0            0.0    14[6-(6,6),6-(6,6),6-(6,6),6-(6,6)]
    10            0.0            0.0            0.0    14[6-(6,6),6-(6,6),6-(6,6),6-(6,6)]
    11        7.83121        7.83121        7.83121    1[6-(6,6)]
    12        7.83121        7.83121        7.83121    1[6-(6,6)]
    13        7.83121        7.83121        7.83121    1[6-(6,6)]
    14        7.83121        7.83121        7.83121    1[6-(6,6)]
    15       1.273789       1.273789       1.273789    1[6-(6,6)]
    16       1.273789       1.273789       1.273789    1[6-(6,6)]
    17       1.273789       1.273789       1.273789    1[6-(6,6)]
    18       1.273789       1.273789       1.273789    1[6-(6,6)]
    19       1.273789       1.273789       1.273789    1[6-(6,6)]
    20       1.273789       1.273789       1.273789    1[6-(6,6)]
    21       1.273789       1.273789       1.273789    1[6-(6,6)]
    22       1.273789       1.273789       1.273789    1[6-(6,6)]
    23        7.83121        7.83121        7.83121    1[6-(6,6)]
    24        7.83121        7.83121        7.83121    1[6-(6,6)]
    25        7.83121        7.83121        7.83121    1[6-(6,6)]
    26        7.83121        7.83121        7.83121    1[6-(6,6)]
    27       5.557692       5.557692       5.557692    1[6-(6,6)]
    28       5.557692       5.557692       5.557692    1[6-(6,6)]
    29       5.557692       5.557692       5.557692    1[6-(6,6)]
    30       5.557692       5.557692       5.557692    1[6-(6,6)]
    31       3.547308       3.547308       3.547308    1[6-(6,6)]
    32       3.547308       3.547308       3.547308    1[6-(6,6)]
    33       3.547308       3.547308       3.547308    1[6-(6,6)]
    34       3.547308       3.547308       3.547308    1[6-(6,6)]
    35       7.528924       7.528924       7.528924    6[1-(0),6-(6,14),6-(6,6)]
    36       6.602946       6.602946       6.602946    6[6-(1,6),6-(1,6),6-(8,8)]
    37       5.998374       5.998374       5.998374    6[6-(6,6),8-(29),8-(29)]
    38       7.528924       7.528924       7.528924    6[1-(0),6-(6,14),6-(6,6)]
    39       6.602946       6.602946       6.602946    6[6-(1,6),6-(1,6),6-(8,8)]
    40       5.998374       5.998374       5.998374    6[6-(6,6),8-(29),8-(29)]
    41       7.528924       7.528924       7.528924    6[1-(0),6-(6,14),6-(6,6)]
    42       6.602946       6.602946       6.602946    6[6-(1,6),6-(1,6),6-(8,8)]
    43       5.998374       5.998374       5.998374    6[6-(6,6),8-(29),8-(29)]
    44       7.528924       7.528924       7.528924    6[1-(0),6-(6,14),6-(6,6)]
    45       6.602946       6.602946       6.602946    6[6-(1,6),6-(1,6),6-(8,8)]
    46       5.998374       5.998374       5.998374    6[6-(6,6),8-(29),8-(29)]
    47       1.576076       1.576076       1.576076    6[1-(0),6-(6,14),6-(6,6)]
    48       2.502054       2.502054       2.502054    6[6-(1,6),6-(1,6),6-(8,8)]
    49       3.106626       3.106626       3.106626    6[6-(6,6),8-(29),8-(29)]
    50       1.576076       1.576076       1.576076    6[1-(0),6-(6,14),6-(6,6)]
    51       2.502054       2.502054       2.502054    6[6-(1,6),6-(1,6),6-(8,8)]
    52       3.106626       3.106626       3.106626    6[6-(6,6),8-(29),8-(29)]
    53       1.576076       1.576076       1.576076    6[1-(0),6-(6,14),6-(6,6)]
    54       2.502054       2.502054       2.502054    6[6-(1,6),6-(1,6),6-(8,8)]
    55       3.106626       3.106626       3.106626    6[6-(6,6),8-(29),8-(29)]
    56       1.576076       1.576076       1.576076    6[1-(0),6-(6,14),6-(6,6)]
    57       2.502054       2.502054       2.502054    6[6-(1,6),6-(1,6),6-(8,8)]
    58       3.106626       3.106626       3.106626    6[6-(6,6),8-(29),8-(29)]
    59       1.576076       1.576076       1.576076    6[1-(0),6-(6,14),6-(6,6)]
    60       2.502054       2.502054       2.502054    6[6-(1,6),6-(1,6),6-(8,8)]
    61       3.106626       3.106626       3.106626    6[6-(6,6),8-(29),8-(29)]
    62       1.576076       1.576076       1.576076    6[1-(0),6-(6,14),6-(6,6)]
    63       2.502054       2.502054       2.502054    6[6-(1,6),6-(1,6),6-(8,8)]
    64       3.106626       3.106626       3.106626    6[6-(6,6),8-(29),8-(29)]
    65       1.576076       1.576076       1.576076    6[1-(0),6-(6,14),6-(6,6)]
    66       2.502054       2.502054       2.502054    6[6-(1,6),6-(1,6),6-(8,8)]
    67       3.106626       3.106626       3.106626    6[6-(6,6),8-(29),8-(29)]
    68       1.576076       1.576076       1.576076    6[1-(0),6-(6,14),6-(6,6)]
    69       2.502054       2.502054       2.502054    6[6-(1,6),6-(1,6),6-(8,8)]
    70       3.106626       3.106626       3.106626    6[6-(6,6),8-(29),8-(29)]
    71       7.528924       7.528924       7.528924    6[1-(0),6-(6,14),6-(6,6)]
    72       6.602946       6.602946       6.602946    6[6-(1,6),6-(1,6),6-(8,8)]
    73       5.998374       5.998374       5.998374    6[6-(6,6),8-(29),8-(29)]
    74       7.528924       7.528924       7.528924    6[1-(0),6-(6,14),6-(6,6)]
    75       6.602946       6.602946       6.602946    6[6-(1,6),6-(1,6),6-(8,8)]
    76       5.998374       5.998374       5.998374    6[6-(6,6),8-(29),8-(29)]
    77       7.528924       7.528924       7.528924    6[1-(0),6-(6,14),6-(6,6)]
    78       6.602946       6.602946       6.602946    6[6-(1,6),6-(1,6),6-(8,8)]
    79       5.998374       5.998374       5.998374    6[6-(6,6),8-(29),8-(29)]
    80       7.528924       7.528924       7.528924    6[1-(0),6-(6,14),6-(6,6)]
    81       6.602946       6.602946       6.602946    6[6-(1,6),6-(1,6),6-(8,8)]
    82       5.998374       5.998374       5.998374    6[6-(6,6),8-(29),8-(29)]
    83       8.007847       8.007847       8.007847    6[6-(1,6),6-(1,6),14-(6,6,6)]
    84       6.161354       6.161354       6.161354    6[1-(0),6-(6,6),6-(6,6)]
    85       8.007847       8.007847       8.007847    6[6-(1,6),6-(1,6),14-(6,6,6)]
    86       6.161354       6.161354       6.161354    6[1-(0),6-(6,6),6-(6,6)]
    87       8.007847       8.007847       8.007847    6[6-(1,6),6-(1,6),14-(6,6,6)]
    88       6.161354       6.161354       6.161354    6[1-(0),6-(6,6),6-(6,6)]
    89       8.007847       8.007847       8.007847    6[6-(1,6),6-(1,6),14-(6,6,6)]
    90       6.161354       6.161354       6.161354    6[1-(0),6-(6,6),6-(6,6)]
    91       1.097152       1.097152       1.097152    6[6-(1,6),6-(1,6),14-(6,6,6)]
    92       2.943646       2.943646       2.943646    6[1-(0),6-(6,6),6-(6,6)]
    93       1.097152       1.097152       1.097152    6[6-(1,6),6-(1,6),14-(6,6,6)]
    94       2.943646       2.943646       2.943646    6[1-(0),6-(6,6),6-(6,6)]
    95       1.097152       1.097152       1.097152    6[6-(1,6),6-(1,6),14-(6,6,6)]
    96       2.943646       2.943646       2.943646    6[1-(0),6-(6,6),6-(6,6)]
    97       1.097152       1.097152       1.097152    6[6-(1,6),6-(1,6),14-(6,6,6)]
    98       2.943646       2.943646       2.943646    6[1-(0),6-(6,6),6-(6,6)]
    99       5.088785       5.088785       5.088785    8[6-(6,8),29-(8,8,8)]
   100       6.414473       6.414473       6.414473    8[6-(6,8),29-(8,8,8)]
   101       5.088785       5.088785       5.088785    8[6-(6,8),29-(8,8,8)]
   102       6.414473       6.414473       6.414473    8[6-(6,8),29-(8,8,8)]
   103       5.088785       5.088785       5.088785    8[6-(6,8),29-(8,8,8)]
   104       6.414473       6.414473       6.414473    8[6-(6,8),29-(8,8,8)]
   105       5.088785       5.088785       5.088785    8[6-(6,8),29-(8,8,8)]
   106       6.414473       6.414473       6.414473    8[6-(6,8),29-(8,8,8)]
   107       4.016215       4.016215       4.016215    8[6-(6,8),29-(8,8,8)]
   108       2.690527       2.690527       2.690527    8[6-(6,8),29-(8,8,8)]
   109       4.016215       4.016215       4.016215    8[6-(6,8),29-(8,8,8)]
   110       2.690527       2.690527       2.690527    8[6-(6,8),29-(8,8,8)]
   111       4.016215       4.016215       4.016215    8[6-(6,8),29-(8,8,8)]
   112       2.690527       2.690527       2.690527    8[6-(6,8),29-(8,8,8)]
   113       4.016215       4.016215       4.016215    8[6-(6,8),29-(8,8,8)]
   114       2.690527       2.690527       2.690527    8[6-(6,8),29-(8,8,8)]
   115       4.016215       4.016215       4.016215    8[6-(6,8),29-(8,8,8)]
   116       2.690527       2.690527       2.690527    8[6-(6,8),29-(8,8,8)]
   117       4.016215       4.016215       4.016215    8[6-(6,8),29-(8,8,8)]
   118       2.690527       2.690527       2.690527    8[6-(6,8),29-(8,8,8)]
   119       4.016215       4.016215       4.016215    8[6-(6,8),29-(8,8,8)]
   120       2.690527       2.690527       2.690527    8[6-(6,8),29-(8,8,8)]
   121       4.016215       4.016215       4.016215    8[6-(6,8),29-(8,8,8)]
   122       2.690527       2.690527       2.690527    8[6-(6,8),29-(8,8,8)]
   123       5.088785       5.088785       5.088785    8[6-(6,8),29-(8,8,8)]
   124       6.414473       6.414473       6.414473    8[6-(6,8),29-(8,8,8)]
   125       5.088785       5.088785       5.088785    8[6-(6,8),29-(8,8,8)]
   126       6.414473       6.414473       6.414473    8[6-(6,8),29-(8,8,8)]
   127       5.088785       5.088785       5.088785    8[6-(6,8),29-(8,8,8)]
   128       6.414473       6.414473       6.414473    8[6-(6,8),29-(8,8,8)]
   129       5.088785       5.088785       5.088785    8[6-(6,8),29-(8,8,8)]
   130       6.414473       6.414473       6.414473    8[6-(6,8),29-(8,8,8)]
