# Supplementary material for: A collection of forcefield precursors for metal–organic frameworks
Source: RSC Adv. 2019 Nov 13;9(63):36492–507. doi: 10.1039/c9ra07327b (PMC9075174; doi:10.1039/c9ra07327b)
Supplement: RA-009-C9RA07327B-s840 [file RA-009-C9RA07327B-s840.txt]

GERWOR_charged

14.987900    0.000000    0.000000
2.935462    14.697626    0.000000
3.303671    2.709097    25.760107

     1       8.482468       8.482468       8.482468    48[8-(6),8-(6),8-(6),8-(6),8-(6)]
     2       6.610405       6.610405       6.610405    48[8-(6),8-(6),8-(6),8-(6),8-(6)]
     3      12.744565      12.744565      12.744565    48[8-(6),8-(6),8-(6),8-(6),8-(6)]
     4      14.616628      14.616628      14.616628    48[8-(6),8-(6),8-(6),8-(6),8-(6)]
     5       8.044575       8.044575       8.044575    48[8-(6),8-(6),8-(6),8-(6)]
     6      13.182458      13.182458      13.182458    48[8-(6),8-(6),8-(6),8-(6)]
     7       5.192818       5.192818       5.192818    14[6-(6,6),6-(6,6),6-(6,6),6-(6,6)]
     8      15.330304      15.330304      15.330304    14[6-(6,6),6-(6,6),6-(6,6),6-(6,6)]
     9      16.034215      16.034215      16.034215    14[6-(6,6),6-(6,6),6-(6,6),6-(6,6)]
    10       5.896729       5.896729       5.896729    14[6-(6,6),6-(6,6),6-(6,6),6-(6,6)]
    11       8.499645       8.499645       8.499645    1[6-(6,6)]
    12       5.421019       5.421019       5.421019    1[6-(6,6)]
    13       8.110297       8.110297       8.110297    1[6-(6,6)]
    14      16.250958      16.250958      16.250958    1[6-(6,6)]
    15       4.994367       4.994367       4.994367    1[6-(6,6)]
    16       2.406085       2.406085       2.406085    1[6-(6,6)]
    17         7.8792         7.8792         7.8792    1[6-(6,6)]
    18       6.244619       6.244619       6.244619    1[6-(6,6)]
    19       10.01654       10.01654       10.01654    1[6-(6,6)]
    20       6.710852       6.710852       6.710852    1[6-(6,6)]
    21       2.834182       2.834182       2.834182    1[6-(6,6)]
    22       4.198135       4.198135       4.198135    1[6-(6,6)]
    23       5.333771       5.333771       5.333771    1[6-(6,6)]
    24      16.470657      16.470657      16.470657    1[6-(6,6)]
    25       3.078814       3.078814       3.078814    1[6-(6,6)]
    26      10.611144      10.611144      10.611144    1[6-(6,6)]
    27      12.973035      12.973035      12.973035    1[6-(6,6)]
    28      16.308568      16.308568      16.308568    1[6-(6,6)]
    29      15.391275      15.391275      15.391275    1[6-(6,6)]
    30      12.554402      12.554402      12.554402    1[6-(6,6)]
    31      11.694349      11.694349      11.694349    1[6-(6,6)]
    32      15.291707      15.291707      15.291707    1[6-(6,6)]
    33      15.485152      15.485152      15.485152    1[6-(6,6)]
    34      15.594006      15.594006      15.594006    1[6-(6,6)]
    35      12.727388      12.727388      12.727388    1[6-(6,6)]
    36      15.806014      15.806014      15.806014    1[6-(6,6)]
    37      13.116736      13.116736      13.116736    1[6-(6,6)]
    38       4.976075       4.976075       4.976075    1[6-(6,6)]
    39      16.232666      16.232666      16.232666    1[6-(6,6)]
    40      18.820948      18.820948      18.820948    1[6-(6,6)]
    41      13.347833      13.347833      13.347833    1[6-(6,6)]
    42      14.982414      14.982414      14.982414    1[6-(6,6)]
    43      11.210493      11.210493      11.210493    1[6-(6,6)]
    44      14.516181      14.516181      14.516181    1[6-(6,6)]
    45      18.392851      18.392851      18.392851    1[6-(6,6)]
    46      17.028898      17.028898      17.028898    1[6-(6,6)]
    47      15.893262      15.893262      15.893262    1[6-(6,6)]
    48       4.756376       4.756376       4.756376    1[6-(6,6)]
    49      18.148219      18.148219      18.148219    1[6-(6,6)]
    50      10.615889      10.615889      10.615889    1[6-(6,6)]
    51       8.253998       8.253998       8.253998    1[6-(6,6)]
    52       4.918465       4.918465       4.918465    1[6-(6,6)]
    53       5.835758       5.835758       5.835758    1[6-(6,6)]
    54       8.672631       8.672631       8.672631    1[6-(6,6)]
    55       9.532684       9.532684       9.532684    1[6-(6,6)]
    56       5.935326       5.935326       5.935326    1[6-(6,6)]
    57       5.741881       5.741881       5.741881    1[6-(6,6)]
    58       5.633027       5.633027       5.633027    1[6-(6,6)]
    59       7.890077       7.890077       7.890077    1[6-(1,1,7)]
    60       8.962387       8.962387       8.962387    1[6-(1,1,7)]
    61       7.730089       7.730089       7.730089    1[6-(1,1,7)]
    62       7.149917       7.149917       7.149917    1[6-(1,1,7)]
    63       7.283266       7.283266       7.283266    1[6-(1,1,7)]
    64       8.525976       8.525976       8.525976    1[6-(1,1,7)]
    65       6.337459       6.337459       6.337459    1[7-(1,6,6)]
    66       7.311901       7.311901       7.311901    1[7-(1,6,6)]
    67      10.779452      10.779452      10.779452    1[6-(1,1)]
    68      12.012836      12.012836      12.012836    1[6-(1,1)]
    69      10.734196      10.734196      10.734196    1[6-(1,1)]
    70      10.120508      10.120508      10.120508    1[6-(1,1)]
    71       8.843805       8.843805       8.843805    1[6-(1,1)]
    72      10.118779      10.118779      10.118779    1[6-(1,1)]
    73      12.600353      12.600353      12.600353    1[7-(1)]
    74      11.379424      11.379424      11.379424    1[7-(1)]
    75      16.913388      16.913388      16.913388    1[6-(1,1,7)]
    76      17.803664      17.803664      17.803664    1[6-(1,1,7)]
    77      18.099682      18.099682      18.099682    1[6-(1,1,7)]
    78       5.311067       5.311067       5.311067    1[6-(1,1,7)]
    79       5.159516       5.159516       5.159516    1[6-(1,1,7)]
    80      19.229538      19.229538      19.229538    1[6-(1,1,7)]
    81       4.122256       4.122256       4.122256    1[7-(1,6,6)]
    82      18.355815      18.355815      18.355815    1[7-(1,6,6)]
    83       4.313645       4.313645       4.313645    1[6-(1,1,7)]
    84       3.423369       3.423369       3.423369    1[6-(1,1,7)]
    85       3.127351       3.127351       3.127351    1[6-(1,1,7)]
    86      15.915966      15.915966      15.915966    1[6-(1,1,7)]
    87      16.067517      16.067517      16.067517    1[6-(1,1,7)]
    88       1.997495       1.997495       1.997495    1[6-(1,1,7)]
    89      17.104777      17.104777      17.104777    1[7-(1,6,6)]
    90       2.871218       2.871218       2.871218    1[7-(1,6,6)]
    91      12.439603      12.439603      12.439603    1[6-(1,1,7)]
    92      11.856622      11.856622      11.856622    1[6-(1,1,7)]
    93      12.963574      12.963574      12.963574    1[6-(1,1,7)]
    94       9.590547       9.590547       9.590547    1[6-(1,1,7)]
    95      10.932417      10.932417      10.932417    1[6-(1,1,7)]
    96        10.0561        10.0561        10.0561    1[6-(1,1,7)]
    97      11.461209      11.461209      11.461209    1[7-(1,6,6)]
    98      10.479536      10.479536      10.479536    1[7-(1,6,6)]
    99       4.497846       4.497846       4.497846    1[6-(1,1)]
   100       3.611572       3.611572       3.611572    1[6-(1,1)]
   101       3.022085       3.022085       3.022085    1[6-(1,1)]
   102      16.117277      16.117277      16.117277    1[6-(1,1)]
   103      16.441837      16.441837      16.441837    1[6-(1,1)]
   104       2.018166       2.018166       2.018166    1[6-(1,1)]
   105       3.708634       3.708634       3.708634    1[7-(1)]
   106       3.172317       3.172317       3.172317    1[7-(1)]
   107       2.594316       2.594316       2.594316    1[6-(1,1,7)]
   108       5.022173       5.022173       5.022173    1[6-(1,1,7)]
   109       3.117057       3.117057       3.117057    1[6-(1,1,7)]
   110       3.228919       3.228919       3.228919    1[6-(1,1,7)]
   111       4.392874       4.392874       4.392874    1[6-(1,1,7)]
   112       0.393869       0.393869       0.393869    1[6-(1,1,7)]
   113       5.205959       5.205959       5.205959    1[7-(1,6,6)]
   114       1.180814       1.180814       1.180814    1[7-(1,6,6)]
   115      18.632717      18.632717      18.632717    1[6-(1,1,7)]
   116       16.20486       16.20486       16.20486    1[6-(1,1,7)]
   117      18.109976      18.109976      18.109976    1[6-(1,1,7)]
   118      17.998114      17.998114      17.998114    1[6-(1,1,7)]
   119      16.834159      16.834159      16.834159    1[6-(1,1,7)]
   120      20.833164      20.833164      20.833164    1[6-(1,1,7)]
   121      16.021074      16.021074      16.021074    1[7-(1,6,6)]
   122      20.046219      20.046219      20.046219    1[7-(1,6,6)]
   123      13.336956      13.336956      13.336956    1[6-(1,1,7)]
   124      12.264646      12.264646      12.264646    1[6-(1,1,7)]
   125      13.496944      13.496944      13.496944    1[6-(1,1,7)]
   126      14.077116      14.077116      14.077116    1[6-(1,1,7)]
   127      13.943767      13.943767      13.943767    1[6-(1,1,7)]
   128      12.701057      12.701057      12.701057    1[6-(1,1,7)]
   129      14.889574      14.889574      14.889574    1[7-(1,6,6)]
   130      13.915132      13.915132      13.915132    1[7-(1,6,6)]
   131      10.447581      10.447581      10.447581    1[6-(1,1)]
   132       9.214197       9.214197       9.214197    1[6-(1,1)]
   133      10.492837      10.492837      10.492837    1[6-(1,1)]
   134      11.106525      11.106525      11.106525    1[6-(1,1)]
   135      12.383228      12.383228      12.383228    1[6-(1,1)]
   136       8.172792       8.172792       8.172792    1[6-(1,1)]
   137        8.62668        8.62668        8.62668    1[7-(1)]
   138       9.847609       9.847609       9.847609    1[7-(1)]
   139        8.78743        8.78743        8.78743    1[6-(1,1,7)]
   140       9.370411       9.370411       9.370411    1[6-(1,1,7)]
   141       8.263459       8.263459       8.263459    1[6-(1,1,7)]
   142      11.636486      11.636486      11.636486    1[6-(1,1,7)]
   143      10.294616      10.294616      10.294616    1[6-(1,1,7)]
   144      11.170933      11.170933      11.170933    1[6-(1,1,7)]
   145       9.765824       9.765824       9.765824    1[7-(1,6,6)]
   146      10.747497      10.747497      10.747497    1[7-(1,6,6)]
   147      16.729187      16.729187      16.729187    1[6-(1,1)]
   148      17.615461      17.615461      17.615461    1[6-(1,1)]
   149      18.204948      18.204948      18.204948    1[6-(1,1)]
   150       5.109756       5.109756       5.109756    1[6-(1,1)]
   151       4.785196       4.785196       4.785196    1[6-(1,1)]
   152       4.220967       4.220967       4.220967    1[6-(1,1)]
   153      17.518399      17.518399      17.518399    1[7-(1)]
   154      18.054716      18.054716      18.054716    1[7-(1)]
   155       8.174549       8.174549       8.174549    6[6-(6,6),8-(0),8-(48)]
   156       8.277207       8.277207       8.277207    6[6-(1,6),6-(1,6),6-(8,8)]
   157       8.430964       8.430964       8.430964    6[1-(0),6-(6,6),6-(6,6)]
   158       8.483386       8.483386       8.483386    6[6-(1,6),6-(1,6),6-(8,8)]
   159       5.423895       5.423895       5.423895    6[1-(0),6-(6,14),6-(6,6)]
   160       5.304822       5.304822       5.304822    6[6-(1,6),6-(1,6),14-(6,6,6)]
   161        8.19594        8.19594        8.19594    6[1-(0),6-(6,14),6-(6,6)]
   162       8.615306       8.615306       8.615306    6[6-(6,6),8-(0),8-(48)]
   163      15.230126      15.230126      15.230126    6[6-(6,6),8-(48),8-(48)]
   164      16.604777      16.604777      16.604777    6[6-(1,6),6-(1,6),6-(8,8)]
   165      16.907898      16.907898      16.907898    6[1-(0),6-(6,6),6-(6,6)]
   166       3.186706       3.186706       3.186706    6[6-(1,6),6-(1,6),6-(8,8)]
   167        4.14466        4.14466        4.14466    6[1-(0),6-(6,14),6-(6,6)]
   168       3.889193       3.889193       3.889193    6[6-(1,6),6-(1,6),14-(6,6,6)]
   169       2.608903       2.608903       2.608903    6[1-(0),6-(6,14),6-(6,6)]
   170       3.529801       3.529801       3.529801    6[6-(6,6),8-(0),8-(0)]
   171      10.354794      10.354794      10.354794    6[6-(6,6),8-(0),8-(48)]
   172       9.141437       9.141437       9.141437    6[6-(1,6),6-(1,6),6-(8,8)]
   173       7.940113       7.940113       7.940113    6[1-(0),6-(6,14),6-(6,6)]
   174       6.831764       6.831764       6.831764    6[6-(1,6),6-(1,6),14-(6,6,6)]
   175       6.967518       6.967518       6.967518    6[1-(0),6-(6,14),6-(6,6)]
   176       8.139916       8.139916       8.139916    6[6-(1,6),6-(1,6),6-(8,8)]
   177       9.220702       9.220702       9.220702    6[1-(0),6-(6,6),6-(6,6)]
   178       8.253343       8.253343       8.253343    6[6-(6,6),8-(0),8-(48)]
   179       6.858693       6.858693       6.858693    6[6-(6,6),8-(0),8-(0)]
   180       5.641904       5.641904       5.641904    6[6-(1,6),6-(1,6),6-(8,8)]
   181        5.84676        5.84676        5.84676    6[1-(0),6-(6,14),6-(6,6)]
   182       4.804963       4.804963       4.804963    6[6-(1,6),6-(1,6),14-(6,6,6)]
   183       3.554009       3.554009       3.554009    6[1-(0),6-(6,14),6-(6,6)]
   184       3.317045       3.317045       3.317045    6[6-(1,6),6-(1,6),6-(8,8)]
   185       4.353233       4.353233       4.353233    6[1-(0),6-(6,6),6-(6,6)]
   186       1.927277       1.927277       1.927277    6[6-(6,6),8-(0),8-(48)]
   187       5.610176       5.610176       5.610176    6[6-(6,6),8-(0),8-(48)]
   188        4.39797        4.39797        4.39797    6[6-(1,6),6-(1,6),6-(8,8)]
   189       4.512017       4.512017       4.512017    6[1-(0),6-(6,6),6-(6,6)]
   190       3.418989       3.418989       3.418989    6[6-(1,6),6-(1,6),6-(8,8)]
   191      17.198159      17.198159      17.198159    6[1-(0),6-(6,14),6-(6,6)]
   192       17.03183       17.03183       17.03183    6[6-(1,6),6-(1,6),14-(6,6,6)]
   193       3.161182       3.161182       3.161182    6[1-(0),6-(6,14),6-(6,6)]
   194       3.554392       3.554392       3.554392    6[6-(6,6),8-(0),8-(48)]
   195      12.996793      12.996793      12.996793    6[6-(6,6),8-(48),8-(48)]
   196      12.122801      12.122801      12.122801    6[6-(1,6),6-(1,6),6-(8,8)]
   197      10.905382      10.905382      10.905382    6[1-(0),6-(6,6),6-(6,6)]
   198      13.052859      13.052859      13.052859    6[6-(1,6),6-(1,6),6-(8,8)]
   199       13.50504       13.50504       13.50504    6[1-(0),6-(6,14),6-(6,6)]
   200      14.721328      14.721328      14.721328    6[6-(1,6),6-(1,6),14-(6,6,6)]
   201      15.485773      15.485773      15.485773    6[1-(0),6-(6,14),6-(6,6)]
   202      11.771843      11.771843      11.771843    6[6-(6,6),8-(0),8-(0)]
   203      14.047887      14.047887      14.047887    6[6-(6,6),8-(0),8-(48)]
   204      13.606926      13.606926      13.606926    6[6-(1,6),6-(1,6),6-(8,8)]
   205       14.52092       14.52092       14.52092    6[1-(0),6-(6,14),6-(6,6)]
   206      14.154774      14.154774      14.154774    6[6-(1,6),6-(1,6),14-(6,6,6)]
   207      12.820285      12.820285      12.820285    6[1-(0),6-(6,14),6-(6,6)]
   208      11.895444      11.895444      11.895444    6[6-(1,6),6-(1,6),6-(8,8)]
   209        12.3094        12.3094        12.3094    6[1-(0),6-(6,6),6-(6,6)]
   210        10.4589        10.4589        10.4589    6[6-(6,6),8-(0),8-(48)]
   211      15.324411      15.324411      15.324411    6[6-(6,6),8-(0),8-(0)]
   212      15.420324      15.420324      15.420324    6[6-(1,6),6-(1,6),6-(8,8)]
   213      15.362266      15.362266      15.362266    6[1-(0),6-(6,14),6-(6,6)]
   214       15.40805       15.40805       15.40805    6[6-(1,6),6-(1,6),14-(6,6,6)]
   215      15.482445      15.482445      15.482445    6[1-(0),6-(6,14),6-(6,6)]
   216       15.55188       15.55188       15.55188    6[6-(1,6),6-(1,6),6-(8,8)]
   217      15.531712      15.531712      15.531712    6[1-(0),6-(6,6),6-(6,6)]
   218        15.6207        15.6207        15.6207    6[6-(6,6),8-(0),8-(48)]
   219      13.052484      13.052484      13.052484    6[6-(6,6),8-(0),8-(48)]
   220      12.949826      12.949826      12.949826    6[6-(1,6),6-(1,6),6-(8,8)]
   221      12.796069      12.796069      12.796069    6[1-(0),6-(6,6),6-(6,6)]
   222      12.743647      12.743647      12.743647    6[6-(1,6),6-(1,6),6-(8,8)]
   223      15.803138      15.803138      15.803138    6[1-(0),6-(6,14),6-(6,6)]
   224      15.922211      15.922211      15.922211    6[6-(1,6),6-(1,6),14-(6,6,6)]
   225      13.031093      13.031093      13.031093    6[1-(0),6-(6,14),6-(6,6)]
   226      12.611727      12.611727      12.611727    6[6-(6,6),8-(0),8-(48)]
   227       5.996907       5.996907       5.996907    6[6-(6,6),8-(48),8-(48)]
   228       4.622256       4.622256       4.622256    6[6-(1,6),6-(1,6),6-(8,8)]
   229       4.319135       4.319135       4.319135    6[1-(0),6-(6,6),6-(6,6)]
   230      18.040327      18.040327      18.040327    6[6-(1,6),6-(1,6),6-(8,8)]
   231      17.082373      17.082373      17.082373    6[1-(0),6-(6,14),6-(6,6)]
   232       17.33784       17.33784       17.33784    6[6-(1,6),6-(1,6),14-(6,6,6)]
   233       18.61813       18.61813       18.61813    6[1-(0),6-(6,14),6-(6,6)]
   234      17.697232      17.697232      17.697232    6[6-(6,6),8-(0),8-(0)]
   235      10.872239      10.872239      10.872239    6[6-(6,6),8-(0),8-(48)]
   236      12.085596      12.085596      12.085596    6[6-(1,6),6-(1,6),6-(8,8)]
   237       13.28692       13.28692       13.28692    6[1-(0),6-(6,14),6-(6,6)]
   238      14.395269      14.395269      14.395269    6[6-(1,6),6-(1,6),14-(6,6,6)]
   239      14.259515      14.259515      14.259515    6[1-(0),6-(6,14),6-(6,6)]
   240      13.087117      13.087117      13.087117    6[6-(1,6),6-(1,6),6-(8,8)]
   241      12.006331      12.006331      12.006331    6[1-(0),6-(6,6),6-(6,6)]
   242       12.97369       12.97369       12.97369    6[6-(6,6),8-(0),8-(48)]
   243       14.36834       14.36834       14.36834    6[6-(6,6),8-(0),8-(0)]
   244      15.585129      15.585129      15.585129    6[6-(1,6),6-(1,6),6-(8,8)]
   245      15.380273      15.380273      15.380273    6[1-(0),6-(6,14),6-(6,6)]
   246       16.42207       16.42207       16.42207    6[6-(1,6),6-(1,6),14-(6,6,6)]
   247      17.673024      17.673024      17.673024    6[1-(0),6-(6,14),6-(6,6)]
   248      17.909988      17.909988      17.909988    6[6-(1,6),6-(1,6),6-(8,8)]
   249        16.8738        16.8738        16.8738    6[1-(0),6-(6,6),6-(6,6)]
   250      19.299756      19.299756      19.299756    6[6-(6,6),8-(0),8-(48)]
   251      15.616857      15.616857      15.616857    6[6-(6,6),8-(0),8-(48)]
   252      16.829063      16.829063      16.829063    6[6-(1,6),6-(1,6),6-(8,8)]
   253      16.715016      16.715016      16.715016    6[1-(0),6-(6,6),6-(6,6)]
   254      17.808044      17.808044      17.808044    6[6-(1,6),6-(1,6),6-(8,8)]
   255       4.028874       4.028874       4.028874    6[1-(0),6-(6,14),6-(6,6)]
   256       4.195203       4.195203       4.195203    6[6-(1,6),6-(1,6),14-(6,6,6)]
   257      18.065851      18.065851      18.065851    6[1-(0),6-(6,14),6-(6,6)]
   258      17.672641      17.672641      17.672641    6[6-(6,6),8-(0),8-(48)]
   259        8.23024        8.23024        8.23024    6[6-(6,6),8-(48),8-(48)]
   260       9.104232       9.104232       9.104232    6[6-(1,6),6-(1,6),6-(8,8)]
   261      10.321651      10.321651      10.321651    6[1-(0),6-(6,6),6-(6,6)]
   262       8.174174       8.174174       8.174174    6[6-(1,6),6-(1,6),6-(8,8)]
   263       7.721993       7.721993       7.721993    6[1-(0),6-(6,14),6-(6,6)]
   264       6.505705       6.505705       6.505705    6[6-(1,6),6-(1,6),14-(6,6,6)]
   265        5.74126        5.74126        5.74126    6[1-(0),6-(6,14),6-(6,6)]
   266        9.45519        9.45519        9.45519    6[6-(6,6),8-(0),8-(0)]
   267       7.179146       7.179146       7.179146    6[6-(6,6),8-(0),8-(48)]
   268       7.620107       7.620107       7.620107    6[6-(1,6),6-(1,6),6-(8,8)]
   269       6.706113       6.706113       6.706113    6[1-(0),6-(6,14),6-(6,6)]
   270       7.072259       7.072259       7.072259    6[6-(1,6),6-(1,6),14-(6,6,6)]
   271       8.406748       8.406748       8.406748    6[1-(0),6-(6,14),6-(6,6)]
   272       9.331589       9.331589       9.331589    6[6-(1,6),6-(1,6),6-(8,8)]
   273       8.917633       8.917633       8.917633    6[1-(0),6-(6,6),6-(6,6)]
   274      10.768133      10.768133      10.768133    6[6-(6,6),8-(0),8-(48)]
   275       5.902622       5.902622       5.902622    6[6-(6,6),8-(0),8-(0)]
   276       5.806709       5.806709       5.806709    6[6-(1,6),6-(1,6),6-(8,8)]
   277       5.864767       5.864767       5.864767    6[1-(0),6-(6,14),6-(6,6)]
   278       5.818983       5.818983       5.818983    6[6-(1,6),6-(1,6),14-(6,6,6)]
   279       5.744588       5.744588       5.744588    6[1-(0),6-(6,14),6-(6,6)]
   280       5.675153       5.675153       5.675153    6[6-(1,6),6-(1,6),6-(8,8)]
   281       5.695321       5.695321       5.695321    6[1-(0),6-(6,6),6-(6,6)]
   282       5.606333       5.606333       5.606333    6[6-(6,6),8-(0),8-(48)]
   283       8.027313       8.027313       8.027313    6[1-(0),1-(0),1-(0),7-(1,1,6)]
   284       7.573121       7.573121       7.573121    6[1-(0),1-(0),1-(0),7-(1,1,6)]
   285      11.297156      11.297156      11.297156    6[1-(0),1-(0),1-(0)]
   286       9.586443       9.586443       9.586443    6[1-(0),1-(0),1-(0)]
   287      17.802244      17.802244      17.802244    6[1-(0),1-(0),1-(0),7-(1,1,6)]
   288       4.687922       4.687922       4.687922    6[1-(0),1-(0),1-(0),7-(1,1,6)]
   289       3.424789       3.424789       3.424789    6[1-(0),1-(0),1-(0),7-(1,1,6)]
   290      16.539111      16.539111      16.539111    6[1-(0),1-(0),1-(0),7-(1,1,6)]
   291      12.193895      12.193895      12.193895    6[1-(0),1-(0),1-(0),7-(1,1,6)]
   292      10.350893      10.350893      10.350893    6[1-(0),1-(0),1-(0),7-(1,1,6)]
   293       3.608927       3.608927       3.608927    6[1-(0),1-(0),1-(0)]
   294      16.783919      16.783919      16.783919    6[1-(0),1-(0),1-(0)]
   295       2.339418       2.339418       2.339418    6[1-(0),1-(0),1-(0),7-(1,1,6)]
   296        3.83278        3.83278        3.83278    6[1-(0),1-(0),1-(0),7-(1,1,6)]
   297      18.887615      18.887615      18.887615    6[1-(0),1-(0),1-(0),7-(1,1,6)]
   298      17.394253      17.394253      17.394253    6[1-(0),1-(0),1-(0),7-(1,1,6)]
   299       13.19972       13.19972       13.19972    6[1-(0),1-(0),1-(0),7-(1,1,6)]
   300      13.653912      13.653912      13.653912    6[1-(0),1-(0),1-(0),7-(1,1,6)]
   301       9.929877       9.929877       9.929877    6[1-(0),1-(0),1-(0)]
   302       11.64059       11.64059       11.64059    6[1-(0),1-(0),1-(0)]
   303       9.033138       9.033138       9.033138    6[1-(0),1-(0),1-(0),7-(1,1,6)]
   304       10.87614       10.87614       10.87614    6[1-(0),1-(0),1-(0),7-(1,1,6)]
   305      17.618106      17.618106      17.618106    6[1-(0),1-(0),1-(0)]
   306       4.443114       4.443114       4.443114    6[1-(0),1-(0),1-(0)]
   307        8.04471        8.04471        8.04471    8[6-(6,8)]
   308       8.254272       8.254272       8.254272    8[6-(6,8),48-(8,8,8)]
   309       8.954285       8.954285       8.954285    8[6-(6,8)]
   310       8.410717       8.410717       8.410717    8[6-(6,8),48-(8,8,8,8)]
   311       15.05418       15.05418       15.05418    8[6-(6,8),48-(8,8,8,8)]
   312      14.324676      14.324676      14.324676    8[6-(6,8),48-(8,8,8,8)]
   313       4.640465       4.640465       4.640465    8[6-(6,8)]
   314      17.663911      17.663911      17.663911    8[6-(6,8)]
   315       7.313209       7.313209       7.313209    8[6-(6,8),48-(8,8,8)]
   316       9.269931       9.269931       9.269931    8[6-(6,8)]
   317      11.471926      11.471926      11.471926    8[6-(6,8),48-(8,8,8,8)]
   318      10.221022      10.221022      10.221022    8[6-(6,8)]
   319       7.974638       7.974638       7.974638    8[6-(6,8)]
   320       6.561027       6.561027       6.561027    8[6-(6,8)]
   321       1.810328       1.810328       1.810328    8[6-(6,8),48-(8,8,8,8)]
   322      15.958705      15.958705      15.958705    8[6-(6,8)]
   323       5.493903       5.493903       5.493903    8[6-(6,8)]
   324       6.698334       6.698334       6.698334    8[6-(6,8),48-(8,8,8)]
   325       4.532985       4.532985       4.532985    8[6-(6,8)]
   326       5.955032       5.955032       5.955032    8[6-(6,8),48-(8,8,8,8)]
   327      14.153085      14.153085      14.153085    8[6-(6,8),48-(8,8,8,8)]
   328      12.542728      12.542728      12.542728    8[6-(6,8),48-(8,8,8,8)]
   329      11.068552      11.068552      11.068552    8[6-(6,8)]
   330       8.528557       8.528557       8.528557    8[6-(6,8)]
   331      10.183666      10.183666      10.183666    8[6-(6,8),48-(8,8,8)]
   332       9.617795       9.617795       9.617795    8[6-(6,8)]
   333      13.347528      13.347528      13.347528    8[6-(6,8),48-(8,8,8,8)]
   334      15.106081      15.106081      15.106081    8[6-(6,8)]
   335      15.313674      15.313674      15.313674    8[6-(6,8)]
   336      15.247728      15.247728      15.247728    8[6-(6,8)]
   337      15.678593      15.678593      15.678593    8[6-(6,8),48-(8,8,8,8)]
   338        12.6833        12.6833        12.6833    8[6-(6,8)]
   339      13.182323      13.182323      13.182323    8[6-(6,8)]
   340      12.972761      12.972761      12.972761    8[6-(6,8),48-(8,8,8)]
   341      12.272748      12.272748      12.272748    8[6-(6,8)]
   342      12.816316      12.816316      12.816316    8[6-(6,8),48-(8,8,8,8)]
   343       6.172853       6.172853       6.172853    8[6-(6,8),48-(8,8,8,8)]
   344       6.902357       6.902357       6.902357    8[6-(6,8),48-(8,8,8,8)]
   345      16.586568      16.586568      16.586568    8[6-(6,8)]
   346       3.563122       3.563122       3.563122    8[6-(6,8)]
   347      13.913824      13.913824      13.913824    8[6-(6,8),48-(8,8,8)]
   348      11.957102      11.957102      11.957102    8[6-(6,8)]
   349       9.755107       9.755107       9.755107    8[6-(6,8),48-(8,8,8,8)]
   350      11.006011      11.006011      11.006011    8[6-(6,8)]
   351      13.252395      13.252395      13.252395    8[6-(6,8)]
   352      14.666006      14.666006      14.666006    8[6-(6,8)]
   353      19.416705      19.416705      19.416705    8[6-(6,8),48-(8,8,8,8)]
   354       5.268328       5.268328       5.268328    8[6-(6,8)]
   355       15.73313       15.73313       15.73313    8[6-(6,8)]
   356      14.528699      14.528699      14.528699    8[6-(6,8),48-(8,8,8)]
   357      16.694048      16.694048      16.694048    8[6-(6,8)]
   358      15.272001      15.272001      15.272001    8[6-(6,8),48-(8,8,8,8)]
   359       7.073948       7.073948       7.073948    8[6-(6,8),48-(8,8,8,8)]
   360       8.684305       8.684305       8.684305    8[6-(6,8),48-(8,8,8,8)]
   361      10.158481      10.158481      10.158481    8[6-(6,8)]
   362      12.698476      12.698476      12.698476    8[6-(6,8)]
   363      11.043367      11.043367      11.043367    8[6-(6,8),48-(8,8,8)]
   364      11.609238      11.609238      11.609238    8[6-(6,8)]
   365       7.879505       7.879505       7.879505    8[6-(6,8),48-(8,8,8,8)]
   366       6.120952       6.120952       6.120952    8[6-(6,8)]
   367       5.913359       5.913359       5.913359    8[6-(6,8)]
   368       5.979305       5.979305       5.979305    8[6-(6,8)]
   369        5.54844        5.54844        5.54844    8[6-(6,8),48-(8,8,8,8)]
   370       8.543733       8.543733       8.543733    8[6-(6,8)]
   371       7.209505       7.209505       7.209505    7[1-(0),1-(0),6-(1,1,1),6-(1,1,1)]
   372      11.968157      11.968157      11.968157    7[1-(0),1-(0)]
   373      18.756943      18.756943      18.756943    7[1-(0),1-(0),6-(1,1,1),6-(1,1,1)]
   374        2.47009        2.47009        2.47009    7[1-(0),1-(0),6-(1,1,1),6-(1,1,1)]
   375      11.078492      11.078492      11.078492    7[1-(0),1-(0),6-(1,1,1),6-(1,1,1)]
   376       3.256834       3.256834       3.256834    7[1-(0),1-(0)]
   377       1.671567       1.671567       1.671567    7[1-(0),1-(0),6-(1,1,1),6-(1,1,1)]
   378      19.555466      19.555466      19.555466    7[1-(0),1-(0),6-(1,1,1),6-(1,1,1)]
   379      14.017528      14.017528      14.017528    7[1-(0),1-(0),6-(1,1,1),6-(1,1,1)]
   380       9.258876       9.258876       9.258876    7[1-(0),1-(0)]
   381      10.148541      10.148541      10.148541    7[1-(0),1-(0),6-(1,1,1),6-(1,1,1)]
   382      17.970199      17.970199      17.970199    7[1-(0),1-(0)]
