# Supplementary material for: A collection of forcefield precursors for metal–organic frameworks
Source: RSC Adv. 2019 Nov 13;9(63):36492–507. doi: 10.1039/c9ra07327b (PMC9075174; doi:10.1039/c9ra07327b)
Supplement: RA-009-C9RA07327B-s841 [file RA-009-C9RA07327B-s841.txt]

GETXAG_clean

6.709800    0.000000    0.000000
-2.835507    12.783811    0.000000
0.000000    0.000000    21.342000

     1       3.343052       3.343052       3.343052    27[7-(7,7),7-(7,7),8-(27,27),8-(27,27)]
     2       5.303894       5.303894       5.303894    27[7-(7,7),7-(7,7),8-(27,27),8-(27,27)]
     3       0.531241       0.531241       0.531241    27[7-(7,7),7-(7,7),8-(27,27),8-(27,27)]
     4      -1.429601      -1.429601      -1.429601    27[7-(7,7),7-(7,7),8-(27,27),8-(27,27)]
     5            0.0            0.0            0.0    27[7-(7,7),7-(7,7),7-(7,7),7-(7,7),8-(27,27),8-(27,27)]
     6       1.937146       1.937146       1.937146    27[7-(7,7),7-(7,7),7-(7,7),7-(7,7),8-(27,27),8-(27,27)]
     7      -1.339952      -1.339952      -1.339952    1[7-(1,6)]
     8      -0.072333      -0.072333      -0.072333    1[7-(1,6)]
     9       3.794481       3.794481       3.794481    1[6-(6,6)]
    10       3.308612       3.308612       3.308612    1[6-(6,6)]
    11      -0.026116      -0.026116      -0.026116    1[6-(6,6)]
    12      -0.515528      -0.515528      -0.515528    1[6-(6,6)]
    13       5.239198       5.239198       5.239198    1[6-(6,6)]
    14       4.772743       4.772743       4.772743    1[6-(6,6)]
    15       1.969412       1.969412       1.969412    1[6-(6,6)]
    16       2.437804       2.437804       2.437804    1[6-(6,6)]
    17       0.245888       0.245888       0.245888    1[7-(1,6)]
    18      -1.196523      -1.196523      -1.196523    1[7-(1,6)]
    19       0.441591       0.441591       0.441591    1[7-(1,6)]
    20      -0.826027      -0.826027      -0.826027    1[7-(1,6)]
    21       4.852466       4.852466       4.852466    1[6-(6,6)]
    22       5.338335       5.338335       5.338335    1[6-(6,6)]
    23       1.963262       1.963262       1.963262    1[6-(6,6)]
    24       2.452674       2.452674       2.452674    1[6-(6,6)]
    25       3.407749       3.407749       3.407749    1[6-(6,6)]
    26       1.038697       1.038697       1.038697    1[6-(6,6)]
    27       3.842028       3.842028       3.842028    1[6-(6,6)]
    28       6.209143       6.209143       6.209143    1[6-(6,6)]
    29      -1.144249      -1.144249      -1.144249    1[7-(1,6)]
    30       0.298162       0.298162       0.298162    1[7-(1,6)]
    31       5.214245       5.214245       5.214245    1[7-(1,6)]
    32       3.946626       3.946626       3.946626    1[7-(1,6)]
    33       0.079812       0.079812       0.079812    1[6-(6,6)]
    34       0.565681       0.565681       0.565681    1[6-(6,6)]
    35       3.900409       3.900409       3.900409    1[6-(6,6)]
    36       4.389821       4.389821       4.389821    1[6-(6,6)]
    37      -1.364905      -1.364905      -1.364905    1[6-(6,6)]
    38       -0.89845       -0.89845       -0.89845    1[6-(6,6)]
    39       1.904881       1.904881       1.904881    1[6-(6,6)]
    40       1.436489       1.436489       1.436489    1[6-(6,6)]
    41       3.628405       3.628405       3.628405    1[7-(1,6)]
    42       5.070816       5.070816       5.070816    1[7-(1,6)]
    43       3.432702       3.432702       3.432702    1[7-(1,6)]
    44        4.70032        4.70032        4.70032    1[7-(1,6)]
    45      -0.978173      -0.978173      -0.978173    1[6-(6,6)]
    46      -1.464042      -1.464042      -1.464042    1[6-(6,6)]
    47       1.911031       1.911031       1.911031    1[6-(6,6)]
    48       1.421619       1.421619       1.421619    1[6-(6,6)]
    49       0.466544       0.466544       0.466544    1[6-(6,6)]
    50       2.835596       2.835596       2.835596    1[6-(6,6)]
    51       0.032265       0.032265       0.032265    1[6-(6,6)]
    52       -2.33485       -2.33485       -2.33485    1[6-(6,6)]
    53       5.018542       5.018542       5.018542    1[7-(1,6)]
    54       3.576131       3.576131       3.576131    1[7-(1,6)]
    55         1.9259         1.9259         1.9259    6[6-(1,6),6-(1,6),7-(1,1)]
    56       2.924947       2.924947       2.924947    6[1-(0),6-(1,6),6-(6,7)]
    57       2.628608       2.628608       2.628608    6[1-(0),6-(1,6),6-(6,6)]
    58       1.028284       1.028284       1.028284    6[6-(6,6),7-(7),7-(7)]
    59       0.843506       0.843506       0.843506    6[6-(6,6),7-(7),7-(7)]
    60       0.642085       0.642085       0.642085    6[1-(0),6-(1,6),6-(6,7)]
    61       1.334475       1.334475       1.334475    6[6-(1,6),6-(1,6),6-(7,7)]
    62       0.350131       0.350131       0.350131    6[1-(0),6-(1,6),6-(6,6)]
    63        0.53452        0.53452        0.53452    6[6-(1,6),6-(1,6),6-(7,7)]
    64      -0.036368      -0.036368      -0.036368    6[6-(1,6),6-(1,6),7-(1,1)]
    65      -0.772111      -0.772111      -0.772111    6[1-(0),6-(1,6),6-(6,6)]
    66      -1.051875      -1.051875      -1.051875    6[1-(0),6-(1,6),6-(6,7)]
    67       1.272573       1.272573       1.272573    6[1-(0),6-(1,6),6-(6,7)]
    68       1.553048       1.553048       1.553048    6[1-(0),6-(1,6),6-(6,6)]
    69       0.011246       0.011246       0.011246    6[6-(1,6),6-(1,6),7-(1,1)]
    70      -0.987801      -0.987801      -0.987801    6[1-(0),6-(1,6),6-(6,7)]
    71      -0.691462      -0.691462      -0.691462    6[1-(0),6-(1,6),6-(6,6)]
    72       0.908862       0.908862       0.908862    6[6-(6,6),7-(7),7-(7)]
    73        1.09364        1.09364        1.09364    6[6-(6,6),7-(7),7-(7)]
    74       1.295061       1.295061       1.295061    6[1-(0),6-(1,6),6-(6,7)]
    75       0.602672       0.602672       0.602672    6[6-(1,6),6-(1,6),6-(7,7)]
    76       1.587015       1.587015       1.587015    6[1-(0),6-(1,6),6-(6,6)]
    77       1.402626       1.402626       1.402626    6[6-(1,6),6-(1,6),6-(7,7)]
    78      -0.861993      -0.861993      -0.861993    6[6-(1,6),6-(1,6),7-(1,1)]
    79       2.709258       2.709258       2.709258    6[1-(0),6-(1,6),6-(6,6)]
    80       0.153514       0.153514       0.153514    6[1-(0),6-(1,6),6-(6,7)]
    81      -2.170933      -2.170933      -2.170933    6[1-(0),6-(1,6),6-(6,7)]
    82       0.384099       0.384099       0.384099    6[1-(0),6-(1,6),6-(6,6)]
    83       1.948393       1.948393       1.948393    6[6-(1,6),6-(1,6),7-(1,1)]
    84       0.949346       0.949346       0.949346    6[1-(0),6-(1,6),6-(6,7)]
    85       1.245685       1.245685       1.245685    6[1-(0),6-(1,6),6-(6,6)]
    86       2.846009       2.846009       2.846009    6[6-(6,6),7-(7),7-(7)]
    87       3.030787       3.030787       3.030787    6[6-(6,6),7-(7),7-(7)]
    88       3.232208       3.232208       3.232208    6[1-(0),6-(1,6),6-(6,7)]
    89       2.539818       2.539818       2.539818    6[6-(1,6),6-(1,6),6-(7,7)]
    90       3.524162       3.524162       3.524162    6[1-(0),6-(1,6),6-(6,6)]
    91       3.339773       3.339773       3.339773    6[6-(1,6),6-(1,6),6-(7,7)]
    92       3.910661       3.910661       3.910661    6[6-(1,6),6-(1,6),7-(1,1)]
    93       4.646404       4.646404       4.646404    6[1-(0),6-(1,6),6-(6,6)]
    94       4.926168       4.926168       4.926168    6[1-(0),6-(1,6),6-(6,7)]
    95        2.60172        2.60172        2.60172    6[1-(0),6-(1,6),6-(6,7)]
    96       2.321245       2.321245       2.321245    6[1-(0),6-(1,6),6-(6,6)]
    97       3.863047       3.863047       3.863047    6[6-(1,6),6-(1,6),7-(1,1)]
    98      -1.847706      -1.847706      -1.847706    6[1-(0),6-(1,6),6-(6,7)]
    99       4.565755       4.565755       4.565755    6[1-(0),6-(1,6),6-(6,6)]
   100       2.965431       2.965431       2.965431    6[6-(6,6),7-(7),7-(7)]
   101       2.780653       2.780653       2.780653    6[6-(6,6),7-(7),7-(7)]
   102       2.579232       2.579232       2.579232    6[1-(0),6-(1,6),6-(6,7)]
   103       3.271621       3.271621       3.271621    6[6-(1,6),6-(1,6),6-(7,7)]
   104       2.287278       2.287278       2.287278    6[1-(0),6-(1,6),6-(6,6)]
   105       2.471667       2.471667       2.471667    6[6-(1,6),6-(1,6),6-(7,7)]
   106       4.736286       4.736286       4.736286    6[6-(1,6),6-(1,6),7-(1,1)]
   107       1.165035       1.165035       1.165035    6[1-(0),6-(1,6),6-(6,6)]
   108       3.720779       3.720779       3.720779    6[1-(0),6-(1,6),6-(6,7)]
   109       6.045226       6.045226       6.045226    6[1-(0),6-(1,6),6-(6,7)]
   110       3.490194       3.490194       3.490194    6[1-(0),6-(1,6),6-(6,6)]
   111       2.262941       2.262941       2.262941    7[1-(0),1-(0),6-(6,6)]
   112       0.640154       0.640154       0.640154    7[7-(6),7-(7,27),27-(7,7,7,8,8)]
   113       1.908858       1.908858       1.908858    7[7-(6),7-(7,27),27-(7,8,8)]
   114       2.072157       2.072157       2.072157    7[6-(6,7),7-(7,27)]
   115      -0.061559      -0.061559      -0.061559    7[6-(6,7),7-(7,27)]
   116       0.014455       0.014455       0.014455    7[7-(6),7-(7,27),27-(7,8,8)]
   117       1.251084       1.251084       1.251084    7[7-(6),7-(7,27),27-(7,7,7,8,8)]
   118       1.925809       1.925809       1.925809    7[6-(6,7),7-(7,27)]
   119      -0.158005      -0.158005      -0.158005    7[6-(6,7),7-(7,27)]
   120      -0.317482      -0.317482      -0.317482    7[1-(0),1-(0),6-(6,6)]
   121      -0.325794      -0.325794      -0.325794    7[1-(0),1-(0),6-(6,6)]
   122       1.296993       1.296993       1.296993    7[7-(6),7-(7,27),27-(7,7,7,8,8)]
   123       0.028288       0.028288       0.028288    7[7-(6),7-(7,27),27-(7,8,8)]
   124      -0.135011      -0.135011      -0.135011    7[6-(6,7),7-(7,27)]
   125       1.998705       1.998705       1.998705    7[6-(6,7),7-(7,27)]
   126       1.922692       1.922692       1.922692    7[7-(6),7-(7,27),27-(7,8,8)]
   127       0.686062       0.686062       0.686062    7[7-(6),7-(7,27),27-(7,7,7,8,8)]
   128       0.011338       0.011338       0.011338    7[6-(6,7),7-(7,27)]
   129       2.095152       2.095152       2.095152    7[6-(6,7),7-(7,27)]
   130      -0.580879      -0.580879      -0.580879    7[1-(0),1-(0),6-(6,6)]
   131       1.611352       1.611352       1.611352    7[1-(0),1-(0),6-(6,6)]
   132       3.234139       3.234139       3.234139    7[7-(6),7-(7,27),27-(7,7,7,8,8)]
   133       1.965435       1.965435       1.965435    7[7-(6),7-(7,27),27-(7,8,8)]
   134       1.802136       1.802136       1.802136    7[6-(6,7),7-(7,27)]
   135       3.935852       3.935852       3.935852    7[6-(6,7),7-(7,27)]
   136       3.859838       3.859838       3.859838    7[7-(6),7-(7,27),27-(7,8,8)]
   137       2.623209       2.623209       2.623209    7[7-(6),7-(7,27),27-(7,7,7,8,8)]
   138       1.948484       1.948484       1.948484    7[6-(6,7),7-(7,27)]
   139       4.032298       4.032298       4.032298    7[6-(6,7),7-(7,27)]
   140       4.191775       4.191775       4.191775    7[1-(0),1-(0),6-(6,6)]
   141       4.200087       4.200087       4.200087    7[1-(0),1-(0),6-(6,6)]
   142         2.5773         2.5773         2.5773    7[7-(6),7-(7,27),27-(7,7,7,8,8)]
   143       3.846005       3.846005       3.846005    7[7-(6),7-(7,27),27-(7,8,8)]
   144       4.009304       4.009304       4.009304    7[6-(6,7),7-(7,27)]
   145       1.875588       1.875588       1.875588    7[6-(6,7),7-(7,27)]
   146       1.951601       1.951601       1.951601    7[7-(6),7-(7,27),27-(7,8,8)]
   147       3.188231       3.188231       3.188231    7[7-(6),7-(7,27),27-(7,7,7,8,8)]
   148       3.862955       3.862955       3.862955    7[6-(6,7),7-(7,27)]
   149       1.779141       1.779141       1.779141    7[6-(6,7),7-(7,27)]
   150       4.455172       4.455172       4.455172    7[1-(0),1-(0),6-(6,6)]
   151      -0.767309      -0.767309      -0.767309    8[27-(7,7,7,7,8),27-(7,7,8),27-(7,7,8)]
   152      -0.131051      -0.131051      -0.131051    8[27-(7,7,7,7,8),27-(7,7,8),27-(7,7,8)]
   153       4.641602       4.641602       4.641602    8[27-(7,7,7,7,8),27-(7,7,8),27-(7,7,8)]
   154       4.005344       4.005344       4.005344    8[27-(7,7,7,7,8),27-(7,7,8),27-(7,7,8)]
