# Supplementary material for: A collection of forcefield precursors for metal–organic frameworks
Source: RSC Adv. 2019 Nov 13;9(63):36492–507. doi: 10.1039/c9ra07327b (PMC9075174; doi:10.1039/c9ra07327b)
Supplement: RA-009-C9RA07327B-s842 [file RA-009-C9RA07327B-s842.txt]

GETXEK_clean

12.872000    0.000000    0.000000
6.044299    12.272280    0.000000
0.544202    2.429955    15.923469

     1      14.372711      14.372711      14.372711    48[7-(6,6),7-(6,6),8-(6),8-(6)]
     2        5.08779        5.08779        5.08779    48[7-(6,6),7-(6,6),8-(6),8-(6)]
     3      15.912144      15.912144      15.912144    1[6-(6,6)]
     4       4.991096       4.991096       4.991096    1[6-(6,6)]
     5      16.328897      16.328897      16.328897    1[6-(6,6)]
     6      14.397003      14.397003      14.397003    1[6-(6,6)]
     7       6.927987       6.927987       6.927987    1[6-(6,6)]
     8       8.893066       8.893066       8.893066    1[6-(6,6)]
     9       8.857993       8.857993       8.857993    1[6-(6,6)]
    10       6.850198       6.850198       6.850198    1[6-(6,6)]
    11      15.111544      15.111544      15.111544    1[6-(6,7)]
    12      14.502433      14.502433      14.502433    1[6-(6,6)]
    13      11.305621      11.305621      11.305621    1[6-(6,6)]
    14      11.985815      11.985815      11.985815    1[6-(6,7)]
    15      13.040809      13.040809      13.040809    1[6-(1,6,6)]
    16      11.899532      11.899532      11.899532    1[6-(1,6,6)]
    17      11.817337      11.817337      11.817337    1[6-(1,6,6)]
    18      10.713197      10.713197      10.713197    1[6-(1,6,6)]
    19       7.811348       7.811348       7.811348    1[6-(6,7)]
    20      10.928299      10.928299      10.928299    1[6-(6,7)]
    21      12.079933      12.079933      12.079933    1[6-(6,6)]
    22       8.880975       8.880975       8.880975    1[6-(6,6)]
    23       3.548357       3.548357       3.548357    1[6-(6,6)]
    24      14.469405      14.469405      14.469405    1[6-(6,6)]
    25       3.131604       3.131604       3.131604    1[6-(6,6)]
    26       5.063498       5.063498       5.063498    1[6-(6,6)]
    27      12.532514      12.532514      12.532514    1[6-(6,6)]
    28      10.567435      10.567435      10.567435    1[6-(6,6)]
    29      10.602508      10.602508      10.602508    1[6-(6,6)]
    30      12.610303      12.610303      12.610303    1[6-(6,6)]
    31       4.348957       4.348957       4.348957    1[6-(6,7)]
    32       4.958068       4.958068       4.958068    1[6-(6,6)]
    33        8.15488        8.15488        8.15488    1[6-(6,6)]
    34       7.474686       7.474686       7.474686    1[6-(6,7)]
    35       6.419692       6.419692       6.419692    1[6-(1,6,6)]
    36       7.560969       7.560969       7.560969    1[6-(1,6,6)]
    37       7.643164       7.643164       7.643164    1[6-(1,6,6)]
    38       8.747304       8.747304       8.747304    1[6-(1,6,6)]
    39      11.649153      11.649153      11.649153    1[6-(6,7)]
    40       8.532202       8.532202       8.532202    1[6-(6,7)]
    41       7.380568       7.380568       7.380568    1[6-(6,6)]
    42      10.579526      10.579526      10.579526    1[6-(6,6)]
    43       13.62932       13.62932       13.62932    6[6-(6,6),8-(48),8-(48)]
    44      14.935573      14.935573      14.935573    6[6-(1,6),6-(1,6),6-(8,8)]
    45      15.988055      15.988055      15.988055    6[1-(0),6-(1,6),6-(6,6)]
    46       17.15696       17.15696       17.15696    6[1-(0),6-(1,6),6-(6,6)]
    47      17.294953      17.294953      17.294953    6[6-(1,6),6-(1,6),6-(6,6)]
    48       16.24505       16.24505       16.24505    6[1-(0),6-(1,6),6-(6,6)]
    49      15.086081      15.086081      15.086081    6[1-(0),6-(1,6),6-(6,6)]
    50       5.660066       5.660066       5.660066    6[6-(1,6),6-(6,6),6-(6,6)]
    51       6.900934       6.900934       6.900934    6[1-(0),6-(1,6),6-(6,6)]
    52       8.082796       8.082796       8.082796    6[1-(0),6-(1,6),6-(1,6)]
    53       8.059214       8.059214       8.059214    6[1-(0),6-(1,6),6-(1,6)]
    54       6.857693       6.857693       6.857693    6[1-(0),6-(1,6),6-(6,6)]
    55       5.644157       5.644157       5.644157    6[6-(1,6),6-(6,6),6-(8,8)]
    56       4.386019       4.386019       4.386019    6[6-(6,6),8-(0),8-(0)]
    57      14.324005      14.324005      14.324005    6[1-(0),6-(1,6),7-(6,48)]
    58      13.975095      13.975095      13.975095    6[1-(0),6-(1,7),6-(6,6)]
    59       12.86202       12.86202       12.86202    6[6-(1,1,6),6-(1,6),6-(1,6)]
    60      12.109003      12.109003      12.109003    6[1-(0),6-(1,7),6-(6,6)]
    61      12.526729      12.526729      12.526729    6[1-(0),6-(1,6),7-(6,48)]
    62      12.318632      12.318632      12.318632    6[1-(0),1-(0),6-(1,1,6),6-(6,6)]
    63      11.360805      11.360805      11.360805    6[1-(0),1-(0),6-(1,1,6),6-(6,6)]
    64       8.688632       8.688632       8.688632    6[1-(0),6-(1,6),7-(6,48)]
    65      10.509193      10.509193      10.509193    6[1-(0),6-(1,6),7-(6,48)]
    66      11.213414      11.213414      11.213414    6[1-(0),6-(1,7),6-(6,6)]
    67      10.610538      10.610538      10.610538    6[6-(1,1,6),6-(1,6),6-(1,6)]
    68       9.323084       9.323084       9.323084    6[1-(0),6-(1,7),6-(6,6)]
    69       5.831181       5.831181       5.831181    6[6-(6,6),8-(48),8-(48)]
    70       4.524928       4.524928       4.524928    6[6-(1,6),6-(1,6),6-(8,8)]
    71       3.472446       3.472446       3.472446    6[1-(0),6-(1,6),6-(6,6)]
    72       2.303541       2.303541       2.303541    6[1-(0),6-(1,6),6-(6,6)]
    73       2.165548       2.165548       2.165548    6[6-(1,6),6-(1,6),6-(6,6)]
    74       3.215451       3.215451       3.215451    6[1-(0),6-(1,6),6-(6,6)]
    75        4.37442        4.37442        4.37442    6[1-(0),6-(1,6),6-(6,6)]
    76      13.800435      13.800435      13.800435    6[6-(1,6),6-(6,6),6-(6,6)]
    77      12.559567      12.559567      12.559567    6[1-(0),6-(1,6),6-(6,6)]
    78      11.377705      11.377705      11.377705    6[1-(0),6-(1,6),6-(1,6)]
    79      11.401287      11.401287      11.401287    6[1-(0),6-(1,6),6-(1,6)]
    80      12.602808      12.602808      12.602808    6[1-(0),6-(1,6),6-(6,6)]
    81      13.816344      13.816344      13.816344    6[6-(1,6),6-(6,6),6-(8,8)]
    82      15.074482      15.074482      15.074482    6[6-(6,6),8-(0),8-(0)]
    83       5.136496       5.136496       5.136496    6[1-(0),6-(1,6),7-(6,48)]
    84       5.485406       5.485406       5.485406    6[1-(0),6-(1,7),6-(6,6)]
    85       6.598481       6.598481       6.598481    6[6-(1,1,6),6-(1,6),6-(1,6)]
    86       7.351498       7.351498       7.351498    6[1-(0),6-(1,7),6-(6,6)]
    87       6.933772       6.933772       6.933772    6[1-(0),6-(1,6),7-(6,48)]
    88       7.141869       7.141869       7.141869    6[1-(0),1-(0),6-(1,1,6),6-(6,6)]
    89       8.099696       8.099696       8.099696    6[1-(0),1-(0),6-(1,1,6),6-(6,6)]
    90      10.771869      10.771869      10.771869    6[1-(0),6-(1,6),7-(6,48)]
    91       8.951308       8.951308       8.951308    6[1-(0),6-(1,6),7-(6,48)]
    92       8.247087       8.247087       8.247087    6[1-(0),6-(1,7),6-(6,6)]
    93       8.849963       8.849963       8.849963    6[6-(1,1,6),6-(1,6),6-(1,6)]
    94      10.137417      10.137417      10.137417    6[1-(0),6-(1,7),6-(6,6)]
    95      13.639966      13.639966      13.639966    7[6-(1,6),6-(1,6),48-(7,8,8)]
    96       9.260831       9.260831       9.260831    7[6-(1,6),6-(1,6),48-(7,8,8)]
    97       5.820535       5.820535       5.820535    7[6-(1,6),6-(1,6),48-(7,8,8)]
    98       10.19967       10.19967       10.19967    7[6-(1,6),6-(1,6),48-(7,8,8)]
    99      13.457781      13.457781      13.457781    8[6-(6,8),48-(7,7,8)]
   100      12.706613      12.706613      12.706613    8[6-(6,8),48-(7,7,8)]
   101       4.144978       4.144978       4.144978    8[6-(6,8)]
   102       3.604751       3.604751       3.604751    8[6-(6,8)]
   103        6.00272        6.00272        6.00272    8[6-(6,8),48-(7,7,8)]
   104       6.753888       6.753888       6.753888    8[6-(6,8),48-(7,7,8)]
   105      15.315523      15.315523      15.315523    8[6-(6,8)]
   106       15.85575       15.85575       15.85575    8[6-(6,8)]
