# Supplementary material for: A collection of forcefield precursors for metal–organic frameworks
Source: RSC Adv. 2019 Nov 13;9(63):36492–507. doi: 10.1039/c9ra07327b (PMC9075174; doi:10.1039/c9ra07327b)
Supplement: RA-009-C9RA07327B-s843 [file RA-009-C9RA07327B-s843.txt]

GEVKID_clean

11.711000    0.000000    0.000000
-3.184544    11.269703    0.000000
-1.595894    -2.109347    16.991559

     1      -2.184974      -2.184974      -2.184974    48[8-(6),8-(6),8-(6,48),8-(6,48),8-(6,48)]
     2       0.839877       0.839877       0.839877    48[8-(6),8-(6),8-(6,48),8-(6,48),8-(6,48)]
     3       9.115536       9.115536       9.115536    48[8-(6),8-(6),8-(6,48),8-(6,48),8-(6,48)]
     4       6.090685       6.090685       6.090685    48[8-(6),8-(6),8-(6,48),8-(6,48),8-(6,48)]
     5       1.028565       1.028565       1.028565    48[8-(6,48),8-(6,48),8-(6,48),8-(6,48)]
     6       5.902114       5.902114       5.902114    48[8-(6,48),8-(6,48),8-(6,48),8-(6,48)]
     7      -1.592272      -1.592272      -1.592272    48[8-(6),8-(6),8-(6),8-(6),8-(6,48),8-(6,48)]
     8       5.057553       5.057553       5.057553    48[8-(6),8-(6),8-(6),8-(6),8-(6,48),8-(6,48)]
     9       2.022212       2.022212       2.022212    1[6-(6,6,6)]
    10       2.806261       2.806261       2.806261    1[6-(1,6,6)]
    11       2.723048       2.723048       2.723048    1[6-(1,6,6)]
    12       2.236621       2.236621       2.236621    1[6-(1,6,6)]
    13       1.769571       1.769571       1.769571    1[6-(1,6,6)]
    14       7.628971       7.628971       7.628971    1[6-(6,6,6)]
    15       9.430932       9.430932       9.430932    1[6-(1,6,6)]
    16       8.030175       8.030175       8.030175    1[6-(1,6,6)]
    17       6.031364       6.031364       6.031364    1[6-(1,6,6)]
    18       5.849665       5.849665       5.849665    1[6-(1,6,6)]
    19      -1.750935      -1.750935      -1.750935    1[6-(6,6,6)]
    20      -2.879238      -2.879238      -2.879238    1[6-(1,6,6)]
    21      -4.405664      -4.405664      -4.405664    1[6-(1,6,6)]
    22       5.690279       5.690279       5.690279    1[6-(1,6,6)]
    23       7.864247       7.864247       7.864247    1[6-(1,6,6)]
    24      -1.596876      -1.596876      -1.596876    1[6-(6,6,6)]
    25      -1.839943      -1.839943      -1.839943    1[6-(1,6,6)]
    26      -0.451942      -0.451942      -0.451942    1[6-(1,6,6)]
    27       7.673616       7.673616       7.673616    1[6-(1,6,6)]
    28       7.747065       7.747065       7.747065    1[6-(1,6,6)]
    29       1.819468       1.819468       1.819468    1[6-(6,6,6)]
    30       1.719706       1.719706       1.719706    1[6-(1,6,6)]
    31       3.232891       3.232891       3.232891    1[6-(1,6,6)]
    32       3.723205       3.723205       3.723205    1[6-(1,6,6)]
    33       4.500083       4.500083       4.500083    1[6-(1,6,6)]
    34       7.470762       7.470762       7.470762    1[6-(6,6,6)]
    35       8.942841       8.942841       8.942841    1[6-(1,6,6)]
    36       9.288994       9.288994       9.288994    1[6-(1,6,6)]
    37       5.770495       5.770495       5.770495    1[6-(1,6,6)]
    38       7.227252       7.227252       7.227252    1[6-(1,6,6)]
    39      -2.582967      -2.582967      -2.582967    1[6-(6,6,6)]
    40      -3.524237      -3.524237      -3.524237    1[6-(1,6,6)]
    41      -3.776339      -3.776339      -3.776339    1[6-(1,6,6)]
    42       0.251673       0.251673       0.251673    1[6-(1,6,6)]
    43       1.005261       1.005261       1.005261    1[6-(1,6,6)]
    44       -0.09067       -0.09067       -0.09067    1[6-(6,6,6)]
    45       2.601225       2.601225       2.601225    1[6-(1,6,6)]
    46       2.208246       2.208246       2.208246    1[6-(1,6,6)]
    47       3.895873       3.895873       3.895873    1[6-(1,6,6)]
    48       2.377555       2.377555       2.377555    1[6-(1,6,6)]
    49        4.90835        4.90835        4.90835    1[6-(6,6,6)]
    50       4.124301       4.124301       4.124301    1[6-(1,6,6)]
    51       4.207514       4.207514       4.207514    1[6-(1,6,6)]
    52       4.693941       4.693941       4.693941    1[6-(1,6,6)]
    53       5.160991       5.160991       5.160991    1[6-(1,6,6)]
    54      -0.698409      -0.698409      -0.698409    1[6-(6,6,6)]
    55       -2.50037       -2.50037       -2.50037    1[6-(1,6,6)]
    56      -1.099613      -1.099613      -1.099613    1[6-(1,6,6)]
    57       0.899198       0.899198       0.899198    1[6-(1,6,6)]
    58       1.080897       1.080897       1.080897    1[6-(1,6,6)]
    59       8.681497       8.681497       8.681497    1[6-(6,6,6)]
    60         9.8098         9.8098         9.8098    1[6-(1,6,6)]
    61      11.336226      11.336226      11.336226    1[6-(1,6,6)]
    62       1.240283       1.240283       1.240283    1[6-(1,6,6)]
    63      -0.933685      -0.933685      -0.933685    1[6-(1,6,6)]
    64       8.527438       8.527438       8.527438    1[6-(6,6,6)]
    65       8.770505       8.770505       8.770505    1[6-(1,6,6)]
    66       7.382504       7.382504       7.382504    1[6-(1,6,6)]
    67      -0.743054      -0.743054      -0.743054    1[6-(1,6,6)]
    68      -0.816503      -0.816503      -0.816503    1[6-(1,6,6)]
    69       5.111094       5.111094       5.111094    1[6-(6,6,6)]
    70       5.210856       5.210856       5.210856    1[6-(1,6,6)]
    71       3.697671       3.697671       3.697671    1[6-(1,6,6)]
    72       3.207357       3.207357       3.207357    1[6-(1,6,6)]
    73       2.430479       2.430479       2.430479    1[6-(1,6,6)]
    74        -0.5402        -0.5402        -0.5402    1[6-(6,6,6)]
    75      -2.012279      -2.012279      -2.012279    1[6-(1,6,6)]
    76      -2.358432      -2.358432      -2.358432    1[6-(1,6,6)]
    77       1.160067       1.160067       1.160067    1[6-(1,6,6)]
    78       -0.29669       -0.29669       -0.29669    1[6-(1,6,6)]
    79       9.513529       9.513529       9.513529    1[6-(6,6,6)]
    80      10.454799      10.454799      10.454799    1[6-(1,6,6)]
    81      10.706901      10.706901      10.706901    1[6-(1,6,6)]
    82       6.678889       6.678889       6.678889    1[6-(1,6,6)]
    83       5.925301       5.925301       5.925301    1[6-(1,6,6)]
    84       7.021232       7.021232       7.021232    1[6-(6,6,6)]
    85       4.329337       4.329337       4.329337    1[6-(1,6,6)]
    86       4.722316       4.722316       4.722316    1[6-(1,6,6)]
    87       3.034689       3.034689       3.034689    1[6-(1,6,6)]
    88       4.553007       4.553007       4.553007    1[6-(1,6,6)]
    89        0.10446        0.10446        0.10446    6[6-(1,6,6),8-(48),8-(48,48)]
    90       1.537899       1.537899       1.537899    6[1-(0),6-(1,1,6),6-(1,1,6),6-(8,8)]
    91       3.225229       3.225229       3.225229    6[1-(0),1-(0),6-(1,1,6),6-(1,6,6)]
    92       2.252284       2.252284       2.252284    6[1-(0),1-(0),6-(1,1,6),6-(1,6,6)]
    93       8.627678       8.627678       8.627678    6[6-(1,6,6),8-(0),8-(48,48)]
    94       7.806758       7.806758       7.806758    6[1-(0),6-(1,1,6),6-(1,1,6),6-(8,8)]
    95       8.519414       8.519414       8.519414    6[1-(0),1-(0),6-(1,1,6),6-(1,6,6)]
    96       6.454203       6.454203       6.454203    6[1-(0),1-(0),6-(1,1,6),6-(1,6,6)]
    97      -3.536564      -3.536564      -3.536564    6[6-(1,6,6),8-(48),8-(48)]
    98      -3.956376      -3.956376      -3.956376    6[1-(0),6-(1,1,6),6-(1,1,6),6-(8,8)]
    99      -3.812761      -3.812761      -3.812761    6[1-(0),1-(0),6-(1,1,6),6-(1,6,6)]
   100       7.926906       7.926906       7.926906    6[1-(0),1-(0),6-(1,1,6),6-(1,6,6)]
   101       -2.16571       -2.16571       -2.16571    6[6-(1,6,6),8-(48),8-(48,48)]
   102      -2.111497      -2.111497      -2.111497    6[1-(0),6-(1,1,6),6-(1,1,6),6-(8,8)]
   103      -1.365088      -1.365088      -1.365088    6[1-(0),1-(0),6-(1,1,6),6-(1,6,6)]
   104         8.2087         8.2087         8.2087    6[1-(0),1-(0),6-(1,1,6),6-(1,6,6)]
   105       1.989079       1.989079       1.989079    6[6-(1,6,6),8-(48),8-(48,48)]
   106       2.485805       2.485805       2.485805    6[1-(0),6-(1,1,6),6-(1,1,6),6-(8,8)]
   107       2.604992       2.604992       2.604992    6[1-(0),1-(0),6-(1,1,6),6-(1,6,6)]
   108       3.828495       3.828495       3.828495    6[1-(0),1-(0),6-(1,1,6),6-(1,6,6)]
   109       6.287946       6.287946       6.287946    6[6-(1,6,6),8-(0),8-(48,48)]
   110       7.288506       7.288506       7.288506    6[1-(0),6-(1,1,6),6-(1,1,6),6-(8,8)]
   111       8.620412       8.620412       8.620412    6[1-(0),1-(0),6-(1,1,6),6-(1,6,6)]
   112       6.646548       6.646548       6.646548    6[1-(0),1-(0),6-(1,1,6),6-(1,6,6)]
   113      -1.222443      -1.222443      -1.222443    6[6-(1,6,6),8-(48),8-(48)]
   114      -2.602012      -2.602012      -2.602012    6[1-(0),6-(1,1,6),6-(1,1,6),6-(8,8)]
   115      -3.719796      -3.719796      -3.719796    6[1-(0),1-(0),6-(1,1,6),6-(1,6,6)]
   116        0.28124        0.28124        0.28124    6[1-(0),1-(0),6-(1,1,6),6-(1,6,6)]
   117       0.510041       0.510041       0.510041    6[6-(1,6,6),8-(48),8-(48,48)]
   118       0.540137       0.540137       0.540137    6[1-(0),6-(1,1,6),6-(1,1,6),6-(8,8)]
   119        1.95656        1.95656        1.95656    6[1-(0),1-(0),6-(1,1,6),6-(1,6,6)]
   120       3.304186       3.304186       3.304186    6[1-(0),1-(0),6-(1,1,6),6-(1,6,6)]
   121       6.826102       6.826102       6.826102    6[6-(1,6,6),8-(48),8-(48,48)]
   122       5.392663       5.392663       5.392663    6[1-(0),6-(1,1,6),6-(1,1,6),6-(8,8)]
   123       3.705333       3.705333       3.705333    6[1-(0),1-(0),6-(1,1,6),6-(1,6,6)]
   124       4.678278       4.678278       4.678278    6[1-(0),1-(0),6-(1,1,6),6-(1,6,6)]
   125      -1.697116      -1.697116      -1.697116    6[6-(1,6,6),8-(0),8-(48,48)]
   126      -0.876196      -0.876196      -0.876196    6[1-(0),6-(1,1,6),6-(1,1,6),6-(8,8)]
   127      -1.588852      -1.588852      -1.588852    6[1-(0),1-(0),6-(1,1,6),6-(1,6,6)]
   128       0.476359       0.476359       0.476359    6[1-(0),1-(0),6-(1,1,6),6-(1,6,6)]
   129      10.467126      10.467126      10.467126    6[6-(1,6,6),8-(48),8-(48)]
   130      10.886938      10.886938      10.886938    6[1-(0),6-(1,1,6),6-(1,1,6),6-(8,8)]
   131      10.743323      10.743323      10.743323    6[1-(0),1-(0),6-(1,1,6),6-(1,6,6)]
   132      -0.996344      -0.996344      -0.996344    6[1-(0),1-(0),6-(1,1,6),6-(1,6,6)]
   133       9.096272       9.096272       9.096272    6[6-(1,6,6),8-(48),8-(48,48)]
   134       9.042059       9.042059       9.042059    6[1-(0),6-(1,1,6),6-(1,1,6),6-(8,8)]
   135        8.29565        8.29565        8.29565    6[1-(0),1-(0),6-(1,1,6),6-(1,6,6)]
   136      -1.278138      -1.278138      -1.278138    6[1-(0),1-(0),6-(1,1,6),6-(1,6,6)]
   137       4.941483       4.941483       4.941483    6[6-(1,6,6),8-(48),8-(48,48)]
   138       4.444757       4.444757       4.444757    6[1-(0),6-(1,1,6),6-(1,1,6),6-(8,8)]
   139        4.32557        4.32557        4.32557    6[1-(0),1-(0),6-(1,1,6),6-(1,6,6)]
   140       3.102067       3.102067       3.102067    6[1-(0),1-(0),6-(1,1,6),6-(1,6,6)]
   141       0.642616       0.642616       0.642616    6[6-(1,6,6),8-(0),8-(48,48)]
   142      -0.357944      -0.357944      -0.357944    6[1-(0),6-(1,1,6),6-(1,1,6),6-(8,8)]
   143       -1.68985       -1.68985       -1.68985    6[1-(0),1-(0),6-(1,1,6),6-(1,6,6)]
   144       0.284014       0.284014       0.284014    6[1-(0),1-(0),6-(1,1,6),6-(1,6,6)]
   145       8.153005       8.153005       8.153005    6[6-(1,6,6),8-(48),8-(48)]
   146       9.532574       9.532574       9.532574    6[1-(0),6-(1,1,6),6-(1,1,6),6-(8,8)]
   147      10.650358      10.650358      10.650358    6[1-(0),1-(0),6-(1,1,6),6-(1,6,6)]
   148       6.649322       6.649322       6.649322    6[1-(0),1-(0),6-(1,1,6),6-(1,6,6)]
   149       6.420521       6.420521       6.420521    6[6-(1,6,6),8-(48),8-(48,48)]
   150       6.390425       6.390425       6.390425    6[1-(0),6-(1,1,6),6-(1,1,6),6-(8,8)]
   151       4.974002       4.974002       4.974002    6[1-(0),1-(0),6-(1,1,6),6-(1,6,6)]
   152       3.626376       3.626376       3.626376    6[1-(0),1-(0),6-(1,1,6),6-(1,6,6)]
   153      -0.035073      -0.035073      -0.035073    8[6-(6,8),48-(8,8,8),48-(8,8,8,8)]
   154      -0.864489      -0.864489      -0.864489    8[6-(6,8),48-(8,8,8,8,8)]
   155       8.132706       8.132706       8.132706    8[6-(6,8),48-(8,8,8,8),48-(8,8,8,8,8)]
   156      -2.028571      -2.028571      -2.028571    8[6-(6,8)]
   157      -2.969163      -2.969163      -2.969163    8[6-(6,8),48-(8,8,8,8)]
   158      -3.791861      -3.791861      -3.791861    8[6-(6,8),48-(8,8,8,8,8)]
   159      -1.103735      -1.103735      -1.103735    8[6-(6,8),48-(8,8,8),48-(8,8,8,8)]
   160       8.482036       8.482036       8.482036    8[6-(6,8),48-(8,8,8,8)]
   161       1.565263       1.565263       1.565263    8[6-(6,8),48-(8,8,8),48-(8,8,8,8)]
   162       1.983562       1.983562       1.983562    8[6-(6,8),48-(8,8,8,8,8)]
   163        5.18105        5.18105        5.18105    8[6-(6,8),48-(8,8,8,8),48-(8,8,8,8,8)]
   164        3.27932        3.27932        3.27932    8[6-(6,8)]
   165      -1.078433      -1.078433      -1.078433    8[6-(6,8),48-(8,8,8,8)]
   166       2.876377       2.876377       2.876377    8[6-(6,8),48-(8,8,8,8,8)]
   167       0.566125       0.566125       0.566125    8[6-(6,8),48-(8,8,8),48-(8,8,8,8)]
   168       3.668379       3.668379       3.668379    8[6-(6,8),48-(8,8,8,8)]
   169       6.965635       6.965635       6.965635    8[6-(6,8),48-(8,8,8),48-(8,8,8,8)]
   170       7.795051       7.795051       7.795051    8[6-(6,8),48-(8,8,8,8,8)]
   171      -1.202144      -1.202144      -1.202144    8[6-(6,8),48-(8,8,8,8),48-(8,8,8,8,8)]
   172       8.959133       8.959133       8.959133    8[6-(6,8)]
   173       9.899725       9.899725       9.899725    8[6-(6,8),48-(8,8,8,8)]
   174      -0.988577      -0.988577      -0.988577    8[6-(6,8),48-(8,8,8,8,8)]
   175       8.034297       8.034297       8.034297    8[6-(6,8),48-(8,8,8),48-(8,8,8,8)]
   176      -1.551474      -1.551474      -1.551474    8[6-(6,8),48-(8,8,8,8)]
   177       5.365299       5.365299       5.365299    8[6-(6,8),48-(8,8,8),48-(8,8,8,8)]
   178          4.947          4.947          4.947    8[6-(6,8),48-(8,8,8,8,8)]
   179       1.749512       1.749512       1.749512    8[6-(6,8),48-(8,8,8,8),48-(8,8,8,8,8)]
   180       3.651242       3.651242       3.651242    8[6-(6,8)]
   181       8.008995       8.008995       8.008995    8[6-(6,8),48-(8,8,8,8)]
   182       7.238729       7.238729       7.238729    8[6-(6,8),48-(8,8,8,8,8)]
   183       6.364437       6.364437       6.364437    8[6-(6,8),48-(8,8,8),48-(8,8,8,8)]
   184       3.262183       3.262183       3.262183    8[6-(6,8),48-(8,8,8,8)]
