# Supplementary material for: A collection of forcefield precursors for metal–organic frameworks
Source: RSC Adv. 2019 Nov 13;9(63):36492–507. doi: 10.1039/c9ra07327b (PMC9075174; doi:10.1039/c9ra07327b)
Supplement: RA-009-C9RA07327B-s844 [file RA-009-C9RA07327B-s844.txt]

GEVXAI_clean

7.184900    0.000000    0.000000
0.000000    10.732900    0.000000
0.000000    -2.140739    17.041366

     1       0.143985       0.143985       0.143985    64[8-(6),8-(6),8-(6),8-(6),8-(6,64),8-(6,64),8-(6,64),8-(6,64)]
     2       3.736435       3.736435       3.736435    64[8-(6),8-(6),8-(6),8-(6),8-(6,64),8-(6,64),8-(6,64),8-(6,64)]
     3       7.040915       7.040915       7.040915    64[8-(6),8-(6),8-(6),8-(6),8-(6,64),8-(6,64),8-(6,64),8-(6,64)]
     4       3.448465       3.448465       3.448465    64[8-(6),8-(6),8-(6),8-(6),8-(6,64),8-(6,64),8-(6,64),8-(6,64)]
     5       2.277613       2.277613       2.277613    1[6-(6,6)]
     6       6.940613       6.940613       6.940613    1[8-(6)]
     7        4.67737        4.67737        4.67737    1[6-(6,6)]
     8       5.870063       5.870063       5.870063    1[6-(6,6)]
     9       3.348163       3.348163       3.348163    1[8-(6)]
    10        1.08492        1.08492        1.08492    1[6-(6,6)]
    11       4.907287       4.907287       4.907287    1[6-(6,6)]
    12       0.244287       0.244287       0.244287    1[8-(6)]
    13        2.50753        2.50753        2.50753    1[6-(6,6)]
    14       1.314837       1.314837       1.314837    1[6-(6,6)]
    15       3.836737       3.836737       3.836737    1[8-(6)]
    16        6.09998        6.09998        6.09998    1[6-(6,6)]
    17       1.808439       1.808439       1.808439    6[6-(6,6),8-(64),8-(64,64)]
    18       0.845663       0.845663       0.845663    6[6-(1,6),6-(6,6),6-(8,8)]
    19        6.65178        6.65178        6.65178    6[6-(1,6),6-(6,6),6-(8,8)]
    20       5.941194       5.941194       5.941194    6[6-(6,6),8-(64),8-(64,64)]
    21       1.364413       1.364413       1.364413    6[1-(0),6-(6,6),6-(6,6)]
    22       2.532677       2.532677       2.532677    6[6-(6,6),8-(64),8-(64)]
    23       3.078011       3.078011       3.078011    6[6-(1,6),6-(6,6),6-(8,8)]
    24       2.451488       2.451488       2.451488    6[6-(1,6),6-(6,6),6-(8,8)]
    25       1.303341       1.303341       1.303341    6[6-(6,6),8-(0),8-(1)]
    26       4.226158       4.226158       4.226158    6[1-(0),6-(6,6),6-(6,6)]
    27       5.400889       5.400889       5.400889    6[6-(6,6),8-(64),8-(64,64)]
    28       4.438113       4.438113       4.438113    6[6-(1,6),6-(6,6),6-(8,8)]
    29        3.05933        3.05933        3.05933    6[6-(1,6),6-(6,6),6-(8,8)]
    30       2.348744       2.348744       2.348744    6[6-(6,6),8-(64),8-(64,64)]
    31       4.956863       4.956863       4.956863    6[1-(0),6-(6,6),6-(6,6)]
    32       6.125127       6.125127       6.125127    6[6-(6,6),8-(64),8-(64)]
    33       6.670461       6.670461       6.670461    6[6-(1,6),6-(6,6),6-(8,8)]
    34       6.043938       6.043938       6.043938    6[6-(1,6),6-(6,6),6-(8,8)]
    35       4.895791       4.895791       4.895791    6[6-(6,6),8-(0),8-(1)]
    36       0.633708       0.633708       0.633708    6[1-(0),6-(6,6),6-(6,6)]
    37       5.376461       5.376461       5.376461    6[6-(6,6),8-(64),8-(64,64)]
    38       6.339237       6.339237       6.339237    6[6-(1,6),6-(6,6),6-(8,8)]
    39        0.53312        0.53312        0.53312    6[6-(1,6),6-(6,6),6-(8,8)]
    40       1.243706       1.243706       1.243706    6[6-(6,6),8-(64),8-(64,64)]
    41       5.820487       5.820487       5.820487    6[1-(0),6-(6,6),6-(6,6)]
    42       4.652223       4.652223       4.652223    6[6-(6,6),8-(64),8-(64)]
    43       4.106889       4.106889       4.106889    6[6-(1,6),6-(6,6),6-(8,8)]
    44       4.733412       4.733412       4.733412    6[6-(1,6),6-(6,6),6-(8,8)]
    45       5.881559       5.881559       5.881559    6[6-(6,6),8-(0),8-(1)]
    46       2.958742       2.958742       2.958742    6[1-(0),6-(6,6),6-(6,6)]
    47       1.784011       1.784011       1.784011    6[6-(6,6),8-(64),8-(64,64)]
    48       2.746787       2.746787       2.746787    6[6-(1,6),6-(6,6),6-(8,8)]
    49        4.12557        4.12557        4.12557    6[6-(1,6),6-(6,6),6-(8,8)]
    50       4.836156       4.836156       4.836156    6[6-(6,6),8-(64),8-(64,64)]
    51       2.228037       2.228037       2.228037    6[1-(0),6-(6,6),6-(6,6)]
    52       1.059773       1.059773       1.059773    6[6-(6,6),8-(64),8-(64)]
    53       0.514439       0.514439       0.514439    6[6-(1,6),6-(6,6),6-(8,8)]
    54       1.140962       1.140962       1.140962    6[6-(1,6),6-(6,6),6-(8,8)]
    55       2.289109       2.289109       2.289109    6[6-(6,6),8-(0),8-(1)]
    56       6.551192       6.551192       6.551192    6[1-(0),6-(6,6),6-(6,6)]
    57        1.36082        1.36082        1.36082    8[6-(6,8),64-(8,8,8,8,8,8,8),64-(8,8,8,8,8,8,8)]
    58       3.024843       3.024843       3.024843    8[6-(6,8),64-(8,8,8,8,8,8,8)]
    59       5.806118       5.806118       5.806118    8[6-(6,8),64-(8,8,8,8,8,8,8),64-(8,8,8,8,8,8,8)]
    60        5.37215        5.37215        5.37215    8[6-(6,8),64-(8,8,8,8,8,8,8)]
    61       1.285379       1.285379       1.285379    8[6-(6,8),64-(8,8,8,8,8,8,8)]
    62       3.368281       3.368281       3.368281    8[6-(6,8),64-(8,8,8,8,8,8,8)]
    63       1.310526       1.310526       1.310526    8[6-(6,8)]
    64       0.340564       0.340564       0.340564    8[1-(0),6-(6,8)]
    65        4.95327        4.95327        4.95327    8[6-(6,8),64-(8,8,8,8,8,8,8),64-(8,8,8,8,8,8,8)]
    66       6.617293       6.617293       6.617293    8[6-(6,8),64-(8,8,8,8,8,8,8)]
    67       2.213668       2.213668       2.213668    8[6-(6,8),64-(8,8,8,8,8,8,8),64-(8,8,8,8,8,8,8)]
    68         1.7797         1.7797         1.7797    8[6-(6,8),64-(8,8,8,8,8,8,8)]
    69       4.877829       4.877829       4.877829    8[6-(6,8),64-(8,8,8,8,8,8,8)]
    70       6.960731       6.960731       6.960731    8[6-(6,8),64-(8,8,8,8,8,8,8)]
    71       4.902976       4.902976       4.902976    8[6-(6,8)]
    72       3.933014       3.933014       3.933014    8[1-(0),6-(6,8)]
    73        5.82408        5.82408        5.82408    8[6-(6,8),64-(8,8,8,8,8,8,8),64-(8,8,8,8,8,8,8)]
    74       4.160057       4.160057       4.160057    8[6-(6,8),64-(8,8,8,8,8,8,8)]
    75       1.378782       1.378782       1.378782    8[6-(6,8),64-(8,8,8,8,8,8,8),64-(8,8,8,8,8,8,8)]
    76        1.81275        1.81275        1.81275    8[6-(6,8),64-(8,8,8,8,8,8,8)]
    77       5.899521       5.899521       5.899521    8[6-(6,8),64-(8,8,8,8,8,8,8)]
    78       3.816619       3.816619       3.816619    8[6-(6,8),64-(8,8,8,8,8,8,8)]
    79       5.874374       5.874374       5.874374    8[6-(6,8)]
    80       6.844336       6.844336       6.844336    8[1-(0),6-(6,8)]
    81        2.23163        2.23163        2.23163    8[6-(6,8),64-(8,8,8,8,8,8,8),64-(8,8,8,8,8,8,8)]
    82       0.567607       0.567607       0.567607    8[6-(6,8),64-(8,8,8,8,8,8,8)]
    83       4.971232       4.971232       4.971232    8[6-(6,8),64-(8,8,8,8,8,8,8),64-(8,8,8,8,8,8,8)]
    84         5.4052         5.4052         5.4052    8[6-(6,8),64-(8,8,8,8,8,8,8)]
    85       2.307071       2.307071       2.307071    8[6-(6,8),64-(8,8,8,8,8,8,8)]
    86       0.224169       0.224169       0.224169    8[6-(6,8),64-(8,8,8,8,8,8,8)]
    87       2.281924       2.281924       2.281924    8[6-(6,8)]
    88       3.251886       3.251886       3.251886    8[1-(0),6-(6,8)]
