# Supplementary material for: A collection of forcefield precursors for metal–organic frameworks
Source: RSC Adv. 2019 Nov 13;9(63):36492–507. doi: 10.1039/c9ra07327b (PMC9075174; doi:10.1039/c9ra07327b)
Supplement: RA-009-C9RA07327B-s845 [file RA-009-C9RA07327B-s845.txt]

GEVXIQ_clean

10.066200    0.000000    0.000000
-1.356028    11.368613    0.000000
-1.545324    -4.315439    11.923899

     1       7.175783       7.175783       7.175783    64[8-(6),8-(6),8-(6),8-(6),8-(6,64),8-(6,64)]
     2       4.601367       4.601367       4.601367    64[8-(6),8-(6),8-(6),8-(6)]
     3      -0.010935      -0.010935      -0.010935    64[8-(6),8-(6),8-(6),8-(6),8-(6,64),8-(6,64)]
     4       2.563481       2.563481       2.563481    64[8-(6),8-(6),8-(6),8-(6)]
     5       7.482713       7.482713       7.482713    1[6-(6,6)]
     6       0.986122       0.986122       0.986122    1[6-(6,6)]
     7       8.755163       8.755163       8.755163    1[6-(6,6)]
     8      -0.317865      -0.317865      -0.317865    1[6-(6,6)]
     9       6.178726       6.178726       6.178726    1[6-(6,6)]
    10      -1.590315      -1.590315      -1.590315    1[6-(6,6)]
    11      -1.041239      -1.041239      -1.041239    6[6-(6,6),8-(64),8-(64,64)]
    12      -1.005763      -1.005763      -1.005763    6[6-(1,6),6-(6,6),6-(8,8)]
    13        7.96383        7.96383        7.96383    6[6-(1,6),6-(6,6),6-(8,8)]
    14       6.559024       6.559024       6.559024    6[6-(6,6),8-(64),8-(64)]
    15       8.170666       8.170666       8.170666    6[1-(0),6-(6,6),6-(6,6)]
    16      -0.636753      -0.636753      -0.636753    6[6-(1,6),6-(6,6),6-(8,8)]
    17      -0.423642      -0.423642      -0.423642    6[6-(6,6),8-(64),8-(64)]
    18       0.436411       0.436411       0.436411    6[6-(1,6),6-(6,6),6-(8,8)]
    19        1.82309        1.82309        1.82309    6[6-(6,6),8-(64),8-(64)]
    20       0.243628       0.243628       0.243628    6[1-(0),6-(6,6),6-(6,6)]
    21       6.851311       6.851311       6.851311    6[6-(6,6),8-(0),8-(64)]
    22       8.137365       8.137365       8.137365    6[6-(1,6),6-(6,6),6-(8,8)]
    23       6.989633       6.989633       6.989633    6[6-(1,6),6-(6,6),6-(8,8)]
    24       6.083655       6.083655       6.083655    6[6-(6,6),8-(0),8-(0)]
    25       9.001102       9.001102       9.001102    6[1-(0),6-(6,6),6-(6,6)]
    26       8.206087       8.206087       8.206087    6[6-(6,6),8-(64),8-(64,64)]
    27       8.170611       8.170611       8.170611    6[6-(1,6),6-(6,6),6-(8,8)]
    28      -0.798982      -0.798982      -0.798982    6[6-(1,6),6-(6,6),6-(8,8)]
    29       0.605824       0.605824       0.605824    6[6-(6,6),8-(64),8-(64)]
    30      -1.005818      -1.005818      -1.005818    6[1-(0),6-(6,6),6-(6,6)]
    31       7.801601       7.801601       7.801601    6[6-(1,6),6-(6,6),6-(8,8)]
    32        7.58849        7.58849        7.58849    6[6-(6,6),8-(64),8-(64)]
    33       6.728437       6.728437       6.728437    6[6-(1,6),6-(6,6),6-(8,8)]
    34       5.341758       5.341758       5.341758    6[6-(6,6),8-(64),8-(64)]
    35        6.92122        6.92122        6.92122    6[1-(0),6-(6,6),6-(6,6)]
    36       0.313537       0.313537       0.313537    6[6-(6,6),8-(0),8-(64)]
    37      -0.972517      -0.972517      -0.972517    6[6-(1,6),6-(6,6),6-(8,8)]
    38       0.175215       0.175215       0.175215    6[6-(1,6),6-(6,6),6-(8,8)]
    39       1.081193       1.081193       1.081193    6[6-(6,6),8-(0),8-(0)]
    40      -1.836254      -1.836254      -1.836254    6[1-(0),6-(6,6),6-(6,6)]
    41      -1.198899      -1.198899      -1.198899    8[6-(6,8),64-(8,8,8,8,8),64-(8,8,8,8,8)]
    42      -0.825103      -0.825103      -0.825103    8[6-(6,8),64-(8,8,8,8,8)]
    43       6.457826       6.457826       6.457826    8[6-(6,8),64-(8,8,8,8,8)]
    44       5.580438       5.580438       5.580438    8[6-(6,8),64-(8,8,8)]
    45       8.652031       8.652031       8.652031    8[6-(6,8),64-(8,8,8,8,8)]
    46        0.74907        0.74907        0.74907    8[6-(6,8),64-(8,8,8,8,8)]
    47       2.073629       2.073629       2.073629    8[6-(6,8),64-(8,8,8)]
    48       2.742786       2.742786       2.742786    8[6-(6,8),64-(8,8,8)]
    49       6.412362       6.412362       6.412362    8[6-(6,8),64-(8,8,8)]
    50       6.302018       6.302018       6.302018    8[6-(6,8)]
    51       6.504383       6.504383       6.504383    8[6-(6,8)]
    52       4.990593       4.990593       4.990593    8[6-(6,8)]
    53       8.363747       8.363747       8.363747    8[6-(6,8),64-(8,8,8,8,8),64-(8,8,8,8,8)]
    54       7.989951       7.989951       7.989951    8[6-(6,8),64-(8,8,8,8,8)]
    55       0.707022       0.707022       0.707022    8[6-(6,8),64-(8,8,8,8,8)]
    56        1.58441        1.58441        1.58441    8[6-(6,8),64-(8,8,8)]
    57      -1.487183      -1.487183      -1.487183    8[6-(6,8),64-(8,8,8,8,8)]
    58       6.415778       6.415778       6.415778    8[6-(6,8),64-(8,8,8,8,8)]
    59       5.091219       5.091219       5.091219    8[6-(6,8),64-(8,8,8)]
    60       4.422062       4.422062       4.422062    8[6-(6,8),64-(8,8,8)]
    61       0.752486       0.752486       0.752486    8[6-(6,8),64-(8,8,8)]
    62        0.86283        0.86283        0.86283    8[6-(6,8)]
    63       0.660465       0.660465       0.660465    8[6-(6,8)]
    64       2.174255       2.174255       2.174255    8[6-(6,8)]
