# Supplementary material for: A collection of forcefield precursors for metal–organic frameworks
Source: RSC Adv. 2019 Nov 13;9(63):36492–507. doi: 10.1039/c9ra07327b (PMC9075174; doi:10.1039/c9ra07327b)
Supplement: RA-009-C9RA07327B-s846 [file RA-009-C9RA07327B-s846.txt]

GEWXAJ_clean

7.396000    0.000000    0.000000
0.000000    15.666000    0.000000
-3.698115    -6.266955    15.992974

     1       4.716889       4.716889       4.716889    29[7-(6,7),8-(29),8-(6),8-(6)]
     2       5.376559       5.376559       5.376559    29[7-(6,7),8-(29),8-(6),8-(6)]
     3        1.01889        1.01889        1.01889    29[7-(6,7),8-(29),8-(6),8-(6)]
     4       1.678518       1.678518       1.678518    29[7-(6,7),8-(29),8-(6),8-(6)]
     5      -1.019004      -1.019004      -1.019004    29[7-(6,7),8-(29),8-(6),8-(6)]
     6      -1.678674      -1.678674      -1.678674    29[7-(6,7),8-(29),8-(6),8-(6)]
     7       2.678995       2.678995       2.678995    29[7-(6,7),8-(29),8-(6),8-(6)]
     8       2.019367       2.019367       2.019367    29[7-(6,7),8-(29),8-(6),8-(6)]
     9       -0.99929       -0.99929       -0.99929    1[6-(7,7)]
    10      -2.062812      -2.062812      -2.062812    1[6-(7,7)]
    11      -1.426772      -1.426772      -1.426772    1[7-(1,7)]
    12       -0.98302       -0.98302       -0.98302    1[7-(1,7)]
    13        4.71416        4.71416        4.71416    1[6-(6,6)]
    14       6.438931       6.438931       6.438931    1[6-(6,6)]
    15      -0.492594      -0.492594      -0.492594    1[6-(6,6)]
    16       2.399248       2.399248       2.399248    1[6-(6,6)]
    17        6.37902        6.37902        6.37902    1[6-(6,6)]
    18       2.698776       2.698776       2.698776    1[6-(7,7)]
    19       1.635208       1.635208       1.635208    1[6-(7,7)]
    20        2.27128        2.27128        2.27128    1[7-(1,7)]
    21       2.715049       2.715049       2.715049    1[7-(1,7)]
    22       1.016146       1.016146       1.016146    1[6-(6,6)]
    23       2.740869       2.740869       2.740869    1[6-(6,6)]
    24       3.205332       3.205332       3.205332    1[6-(6,6)]
    25      -1.298838      -1.298838      -1.298838    1[6-(6,6)]
    26       2.680965       2.680965       2.680965    1[6-(6,6)]
    27       4.697175       4.697175       4.697175    1[6-(7,7)]
    28       5.760697       5.760697       5.760697    1[6-(7,7)]
    29       5.124657       5.124657       5.124657    1[7-(1,7)]
    30       4.680905       4.680905       4.680905    1[7-(1,7)]
    31      -1.016275      -1.016275      -1.016275    1[6-(6,6)]
    32      -2.741046      -2.741046      -2.741046    1[6-(6,6)]
    33       4.190479       4.190479       4.190479    1[6-(6,6)]
    34       1.298637       1.298637       1.298637    1[6-(6,6)]
    35      -2.681135      -2.681135      -2.681135    1[6-(6,6)]
    36       0.999109       0.999109       0.999109    1[6-(7,7)]
    37       2.062677       2.062677       2.062677    1[6-(7,7)]
    38       1.426605       1.426605       1.426605    1[7-(1,7)]
    39       0.982836       0.982836       0.982836    1[7-(1,7)]
    40       2.681739       2.681739       2.681739    1[6-(6,6)]
    41       0.957016       0.957016       0.957016    1[6-(6,6)]
    42       0.492553       0.492553       0.492553    1[6-(6,6)]
    43       4.996723       4.996723       4.996723    1[6-(6,6)]
    44        1.01692        1.01692        1.01692    1[6-(6,6)]
    45       5.858372       5.858372       5.858372    1[6-(6,6)]
    46       1.263237       1.263237       1.263237    1[6-(6,6)]
    47       1.537628       1.537628       1.537628    1[6-(6,6)]
    48       6.132763       6.132763       6.132763    1[6-(6,6)]
    49      -1.303999      -1.303999      -1.303999    6[1-(0),7-(6,7),7-(7,29)]
    50      -1.886791      -1.886791      -1.886791    6[1-(0),7-(6,7),7-(7,29)]
    51       5.027754       5.027754       5.027754    6[6-(6,6),8-(0),8-(29)]
    52       5.164582       5.164582       5.164582    6[1-(0),6-(6,6),6-(6,6)]
    53       5.555096       5.555096       5.555096    6[6-(1,6),6-(1,6),6-(8,8)]
    54       5.450811       5.450811       5.450811    6[6-(1,6),6-(1,6),6-(8,8)]
    55       5.307327       5.307327       5.307327    6[6-(6,6),8-(29),8-(29)]
    56       6.198557       6.198557       6.198557    6[1-(0),6-(1,6),6-(6,6)]
    57       6.485526       6.485526       6.485526    6[1-(0),6-(1,6),6-(1,6)]
    58       5.021866       5.021866       5.021866    6[6-(6,6),8-(0),8-(29)]
    59       4.253431       4.253431       4.253431    6[6-(1,6),6-(1,6),6-(8,8)]
    60       2.873337       2.873337       2.873337    6[1-(0),6-(1,6),6-(6,6)]
    61       6.145304       6.145304       6.145304    6[1-(0),6-(1,6),6-(6,6)]
    62       2.394055       2.394055       2.394055    6[1-(0),7-(6,7),7-(7,29)]
    63       1.811237       1.811237       1.811237    6[1-(0),7-(6,7),7-(7,29)]
    64       1.329732       1.329732       1.329732    6[6-(6,6),8-(0),8-(29)]
    65       1.466556       1.466556       1.466556    6[1-(0),6-(6,6),6-(6,6)]
    66        1.85706        1.85706        1.85706    6[6-(1,6),6-(1,6),6-(8,8)]
    67       1.752778       1.752778       1.752778    6[6-(1,6),6-(1,6),6-(8,8)]
    68       1.609297       1.609297       1.609297    6[6-(6,6),8-(29),8-(29)]
    69       2.500503       2.500503       2.500503    6[1-(0),6-(1,6),6-(6,6)]
    70       2.787464       2.787464       2.787464    6[1-(0),6-(1,6),6-(1,6)]
    71       1.323787       1.323787       1.323787    6[6-(6,6),8-(0),8-(29)]
    72       0.555333       0.555333       0.555333    6[6-(1,6),6-(1,6),6-(8,8)]
    73       -0.82476       -0.82476       -0.82476    6[1-(0),6-(1,6),6-(6,6)]
    74       2.447254       2.447254       2.447254    6[1-(0),6-(1,6),6-(6,6)]
    75       5.001884       5.001884       5.001884    6[1-(0),7-(6,7),7-(7,29)]
    76       5.584676       5.584676       5.584676    6[1-(0),7-(6,7),7-(7,29)]
    77      -1.329869      -1.329869      -1.329869    6[6-(6,6),8-(0),8-(29)]
    78      -1.466697      -1.466697      -1.466697    6[1-(0),6-(6,6),6-(6,6)]
    79      -1.857211      -1.857211      -1.857211    6[6-(1,6),6-(1,6),6-(8,8)]
    80      -1.752926      -1.752926      -1.752926    6[6-(1,6),6-(1,6),6-(8,8)]
    81      -1.609442      -1.609442      -1.609442    6[6-(6,6),8-(29),8-(29)]
    82      -2.500672      -2.500672      -2.500672    6[1-(0),6-(1,6),6-(6,6)]
    83      -2.787641      -2.787641      -2.787641    6[1-(0),6-(1,6),6-(1,6)]
    84      -1.323981      -1.323981      -1.323981    6[6-(6,6),8-(0),8-(29)]
    85      -0.555546      -0.555546      -0.555546    6[6-(1,6),6-(1,6),6-(8,8)]
    86       0.824548       0.824548       0.824548    6[1-(0),6-(1,6),6-(6,6)]
    87      -2.447419      -2.447419      -2.447419    6[1-(0),6-(1,6),6-(6,6)]
    88        1.30383        1.30383        1.30383    6[1-(0),7-(6,7),7-(7,29)]
    89       1.886648       1.886648       1.886648    6[1-(0),7-(6,7),7-(7,29)]
    90       2.368153       2.368153       2.368153    6[6-(6,6),8-(0),8-(29)]
    91       2.231329       2.231329       2.231329    6[1-(0),6-(6,6),6-(6,6)]
    92       1.840825       1.840825       1.840825    6[6-(1,6),6-(1,6),6-(8,8)]
    93       1.945107       1.945107       1.945107    6[6-(1,6),6-(1,6),6-(8,8)]
    94       2.088588       2.088588       2.088588    6[6-(6,6),8-(29),8-(29)]
    95       1.197382       1.197382       1.197382    6[1-(0),6-(1,6),6-(6,6)]
    96       0.910421       0.910421       0.910421    6[1-(0),6-(1,6),6-(1,6)]
    97       2.374098       2.374098       2.374098    6[6-(6,6),8-(0),8-(29)]
    98       3.142552       3.142552       3.142552    6[6-(1,6),6-(1,6),6-(8,8)]
    99       4.522645       4.522645       4.522645    6[1-(0),6-(1,6),6-(6,6)]
   100       1.250631       1.250631       1.250631    6[1-(0),6-(1,6),6-(6,6)]
   101       4.928694       4.928694       4.928694    6[1-(0),6-(6,6),6-(6,6)]
   102       2.196612       2.196612       2.196612    6[1-(0),6-(1,6),6-(1,6)]
   103       2.467306       2.467306       2.467306    6[1-(0),6-(6,6),6-(6,6)]
   104       5.199388       5.199388       5.199388    6[1-(0),6-(1,6),6-(1,6)]
   105      -2.021397      -2.021397      -2.021397    7[6-(1,7),7-(6,29),29-(8,8,8)]
   106      -1.646427      -1.646427      -1.646427    7[6-(1,7),7-(6,29),29-(8,8,8)]
   107      -1.457093      -1.457093      -1.457093    7[6-(1,7),6-(1,7),7-(1,1)]
   108      -1.263323      -1.263323      -1.263323    7[1-(0),1-(0),7-(6,6)]
   109       1.676628       1.676628       1.676628    7[6-(1,7),7-(6,29),29-(8,8,8)]
   110       2.051613       2.051613       2.051613    7[6-(1,7),7-(6,29),29-(8,8,8)]
   111       2.240954       2.240954       2.240954    7[6-(1,7),6-(1,7),7-(1,1)]
   112       2.434734       2.434734       2.434734    7[1-(0),1-(0),7-(6,6)]
   113       5.719282       5.719282       5.719282    7[6-(1,7),7-(6,29),29-(8,8,8)]
   114       5.344312       5.344312       5.344312    7[6-(1,7),7-(6,29),29-(8,8,8)]
   115       5.154978       5.154978       5.154978    7[6-(1,7),6-(1,7),7-(1,1)]
   116       4.961208       4.961208       4.961208    7[1-(0),1-(0),7-(6,6)]
   117       2.021257       2.021257       2.021257    7[6-(1,7),7-(6,29),29-(8,8,8)]
   118       1.646272       1.646272       1.646272    7[6-(1,7),7-(6,29),29-(8,8,8)]
   119       1.456931       1.456931       1.456931    7[6-(1,7),6-(1,7),7-(1,1)]
   120       1.263151       1.263151       1.263151    7[1-(0),1-(0),7-(6,6)]
   121       5.546963       5.546963       5.546963    8[6-(6,8),29-(7,8,8)]
   122       4.862819       4.862819       4.862819    8[6-(6,8),29-(7,8,8)]
   123      -1.556907      -1.556907      -1.556907    8[6-(6,8)]
   124       3.777828       3.777828       3.777828    8[6-(6,8),29-(7,8,8)]
   125      -1.040667      -1.040667      -1.040667    8[29-(7,8,8),29-(7,8,8)]
   126        4.33477        4.33477        4.33477    8[6-(6,8),29-(7,8,8)]
   127       6.252561       6.252561       6.252561    8[6-(6,8)]
   128       1.848922       1.848922       1.848922    8[6-(6,8),29-(7,8,8)]
   129       1.164806       1.164806       1.164806    8[6-(6,8),29-(7,8,8)]
   130       2.141076       2.141076       2.141076    8[6-(6,8)]
   131        0.07981        0.07981        0.07981    8[6-(6,8),29-(7,8,8)]
   132       2.657317       2.657317       2.657317    8[29-(7,8,8),29-(7,8,8)]
   133       0.636706       0.636706       0.636706    8[6-(6,8),29-(7,8,8)]
   134       2.554481       2.554481       2.554481    8[6-(6,8)]
   135      -1.849078      -1.849078      -1.849078    8[6-(6,8),29-(7,8,8)]
   136      -1.164934      -1.164934      -1.164934    8[6-(6,8),29-(7,8,8)]
   137      -2.141208      -2.141208      -2.141208    8[6-(6,8)]
   138      -0.079943      -0.079943      -0.079943    8[6-(6,8),29-(7,8,8)]
   139       4.738552       4.738552       4.738552    8[29-(7,8,8),29-(7,8,8)]
   140      -0.636885      -0.636885      -0.636885    8[6-(6,8),29-(7,8,8)]
   141      -2.554676      -2.554676      -2.554676    8[6-(6,8)]
   142       1.848963       1.848963       1.848963    8[6-(6,8),29-(7,8,8)]
   143       2.533079       2.533079       2.533079    8[6-(6,8),29-(7,8,8)]
   144       1.556809       1.556809       1.556809    8[6-(6,8)]
   145       3.618075       3.618075       3.618075    8[6-(6,8),29-(7,8,8)]
   146       1.040568       1.040568       1.040568    8[29-(7,8,8),29-(7,8,8)]
   147       3.061179       3.061179       3.061179    8[6-(6,8),29-(7,8,8)]
   148       1.143404       1.143404       1.143404    8[6-(6,8)]
