# Supplementary material for: A collection of forcefield precursors for metal–organic frameworks
Source: RSC Adv. 2019 Nov 13;9(63):36492–507. doi: 10.1039/c9ra07327b (PMC9075174; doi:10.1039/c9ra07327b)
Supplement: RA-009-C9RA07327B-s847 [file RA-009-C9RA07327B-s847.txt]

GIDKOU_clean

14.161300    0.000000    0.000000
0.000000    15.676400    0.000000
0.000000    0.000000    16.134500

     1       8.785954       8.785954       8.785954    30[7-(6,6),8-(6)]
     2       9.147775       9.147775       9.147775    30[7-(6,6),7-(6,6),8-(6),8-(6)]
     3      12.455996      12.455996      12.455996    30[7-(6,6),8-(6)]
     4      12.094175      12.094175      12.094175    30[7-(6,6),7-(6,6),8-(6),8-(6)]
     5       5.375346       5.375346       5.375346    30[7-(6,6),8-(6)]
     6       5.013525       5.013525       5.013525    30[7-(6,6),7-(6,6),8-(6),8-(6)]
     7       1.705304       1.705304       1.705304    30[7-(6,6),8-(6)]
     8       2.067125       2.067125       2.067125    30[7-(6,6),7-(6,6),8-(6),8-(6)]
     9       5.375346       5.375346       5.375346    30[7-(6,6),8-(6)]
    10       5.013525       5.013525       5.013525    30[7-(6,6),7-(6,6),8-(6),8-(6)]
    11       1.705304       1.705304       1.705304    30[7-(6,6),8-(6)]
    12       2.067125       2.067125       2.067125    30[7-(6,6),7-(6,6),8-(6),8-(6)]
    13       8.785954       8.785954       8.785954    30[7-(6,6),8-(6)]
    14       9.147775       9.147775       9.147775    30[7-(6,6),7-(6,6),8-(6),8-(6)]
    15      12.455996      12.455996      12.455996    30[7-(6,6),8-(6)]
    16      12.094175      12.094175      12.094175    30[7-(6,6),7-(6,6),8-(6),8-(6)]
    17            0.0            0.0            0.0    30[8-(6),8-(6),8-(6),8-(6)]
    18        7.08065        7.08065        7.08065    30[8-(6),8-(6),8-(6),8-(6)]
    19            0.0            0.0            0.0    30[8-(6),8-(6),8-(6),8-(6)]
    20        7.08065        7.08065        7.08065    30[8-(6),8-(6),8-(6),8-(6)]
    21      10.129578      10.129578      10.129578    1[6-(7,7)]
    22       7.831199       7.831199       7.831199    1[6-(7,7)]
    23         4.8814         4.8814         4.8814    1[8-(6)]
    24      11.112372      11.112372      11.112372    1[6-(7,7)]
    25      13.410751      13.410751      13.410751    1[6-(7,7)]
    26        2.19925        2.19925        2.19925    1[8-(6)]
    27       4.031722       4.031722       4.031722    1[6-(7,7)]
    28       6.330101       6.330101       6.330101    1[6-(7,7)]
    29         9.2799         9.2799         9.2799    1[8-(6)]
    30       3.048928       3.048928       3.048928    1[6-(7,7)]
    31       0.750549       0.750549       0.750549    1[6-(7,7)]
    32       11.96205       11.96205       11.96205    1[8-(6)]
    33       4.031722       4.031722       4.031722    1[6-(7,7)]
    34       6.330101       6.330101       6.330101    1[6-(7,7)]
    35         9.2799         9.2799         9.2799    1[8-(6)]
    36       3.048928       3.048928       3.048928    1[6-(7,7)]
    37       0.750549       0.750549       0.750549    1[6-(7,7)]
    38       11.96205       11.96205       11.96205    1[8-(6)]
    39      10.129578      10.129578      10.129578    1[6-(7,7)]
    40       7.831199       7.831199       7.831199    1[6-(7,7)]
    41         4.8814         4.8814         4.8814    1[8-(6)]
    42      11.112372      11.112372      11.112372    1[6-(7,7)]
    43      13.410751      13.410751      13.410751    1[6-(7,7)]
    44        2.19925        2.19925        2.19925    1[8-(6)]
    45        7.43185        7.43185        7.43185    6[6-(6,7),6-(8,8),7-(6,30)]
    46       7.382286       7.382286       7.382286    6[6-(6,7),6-(8,8),7-(6)]
    47       9.268571       9.268571       9.268571    6[1-(0),7-(6),7-(6,30)]
    48       6.423566       6.423566       6.423566    6[6-(6,7),8-(0),8-(1)]
    49       6.293282       6.293282       6.293282    6[6-(6,7),8-(0),8-(30)]
    50      10.514765      10.514765      10.514765    6[6-(6,7),6-(8,8),7-(6,30)]
    51       10.63372       10.63372       10.63372    6[6-(6,7),6-(8,8),7-(6,30)]
    52       8.696454       8.696454       8.696454    6[1-(0),7-(6,30),7-(6,30)]
    53      11.429585      11.429585      11.429585    6[6-(6,7),8-(30),8-(30)]
    54      11.709979      11.709979      11.709979    6[6-(6,7),8-(30),8-(30)]
    55        13.8101        13.8101        13.8101    6[6-(6,7),6-(8,8),7-(6,30)]
    56      13.859664      13.859664      13.859664    6[6-(6,7),6-(8,8),7-(6)]
    57      11.973379      11.973379      11.973379    6[1-(0),7-(6),7-(6,30)]
    58       0.657084       0.657084       0.657084    6[6-(6,7),8-(0),8-(1)]
    59       0.787368       0.787368       0.787368    6[6-(6,7),8-(0),8-(30)]
    60      10.727185      10.727185      10.727185    6[6-(6,7),6-(8,8),7-(6,30)]
    61       10.60823       10.60823       10.60823    6[6-(6,7),6-(8,8),7-(6,30)]
    62      12.545496      12.545496      12.545496    6[1-(0),7-(6,30),7-(6,30)]
    63       9.812365       9.812365       9.812365    6[6-(6,7),8-(30),8-(30)]
    64       9.531971       9.531971       9.531971    6[6-(6,7),8-(30),8-(30)]
    65        6.72945        6.72945        6.72945    6[6-(6,7),6-(8,8),7-(6,30)]
    66       6.779014       6.779014       6.779014    6[6-(6,7),6-(8,8),7-(6)]
    67       4.892729       4.892729       4.892729    6[1-(0),7-(6),7-(6,30)]
    68       7.737734       7.737734       7.737734    6[6-(6,7),8-(0),8-(1)]
    69       7.868018       7.868018       7.868018    6[6-(6,7),8-(0),8-(30)]
    70       3.646535       3.646535       3.646535    6[6-(6,7),6-(8,8),7-(6,30)]
    71        3.52758        3.52758        3.52758    6[6-(6,7),6-(8,8),7-(6,30)]
    72       5.464846       5.464846       5.464846    6[1-(0),7-(6,30),7-(6,30)]
    73       2.731715       2.731715       2.731715    6[6-(6,7),8-(30),8-(30)]
    74       2.451321       2.451321       2.451321    6[6-(6,7),8-(30),8-(30)]
    75         0.3512         0.3512         0.3512    6[6-(6,7),6-(8,8),7-(6,30)]
    76       0.301636       0.301636       0.301636    6[6-(6,7),6-(8,8),7-(6)]
    77       2.187921       2.187921       2.187921    6[1-(0),7-(6),7-(6,30)]
    78      13.504216      13.504216      13.504216    6[6-(6,7),8-(0),8-(1)]
    79      13.373932      13.373932      13.373932    6[6-(6,7),8-(0),8-(30)]
    80       3.434115       3.434115       3.434115    6[6-(6,7),6-(8,8),7-(6,30)]
    81        3.55307        3.55307        3.55307    6[6-(6,7),6-(8,8),7-(6,30)]
    82       1.615804       1.615804       1.615804    6[1-(0),7-(6,30),7-(6,30)]
    83       4.348935       4.348935       4.348935    6[6-(6,7),8-(30),8-(30)]
    84       4.629329       4.629329       4.629329    6[6-(6,7),8-(30),8-(30)]
    85        6.72945        6.72945        6.72945    6[6-(6,7),6-(8,8),7-(6,30)]
    86       6.779014       6.779014       6.779014    6[6-(6,7),6-(8,8),7-(6)]
    87       4.892729       4.892729       4.892729    6[1-(0),7-(6),7-(6,30)]
    88       7.737734       7.737734       7.737734    6[6-(6,7),8-(0),8-(1)]
    89       7.868018       7.868018       7.868018    6[6-(6,7),8-(0),8-(30)]
    90       3.646535       3.646535       3.646535    6[6-(6,7),6-(8,8),7-(6,30)]
    91        3.52758        3.52758        3.52758    6[6-(6,7),6-(8,8),7-(6,30)]
    92       5.464846       5.464846       5.464846    6[1-(0),7-(6,30),7-(6,30)]
    93       2.731715       2.731715       2.731715    6[6-(6,7),8-(30),8-(30)]
    94       2.451321       2.451321       2.451321    6[6-(6,7),8-(30),8-(30)]
    95         0.3512         0.3512         0.3512    6[6-(6,7),6-(8,8),7-(6,30)]
    96       0.301636       0.301636       0.301636    6[6-(6,7),6-(8,8),7-(6)]
    97       2.187921       2.187921       2.187921    6[1-(0),7-(6),7-(6,30)]
    98      13.504216      13.504216      13.504216    6[6-(6,7),8-(0),8-(1)]
    99      13.373932      13.373932      13.373932    6[6-(6,7),8-(0),8-(30)]
   100       3.434115       3.434115       3.434115    6[6-(6,7),6-(8,8),7-(6,30)]
   101        3.55307        3.55307        3.55307    6[6-(6,7),6-(8,8),7-(6,30)]
   102       1.615804       1.615804       1.615804    6[1-(0),7-(6,30),7-(6,30)]
   103       4.348935       4.348935       4.348935    6[6-(6,7),8-(30),8-(30)]
   104       4.629329       4.629329       4.629329    6[6-(6,7),8-(30),8-(30)]
   105        7.43185        7.43185        7.43185    6[6-(6,7),6-(8,8),7-(6,30)]
   106       7.382286       7.382286       7.382286    6[6-(6,7),6-(8,8),7-(6)]
   107       9.268571       9.268571       9.268571    6[1-(0),7-(6),7-(6,30)]
   108       6.423566       6.423566       6.423566    6[6-(6,7),8-(0),8-(1)]
   109       6.293282       6.293282       6.293282    6[6-(6,7),8-(0),8-(30)]
   110      10.514765      10.514765      10.514765    6[6-(6,7),6-(8,8),7-(6,30)]
   111       10.63372       10.63372       10.63372    6[6-(6,7),6-(8,8),7-(6,30)]
   112       8.696454       8.696454       8.696454    6[1-(0),7-(6,30),7-(6,30)]
   113      11.429585      11.429585      11.429585    6[6-(6,7),8-(30),8-(30)]
   114      11.709979      11.709979      11.709979    6[6-(6,7),8-(30),8-(30)]
   115        13.8101        13.8101        13.8101    6[6-(6,7),6-(8,8),7-(6,30)]
   116      13.859664      13.859664      13.859664    6[6-(6,7),6-(8,8),7-(6)]
   117      11.973379      11.973379      11.973379    6[1-(0),7-(6),7-(6,30)]
   118       0.657084       0.657084       0.657084    6[6-(6,7),8-(0),8-(1)]
   119       0.787368       0.787368       0.787368    6[6-(6,7),8-(0),8-(30)]
   120      10.727185      10.727185      10.727185    6[6-(6,7),6-(8,8),7-(6,30)]
   121       10.60823       10.60823       10.60823    6[6-(6,7),6-(8,8),7-(6,30)]
   122      12.545496      12.545496      12.545496    6[1-(0),7-(6,30),7-(6,30)]
   123       9.812365       9.812365       9.812365    6[6-(6,7),8-(30),8-(30)]
   124       9.531971       9.531971       9.531971    6[6-(6,7),8-(30),8-(30)]
   125       8.649722       8.649722       8.649722    7[6-(1,7),6-(6,6),30-(7,8,8)]
   126        8.55909        8.55909        8.55909    7[6-(1,7),6-(6,6)]
   127       9.268571       9.268571       9.268571    7[6-(1,7),6-(6,6),30-(8)]
   128       9.462581       9.462581       9.462581    7[6-(1,7),6-(6,6),30-(7,8,8)]
   129      12.592228      12.592228      12.592228    7[6-(1,7),6-(6,6),30-(7,8,8)]
   130       12.68286       12.68286       12.68286    7[6-(1,7),6-(6,6)]
   131      11.973379      11.973379      11.973379    7[6-(1,7),6-(6,6),30-(8)]
   132      11.779369      11.779369      11.779369    7[6-(1,7),6-(6,6),30-(7,8,8)]
   133       5.511578       5.511578       5.511578    7[6-(1,7),6-(6,6),30-(7,8,8)]
   134        5.60221        5.60221        5.60221    7[6-(1,7),6-(6,6)]
   135       4.892729       4.892729       4.892729    7[6-(1,7),6-(6,6),30-(8)]
   136       4.698719       4.698719       4.698719    7[6-(1,7),6-(6,6),30-(7,8,8)]
   137       1.569072       1.569072       1.569072    7[6-(1,7),6-(6,6),30-(7,8,8)]
   138        1.47844        1.47844        1.47844    7[6-(1,7),6-(6,6)]
   139       2.187921       2.187921       2.187921    7[6-(1,7),6-(6,6),30-(8)]
   140       2.381931       2.381931       2.381931    7[6-(1,7),6-(6,6),30-(7,8,8)]
   141       5.511578       5.511578       5.511578    7[6-(1,7),6-(6,6),30-(7,8,8)]
   142        5.60221        5.60221        5.60221    7[6-(1,7),6-(6,6)]
   143       4.892729       4.892729       4.892729    7[6-(1,7),6-(6,6),30-(8)]
   144       4.698719       4.698719       4.698719    7[6-(1,7),6-(6,6),30-(7,8,8)]
   145       1.569072       1.569072       1.569072    7[6-(1,7),6-(6,6),30-(7,8,8)]
   146        1.47844        1.47844        1.47844    7[6-(1,7),6-(6,6)]
   147       2.187921       2.187921       2.187921    7[6-(1,7),6-(6,6),30-(8)]
   148       2.381931       2.381931       2.381931    7[6-(1,7),6-(6,6),30-(7,8,8)]
   149       8.649722       8.649722       8.649722    7[6-(1,7),6-(6,6),30-(7,8,8)]
   150        8.55909        8.55909        8.55909    7[6-(1,7),6-(6,6)]
   151       9.268571       9.268571       9.268571    7[6-(1,7),6-(6,6),30-(8)]
   152       9.462581       9.462581       9.462581    7[6-(1,7),6-(6,6),30-(7,8,8)]
   153      12.592228      12.592228      12.592228    7[6-(1,7),6-(6,6),30-(7,8,8)]
   154       12.68286       12.68286       12.68286    7[6-(1,7),6-(6,6)]
   155      11.973379      11.973379      11.973379    7[6-(1,7),6-(6,6),30-(8)]
   156      11.779369      11.779369      11.779369    7[6-(1,7),6-(6,6),30-(7,8,8)]
   157        6.71104        6.71104        6.71104    8[6-(6,8)]
   158       5.314736       5.314736       5.314736    8[1-(0),6-(6,8)]
   159       5.212775       5.212775       5.212775    8[6-(6,8)]
   160       6.480211       6.480211       6.480211    8[6-(6,8),30-(7,7,8)]
   161      10.888624      10.888624      10.888624    8[6-(6,8),30-(7,7,8)]
   162      12.606389      12.606389      12.606389    8[6-(6,8),30-(8,8,8)]
   163      12.783406      12.783406      12.783406    8[6-(6,8),30-(8,8,8)]
   164      11.415424      11.415424      11.415424    8[6-(6,8),30-(7)]
   165        0.36961        0.36961        0.36961    8[6-(6,8)]
   166       1.765914       1.765914       1.765914    8[1-(0),6-(6,8)]
   167       1.867875       1.867875       1.867875    8[6-(6,8)]
   168       0.600439       0.600439       0.600439    8[6-(6,8),30-(7,7,8)]
   169      10.353326      10.353326      10.353326    8[6-(6,8),30-(7,7,8)]
   170       8.635561       8.635561       8.635561    8[6-(6,8),30-(8,8,8)]
   171       8.458544       8.458544       8.458544    8[6-(6,8),30-(8,8,8)]
   172       9.826526       9.826526       9.826526    8[6-(6,8),30-(7)]
   173        7.45026        7.45026        7.45026    8[6-(6,8)]
   174       8.846564       8.846564       8.846564    8[1-(0),6-(6,8)]
   175       8.948525       8.948525       8.948525    8[6-(6,8)]
   176       7.681089       7.681089       7.681089    8[6-(6,8),30-(7,7,8)]
   177       3.272676       3.272676       3.272676    8[6-(6,8),30-(7,7,8)]
   178       1.554911       1.554911       1.554911    8[6-(6,8),30-(8,8,8)]
   179       1.377894       1.377894       1.377894    8[6-(6,8),30-(8,8,8)]
   180       2.745876       2.745876       2.745876    8[6-(6,8),30-(7)]
   181       13.79169       13.79169       13.79169    8[6-(6,8)]
   182      12.395386      12.395386      12.395386    8[1-(0),6-(6,8)]
   183      12.293425      12.293425      12.293425    8[6-(6,8)]
   184      13.560861      13.560861      13.560861    8[6-(6,8),30-(7,7,8)]
   185       3.807974       3.807974       3.807974    8[6-(6,8),30-(7,7,8)]
   186       5.525739       5.525739       5.525739    8[6-(6,8),30-(8,8,8)]
   187       5.702756       5.702756       5.702756    8[6-(6,8),30-(8,8,8)]
   188       4.334774       4.334774       4.334774    8[6-(6,8),30-(7)]
   189        7.45026        7.45026        7.45026    8[6-(6,8)]
   190       8.846564       8.846564       8.846564    8[1-(0),6-(6,8)]
   191       8.948525       8.948525       8.948525    8[6-(6,8)]
   192       7.681089       7.681089       7.681089    8[6-(6,8),30-(7,7,8)]
   193       3.272676       3.272676       3.272676    8[6-(6,8),30-(7,7,8)]
   194       1.554911       1.554911       1.554911    8[6-(6,8),30-(8,8,8)]
   195       1.377894       1.377894       1.377894    8[6-(6,8),30-(8,8,8)]
   196       2.745876       2.745876       2.745876    8[6-(6,8),30-(7)]
   197       13.79169       13.79169       13.79169    8[6-(6,8)]
   198      12.395386      12.395386      12.395386    8[1-(0),6-(6,8)]
   199      12.293425      12.293425      12.293425    8[6-(6,8)]
   200      13.560861      13.560861      13.560861    8[6-(6,8),30-(7,7,8)]
   201       3.807974       3.807974       3.807974    8[6-(6,8),30-(7,7,8)]
   202       5.525739       5.525739       5.525739    8[6-(6,8),30-(8,8,8)]
   203       5.702756       5.702756       5.702756    8[6-(6,8),30-(8,8,8)]
   204       4.334774       4.334774       4.334774    8[6-(6,8),30-(7)]
   205        6.71104        6.71104        6.71104    8[6-(6,8)]
   206       5.314736       5.314736       5.314736    8[1-(0),6-(6,8)]
   207       5.212775       5.212775       5.212775    8[6-(6,8)]
   208       6.480211       6.480211       6.480211    8[6-(6,8),30-(7,7,8)]
   209      10.888624      10.888624      10.888624    8[6-(6,8),30-(7,7,8)]
   210      12.606389      12.606389      12.606389    8[6-(6,8),30-(8,8,8)]
   211      12.783406      12.783406      12.783406    8[6-(6,8),30-(8,8,8)]
   212      11.415424      11.415424      11.415424    8[6-(6,8),30-(7)]
   213        0.36961        0.36961        0.36961    8[6-(6,8)]
   214       1.765914       1.765914       1.765914    8[1-(0),6-(6,8)]
   215       1.867875       1.867875       1.867875    8[6-(6,8)]
   216       0.600439       0.600439       0.600439    8[6-(6,8),30-(7,7,8)]
   217      10.353326      10.353326      10.353326    8[6-(6,8),30-(7,7,8)]
   218       8.635561       8.635561       8.635561    8[6-(6,8),30-(8,8,8)]
   219       8.458544       8.458544       8.458544    8[6-(6,8),30-(8,8,8)]
   220       9.826526       9.826526       9.826526    8[6-(6,8),30-(7)]
