# Supplementary material for: A collection of forcefield precursors for metal–organic frameworks
Source: RSC Adv. 2019 Nov 13;9(63):36492–507. doi: 10.1039/c9ra07327b (PMC9075174; doi:10.1039/c9ra07327b)
Supplement: RA-009-C9RA07327B-s848 [file RA-009-C9RA07327B-s848.txt]

GIFFAE_clean

12.774800    0.000000    0.000000
0.000000    12.797600    0.000000
0.000000    0.000000    13.331700

     1       6.931606       6.931606       6.931606    62[7-(6,7),7-(6,7),8-(6),8-(6),8-(6),8-(6)]
     2        6.89456        6.89456        6.89456    62[7-(6,7),7-(6,7),8-(6),8-(6),8-(6),8-(6)]
     3       0.544206       0.544206       0.544206    62[7-(6,7),7-(6,7),8-(6),8-(6),8-(6),8-(6)]
     4        0.50716        0.50716        0.50716    62[7-(6,7),7-(6,7),8-(6),8-(6),8-(6),8-(6)]
     5      12.230594      12.230594      12.230594    62[7-(6,7),7-(6,7),8-(6),8-(6),8-(6),8-(6)]
     6       12.26764       12.26764       12.26764    62[7-(6,7),7-(6,7),8-(6),8-(6),8-(6),8-(6)]
     7       5.843194       5.843194       5.843194    62[7-(6,7),7-(6,7),8-(6),8-(6),8-(6),8-(6)]
     8        5.88024        5.88024        5.88024    62[7-(6,7),7-(6,7),8-(6),8-(6),8-(6),8-(6)]
     9        8.94236        8.94236        8.94236    6[6-(6,7),6-(8,8),7-(7,62)]
    10       7.907601       7.907601       7.907601    6[6-(6,7),6-(8,8),7-(7,62)]
    11       9.121207       9.121207       9.121207    6[6-(6,7),8-(62),8-(62)]
    12        6.41295        6.41295        6.41295    6[6-(6,7),8-(62),8-(62)]
    13       6.285202       6.285202       6.285202    6[6-(6,7),8-(62),8-(62)]
    14       6.719545       6.719545       6.719545    6[6-(6,7),8-(62),8-(62)]
    15       6.502373       6.502373       6.502373    6[6-(6,7),6-(8,8),7-(7,62)]
    16       6.336301       6.336301       6.336301    6[6-(6,7),6-(8,8),7-(7,62)]
    17        2.55496        2.55496        2.55496    6[6-(6,7),6-(8,8),7-(7,62)]
    18       1.520201       1.520201       1.520201    6[6-(6,7),6-(8,8),7-(7,62)]
    19       2.733807       2.733807       2.733807    6[6-(6,7),8-(62),8-(62)]
    20        0.02555        0.02555        0.02555    6[6-(6,7),8-(62),8-(62)]
    21      12.672602      12.672602      12.672602    6[6-(6,7),8-(62),8-(62)]
    22       0.332145       0.332145       0.332145    6[6-(6,7),8-(62),8-(62)]
    23       0.114973       0.114973       0.114973    6[6-(6,7),6-(8,8),7-(7,62)]
    24      12.723701      12.723701      12.723701    6[6-(6,7),6-(8,8),7-(7,62)]
    25       10.21984       10.21984       10.21984    6[6-(6,7),6-(8,8),7-(7,62)]
    26      11.254599      11.254599      11.254599    6[6-(6,7),6-(8,8),7-(7,62)]
    27      10.040993      10.040993      10.040993    6[6-(6,7),8-(62),8-(62)]
    28       -0.02555       -0.02555       -0.02555    6[6-(6,7),8-(62),8-(62)]
    29       0.102198       0.102198       0.102198    6[6-(6,7),8-(62),8-(62)]
    30      12.442655      12.442655      12.442655    6[6-(6,7),8-(62),8-(62)]
    31      12.659827      12.659827      12.659827    6[6-(6,7),6-(8,8),7-(7,62)]
    32       0.051099       0.051099       0.051099    6[6-(6,7),6-(8,8),7-(7,62)]
    33        3.83244        3.83244        3.83244    6[6-(6,7),6-(8,8),7-(7,62)]
    34       4.867199       4.867199       4.867199    6[6-(6,7),6-(8,8),7-(7,62)]
    35       3.653593       3.653593       3.653593    6[6-(6,7),8-(62),8-(62)]
    36        6.36185        6.36185        6.36185    6[6-(6,7),8-(62),8-(62)]
    37       6.489598       6.489598       6.489598    6[6-(6,7),8-(62),8-(62)]
    38       6.055255       6.055255       6.055255    6[6-(6,7),8-(62),8-(62)]
    39       6.272427       6.272427       6.272427    6[6-(6,7),6-(8,8),7-(7,62)]
    40       6.438499       6.438499       6.438499    6[6-(6,7),6-(8,8),7-(7,62)]
    41      10.130416      10.130416      10.130416    7[6-(6,6),7-(7),62-(7,8,8,8,8)]
    42       9.772722       9.772722       9.772722    7[7-(6,62),7-(6,62)]
    43       8.469692       8.469692       8.469692    7[6-(6,6),7-(7),62-(7,8,8,8,8)]
    44       6.489598       6.489598       6.489598    7[6-(6,6),7-(7),62-(7,8,8,8,8)]
    45       6.310751       6.310751       6.310751    7[7-(6,62),7-(6,62)]
    46       6.272427       6.272427       6.272427    7[6-(6,6),7-(7),62-(7,8,8,8,8)]
    47       3.743016       3.743016       3.743016    7[6-(6,6),7-(7),62-(7,8,8,8,8)]
    48       3.385322       3.385322       3.385322    7[7-(6,62),7-(6,62)]
    49       2.082292       2.082292       2.082292    7[6-(6,6),7-(7),62-(7,8,8,8,8)]
    50       0.102198       0.102198       0.102198    7[6-(6,6),7-(7),62-(7,8,8,8,8)]
    51      12.698151      12.698151      12.698151    7[7-(6,62),7-(6,62)]
    52      12.659827      12.659827      12.659827    7[6-(6,6),7-(7),62-(7,8,8,8,8)]
    53       9.031784       9.031784       9.031784    7[6-(6,6),7-(7),62-(7,8,8,8,8)]
    54       9.389478       9.389478       9.389478    7[7-(6,62),7-(6,62)]
    55      10.692508      10.692508      10.692508    7[6-(6,6),7-(7),62-(7,8,8,8,8)]
    56      12.672602      12.672602      12.672602    7[6-(6,6),7-(7),62-(7,8,8,8,8)]
    57       0.076649       0.076649       0.076649    7[7-(6,62),7-(6,62)]
    58       0.114973       0.114973       0.114973    7[6-(6,6),7-(7),62-(7,8,8,8,8)]
    59       2.644384       2.644384       2.644384    7[6-(6,6),7-(7),62-(7,8,8,8,8)]
    60       3.002078       3.002078       3.002078    7[7-(6,62),7-(6,62)]
    61       4.305108       4.305108       4.305108    7[6-(6,6),7-(7),62-(7,8,8,8,8)]
    62       6.285202       6.285202       6.285202    7[6-(6,6),7-(7),62-(7,8,8,8,8)]
    63       6.464049       6.464049       6.464049    7[7-(6,62),7-(6,62)]
    64       6.502373       6.502373       6.502373    7[6-(6,6),7-(7),62-(7,8,8,8,8)]
    65      10.270939      10.270939      10.270939    8[6-(6,8),62-(7,7,8,8,8)]
    66       8.137548       8.137548       8.137548    8[6-(6,8),62-(7,7,8,8,8)]
    67       5.863633       5.863633       5.863633    8[6-(6,8),62-(7,7,8,8,8)]
    68       5.786984       5.786984       5.786984    8[6-(6,8),62-(7,7,8,8,8)]
    69       6.796194       6.796194       6.796194    8[6-(6,8),62-(7,7,8,8,8)]
    70        6.73232        6.73232        6.73232    8[6-(6,8),62-(7,7,8,8,8)]
    71       6.285202       6.285202       6.285202    8[6-(6,8),62-(7,7,8,8,8)]
    72       6.208553       6.208553       6.208553    8[6-(6,8),62-(7,7,8,8,8)]
    73       3.883539       3.883539       3.883539    8[6-(6,8),62-(7,7,8,8,8)]
    74       1.750148       1.750148       1.750148    8[6-(6,8),62-(7,7,8,8,8)]
    75      12.251033      12.251033      12.251033    8[6-(6,8),62-(7,7,8,8,8)]
    76      12.174384      12.174384      12.174384    8[6-(6,8),62-(7,7,8,8,8)]
    77       0.408794       0.408794       0.408794    8[6-(6,8),62-(7,7,8,8,8)]
    78        0.34492        0.34492        0.34492    8[6-(6,8),62-(7,7,8,8,8)]
    79      12.672602      12.672602      12.672602    8[6-(6,8),62-(7,7,8,8,8)]
    80      12.595953      12.595953      12.595953    8[6-(6,8),62-(7,7,8,8,8)]
    81       8.891261       8.891261       8.891261    8[6-(6,8),62-(7,7,8,8,8)]
    82      11.024652      11.024652      11.024652    8[6-(6,8),62-(7,7,8,8,8)]
    83       0.523767       0.523767       0.523767    8[6-(6,8),62-(7,7,8,8,8)]
    84       0.600416       0.600416       0.600416    8[6-(6,8),62-(7,7,8,8,8)]
    85      12.366006      12.366006      12.366006    8[6-(6,8),62-(7,7,8,8,8)]
    86       12.42988       12.42988       12.42988    8[6-(6,8),62-(7,7,8,8,8)]
    87       0.102198       0.102198       0.102198    8[6-(6,8),62-(7,7,8,8,8)]
    88       0.178847       0.178847       0.178847    8[6-(6,8),62-(7,7,8,8,8)]
    89       2.503861       2.503861       2.503861    8[6-(6,8),62-(7,7,8,8,8)]
    90       4.637252       4.637252       4.637252    8[6-(6,8),62-(7,7,8,8,8)]
    91       6.911167       6.911167       6.911167    8[6-(6,8),62-(7,7,8,8,8)]
    92       6.987816       6.987816       6.987816    8[6-(6,8),62-(7,7,8,8,8)]
    93       5.978606       5.978606       5.978606    8[6-(6,8),62-(7,7,8,8,8)]
    94        6.04248        6.04248        6.04248    8[6-(6,8),62-(7,7,8,8,8)]
    95       6.489598       6.489598       6.489598    8[6-(6,8),62-(7,7,8,8,8)]
    96       6.566247       6.566247       6.566247    8[6-(6,8),62-(7,7,8,8,8)]
