# Supplementary material for: A collection of forcefield precursors for metal–organic frameworks
Source: RSC Adv. 2019 Nov 13;9(63):36492–507. doi: 10.1039/c9ra07327b (PMC9075174; doi:10.1039/c9ra07327b)
Supplement: RA-009-C9RA07327B-s849 [file RA-009-C9RA07327B-s849.txt]

GIFFEI_clean

12.742400    0.000000    0.000000
0.000000    12.767800    0.000000
0.000000    0.000000    13.281300

     1       6.913899       6.913899       6.913899    63[7-(6,7),7-(6,7),8-(6),8-(6),8-(6),8-(6)]
     2       6.877073       6.877073       6.877073    63[7-(6,7),7-(6,7),8-(6),8-(6),8-(6),8-(6)]
     3       0.542699       0.542699       0.542699    63[7-(6,7),7-(6,7),8-(6),8-(6),8-(6),8-(6)]
     4       0.505873       0.505873       0.505873    63[7-(6,7),7-(6,7),8-(6),8-(6),8-(6),8-(6)]
     5      12.199701      12.199701      12.199701    63[7-(6,7),7-(6,7),8-(6),8-(6),8-(6),8-(6)]
     6      12.236527      12.236527      12.236527    63[7-(6,7),7-(6,7),8-(6),8-(6),8-(6),8-(6)]
     7       5.828501       5.828501       5.828501    63[7-(6,7),7-(6,7),8-(6),8-(6),8-(6),8-(6)]
     8       5.865327       5.865327       5.865327    63[7-(6,7),7-(6,7),8-(6),8-(6),8-(6),8-(6)]
     9        8.91968        8.91968        8.91968    6[6-(6,7),6-(8,8),7-(7,63)]
    10       7.887546       7.887546       7.887546    6[6-(6,7),6-(8,8),7-(7,63)]
    11       9.098074       9.098074       9.098074    6[6-(6,7),8-(63),8-(63)]
    12       6.396685       6.396685       6.396685    6[6-(6,7),8-(63),8-(63)]
    13       6.269261       6.269261       6.269261    6[6-(6,7),8-(63),8-(63)]
    14       6.702502       6.702502       6.702502    6[6-(6,7),8-(63),8-(63)]
    15       6.485882       6.485882       6.485882    6[6-(6,7),6-(8,8),7-(7,63)]
    16        6.32023        6.32023        6.32023    6[6-(6,7),6-(8,8),7-(7,63)]
    17        2.54848        2.54848        2.54848    6[6-(6,7),6-(8,8),7-(7,63)]
    18       1.516346       1.516346       1.516346    6[6-(6,7),6-(8,8),7-(7,63)]
    19       2.726874       2.726874       2.726874    6[6-(6,7),8-(63),8-(63)]
    20       0.025485       0.025485       0.025485    6[6-(6,7),8-(63),8-(63)]
    21      12.640461      12.640461      12.640461    6[6-(6,7),8-(63),8-(63)]
    22       0.331302       0.331302       0.331302    6[6-(6,7),8-(63),8-(63)]
    23       0.114682       0.114682       0.114682    6[6-(6,7),6-(8,8),7-(7,63)]
    24       12.69143       12.69143       12.69143    6[6-(6,7),6-(8,8),7-(7,63)]
    25       10.19392       10.19392       10.19392    6[6-(6,7),6-(8,8),7-(7,63)]
    26      11.226054      11.226054      11.226054    6[6-(6,7),6-(8,8),7-(7,63)]
    27      10.015526      10.015526      10.015526    6[6-(6,7),8-(63),8-(63)]
    28      -0.025485      -0.025485      -0.025485    6[6-(6,7),8-(63),8-(63)]
    29       0.101939       0.101939       0.101939    6[6-(6,7),8-(63),8-(63)]
    30      12.411098      12.411098      12.411098    6[6-(6,7),8-(63),8-(63)]
    31      12.627718      12.627718      12.627718    6[6-(6,7),6-(8,8),7-(7,63)]
    32        0.05097        0.05097        0.05097    6[6-(6,7),6-(8,8),7-(7,63)]
    33        3.82272        3.82272        3.82272    6[6-(6,7),6-(8,8),7-(7,63)]
    34       4.854854       4.854854       4.854854    6[6-(6,7),6-(8,8),7-(7,63)]
    35       3.644326       3.644326       3.644326    6[6-(6,7),8-(63),8-(63)]
    36       6.345715       6.345715       6.345715    6[6-(6,7),8-(63),8-(63)]
    37       6.473139       6.473139       6.473139    6[6-(6,7),8-(63),8-(63)]
    38       6.039898       6.039898       6.039898    6[6-(6,7),8-(63),8-(63)]
    39       6.256518       6.256518       6.256518    6[6-(6,7),6-(8,8),7-(7,63)]
    40        6.42217        6.42217        6.42217    6[6-(6,7),6-(8,8),7-(7,63)]
    41      10.104723      10.104723      10.104723    7[6-(6,6),7-(7),63-(7,8,8,8,8)]
    42       9.747936       9.747936       9.747936    7[7-(6,63),7-(6,63)]
    43       8.448211       8.448211       8.448211    7[6-(6,6),7-(7),63-(7,8,8,8,8)]
    44       6.473139       6.473139       6.473139    7[6-(6,6),7-(7),63-(7,8,8,8,8)]
    45       6.294746       6.294746       6.294746    7[7-(6,63),7-(6,63)]
    46       6.256518       6.256518       6.256518    7[6-(6,6),7-(7),63-(7,8,8,8,8)]
    47       3.733523       3.733523       3.733523    7[6-(6,6),7-(7),63-(7,8,8,8,8)]
    48       3.376736       3.376736       3.376736    7[7-(6,63),7-(6,63)]
    49       2.077011       2.077011       2.077011    7[6-(6,6),7-(7),63-(7,8,8,8,8)]
    50       0.101939       0.101939       0.101939    7[6-(6,6),7-(7),63-(7,8,8,8,8)]
    51      12.665946      12.665946      12.665946    7[7-(6,63),7-(6,63)]
    52      12.627718      12.627718      12.627718    7[6-(6,6),7-(7),63-(7,8,8,8,8)]
    53       9.008877       9.008877       9.008877    7[6-(6,6),7-(7),63-(7,8,8,8,8)]
    54       9.365664       9.365664       9.365664    7[7-(6,63),7-(6,63)]
    55      10.665389      10.665389      10.665389    7[6-(6,6),7-(7),63-(7,8,8,8,8)]
    56      12.640461      12.640461      12.640461    7[6-(6,6),7-(7),63-(7,8,8,8,8)]
    57       0.076454       0.076454       0.076454    7[7-(6,63),7-(6,63)]
    58       0.114682       0.114682       0.114682    7[6-(6,6),7-(7),63-(7,8,8,8,8)]
    59       2.637677       2.637677       2.637677    7[6-(6,6),7-(7),63-(7,8,8,8,8)]
    60       2.994464       2.994464       2.994464    7[7-(6,63),7-(6,63)]
    61       4.294189       4.294189       4.294189    7[6-(6,6),7-(7),63-(7,8,8,8,8)]
    62       6.269261       6.269261       6.269261    7[6-(6,6),7-(7),63-(7,8,8,8,8)]
    63       6.447654       6.447654       6.447654    7[7-(6,63),7-(6,63)]
    64       6.485882       6.485882       6.485882    7[6-(6,6),7-(7),63-(7,8,8,8,8)]
    65       10.24489       10.24489       10.24489    8[6-(6,8),63-(7,7,8,8,8)]
    66       8.116909       8.116909       8.116909    8[6-(6,8),63-(7,7,8,8,8)]
    67       5.848762       5.848762       5.848762    8[6-(6,8),63-(7,7,8,8,8)]
    68       5.772307       5.772307       5.772307    8[6-(6,8),63-(7,7,8,8,8)]
    69       6.778957       6.778957       6.778957    8[6-(6,8),63-(7,7,8,8,8)]
    70       6.715245       6.715245       6.715245    8[6-(6,8),63-(7,7,8,8,8)]
    71       6.269261       6.269261       6.269261    8[6-(6,8),63-(7,7,8,8,8)]
    72       6.192806       6.192806       6.192806    8[6-(6,8),63-(7,7,8,8,8)]
    73        3.87369        3.87369        3.87369    8[6-(6,8),63-(7,7,8,8,8)]
    74       1.745709       1.745709       1.745709    8[6-(6,8),63-(7,7,8,8,8)]
    75      12.219962      12.219962      12.219962    8[6-(6,8),63-(7,7,8,8,8)]
    76      12.143507      12.143507      12.143507    8[6-(6,8),63-(7,7,8,8,8)]
    77       0.407757       0.407757       0.407757    8[6-(6,8),63-(7,7,8,8,8)]
    78       0.344045       0.344045       0.344045    8[6-(6,8),63-(7,7,8,8,8)]
    79      12.640461      12.640461      12.640461    8[6-(6,8),63-(7,7,8,8,8)]
    80      12.564006      12.564006      12.564006    8[6-(6,8),63-(7,7,8,8,8)]
    81        8.86871        8.86871        8.86871    8[6-(6,8),63-(7,7,8,8,8)]
    82      10.996691      10.996691      10.996691    8[6-(6,8),63-(7,7,8,8,8)]
    83       0.522438       0.522438       0.522438    8[6-(6,8),63-(7,7,8,8,8)]
    84       0.598893       0.598893       0.598893    8[6-(6,8),63-(7,7,8,8,8)]
    85      12.334643      12.334643      12.334643    8[6-(6,8),63-(7,7,8,8,8)]
    86      12.398355      12.398355      12.398355    8[6-(6,8),63-(7,7,8,8,8)]
    87       0.101939       0.101939       0.101939    8[6-(6,8),63-(7,7,8,8,8)]
    88       0.178394       0.178394       0.178394    8[6-(6,8),63-(7,7,8,8,8)]
    89        2.49751        2.49751        2.49751    8[6-(6,8),63-(7,7,8,8,8)]
    90       4.625491       4.625491       4.625491    8[6-(6,8),63-(7,7,8,8,8)]
    91       6.893638       6.893638       6.893638    8[6-(6,8),63-(7,7,8,8,8)]
    92       6.970093       6.970093       6.970093    8[6-(6,8),63-(7,7,8,8,8)]
    93       5.963443       5.963443       5.963443    8[6-(6,8),63-(7,7,8,8,8)]
    94       6.027155       6.027155       6.027155    8[6-(6,8),63-(7,7,8,8,8)]
    95       6.473139       6.473139       6.473139    8[6-(6,8),63-(7,7,8,8,8)]
    96       6.549594       6.549594       6.549594    8[6-(6,8),63-(7,7,8,8,8)]
