# Supplementary material for: A collection of forcefield precursors for metal–organic frameworks
Source: RSC Adv. 2019 Nov 13;9(63):36492–507. doi: 10.1039/c9ra07327b (PMC9075174; doi:10.1039/c9ra07327b)
Supplement: RA-009-C9RA07327B-s850 [file RA-009-C9RA07327B-s850.txt]

GIFKIP_clean

7.122000    0.000000    0.000000
0.000000    7.613000    0.000000
-1.673539    0.000000    9.481437

     1            0.0            0.0            0.0    48[7-(1,1,6),7-(1,1,6),7-(6),7-(6),7-(6),7-(6)]
     2          3.561          3.561          3.561    28[6-(7),6-(7),6-(7),6-(7)]
     3       5.855138       5.855138       5.855138    1[7-(1,6,48)]
     4       1.014437       1.014437       1.014437    1[6-(1,6,7)]
     5       0.580982       0.580982       0.580982    1[6-(1,6,6)]
     6       2.909205       2.909205       2.909205    1[6-(1,6,6)]
     7      -0.406677      -0.406677      -0.406677    1[7-(1,6,48)]
     8       4.434024       4.434024       4.434024    1[6-(1,6,7)]
     9       4.867479       4.867479       4.867479    1[6-(1,6,6)]
    10       2.539256       2.539256       2.539256    1[6-(1,6,6)]
    11      -0.406677      -0.406677      -0.406677    1[7-(1,6,48)]
    12       4.434024       4.434024       4.434024    1[6-(1,6,7)]
    13       4.867479       4.867479       4.867479    1[6-(1,6,6)]
    14       2.539256       2.539256       2.539256    1[6-(1,6,6)]
    15       5.855138       5.855138       5.855138    1[7-(1,6,48)]
    16       1.014437       1.014437       1.014437    1[6-(1,6,7)]
    17       0.580982       0.580982       0.580982    1[6-(1,6,6)]
    18       2.909205       2.909205       2.909205    1[6-(1,6,6)]
    19       3.135102       3.135102       3.135102    6[7-(48),28-(6,6,6)]
    20       2.313359       2.313359       2.313359    6[7-(48),28-(6,6,6)]
    21       2.313359       2.313359       2.313359    6[7-(48),28-(6,6,6)]
    22       3.135102       3.135102       3.135102    6[7-(48),28-(6,6,6)]
    23       0.590487       0.590487       0.590487    6[1-(0),1-(0),6-(1,1,6),7-(1,1,48)]
    24       0.992244       0.992244       0.992244    6[1-(0),1-(0),6-(1,1,6),6-(1,1,7)]
    25       2.501105       2.501105       2.501105    6[1-(0),1-(0),6-(1,1,6),6-(1,1,6)]
    26       4.857974       4.857974       4.857974    6[1-(0),1-(0),6-(1,1,6),7-(1,1,48)]
    27       4.456217       4.456217       4.456217    6[1-(0),1-(0),6-(1,1,6),6-(1,1,7)]
    28       2.947356       2.947356       2.947356    6[1-(0),1-(0),6-(1,1,6),6-(1,1,6)]
    29        3.92275        3.92275        3.92275    7[6-(28),48-(7,7,7,7,7)]
    30       1.525711       1.525711       1.525711    7[6-(28),48-(7,7,7,7,7)]
    31       1.525711       1.525711       1.525711    7[6-(28),48-(7,7,7,7,7)]
    32        3.92275        3.92275        3.92275    7[6-(28),48-(7,7,7,7,7)]
    33      -0.880282      -0.880282      -0.880282    7[1-(0),1-(0),6-(1,1,6),48-(7,7,7,7,7)]
    34       6.328743       6.328743       6.328743    7[1-(0),1-(0),6-(1,1,6),48-(7,7,7,7,7)]
