# Supplementary material for: A collection of forcefield precursors for metal–organic frameworks
Source: RSC Adv. 2019 Nov 13;9(63):36492–507. doi: 10.1039/c9ra07327b (PMC9075174; doi:10.1039/c9ra07327b)
Supplement: RA-009-C9RA07327B-s851 [file RA-009-C9RA07327B-s851.txt]

GIMVAA_clean

7.600100    0.000000    0.000000
0.000000    9.975800    0.000000
0.000000    0.000000    17.510800

     1       2.658135       2.658135       2.658135    30[7-(6,6),7-(6,6),7-(6,6)]
     2       3.722301       3.722301       3.722301    30[7-(6,7),7-(6,7),7-(6,7),7-(6,7),7-(6,7),7-(6,7)]
     3       1.141915       1.141915       1.141915    30[7-(6,6),7-(6,6),7-(6,6)]
     4       0.077749       0.077749       0.077749    30[7-(6,7),7-(6,7),7-(6,7),7-(6,7),7-(6,7),7-(6,7)]
     5       4.941965       4.941965       4.941965    30[7-(6,6),7-(6,6),7-(6,6)]
     6       3.877799       3.877799       3.877799    30[7-(6,7),7-(6,7),7-(6,7),7-(6,7),7-(6,7),7-(6,7)]
     7       6.458185       6.458185       6.458185    30[7-(6,6),7-(6,6),7-(6,6)]
     8       7.522351       7.522351       7.522351    30[7-(6,7),7-(6,7),7-(6,7),7-(6,7),7-(6,7),7-(6,7)]
     9       4.082774       4.082774       4.082774    1[6-(7,7)]
    10       0.288044       0.288044       0.288044    1[6-(7,7)]
    11       7.317376       7.317376       7.317376    1[6-(7,7)]
    12       3.512006       3.512006       3.512006    1[6-(7,7)]
    13       3.517326       3.517326       3.517326    1[6-(7,7)]
    14       7.312056       7.312056       7.312056    1[6-(7,7)]
    15       0.282724       0.282724       0.282724    1[6-(7,7)]
    16       4.088094       4.088094       4.088094    1[6-(7,7)]
    17       3.517326       3.517326       3.517326    1[6-(7,7)]
    18       7.312056       7.312056       7.312056    1[6-(7,7)]
    19       0.282724       0.282724       0.282724    1[6-(7,7)]
    20       4.088094       4.088094       4.088094    1[6-(7,7)]
    21       4.082774       4.082774       4.082774    1[6-(7,7)]
    22       0.288044       0.288044       0.288044    1[6-(7,7)]
    23       7.317376       7.317376       7.317376    1[6-(7,7)]
    24       3.512006       3.512006       3.512006    1[6-(7,7)]
    25       4.068334       4.068334       4.068334    1[6-(7,7)]
    26       0.199123       0.199123       0.199123    1[6-(7,7)]
    27       7.331816       7.331816       7.331816    1[6-(7,7)]
    28       3.600927       3.600927       3.600927    1[6-(7,7)]
    29       3.531766       3.531766       3.531766    1[6-(7,7)]
    30       7.400977       7.400977       7.400977    1[6-(7,7)]
    31       0.268284       0.268284       0.268284    1[6-(7,7)]
    32       3.999173       3.999173       3.999173    1[6-(7,7)]
    33       3.173802       3.173802       3.173802    6[1-(0),7-(6,30),7-(7,30)]
    34       1.136215       1.136215       1.136215    6[1-(0),7-(6,30),7-(7,30)]
    35       0.626248       0.626248       0.626248    6[1-(0),7-(6,30),7-(7,30)]
    36       2.663835       2.663835       2.663835    6[1-(0),7-(6,30),7-(7,30)]
    37       4.426298       4.426298       4.426298    6[1-(0),7-(6,30),7-(7,30)]
    38       6.463885       6.463885       6.463885    6[1-(0),7-(6,30),7-(7,30)]
    39       6.973852       6.973852       6.973852    6[1-(0),7-(6,30),7-(7,30)]
    40       4.936265       4.936265       4.936265    6[1-(0),7-(6,30),7-(7,30)]
    41       4.426298       4.426298       4.426298    6[1-(0),7-(6,30),7-(7,30)]
    42       6.463885       6.463885       6.463885    6[1-(0),7-(6,30),7-(7,30)]
    43       6.973852       6.973852       6.973852    6[1-(0),7-(6,30),7-(7,30)]
    44       4.936265       4.936265       4.936265    6[1-(0),7-(6,30),7-(7,30)]
    45       3.173802       3.173802       3.173802    6[1-(0),7-(6,30),7-(7,30)]
    46       1.136215       1.136215       1.136215    6[1-(0),7-(6,30),7-(7,30)]
    47       0.626248       0.626248       0.626248    6[1-(0),7-(6,30),7-(7,30)]
    48       2.663835       2.663835       2.663835    6[1-(0),7-(6,30),7-(7,30)]
    49       3.128961       3.128961       3.128961    6[1-(0),7-(6,30),7-(7,30)]
    50       1.049574       1.049574       1.049574    6[1-(0),7-(6,30),7-(7,30)]
    51       0.671089       0.671089       0.671089    6[1-(0),7-(6,30),7-(7,30)]
    52       2.750476       2.750476       2.750476    6[1-(0),7-(6,30),7-(7,30)]
    53       4.471139       4.471139       4.471139    6[1-(0),7-(6,30),7-(7,30)]
    54       6.550526       6.550526       6.550526    6[1-(0),7-(6,30),7-(7,30)]
    55       6.929011       6.929011       6.929011    6[1-(0),7-(6,30),7-(7,30)]
    56       4.849624       4.849624       4.849624    6[1-(0),7-(6,30),7-(7,30)]
    57        2.24735        2.24735        2.24735    7[6-(1,7),6-(1,7),30-(7,7)]
    58       2.689523       2.689523       2.689523    7[6-(1,7),7-(6,30),30-(7,7,7,7,7)]
    59        1.35525        1.35525        1.35525    7[6-(1,7),7-(6,30),30-(7,7,7,7,7)]
    60         1.5527         1.5527         1.5527    7[6-(1,7),6-(1,7),30-(7,7)]
    61       1.110527       1.110527       1.110527    7[6-(1,7),7-(6,30),30-(7,7,7,7,7)]
    62         2.4448         2.4448         2.4448    7[6-(1,7),7-(6,30),30-(7,7,7,7,7)]
    63        5.35275        5.35275        5.35275    7[6-(1,7),6-(1,7),30-(7,7)]
    64       4.910577       4.910577       4.910577    7[6-(1,7),7-(6,30),30-(7,7,7,7,7)]
    65        6.24485        6.24485        6.24485    7[6-(1,7),7-(6,30),30-(7,7,7,7,7)]
    66         6.0474         6.0474         6.0474    7[6-(1,7),6-(1,7),30-(7,7)]
    67       6.489573       6.489573       6.489573    7[6-(1,7),7-(6,30),30-(7,7,7,7,7)]
    68         5.1553         5.1553         5.1553    7[6-(1,7),7-(6,30),30-(7,7,7,7,7)]
    69        5.35275        5.35275        5.35275    7[6-(1,7),6-(1,7),30-(7,7)]
    70       4.910577       4.910577       4.910577    7[6-(1,7),7-(6,30),30-(7,7,7,7,7)]
    71        6.24485        6.24485        6.24485    7[6-(1,7),7-(6,30),30-(7,7,7,7,7)]
    72         6.0474         6.0474         6.0474    7[6-(1,7),6-(1,7),30-(7,7)]
    73       6.489573       6.489573       6.489573    7[6-(1,7),7-(6,30),30-(7,7,7,7,7)]
    74         5.1553         5.1553         5.1553    7[6-(1,7),7-(6,30),30-(7,7,7,7,7)]
    75        2.24735        2.24735        2.24735    7[6-(1,7),6-(1,7),30-(7,7)]
    76       2.689523       2.689523       2.689523    7[6-(1,7),7-(6,30),30-(7,7,7,7,7)]
    77        1.35525        1.35525        1.35525    7[6-(1,7),7-(6,30),30-(7,7,7,7,7)]
    78         1.5527         1.5527         1.5527    7[6-(1,7),6-(1,7),30-(7,7)]
    79       1.110527       1.110527       1.110527    7[6-(1,7),7-(6,30),30-(7,7,7,7,7)]
    80         2.4448         2.4448         2.4448    7[6-(1,7),7-(6,30),30-(7,7,7,7,7)]
    81       2.224549       2.224549       2.224549    7[6-(1,7),6-(1,7),30-(7,7)]
    82       2.575674       2.575674       2.575674    7[6-(1,7),7-(6,30),30-(7,7,7,7,7)]
    83       1.218296       1.218296       1.218296    7[6-(1,7),7-(6,30),30-(7,7,7,7,7)]
    84       1.575501       1.575501       1.575501    7[6-(1,7),6-(1,7),30-(7,7)]
    85       1.224376       1.224376       1.224376    7[6-(1,7),7-(6,30),30-(7,7,7,7,7)]
    86       2.581754       2.581754       2.581754    7[6-(1,7),7-(6,30),30-(7,7,7,7,7)]
    87       5.375551       5.375551       5.375551    7[6-(1,7),6-(1,7),30-(7,7)]
    88       5.024426       5.024426       5.024426    7[6-(1,7),7-(6,30),30-(7,7,7,7,7)]
    89       6.381804       6.381804       6.381804    7[6-(1,7),7-(6,30),30-(7,7,7,7,7)]
    90       6.024599       6.024599       6.024599    7[6-(1,7),6-(1,7),30-(7,7)]
    91       6.375724       6.375724       6.375724    7[6-(1,7),7-(6,30),30-(7,7,7,7,7)]
    92       5.018346       5.018346       5.018346    7[6-(1,7),7-(6,30),30-(7,7,7,7,7)]
