# Supplementary material for: A collection of forcefield precursors for metal–organic frameworks
Source: RSC Adv. 2019 Nov 13;9(63):36492–507. doi: 10.1039/c9ra07327b (PMC9075174; doi:10.1039/c9ra07327b)
Supplement: RA-009-C9RA07327B-s852 [file RA-009-C9RA07327B-s852.txt]

GINDEO_clean

11.042000    0.000000    0.000000
-1.902730    15.487557    0.000000
0.000000    0.000000    42.906000

     1        8.66442        8.66442        8.66442    30[7-(6,6),7-(6,6),8-(6),8-(6)]
     2       2.917617       2.917617       2.917617    30[7-(6,6),7-(6,6),8-(6),8-(6)]
     3       6.637562       6.637562       6.637562    30[7-(6,6),7-(6,6),8-(6),8-(6)]
     4       6.947215       6.947215       6.947215    30[7-(6,6),7-(6,6),8-(6),8-(6)]
     5      -0.250712      -0.250712      -0.250712    30[7-(6,6),7-(6,6),8-(6),8-(6)]
     6       8.974073       8.974073       8.974073    30[7-(6,6),7-(6,6),8-(6),8-(6)]
     7        0.47485        0.47485        0.47485    30[7-(6,6),7-(6,6),8-(6),8-(6)]
     8       6.221653       6.221653       6.221653    30[7-(6,6),7-(6,6),8-(6),8-(6)]
     9       2.501708       2.501708       2.501708    30[7-(6,6),7-(6,6),8-(6),8-(6)]
    10       2.192055       2.192055       2.192055    30[7-(6,6),7-(6,6),8-(6),8-(6)]
    11       9.389982       9.389982       9.389982    30[7-(6,6),7-(6,6),8-(6),8-(6)]
    12       0.165197       0.165197       0.165197    30[7-(6,6),7-(6,6),8-(6),8-(6)]
    13       4.295611       4.295611       4.295611    1[6-(6,6)]
    14       3.714806       3.714806       3.714806    1[6-(6,6)]
    15       0.496777       0.496777       0.496777    1[6-(6,6)]
    16       1.289125       1.289125       1.289125    1[6-(1,6,8)]
    17       0.147367       0.147367       0.147367    1[6-(1,6,8)]
    18       0.589147       0.589147       0.589147    1[6-(6,6)]
    19        7.75869        7.75869        7.75869    1[6-(6,6)]
    20        6.12857        6.12857        6.12857    1[6-(6,6)]
    21       8.173948       8.173948       8.173948    1[6-(6,6)]
    22       3.747141       3.747141       3.747141    1[6-(6,6)]
    23        1.71528        1.71528        1.71528    1[6-(6,6)]
    24       1.370747       1.370747       1.370747    1[6-(6,6)]
    25      -0.557045      -0.557045      -0.557045    1[6-(1,6,8)]
    26       0.640328       0.640328       0.640328    1[6-(1,6,8)]
    27       0.595543       0.595543       0.595543    1[6-(6,6)]
    28       9.946005       9.946005       9.946005    1[6-(6,6)]
    29       6.887882       6.887882       6.887882    1[6-(6,6)]
    30       8.340757       8.340757       8.340757    1[6-(6,6)]
    31       7.149275       7.149275       7.149275    1[6-(6,7)]
    32       9.071283       9.071283       9.071283    1[6-(6,7)]
    33      -0.335213      -0.335213      -0.335213    1[6-(6,6)]
    34       1.853221       1.853221       1.853221    1[6-(6,6)]
    35       4.869093       4.869093       4.869093    1[6-(6,7)]
    36       6.930943       6.930943       6.930943    1[6-(6,7)]
    37       5.916581       5.916581       5.916581    1[6-(7,7)]
    38       4.946288       4.946288       4.946288    1[6-(6,6)]
    39       2.798666       2.798666       2.798666    1[6-(6,6)]
    40       0.570618       0.570618       0.570618    1[6-(7,7)]
    41       0.026551       0.026551       0.026551    1[6-(6,7)]
    42       -0.20845       -0.20845       -0.20845    1[6-(6,7)]
    43      10.044085      10.044085      10.044085    1[6-(6,6)]
    44       9.070252       9.070252       9.070252    1[6-(6,6)]
    45       7.811471       7.811471       7.811471    1[6-(7,7)]
    46       4.502903       4.502903       4.502903    1[6-(6,7)]
    47       4.868196       4.868196       4.868196    1[6-(6,7)]
    48       5.487441       5.487441       5.487441    1[6-(6,6)]
    49        6.49303        6.49303        6.49303    1[6-(6,6)]
    50       7.528899       7.528899       7.528899    1[6-(7,7)]
    51       3.044557       3.044557       3.044557    1[6-(6,7)]
    52       1.132651       1.132651       1.132651    1[6-(6,7)]
    53      -1.086769      -1.086769      -1.086769    1[6-(6,6)]
    54       7.778466       7.778466       7.778466    1[6-(6,6)]
    55       5.356637       5.356637       5.356637    1[6-(6,7)]
    56       3.230782       3.230782       3.230782    1[6-(6,7)]
    57       5.251702       5.251702       5.251702    1[6-(7,7)]
    58       6.838442       6.838442       6.838442    1[6-(6,6)]
    59        9.01433        9.01433        9.01433    1[6-(6,6)]
    60      -0.144336      -0.144336      -0.144336    1[6-(7,7)]
    61       9.413294       9.413294       9.413294    1[6-(6,6)]
    62       0.854829       0.854829       0.854829    1[6-(6,6)]
    63       2.170128       2.170128       2.170128    1[6-(6,6)]
    64        3.28051        3.28051        3.28051    1[6-(1,6,8)]
    65       2.519538       2.519538       2.519538    1[6-(1,6,8)]
    66       3.980488       3.980488       3.980488    1[6-(6,6)]
    67       5.950215       5.950215       5.950215    1[6-(6,6)]
    68       7.580335       7.580335       7.580335    1[6-(6,6)]
    69       5.534957       5.534957       5.534957    1[6-(6,6)]
    70       0.822494       0.822494       0.822494    1[6-(6,6)]
    71       2.854355       2.854355       2.854355    1[6-(6,6)]
    72       3.198888       3.198888       3.198888    1[6-(6,6)]
    73        5.12668        5.12668        5.12668    1[6-(1,6,8)]
    74       3.929307       3.929307       3.929307    1[6-(1,6,8)]
    75       3.974092       3.974092       3.974092    1[6-(6,6)]
    76        5.66563        5.66563        5.66563    1[6-(6,6)]
    77       8.723753       8.723753       8.723753    1[6-(6,6)]
    78       7.270878       7.270878       7.270878    1[6-(6,6)]
    79        6.55963        6.55963        6.55963    1[6-(6,7)]
    80       4.637622       4.637622       4.637622    1[6-(6,7)]
    81       3.002118       3.002118       3.002118    1[6-(6,6)]
    82       0.813684       0.813684       0.813684    1[6-(6,6)]
    83       8.839812       8.839812       8.839812    1[6-(6,7)]
    84       6.777962       6.777962       6.777962    1[6-(6,7)]
    85       9.695054       9.695054       9.695054    1[6-(7,7)]
    86      -0.376653      -0.376653      -0.376653    1[6-(6,6)]
    87       1.770969       1.770969       1.770969    1[6-(6,6)]
    88       3.999017       3.999017       3.999017    1[6-(7,7)]
    89       4.543084       4.543084       4.543084    1[6-(6,7)]
    90       4.778085       4.778085       4.778085    1[6-(6,7)]
    91        5.56755        5.56755        5.56755    1[6-(6,6)]
    92       6.541383       6.541383       6.541383    1[6-(6,6)]
    93       7.800164       7.800164       7.800164    1[6-(7,7)]
    94       0.066732       0.066732       0.066732    1[6-(6,7)]
    95      -0.298561      -0.298561      -0.298561    1[6-(6,7)]
    96      10.124194      10.124194      10.124194    1[6-(6,6)]
    97       9.118605       9.118605       9.118605    1[6-(6,6)]
    98       8.082736       8.082736       8.082736    1[6-(7,7)]
    99      -0.377652      -0.377652      -0.377652    1[6-(6,7)]
   100       1.534254       1.534254       1.534254    1[6-(6,7)]
   101       3.753674       3.753674       3.753674    1[6-(6,6)]
   102       5.930439       5.930439       5.930439    1[6-(6,6)]
   103       8.352268       8.352268       8.352268    1[6-(6,7)]
   104      -0.563877      -0.563877      -0.563877    1[6-(6,7)]
   105       8.457203       8.457203       8.457203    1[6-(7,7)]
   106       6.870463       6.870463       6.870463    1[6-(6,6)]
   107       4.694575       4.694575       4.694575    1[6-(6,6)]
   108       2.811241       2.811241       2.811241    1[6-(7,7)]
   109       4.843659       4.843659       4.843659    1[6-(6,6)]
   110       5.424464       5.424464       5.424464    1[6-(6,6)]
   111       8.642493       8.642493       8.642493    1[6-(6,6)]
   112       7.850145       7.850145       7.850145    1[6-(1,6,8)]
   113       8.991903       8.991903       8.991903    1[6-(1,6,8)]
   114      10.452853      10.452853      10.452853    1[6-(6,6)]
   115        1.38058        1.38058        1.38058    1[6-(6,6)]
   116         3.0107         3.0107         3.0107    1[6-(6,6)]
   117       0.965322       0.965322       0.965322    1[6-(6,6)]
   118       5.392129       5.392129       5.392129    1[6-(6,6)]
   119        7.42399        7.42399        7.42399    1[6-(6,6)]
   120       7.768523       7.768523       7.768523    1[6-(6,6)]
   121       9.696315       9.696315       9.696315    1[6-(1,6,8)]
   122       8.498942       8.498942       8.498942    1[6-(1,6,8)]
   123       8.543727       8.543727       8.543727    1[6-(6,6)]
   124      -0.806735      -0.806735      -0.806735    1[6-(6,6)]
   125       2.251388       2.251388       2.251388    1[6-(6,6)]
   126       0.798513       0.798513       0.798513    1[6-(6,6)]
   127       1.989995       1.989995       1.989995    1[6-(6,7)]
   128       0.067987       0.067987       0.067987    1[6-(6,7)]
   129       9.474483       9.474483       9.474483    1[6-(6,6)]
   130       7.286049       7.286049       7.286049    1[6-(6,6)]
   131       4.270177       4.270177       4.270177    1[6-(6,7)]
   132       2.208327       2.208327       2.208327    1[6-(6,7)]
   133       3.222689       3.222689       3.222689    1[6-(7,7)]
   134       4.192982       4.192982       4.192982    1[6-(6,6)]
   135       6.340604       6.340604       6.340604    1[6-(6,6)]
   136       8.568652       8.568652       8.568652    1[6-(7,7)]
   137       9.112719       9.112719       9.112719    1[6-(6,7)]
   138        9.34772        9.34772        9.34772    1[6-(6,7)]
   139      -0.904815      -0.904815      -0.904815    1[6-(6,6)]
   140       0.069018       0.069018       0.069018    1[6-(6,6)]
   141       1.327799       1.327799       1.327799    1[6-(7,7)]
   142       4.636367       4.636367       4.636367    1[6-(6,7)]
   143       4.271074       4.271074       4.271074    1[6-(6,7)]
   144       3.651829       3.651829       3.651829    1[6-(6,6)]
   145        2.64624        2.64624        2.64624    1[6-(6,6)]
   146       1.610371       1.610371       1.610371    1[6-(7,7)]
   147       6.094713       6.094713       6.094713    1[6-(6,7)]
   148       8.006619       8.006619       8.006619    1[6-(6,7)]
   149      10.226039      10.226039      10.226039    1[6-(6,6)]
   150       1.360804       1.360804       1.360804    1[6-(6,6)]
   151       3.782633       3.782633       3.782633    1[6-(6,7)]
   152       5.908488       5.908488       5.908488    1[6-(6,7)]
   153       3.887568       3.887568       3.887568    1[6-(7,7)]
   154       2.300828       2.300828       2.300828    1[6-(6,6)]
   155        0.12494        0.12494        0.12494    1[6-(6,6)]
   156       9.283606       9.283606       9.283606    1[6-(7,7)]
   157      -0.274024      -0.274024      -0.274024    1[6-(6,6)]
   158       8.284441       8.284441       8.284441    1[6-(6,6)]
   159       6.969142       6.969142       6.969142    1[6-(6,6)]
   160        5.85876        5.85876        5.85876    1[6-(1,6,8)]
   161       6.619732       6.619732       6.619732    1[6-(1,6,8)]
   162       5.158782       5.158782       5.158782    1[6-(6,6)]
   163       3.189055       3.189055       3.189055    1[6-(6,6)]
   164       1.558935       1.558935       1.558935    1[6-(6,6)]
   165       3.604313       3.604313       3.604313    1[6-(6,6)]
   166       8.316776       8.316776       8.316776    1[6-(6,6)]
   167       6.284915       6.284915       6.284915    1[6-(6,6)]
   168       5.940382       5.940382       5.940382    1[6-(6,6)]
   169        4.01259        4.01259        4.01259    1[6-(1,6,8)]
   170       5.209963       5.209963       5.209963    1[6-(1,6,8)]
   171       5.165178       5.165178       5.165178    1[6-(6,6)]
   172        3.47364        3.47364        3.47364    1[6-(6,6)]
   173       0.415517       0.415517       0.415517    1[6-(6,6)]
   174       1.868392       1.868392       1.868392    1[6-(6,6)]
   175        2.57964        2.57964        2.57964    1[6-(6,7)]
   176       4.501648       4.501648       4.501648    1[6-(6,7)]
   177       6.137152       6.137152       6.137152    1[6-(6,6)]
   178       8.325586       8.325586       8.325586    1[6-(6,6)]
   179       0.299458       0.299458       0.299458    1[6-(6,7)]
   180       2.361308       2.361308       2.361308    1[6-(6,7)]
   181      -0.555784      -0.555784      -0.555784    1[6-(7,7)]
   182       9.515923       9.515923       9.515923    1[6-(6,6)]
   183       7.368301       7.368301       7.368301    1[6-(6,6)]
   184       5.140253       5.140253       5.140253    1[6-(7,7)]
   185       4.596186       4.596186       4.596186    1[6-(6,7)]
   186       4.361185       4.361185       4.361185    1[6-(6,7)]
   187        3.57172        3.57172        3.57172    1[6-(6,6)]
   188       2.597887       2.597887       2.597887    1[6-(6,6)]
   189       1.339106       1.339106       1.339106    1[6-(7,7)]
   190       9.072538       9.072538       9.072538    1[6-(6,7)]
   191       9.437831       9.437831       9.437831    1[6-(6,7)]
   192      -0.984924      -0.984924      -0.984924    1[6-(6,6)]
   193       0.020665       0.020665       0.020665    1[6-(6,6)]
   194       1.056534       1.056534       1.056534    1[6-(7,7)]
   195       9.516922       9.516922       9.516922    1[6-(6,7)]
   196       7.605016       7.605016       7.605016    1[6-(6,7)]
   197       5.385596       5.385596       5.385596    1[6-(6,6)]
   198       3.208831       3.208831       3.208831    1[6-(6,6)]
   199       0.787002       0.787002       0.787002    1[6-(6,7)]
   200       9.703147       9.703147       9.703147    1[6-(6,7)]
   201       0.682067       0.682067       0.682067    1[6-(7,7)]
   202       2.268807       2.268807       2.268807    1[6-(6,6)]
   203       4.444695       4.444695       4.444695    1[6-(6,6)]
   204       6.328029       6.328029       6.328029    1[6-(7,7)]
   205       2.450971       2.450971       2.450971    6[6-(1,6),6-(1,6),6-(8,8)]
   206       3.455857       3.455857       3.455857    6[1-(0),6-(6,6),6-(6,6)]
   207        3.21442        3.21442        3.21442    6[6-(1,6),6-(1,6),6-(8,8)]
   208       1.970648       1.970648       1.970648    6[1-(0),6-(6,6),6-(6,8)]
   209       0.986779       0.986779       0.986779    6[6-(1,6),6-(1,6),8-(6)]
   210        1.19018        1.19018        1.19018    6[1-(0),6-(6,6),6-(6,8)]
   211       2.685929       2.685929       2.685929    6[6-(6,6),8-(0),8-(30)]
   212       6.127951       6.127951       6.127951    6[6-(6,6),8-(0),8-(30)]
   213       -0.55986       -0.55986       -0.55986    6[1-(0),1-(0),6-(6,6),8-(6)]
   214       9.164393       9.164393       9.164393    6[6-(1,1,8),6-(1,6),6-(1,6)]
   215       9.009901       9.009901       9.009901    6[1-(0),6-(1,6),6-(6,6)]
   216       7.824281       7.824281       7.824281    6[1-(0),6-(1,6),6-(6,6)]
   217       6.739922       6.739922       6.739922    6[6-(1,6),6-(1,6),6-(8,8)]
   218       6.864828       6.864828       6.864828    6[1-(0),6-(1,6),6-(6,6)]
   219       8.093282       8.093282       8.093282    6[1-(0),6-(1,6),6-(6,6)]
   220       5.453897       5.453897       5.453897    6[6-(6,6),8-(0),8-(30)]
   221       2.639442       2.639442       2.639442    6[6-(1,6),6-(1,6),6-(8,8)]
   222       3.165898       3.165898       3.165898    6[1-(0),6-(6,6),6-(6,6)]
   223        2.83751        2.83751        2.83751    6[6-(1,6),6-(1,6),6-(8,8)]
   224        1.94196        1.94196        1.94196    6[1-(0),6-(6,6),6-(6,8)]
   225        1.39715        1.39715        1.39715    6[6-(1,6),6-(1,6),8-(6)]
   226       1.735401       1.735401       1.735401    6[1-(0),6-(6,6),6-(6,8)]
   227       3.074626       3.074626       3.074626    6[6-(6,6),8-(0),8-(30)]
   228        3.48258        3.48258        3.48258    6[6-(6,6),8-(0),8-(30)]
   229      -0.057763      -0.057763      -0.057763    6[1-(0),1-(0),6-(6,6),8-(6)]
   230      10.036961      10.036961      10.036961    6[6-(1,1,8),6-(1,6),6-(1,6)]
   231      -0.325516      -0.325516      -0.325516    6[1-(0),6-(1,6),6-(6,6)]
   232       9.661302       9.661302       9.661302    6[1-(0),6-(1,6),6-(6,6)]
   233       8.316006       8.316006       8.316006    6[6-(1,6),6-(1,6),6-(8,8)]
   234       7.807223       7.807223       7.807223    6[1-(0),6-(1,6),6-(6,6)]
   235       8.657479       8.657479       8.657479    6[1-(0),6-(1,6),6-(6,6)]
   236       7.441769       7.441769       7.441769    6[6-(6,6),8-(0),8-(30)]
   237        7.91292        7.91292        7.91292    6[1-(0),6-(1,7),7-(6,30)]
   238       8.963017       8.963017       8.963017    6[1-(0),6-(1,7),7-(6,6)]
   239       0.100661       0.100661       0.100661    6[6-(1,6),6-(1,6),7-(6,6)]
   240       0.349465       0.349465       0.349465    6[1-(0),6-(1,6),6-(6,7)]
   241       1.660562       1.660562       1.660562    6[1-(0),6-(1,6),6-(6,7)]
   242        2.61537        2.61537        2.61537    6[6-(1,6),6-(1,6),7-(6,6)]
   243         4.9577         4.9577         4.9577    6[1-(0),6-(1,7),7-(6,6)]
   244       6.084043       6.084043       6.084043    6[1-(0),6-(1,7),7-(6,30)]
   245       4.500844       4.500844       4.500844    6[1-(0),7-(6,30),7-(6,6)]
   246       4.268538       4.268538       4.268538    6[1-(0),6-(1,6),6-(6,7)]
   247       2.985691       2.985691       2.985691    6[1-(0),6-(1,6),6-(6,7)]
   248       0.162844       0.162844       0.162844    6[1-(0),7-(6,30),7-(6,6)]
   249      10.316123      10.316123      10.316123    6[1-(0),6-(1,7),7-(6,30)]
   250      10.194836      10.194836      10.194836    6[1-(0),6-(1,7),7-(6,6)]
   251       8.365267       8.365267       8.365267    6[6-(1,6),6-(1,6),7-(6,6)]
   252       9.126922       9.126922       9.126922    6[1-(0),6-(1,6),6-(6,7)]
   253         8.5479         8.5479         8.5479    6[1-(0),6-(1,6),6-(6,7)]
   254       7.182133       7.182133       7.182133    6[6-(1,6),6-(1,6),7-(6,6)]
   255       6.935747       6.935747       6.935747    6[1-(0),7-(6,30),7-(6,6)]
   256       5.168405       5.168405       5.168405    6[1-(0),6-(1,7),7-(6,30)]
   257       5.375442       5.375442       5.375442    6[1-(0),6-(1,7),7-(6,6)]
   258        6.40247        6.40247        6.40247    6[1-(0),6-(1,6),6-(6,7)]
   259       7.003006       7.003006       7.003006    6[1-(0),6-(1,6),6-(6,7)]
   260       8.376113       8.376113       8.376113    6[1-(0),7-(6,30),7-(6,6)]
   261       2.159756       2.159756       2.159756    6[1-(0),6-(1,7),7-(6,30)]
   262       1.111521       1.111521       1.111521    6[1-(0),6-(1,7),7-(6,6)]
   263      -1.350084      -1.350084      -1.350084    6[6-(1,6),6-(1,6),7-(6,6)]
   264       9.325834       9.325834       9.325834    6[1-(0),6-(1,6),6-(6,7)]
   265       8.027154       8.027154       8.027154    6[1-(0),6-(1,6),6-(6,7)]
   266       7.106666       7.106666       7.106666    6[6-(1,6),6-(1,6),7-(6,6)]
   267       5.077319       5.077319       5.077319    6[1-(0),6-(1,7),7-(6,6)]
   268       3.905984       3.905984       3.905984    6[1-(0),6-(1,7),7-(6,30)]
   269       5.006626       5.006626       5.006626    6[1-(0),7-(6,30),7-(6,6)]
   270       7.468257       7.468257       7.468257    6[1-(0),6-(1,6),6-(6,7)]
   271       8.765489       8.765489       8.765489    6[1-(0),6-(1,6),6-(6,7)]
   272       0.414552       0.414552       0.414552    6[1-(0),7-(6,30),7-(6,6)]
   273       0.215934       0.215934       0.215934    6[6-(1,6),6-(1,6),6-(8,8)]
   274      -0.788952      -0.788952      -0.788952    6[1-(0),6-(6,6),6-(6,6)]
   275      -0.547515      -0.547515      -0.547515    6[6-(1,6),6-(1,6),6-(8,8)]
   276       0.696257       0.696257       0.696257    6[1-(0),6-(6,6),6-(6,8)]
   277       1.680126       1.680126       1.680126    6[6-(1,6),6-(1,6),8-(6)]
   278       1.476725       1.476725       1.476725    6[1-(0),6-(6,6),6-(6,8)]
   279      -0.019024      -0.019024      -0.019024    6[6-(6,6),8-(0),8-(30)]
   280       9.483684       9.483684       9.483684    6[6-(6,6),8-(0),8-(30)]
   281       3.226765       3.226765       3.226765    6[1-(0),1-(0),6-(6,6),8-(6)]
   282       4.544512       4.544512       4.544512    6[6-(1,1,8),6-(1,6),6-(1,6)]
   283       4.699004       4.699004       4.699004    6[1-(0),6-(1,6),6-(6,6)]
   284       5.884624       5.884624       5.884624    6[1-(0),6-(1,6),6-(6,6)]
   285       6.968983       6.968983       6.968983    6[6-(1,6),6-(1,6),6-(8,8)]
   286       6.844077       6.844077       6.844077    6[1-(0),6-(1,6),6-(6,6)]
   287       5.615623       5.615623       5.615623    6[1-(0),6-(1,6),6-(6,6)]
   288       8.255008       8.255008       8.255008    6[6-(6,6),8-(0),8-(30)]
   289       1.930193       1.930193       1.930193    6[6-(1,6),6-(1,6),6-(8,8)]
   290       1.403737       1.403737       1.403737    6[1-(0),6-(6,6),6-(6,6)]
   291       1.732125       1.732125       1.732125    6[6-(1,6),6-(1,6),6-(8,8)]
   292       2.627675       2.627675       2.627675    6[1-(0),6-(6,6),6-(6,8)]
   293       3.172485       3.172485       3.172485    6[6-(1,6),6-(1,6),8-(6)]
   294       2.834234       2.834234       2.834234    6[1-(0),6-(6,6),6-(6,8)]
   295       1.495009       1.495009       1.495009    6[6-(6,6),8-(0),8-(30)]
   296       1.087055       1.087055       1.087055    6[6-(6,6),8-(0),8-(30)]
   297       4.627398       4.627398       4.627398    6[1-(0),1-(0),6-(6,6),8-(6)]
   298       5.574674       5.574674       5.574674    6[6-(1,1,8),6-(1,6),6-(1,6)]
   299       4.895151       4.895151       4.895151    6[1-(0),6-(1,6),6-(6,6)]
   300       5.950333       5.950333       5.950333    6[1-(0),6-(1,6),6-(6,6)]
   301       7.295629       7.295629       7.295629    6[6-(1,6),6-(1,6),6-(8,8)]
   302       7.804412       7.804412       7.804412    6[1-(0),6-(1,6),6-(6,6)]
   303       6.954156       6.954156       6.954156    6[1-(0),6-(1,6),6-(6,6)]
   304       8.169866       8.169866       8.169866    6[6-(6,6),8-(0),8-(30)]
   305       5.795985       5.795985       5.795985    6[1-(0),6-(1,7),7-(6,30)]
   306       4.745888       4.745888       4.745888    6[1-(0),6-(1,7),7-(6,6)]
   307       2.566244       2.566244       2.566244    6[6-(1,6),6-(1,6),7-(6,6)]
   308        2.31744        2.31744        2.31744    6[1-(0),6-(1,6),6-(6,7)]
   309       1.006343       1.006343       1.006343    6[1-(0),6-(1,6),6-(6,7)]
   310       0.051535       0.051535       0.051535    6[6-(1,6),6-(1,6),7-(6,6)]
   311       8.751205       8.751205       8.751205    6[1-(0),6-(1,7),7-(6,6)]
   312       7.624862       7.624862       7.624862    6[1-(0),6-(1,7),7-(6,30)]
   313       9.208061       9.208061       9.208061    6[1-(0),7-(6,30),7-(6,6)]
   314       0.301097       0.301097       0.301097    6[1-(0),6-(1,6),6-(6,7)]
   315       1.583944       1.583944       1.583944    6[1-(0),6-(1,6),6-(6,7)]
   316       4.406791       4.406791       4.406791    6[1-(0),7-(6,30),7-(6,6)]
   317       5.295512       5.295512       5.295512    6[1-(0),6-(1,7),7-(6,30)]
   318       5.416799       5.416799       5.416799    6[1-(0),6-(1,7),7-(6,6)]
   319       7.246368       7.246368       7.246368    6[6-(1,6),6-(1,6),7-(6,6)]
   320       6.484713       6.484713       6.484713    6[1-(0),6-(1,6),6-(6,7)]
   321       7.063735       7.063735       7.063735    6[1-(0),6-(1,6),6-(6,7)]
   322       8.429502       8.429502       8.429502    6[6-(1,6),6-(1,6),7-(6,6)]
   323       8.675888       8.675888       8.675888    6[1-(0),7-(6,30),7-(6,6)]
   324       -0.59877       -0.59877       -0.59877    6[1-(0),6-(1,7),7-(6,30)]
   325      10.236193      10.236193      10.236193    6[1-(0),6-(1,7),7-(6,6)]
   326       9.209165       9.209165       9.209165    6[1-(0),6-(1,6),6-(6,7)]
   327       8.608629       8.608629       8.608629    6[1-(0),6-(1,6),6-(6,7)]
   328       7.235522       7.235522       7.235522    6[1-(0),7-(6,30),7-(6,6)]
   329       0.507149       0.507149       0.507149    6[1-(0),6-(1,7),7-(6,30)]
   330       1.555384       1.555384       1.555384    6[1-(0),6-(1,7),7-(6,6)]
   331       4.016989       4.016989       4.016989    6[6-(1,6),6-(1,6),7-(6,6)]
   332       4.383071       4.383071       4.383071    6[1-(0),6-(1,6),6-(6,7)]
   333       5.681751       5.681751       5.681751    6[1-(0),6-(1,6),6-(6,7)]
   334       6.602239       6.602239       6.602239    6[6-(1,6),6-(1,6),7-(6,6)]
   335       8.631586       8.631586       8.631586    6[1-(0),6-(1,7),7-(6,6)]
   336      -1.239079      -1.239079      -1.239079    6[1-(0),6-(1,7),7-(6,30)]
   337       8.702279       8.702279       8.702279    6[1-(0),7-(6,30),7-(6,6)]
   338       6.240648       6.240648       6.240648    6[1-(0),6-(1,6),6-(6,7)]
   339       4.943416       4.943416       4.943416    6[1-(0),6-(1,6),6-(6,7)]
   340       2.252353       2.252353       2.252353    6[1-(0),7-(6,30),7-(6,6)]
   341       6.688299       6.688299       6.688299    6[6-(1,6),6-(1,6),6-(8,8)]
   342       5.683413       5.683413       5.683413    6[1-(0),6-(6,6),6-(6,6)]
   343        5.92485        5.92485        5.92485    6[6-(1,6),6-(1,6),6-(8,8)]
   344       7.168622       7.168622       7.168622    6[1-(0),6-(6,6),6-(6,8)]
   345       8.152491       8.152491       8.152491    6[6-(1,6),6-(1,6),8-(6)]
   346        7.94909        7.94909        7.94909    6[1-(0),6-(6,6),6-(6,8)]
   347       6.453341       6.453341       6.453341    6[6-(6,6),8-(0),8-(30)]
   348       3.011319       3.011319       3.011319    6[6-(6,6),8-(0),8-(30)]
   349        9.69913        9.69913        9.69913    6[1-(0),1-(0),6-(6,6),8-(6)]
   350      -0.025123      -0.025123      -0.025123    6[6-(1,1,8),6-(1,6),6-(1,6)]
   351       0.129369       0.129369       0.129369    6[1-(0),6-(1,6),6-(6,6)]
   352       1.314989       1.314989       1.314989    6[1-(0),6-(1,6),6-(6,6)]
   353       2.399348       2.399348       2.399348    6[6-(1,6),6-(1,6),6-(8,8)]
   354       2.274442       2.274442       2.274442    6[1-(0),6-(1,6),6-(6,6)]
   355       1.045988       1.045988       1.045988    6[1-(0),6-(1,6),6-(6,6)]
   356       3.685373       3.685373       3.685373    6[6-(6,6),8-(0),8-(30)]
   357       6.499828       6.499828       6.499828    6[6-(1,6),6-(1,6),6-(8,8)]
   358       5.973372       5.973372       5.973372    6[1-(0),6-(6,6),6-(6,6)]
   359        6.30176        6.30176        6.30176    6[6-(1,6),6-(1,6),6-(8,8)]
   360        7.19731        7.19731        7.19731    6[1-(0),6-(6,6),6-(6,8)]
   361        7.74212        7.74212        7.74212    6[6-(1,6),6-(1,6),8-(6)]
   362       7.403869       7.403869       7.403869    6[1-(0),6-(6,6),6-(6,8)]
   363       6.064644       6.064644       6.064644    6[6-(6,6),8-(0),8-(30)]
   364        5.65669        5.65669        5.65669    6[6-(6,6),8-(0),8-(30)]
   365       9.197033       9.197033       9.197033    6[1-(0),1-(0),6-(6,6),8-(6)]
   366      -0.897691      -0.897691      -0.897691    6[6-(1,1,8),6-(1,6),6-(1,6)]
   367       9.464786       9.464786       9.464786    6[1-(0),6-(1,6),6-(6,6)]
   368      -0.522032      -0.522032      -0.522032    6[1-(0),6-(1,6),6-(6,6)]
   369       0.823264       0.823264       0.823264    6[6-(1,6),6-(1,6),6-(8,8)]
   370       1.332047       1.332047       1.332047    6[1-(0),6-(1,6),6-(6,6)]
   371       0.481791       0.481791       0.481791    6[1-(0),6-(1,6),6-(6,6)]
   372       1.697501       1.697501       1.697501    6[6-(6,6),8-(0),8-(30)]
   373        1.22635        1.22635        1.22635    6[1-(0),6-(1,7),7-(6,30)]
   374       0.176253       0.176253       0.176253    6[1-(0),6-(1,7),7-(6,6)]
   375       9.038609       9.038609       9.038609    6[6-(1,6),6-(1,6),7-(6,6)]
   376       8.789805       8.789805       8.789805    6[1-(0),6-(1,6),6-(6,7)]
   377       7.478708       7.478708       7.478708    6[1-(0),6-(1,6),6-(6,7)]
   378         6.5239         6.5239         6.5239    6[6-(1,6),6-(1,6),7-(6,6)]
   379        4.18157        4.18157        4.18157    6[1-(0),6-(1,7),7-(6,6)]
   380       3.055227       3.055227       3.055227    6[1-(0),6-(1,7),7-(6,30)]
   381       4.638426       4.638426       4.638426    6[1-(0),7-(6,30),7-(6,6)]
   382       4.870732       4.870732       4.870732    6[1-(0),6-(1,6),6-(6,7)]
   383       6.153579       6.153579       6.153579    6[1-(0),6-(1,6),6-(6,7)]
   384       8.976426       8.976426       8.976426    6[1-(0),7-(6,30),7-(6,6)]
   385      -1.176853      -1.176853      -1.176853    6[1-(0),6-(1,7),7-(6,30)]
   386      -1.055566      -1.055566      -1.055566    6[1-(0),6-(1,7),7-(6,6)]
   387       0.774003       0.774003       0.774003    6[6-(1,6),6-(1,6),7-(6,6)]
   388       0.012348       0.012348       0.012348    6[1-(0),6-(1,6),6-(6,7)]
   389        0.59137        0.59137        0.59137    6[1-(0),6-(1,6),6-(6,7)]
   390       1.957137       1.957137       1.957137    6[6-(1,6),6-(1,6),7-(6,6)]
   391       2.203523       2.203523       2.203523    6[1-(0),7-(6,30),7-(6,6)]
   392       3.970865       3.970865       3.970865    6[1-(0),6-(1,7),7-(6,30)]
   393       3.763828       3.763828       3.763828    6[1-(0),6-(1,7),7-(6,6)]
   394         2.7368         2.7368         2.7368    6[1-(0),6-(1,6),6-(6,7)]
   395       2.136264       2.136264       2.136264    6[1-(0),6-(1,6),6-(6,7)]
   396       0.763157       0.763157       0.763157    6[1-(0),7-(6,30),7-(6,6)]
   397       6.979514       6.979514       6.979514    6[1-(0),6-(1,7),7-(6,30)]
   398       8.027749       8.027749       8.027749    6[1-(0),6-(1,7),7-(6,6)]
   399      -0.552646      -0.552646      -0.552646    6[6-(1,6),6-(1,6),7-(6,6)]
   400      -0.186564      -0.186564      -0.186564    6[1-(0),6-(1,6),6-(6,7)]
   401       1.112116       1.112116       1.112116    6[1-(0),6-(1,6),6-(6,7)]
   402       2.032604       2.032604       2.032604    6[6-(1,6),6-(1,6),7-(6,6)]
   403       4.061951       4.061951       4.061951    6[1-(0),6-(1,7),7-(6,6)]
   404       5.233286       5.233286       5.233286    6[1-(0),6-(1,7),7-(6,30)]
   405       4.132644       4.132644       4.132644    6[1-(0),7-(6,30),7-(6,6)]
   406       1.671013       1.671013       1.671013    6[1-(0),6-(1,6),6-(6,7)]
   407       0.373781       0.373781       0.373781    6[1-(0),6-(1,6),6-(6,7)]
   408       8.724718       8.724718       8.724718    6[1-(0),7-(6,30),7-(6,6)]
   409       8.923336       8.923336       8.923336    6[6-(1,6),6-(1,6),6-(8,8)]
   410       9.928222       9.928222       9.928222    6[1-(0),6-(6,6),6-(6,6)]
   411       9.686785       9.686785       9.686785    6[6-(1,6),6-(1,6),6-(8,8)]
   412       8.443013       8.443013       8.443013    6[1-(0),6-(6,6),6-(6,8)]
   413       7.459144       7.459144       7.459144    6[6-(1,6),6-(1,6),8-(6)]
   414       7.662545       7.662545       7.662545    6[1-(0),6-(6,6),6-(6,8)]
   415       9.158294       9.158294       9.158294    6[6-(6,6),8-(0),8-(30)]
   416      -0.344414      -0.344414      -0.344414    6[6-(6,6),8-(0),8-(30)]
   417       5.912505       5.912505       5.912505    6[1-(0),1-(0),6-(6,6),8-(6)]
   418       4.594758       4.594758       4.594758    6[6-(1,1,8),6-(1,6),6-(1,6)]
   419       4.440266       4.440266       4.440266    6[1-(0),6-(1,6),6-(6,6)]
   420       3.254646       3.254646       3.254646    6[1-(0),6-(1,6),6-(6,6)]
   421       2.170287       2.170287       2.170287    6[6-(1,6),6-(1,6),6-(8,8)]
   422       2.295193       2.295193       2.295193    6[1-(0),6-(1,6),6-(6,6)]
   423       3.523647       3.523647       3.523647    6[1-(0),6-(1,6),6-(6,6)]
   424       0.884262       0.884262       0.884262    6[6-(6,6),8-(0),8-(30)]
   425       7.209077       7.209077       7.209077    6[6-(1,6),6-(1,6),6-(8,8)]
   426       7.735533       7.735533       7.735533    6[1-(0),6-(6,6),6-(6,6)]
   427       7.407145       7.407145       7.407145    6[6-(1,6),6-(1,6),6-(8,8)]
   428       6.511595       6.511595       6.511595    6[1-(0),6-(6,6),6-(6,8)]
   429       5.966785       5.966785       5.966785    6[6-(1,6),6-(1,6),8-(6)]
   430       6.305036       6.305036       6.305036    6[1-(0),6-(6,6),6-(6,8)]
   431       7.644261       7.644261       7.644261    6[6-(6,6),8-(0),8-(30)]
   432       8.052215       8.052215       8.052215    6[6-(6,6),8-(0),8-(30)]
   433       4.511872       4.511872       4.511872    6[1-(0),1-(0),6-(6,6),8-(6)]
   434       3.564596       3.564596       3.564596    6[6-(1,1,8),6-(1,6),6-(1,6)]
   435       4.244119       4.244119       4.244119    6[1-(0),6-(1,6),6-(6,6)]
   436       3.188937       3.188937       3.188937    6[1-(0),6-(1,6),6-(6,6)]
   437       1.843641       1.843641       1.843641    6[6-(1,6),6-(1,6),6-(8,8)]
   438       1.334858       1.334858       1.334858    6[1-(0),6-(1,6),6-(6,6)]
   439       2.185114       2.185114       2.185114    6[1-(0),6-(1,6),6-(6,6)]
   440       0.969404       0.969404       0.969404    6[6-(6,6),8-(0),8-(30)]
   441       3.343285       3.343285       3.343285    6[1-(0),6-(1,7),7-(6,30)]
   442       4.393382       4.393382       4.393382    6[1-(0),6-(1,7),7-(6,6)]
   443       6.573026       6.573026       6.573026    6[6-(1,6),6-(1,6),7-(6,6)]
   444        6.82183        6.82183        6.82183    6[1-(0),6-(1,6),6-(6,7)]
   445       8.132927       8.132927       8.132927    6[1-(0),6-(1,6),6-(6,7)]
   446       9.087735       9.087735       9.087735    6[6-(1,6),6-(1,6),7-(6,6)]
   447       0.388065       0.388065       0.388065    6[1-(0),6-(1,7),7-(6,6)]
   448       1.514408       1.514408       1.514408    6[1-(0),6-(1,7),7-(6,30)]
   449      -0.068791      -0.068791      -0.068791    6[1-(0),7-(6,30),7-(6,6)]
   450       8.838173       8.838173       8.838173    6[1-(0),6-(1,6),6-(6,7)]
   451       7.555326       7.555326       7.555326    6[1-(0),6-(1,6),6-(6,7)]
   452       4.732479       4.732479       4.732479    6[1-(0),7-(6,30),7-(6,6)]
   453       3.843758       3.843758       3.843758    6[1-(0),6-(1,7),7-(6,30)]
   454       3.722471       3.722471       3.722471    6[1-(0),6-(1,7),7-(6,6)]
   455       1.892902       1.892902       1.892902    6[6-(1,6),6-(1,6),7-(6,6)]
   456       2.654557       2.654557       2.654557    6[1-(0),6-(1,6),6-(6,7)]
   457       2.075535       2.075535       2.075535    6[1-(0),6-(1,6),6-(6,7)]
   458       0.709768       0.709768       0.709768    6[6-(1,6),6-(1,6),7-(6,6)]
   459       0.463382       0.463382       0.463382    6[1-(0),7-(6,30),7-(6,6)]
   460       -1.30396       -1.30396       -1.30396    6[1-(0),6-(1,7),7-(6,30)]
   461      -1.096923      -1.096923      -1.096923    6[1-(0),6-(1,7),7-(6,6)]
   462      -0.069895      -0.069895      -0.069895    6[1-(0),6-(1,6),6-(6,7)]
   463       0.530641       0.530641       0.530641    6[1-(0),6-(1,6),6-(6,7)]
   464       1.903748       1.903748       1.903748    6[1-(0),7-(6,30),7-(6,6)]
   465       8.632121       8.632121       8.632121    6[1-(0),6-(1,7),7-(6,30)]
   466       7.583886       7.583886       7.583886    6[1-(0),6-(1,7),7-(6,6)]
   467       5.122281       5.122281       5.122281    6[6-(1,6),6-(1,6),7-(6,6)]
   468       4.756199       4.756199       4.756199    6[1-(0),6-(1,6),6-(6,7)]
   469       3.457519       3.457519       3.457519    6[1-(0),6-(1,6),6-(6,7)]
   470       2.537031       2.537031       2.537031    6[6-(1,6),6-(1,6),7-(6,6)]
   471       0.507684       0.507684       0.507684    6[1-(0),6-(1,7),7-(6,6)]
   472      10.378349      10.378349      10.378349    6[1-(0),6-(1,7),7-(6,30)]
   473       0.436991       0.436991       0.436991    6[1-(0),7-(6,30),7-(6,6)]
   474       2.898622       2.898622       2.898622    6[1-(0),6-(1,6),6-(6,7)]
   475       4.195854       4.195854       4.195854    6[1-(0),6-(1,6),6-(6,7)]
   476       6.886917       6.886917       6.886917    6[1-(0),7-(6,30),7-(6,6)]
   477       9.158423       9.158423       9.158423    7[6-(1,6),6-(1,7),30-(7,8,8)]
   478       8.946719       8.946719       8.946719    7[6-(1,6),6-(1,7),6-(6,6)]
   479       6.523683       6.523683       6.523683    7[6-(1,6),6-(1,7),6-(6,6)]
   480       6.140302       6.140302       6.140302    7[6-(1,6),6-(1,7),30-(7,8,8)]
   481       10.01267       10.01267       10.01267    7[6-(1,6),6-(1,7),30-(7,8,8)]
   482      -1.173278      -1.173278      -1.173278    7[6-(1,6),6-(1,7),6-(6,6)]
   483       3.982744       3.982744       3.982744    7[6-(1,6),6-(1,7),6-(6,6)]
   484       5.816121       5.816121       5.816121    7[6-(1,6),6-(1,7),30-(7,8,8)]
   485       1.728487       1.728487       1.728487    7[6-(1,6),6-(1,7),30-(7,8,8)]
   486       0.002436       0.002436       0.002436    7[6-(1,6),6-(1,7),6-(6,6)]
   487       5.767204       5.767204       5.767204    7[6-(1,6),6-(1,7),6-(6,6)]
   488       3.858046       3.858046       3.858046    7[6-(1,6),6-(1,7),30-(7,8,8)]
   489       6.453212       6.453212       6.453212    7[6-(1,6),6-(1,7),30-(7,8,8)]
   490       6.664916       6.664916       6.664916    7[6-(1,6),6-(1,7),6-(6,6)]
   491       9.087952       9.087952       9.087952    7[6-(1,6),6-(1,7),6-(6,6)]
   492       9.471333       9.471333       9.471333    7[6-(1,6),6-(1,7),30-(7,8,8)]
   493       5.598965       5.598965       5.598965    7[6-(1,6),6-(1,7),30-(7,8,8)]
   494       3.840183       3.840183       3.840183    7[6-(1,6),6-(1,7),6-(6,6)]
   495       9.726161       9.726161       9.726161    7[6-(1,6),6-(1,7),6-(6,6)]
   496       7.892784       7.892784       7.892784    7[6-(1,6),6-(1,7),30-(7,8,8)]
   497       0.938418       0.938418       0.938418    7[6-(1,6),6-(1,7),30-(7,8,8)]
   498       2.664469       2.664469       2.664469    7[6-(1,6),6-(1,7),6-(6,6)]
   499       7.941701       7.941701       7.941701    7[6-(1,6),6-(1,7),6-(6,6)]
   500      -1.191141      -1.191141      -1.191141    7[6-(1,6),6-(1,7),30-(7,8,8)]
   501      -0.019153      -0.019153      -0.019153    7[6-(1,6),6-(1,7),30-(7,8,8)]
   502       0.192551       0.192551       0.192551    7[6-(1,6),6-(1,7),6-(6,6)]
   503       2.615587       2.615587       2.615587    7[6-(1,6),6-(1,7),6-(6,6)]
   504       2.998968       2.998968       2.998968    7[6-(1,6),6-(1,7),30-(7,8,8)]
   505        -0.8734        -0.8734        -0.8734    7[6-(1,6),6-(1,7),30-(7,8,8)]
   506      10.312548      10.312548      10.312548    7[6-(1,6),6-(1,7),6-(6,6)]
   507       5.156526       5.156526       5.156526    7[6-(1,6),6-(1,7),6-(6,6)]
   508       3.323149       3.323149       3.323149    7[6-(1,6),6-(1,7),30-(7,8,8)]
   509       7.410783       7.410783       7.410783    7[6-(1,6),6-(1,7),30-(7,8,8)]
   510       9.136834       9.136834       9.136834    7[6-(1,6),6-(1,7),6-(6,6)]
   511       3.372066       3.372066       3.372066    7[6-(1,6),6-(1,7),6-(6,6)]
   512       5.281224       5.281224       5.281224    7[6-(1,6),6-(1,7),30-(7,8,8)]
   513       2.686058       2.686058       2.686058    7[6-(1,6),6-(1,7),30-(7,8,8)]
   514       2.474354       2.474354       2.474354    7[6-(1,6),6-(1,7),6-(6,6)]
   515       0.051318       0.051318       0.051318    7[6-(1,6),6-(1,7),6-(6,6)]
   516      -0.332063      -0.332063      -0.332063    7[6-(1,6),6-(1,7),30-(7,8,8)]
   517       3.540305       3.540305       3.540305    7[6-(1,6),6-(1,7),30-(7,8,8)]
   518       5.299087       5.299087       5.299087    7[6-(1,6),6-(1,7),6-(6,6)]
   519      -0.586891      -0.586891      -0.586891    7[6-(1,6),6-(1,7),6-(6,6)]
   520       1.246486       1.246486       1.246486    7[6-(1,6),6-(1,7),30-(7,8,8)]
   521       8.200852       8.200852       8.200852    7[6-(1,6),6-(1,7),30-(7,8,8)]
   522       6.474801       6.474801       6.474801    7[6-(1,6),6-(1,7),6-(6,6)]
   523       1.197569       1.197569       1.197569    7[6-(1,6),6-(1,7),6-(6,6)]
   524      10.330411      10.330411      10.330411    7[6-(1,6),6-(1,7),30-(7,8,8)]
   525       1.711589       1.711589       1.711589    8[6-(6,8),30-(7,7,8)]
   526       3.810601       3.810601       3.810601    8[6-(6,8)]
   527       7.254522       7.254522       7.254522    8[6-(6,8),30-(7,7,8)]
   528       5.848166       5.848166       5.848166    8[6-(6,8)]
   529       -0.26972       -0.26972       -0.26972    8[6-(1,1,6),6-(6,6)]
   530       4.531248       4.531248       4.531248    8[6-(6,8),30-(7,7,8)]
   531       5.370277       5.370277       5.370277    8[6-(6,8)]
   532       0.523787       0.523787       0.523787    8[6-(6,8)]
   533       4.111944       4.111944       4.111944    8[6-(6,8),30-(7,7,8)]
   534       3.980927       3.980927       3.980927    8[6-(6,8)]
   535       3.503568       3.503568       3.503568    8[6-(6,8),30-(7,7,8)]
   536       0.513515       0.513515       0.513515    8[6-(1,1,6),6-(6,6)]
   537       6.175436       6.175436       6.175436    8[6-(6,8)]
   538       7.884768       7.884768       7.884768    8[6-(6,8),30-(7,7,8)]
   539       0.955316       0.955316       0.955316    8[6-(6,8),30-(7,7,8)]
   540      -1.143696      -1.143696      -1.143696    8[6-(6,8)]
   541       8.357113       8.357113       8.357113    8[6-(6,8),30-(7,7,8)]
   542       9.763469       9.763469       9.763469    8[6-(6,8)]
   543       2.936625       2.936625       2.936625    8[6-(1,1,6),6-(6,6)]
   544       9.177657       9.177657       9.177657    8[6-(6,8),30-(7,7,8)]
   545       8.338628       8.338628       8.338628    8[6-(6,8)]
   546       2.143118       2.143118       2.143118    8[6-(6,8)]
   547       0.457691       0.457691       0.457691    8[6-(6,8),30-(7,7,8)]
   548       0.588708       0.588708       0.588708    8[6-(6,8)]
   549       1.066067       1.066067       1.066067    8[6-(6,8),30-(7,7,8)]
   550        4.05612        4.05612        4.05612    8[6-(1,1,6),6-(6,6)]
   551       9.436199       9.436199       9.436199    8[6-(6,8)]
   552       7.726867       7.726867       7.726867    8[6-(6,8),30-(7,7,8)]
   553       7.427681       7.427681       7.427681    8[6-(6,8),30-(7,7,8)]
   554       5.328669       5.328669       5.328669    8[6-(6,8)]
   555       1.884748       1.884748       1.884748    8[6-(6,8),30-(7,7,8)]
   556       3.291104       3.291104       3.291104    8[6-(6,8)]
   557        9.40899        9.40899        9.40899    8[6-(1,1,6),6-(6,6)]
   558       4.608022       4.608022       4.608022    8[6-(6,8),30-(7,7,8)]
   559       3.768993       3.768993       3.768993    8[6-(6,8)]
   560       8.615483       8.615483       8.615483    8[6-(6,8)]
   561       5.027326       5.027326       5.027326    8[6-(6,8),30-(7,7,8)]
   562       5.158343       5.158343       5.158343    8[6-(6,8)]
   563       5.635702       5.635702       5.635702    8[6-(6,8),30-(7,7,8)]
   564       8.625755       8.625755       8.625755    8[6-(1,1,6),6-(6,6)]
   565       2.963834       2.963834       2.963834    8[6-(6,8)]
   566       1.254502       1.254502       1.254502    8[6-(6,8),30-(7,7,8)]
   567       8.183954       8.183954       8.183954    8[6-(6,8),30-(7,7,8)]
   568      10.282966      10.282966      10.282966    8[6-(6,8)]
   569       0.782157       0.782157       0.782157    8[6-(6,8),30-(7,7,8)]
   570      -0.624199      -0.624199      -0.624199    8[6-(6,8)]
   571       6.202645       6.202645       6.202645    8[6-(1,1,6),6-(6,6)]
   572      -0.038387      -0.038387      -0.038387    8[6-(6,8),30-(7,7,8)]
   573       0.800642       0.800642       0.800642    8[6-(6,8)]
   574       6.996152       6.996152       6.996152    8[6-(6,8)]
   575       8.681579       8.681579       8.681579    8[6-(6,8),30-(7,7,8)]
   576       8.550562       8.550562       8.550562    8[6-(6,8)]
   577       8.073203       8.073203       8.073203    8[6-(6,8),30-(7,7,8)]
   578        5.08315        5.08315        5.08315    8[6-(1,1,6),6-(6,6)]
   579      -0.296929      -0.296929      -0.296929    8[6-(6,8)]
   580       1.412403       1.412403       1.412403    8[6-(6,8),30-(7,7,8)]
