# Supplementary material for: A collection of forcefield precursors for metal–organic frameworks
Source: RSC Adv. 2019 Nov 13;9(63):36492–507. doi: 10.1039/c9ra07327b (PMC9075174; doi:10.1039/c9ra07327b)
Supplement: RA-009-C9RA07327B-s853 [file RA-009-C9RA07327B-s853.txt]

GIQXIO_clean

9.611600    0.000000    0.000000
-1.515928    9.491302    0.000000
-0.794804    -0.931822    15.499687

     1      -1.991297      -1.991297      -1.991297    66[8-(15),8-(15),8-(15),8-(15)]
     2       9.292165       9.292165       9.292165    66[8-(15),8-(15),8-(15),8-(15)]
     3       2.820773       2.820773       2.820773    15[6-(6,8,15),8-(44),8-(44),8-(66)]
     4       4.262258       4.262258       4.262258    15[6-(6,8,15),8-(44),8-(44),8-(66)]
     5       7.522212       7.522212       7.522212    15[6-(6,8,15),8-(44),8-(44),8-(66)]
     6      -0.970565      -0.970565      -0.970565    15[6-(6,8,15),8-(44),8-(44),8-(66)]
     7       4.480095       4.480095       4.480095    15[6-(6,8,15),8-(44),8-(44),8-(66)]
     8        3.03861        3.03861        3.03861    15[6-(6,8,15),8-(44),8-(44),8-(66)]
     9      -0.221344      -0.221344      -0.221344    15[6-(6,8,15),8-(44),8-(44),8-(66)]
    10       8.271433       8.271433       8.271433    15[6-(6,8,15),8-(44),8-(44),8-(66)]
    11       3.676144       3.676144       3.676144    1[6-(1,1,6)]
    12       5.250214       5.250214       5.250214    1[6-(1,1,6)]
    13       4.616567       4.616567       4.616567    1[6-(1,1,6)]
    14       2.226764       2.226764       2.226764    1[8-(6)]
    15       6.725817       6.725817       6.725817    1[6-(1,1,6)]
    16       7.252624       7.252624       7.252624    1[6-(1,1,6)]
    17       6.177083       6.177083       6.177083    1[6-(1,1,6)]
    18       0.203436       0.203436       0.203436    1[8-(6)]
    19       3.624724       3.624724       3.624724    1[6-(1,1,6)]
    20       2.050654       2.050654       2.050654    1[6-(1,1,6)]
    21       2.684301       2.684301       2.684301    1[6-(1,1,6)]
    22       5.074104       5.074104       5.074104    1[8-(6)]
    23       0.575051       0.575051       0.575051    1[6-(1,1,6)]
    24       0.048244       0.048244       0.048244    1[6-(1,1,6)]
    25       1.123785       1.123785       1.123785    1[6-(1,1,6)]
    26       7.097432       7.097432       7.097432    1[8-(6)]
    27       4.659976       4.659976       4.659976    44[8-(15),8-(15),8-(15),8-(15),44-(8,8,8,8)]
    28       7.755476       7.755476       7.755476    44[8-(15),8-(15),8-(15),8-(15),44-(8,8,8,8)]
    29       2.640892       2.640892       2.640892    44[8-(15),8-(15),8-(15),8-(15),44-(8,8,8,8)]
    30       0.340196       0.340196       0.340196    44[8-(15),8-(15),8-(15),8-(15),44-(8,8,8,8)]
    31       4.266014       4.266014       4.266014    6[6-(1,1,1),8-(1),15-(8,8,8),15-(8,8,8)]
    32       4.470053       4.470053       4.470053    6[1-(0),1-(0),1-(0),6-(8,15,15)]
    33       8.058783       8.058783       8.058783    6[6-(1,1,1),8-(1),15-(8,8,8),15-(8,8,8)]
    34       6.960091       6.960091       6.960091    6[1-(0),1-(0),1-(0),6-(8,15,15)]
    35       3.034854       3.034854       3.034854    6[6-(1,1,1),8-(1),15-(8,8,8),15-(8,8,8)]
    36       2.830815       2.830815       2.830815    6[1-(0),1-(0),1-(0),6-(8,15,15)]
    37      -0.757915      -0.757915      -0.757915    6[6-(1,1,1),8-(1),15-(8,8,8),15-(8,8,8)]
    38       0.340777       0.340777       0.340777    6[1-(0),1-(0),1-(0),6-(8,15,15)]
    39       3.201638       3.201638       3.201638    8[15-(6,8,8),44-(8,8,8,44)]
    40       1.135321       1.135321       1.135321    8[15-(6,8,8),44-(8,8,8,44)]
    41       1.579846       1.579846       1.579846    8[15-(6,8,8),66-(8,8,8)]
    42       6.016991       6.016991       6.016991    8[15-(6,8,8),44-(8,8,8,44)]
    43       3.971116       3.971116       3.971116    8[15-(6,8,8),44-(8,8,8,44)]
    44       5.407468       5.407468       5.407468    8[15-(6,8,8),66-(8,8,8)]
    45       2.347396       2.347396       2.347396    8[1-(0),6-(6,15,15)]
    46       6.372435       6.372435       6.372435    8[15-(6,8,8),44-(8,8,8,44)]
    47      -0.899469      -0.899469      -0.899469    8[15-(6,8,8),44-(8,8,8,44)]
    48        7.08622        7.08622        7.08622    8[15-(6,8,8),66-(8,8,8)]
    49       7.429461       7.429461       7.429461    8[15-(6,8,8),44-(8,8,8,44)]
    50       0.174948       0.174948       0.174948    8[15-(6,8,8),44-(8,8,8,44)]
    51      -0.531437      -0.531437      -0.531437    8[15-(6,8,8),66-(8,8,8)]
    52      -0.451318      -0.451318      -0.451318    8[1-(0),6-(6,15,15)]
    53        4.09923        4.09923        4.09923    8[15-(6,8,8),44-(8,8,8,44)]
    54       6.165547       6.165547       6.165547    8[15-(6,8,8),44-(8,8,8,44)]
    55       5.721022       5.721022       5.721022    8[15-(6,8,8),66-(8,8,8)]
    56       1.283877       1.283877       1.283877    8[15-(6,8,8),44-(8,8,8,44)]
    57       3.329752       3.329752       3.329752    8[15-(6,8,8),44-(8,8,8,44)]
    58         1.8934         1.8934         1.8934    8[15-(6,8,8),66-(8,8,8)]
    59       4.953472       4.953472       4.953472    8[1-(0),6-(6,15,15)]
    60       0.928433       0.928433       0.928433    8[15-(6,8,8),44-(8,8,8,44)]
    61       8.200337       8.200337       8.200337    8[15-(6,8,8),44-(8,8,8,44)]
    62       0.214648       0.214648       0.214648    8[15-(6,8,8),66-(8,8,8)]
    63      -0.128593      -0.128593      -0.128593    8[15-(6,8,8),44-(8,8,8,44)]
    64        7.12592        7.12592        7.12592    8[15-(6,8,8),44-(8,8,8,44)]
    65       7.832305       7.832305       7.832305    8[15-(6,8,8),66-(8,8,8)]
    66       7.752186       7.752186       7.752186    8[1-(0),6-(6,15,15)]
