# Supplementary material for: A collection of forcefield precursors for metal–organic frameworks
Source: RSC Adv. 2019 Nov 13;9(63):36492–507. doi: 10.1039/c9ra07327b (PMC9075174; doi:10.1039/c9ra07327b)
Supplement: RA-009-C9RA07327B-s854 [file RA-009-C9RA07327B-s854.txt]

GIQXOU_clean

9.532100    0.000000    0.000000
-1.497918    9.413669    0.000000
-0.772312    -0.904920    15.405131

     1      -1.957366      -1.957366      -1.957366    68[8-(15),8-(15),8-(15),8-(15)]
     2       9.219236       9.219236       9.219236    68[8-(15),8-(15),8-(15),8-(15)]
     3       2.807542       2.807542       2.807542    15[6-(6,8,15),8-(44),8-(44),8-(68)]
     4       4.243905       4.243905       4.243905    15[6-(6,8,15),8-(44),8-(44),8-(68)]
     5       7.476668       7.476668       7.476668    15[6-(6,8,15),8-(44),8-(44),8-(68)]
     6      -0.948755      -0.948755      -0.948755    15[6-(6,8,15),8-(44),8-(44),8-(68)]
     7       4.454328       4.454328       4.454328    15[6-(6,8,15),8-(44),8-(44),8-(68)]
     8       3.017965       3.017965       3.017965    15[6-(6,8,15),8-(44),8-(44),8-(68)]
     9      -0.214798      -0.214798      -0.214798    15[6-(6,8,15),8-(44),8-(44),8-(68)]
    10       8.210625       8.210625       8.210625    15[6-(6,8,15),8-(44),8-(44),8-(68)]
    11       2.198904       2.198904       2.198904    1[8-(6)]
    12       3.632089       3.632089       3.632089    1[6-(1,1,6)]
    13       5.200844       5.200844       5.200844    1[6-(1,1,6)]
    14       4.606382       4.606382       4.606382    1[6-(1,1,6)]
    15       0.163327       0.163327       0.163327    1[8-(6)]
    16       6.696021       6.696021       6.696021    1[6-(1,1,6)]
    17       7.249441       7.249441       7.249441    1[6-(1,1,6)]
    18       6.171752       6.171752       6.171752    1[6-(1,1,6)]
    19       5.062966       5.062966       5.062966    1[8-(6)]
    20       3.629781       3.629781       3.629781    1[6-(1,1,6)]
    21       2.061026       2.061026       2.061026    1[6-(1,1,6)]
    22       2.655488       2.655488       2.655488    1[6-(1,1,6)]
    23       7.098543       7.098543       7.098543    1[8-(6)]
    24       0.565849       0.565849       0.565849    1[6-(1,1,6)]
    25       0.012429       0.012429       0.012429    1[6-(1,1,6)]
    26       1.090118       1.090118       1.090118    1[6-(1,1,6)]
    27       4.631646       4.631646       4.631646    44[8-(15),8-(15),8-(15),8-(15),44-(8,8,8,8)]
    28       7.693549       7.693549       7.693549    44[8-(15),8-(15),8-(15),8-(15),44-(8,8,8,8)]
    29       2.630224       2.630224       2.630224    44[8-(15),8-(15),8-(15),8-(15),44-(8,8,8,8)]
    30       0.340633       0.340633       0.340633    44[8-(15),8-(15),8-(15),8-(15),44-(8,8,8,8)]
    31       4.230003       4.230003       4.230003    6[6-(1,1,1),8-(1),15-(8,8,8),15-(8,8,8)]
    32       4.433971       4.433971       4.433971    6[1-(0),1-(0),1-(0),6-(8,15,15)]
    33        8.02836        8.02836        8.02836    6[6-(1,1,1),8-(1),15-(8,8,8),15-(8,8,8)]
    34       6.946402       6.946402       6.946402    6[1-(0),1-(0),1-(0),6-(8,15,15)]
    35       3.031867       3.031867       3.031867    6[6-(1,1,1),8-(1),15-(8,8,8),15-(8,8,8)]
    36       2.827899       2.827899       2.827899    6[1-(0),1-(0),1-(0),6-(8,15,15)]
    37       -0.76649       -0.76649       -0.76649    6[6-(1,1,1),8-(1),15-(8,8,8),15-(8,8,8)]
    38       0.315468       0.315468       0.315468    6[1-(0),1-(0),1-(0),6-(8,15,15)]
    39        3.18811        3.18811        3.18811    8[15-(6,8,8),44-(8,8,8,44)]
    40       1.129158       1.129158       1.129158    8[15-(6,8,8),44-(8,8,8,44)]
    41       1.570705       1.570705       1.570705    8[15-(6,8,8),68-(8,8,8)]
    42       5.970925       5.970925       5.970925    8[15-(6,8,8),44-(8,8,8,44)]
    43       3.946025       3.946025       3.946025    8[15-(6,8,8),44-(8,8,8,44)]
    44        5.38194        5.38194        5.38194    8[15-(6,8,8),68-(8,8,8)]
    45       2.355169       2.355169       2.355169    8[1-(0),6-(6,15,15)]
    46       6.343632       6.343632       6.343632    8[15-(6,8,8),44-(8,8,8,44)]
    47      -0.880278      -0.880278      -0.880278    8[15-(6,8,8),44-(8,8,8,44)]
    48       7.058782       7.058782       7.058782    8[15-(6,8,8),68-(8,8,8)]
    49        7.37941        7.37941        7.37941    8[15-(6,8,8),44-(8,8,8,44)]
    50       0.200862       0.200862       0.200862    8[15-(6,8,8),44-(8,8,8,44)]
    51      -0.518101      -0.518101      -0.518101    8[15-(6,8,8),68-(8,8,8)]
    52      -0.436345      -0.436345      -0.436345    8[1-(0),6-(6,15,15)]
    53        4.07376        4.07376        4.07376    8[15-(6,8,8),44-(8,8,8,44)]
    54       6.132712       6.132712       6.132712    8[15-(6,8,8),44-(8,8,8,44)]
    55       5.691165       5.691165       5.691165    8[15-(6,8,8),68-(8,8,8)]
    56       1.290945       1.290945       1.290945    8[15-(6,8,8),44-(8,8,8,44)]
    57       3.315845       3.315845       3.315845    8[15-(6,8,8),44-(8,8,8,44)]
    58        1.87993        1.87993        1.87993    8[15-(6,8,8),68-(8,8,8)]
    59       4.906701       4.906701       4.906701    8[1-(0),6-(6,15,15)]
    60       0.918238       0.918238       0.918238    8[15-(6,8,8),44-(8,8,8,44)]
    61       8.142148       8.142148       8.142148    8[15-(6,8,8),44-(8,8,8,44)]
    62       0.203088       0.203088       0.203088    8[15-(6,8,8),68-(8,8,8)]
    63       -0.11754       -0.11754       -0.11754    8[15-(6,8,8),44-(8,8,8,44)]
    64       7.061008       7.061008       7.061008    8[15-(6,8,8),44-(8,8,8,44)]
    65       7.779971       7.779971       7.779971    8[15-(6,8,8),68-(8,8,8)]
    66       7.698215       7.698215       7.698215    8[1-(0),6-(6,15,15)]
