# Supplementary material for: A collection of forcefield precursors for metal–organic frameworks
Source: RSC Adv. 2019 Nov 13;9(63):36492–507. doi: 10.1039/c9ra07327b (PMC9075174; doi:10.1039/c9ra07327b)
Supplement: RA-009-C9RA07327B-s855 [file RA-009-C9RA07327B-s855.txt]

GIQXUA_clean

9.611600    0.000000    0.000000
-1.515928    9.491302    0.000000
-0.794804    -0.931822    15.499687

     1      -1.989072      -1.989072      -1.989072    64[8-(15),8-(15),8-(15),8-(15)]
     2        9.28994        9.28994        9.28994    64[8-(15),8-(15),8-(15),8-(15)]
     3       2.825358       2.825358       2.825358    15[6-(6,8,15),8-(44),8-(44),8-(64)]
     4       4.256286       4.256286       4.256286    15[6-(6,8,15),8-(44),8-(44),8-(64)]
     5       7.517849       7.517849       7.517849    15[6-(6,8,15),8-(44),8-(44),8-(64)]
     6       -0.97483       -0.97483       -0.97483    15[6-(6,8,15),8-(44),8-(44),8-(64)]
     7        4.47551        4.47551        4.47551    15[6-(6,8,15),8-(44),8-(44),8-(64)]
     8       3.044582       3.044582       3.044582    15[6-(6,8,15),8-(44),8-(44),8-(64)]
     9      -0.216981      -0.216981      -0.216981    15[6-(6,8,15),8-(44),8-(44),8-(64)]
    10       8.275698       8.275698       8.275698    15[6-(6,8,15),8-(44),8-(44),8-(64)]
    11       2.226764       2.226764       2.226764    1[8-(6)]
    12       3.672512       3.672512       3.672512    1[6-(1,1,6)]
    13       5.238285       5.238285       5.238285    1[6-(1,1,6)]
    14       4.654413       4.654413       4.654413    1[6-(1,1,6)]
    15       0.203436       0.203436       0.203436    1[8-(6)]
    16       6.709419       6.709419       6.709419    1[6-(1,1,6)]
    17       7.277906       7.277906       7.277906    1[6-(1,1,6)]
    18       6.188198       6.188198       6.188198    1[6-(1,1,6)]
    19       5.074104       5.074104       5.074104    1[8-(6)]
    20       3.628356       3.628356       3.628356    1[6-(1,1,6)]
    21       2.062583       2.062583       2.062583    1[6-(1,1,6)]
    22       2.646455       2.646455       2.646455    1[6-(1,1,6)]
    23       7.097432       7.097432       7.097432    1[8-(6)]
    24       0.591449       0.591449       0.591449    1[6-(1,1,6)]
    25       0.022962       0.022962       0.022962    1[6-(1,1,6)]
    26        1.11267        1.11267        1.11267    1[6-(1,1,6)]
    27       4.661842       4.661842       4.661842    44[8-(15),8-(15),8-(15),8-(15),44-(8,8,8,8)]
    28       7.759174       7.759174       7.759174    44[8-(15),8-(15),8-(15),8-(15),44-(8,8,8,8)]
    29       2.639026       2.639026       2.639026    44[8-(15),8-(15),8-(15),8-(15),44-(8,8,8,8)]
    30       0.336498       0.336498       0.336498    44[8-(15),8-(15),8-(15),8-(15),44-(8,8,8,8)]
    31       4.253603       4.253603       4.253603    6[6-(1,1,1),8-(1),15-(8,8,8),15-(8,8,8)]
    32       4.473392       4.473392       4.473392    6[1-(0),1-(0),1-(0),6-(8,15,15)]
    33       8.071195       8.071195       8.071195    6[6-(1,1,1),8-(1),15-(8,8,8),15-(8,8,8)]
    34       6.963429       6.963429       6.963429    6[1-(0),1-(0),1-(0),6-(8,15,15)]
    35       3.047265       3.047265       3.047265    6[6-(1,1,1),8-(1),15-(8,8,8),15-(8,8,8)]
    36       2.827476       2.827476       2.827476    6[1-(0),1-(0),1-(0),6-(8,15,15)]
    37      -0.770327      -0.770327      -0.770327    6[6-(1,1,1),8-(1),15-(8,8,8),15-(8,8,8)]
    38       0.337439       0.337439       0.337439    6[1-(0),1-(0),1-(0),6-(8,15,15)]
    39       3.208135       3.208135       3.208135    8[15-(6,8,8),44-(8,8,8,44)]
    40       1.134323       1.134323       1.134323    8[15-(6,8,8),44-(8,8,8,44)]
    41       1.585781       1.585781       1.585781    8[15-(6,8,8),64-(8,8,8)]
    42       6.008248       6.008248       6.008248    8[15-(6,8,8),44-(8,8,8,44)]
    43       3.951881       3.951881       3.951881    8[15-(6,8,8),44-(8,8,8,44)]
    44       5.391662       5.391662       5.391662    8[15-(6,8,8),64-(8,8,8)]
    45       2.346427       2.346427       2.346427    8[1-(0),6-(6,15,15)]
    46       6.372615       6.372615       6.372615    8[15-(6,8,8),44-(8,8,8,44)]
    47      -0.896246      -0.896246      -0.896246    8[15-(6,8,8),44-(8,8,8,44)]
    48       7.075834       7.075834       7.075834    8[15-(6,8,8),64-(8,8,8)]
    49         7.4204         7.4204         7.4204    8[15-(6,8,8),44-(8,8,8,44)]
    50       0.154124       0.154124       0.154124    8[15-(6,8,8),44-(8,8,8,44)]
    51      -0.531211      -0.531211      -0.531211    8[15-(6,8,8),64-(8,8,8)]
    52      -0.452575      -0.452575      -0.452575    8[1-(0),6-(6,15,15)]
    53       4.092733       4.092733       4.092733    8[15-(6,8,8),44-(8,8,8,44)]
    54       6.166545       6.166545       6.166545    8[15-(6,8,8),44-(8,8,8,44)]
    55       5.715087       5.715087       5.715087    8[15-(6,8,8),64-(8,8,8)]
    56        1.29262        1.29262        1.29262    8[15-(6,8,8),44-(8,8,8,44)]
    57       3.348987       3.348987       3.348987    8[15-(6,8,8),44-(8,8,8,44)]
    58       1.909206       1.909206       1.909206    8[15-(6,8,8),64-(8,8,8)]
    59       4.954441       4.954441       4.954441    8[1-(0),6-(6,15,15)]
    60       0.928253       0.928253       0.928253    8[15-(6,8,8),44-(8,8,8,44)]
    61       8.197114       8.197114       8.197114    8[15-(6,8,8),44-(8,8,8,44)]
    62       0.225034       0.225034       0.225034    8[15-(6,8,8),64-(8,8,8)]
    63      -0.119532      -0.119532      -0.119532    8[15-(6,8,8),44-(8,8,8,44)]
    64       7.146744       7.146744       7.146744    8[15-(6,8,8),44-(8,8,8,44)]
    65       7.832079       7.832079       7.832079    8[15-(6,8,8),64-(8,8,8)]
    66       7.753443       7.753443       7.753443    8[1-(0),6-(6,15,15)]
