# Supplementary material for: A collection of forcefield precursors for metal–organic frameworks
Source: RSC Adv. 2019 Nov 13;9(63):36492–507. doi: 10.1039/c9ra07327b (PMC9075174; doi:10.1039/c9ra07327b)
Supplement: RA-009-C9RA07327B-s856 [file RA-009-C9RA07327B-s856.txt]

GIQYAH_clean

9.551500    0.000000    0.000000
-1.378769    9.451463    0.000000
-0.727785    -0.841657    15.349724

     1      -1.815852      -1.815852      -1.815852    67[8-(15),8-(15),8-(15),8-(15)]
     2       9.260798       9.260798       9.260798    67[8-(15),8-(15),8-(15),8-(15)]
     3       2.843114       2.843114       2.843114    15[6-(6,8,15),8-(44),8-(44),8-(67)]
     4       4.412755       4.412755       4.412755    15[6-(6,8,15),8-(44),8-(44),8-(67)]
     5       7.616486       7.616486       7.616486    15[6-(6,8,15),8-(44),8-(44),8-(67)]
     6       -0.87289       -0.87289       -0.87289    15[6-(6,8,15),8-(44),8-(44),8-(67)]
     7       4.601832       4.601832       4.601832    15[6-(6,8,15),8-(44),8-(44),8-(67)]
     8       3.032191       3.032191       3.032191    15[6-(6,8,15),8-(44),8-(44),8-(67)]
     9       -0.17154       -0.17154       -0.17154    15[6-(6,8,15),8-(44),8-(44),8-(67)]
    10       8.317836       8.317836       8.317836    15[6-(6,8,15),8-(44),8-(44),8-(67)]
    11       2.375268       2.375268       2.375268    1[8-(6)]
    12       3.681721       3.681721       3.681721    1[6-(1,1,6)]
    13       5.232495       5.232495       5.232495    1[6-(1,1,6)]
    14       4.716657       4.716657       4.716657    1[6-(1,1,6)]
    15       0.263724       0.263724       0.263724    1[8-(6)]
    16       6.737437       6.737437       6.737437    1[6-(1,1,6)]
    17       7.342111       7.342111       7.342111    1[6-(1,1,6)]
    18       6.238083       6.238083       6.238083    1[6-(1,1,6)]
    19       5.069678       5.069678       5.069678    1[8-(6)]
    20       3.763225       3.763225       3.763225    1[6-(1,1,6)]
    21       2.212451       2.212451       2.212451    1[6-(1,1,6)]
    22       2.728289       2.728289       2.728289    1[6-(1,1,6)]
    23       7.181222       7.181222       7.181222    1[8-(6)]
    24       0.707509       0.707509       0.707509    1[6-(1,1,6)]
    25       0.102835       0.102835       0.102835    1[6-(1,1,6)]
    26       1.206863       1.206863       1.206863    1[6-(1,1,6)]
    27       4.675663       4.675663       4.675663    44[8-(15),8-(15),8-(15),8-(15),44-(8,8,8,8)]
    28        7.76586        7.76586        7.76586    44[8-(15),8-(15),8-(15),8-(15),44-(8,8,8,8)]
    29       2.769283       2.769283       2.769283    44[8-(15),8-(15),8-(15),8-(15),44-(8,8,8,8)]
    30       0.406871       0.406871       0.406871    44[8-(15),8-(15),8-(15),8-(15),44-(8,8,8,8)]
    31       4.255507       4.255507       4.255507    6[6-(1,1,1),8-(1),15-(8,8,8),15-(8,8,8)]
    32       4.492987       4.492987       4.492987    6[1-(0),1-(0),1-(0),6-(8,15,15)]
    33       8.098309       8.098309       8.098309    6[6-(1,1,1),8-(1),15-(8,8,8),15-(8,8,8)]
    34       7.008267       7.008267       7.008267    6[1-(0),1-(0),1-(0),6-(8,15,15)]
    35       3.189439       3.189439       3.189439    6[6-(1,1,1),8-(1),15-(8,8,8),15-(8,8,8)]
    36       2.951959       2.951959       2.951959    6[1-(0),1-(0),1-(0),6-(8,15,15)]
    37      -0.653363      -0.653363      -0.653363    6[6-(1,1,1),8-(1),15-(8,8,8),15-(8,8,8)]
    38       0.436679       0.436679       0.436679    6[1-(0),1-(0),1-(0),6-(8,15,15)]
    39       3.212162       3.212162       3.212162    8[15-(6,8,8),44-(8,8,8,44)]
    40       1.261923       1.261923       1.261923    8[15-(6,8,8),44-(8,8,8,44)]
    41       1.621862       1.621862       1.621862    8[15-(6,8,8),67-(8,8,8)]
    42       6.035576       6.035576       6.035576    8[15-(6,8,8),44-(8,8,8,44)]
    43       4.092086       4.092086       4.092086    8[15-(6,8,8),44-(8,8,8,44)]
    44       5.536269       5.536269       5.536269    8[15-(6,8,8),67-(8,8,8)]
    45       2.542076       2.542076       2.542076    8[1-(0),6-(6,15,15)]
    46       6.492156       6.492156       6.492156    8[15-(6,8,8),44-(8,8,8,44)]
    47       -0.75652       -0.75652       -0.75652    8[15-(6,8,8),44-(8,8,8,44)]
    48       7.227709       7.227709       7.227709    8[15-(6,8,8),67-(8,8,8)]
    49       7.463732       7.463732       7.463732    8[15-(6,8,8),44-(8,8,8,44)]
    50       0.271702       0.271702       0.271702    8[15-(6,8,8),44-(8,8,8,44)]
    51      -0.431408      -0.431408      -0.431408    8[15-(6,8,8),67-(8,8,8)]
    52      -0.342481      -0.342481      -0.342481    8[1-(0),6-(6,15,15)]
    53       4.232784       4.232784       4.232784    8[15-(6,8,8),44-(8,8,8,44)]
    54       6.183023       6.183023       6.183023    8[15-(6,8,8),44-(8,8,8,44)]
    55       5.823084       5.823084       5.823084    8[15-(6,8,8),67-(8,8,8)]
    56        1.40937        1.40937        1.40937    8[15-(6,8,8),44-(8,8,8,44)]
    57        3.35286        3.35286        3.35286    8[15-(6,8,8),44-(8,8,8,44)]
    58       1.908677       1.908677       1.908677    8[15-(6,8,8),67-(8,8,8)]
    59        4.90287        4.90287        4.90287    8[1-(0),6-(6,15,15)]
    60        0.95279        0.95279        0.95279    8[15-(6,8,8),44-(8,8,8,44)]
    61       8.201466       8.201466       8.201466    8[15-(6,8,8),44-(8,8,8,44)]
    62       0.217237       0.217237       0.217237    8[15-(6,8,8),67-(8,8,8)]
    63      -0.018786      -0.018786      -0.018786    8[15-(6,8,8),44-(8,8,8,44)]
    64       7.173244       7.173244       7.173244    8[15-(6,8,8),44-(8,8,8,44)]
    65       7.876354       7.876354       7.876354    8[15-(6,8,8),67-(8,8,8)]
    66       7.787427       7.787427       7.787427    8[1-(0),6-(6,15,15)]
