# Supplementary material for: A collection of forcefield precursors for metal–organic frameworks
Source: RSC Adv. 2019 Nov 13;9(63):36492–507. doi: 10.1039/c9ra07327b (PMC9075174; doi:10.1039/c9ra07327b)
Supplement: RA-009-C9RA07327B-s857 [file RA-009-C9RA07327B-s857.txt]

GIQYEL_clean

9.720000    0.000000    0.000000
-1.534951    9.598038    0.000000
-0.752156    -0.882001    15.683421

     1      -1.967273      -1.967273      -1.967273    57[8-(15),8-(15),8-(15),8-(15)]
     2       9.400166       9.400166       9.400166    57[8-(15),8-(15),8-(15),8-(15)]
     3       2.917051       2.917051       2.917051    15[6-(6,8,15),8-(44),8-(44),8-(57)]
     4       4.315125       4.315125       4.315125    15[6-(6,8,15),8-(44),8-(44),8-(57)]
     5       7.644106       7.644106       7.644106    15[6-(6,8,15),8-(44),8-(44),8-(57)]
     6      -0.922472      -0.922472      -0.922472    15[6-(6,8,15),8-(44),8-(44),8-(57)]
     7       4.515842       4.515842       4.515842    15[6-(6,8,15),8-(44),8-(44),8-(57)]
     8       3.117768       3.117768       3.117768    15[6-(6,8,15),8-(44),8-(44),8-(57)]
     9      -0.211213      -0.211213      -0.211213    15[6-(6,8,15),8-(44),8-(44),8-(57)]
    10       8.355365       8.355365       8.355365    15[6-(6,8,15),8-(44),8-(44),8-(57)]
    11       3.798884       3.798884       3.798884    1[6-(1,1,6)]
    12       5.366029       5.366029       5.366029    1[6-(1,1,6)]
    13       4.749785       4.749785       4.749785    1[6-(1,1,6)]
    14        3.13283        3.13283        3.13283    1[8-(6)]
    15       6.850511       6.850511       6.850511    1[6-(1,1,6)]
    16       7.415054       7.415054       7.415054    1[6-(1,1,6)]
    17       6.325048       6.325048       6.325048    1[6-(1,1,6)]
    18        0.43495        0.43495        0.43495    1[8-(6)]
    19       3.634009       3.634009       3.634009    1[6-(1,1,6)]
    20       2.066864       2.066864       2.066864    1[6-(1,1,6)]
    21       2.683108       2.683108       2.683108    1[6-(1,1,6)]
    22       4.300063       4.300063       4.300063    1[8-(6)]
    23       0.582382       0.582382       0.582382    1[6-(1,1,6)]
    24       0.017839       0.017839       0.017839    1[6-(1,1,6)]
    25       1.107845       1.107845       1.107845    1[6-(1,1,6)]
    26       6.997943       6.997943       6.997943    1[8-(6)]
    27       4.750177       4.750177       4.750177    44[8-(15),8-(15),8-(15),8-(15),44-(8,8,8,8)]
    28       7.861732       7.861732       7.861732    44[8-(15),8-(15),8-(15),8-(15),44-(8,8,8,8)]
    29       2.682716       2.682716       2.682716    44[8-(15),8-(15),8-(15),8-(15),44-(8,8,8,8)]
    30       0.323317       0.323317       0.323317    44[8-(15),8-(15),8-(15),8-(15),44-(8,8,8,8)]
    31       4.340385       4.340385       4.340385    6[6-(1,1,1),8-(1),15-(8,8,8),15-(8,8,8)]
    32       4.585605       4.585605       4.585605    6[1-(0),1-(0),1-(0),6-(8,15,15)]
    33       8.222127       8.222127       8.222127    6[6-(1,1,1),8-(1),15-(8,8,8),15-(8,8,8)]
    34       7.103072       7.103072       7.103072    6[1-(0),1-(0),1-(0),6-(8,15,15)]
    35       3.092508       3.092508       3.092508    6[6-(1,1,1),8-(1),15-(8,8,8),15-(8,8,8)]
    36       2.847288       2.847288       2.847288    6[1-(0),1-(0),1-(0),6-(8,15,15)]
    37      -0.789234      -0.789234      -0.789234    6[6-(1,1,1),8-(1),15-(8,8,8),15-(8,8,8)]
    38       0.329821       0.329821       0.329821    6[1-(0),1-(0),1-(0),6-(8,15,15)]
    39       3.302093       3.302093       3.302093    8[15-(6,8,8),44-(8,8,8,44)]
    40       1.189563       1.189563       1.189563    8[15-(6,8,8),44-(8,8,8,44)]
    41       1.702459       1.702459       1.702459    8[15-(6,8,8),57-(8,8,8)]
    42       6.101843       6.101843       6.101843    8[15-(6,8,8),44-(8,8,8,44)]
    43       4.009914       4.009914       4.009914    8[15-(6,8,8),44-(8,8,8,44)]
    44       5.456292       5.456292       5.456292    8[15-(6,8,8),57-(8,8,8)]
    45        2.42211        2.42211        2.42211    8[1-(0),6-(6,15,15)]
    46       6.496428       6.496428       6.496428    8[15-(6,8,8),44-(8,8,8,44)]
    47      -0.885043      -0.885043      -0.885043    8[15-(6,8,8),44-(8,8,8,44)]
    48       7.190489       7.190489       7.190489    8[15-(6,8,8),57-(8,8,8)]
    49       7.586839       7.586839       7.586839    8[15-(6,8,8),44-(8,8,8,44)]
    50       0.206827       0.206827       0.206827    8[15-(6,8,8),44-(8,8,8,44)]
    51       -0.46206       -0.46206       -0.46206    8[15-(6,8,8),57-(8,8,8)]
    52      -0.407513      -0.407513      -0.407513    8[1-(0),6-(6,15,15)]
    53         4.1308         4.1308         4.1308    8[15-(6,8,8),44-(8,8,8,44)]
    54        6.24333        6.24333        6.24333    8[15-(6,8,8),44-(8,8,8,44)]
    55       5.730434       5.730434       5.730434    8[15-(6,8,8),57-(8,8,8)]
    56        1.33105        1.33105        1.33105    8[15-(6,8,8),44-(8,8,8,44)]
    57       3.422979       3.422979       3.422979    8[15-(6,8,8),44-(8,8,8,44)]
    58       1.976601       1.976601       1.976601    8[15-(6,8,8),57-(8,8,8)]
    59       5.010783       5.010783       5.010783    8[1-(0),6-(6,15,15)]
    60       0.936465       0.936465       0.936465    8[15-(6,8,8),44-(8,8,8,44)]
    61       8.317936       8.317936       8.317936    8[15-(6,8,8),44-(8,8,8,44)]
    62       0.242404       0.242404       0.242404    8[15-(6,8,8),57-(8,8,8)]
    63      -0.153946      -0.153946      -0.153946    8[15-(6,8,8),44-(8,8,8,44)]
    64       7.226066       7.226066       7.226066    8[15-(6,8,8),44-(8,8,8,44)]
    65       7.894953       7.894953       7.894953    8[15-(6,8,8),57-(8,8,8)]
    66       7.840406       7.840406       7.840406    8[1-(0),6-(6,15,15)]
