# Supplementary material for: A collection of forcefield precursors for metal–organic frameworks
Source: RSC Adv. 2019 Nov 13;9(63):36492–507. doi: 10.1039/c9ra07327b (PMC9075174; doi:10.1039/c9ra07327b)
Supplement: RA-009-C9RA07327B-s858 [file RA-009-C9RA07327B-s858.txt]

GIQYIP_clean

9.660200    0.000000    0.000000
-1.528871    9.538449    0.000000
-0.791958    -0.929006    15.577239

     1      -1.995844      -1.995844      -1.995844    60[8-(15),8-(15),8-(15),8-(15)]
     2       9.335215       9.335215       9.335215    60[8-(15),8-(15),8-(15),8-(15)]
     3       2.853524       2.853524       2.853524    15[6-(6,8,15),8-(44),8-(44),8-(60)]
     4       4.272254       4.272254       4.272254    15[6-(6,8,15),8-(44),8-(44),8-(60)]
     5        7.56318        7.56318        7.56318    15[6-(6,8,15),8-(44),8-(44),8-(60)]
     6      -0.963743      -0.963743      -0.963743    15[6-(6,8,15),8-(44),8-(44),8-(60)]
     7       4.485847       4.485847       4.485847    15[6-(6,8,15),8-(44),8-(44),8-(60)]
     8       3.067117       3.067117       3.067117    15[6-(6,8,15),8-(44),8-(44),8-(60)]
     9      -0.223809      -0.223809      -0.223809    15[6-(6,8,15),8-(44),8-(44),8-(60)]
    10       8.303114       8.303114       8.303114    15[6-(6,8,15),8-(44),8-(44),8-(60)]
    11       3.740533       3.740533       3.740533    1[6-(1,1,6)]
    12       5.320701       5.320701       5.320701    1[6-(1,1,6)]
    13       4.621632       4.621632       4.621632    1[6-(1,1,6)]
    14       2.206592       2.206592       2.206592    1[8-(6)]
    15       6.828118       6.828118       6.828118    1[6-(1,1,6)]
    16       7.320166       7.320166       7.320166    1[6-(1,1,6)]
    17       6.224508       6.224508       6.224508    1[6-(1,1,6)]
    18       0.194037       0.194037       0.194037    1[8-(6)]
    19       3.598838       3.598838       3.598838    1[6-(1,1,6)]
    20        2.01867        2.01867        2.01867    1[6-(1,1,6)]
    21       2.717739       2.717739       2.717739    1[6-(1,1,6)]
    22       5.132779       5.132779       5.132779    1[8-(6)]
    23       0.511253       0.511253       0.511253    1[6-(1,1,6)]
    24       0.019205       0.019205       0.019205    1[6-(1,1,6)]
    25       1.114863       1.114863       1.114863    1[6-(1,1,6)]
    26       7.145334       7.145334       7.145334    1[8-(6)]
    27       4.692969       4.692969       4.692969    44[8-(15),8-(15),8-(15),8-(15),44-(8,8,8,8)]
    28       7.804897       7.804897       7.804897    44[8-(15),8-(15),8-(15),8-(15),44-(8,8,8,8)]
    29       2.646402       2.646402       2.646402    44[8-(15),8-(15),8-(15),8-(15),44-(8,8,8,8)]
    30       0.326432       0.326432       0.326432    44[8-(15),8-(15),8-(15),8-(15),44-(8,8,8,8)]
    31       4.295384       4.295384       4.295384    6[6-(1,1,1),8-(1),15-(8,8,8),15-(8,8,8)]
    32       4.513726       4.513726       4.513726    6[1-(0),1-(0),1-(0),6-(8,15,15)]
    33       8.135128       8.135128       8.135128    6[6-(1,1,1),8-(1),15-(8,8,8),15-(8,8,8)]
    34       7.028374       7.028374       7.028374    6[1-(0),1-(0),1-(0),6-(8,15,15)]
    35       3.043987       3.043987       3.043987    6[6-(1,1,1),8-(1),15-(8,8,8),15-(8,8,8)]
    36       2.825645       2.825645       2.825645    6[1-(0),1-(0),1-(0),6-(8,15,15)]
    37      -0.795757      -0.795757      -0.795757    6[6-(1,1,1),8-(1),15-(8,8,8),15-(8,8,8)]
    38       0.310997       0.310997       0.310997    6[1-(0),1-(0),1-(0),6-(8,15,15)]
    39       3.233793       3.233793       3.233793    8[15-(6,8,8),44-(8,8,8,44)]
    40       1.145399       1.145399       1.145399    8[15-(6,8,8),44-(8,8,8,44)]
    41       1.602141       1.602141       1.602141    8[15-(6,8,8),60-(8,8,8)]
    42       6.043838       6.043838       6.043838    8[15-(6,8,8),44-(8,8,8,44)]
    43       3.964538       3.964538       3.964538    8[15-(6,8,8),44-(8,8,8,44)]
    44       5.408545       5.408545       5.408545    8[15-(6,8,8),60-(8,8,8)]
    45        2.36742        2.36742        2.36742    8[1-(0),6-(6,15,15)]
    46       6.408403       6.408403       6.408403    8[15-(6,8,8),44-(8,8,8,44)]
    47      -0.908736      -0.908736      -0.908736    8[15-(6,8,8),44-(8,8,8,44)]
    48       7.106887       7.106887       7.106887    8[15-(6,8,8),60-(8,8,8)]
    49       7.489917       7.489917       7.489917    8[15-(6,8,8),44-(8,8,8,44)]
    50       0.166369       0.166369       0.166369    8[15-(6,8,8),44-(8,8,8,44)]
    51      -0.507606      -0.507606      -0.507606    8[15-(6,8,8),60-(8,8,8)]
    52      -0.443445      -0.443445      -0.443445    8[1-(0),6-(6,15,15)]
    53       4.105578       4.105578       4.105578    8[15-(6,8,8),44-(8,8,8,44)]
    54       6.193972       6.193972       6.193972    8[15-(6,8,8),44-(8,8,8,44)]
    55        5.73723        5.73723        5.73723    8[15-(6,8,8),60-(8,8,8)]
    56       1.295533       1.295533       1.295533    8[15-(6,8,8),44-(8,8,8,44)]
    57       3.374833       3.374833       3.374833    8[15-(6,8,8),44-(8,8,8,44)]
    58       1.930826       1.930826       1.930826    8[15-(6,8,8),60-(8,8,8)]
    59       4.971951       4.971951       4.971951    8[1-(0),6-(6,15,15)]
    60       0.930968       0.930968       0.930968    8[15-(6,8,8),44-(8,8,8,44)]
    61       8.248107       8.248107       8.248107    8[15-(6,8,8),44-(8,8,8,44)]
    62       0.232484       0.232484       0.232484    8[15-(6,8,8),60-(8,8,8)]
    63      -0.150546      -0.150546      -0.150546    8[15-(6,8,8),44-(8,8,8,44)]
    64       7.173002       7.173002       7.173002    8[15-(6,8,8),44-(8,8,8,44)]
    65       7.846977       7.846977       7.846977    8[15-(6,8,8),60-(8,8,8)]
    66       7.782816       7.782816       7.782816    8[1-(0),6-(6,15,15)]
