# Supplementary material for: A collection of forcefield precursors for metal–organic frameworks
Source: RSC Adv. 2019 Nov 13;9(63):36492–507. doi: 10.1039/c9ra07327b (PMC9075174; doi:10.1039/c9ra07327b)
Supplement: RA-009-C9RA07327B-s859 [file RA-009-C9RA07327B-s859.txt]

GIQYOV_clean

9.940200    0.000000    0.000000
-1.242068    9.862294    0.000000
-0.675141    -0.765502    15.656765

     1      -1.630115      -1.630115      -1.630115    59[8-(1,1),8-(1,1),8-(15),8-(15),8-(15),8-(15)]
     2       9.653106       9.653106       9.653106    59[8-(1,1),8-(1,1),8-(15),8-(15),8-(15),8-(15)]
     3       3.056214       3.056214       3.056214    15[6-(6,8,15),8-(44),8-(44),8-(59)]
     4       4.804579       4.804579       4.804579    15[6-(6,8,15),8-(44),8-(44),8-(59)]
     5       8.101077       8.101077       8.101077    15[6-(6,8,15),8-(44),8-(44),8-(59)]
     6      -0.783141      -0.783141      -0.783141    15[6-(6,8,15),8-(44),8-(44),8-(59)]
     7       4.966777       4.966777       4.966777    15[6-(6,8,15),8-(44),8-(44),8-(59)]
     8       3.218412       3.218412       3.218412    15[6-(6,8,15),8-(44),8-(44),8-(59)]
     9      -0.078086      -0.078086      -0.078086    15[6-(6,8,15),8-(44),8-(44),8-(59)]
    10       8.806132       8.806132       8.806132    15[6-(6,8,15),8-(44),8-(44),8-(59)]
    11       2.736053       2.736053       2.736053    1[8-(6)]
    12       8.499515       8.499515       8.499515    1[8-(1,59)]
    13       6.624907       6.624907       6.624907    1[8-(1,59)]
    14       4.742632       4.742632       4.742632    1[6-(1,1,6)]
    15       5.703407       5.703407       5.703407    1[6-(1,1,6)]
    16       4.155218       4.155218       4.155218    1[6-(1,1,6)]
    17       0.281889       0.281889       0.281889    1[8-(6)]
    18       8.256961       8.256961       8.256961    1[8-(1,59)]
    19      -0.462512      -0.462512      -0.462512    1[8-(1,59)]
    20       7.650523       7.650523       7.650523    1[6-(1,1,6)]
    21       7.244389       7.244389       7.244389    1[6-(1,1,6)]
    22       6.650056       6.650056       6.650056    1[6-(1,1,6)]
    23       5.286938       5.286938       5.286938    1[8-(6)]
    24      -0.476524      -0.476524      -0.476524    1[8-(1,59)]
    25       1.398084       1.398084       1.398084    1[8-(1,59)]
    26       3.280359       3.280359       3.280359    1[6-(1,1,6)]
    27       2.319584       2.319584       2.319584    1[6-(1,1,6)]
    28       3.867773       3.867773       3.867773    1[6-(1,1,6)]
    29       7.741102       7.741102       7.741102    1[8-(6)]
    30       -0.23397       -0.23397       -0.23397    1[8-(1,59)]
    31       8.485503       8.485503       8.485503    1[8-(1,59)]
    32       0.372468       0.372468       0.372468    1[6-(1,1,6)]
    33       0.778602       0.778602       0.778602    1[6-(1,1,6)]
    34       1.372935       1.372935       1.372935    1[6-(1,1,6)]
    35       4.926681       4.926681       4.926681    44[8-(15),8-(15),8-(15),8-(15),44-(8,8,8,8)]
    36       7.519031       7.519031       7.519031    44[8-(15),8-(15),8-(15),8-(15),44-(8,8,8,8)]
    37        3.09631        3.09631        3.09631    44[8-(15),8-(15),8-(15),8-(15),44-(8,8,8,8)]
    38        0.50396        0.50396        0.50396    44[8-(15),8-(15),8-(15),8-(15),44-(8,8,8,8)]
    39       4.475517       4.475517       4.475517    6[6-(1,1,1),8-(1),15-(8,8,8),15-(8,8,8)]
    40       4.798226       4.798226       4.798226    6[1-(0),1-(0),1-(0),6-(8,15,15)]
    41       8.606466       8.606466       8.606466    6[6-(1,1,1),8-(1),15-(8,8,8),15-(8,8,8)]
    42       7.436141       7.436141       7.436141    6[1-(0),1-(0),1-(0),6-(8,15,15)]
    43       3.547474       3.547474       3.547474    6[6-(1,1,1),8-(1),15-(8,8,8),15-(8,8,8)]
    44       3.224765       3.224765       3.224765    6[1-(0),1-(0),1-(0),6-(8,15,15)]
    45      -0.583475      -0.583475      -0.583475    6[6-(1,1,1),8-(1),15-(8,8,8),15-(8,8,8)]
    46        0.58685        0.58685        0.58685    6[1-(0),1-(0),1-(0),6-(8,15,15)]
    47       3.438845       3.438845       3.438845    8[15-(6,8,8),44-(8,8,8,44)]
    48       1.522672       1.522672       1.522672    8[15-(6,8,8),44-(8,8,8,44)]
    49       1.788716       1.788716       1.788716    8[15-(6,8,8),59-(8,8,8,8,8)]
    50       6.312335       6.312335       6.312335    8[15-(6,8,8),44-(8,8,8,44)]
    51       4.361472       4.361472       4.361472    8[15-(6,8,8),44-(8,8,8,44)]
    52       5.864878       5.864878       5.864878    8[15-(6,8,8),59-(8,8,8,8,8)]
    53       2.924995       2.924995       2.924995    8[1-(0),6-(6,15,15)]
    54        8.63207        8.63207        8.63207    8[1-(0),1-(0),59-(8,8,8,8,8)]
    55       6.912428       6.912428       6.912428    8[15-(6,8,8),44-(8,8,8,44)]
    56      -0.539902      -0.539902      -0.539902    8[15-(6,8,8),44-(8,8,8,44)]
    57       7.688104       7.688104       7.688104    8[15-(6,8,8),59-(8,8,8,8,8)]
    58       7.932604       7.932604       7.932604    8[15-(6,8,8),44-(8,8,8,44)]
    59       0.432214       0.432214       0.432214    8[15-(6,8,8),44-(8,8,8,44)]
    60      -0.205684      -0.205684      -0.205684    8[15-(6,8,8),59-(8,8,8,8,8)]
    61      -0.358817      -0.358817      -0.358817    8[1-(0),6-(6,15,15)]
    62       9.119628       9.119628       9.119628    8[1-(0),1-(0),59-(8,8,8,8,8)]
    63       4.584146       4.584146       4.584146    8[15-(6,8,8),44-(8,8,8,44)]
    64       6.500319       6.500319       6.500319    8[15-(6,8,8),44-(8,8,8,44)]
    65       6.234275       6.234275       6.234275    8[15-(6,8,8),59-(8,8,8,8,8)]
    66       1.710656       1.710656       1.710656    8[15-(6,8,8),44-(8,8,8,44)]
    67       3.661519       3.661519       3.661519    8[15-(6,8,8),44-(8,8,8,44)]
    68       2.158113       2.158113       2.158113    8[15-(6,8,8),59-(8,8,8,8,8)]
    69       5.097996       5.097996       5.097996    8[1-(0),6-(6,15,15)]
    70      -0.609079      -0.609079      -0.609079    8[1-(0),1-(0),59-(8,8,8,8,8)]
    71       1.110563       1.110563       1.110563    8[15-(6,8,8),44-(8,8,8,44)]
    72       8.562893       8.562893       8.562893    8[15-(6,8,8),44-(8,8,8,44)]
    73       0.334887       0.334887       0.334887    8[15-(6,8,8),59-(8,8,8,8,8)]
    74       0.090387       0.090387       0.090387    8[15-(6,8,8),44-(8,8,8,44)]
    75       7.590777       7.590777       7.590777    8[15-(6,8,8),44-(8,8,8,44)]
    76       8.228675       8.228675       8.228675    8[15-(6,8,8),59-(8,8,8,8,8)]
    77       8.381808       8.381808       8.381808    8[1-(0),6-(6,15,15)]
    78      -1.096637      -1.096637      -1.096637    8[1-(0),1-(0),59-(8,8,8,8,8)]
