# Supplementary material for: A collection of forcefield precursors for metal–organic frameworks
Source: RSC Adv. 2019 Nov 13;9(63):36492–507. doi: 10.1039/c9ra07327b (PMC9075174; doi:10.1039/c9ra07327b)
Supplement: RA-009-C9RA07327B-s860 [file RA-009-C9RA07327B-s860.txt]

GIQYUB_clean

9.589900    0.000000    0.000000
-1.497976    9.472183    0.000000
-0.790600    -0.925455    15.476210

     1      -1.968627      -1.968627      -1.968627    65[8-(15),8-(15),8-(15),8-(15)]
     2       9.269951       9.269951       9.269951    65[8-(15),8-(15),8-(15),8-(15)]
     3       2.822317       2.822317       2.822317    15[6-(6,8,15),8-(44),8-(44),8-(65)]
     4       4.266029       4.266029       4.266029    15[6-(6,8,15),8-(44),8-(44),8-(65)]
     5       7.518066       7.518066       7.518066    15[6-(6,8,15),8-(44),8-(44),8-(65)]
     6       -0.97177       -0.97177       -0.97177    15[6-(6,8,15),8-(44),8-(44),8-(65)]
     7       4.479007       4.479007       4.479007    15[6-(6,8,15),8-(44),8-(44),8-(65)]
     8       3.035295       3.035295       3.035295    15[6-(6,8,15),8-(44),8-(44),8-(65)]
     9      -0.216742      -0.216742      -0.216742    15[6-(6,8,15),8-(44),8-(44),8-(65)]
    10       8.273094       8.273094       8.273094    15[6-(6,8,15),8-(44),8-(44),8-(65)]
    11       2.219311       2.219311       2.219311    1[8-(6)]
    12       3.710827       3.710827       3.710827    1[6-(1,1,6)]
    13       5.294814       5.294814       5.294814    1[6-(1,1,6)]
    14       4.547253       4.547253       4.547253    1[6-(1,1,6)]
    15       0.149554       0.149554       0.149554    1[8-(6)]
    16       6.807627       6.807627       6.807627    1[6-(1,1,6)]
    17       7.254939       7.254939       7.254939    1[6-(1,1,6)]
    18       6.164131       6.164131       6.164131    1[6-(1,1,6)]
    19       5.082013       5.082013       5.082013    1[8-(6)]
    20       3.590497       3.590497       3.590497    1[6-(1,1,6)]
    21        2.00651        2.00651        2.00651    1[6-(1,1,6)]
    22       2.754071       2.754071       2.754071    1[6-(1,1,6)]
    23        7.15177        7.15177        7.15177    1[8-(6)]
    24       0.493697       0.493697       0.493697    1[6-(1,1,6)]
    25       0.046385       0.046385       0.046385    1[6-(1,1,6)]
    26       1.137193       1.137193       1.137193    1[6-(1,1,6)]
    27       4.650633       4.650633       4.650633    44[8-(15),8-(15),8-(15),8-(15),44-(8,8,8,8)]
    28       7.748802       7.748802       7.748802    44[8-(15),8-(15),8-(15),8-(15),44-(8,8,8,8)]
    29       2.650691       2.650691       2.650691    44[8-(15),8-(15),8-(15),8-(15),44-(8,8,8,8)]
    30       0.343122       0.343122       0.343122    44[8-(15),8-(15),8-(15),8-(15),44-(8,8,8,8)]
    31       4.263459       4.263459       4.263459    6[6-(1,1,1),8-(1),15-(8,8,8),15-(8,8,8)]
    32       4.473031       4.473031       4.473031    6[1-(0),1-(0),1-(0),6-(8,15,15)]
    33        8.08893        8.08893        8.08893    6[6-(1,1,1),8-(1),15-(8,8,8),15-(8,8,8)]
    34        6.98124        6.98124        6.98124    6[1-(0),1-(0),1-(0),6-(8,15,15)]
    35       3.037865       3.037865       3.037865    6[6-(1,1,1),8-(1),15-(8,8,8),15-(8,8,8)]
    36       2.828293       2.828293       2.828293    6[1-(0),1-(0),1-(0),6-(8,15,15)]
    37      -0.787606      -0.787606      -0.787606    6[6-(1,1,1),8-(1),15-(8,8,8),15-(8,8,8)]
    38       0.320084       0.320084       0.320084    6[1-(0),1-(0),1-(0),6-(8,15,15)]
    39       3.201933       3.201933       3.201933    8[15-(6,8,8),44-(8,8,8,44)]
    40       1.158795       1.158795       1.158795    8[15-(6,8,8),44-(8,8,8,44)]
    41        1.59998        1.59998        1.59998    8[15-(6,8,8),65-(8,8,8)]
    42       5.997971       5.997971       5.997971    8[15-(6,8,8),44-(8,8,8,44)]
    43       3.967691       3.967691       3.967691    8[15-(6,8,8),44-(8,8,8,44)]
    44       5.419869       5.419869       5.419869    8[15-(6,8,8),65-(8,8,8)]
    45       2.375908       2.375908       2.375908    8[1-(0),6-(6,15,15)]
    46       6.376269       6.376269       6.376269    8[15-(6,8,8),44-(8,8,8,44)]
    47      -0.867798      -0.867798      -0.867798    8[15-(6,8,8),44-(8,8,8,44)]
    48        7.09341        7.09341        7.09341    8[15-(6,8,8),65-(8,8,8)]
    49       7.403331       7.403331       7.403331    8[15-(6,8,8),44-(8,8,8,44)]
    50       0.170799       0.170799       0.170799    8[15-(6,8,8),44-(8,8,8,44)]
    51      -0.531838      -0.531838      -0.531838    8[15-(6,8,8),65-(8,8,8)]
    52      -0.452775      -0.452775      -0.452775    8[1-(0),6-(6,15,15)]
    53       4.099391       4.099391       4.099391    8[15-(6,8,8),44-(8,8,8,44)]
    54       6.142529       6.142529       6.142529    8[15-(6,8,8),44-(8,8,8,44)]
    55       5.701344       5.701344       5.701344    8[15-(6,8,8),65-(8,8,8)]
    56       1.303353       1.303353       1.303353    8[15-(6,8,8),44-(8,8,8,44)]
    57       3.333633       3.333633       3.333633    8[15-(6,8,8),44-(8,8,8,44)]
    58       1.881455       1.881455       1.881455    8[15-(6,8,8),65-(8,8,8)]
    59       4.925416       4.925416       4.925416    8[1-(0),6-(6,15,15)]
    60       0.925055       0.925055       0.925055    8[15-(6,8,8),44-(8,8,8,44)]
    61       8.169122       8.169122       8.169122    8[15-(6,8,8),44-(8,8,8,44)]
    62       0.207914       0.207914       0.207914    8[15-(6,8,8),65-(8,8,8)]
    63      -0.102007      -0.102007      -0.102007    8[15-(6,8,8),44-(8,8,8,44)]
    64       7.130525       7.130525       7.130525    8[15-(6,8,8),44-(8,8,8,44)]
    65       7.833162       7.833162       7.833162    8[15-(6,8,8),65-(8,8,8)]
    66       7.754099       7.754099       7.754099    8[1-(0),6-(6,15,15)]
