# Supplementary material for: A collection of forcefield precursors for metal–organic frameworks
Source: RSC Adv. 2019 Nov 13;9(63):36492–507. doi: 10.1039/c9ra07327b (PMC9075174; doi:10.1039/c9ra07327b)
Supplement: RA-009-C9RA07327B-s861 [file RA-009-C9RA07327B-s861.txt]

GIQZIQ_clean

11.111600    0.000000    0.000000
4.282695    11.874179    0.000000
1.912196    -0.216798    17.695663

     1      10.499047      10.499047      10.499047    12[8-(6),8-(6),8-(6),8-(6),8-(6,12),8-(6,12)]
     2      10.658814      10.658814      10.658814    12[8-(6),8-(6),8-(6,12)]
     3      10.148825      10.148825      10.148825    12[8-(6),8-(6),8-(6,12)]
     4       6.807444       6.807444       6.807444    12[8-(6),8-(6),8-(6),8-(6),8-(6,12),8-(6,12)]
     5       6.647677       6.647677       6.647677    12[8-(6),8-(6),8-(6,12)]
     6       7.157666       7.157666       7.157666    12[8-(6),8-(6),8-(6,12)]
     7       7.979276       7.979276       7.979276    1[6-(6,6)]
     8       8.647022       8.647022       8.647022    1[6-(6,6)]
     9       7.491103       7.491103       7.491103    1[6-(6,6)]
    10       6.071352       6.071352       6.071352    1[6-(6,6)]
    11       12.23074       12.23074       12.23074    1[6-(6,6)]
    12       6.578733       6.578733       6.578733    1[6-(6,6)]
    13       7.381872       7.381872       7.381872    1[6-(6,6)]
    14       6.038353       6.038353       6.038353    1[6-(6,6)]
    15       4.031133       4.031133       4.031133    1[6-(6,6)]
    16       2.471666       2.471666       2.471666    1[6-(6,6)]
    17       3.820167       3.820167       3.820167    1[6-(6,6)]
    18       5.856985       5.856985       5.856985    1[6-(6,6)]
    19       11.02324       11.02324       11.02324    1[6-(6,6)]
    20      14.062106      14.062106      14.062106    1[6-(6,6)]
    21       4.857448       4.857448       4.857448    1[6-(6,6)]
    22       7.919782       7.919782       7.919782    1[6-(6,6)]
    23      10.635265      10.635265      10.635265    1[6-(6,6)]
    24       7.773473       7.773473       7.773473    1[6-(6,6)]
    25       9.327215       9.327215       9.327215    1[6-(6,6)]
    26       8.659469       8.659469       8.659469    1[6-(6,6)]
    27       9.815388       9.815388       9.815388    1[6-(6,6)]
    28      11.235139      11.235139      11.235139    1[6-(6,6)]
    29       5.075751       5.075751       5.075751    1[6-(6,6)]
    30      10.727758      10.727758      10.727758    1[6-(6,6)]
    31       9.924619       9.924619       9.924619    1[6-(6,6)]
    32      11.268138      11.268138      11.268138    1[6-(6,6)]
    33      13.275358      13.275358      13.275358    1[6-(6,6)]
    34      14.834825      14.834825      14.834825    1[6-(6,6)]
    35      13.486324      13.486324      13.486324    1[6-(6,6)]
    36      11.449506      11.449506      11.449506    1[6-(6,6)]
    37       6.283251       6.283251       6.283251    1[6-(6,6)]
    38       3.244385       3.244385       3.244385    1[6-(6,6)]
    39      12.449043      12.449043      12.449043    1[6-(6,6)]
    40       9.386709       9.386709       9.386709    1[6-(6,6)]
    41       6.671226       6.671226       6.671226    1[6-(6,6)]
    42       9.533018       9.533018       9.533018    1[6-(6,6)]
    43        7.86627        7.86627        7.86627    6[1-(0),6-(6,6),6-(6,6)]
    44       8.435251       8.435251       8.435251    6[6-(1,6),6-(1,6),6-(8,8)]
    45       8.271313       8.271313       8.271313    6[1-(0),6-(1,6),6-(6,6)]
    46       7.569963       7.569963       7.569963    6[1-(0),6-(1,6),6-(6,6)]
    47       6.185896       6.185896       6.185896    6[1-(0),6-(6,6),6-(6,6)]
    48        5.60728        5.60728        5.60728    6[6-(1,6),6-(1,6),6-(8,8)]
    49       5.783529       5.783529       5.783529    6[1-(0),6-(1,6),6-(6,6)]
    50       6.494827       6.494827       6.494827    6[1-(0),6-(1,6),6-(6,6)]
    51       7.104887       7.104887       7.104887    6[6-(1,6),6-(1,6),6-(6,6)]
    52        6.95963        6.95963        6.95963    6[6-(1,6),6-(1,6),6-(6,6)]
    53      11.639128      11.639128      11.639128    6[6-(6,6),8-(12),8-(12)]
    54       9.242954       9.242954       9.242954    6[6-(6,6),8-(12),8-(12)]
    55        6.69598        6.69598        6.69598    6[1-(0),6-(6,6),6-(6,6)]
    56       6.913341       6.913341       6.913341    6[6-(1,6),6-(1,6),6-(8,8)]
    57       5.888614       5.888614       5.888614    6[1-(0),6-(1,6),6-(6,6)]
    58       4.687456       4.687456       4.687456    6[1-(0),6-(1,6),6-(6,6)]
    59        3.16335        3.16335        3.16335    6[1-(0),6-(6,6),6-(6,6)]
    60       2.940839       2.940839       2.940839    6[6-(1,6),6-(1,6),6-(8,8)]
    61       3.971809       3.971809       3.971809    6[1-(0),6-(1,6),6-(6,6)]
    62       5.186027       5.186027       5.186027    6[1-(0),6-(1,6),6-(6,6)]
    63       5.452025       5.452025       5.452025    6[6-(1,6),6-(1,6),6-(6,6)]
    64       4.422113       4.422113       4.422113    6[6-(1,6),6-(1,6),6-(6,6)]
    65      12.706867      12.706867      12.706867    6[6-(6,6),8-(0),8-(12,12)]
    66        8.18092        8.18092        8.18092    6[6-(6,6),8-(0),8-(12,12)]
    67      13.552391      13.552391      13.552391    6[1-(0),6-(6,6),6-(6,6)]
    68      13.323351      13.323351      13.323351    6[6-(1,6),6-(1,6),6-(8,8)]
    69      14.229442      14.229442      14.229442    6[1-(0),6-(1,6),6-(6,6)]
    70        4.25523        4.25523        4.25523    6[1-(0),6-(1,6),6-(6,6)]
    71      12.785601      12.785601      12.785601    6[6-(1,6),6-(1,6),6-(6,6)]
    72      12.130499      12.130499      12.130499    6[6-(6,6),8-(12),8-(12)]
    73       7.603795       7.603795       7.603795    6[1-(0),6-(6,6),6-(6,6)]
    74       7.962473       7.962473       7.962473    6[6-(1,6),6-(1,6),6-(8,8)]
    75      10.947424      10.947424      10.947424    6[1-(0),6-(1,6),6-(6,6)]
    76       7.503752       7.503752       7.503752    6[1-(0),6-(1,6),6-(6,6)]
    77       6.758763       6.758763       6.758763    6[6-(1,6),6-(1,6),6-(6,6)]
    78       8.874412       8.874412       8.874412    6[6-(6,6),8-(12),8-(12)]
    79       9.440221       9.440221       9.440221    6[1-(0),6-(6,6),6-(6,6)]
    80        8.87124        8.87124        8.87124    6[6-(1,6),6-(1,6),6-(8,8)]
    81       9.035178       9.035178       9.035178    6[1-(0),6-(1,6),6-(6,6)]
    82       9.736528       9.736528       9.736528    6[1-(0),6-(1,6),6-(6,6)]
    83      11.120595      11.120595      11.120595    6[1-(0),6-(6,6),6-(6,6)]
    84       0.587611       0.587611       0.587611    6[6-(1,6),6-(1,6),6-(8,8)]
    85      11.522962      11.522962      11.522962    6[1-(0),6-(1,6),6-(6,6)]
    86      10.811664      10.811664      10.811664    6[1-(0),6-(1,6),6-(6,6)]
    87      10.201604      10.201604      10.201604    6[6-(1,6),6-(1,6),6-(6,6)]
    88      10.346861      10.346861      10.346861    6[6-(1,6),6-(1,6),6-(6,6)]
    89       5.667363       5.667363       5.667363    6[6-(6,6),8-(12),8-(12)]
    90       8.063537       8.063537       8.063537    6[6-(6,6),8-(12),8-(12)]
    91      10.610511      10.610511      10.610511    6[1-(0),6-(6,6),6-(6,6)]
    92       10.39315       10.39315       10.39315    6[6-(1,6),6-(1,6),6-(8,8)]
    93      11.417877      11.417877      11.417877    6[1-(0),6-(1,6),6-(6,6)]
    94      12.619035      12.619035      12.619035    6[1-(0),6-(1,6),6-(6,6)]
    95      14.143141      14.143141      14.143141    6[1-(0),6-(6,6),6-(6,6)]
    96       3.254052       3.254052       3.254052    6[6-(1,6),6-(1,6),6-(8,8)]
    97      13.334682      13.334682      13.334682    6[1-(0),6-(1,6),6-(6,6)]
    98      12.120464      12.120464      12.120464    6[1-(0),6-(1,6),6-(6,6)]
    99      11.854466      11.854466      11.854466    6[6-(1,6),6-(1,6),6-(6,6)]
   100      12.884378      12.884378      12.884378    6[6-(1,6),6-(1,6),6-(6,6)]
   101       4.599624       4.599624       4.599624    6[6-(6,6),8-(0),8-(12,12)]
   102       9.125571       9.125571       9.125571    6[6-(6,6),8-(0),8-(12,12)]
   103         3.7541         3.7541         3.7541    6[1-(0),6-(6,6),6-(6,6)]
   104        3.98314        3.98314        3.98314    6[6-(1,6),6-(1,6),6-(8,8)]
   105       3.077049       3.077049       3.077049    6[1-(0),6-(1,6),6-(6,6)]
   106      13.051261      13.051261      13.051261    6[1-(0),6-(1,6),6-(6,6)]
   107        4.52089        4.52089        4.52089    6[6-(1,6),6-(1,6),6-(6,6)]
   108       5.175992       5.175992       5.175992    6[6-(6,6),8-(12),8-(12)]
   109       9.702696       9.702696       9.702696    6[1-(0),6-(6,6),6-(6,6)]
   110       9.344018       9.344018       9.344018    6[6-(1,6),6-(1,6),6-(8,8)]
   111       6.359067       6.359067       6.359067    6[1-(0),6-(1,6),6-(6,6)]
   112       9.802739       9.802739       9.802739    6[1-(0),6-(1,6),6-(6,6)]
   113      10.547728      10.547728      10.547728    6[6-(1,6),6-(1,6),6-(6,6)]
   114       8.432079       8.432079       8.432079    6[6-(6,6),8-(12),8-(12)]
   115      11.393205      11.393205      11.393205    8[6-(6,8),12-(8,8,8,8,8)]
   116      11.277885      11.277885      11.277885    8[6-(6,8),12-(8,8)]
   117       9.471241       9.471241       9.471241    8[6-(6,8),12-(8,8)]
   118       9.615675       9.615675       9.615675    8[6-(6,8),12-(8,8,8,8,8)]
   119      12.573812      12.573812      12.573812    8[6-(6,8)]
   120      11.736948      11.736948      11.736948    8[6-(6,8),12-(8,8),12-(8,8,8,8,8)]
   121       8.266919       8.266919       8.266919    8[6-(6,8)]
   122       9.169853       9.169853       9.169853    8[6-(6,8),12-(8,8),12-(8,8,8,8,8)]
   123      11.847841      11.847841      11.847841    8[6-(6,8),12-(8,8,8,8,8)]
   124      11.528371      11.528371      11.528371    8[6-(6,8),12-(8,8)]
   125       9.239928       9.239928       9.239928    8[6-(6,8),12-(8,8,8,8,8)]
   126       9.196897       9.196897       9.196897    8[6-(6,8),12-(8,8)]
   127       5.913286       5.913286       5.913286    8[6-(6,8),12-(8,8,8,8,8)]
   128       6.028606       6.028606       6.028606    8[6-(6,8),12-(8,8)]
   129        7.83525        7.83525        7.83525    8[6-(6,8),12-(8,8)]
   130       7.690816       7.690816       7.690816    8[6-(6,8),12-(8,8,8,8,8)]
   131       4.732679       4.732679       4.732679    8[6-(6,8)]
   132       5.569543       5.569543       5.569543    8[6-(6,8),12-(8,8),12-(8,8,8,8,8)]
   133       9.039572       9.039572       9.039572    8[6-(6,8)]
   134       8.136638       8.136638       8.136638    8[6-(6,8),12-(8,8),12-(8,8,8,8,8)]
   135        5.45865        5.45865        5.45865    8[6-(6,8),12-(8,8,8,8,8)]
   136        5.77812        5.77812        5.77812    8[6-(6,8),12-(8,8)]
   137       8.066563       8.066563       8.066563    8[6-(6,8),12-(8,8,8,8,8)]
   138       8.109594       8.109594       8.109594    8[6-(6,8),12-(8,8)]
