# Supplementary material for: A collection of forcefield precursors for metal–organic frameworks
Source: RSC Adv. 2019 Nov 13;9(63):36492–507. doi: 10.1039/c9ra07327b (PMC9075174; doi:10.1039/c9ra07327b)
Supplement: RA-009-C9RA07327B-s862 [file RA-009-C9RA07327B-s862.txt]

GIRDUI_clean

8.287000    0.000000    0.000000
-2.395614    14.020813    0.000000
0.000000    0.000000    14.726000

     1       7.220184       7.220184       7.220184    27[7-(6,6),7-(6,6),8-(6),8-(6),8-(6)]
     2       2.814702       2.814702       2.814702    27[7-(6,6),7-(6,6),8-(6),8-(6),8-(6)]
     3      -1.328798      -1.328798      -1.328798    27[7-(6,6),7-(6,6),8-(6),8-(6),8-(6)]
     4       3.076684       3.076684       3.076684    27[7-(6,6),7-(6,6),8-(6),8-(6),8-(6)]
     5       2.098664       2.098664       2.098664    1[6-(6,6)]
     6       3.222744       3.222744       3.222744    1[6-(6,7)]
     7       2.355735       2.355735       2.355735    1[6-(1,6,6)]
     8       0.985118       0.985118       0.985118    1[6-(1,6,6)]
     9       1.222088       1.222088       1.222088    1[6-(1,1,6)]
    10        1.34222        1.34222        1.34222    1[6-(1,1,6)]
    11       2.631466       2.631466       2.631466    1[6-(1,1,6)]
    12       1.546245       1.546245       1.546245    1[6-(6,7)]
    13       2.863489       2.863489       2.863489    1[6-(6,6)]
    14      -0.076483      -0.076483      -0.076483    1[6-(6,6)]
    15       6.990108       6.990108       6.990108    1[6-(6,7)]
    16       1.950678       1.950678       1.950678    1[6-(6,6)]
    17      -0.350778      -0.350778      -0.350778    1[6-(6,6)]
    18       6.812142       6.812142       6.812142    1[6-(6,7)]
    19       7.679151       7.679151       7.679151    1[6-(1,6,6)]
    20       0.762768       0.762768       0.762768    1[6-(1,6,6)]
    21       0.525798       0.525798       0.525798    1[6-(1,1,6)]
    22       0.405666       0.405666       0.405666    1[6-(1,1,6)]
    23        7.40342        7.40342        7.40342    1[6-(1,1,6)]
    24       0.201641       0.201641       0.201641    1[6-(6,7)]
    25      -1.115603      -1.115603      -1.115603    1[6-(6,6)]
    26       1.824369       1.824369       1.824369    1[6-(6,6)]
    27       3.044778       3.044778       3.044778    1[6-(6,7)]
    28      -0.202792      -0.202792      -0.202792    1[6-(6,6)]
    29       3.792722       3.792722       3.792722    1[6-(6,6)]
    30       2.668642       2.668642       2.668642    1[6-(6,7)]
    31       3.535651       3.535651       3.535651    1[6-(1,6,6)]
    32       4.906268       4.906268       4.906268    1[6-(1,6,6)]
    33       4.669298       4.669298       4.669298    1[6-(1,1,6)]
    34       4.549166       4.549166       4.549166    1[6-(1,1,6)]
    35        3.25992        3.25992        3.25992    1[6-(1,1,6)]
    36       4.345141       4.345141       4.345141    1[6-(6,7)]
    37       3.027897       3.027897       3.027897    1[6-(6,6)]
    38       5.967869       5.967869       5.967869    1[6-(6,6)]
    39      -1.098722      -1.098722      -1.098722    1[6-(6,7)]
    40       3.940708       3.940708       3.940708    1[6-(6,6)]
    41      -2.044836      -2.044836      -2.044836    1[6-(6,6)]
    42      -0.920756      -0.920756      -0.920756    1[6-(6,7)]
    43      -1.787765      -1.787765      -1.787765    1[6-(1,6,6)]
    44       5.128618       5.128618       5.128618    1[6-(1,6,6)]
    45       5.365588       5.365588       5.365588    1[6-(1,1,6)]
    46        5.48572        5.48572        5.48572    1[6-(1,1,6)]
    47      -1.512034      -1.512034      -1.512034    1[6-(1,1,6)]
    48       5.689745       5.689745       5.689745    1[6-(6,7)]
    49       7.006989       7.006989       7.006989    1[6-(6,6)]
    50       4.067017       4.067017       4.067017    1[6-(6,6)]
    51       2.846608       2.846608       2.846608    1[6-(6,7)]
    52       6.094178       6.094178       6.094178    1[6-(6,6)]
    53       7.178756       7.178756       7.178756    6[6-(6,7),8-(0),8-(27)]
    54       6.291308       6.291308       6.291308    6[6-(6,6),6-(8,8),7-(6,27)]
    55       3.195814       3.195814       3.195814    6[6-(1,6),6-(6,7),6-(8,8)]
    56       2.553699       2.553699       2.553699    6[1-(0),6-(6,6),6-(6,6)]
    57        2.56792        2.56792        2.56792    6[6-(1,1,6),6-(1,6),6-(1,7)]
    58       3.234299       3.234299       3.234299    6[1-(0),6-(6,6),7-(6,27)]
    59       1.877475       1.877475       1.877475    6[1-(0),1-(0),6-(1,1,1),6-(6,6)]
    60       1.758388       1.758388       1.758388    6[1-(0),1-(0),1-(0),6-(1,1,6)]
    61       3.026123       3.026123       3.026123    6[6-(6,6),8-(27),8-(27)]
    62       1.209753       1.209753       1.209753    6[1-(0),6-(1,6),7-(6,27)]
    63       2.009067       2.009067       2.009067    6[1-(0),6-(1,7),6-(6,6)]
    64       1.543314       1.543314       1.543314    6[6-(1,6),6-(1,6),6-(1,6)]
    65       0.281406       0.281406       0.281406    6[1-(0),6-(1,7),6-(6,6)]
    66      -0.450596      -0.450596      -0.450596    6[1-(0),6-(1,6),7-(6,27)]
    67       2.336723       2.336723       2.336723    6[1-(0),6-(1,6),6-(6,6)]
    68        2.85613        2.85613        2.85613    6[6-(6,7),8-(0),8-(27)]
    69       3.743578       3.743578       3.743578    6[6-(6,6),6-(8,8),7-(6,27)]
    70       6.839072       6.839072       6.839072    6[6-(1,6),6-(6,7),6-(8,8)]
    71       7.481187       7.481187       7.481187    6[1-(0),6-(6,6),6-(6,6)]
    72       7.466966       7.466966       7.466966    6[6-(1,1,6),6-(1,6),6-(1,7)]
    73       6.800587       6.800587       6.800587    6[1-(0),6-(6,6),7-(6,27)]
    74      -0.129589      -0.129589      -0.129589    6[1-(0),1-(0),6-(1,1,1),6-(6,6)]
    75      -0.010502      -0.010502      -0.010502    6[1-(0),1-(0),1-(0),6-(1,1,6)]
    76       7.008763       7.008763       7.008763    6[6-(6,6),8-(27),8-(27)]
    77       0.538133       0.538133       0.538133    6[1-(0),6-(1,6),7-(6,27)]
    78      -0.261181      -0.261181      -0.261181    6[1-(0),6-(1,7),6-(6,6)]
    79       0.204572       0.204572       0.204572    6[6-(1,6),6-(1,6),6-(1,6)]
    80        1.46648        1.46648        1.46648    6[1-(0),6-(1,7),6-(6,6)]
    81       2.198482       2.198482       2.198482    6[1-(0),6-(1,6),7-(6,27)]
    82      -0.588837      -0.588837      -0.588837    6[1-(0),6-(1,6),6-(6,6)]
    83       -1.28737       -1.28737       -1.28737    6[6-(6,7),8-(0),8-(27)]
    84      -0.399922      -0.399922      -0.399922    6[6-(6,6),6-(8,8),7-(6,27)]
    85       2.695572       2.695572       2.695572    6[6-(1,6),6-(6,7),6-(8,8)]
    86       3.337687       3.337687       3.337687    6[1-(0),6-(6,6),6-(6,6)]
    87       3.323466       3.323466       3.323466    6[6-(1,1,6),6-(1,6),6-(1,7)]
    88       2.657087       2.657087       2.657087    6[1-(0),6-(6,6),7-(6,27)]
    89       4.013911       4.013911       4.013911    6[1-(0),1-(0),6-(1,1,1),6-(6,6)]
    90       4.132998       4.132998       4.132998    6[1-(0),1-(0),1-(0),6-(1,1,6)]
    91       2.865263       2.865263       2.865263    6[6-(6,6),8-(27),8-(27)]
    92       4.681633       4.681633       4.681633    6[1-(0),6-(1,6),7-(6,27)]
    93       3.882319       3.882319       3.882319    6[1-(0),6-(1,7),6-(6,6)]
    94       4.348072       4.348072       4.348072    6[6-(1,6),6-(1,6),6-(1,6)]
    95        5.60998        5.60998        5.60998    6[1-(0),6-(1,7),6-(6,6)]
    96       6.341982       6.341982       6.341982    6[1-(0),6-(1,6),7-(6,27)]
    97       3.554663       3.554663       3.554663    6[1-(0),6-(1,6),6-(6,6)]
    98       3.035256       3.035256       3.035256    6[6-(6,7),8-(0),8-(27)]
    99       2.147808       2.147808       2.147808    6[6-(6,6),6-(8,8),7-(6,27)]
   100      -0.947686      -0.947686      -0.947686    6[6-(1,6),6-(6,7),6-(8,8)]
   101      -1.589801      -1.589801      -1.589801    6[1-(0),6-(6,6),6-(6,6)]
   102       -1.57558       -1.57558       -1.57558    6[6-(1,1,6),6-(1,6),6-(1,7)]
   103      -0.909201      -0.909201      -0.909201    6[1-(0),6-(6,6),7-(6,27)]
   104       6.020975       6.020975       6.020975    6[1-(0),1-(0),6-(1,1,1),6-(6,6)]
   105       5.901888       5.901888       5.901888    6[1-(0),1-(0),1-(0),6-(1,1,6)]
   106      -1.117377      -1.117377      -1.117377    6[6-(6,6),8-(27),8-(27)]
   107       5.353253       5.353253       5.353253    6[1-(0),6-(1,6),7-(6,27)]
   108       6.152567       6.152567       6.152567    6[1-(0),6-(1,7),6-(6,6)]
   109       5.686814       5.686814       5.686814    6[6-(1,6),6-(1,6),6-(1,6)]
   110       4.424906       4.424906       4.424906    6[1-(0),6-(1,7),6-(6,6)]
   111       3.692904       3.692904       3.692904    6[1-(0),6-(1,6),7-(6,27)]
   112       6.480223       6.480223       6.480223    6[1-(0),6-(1,6),6-(6,6)]
   113       6.284896       6.284896       6.284896    7[6-(1,6),6-(6,6),27-(7,8,8,8)]
   114      -0.010644      -0.010644      -0.010644    7[6-(1,6),6-(1,6),27-(7,8,8,8)]
   115        3.74999        3.74999        3.74999    7[6-(1,6),6-(6,6),27-(7,8,8,8)]
   116        1.75853        1.75853        1.75853    7[6-(1,6),6-(1,6),27-(7,8,8,8)]
   117       -0.39351       -0.39351       -0.39351    7[6-(1,6),6-(6,6),27-(7,8,8,8)]
   118        5.90203        5.90203        5.90203    7[6-(1,6),6-(1,6),27-(7,8,8,8)]
   119       2.141396       2.141396       2.141396    7[6-(1,6),6-(6,6),27-(7,8,8,8)]
   120       4.132856       4.132856       4.132856    7[6-(1,6),6-(1,6),27-(7,8,8,8)]
   121       7.561172       7.561172       7.561172    8[6-(6,8),27-(7,7,8,8)]
   122       7.502317       7.502317       7.502317    8[6-(6,8)]
   123       4.876629       4.876629       4.876629    8[6-(6,8),27-(7,7,8,8)]
   124       3.402834       3.402834       3.402834    8[6-(6,8),27-(7,7,8,8)]
   125       2.473714       2.473714       2.473714    8[6-(6,8),27-(7,7,8,8)]
   126       2.532569       2.532569       2.532569    8[6-(6,8)]
   127       5.158257       5.158257       5.158257    8[6-(6,8),27-(7,7,8,8)]
   128       6.632052       6.632052       6.632052    8[6-(6,8),27-(7,7,8,8)]
   129      -1.669786      -1.669786      -1.669786    8[6-(6,8),27-(7,7,8,8)]
   130      -1.610931      -1.610931      -1.610931    8[6-(6,8)]
   131       1.014757       1.014757       1.014757    8[6-(6,8),27-(7,7,8,8)]
   132       2.488552       2.488552       2.488552    8[6-(6,8),27-(7,7,8,8)]
   133       3.417672       3.417672       3.417672    8[6-(6,8),27-(7,7,8,8)]
   134       3.358817       3.358817       3.358817    8[6-(6,8)]
   135       0.733129       0.733129       0.733129    8[6-(6,8),27-(7,7,8,8)]
   136      -0.740666      -0.740666      -0.740666    8[6-(6,8),27-(7,7,8,8)]
