# Supplementary material for: A collection of forcefield precursors for metal–organic frameworks
Source: RSC Adv. 2019 Nov 13;9(63):36492–507. doi: 10.1039/c9ra07327b (PMC9075174; doi:10.1039/c9ra07327b)
Supplement: RA-009-C9RA07327B-s863 [file RA-009-C9RA07327B-s863.txt]

GIRGUL_clean

8.267000    0.000000    0.000000
-3.642271    12.837297    0.000000
0.000000    0.000000    14.724000

     1       1.271404       1.271404       1.271404    27[7-(6,6),7-(6,6),8-(6),8-(6),8-(6)]
     2      -0.780175      -0.780175      -0.780175    27[7-(6,6),7-(6,6),8-(6),8-(6),8-(6)]
     3       3.353325       3.353325       3.353325    27[7-(6,6),7-(6,6),8-(6),8-(6),8-(6)]
     4       5.404904       5.404904       5.404904    27[7-(6,6),7-(6,6),8-(6),8-(6),8-(6)]
     5      -1.470667      -1.470667      -1.470667    1[6-(6,6)]
     6      -0.309705      -0.309705      -0.309705    1[6-(6,7)]
     7      -2.570013      -2.570013      -2.570013    1[6-(1,6,6)]
     8      -1.239689      -1.239689      -1.239689    1[6-(1,6,6)]
     9      -0.670122      -0.670122      -0.670122    1[6-(1,1,6)]
    10      -1.956548      -1.956548      -1.956548    1[6-(1,1,6)]
    11      -2.088435      -2.088435      -2.088435    1[6-(1,1,6)]
    12       3.908477       3.908477       3.908477    1[6-(6,7)]
    13       5.110604       5.110604       5.110604    1[6-(6,6)]
    14       2.085692       2.085692       2.085692    1[6-(6,6)]
    15       1.013223       1.013223       1.013223    1[6-(6,7)]
    16       1.961896       1.961896       1.961896    1[6-(6,6)]
    17       0.800934       0.800934       0.800934    1[6-(6,7)]
    18       3.061242       3.061242       3.061242    1[6-(1,6,6)]
    19       1.730918       1.730918       1.730918    1[6-(1,6,6)]
    20       1.161351       1.161351       1.161351    1[6-(1,1,6)]
    21       2.447777       2.447777       2.447777    1[6-(1,1,6)]
    22       2.579664       2.579664       2.579664    1[6-(1,1,6)]
    23       4.849752       4.849752       4.849752    1[6-(6,7)]
    24       3.647625       3.647625       3.647625    1[6-(6,6)]
    25      -1.594463      -1.594463      -1.594463    1[6-(6,6)]
    26      -0.521994      -0.521994      -0.521994    1[6-(6,7)]
    27       6.095396       6.095396       6.095396    1[6-(6,6)]
    28       4.934434       4.934434       4.934434    1[6-(6,7)]
    29       7.194742       7.194742       7.194742    1[6-(1,6,6)]
    30       5.864418       5.864418       5.864418    1[6-(1,6,6)]
    31       5.294851       5.294851       5.294851    1[6-(1,1,6)]
    32       6.581277       6.581277       6.581277    1[6-(1,1,6)]
    33       6.713164       6.713164       6.713164    1[6-(1,1,6)]
    34       0.716252       0.716252       0.716252    1[6-(6,7)]
    35      -0.485875      -0.485875      -0.485875    1[6-(6,6)]
    36       2.539037       2.539037       2.539037    1[6-(6,6)]
    37       3.611506       3.611506       3.611506    1[6-(6,7)]
    38       2.662833       2.662833       2.662833    1[6-(6,6)]
    39       3.823795       3.823795       3.823795    1[6-(6,7)]
    40       1.563487       1.563487       1.563487    1[6-(1,6,6)]
    41       2.893811       2.893811       2.893811    1[6-(1,6,6)]
    42       3.463378       3.463378       3.463378    1[6-(1,1,6)]
    43       2.176952       2.176952       2.176952    1[6-(1,1,6)]
    44       2.045065       2.045065       2.045065    1[6-(1,1,6)]
    45      -0.225023      -0.225023      -0.225023    1[6-(6,7)]
    46       0.977104       0.977104       0.977104    1[6-(6,6)]
    47       6.219192       6.219192       6.219192    1[6-(6,6)]
    48       5.146723       5.146723       5.146723    1[6-(6,7)]
    49       1.216999       1.216999       1.216999    6[6-(6,7),8-(0),8-(27)]
    50       0.335023       0.335023       0.335023    6[6-(6,6),6-(8,8),7-(6,27)]
    51      -1.003563      -1.003563      -1.003563    6[1-(0),6-(6,6),6-(6,6)]
    52      -0.975481      -0.975481      -0.975481    6[6-(1,1,6),6-(1,6),6-(1,7)]
    53      -0.303714      -0.303714      -0.303714    6[1-(0),6-(6,6),7-(6,27)]
    54      -0.537443      -0.537443      -0.537443    6[6-(6,6),8-(27),8-(27)]
    55      -1.637215      -1.637215      -1.637215    6[1-(0),1-(0),6-(1,1,1),6-(6,6)]
    56      -1.584241      -1.584241      -1.584241    6[1-(0),1-(0),1-(0),6-(1,1,6)]
    57       3.531124       3.531124       3.531124    6[1-(0),6-(1,6),7-(6,27)]
    58       4.261224       4.261224       4.261224    6[1-(0),6-(1,7),6-(6,6)]
    59       3.757713       3.757713       3.757713    6[6-(1,6),6-(1,6),6-(6,6)]
    60       2.490929       2.490929       2.490929    6[1-(0),6-(1,7),6-(6,6)]
    61       1.843445       1.843445       1.843445    6[1-(0),6-(1,6),7-(6,27)]
    62      -0.368024      -0.368024      -0.368024    6[6-(1,6),6-(6,7),6-(8,8)]
    63       -0.72577       -0.72577       -0.72577    6[6-(6,7),8-(0),8-(27)]
    64       0.156206       0.156206       0.156206    6[6-(6,6),6-(8,8),7-(6,27)]
    65       1.494792       1.494792       1.494792    6[1-(0),6-(6,6),6-(6,6)]
    66        1.46671        1.46671        1.46671    6[6-(1,1,6),6-(1,6),6-(1,7)]
    67       0.794943       0.794943       0.794943    6[1-(0),6-(6,6),7-(6,27)]
    68       1.028672       1.028672       1.028672    6[6-(6,6),8-(27),8-(27)]
    69       2.128444       2.128444       2.128444    6[1-(0),1-(0),6-(1,1,1),6-(6,6)]
    70        2.07547        2.07547        2.07547    6[1-(0),1-(0),1-(0),6-(1,1,6)]
    71       5.227105       5.227105       5.227105    6[1-(0),6-(1,6),7-(6,27)]
    72       4.497005       4.497005       4.497005    6[1-(0),6-(1,7),6-(6,6)]
    73      -3.266484      -3.266484      -3.266484    6[6-(1,6),6-(1,6),6-(6,6)]
    74        -1.9997        -1.9997        -1.9997    6[1-(0),6-(1,7),6-(6,6)]
    75      -1.352216      -1.352216      -1.352216    6[1-(0),6-(1,6),7-(6,27)]
    76       0.859253       0.859253       0.859253    6[6-(1,6),6-(6,7),6-(8,8)]
    77        3.40773        3.40773        3.40773    6[6-(6,7),8-(0),8-(27)]
    78       4.289706       4.289706       4.289706    6[6-(6,6),6-(8,8),7-(6,27)]
    79       5.628292       5.628292       5.628292    6[1-(0),6-(6,6),6-(6,6)]
    80        5.60021        5.60021        5.60021    6[6-(1,1,6),6-(1,6),6-(1,7)]
    81       4.928443       4.928443       4.928443    6[1-(0),6-(6,6),7-(6,27)]
    82       5.162172       5.162172       5.162172    6[6-(6,6),8-(27),8-(27)]
    83       6.261944       6.261944       6.261944    6[1-(0),1-(0),6-(1,1,1),6-(6,6)]
    84        6.20897        6.20897        6.20897    6[1-(0),1-(0),1-(0),6-(1,1,6)]
    85       1.093605       1.093605       1.093605    6[1-(0),6-(1,6),7-(6,27)]
    86       0.363505       0.363505       0.363505    6[1-(0),6-(1,7),6-(6,6)]
    87       0.867016       0.867016       0.867016    6[6-(1,6),6-(1,6),6-(6,6)]
    88         2.1338         2.1338         2.1338    6[1-(0),6-(1,7),6-(6,6)]
    89       2.781284       2.781284       2.781284    6[1-(0),6-(1,6),7-(6,27)]
    90       4.992753       4.992753       4.992753    6[6-(1,6),6-(6,7),6-(8,8)]
    91       5.350499       5.350499       5.350499    6[6-(6,7),8-(0),8-(27)]
    92       4.468523       4.468523       4.468523    6[6-(6,6),6-(8,8),7-(6,27)]
    93       3.129937       3.129937       3.129937    6[1-(0),6-(6,6),6-(6,6)]
    94       3.158019       3.158019       3.158019    6[6-(1,1,6),6-(1,6),6-(1,7)]
    95       3.829786       3.829786       3.829786    6[1-(0),6-(6,6),7-(6,27)]
    96       3.596057       3.596057       3.596057    6[6-(6,6),8-(27),8-(27)]
    97       2.496285       2.496285       2.496285    6[1-(0),1-(0),6-(1,1,1),6-(6,6)]
    98       2.549259       2.549259       2.549259    6[1-(0),1-(0),1-(0),6-(1,1,6)]
    99      -0.602376      -0.602376      -0.602376    6[1-(0),6-(1,6),7-(6,27)]
   100       0.127724       0.127724       0.127724    6[1-(0),6-(1,7),6-(6,6)]
   101       7.891213       7.891213       7.891213    6[6-(1,6),6-(1,6),6-(6,6)]
   102       6.624429       6.624429       6.624429    6[1-(0),6-(1,7),6-(6,6)]
   103       5.976945       5.976945       5.976945    6[1-(0),6-(1,6),7-(6,27)]
   104       3.765476       3.765476       3.765476    6[6-(1,6),6-(6,7),6-(8,8)]
   105        0.34623        0.34623        0.34623    7[6-(1,6),6-(6,6),27-(7,8,8,8)]
   106       2.315005       2.315005       2.315005    7[6-(1,6),6-(1,6),27-(7,8,8,8)]
   107       0.144999       0.144999       0.144999    7[6-(1,6),6-(6,6),27-(7,8,8,8)]
   108      -1.823776      -1.823776      -1.823776    7[6-(1,6),6-(1,6),27-(7,8,8,8)]
   109       4.278499       4.278499       4.278499    7[6-(1,6),6-(6,6),27-(7,8,8,8)]
   110       2.309724       2.309724       2.309724    7[6-(1,6),6-(1,6),27-(7,8,8,8)]
   111        4.47973        4.47973        4.47973    7[6-(1,6),6-(6,6),27-(7,8,8,8)]
   112       6.448505       6.448505       6.448505    7[6-(1,6),6-(1,6),27-(7,8,8,8)]
   113       1.595353       1.595353       1.595353    8[6-(6,8),27-(7,7,8,8)]
   114       1.533545       1.533545       1.533545    8[6-(6,8)]
   115      -1.068277      -1.068277      -1.068277    8[6-(6,8),27-(7,7,8,8)]
   116      -0.185052      -0.185052      -0.185052    8[6-(6,8),27-(7,7,8,8)]
   117      -1.104124      -1.104124      -1.104124    8[6-(6,8),27-(7,7,8,8)]
   118      -1.042316      -1.042316      -1.042316    8[6-(6,8)]
   119       1.559506       1.559506       1.559506    8[6-(6,8),27-(7,7,8,8)]
   120       0.676281       0.676281       0.676281    8[6-(6,8),27-(7,7,8,8)]
   121       3.029376       3.029376       3.029376    8[6-(6,8),27-(7,7,8,8)]
   122       3.091184       3.091184       3.091184    8[6-(6,8)]
   123       5.693006       5.693006       5.693006    8[6-(6,8),27-(7,7,8,8)]
   124       4.809781       4.809781       4.809781    8[6-(6,8),27-(7,7,8,8)]
   125       5.728853       5.728853       5.728853    8[6-(6,8),27-(7,7,8,8)]
   126       5.667045       5.667045       5.667045    8[6-(6,8)]
   127       3.065223       3.065223       3.065223    8[6-(6,8),27-(7,7,8,8)]
   128       3.948448       3.948448       3.948448    8[6-(6,8),27-(7,7,8,8)]
