# Supplementary material for: A collection of forcefield precursors for metal–organic frameworks
Source: RSC Adv. 2019 Nov 13;9(63):36492–507. doi: 10.1039/c9ra07327b (PMC9075174; doi:10.1039/c9ra07327b)
Supplement: RA-009-C9RA07327B-s864 [file RA-009-C9RA07327B-s864.txt]

GITTOT_clean5b

14.686800    0.000000    0.000000
-4.895547    13.846867    0.000000
-4.895547    -6.923320    11.991804

     1        7.34344        7.34344        7.34344    27[7-(6,6),7-(6,6),7-(6,6),7-(6,6)]
     2      -2.447734      -2.447734      -2.447734    27[7-(6,6),7-(6,6),7-(6,6),7-(6,6)]
     3       2.447853       2.447853       2.447853    27[7-(6,6),7-(6,6),7-(6,6),7-(6,6)]
     4       2.447853       2.447853       2.447853    27[7-(6,6),7-(6,6),7-(6,6),7-(6,6)]
     5      -2.447734      -2.447734      -2.447734    27[7-(6,6),7-(6,6),7-(6,6),7-(6,6)]
     6        7.34344        7.34344        7.34344    27[7-(6,6),7-(6,6),7-(6,6),7-(6,6)]
     7       4.382536       4.382536       4.382536    1[6-(6,7)]
     8       9.887334       9.887334       9.887334    1[6-(6,7)]
     9      -2.516929      -2.516929      -2.516929    1[6-(6,7)]
    10      -1.961529      -1.961529      -1.961529    1[6-(6,7)]
    11      -0.513067      -0.513067      -0.513067    1[6-(6,7)]
    12       4.991771       4.991771       4.991771    1[6-(6,7)]
    13       2.378674       2.378674       2.378674    1[6-(6,7)]
    14       2.934034       2.934034       2.934034    1[6-(6,7)]
    15      -5.408633      -5.408633      -5.408633    1[6-(6,7)]
    16       0.096156       0.096156       0.096156    1[6-(6,7)]
    17       7.274289       7.274289       7.274289    1[6-(6,7)]
    18         7.8296         7.8296         7.8296    1[6-(6,7)]
    19      -5.408633      -5.408633      -5.408633    1[6-(6,7)]
    20       0.096156       0.096156       0.096156    1[6-(6,7)]
    21       7.274289       7.274289       7.274289    1[6-(6,7)]
    22         7.8296         7.8296         7.8296    1[6-(6,7)]
    23       4.382536       4.382536       4.382536    1[6-(6,7)]
    24       9.887334       9.887334       9.887334    1[6-(6,7)]
    25      -2.516929      -2.516929      -2.516929    1[6-(6,7)]
    26      -1.961529      -1.961529      -1.961529    1[6-(6,7)]
    27      -0.513067      -0.513067      -0.513067    1[6-(6,7)]
    28       4.991771       4.991771       4.991771    1[6-(6,7)]
    29       2.378674       2.378674       2.378674    1[6-(6,7)]
    30       2.934034       2.934034       2.934034    1[6-(6,7)]
    31       6.792248       6.792248       6.792248    1[6-(1,1,6)]
    32       5.223988       5.223988       5.223988    1[6-(1,1,6)]
    33        5.72864        5.72864        5.72864    1[6-(1,1,6)]
    34       0.540636       0.540636       0.540636    1[6-(1,1,6)]
    35       6.050291       6.050291       6.050291    1[6-(1,1,6)]
    36       5.246737       5.246737       5.246737    1[6-(1,1,6)]
    37       1.549089       1.549089       1.549089    1[6-(1,1,6)]
    38        1.41044        1.41044        1.41044    1[6-(1,1,6)]
    39       0.098428       0.098428       0.098428    1[6-(1,1,6)]
    40      -2.193108      -2.193108      -2.193108    1[6-(1,1,6)]
    41       2.713418       2.713418       2.713418    1[6-(1,1,6)]
    42       1.109075       1.109075       1.109075    1[6-(1,1,6)]
    43       1.104417       1.104417       1.104417    1[6-(1,1,6)]
    44       1.773942       1.773942       1.773942    1[6-(1,1,6)]
    45       0.179647       0.179647       0.179647    1[6-(1,1,6)]
    46       1.163896       1.163896       1.163896    1[6-(1,1,6)]
    47       0.392252       0.392252       0.392252    1[6-(1,1,6)]
    48       5.386017       5.386017       5.386017    1[6-(1,1,6)]
    49       5.010788       5.010788       5.010788    1[6-(1,1,6)]
    50       6.533757       6.533757       6.533757    1[6-(1,1,6)]
    51       6.200135       6.200135       6.200135    1[6-(1,1,6)]
    52       3.097475       3.097475       3.097475    1[6-(1,1,6)]
    53      -2.719532      -2.719532      -2.719532    1[6-(1,1,6)]
    54       1.251296       1.251296       1.251296    1[6-(1,1,6)]
    55      -3.599932      -3.599932      -3.599932    1[6-(1,1,6)]
    56       9.908438       9.908438       9.908438    1[6-(1,1,6)]
    57      -3.250539      -3.250539      -3.250539    1[6-(1,1,6)]
    58      -4.488804      -4.488804      -4.488804    1[6-(1,1,6)]
    59      -4.421587      -4.421587      -4.421587    1[6-(1,1,6)]
    60      -3.729877      -3.729877      -3.729877    1[6-(1,1,6)]
    61      -3.365342      -3.365342      -3.365342    1[6-(1,1,6)]
    62       9.887877       9.887877       9.887877    1[6-(1,1,6)]
    63      -3.464569      -3.464569      -3.464569    1[6-(1,1,6)]
    64       7.528019       7.528019       7.528019    1[6-(1,1,6)]
    65       7.675769       7.675769       7.675769    1[6-(1,1,6)]
    66       6.008032       6.008032       6.008032    1[6-(1,1,6)]
    67         4.4335         4.4335         4.4335    6[1-(0),6-(1,7),7-(6,27)]
    68       9.029472       9.029472       9.029472    6[1-(0),6-(1,7),7-(6,27)]
    69       -1.53521       -1.53521       -1.53521    6[1-(0),6-(1,7),7-(6,27)]
    70      -2.136351      -2.136351      -2.136351    6[1-(0),6-(1,7),7-(6,27)]
    71      -0.462097      -0.462097      -0.462097    6[1-(0),6-(1,7),7-(6,27)]
    72       4.133917       4.133917       4.133917    6[1-(0),6-(1,7),7-(6,27)]
    73       3.360388       3.360388       3.360388    6[1-(0),6-(1,7),7-(6,27)]
    74       2.759205       2.759205       2.759205    6[1-(0),6-(1,7),7-(6,27)]
    75      -5.357678      -5.357678      -5.357678    6[1-(0),6-(1,7),7-(6,27)]
    76      -0.761696      -0.761696      -0.761696    6[1-(0),6-(1,7),7-(6,27)]
    77       8.256001       8.256001       8.256001    6[1-(0),6-(1,7),7-(6,27)]
    78       7.654785       7.654785       7.654785    6[1-(0),6-(1,7),7-(6,27)]
    79      -5.357678      -5.357678      -5.357678    6[1-(0),6-(1,7),7-(6,27)]
    80      -0.761696      -0.761696      -0.761696    6[1-(0),6-(1,7),7-(6,27)]
    81       8.256001       8.256001       8.256001    6[1-(0),6-(1,7),7-(6,27)]
    82       7.654785       7.654785       7.654785    6[1-(0),6-(1,7),7-(6,27)]
    83         4.4335         4.4335         4.4335    6[1-(0),6-(1,7),7-(6,27)]
    84       9.029472       9.029472       9.029472    6[1-(0),6-(1,7),7-(6,27)]
    85       -1.53521       -1.53521       -1.53521    6[1-(0),6-(1,7),7-(6,27)]
    86      -2.136351      -2.136351      -2.136351    6[1-(0),6-(1,7),7-(6,27)]
    87      -0.462097      -0.462097      -0.462097    6[1-(0),6-(1,7),7-(6,27)]
    88       4.133917       4.133917       4.133917    6[1-(0),6-(1,7),7-(6,27)]
    89       3.360388       3.360388       3.360388    6[1-(0),6-(1,7),7-(6,27)]
    90       2.759205       2.759205       2.759205    6[1-(0),6-(1,7),7-(6,27)]
    91       4.960268       4.960268       4.960268    6[6-(1,1,1),7-(6,27),7-(6,27)]
    92       5.721044       5.721044       5.721044    6[1-(0),1-(0),1-(0),6-(7,7)]
    93       7.247466       7.247466       7.247466    6[6-(1,1,1),7-(6,27),7-(6,27)]
    94       5.916839       5.916839       5.916839    6[1-(0),1-(0),1-(0),6-(7,7)]
    95       0.064682       0.064682       0.064682    6[6-(1,1,1),7-(6,27),7-(6,27)]
    96       0.825467       0.825467       0.825467    6[1-(0),1-(0),1-(0),6-(7,7)]
    97       2.414543       2.414543       2.414543    6[6-(1,1,1),7-(6,27),7-(6,27)]
    98       2.223609       2.223609       2.223609    6[1-(0),1-(0),1-(0),6-(7,7)]
    99       0.064682       0.064682       0.064682    6[6-(1,1,1),7-(6,27),7-(6,27)]
   100       0.825467       0.825467       0.825467    6[1-(0),1-(0),1-(0),6-(7,7)]
   101       7.247466       7.247466       7.247466    6[6-(1,1,1),7-(6,27),7-(6,27)]
   102       5.916839       5.916839       5.916839    6[1-(0),1-(0),1-(0),6-(7,7)]
   103       4.960268       4.960268       4.960268    6[6-(1,1,1),7-(6,27),7-(6,27)]
   104       5.721044       5.721044       5.721044    6[1-(0),1-(0),1-(0),6-(7,7)]
   105       2.414543       2.414543       2.414543    6[6-(1,1,1),7-(6,27),7-(6,27)]
   106       2.223609       2.223609       2.223609    6[1-(0),1-(0),1-(0),6-(7,7)]
   107      -4.830926      -4.830926      -4.830926    6[6-(1,1,1),7-(6,27),7-(6,27)]
   108      -4.070158      -4.070158      -4.070158    6[1-(0),1-(0),1-(0),6-(7,7)]
   109      -2.543687      -2.543687      -2.543687    6[6-(1,1,1),7-(6,27),7-(6,27)]
   110      -3.874306      -3.874306      -3.874306    6[1-(0),1-(0),1-(0),6-(7,7)]
   111      -4.830926      -4.830926      -4.830926    6[6-(1,1,1),7-(6,27),7-(6,27)]
   112      -4.070158      -4.070158      -4.070158    6[1-(0),1-(0),1-(0),6-(7,7)]
   113       7.310151       7.310151       7.310151    6[6-(1,1,1),7-(6,27),7-(6,27)]
   114       7.119233       7.119233       7.119233    6[1-(0),1-(0),1-(0),6-(7,7)]
   115       5.499761       5.499761       5.499761    7[6-(1,6),6-(6,7),27-(7,7,7)]
   116       7.880965       7.880965       7.880965    7[6-(1,6),6-(6,7),27-(7,7,7)]
   117      -1.218946      -1.218946      -1.218946    7[6-(1,6),6-(6,7),27-(7,7,7)]
   118      -2.370369      -2.370369      -2.370369    7[6-(1,6),6-(6,7),27-(7,7,7)]
   119       0.604171       0.604171       0.604171    7[6-(1,6),6-(6,7),27-(7,7,7)]
   120       2.985403       2.985403       2.985403    7[6-(1,6),6-(6,7),27-(7,7,7)]
   121       3.676645       3.676645       3.676645    7[6-(1,6),6-(6,7),27-(7,7,7)]
   122       2.525193       2.525193       2.525193    7[6-(1,6),6-(6,7),27-(7,7,7)]
   123      -4.291422      -4.291422      -4.291422    7[6-(1,6),6-(6,7),27-(7,7,7)]
   124      -1.910199      -1.910199      -1.910199    7[6-(1,6),6-(6,7),27-(7,7,7)]
   125       8.572247       8.572247       8.572247    7[6-(1,6),6-(6,7),27-(7,7,7)]
   126       7.420786       7.420786       7.420786    7[6-(1,6),6-(6,7),27-(7,7,7)]
   127      -4.291422      -4.291422      -4.291422    7[6-(1,6),6-(6,7),27-(7,7,7)]
   128      -1.910199      -1.910199      -1.910199    7[6-(1,6),6-(6,7),27-(7,7,7)]
   129       8.572247       8.572247       8.572247    7[6-(1,6),6-(6,7),27-(7,7,7)]
   130       7.420786       7.420786       7.420786    7[6-(1,6),6-(6,7),27-(7,7,7)]
   131       5.499761       5.499761       5.499761    7[6-(1,6),6-(6,7),27-(7,7,7)]
   132       7.880965       7.880965       7.880965    7[6-(1,6),6-(6,7),27-(7,7,7)]
   133      -1.218946      -1.218946      -1.218946    7[6-(1,6),6-(6,7),27-(7,7,7)]
   134      -2.370369      -2.370369      -2.370369    7[6-(1,6),6-(6,7),27-(7,7,7)]
   135       0.604171       0.604171       0.604171    7[6-(1,6),6-(6,7),27-(7,7,7)]
   136       2.985403       2.985403       2.985403    7[6-(1,6),6-(6,7),27-(7,7,7)]
   137       3.676645       3.676645       3.676645    7[6-(1,6),6-(6,7),27-(7,7,7)]
   138       2.525193       2.525193       2.525193    7[6-(1,6),6-(6,7),27-(7,7,7)]
