# Supplementary material for: A collection of forcefield precursors for metal–organic frameworks
Source: RSC Adv. 2019 Nov 13;9(63):36492–507. doi: 10.1039/c9ra07327b (PMC9075174; doi:10.1039/c9ra07327b)
Supplement: RA-009-C9RA07327B-s865 [file RA-009-C9RA07327B-s865.txt]

GITVEL_clean

18.020800    0.000000    0.000000
0.000000    27.011100    0.000000
0.000000    -13.505550    23.392299

     1      10.446117      10.446117      10.446117    30[7-(6,6),7-(6,6),7-(6,6),7-(6,6)]
     2      10.446117      10.446117      10.446117    30[7-(6,6),7-(6,6),7-(6,6),7-(6,6)]
     3      10.446117      10.446117      10.446117    30[7-(6,6),7-(6,6),7-(6,6),7-(6,6)]
     4       1.435717       1.435717       1.435717    30[7-(6,6),7-(6,6),7-(6,6),7-(6,6)]
     5       1.435717       1.435717       1.435717    30[7-(6,6),7-(6,6),7-(6,6),7-(6,6)]
     6       1.435717       1.435717       1.435717    30[7-(6,6),7-(6,6),7-(6,6),7-(6,6)]
     7       7.574683       7.574683       7.574683    30[7-(6,6),7-(6,6),7-(6,6),7-(6,6)]
     8       7.574683       7.574683       7.574683    30[7-(6,6),7-(6,6),7-(6,6),7-(6,6)]
     9       7.574683       7.574683       7.574683    30[7-(6,6),7-(6,6),7-(6,6),7-(6,6)]
    10      16.585083      16.585083      16.585083    30[7-(6,6),7-(6,6),7-(6,6),7-(6,6)]
    11      16.585083      16.585083      16.585083    30[7-(6,6),7-(6,6),7-(6,6),7-(6,6)]
    12      16.585083      16.585083      16.585083    30[7-(6,6),7-(6,6),7-(6,6),7-(6,6)]
    13       7.574683       7.574683       7.574683    30[7-(6,6),7-(6,6),7-(6,6),7-(6,6)]
    14       7.574683       7.574683       7.574683    30[7-(6,6),7-(6,6),7-(6,6),7-(6,6)]
    15       7.574683       7.574683       7.574683    30[7-(6,6),7-(6,6),7-(6,6),7-(6,6)]
    16      16.585083      16.585083      16.585083    30[7-(6,6),7-(6,6),7-(6,6),7-(6,6)]
    17      16.585083      16.585083      16.585083    30[7-(6,6),7-(6,6),7-(6,6),7-(6,6)]
    18      16.585083      16.585083      16.585083    30[7-(6,6),7-(6,6),7-(6,6),7-(6,6)]
    19      10.446117      10.446117      10.446117    30[7-(6,6),7-(6,6),7-(6,6),7-(6,6)]
    20      10.446117      10.446117      10.446117    30[7-(6,6),7-(6,6),7-(6,6),7-(6,6)]
    21      10.446117      10.446117      10.446117    30[7-(6,6),7-(6,6),7-(6,6),7-(6,6)]
    22       1.435717       1.435717       1.435717    30[7-(6,6),7-(6,6),7-(6,6),7-(6,6)]
    23       1.435717       1.435717       1.435717    30[7-(6,6),7-(6,6),7-(6,6),7-(6,6)]
    24       1.435717       1.435717       1.435717    30[7-(6,6),7-(6,6),7-(6,6),7-(6,6)]
    25       8.026464       8.026464       8.026464    1[6-(6,7)]
    26      12.304602      12.304602      12.304602    1[6-(6,7)]
    27       7.779579       7.779579       7.779579    1[6-(6,7)]
    28       9.592472       9.592472       9.592472    1[6-(6,7)]
    29       8.026464       8.026464       8.026464    1[6-(6,7)]
    30      12.304602      12.304602      12.304602    1[6-(6,7)]
    31       7.779579       7.779579       7.779579    1[6-(6,7)]
    32       9.592472       9.592472       9.592472    1[6-(6,7)]
    33       8.026464       8.026464       8.026464    1[6-(6,7)]
    34      12.304602      12.304602      12.304602    1[6-(6,7)]
    35       7.779579       7.779579       7.779579    1[6-(6,7)]
    36       9.592472       9.592472       9.592472    1[6-(6,7)]
    37      17.036864      17.036864      17.036864    1[6-(6,7)]
    38       3.294202       3.294202       3.294202    1[6-(6,7)]
    39      16.789979      16.789979      16.789979    1[6-(6,7)]
    40       0.582072       0.582072       0.582072    1[6-(6,7)]
    41      17.036864      17.036864      17.036864    1[6-(6,7)]
    42       3.294202       3.294202       3.294202    1[6-(6,7)]
    43      16.789979      16.789979      16.789979    1[6-(6,7)]
    44       0.582072       0.582072       0.582072    1[6-(6,7)]
    45      17.036864      17.036864      17.036864    1[6-(6,7)]
    46       3.294202       3.294202       3.294202    1[6-(6,7)]
    47      16.789979      16.789979      16.789979    1[6-(6,7)]
    48       0.582072       0.582072       0.582072    1[6-(6,7)]
    49       9.994336       9.994336       9.994336    1[6-(6,7)]
    50       5.716198       5.716198       5.716198    1[6-(6,7)]
    51      10.241221      10.241221      10.241221    1[6-(6,7)]
    52       8.428328       8.428328       8.428328    1[6-(6,7)]
    53       9.994336       9.994336       9.994336    1[6-(6,7)]
    54       5.716198       5.716198       5.716198    1[6-(6,7)]
    55      10.241221      10.241221      10.241221    1[6-(6,7)]
    56       8.428328       8.428328       8.428328    1[6-(6,7)]
    57       9.994336       9.994336       9.994336    1[6-(6,7)]
    58       5.716198       5.716198       5.716198    1[6-(6,7)]
    59      10.241221      10.241221      10.241221    1[6-(6,7)]
    60       8.428328       8.428328       8.428328    1[6-(6,7)]
    61       0.983936       0.983936       0.983936    1[6-(6,7)]
    62      14.726598      14.726598      14.726598    1[6-(6,7)]
    63       1.230821       1.230821       1.230821    1[6-(6,7)]
    64      17.438728      17.438728      17.438728    1[6-(6,7)]
    65       0.983936       0.983936       0.983936    1[6-(6,7)]
    66      14.726598      14.726598      14.726598    1[6-(6,7)]
    67       1.230821       1.230821       1.230821    1[6-(6,7)]
    68      17.438728      17.438728      17.438728    1[6-(6,7)]
    69       0.983936       0.983936       0.983936    1[6-(6,7)]
    70      14.726598      14.726598      14.726598    1[6-(6,7)]
    71       1.230821       1.230821       1.230821    1[6-(6,7)]
    72      17.438728      17.438728      17.438728    1[6-(6,7)]
    73       9.994336       9.994336       9.994336    1[6-(6,7)]
    74       5.716198       5.716198       5.716198    1[6-(6,7)]
    75      10.241221      10.241221      10.241221    1[6-(6,7)]
    76       8.428328       8.428328       8.428328    1[6-(6,7)]
    77       9.994336       9.994336       9.994336    1[6-(6,7)]
    78       5.716198       5.716198       5.716198    1[6-(6,7)]
    79      10.241221      10.241221      10.241221    1[6-(6,7)]
    80       8.428328       8.428328       8.428328    1[6-(6,7)]
    81       9.994336       9.994336       9.994336    1[6-(6,7)]
    82       5.716198       5.716198       5.716198    1[6-(6,7)]
    83      10.241221      10.241221      10.241221    1[6-(6,7)]
    84       8.428328       8.428328       8.428328    1[6-(6,7)]
    85       0.983936       0.983936       0.983936    1[6-(6,7)]
    86      14.726598      14.726598      14.726598    1[6-(6,7)]
    87       1.230821       1.230821       1.230821    1[6-(6,7)]
    88      17.438728      17.438728      17.438728    1[6-(6,7)]
    89       0.983936       0.983936       0.983936    1[6-(6,7)]
    90      14.726598      14.726598      14.726598    1[6-(6,7)]
    91       1.230821       1.230821       1.230821    1[6-(6,7)]
    92      17.438728      17.438728      17.438728    1[6-(6,7)]
    93       0.983936       0.983936       0.983936    1[6-(6,7)]
    94      14.726598      14.726598      14.726598    1[6-(6,7)]
    95       1.230821       1.230821       1.230821    1[6-(6,7)]
    96      17.438728      17.438728      17.438728    1[6-(6,7)]
    97       8.026464       8.026464       8.026464    1[6-(6,7)]
    98      12.304602      12.304602      12.304602    1[6-(6,7)]
    99       7.779579       7.779579       7.779579    1[6-(6,7)]
   100       9.592472       9.592472       9.592472    1[6-(6,7)]
   101       8.026464       8.026464       8.026464    1[6-(6,7)]
   102      12.304602      12.304602      12.304602    1[6-(6,7)]
   103       7.779579       7.779579       7.779579    1[6-(6,7)]
   104       9.592472       9.592472       9.592472    1[6-(6,7)]
   105       8.026464       8.026464       8.026464    1[6-(6,7)]
   106      12.304602      12.304602      12.304602    1[6-(6,7)]
   107       7.779579       7.779579       7.779579    1[6-(6,7)]
   108       9.592472       9.592472       9.592472    1[6-(6,7)]
   109      17.036864      17.036864      17.036864    1[6-(6,7)]
   110       3.294202       3.294202       3.294202    1[6-(6,7)]
   111      16.789979      16.789979      16.789979    1[6-(6,7)]
   112       0.582072       0.582072       0.582072    1[6-(6,7)]
   113      17.036864      17.036864      17.036864    1[6-(6,7)]
   114       3.294202       3.294202       3.294202    1[6-(6,7)]
   115      16.789979      16.789979      16.789979    1[6-(6,7)]
   116       0.582072       0.582072       0.582072    1[6-(6,7)]
   117      17.036864      17.036864      17.036864    1[6-(6,7)]
   118       3.294202       3.294202       3.294202    1[6-(6,7)]
   119      16.789979      16.789979      16.789979    1[6-(6,7)]
   120       0.582072       0.582072       0.582072    1[6-(6,7)]
   121      11.331479      11.331479      11.331479    1[6-(7,7)]
   122      11.331479      11.331479      11.331479    1[6-(7,7)]
   123      11.331479      11.331479      11.331479    1[6-(7,7)]
   124       2.321079       2.321079       2.321079    1[6-(7,7)]
   125       2.321079       2.321079       2.321079    1[6-(7,7)]
   126       2.321079       2.321079       2.321079    1[6-(7,7)]
   127       6.689321       6.689321       6.689321    1[6-(7,7)]
   128       6.689321       6.689321       6.689321    1[6-(7,7)]
   129       6.689321       6.689321       6.689321    1[6-(7,7)]
   130      15.699721      15.699721      15.699721    1[6-(7,7)]
   131      15.699721      15.699721      15.699721    1[6-(7,7)]
   132      15.699721      15.699721      15.699721    1[6-(7,7)]
   133      11.299042      11.299042      11.299042    1[6-(7,7)]
   134      11.299042      11.299042      11.299042    1[6-(7,7)]
   135      11.299042      11.299042      11.299042    1[6-(7,7)]
   136       2.288642       2.288642       2.288642    1[6-(7,7)]
   137       2.288642       2.288642       2.288642    1[6-(7,7)]
   138       2.288642       2.288642       2.288642    1[6-(7,7)]
   139       6.721758       6.721758       6.721758    1[6-(7,7)]
   140       6.721758       6.721758       6.721758    1[6-(7,7)]
   141       6.721758       6.721758       6.721758    1[6-(7,7)]
   142      15.732158      15.732158      15.732158    1[6-(7,7)]
   143      15.732158      15.732158      15.732158    1[6-(7,7)]
   144      15.732158      15.732158      15.732158    1[6-(7,7)]
   145         9.0104         9.0104         9.0104    1[6-(7,7)]
   146         9.0104         9.0104         9.0104    1[6-(7,7)]
   147         9.0104         9.0104         9.0104    1[6-(7,7)]
   148            0.0            0.0            0.0    1[6-(7,7)]
   149            0.0            0.0            0.0    1[6-(7,7)]
   150            0.0            0.0            0.0    1[6-(7,7)]
   151         9.0104         9.0104         9.0104    1[6-(7,7)]
   152         9.0104         9.0104         9.0104    1[6-(7,7)]
   153         9.0104         9.0104         9.0104    1[6-(7,7)]
   154            0.0            0.0            0.0    1[6-(7,7)]
   155            0.0            0.0            0.0    1[6-(7,7)]
   156            0.0            0.0            0.0    1[6-(7,7)]
   157       8.691432       8.691432       8.691432    6[1-(0),6-(1,7),7-(6,30)]
   158      12.843424      12.843424      12.843424    6[1-(0),6-(1,7),7-(6,30)]
   159       8.538255       8.538255       8.538255    6[1-(0),6-(1,7),7-(6,30)]
   160       9.327566       9.327566       9.327566    6[1-(0),6-(1,7),7-(6,30)]
   161       8.691432       8.691432       8.691432    6[1-(0),6-(1,7),7-(6,30)]
   162      12.843424      12.843424      12.843424    6[1-(0),6-(1,7),7-(6,30)]
   163       8.538255       8.538255       8.538255    6[1-(0),6-(1,7),7-(6,30)]
   164       9.327566       9.327566       9.327566    6[1-(0),6-(1,7),7-(6,30)]
   165       8.691432       8.691432       8.691432    6[1-(0),6-(1,7),7-(6,30)]
   166      12.843424      12.843424      12.843424    6[1-(0),6-(1,7),7-(6,30)]
   167       8.538255       8.538255       8.538255    6[1-(0),6-(1,7),7-(6,30)]
   168       9.327566       9.327566       9.327566    6[1-(0),6-(1,7),7-(6,30)]
   169      17.701832      17.701832      17.701832    6[1-(0),6-(1,7),7-(6,30)]
   170       3.833024       3.833024       3.833024    6[1-(0),6-(1,7),7-(6,30)]
   171      17.548655      17.548655      17.548655    6[1-(0),6-(1,7),7-(6,30)]
   172       0.317166       0.317166       0.317166    6[1-(0),6-(1,7),7-(6,30)]
   173      17.701832      17.701832      17.701832    6[1-(0),6-(1,7),7-(6,30)]
   174       3.833024       3.833024       3.833024    6[1-(0),6-(1,7),7-(6,30)]
   175      17.548655      17.548655      17.548655    6[1-(0),6-(1,7),7-(6,30)]
   176       0.317166       0.317166       0.317166    6[1-(0),6-(1,7),7-(6,30)]
   177      17.701832      17.701832      17.701832    6[1-(0),6-(1,7),7-(6,30)]
   178       3.833024       3.833024       3.833024    6[1-(0),6-(1,7),7-(6,30)]
   179      17.548655      17.548655      17.548655    6[1-(0),6-(1,7),7-(6,30)]
   180       0.317166       0.317166       0.317166    6[1-(0),6-(1,7),7-(6,30)]
   181       9.329368       9.329368       9.329368    6[1-(0),6-(1,7),7-(6,30)]
   182       5.177376       5.177376       5.177376    6[1-(0),6-(1,7),7-(6,30)]
   183       9.482545       9.482545       9.482545    6[1-(0),6-(1,7),7-(6,30)]
   184       8.693234       8.693234       8.693234    6[1-(0),6-(1,7),7-(6,30)]
   185       9.329368       9.329368       9.329368    6[1-(0),6-(1,7),7-(6,30)]
   186       5.177376       5.177376       5.177376    6[1-(0),6-(1,7),7-(6,30)]
   187       9.482545       9.482545       9.482545    6[1-(0),6-(1,7),7-(6,30)]
   188       8.693234       8.693234       8.693234    6[1-(0),6-(1,7),7-(6,30)]
   189       9.329368       9.329368       9.329368    6[1-(0),6-(1,7),7-(6,30)]
   190       5.177376       5.177376       5.177376    6[1-(0),6-(1,7),7-(6,30)]
   191       9.482545       9.482545       9.482545    6[1-(0),6-(1,7),7-(6,30)]
   192       8.693234       8.693234       8.693234    6[1-(0),6-(1,7),7-(6,30)]
   193       0.318968       0.318968       0.318968    6[1-(0),6-(1,7),7-(6,30)]
   194      14.187776      14.187776      14.187776    6[1-(0),6-(1,7),7-(6,30)]
   195       0.472145       0.472145       0.472145    6[1-(0),6-(1,7),7-(6,30)]
   196      17.703634      17.703634      17.703634    6[1-(0),6-(1,7),7-(6,30)]
   197       0.318968       0.318968       0.318968    6[1-(0),6-(1,7),7-(6,30)]
   198      14.187776      14.187776      14.187776    6[1-(0),6-(1,7),7-(6,30)]
   199       0.472145       0.472145       0.472145    6[1-(0),6-(1,7),7-(6,30)]
   200      17.703634      17.703634      17.703634    6[1-(0),6-(1,7),7-(6,30)]
   201       0.318968       0.318968       0.318968    6[1-(0),6-(1,7),7-(6,30)]
   202      14.187776      14.187776      14.187776    6[1-(0),6-(1,7),7-(6,30)]
   203       0.472145       0.472145       0.472145    6[1-(0),6-(1,7),7-(6,30)]
   204      17.703634      17.703634      17.703634    6[1-(0),6-(1,7),7-(6,30)]
   205       9.329368       9.329368       9.329368    6[1-(0),6-(1,7),7-(6,30)]
   206       5.177376       5.177376       5.177376    6[1-(0),6-(1,7),7-(6,30)]
   207       9.482545       9.482545       9.482545    6[1-(0),6-(1,7),7-(6,30)]
   208       8.693234       8.693234       8.693234    6[1-(0),6-(1,7),7-(6,30)]
   209       9.329368       9.329368       9.329368    6[1-(0),6-(1,7),7-(6,30)]
   210       5.177376       5.177376       5.177376    6[1-(0),6-(1,7),7-(6,30)]
   211       9.482545       9.482545       9.482545    6[1-(0),6-(1,7),7-(6,30)]
   212       8.693234       8.693234       8.693234    6[1-(0),6-(1,7),7-(6,30)]
   213       9.329368       9.329368       9.329368    6[1-(0),6-(1,7),7-(6,30)]
   214       5.177376       5.177376       5.177376    6[1-(0),6-(1,7),7-(6,30)]
   215       9.482545       9.482545       9.482545    6[1-(0),6-(1,7),7-(6,30)]
   216       8.693234       8.693234       8.693234    6[1-(0),6-(1,7),7-(6,30)]
   217       0.318968       0.318968       0.318968    6[1-(0),6-(1,7),7-(6,30)]
   218      14.187776      14.187776      14.187776    6[1-(0),6-(1,7),7-(6,30)]
   219       0.472145       0.472145       0.472145    6[1-(0),6-(1,7),7-(6,30)]
   220      17.703634      17.703634      17.703634    6[1-(0),6-(1,7),7-(6,30)]
   221       0.318968       0.318968       0.318968    6[1-(0),6-(1,7),7-(6,30)]
   222      14.187776      14.187776      14.187776    6[1-(0),6-(1,7),7-(6,30)]
   223       0.472145       0.472145       0.472145    6[1-(0),6-(1,7),7-(6,30)]
   224      17.703634      17.703634      17.703634    6[1-(0),6-(1,7),7-(6,30)]
   225       0.318968       0.318968       0.318968    6[1-(0),6-(1,7),7-(6,30)]
   226      14.187776      14.187776      14.187776    6[1-(0),6-(1,7),7-(6,30)]
   227       0.472145       0.472145       0.472145    6[1-(0),6-(1,7),7-(6,30)]
   228      17.703634      17.703634      17.703634    6[1-(0),6-(1,7),7-(6,30)]
   229       8.691432       8.691432       8.691432    6[1-(0),6-(1,7),7-(6,30)]
   230      12.843424      12.843424      12.843424    6[1-(0),6-(1,7),7-(6,30)]
   231       8.538255       8.538255       8.538255    6[1-(0),6-(1,7),7-(6,30)]
   232       9.327566       9.327566       9.327566    6[1-(0),6-(1,7),7-(6,30)]
   233       8.691432       8.691432       8.691432    6[1-(0),6-(1,7),7-(6,30)]
   234      12.843424      12.843424      12.843424    6[1-(0),6-(1,7),7-(6,30)]
   235       8.538255       8.538255       8.538255    6[1-(0),6-(1,7),7-(6,30)]
   236       9.327566       9.327566       9.327566    6[1-(0),6-(1,7),7-(6,30)]
   237       8.691432       8.691432       8.691432    6[1-(0),6-(1,7),7-(6,30)]
   238      12.843424      12.843424      12.843424    6[1-(0),6-(1,7),7-(6,30)]
   239       8.538255       8.538255       8.538255    6[1-(0),6-(1,7),7-(6,30)]
   240       9.327566       9.327566       9.327566    6[1-(0),6-(1,7),7-(6,30)]
   241      17.701832      17.701832      17.701832    6[1-(0),6-(1,7),7-(6,30)]
   242       3.833024       3.833024       3.833024    6[1-(0),6-(1,7),7-(6,30)]
   243      17.548655      17.548655      17.548655    6[1-(0),6-(1,7),7-(6,30)]
   244       0.317166       0.317166       0.317166    6[1-(0),6-(1,7),7-(6,30)]
   245      17.701832      17.701832      17.701832    6[1-(0),6-(1,7),7-(6,30)]
   246       3.833024       3.833024       3.833024    6[1-(0),6-(1,7),7-(6,30)]
   247      17.548655      17.548655      17.548655    6[1-(0),6-(1,7),7-(6,30)]
   248       0.317166       0.317166       0.317166    6[1-(0),6-(1,7),7-(6,30)]
   249      17.701832      17.701832      17.701832    6[1-(0),6-(1,7),7-(6,30)]
   250       3.833024       3.833024       3.833024    6[1-(0),6-(1,7),7-(6,30)]
   251      17.548655      17.548655      17.548655    6[1-(0),6-(1,7),7-(6,30)]
   252       0.317166       0.317166       0.317166    6[1-(0),6-(1,7),7-(6,30)]
   253      10.403408      10.403408      10.403408    6[1-(0),7-(6,30),7-(6,30)]
   254      10.403408      10.403408      10.403408    6[1-(0),7-(6,30),7-(6,30)]
   255      10.403408      10.403408      10.403408    6[1-(0),7-(6,30),7-(6,30)]
   256       1.393008       1.393008       1.393008    6[1-(0),7-(6,30),7-(6,30)]
   257       1.393008       1.393008       1.393008    6[1-(0),7-(6,30),7-(6,30)]
   258       1.393008       1.393008       1.393008    6[1-(0),7-(6,30),7-(6,30)]
   259       7.617392       7.617392       7.617392    6[1-(0),7-(6,30),7-(6,30)]
   260       7.617392       7.617392       7.617392    6[1-(0),7-(6,30),7-(6,30)]
   261       7.617392       7.617392       7.617392    6[1-(0),7-(6,30),7-(6,30)]
   262      16.627792      16.627792      16.627792    6[1-(0),7-(6,30),7-(6,30)]
   263      16.627792      16.627792      16.627792    6[1-(0),7-(6,30),7-(6,30)]
   264      16.627792      16.627792      16.627792    6[1-(0),7-(6,30),7-(6,30)]
   265        13.5156        13.5156        13.5156    6[7-(6,30),7-(6,30),7-(8,8)]
   266        13.5156        13.5156        13.5156    6[7-(6,30),7-(6,30),7-(8,8)]
   267        13.5156        13.5156        13.5156    6[7-(6,30),7-(6,30),7-(8,8)]
   268         4.5052         4.5052         4.5052    6[7-(6,30),7-(6,30),7-(8,8)]
   269         4.5052         4.5052         4.5052    6[7-(6,30),7-(6,30),7-(8,8)]
   270         4.5052         4.5052         4.5052    6[7-(6,30),7-(6,30),7-(8,8)]
   271         4.5052         4.5052         4.5052    6[7-(6,30),7-(6,30),7-(8,8)]
   272         4.5052         4.5052         4.5052    6[7-(6,30),7-(6,30),7-(8,8)]
   273         4.5052         4.5052         4.5052    6[7-(6,30),7-(6,30),7-(8,8)]
   274        13.5156        13.5156        13.5156    6[7-(6,30),7-(6,30),7-(8,8)]
   275        13.5156        13.5156        13.5156    6[7-(6,30),7-(6,30),7-(8,8)]
   276        13.5156        13.5156        13.5156    6[7-(6,30),7-(6,30),7-(8,8)]
   277      10.435845      10.435845      10.435845    6[1-(0),7-(6,30),7-(6,30)]
   278      10.435845      10.435845      10.435845    6[1-(0),7-(6,30),7-(6,30)]
   279      10.435845      10.435845      10.435845    6[1-(0),7-(6,30),7-(6,30)]
   280       1.425445       1.425445       1.425445    6[1-(0),7-(6,30),7-(6,30)]
   281       1.425445       1.425445       1.425445    6[1-(0),7-(6,30),7-(6,30)]
   282       1.425445       1.425445       1.425445    6[1-(0),7-(6,30),7-(6,30)]
   283       7.584955       7.584955       7.584955    6[1-(0),7-(6,30),7-(6,30)]
   284       7.584955       7.584955       7.584955    6[1-(0),7-(6,30),7-(6,30)]
   285       7.584955       7.584955       7.584955    6[1-(0),7-(6,30),7-(6,30)]
   286      16.595355      16.595355      16.595355    6[1-(0),7-(6,30),7-(6,30)]
   287      16.595355      16.595355      16.595355    6[1-(0),7-(6,30),7-(6,30)]
   288      16.595355      16.595355      16.595355    6[1-(0),7-(6,30),7-(6,30)]
   289         9.0104         9.0104         9.0104    6[1-(0),7-(6,30),7-(6,30)]
   290         9.0104         9.0104         9.0104    6[1-(0),7-(6,30),7-(6,30)]
   291         9.0104         9.0104         9.0104    6[1-(0),7-(6,30),7-(6,30)]
   292            0.0            0.0            0.0    6[1-(0),7-(6,30),7-(6,30)]
   293            0.0            0.0            0.0    6[1-(0),7-(6,30),7-(6,30)]
   294            0.0            0.0            0.0    6[1-(0),7-(6,30),7-(6,30)]
   295         9.0104         9.0104         9.0104    6[1-(0),7-(6,30),7-(6,30)]
   296         9.0104         9.0104         9.0104    6[1-(0),7-(6,30),7-(6,30)]
   297         9.0104         9.0104         9.0104    6[1-(0),7-(6,30),7-(6,30)]
   298            0.0            0.0            0.0    6[1-(0),7-(6,30),7-(6,30)]
   299            0.0            0.0            0.0    6[1-(0),7-(6,30),7-(6,30)]
   300            0.0            0.0            0.0    6[1-(0),7-(6,30),7-(6,30)]
   301       9.832148       9.832148       9.832148    7[6-(1,6),6-(1,7),30-(7,7,7)]
   302      12.396508      12.396508      12.396508    7[6-(1,6),6-(7,7),30-(7,7,7)]
   303       9.844763       9.844763       9.844763    7[6-(1,6),6-(1,7),30-(7,7,7)]
   304        9.51318        9.51318        9.51318    7[6-(1,6),6-(1,7),30-(7,7,7)]
   305       9.832148       9.832148       9.832148    7[6-(1,6),6-(1,7),30-(7,7,7)]
   306      12.396508      12.396508      12.396508    7[6-(1,6),6-(7,7),30-(7,7,7)]
   307       9.844763       9.844763       9.844763    7[6-(1,6),6-(1,7),30-(7,7,7)]
   308        9.51318        9.51318        9.51318    7[6-(1,6),6-(1,7),30-(7,7,7)]
   309       9.832148       9.832148       9.832148    7[6-(1,6),6-(1,7),30-(7,7,7)]
   310      12.396508      12.396508      12.396508    7[6-(1,6),6-(7,7),30-(7,7,7)]
   311       9.844763       9.844763       9.844763    7[6-(1,6),6-(1,7),30-(7,7,7)]
   312        9.51318        9.51318        9.51318    7[6-(1,6),6-(1,7),30-(7,7,7)]
   313       0.821748       0.821748       0.821748    7[6-(1,6),6-(1,7),30-(7,7,7)]
   314       3.386108       3.386108       3.386108    7[6-(1,6),6-(7,7),30-(7,7,7)]
   315       0.834363       0.834363       0.834363    7[6-(1,6),6-(1,7),30-(7,7,7)]
   316        0.50278        0.50278        0.50278    7[6-(1,6),6-(1,7),30-(7,7,7)]
   317       0.821748       0.821748       0.821748    7[6-(1,6),6-(1,7),30-(7,7,7)]
   318       3.386108       3.386108       3.386108    7[6-(1,6),6-(7,7),30-(7,7,7)]
   319       0.834363       0.834363       0.834363    7[6-(1,6),6-(1,7),30-(7,7,7)]
   320        0.50278        0.50278        0.50278    7[6-(1,6),6-(1,7),30-(7,7,7)]
   321       0.821748       0.821748       0.821748    7[6-(1,6),6-(1,7),30-(7,7,7)]
   322       3.386108       3.386108       3.386108    7[6-(1,6),6-(7,7),30-(7,7,7)]
   323       0.834363       0.834363       0.834363    7[6-(1,6),6-(1,7),30-(7,7,7)]
   324        0.50278        0.50278        0.50278    7[6-(1,6),6-(1,7),30-(7,7,7)]
   325       8.188652       8.188652       8.188652    7[6-(1,6),6-(1,7),30-(7,7,7)]
   326       5.624292       5.624292       5.624292    7[6-(1,6),6-(7,7),30-(7,7,7)]
   327       8.176037       8.176037       8.176037    7[6-(1,6),6-(1,7),30-(7,7,7)]
   328        8.50762        8.50762        8.50762    7[6-(1,6),6-(1,7),30-(7,7,7)]
   329       8.188652       8.188652       8.188652    7[6-(1,6),6-(1,7),30-(7,7,7)]
   330       5.624292       5.624292       5.624292    7[6-(1,6),6-(7,7),30-(7,7,7)]
   331       8.176037       8.176037       8.176037    7[6-(1,6),6-(1,7),30-(7,7,7)]
   332        8.50762        8.50762        8.50762    7[6-(1,6),6-(1,7),30-(7,7,7)]
   333       8.188652       8.188652       8.188652    7[6-(1,6),6-(1,7),30-(7,7,7)]
   334       5.624292       5.624292       5.624292    7[6-(1,6),6-(7,7),30-(7,7,7)]
   335       8.176037       8.176037       8.176037    7[6-(1,6),6-(1,7),30-(7,7,7)]
   336        8.50762        8.50762        8.50762    7[6-(1,6),6-(1,7),30-(7,7,7)]
   337      17.199052      17.199052      17.199052    7[6-(1,6),6-(1,7),30-(7,7,7)]
   338      14.634692      14.634692      14.634692    7[6-(1,6),6-(7,7),30-(7,7,7)]
   339      17.186437      17.186437      17.186437    7[6-(1,6),6-(1,7),30-(7,7,7)]
   340       17.51802       17.51802       17.51802    7[6-(1,6),6-(1,7),30-(7,7,7)]
   341      17.199052      17.199052      17.199052    7[6-(1,6),6-(1,7),30-(7,7,7)]
   342      14.634692      14.634692      14.634692    7[6-(1,6),6-(7,7),30-(7,7,7)]
   343      17.186437      17.186437      17.186437    7[6-(1,6),6-(1,7),30-(7,7,7)]
   344       17.51802       17.51802       17.51802    7[6-(1,6),6-(1,7),30-(7,7,7)]
   345      17.199052      17.199052      17.199052    7[6-(1,6),6-(1,7),30-(7,7,7)]
   346      14.634692      14.634692      14.634692    7[6-(1,6),6-(7,7),30-(7,7,7)]
   347      17.186437      17.186437      17.186437    7[6-(1,6),6-(1,7),30-(7,7,7)]
   348       17.51802       17.51802       17.51802    7[6-(1,6),6-(1,7),30-(7,7,7)]
   349       8.188652       8.188652       8.188652    7[6-(1,6),6-(1,7),30-(7,7,7)]
   350       5.624292       5.624292       5.624292    7[6-(1,6),6-(7,7),30-(7,7,7)]
   351       8.176037       8.176037       8.176037    7[6-(1,6),6-(1,7),30-(7,7,7)]
   352        8.50762        8.50762        8.50762    7[6-(1,6),6-(1,7),30-(7,7,7)]
   353       8.188652       8.188652       8.188652    7[6-(1,6),6-(1,7),30-(7,7,7)]
   354       5.624292       5.624292       5.624292    7[6-(1,6),6-(7,7),30-(7,7,7)]
   355       8.176037       8.176037       8.176037    7[6-(1,6),6-(1,7),30-(7,7,7)]
   356        8.50762        8.50762        8.50762    7[6-(1,6),6-(1,7),30-(7,7,7)]
   357       8.188652       8.188652       8.188652    7[6-(1,6),6-(1,7),30-(7,7,7)]
   358       5.624292       5.624292       5.624292    7[6-(1,6),6-(7,7),30-(7,7,7)]
   359       8.176037       8.176037       8.176037    7[6-(1,6),6-(1,7),30-(7,7,7)]
   360        8.50762        8.50762        8.50762    7[6-(1,6),6-(1,7),30-(7,7,7)]
   361      17.199052      17.199052      17.199052    7[6-(1,6),6-(1,7),30-(7,7,7)]
   362      14.634692      14.634692      14.634692    7[6-(1,6),6-(7,7),30-(7,7,7)]
   363      17.186437      17.186437      17.186437    7[6-(1,6),6-(1,7),30-(7,7,7)]
   364       17.51802       17.51802       17.51802    7[6-(1,6),6-(1,7),30-(7,7,7)]
   365      17.199052      17.199052      17.199052    7[6-(1,6),6-(1,7),30-(7,7,7)]
   366      14.634692      14.634692      14.634692    7[6-(1,6),6-(7,7),30-(7,7,7)]
   367      17.186437      17.186437      17.186437    7[6-(1,6),6-(1,7),30-(7,7,7)]
   368       17.51802       17.51802       17.51802    7[6-(1,6),6-(1,7),30-(7,7,7)]
   369      17.199052      17.199052      17.199052    7[6-(1,6),6-(1,7),30-(7,7,7)]
   370      14.634692      14.634692      14.634692    7[6-(1,6),6-(7,7),30-(7,7,7)]
   371      17.186437      17.186437      17.186437    7[6-(1,6),6-(1,7),30-(7,7,7)]
   372       17.51802       17.51802       17.51802    7[6-(1,6),6-(1,7),30-(7,7,7)]
   373       9.832148       9.832148       9.832148    7[6-(1,6),6-(1,7),30-(7,7,7)]
   374      12.396508      12.396508      12.396508    7[6-(1,6),6-(7,7),30-(7,7,7)]
   375       9.844763       9.844763       9.844763    7[6-(1,6),6-(1,7),30-(7,7,7)]
   376        9.51318        9.51318        9.51318    7[6-(1,6),6-(1,7),30-(7,7,7)]
   377       9.832148       9.832148       9.832148    7[6-(1,6),6-(1,7),30-(7,7,7)]
   378      12.396508      12.396508      12.396508    7[6-(1,6),6-(7,7),30-(7,7,7)]
   379       9.844763       9.844763       9.844763    7[6-(1,6),6-(1,7),30-(7,7,7)]
   380        9.51318        9.51318        9.51318    7[6-(1,6),6-(1,7),30-(7,7,7)]
   381       9.832148       9.832148       9.832148    7[6-(1,6),6-(1,7),30-(7,7,7)]
   382      12.396508      12.396508      12.396508    7[6-(1,6),6-(7,7),30-(7,7,7)]
   383       9.844763       9.844763       9.844763    7[6-(1,6),6-(1,7),30-(7,7,7)]
   384        9.51318        9.51318        9.51318    7[6-(1,6),6-(1,7),30-(7,7,7)]
   385       0.821748       0.821748       0.821748    7[6-(1,6),6-(1,7),30-(7,7,7)]
   386       3.386108       3.386108       3.386108    7[6-(1,6),6-(7,7),30-(7,7,7)]
   387       0.834363       0.834363       0.834363    7[6-(1,6),6-(1,7),30-(7,7,7)]
   388        0.50278        0.50278        0.50278    7[6-(1,6),6-(1,7),30-(7,7,7)]
   389       0.821748       0.821748       0.821748    7[6-(1,6),6-(1,7),30-(7,7,7)]
   390       3.386108       3.386108       3.386108    7[6-(1,6),6-(7,7),30-(7,7,7)]
   391       0.834363       0.834363       0.834363    7[6-(1,6),6-(1,7),30-(7,7,7)]
   392        0.50278        0.50278        0.50278    7[6-(1,6),6-(1,7),30-(7,7,7)]
   393       0.821748       0.821748       0.821748    7[6-(1,6),6-(1,7),30-(7,7,7)]
   394       3.386108       3.386108       3.386108    7[6-(1,6),6-(7,7),30-(7,7,7)]
   395       0.834363       0.834363       0.834363    7[6-(1,6),6-(1,7),30-(7,7,7)]
   396        0.50278        0.50278        0.50278    7[6-(1,6),6-(1,7),30-(7,7,7)]
   397        13.5156        13.5156        13.5156    7[6-(7,7),8-(0),8-(0)]
   398        13.5156        13.5156        13.5156    7[6-(7,7),8-(0),8-(0)]
   399        13.5156        13.5156        13.5156    7[6-(7,7),8-(0),8-(0)]
   400         4.5052         4.5052         4.5052    7[6-(7,7),8-(0),8-(0)]
   401         4.5052         4.5052         4.5052    7[6-(7,7),8-(0),8-(0)]
   402         4.5052         4.5052         4.5052    7[6-(7,7),8-(0),8-(0)]
   403         4.5052         4.5052         4.5052    7[6-(7,7),8-(0),8-(0)]
   404         4.5052         4.5052         4.5052    7[6-(7,7),8-(0),8-(0)]
   405         4.5052         4.5052         4.5052    7[6-(7,7),8-(0),8-(0)]
   406        13.5156        13.5156        13.5156    7[6-(7,7),8-(0),8-(0)]
   407        13.5156        13.5156        13.5156    7[6-(7,7),8-(0),8-(0)]
   408        13.5156        13.5156        13.5156    7[6-(7,7),8-(0),8-(0)]
   409      12.439758      12.439758      12.439758    8[7-(6,8)]
   410      12.439758      12.439758      12.439758    8[7-(6,8)]
   411      12.439758      12.439758      12.439758    8[7-(6,8)]
   412       3.429358       3.429358       3.429358    8[7-(6,8)]
   413       3.429358       3.429358       3.429358    8[7-(6,8)]
   414       3.429358       3.429358       3.429358    8[7-(6,8)]
   415       5.581042       5.581042       5.581042    8[7-(6,8)]
   416       5.581042       5.581042       5.581042    8[7-(6,8)]
   417       5.581042       5.581042       5.581042    8[7-(6,8)]
   418      14.591442      14.591442      14.591442    8[7-(6,8)]
   419      14.591442      14.591442      14.591442    8[7-(6,8)]
   420      14.591442      14.591442      14.591442    8[7-(6,8)]
   421       5.581042       5.581042       5.581042    8[7-(6,8)]
   422       5.581042       5.581042       5.581042    8[7-(6,8)]
   423       5.581042       5.581042       5.581042    8[7-(6,8)]
   424      14.591442      14.591442      14.591442    8[7-(6,8)]
   425      14.591442      14.591442      14.591442    8[7-(6,8)]
   426      14.591442      14.591442      14.591442    8[7-(6,8)]
   427      12.439758      12.439758      12.439758    8[7-(6,8)]
   428      12.439758      12.439758      12.439758    8[7-(6,8)]
   429      12.439758      12.439758      12.439758    8[7-(6,8)]
   430       3.429358       3.429358       3.429358    8[7-(6,8)]
   431       3.429358       3.429358       3.429358    8[7-(6,8)]
   432       3.429358       3.429358       3.429358    8[7-(6,8)]
