# Supplementary material for: A collection of forcefield precursors for metal–organic frameworks
Source: RSC Adv. 2019 Nov 13;9(63):36492–507. doi: 10.1039/c9ra07327b (PMC9075174; doi:10.1039/c9ra07327b)
Supplement: RA-009-C9RA07327B-s866 [file RA-009-C9RA07327B-s866.txt]

GITVEL01_clean

18.020800    0.000000    0.000000
0.000000    27.011100    0.000000
0.000000    -13.505550    23.392299

     1      10.445937      10.445937      10.445937    30[7-(6,6),7-(6,6),7-(6,6),7-(6,6)]
     2      10.445937      10.445937      10.445937    30[7-(6,6),7-(6,6),7-(6,6),7-(6,6)]
     3      10.445937      10.445937      10.445937    30[7-(6,6),7-(6,6),7-(6,6),7-(6,6)]
     4       1.435537       1.435537       1.435537    30[7-(6,6),7-(6,6),7-(6,6),7-(6,6)]
     5       1.435537       1.435537       1.435537    30[7-(6,6),7-(6,6),7-(6,6),7-(6,6)]
     6       1.435537       1.435537       1.435537    30[7-(6,6),7-(6,6),7-(6,6),7-(6,6)]
     7       7.574863       7.574863       7.574863    30[7-(6,6),7-(6,6),7-(6,6),7-(6,6)]
     8       7.574863       7.574863       7.574863    30[7-(6,6),7-(6,6),7-(6,6),7-(6,6)]
     9       7.574863       7.574863       7.574863    30[7-(6,6),7-(6,6),7-(6,6),7-(6,6)]
    10      16.585263      16.585263      16.585263    30[7-(6,6),7-(6,6),7-(6,6),7-(6,6)]
    11      16.585263      16.585263      16.585263    30[7-(6,6),7-(6,6),7-(6,6),7-(6,6)]
    12      16.585263      16.585263      16.585263    30[7-(6,6),7-(6,6),7-(6,6),7-(6,6)]
    13       7.574863       7.574863       7.574863    30[7-(6,6),7-(6,6),7-(6,6),7-(6,6)]
    14       7.574863       7.574863       7.574863    30[7-(6,6),7-(6,6),7-(6,6),7-(6,6)]
    15       7.574863       7.574863       7.574863    30[7-(6,6),7-(6,6),7-(6,6),7-(6,6)]
    16      16.585263      16.585263      16.585263    30[7-(6,6),7-(6,6),7-(6,6),7-(6,6)]
    17      16.585263      16.585263      16.585263    30[7-(6,6),7-(6,6),7-(6,6),7-(6,6)]
    18      16.585263      16.585263      16.585263    30[7-(6,6),7-(6,6),7-(6,6),7-(6,6)]
    19      10.445937      10.445937      10.445937    30[7-(6,6),7-(6,6),7-(6,6),7-(6,6)]
    20      10.445937      10.445937      10.445937    30[7-(6,6),7-(6,6),7-(6,6),7-(6,6)]
    21      10.445937      10.445937      10.445937    30[7-(6,6),7-(6,6),7-(6,6),7-(6,6)]
    22       1.435537       1.435537       1.435537    30[7-(6,6),7-(6,6),7-(6,6),7-(6,6)]
    23       1.435537       1.435537       1.435537    30[7-(6,6),7-(6,6),7-(6,6),7-(6,6)]
    24       1.435537       1.435537       1.435537    30[7-(6,6),7-(6,6),7-(6,6),7-(6,6)]
    25        8.02286        8.02286        8.02286    1[6-(6,7)]
    26      12.291988      12.291988      12.291988    1[6-(6,7)]
    27       7.784986       7.784986       7.784986    1[6-(6,7)]
    28       9.558232       9.558232       9.558232    1[6-(6,7)]
    29        8.02286        8.02286        8.02286    1[6-(6,7)]
    30      12.291988      12.291988      12.291988    1[6-(6,7)]
    31       7.784986       7.784986       7.784986    1[6-(6,7)]
    32       9.558232       9.558232       9.558232    1[6-(6,7)]
    33        8.02286        8.02286        8.02286    1[6-(6,7)]
    34      12.291988      12.291988      12.291988    1[6-(6,7)]
    35       7.784986       7.784986       7.784986    1[6-(6,7)]
    36       9.558232       9.558232       9.558232    1[6-(6,7)]
    37       17.03326       17.03326       17.03326    1[6-(6,7)]
    38       3.281588       3.281588       3.281588    1[6-(6,7)]
    39      16.795386      16.795386      16.795386    1[6-(6,7)]
    40       0.547832       0.547832       0.547832    1[6-(6,7)]
    41       17.03326       17.03326       17.03326    1[6-(6,7)]
    42       3.281588       3.281588       3.281588    1[6-(6,7)]
    43      16.795386      16.795386      16.795386    1[6-(6,7)]
    44       0.547832       0.547832       0.547832    1[6-(6,7)]
    45       17.03326       17.03326       17.03326    1[6-(6,7)]
    46       3.281588       3.281588       3.281588    1[6-(6,7)]
    47      16.795386      16.795386      16.795386    1[6-(6,7)]
    48       0.547832       0.547832       0.547832    1[6-(6,7)]
    49        9.99794        9.99794        9.99794    1[6-(6,7)]
    50       5.728812       5.728812       5.728812    1[6-(6,7)]
    51      10.235814      10.235814      10.235814    1[6-(6,7)]
    52       8.462568       8.462568       8.462568    1[6-(6,7)]
    53        9.99794        9.99794        9.99794    1[6-(6,7)]
    54       5.728812       5.728812       5.728812    1[6-(6,7)]
    55      10.235814      10.235814      10.235814    1[6-(6,7)]
    56       8.462568       8.462568       8.462568    1[6-(6,7)]
    57        9.99794        9.99794        9.99794    1[6-(6,7)]
    58       5.728812       5.728812       5.728812    1[6-(6,7)]
    59      10.235814      10.235814      10.235814    1[6-(6,7)]
    60       8.462568       8.462568       8.462568    1[6-(6,7)]
    61        0.98754        0.98754        0.98754    1[6-(6,7)]
    62      14.739212      14.739212      14.739212    1[6-(6,7)]
    63       1.225414       1.225414       1.225414    1[6-(6,7)]
    64      17.472968      17.472968      17.472968    1[6-(6,7)]
    65        0.98754        0.98754        0.98754    1[6-(6,7)]
    66      14.739212      14.739212      14.739212    1[6-(6,7)]
    67       1.225414       1.225414       1.225414    1[6-(6,7)]
    68      17.472968      17.472968      17.472968    1[6-(6,7)]
    69        0.98754        0.98754        0.98754    1[6-(6,7)]
    70      14.739212      14.739212      14.739212    1[6-(6,7)]
    71       1.225414       1.225414       1.225414    1[6-(6,7)]
    72      17.472968      17.472968      17.472968    1[6-(6,7)]
    73        9.99794        9.99794        9.99794    1[6-(6,7)]
    74       5.728812       5.728812       5.728812    1[6-(6,7)]
    75      10.235814      10.235814      10.235814    1[6-(6,7)]
    76       8.462568       8.462568       8.462568    1[6-(6,7)]
    77        9.99794        9.99794        9.99794    1[6-(6,7)]
    78       5.728812       5.728812       5.728812    1[6-(6,7)]
    79      10.235814      10.235814      10.235814    1[6-(6,7)]
    80       8.462568       8.462568       8.462568    1[6-(6,7)]
    81        9.99794        9.99794        9.99794    1[6-(6,7)]
    82       5.728812       5.728812       5.728812    1[6-(6,7)]
    83      10.235814      10.235814      10.235814    1[6-(6,7)]
    84       8.462568       8.462568       8.462568    1[6-(6,7)]
    85        0.98754        0.98754        0.98754    1[6-(6,7)]
    86      14.739212      14.739212      14.739212    1[6-(6,7)]
    87       1.225414       1.225414       1.225414    1[6-(6,7)]
    88      17.472968      17.472968      17.472968    1[6-(6,7)]
    89        0.98754        0.98754        0.98754    1[6-(6,7)]
    90      14.739212      14.739212      14.739212    1[6-(6,7)]
    91       1.225414       1.225414       1.225414    1[6-(6,7)]
    92      17.472968      17.472968      17.472968    1[6-(6,7)]
    93        0.98754        0.98754        0.98754    1[6-(6,7)]
    94      14.739212      14.739212      14.739212    1[6-(6,7)]
    95       1.225414       1.225414       1.225414    1[6-(6,7)]
    96      17.472968      17.472968      17.472968    1[6-(6,7)]
    97        8.02286        8.02286        8.02286    1[6-(6,7)]
    98      12.291988      12.291988      12.291988    1[6-(6,7)]
    99       7.784986       7.784986       7.784986    1[6-(6,7)]
   100       9.558232       9.558232       9.558232    1[6-(6,7)]
   101        8.02286        8.02286        8.02286    1[6-(6,7)]
   102      12.291988      12.291988      12.291988    1[6-(6,7)]
   103       7.784986       7.784986       7.784986    1[6-(6,7)]
   104       9.558232       9.558232       9.558232    1[6-(6,7)]
   105        8.02286        8.02286        8.02286    1[6-(6,7)]
   106      12.291988      12.291988      12.291988    1[6-(6,7)]
   107       7.784986       7.784986       7.784986    1[6-(6,7)]
   108       9.558232       9.558232       9.558232    1[6-(6,7)]
   109       17.03326       17.03326       17.03326    1[6-(6,7)]
   110       3.281588       3.281588       3.281588    1[6-(6,7)]
   111      16.795386      16.795386      16.795386    1[6-(6,7)]
   112       0.547832       0.547832       0.547832    1[6-(6,7)]
   113       17.03326       17.03326       17.03326    1[6-(6,7)]
   114       3.281588       3.281588       3.281588    1[6-(6,7)]
   115      16.795386      16.795386      16.795386    1[6-(6,7)]
   116       0.547832       0.547832       0.547832    1[6-(6,7)]
   117       17.03326       17.03326       17.03326    1[6-(6,7)]
   118       3.281588       3.281588       3.281588    1[6-(6,7)]
   119      16.795386      16.795386      16.795386    1[6-(6,7)]
   120       0.547832       0.547832       0.547832    1[6-(6,7)]
   121      11.333281      11.333281      11.333281    1[6-(7,7)]
   122      11.333281      11.333281      11.333281    1[6-(7,7)]
   123      11.333281      11.333281      11.333281    1[6-(7,7)]
   124       2.322881       2.322881       2.322881    1[6-(7,7)]
   125       2.322881       2.322881       2.322881    1[6-(7,7)]
   126       2.322881       2.322881       2.322881    1[6-(7,7)]
   127       6.687519       6.687519       6.687519    1[6-(7,7)]
   128       6.687519       6.687519       6.687519    1[6-(7,7)]
   129       6.687519       6.687519       6.687519    1[6-(7,7)]
   130      15.697919      15.697919      15.697919    1[6-(7,7)]
   131      15.697919      15.697919      15.697919    1[6-(7,7)]
   132      15.697919      15.697919      15.697919    1[6-(7,7)]
   133      11.304448      11.304448      11.304448    1[6-(7,7)]
   134      11.304448      11.304448      11.304448    1[6-(7,7)]
   135      11.304448      11.304448      11.304448    1[6-(7,7)]
   136       2.294048       2.294048       2.294048    1[6-(7,7)]
   137       2.294048       2.294048       2.294048    1[6-(7,7)]
   138       2.294048       2.294048       2.294048    1[6-(7,7)]
   139       6.716352       6.716352       6.716352    1[6-(7,7)]
   140       6.716352       6.716352       6.716352    1[6-(7,7)]
   141       6.716352       6.716352       6.716352    1[6-(7,7)]
   142      15.726752      15.726752      15.726752    1[6-(7,7)]
   143      15.726752      15.726752      15.726752    1[6-(7,7)]
   144      15.726752      15.726752      15.726752    1[6-(7,7)]
   145         9.0104         9.0104         9.0104    1[6-(7,7)]
   146         9.0104         9.0104         9.0104    1[6-(7,7)]
   147         9.0104         9.0104         9.0104    1[6-(7,7)]
   148            0.0            0.0            0.0    1[6-(7,7)]
   149            0.0            0.0            0.0    1[6-(7,7)]
   150            0.0            0.0            0.0    1[6-(7,7)]
   151         9.0104         9.0104         9.0104    1[6-(7,7)]
   152         9.0104         9.0104         9.0104    1[6-(7,7)]
   153         9.0104         9.0104         9.0104    1[6-(7,7)]
   154            0.0            0.0            0.0    1[6-(7,7)]
   155            0.0            0.0            0.0    1[6-(7,7)]
   156            0.0            0.0            0.0    1[6-(7,7)]
   157       8.675213       8.675213       8.675213    6[1-(0),6-(1,7),7-(6,30)]
   158       12.83081       12.83081       12.83081    6[1-(0),6-(1,7),7-(6,30)]
   159       8.534651       8.534651       8.534651    6[1-(0),6-(1,7),7-(6,30)]
   160       9.316754       9.316754       9.316754    6[1-(0),6-(1,7),7-(6,30)]
   161       8.675213       8.675213       8.675213    6[1-(0),6-(1,7),7-(6,30)]
   162       12.83081       12.83081       12.83081    6[1-(0),6-(1,7),7-(6,30)]
   163       8.534651       8.534651       8.534651    6[1-(0),6-(1,7),7-(6,30)]
   164       9.316754       9.316754       9.316754    6[1-(0),6-(1,7),7-(6,30)]
   165       8.675213       8.675213       8.675213    6[1-(0),6-(1,7),7-(6,30)]
   166       12.83081       12.83081       12.83081    6[1-(0),6-(1,7),7-(6,30)]
   167       8.534651       8.534651       8.534651    6[1-(0),6-(1,7),7-(6,30)]
   168       9.316754       9.316754       9.316754    6[1-(0),6-(1,7),7-(6,30)]
   169      17.685613      17.685613      17.685613    6[1-(0),6-(1,7),7-(6,30)]
   170        3.82041        3.82041        3.82041    6[1-(0),6-(1,7),7-(6,30)]
   171      17.545051      17.545051      17.545051    6[1-(0),6-(1,7),7-(6,30)]
   172       0.306354       0.306354       0.306354    6[1-(0),6-(1,7),7-(6,30)]
   173      17.685613      17.685613      17.685613    6[1-(0),6-(1,7),7-(6,30)]
   174        3.82041        3.82041        3.82041    6[1-(0),6-(1,7),7-(6,30)]
   175      17.545051      17.545051      17.545051    6[1-(0),6-(1,7),7-(6,30)]
   176       0.306354       0.306354       0.306354    6[1-(0),6-(1,7),7-(6,30)]
   177      17.685613      17.685613      17.685613    6[1-(0),6-(1,7),7-(6,30)]
   178        3.82041        3.82041        3.82041    6[1-(0),6-(1,7),7-(6,30)]
   179      17.545051      17.545051      17.545051    6[1-(0),6-(1,7),7-(6,30)]
   180       0.306354       0.306354       0.306354    6[1-(0),6-(1,7),7-(6,30)]
   181       9.345587       9.345587       9.345587    6[1-(0),6-(1,7),7-(6,30)]
   182        5.18999        5.18999        5.18999    6[1-(0),6-(1,7),7-(6,30)]
   183       9.486149       9.486149       9.486149    6[1-(0),6-(1,7),7-(6,30)]
   184       8.704046       8.704046       8.704046    6[1-(0),6-(1,7),7-(6,30)]
   185       9.345587       9.345587       9.345587    6[1-(0),6-(1,7),7-(6,30)]
   186        5.18999        5.18999        5.18999    6[1-(0),6-(1,7),7-(6,30)]
   187       9.486149       9.486149       9.486149    6[1-(0),6-(1,7),7-(6,30)]
   188       8.704046       8.704046       8.704046    6[1-(0),6-(1,7),7-(6,30)]
   189       9.345587       9.345587       9.345587    6[1-(0),6-(1,7),7-(6,30)]
   190        5.18999        5.18999        5.18999    6[1-(0),6-(1,7),7-(6,30)]
   191       9.486149       9.486149       9.486149    6[1-(0),6-(1,7),7-(6,30)]
   192       8.704046       8.704046       8.704046    6[1-(0),6-(1,7),7-(6,30)]
   193       0.335187       0.335187       0.335187    6[1-(0),6-(1,7),7-(6,30)]
   194       14.20039       14.20039       14.20039    6[1-(0),6-(1,7),7-(6,30)]
   195       0.475749       0.475749       0.475749    6[1-(0),6-(1,7),7-(6,30)]
   196      17.714446      17.714446      17.714446    6[1-(0),6-(1,7),7-(6,30)]
   197       0.335187       0.335187       0.335187    6[1-(0),6-(1,7),7-(6,30)]
   198       14.20039       14.20039       14.20039    6[1-(0),6-(1,7),7-(6,30)]
   199       0.475749       0.475749       0.475749    6[1-(0),6-(1,7),7-(6,30)]
   200      17.714446      17.714446      17.714446    6[1-(0),6-(1,7),7-(6,30)]
   201       0.335187       0.335187       0.335187    6[1-(0),6-(1,7),7-(6,30)]
   202       14.20039       14.20039       14.20039    6[1-(0),6-(1,7),7-(6,30)]
   203       0.475749       0.475749       0.475749    6[1-(0),6-(1,7),7-(6,30)]
   204      17.714446      17.714446      17.714446    6[1-(0),6-(1,7),7-(6,30)]
   205       9.345587       9.345587       9.345587    6[1-(0),6-(1,7),7-(6,30)]
   206        5.18999        5.18999        5.18999    6[1-(0),6-(1,7),7-(6,30)]
   207       9.486149       9.486149       9.486149    6[1-(0),6-(1,7),7-(6,30)]
   208       8.704046       8.704046       8.704046    6[1-(0),6-(1,7),7-(6,30)]
   209       9.345587       9.345587       9.345587    6[1-(0),6-(1,7),7-(6,30)]
   210        5.18999        5.18999        5.18999    6[1-(0),6-(1,7),7-(6,30)]
   211       9.486149       9.486149       9.486149    6[1-(0),6-(1,7),7-(6,30)]
   212       8.704046       8.704046       8.704046    6[1-(0),6-(1,7),7-(6,30)]
   213       9.345587       9.345587       9.345587    6[1-(0),6-(1,7),7-(6,30)]
   214        5.18999        5.18999        5.18999    6[1-(0),6-(1,7),7-(6,30)]
   215       9.486149       9.486149       9.486149    6[1-(0),6-(1,7),7-(6,30)]
   216       8.704046       8.704046       8.704046    6[1-(0),6-(1,7),7-(6,30)]
   217       0.335187       0.335187       0.335187    6[1-(0),6-(1,7),7-(6,30)]
   218       14.20039       14.20039       14.20039    6[1-(0),6-(1,7),7-(6,30)]
   219       0.475749       0.475749       0.475749    6[1-(0),6-(1,7),7-(6,30)]
   220      17.714446      17.714446      17.714446    6[1-(0),6-(1,7),7-(6,30)]
   221       0.335187       0.335187       0.335187    6[1-(0),6-(1,7),7-(6,30)]
   222       14.20039       14.20039       14.20039    6[1-(0),6-(1,7),7-(6,30)]
   223       0.475749       0.475749       0.475749    6[1-(0),6-(1,7),7-(6,30)]
   224      17.714446      17.714446      17.714446    6[1-(0),6-(1,7),7-(6,30)]
   225       0.335187       0.335187       0.335187    6[1-(0),6-(1,7),7-(6,30)]
   226       14.20039       14.20039       14.20039    6[1-(0),6-(1,7),7-(6,30)]
   227       0.475749       0.475749       0.475749    6[1-(0),6-(1,7),7-(6,30)]
   228      17.714446      17.714446      17.714446    6[1-(0),6-(1,7),7-(6,30)]
   229       8.675213       8.675213       8.675213    6[1-(0),6-(1,7),7-(6,30)]
   230       12.83081       12.83081       12.83081    6[1-(0),6-(1,7),7-(6,30)]
   231       8.534651       8.534651       8.534651    6[1-(0),6-(1,7),7-(6,30)]
   232       9.316754       9.316754       9.316754    6[1-(0),6-(1,7),7-(6,30)]
   233       8.675213       8.675213       8.675213    6[1-(0),6-(1,7),7-(6,30)]
   234       12.83081       12.83081       12.83081    6[1-(0),6-(1,7),7-(6,30)]
   235       8.534651       8.534651       8.534651    6[1-(0),6-(1,7),7-(6,30)]
   236       9.316754       9.316754       9.316754    6[1-(0),6-(1,7),7-(6,30)]
   237       8.675213       8.675213       8.675213    6[1-(0),6-(1,7),7-(6,30)]
   238       12.83081       12.83081       12.83081    6[1-(0),6-(1,7),7-(6,30)]
   239       8.534651       8.534651       8.534651    6[1-(0),6-(1,7),7-(6,30)]
   240       9.316754       9.316754       9.316754    6[1-(0),6-(1,7),7-(6,30)]
   241      17.685613      17.685613      17.685613    6[1-(0),6-(1,7),7-(6,30)]
   242        3.82041        3.82041        3.82041    6[1-(0),6-(1,7),7-(6,30)]
   243      17.545051      17.545051      17.545051    6[1-(0),6-(1,7),7-(6,30)]
   244       0.306354       0.306354       0.306354    6[1-(0),6-(1,7),7-(6,30)]
   245      17.685613      17.685613      17.685613    6[1-(0),6-(1,7),7-(6,30)]
   246        3.82041        3.82041        3.82041    6[1-(0),6-(1,7),7-(6,30)]
   247      17.545051      17.545051      17.545051    6[1-(0),6-(1,7),7-(6,30)]
   248       0.306354       0.306354       0.306354    6[1-(0),6-(1,7),7-(6,30)]
   249      17.685613      17.685613      17.685613    6[1-(0),6-(1,7),7-(6,30)]
   250        3.82041        3.82041        3.82041    6[1-(0),6-(1,7),7-(6,30)]
   251      17.545051      17.545051      17.545051    6[1-(0),6-(1,7),7-(6,30)]
   252       0.306354       0.306354       0.306354    6[1-(0),6-(1,7),7-(6,30)]
   253       10.40521       10.40521       10.40521    6[1-(0),7-(6,30),7-(6,30)]
   254       10.40521       10.40521       10.40521    6[1-(0),7-(6,30),7-(6,30)]
   255       10.40521       10.40521       10.40521    6[1-(0),7-(6,30),7-(6,30)]
   256        1.39481        1.39481        1.39481    6[1-(0),7-(6,30),7-(6,30)]
   257        1.39481        1.39481        1.39481    6[1-(0),7-(6,30),7-(6,30)]
   258        1.39481        1.39481        1.39481    6[1-(0),7-(6,30),7-(6,30)]
   259        7.61559        7.61559        7.61559    6[1-(0),7-(6,30),7-(6,30)]
   260        7.61559        7.61559        7.61559    6[1-(0),7-(6,30),7-(6,30)]
   261        7.61559        7.61559        7.61559    6[1-(0),7-(6,30),7-(6,30)]
   262       16.62599       16.62599       16.62599    6[1-(0),7-(6,30),7-(6,30)]
   263       16.62599       16.62599       16.62599    6[1-(0),7-(6,30),7-(6,30)]
   264       16.62599       16.62599       16.62599    6[1-(0),7-(6,30),7-(6,30)]
   265        13.5156        13.5156        13.5156    6[7-(6,30),7-(6,30),7-(8,8)]
   266        13.5156        13.5156        13.5156    6[7-(6,30),7-(6,30),7-(8,8)]
   267        13.5156        13.5156        13.5156    6[7-(6,30),7-(6,30),7-(8,8)]
   268         4.5052         4.5052         4.5052    6[7-(6,30),7-(6,30),7-(8,8)]
   269         4.5052         4.5052         4.5052    6[7-(6,30),7-(6,30),7-(8,8)]
   270         4.5052         4.5052         4.5052    6[7-(6,30),7-(6,30),7-(8,8)]
   271         4.5052         4.5052         4.5052    6[7-(6,30),7-(6,30),7-(8,8)]
   272         4.5052         4.5052         4.5052    6[7-(6,30),7-(6,30),7-(8,8)]
   273         4.5052         4.5052         4.5052    6[7-(6,30),7-(6,30),7-(8,8)]
   274        13.5156        13.5156        13.5156    6[7-(6,30),7-(6,30),7-(8,8)]
   275        13.5156        13.5156        13.5156    6[7-(6,30),7-(6,30),7-(8,8)]
   276        13.5156        13.5156        13.5156    6[7-(6,30),7-(6,30),7-(8,8)]
   277      10.443054      10.443054      10.443054    6[1-(0),7-(6,30),7-(6,30)]
   278      10.443054      10.443054      10.443054    6[1-(0),7-(6,30),7-(6,30)]
   279      10.443054      10.443054      10.443054    6[1-(0),7-(6,30),7-(6,30)]
   280       1.432654       1.432654       1.432654    6[1-(0),7-(6,30),7-(6,30)]
   281       1.432654       1.432654       1.432654    6[1-(0),7-(6,30),7-(6,30)]
   282       1.432654       1.432654       1.432654    6[1-(0),7-(6,30),7-(6,30)]
   283       7.577746       7.577746       7.577746    6[1-(0),7-(6,30),7-(6,30)]
   284       7.577746       7.577746       7.577746    6[1-(0),7-(6,30),7-(6,30)]
   285       7.577746       7.577746       7.577746    6[1-(0),7-(6,30),7-(6,30)]
   286      16.588146      16.588146      16.588146    6[1-(0),7-(6,30),7-(6,30)]
   287      16.588146      16.588146      16.588146    6[1-(0),7-(6,30),7-(6,30)]
   288      16.588146      16.588146      16.588146    6[1-(0),7-(6,30),7-(6,30)]
   289         9.0104         9.0104         9.0104    6[1-(0),7-(6,30),7-(6,30)]
   290         9.0104         9.0104         9.0104    6[1-(0),7-(6,30),7-(6,30)]
   291         9.0104         9.0104         9.0104    6[1-(0),7-(6,30),7-(6,30)]
   292            0.0            0.0            0.0    6[1-(0),7-(6,30),7-(6,30)]
   293            0.0            0.0            0.0    6[1-(0),7-(6,30),7-(6,30)]
   294            0.0            0.0            0.0    6[1-(0),7-(6,30),7-(6,30)]
   295         9.0104         9.0104         9.0104    6[1-(0),7-(6,30),7-(6,30)]
   296         9.0104         9.0104         9.0104    6[1-(0),7-(6,30),7-(6,30)]
   297         9.0104         9.0104         9.0104    6[1-(0),7-(6,30),7-(6,30)]
   298            0.0            0.0            0.0    6[1-(0),7-(6,30),7-(6,30)]
   299            0.0            0.0            0.0    6[1-(0),7-(6,30),7-(6,30)]
   300            0.0            0.0            0.0    6[1-(0),7-(6,30),7-(6,30)]
   301       9.829265       9.829265       9.829265    7[6-(1,6),6-(1,7),30-(7,7,7)]
   302      12.391102      12.391102      12.391102    7[6-(1,6),6-(7,7),30-(7,7,7)]
   303       9.842961       9.842961       9.842961    7[6-(1,6),6-(1,7),30-(7,7,7)]
   304        9.52147        9.52147        9.52147    7[6-(1,6),6-(1,7),30-(7,7,7)]
   305       9.829265       9.829265       9.829265    7[6-(1,6),6-(1,7),30-(7,7,7)]
   306      12.391102      12.391102      12.391102    7[6-(1,6),6-(7,7),30-(7,7,7)]
   307       9.842961       9.842961       9.842961    7[6-(1,6),6-(1,7),30-(7,7,7)]
   308        9.52147        9.52147        9.52147    7[6-(1,6),6-(1,7),30-(7,7,7)]
   309       9.829265       9.829265       9.829265    7[6-(1,6),6-(1,7),30-(7,7,7)]
   310      12.391102      12.391102      12.391102    7[6-(1,6),6-(7,7),30-(7,7,7)]
   311       9.842961       9.842961       9.842961    7[6-(1,6),6-(1,7),30-(7,7,7)]
   312        9.52147        9.52147        9.52147    7[6-(1,6),6-(1,7),30-(7,7,7)]
   313       0.818865       0.818865       0.818865    7[6-(1,6),6-(1,7),30-(7,7,7)]
   314       3.380702       3.380702       3.380702    7[6-(1,6),6-(7,7),30-(7,7,7)]
   315       0.832561       0.832561       0.832561    7[6-(1,6),6-(1,7),30-(7,7,7)]
   316        0.51107        0.51107        0.51107    7[6-(1,6),6-(1,7),30-(7,7,7)]
   317       0.818865       0.818865       0.818865    7[6-(1,6),6-(1,7),30-(7,7,7)]
   318       3.380702       3.380702       3.380702    7[6-(1,6),6-(7,7),30-(7,7,7)]
   319       0.832561       0.832561       0.832561    7[6-(1,6),6-(1,7),30-(7,7,7)]
   320        0.51107        0.51107        0.51107    7[6-(1,6),6-(1,7),30-(7,7,7)]
   321       0.818865       0.818865       0.818865    7[6-(1,6),6-(1,7),30-(7,7,7)]
   322       3.380702       3.380702       3.380702    7[6-(1,6),6-(7,7),30-(7,7,7)]
   323       0.832561       0.832561       0.832561    7[6-(1,6),6-(1,7),30-(7,7,7)]
   324        0.51107        0.51107        0.51107    7[6-(1,6),6-(1,7),30-(7,7,7)]
   325       8.191535       8.191535       8.191535    7[6-(1,6),6-(1,7),30-(7,7,7)]
   326       5.629698       5.629698       5.629698    7[6-(1,6),6-(7,7),30-(7,7,7)]
   327       8.177839       8.177839       8.177839    7[6-(1,6),6-(1,7),30-(7,7,7)]
   328        8.49933        8.49933        8.49933    7[6-(1,6),6-(1,7),30-(7,7,7)]
   329       8.191535       8.191535       8.191535    7[6-(1,6),6-(1,7),30-(7,7,7)]
   330       5.629698       5.629698       5.629698    7[6-(1,6),6-(7,7),30-(7,7,7)]
   331       8.177839       8.177839       8.177839    7[6-(1,6),6-(1,7),30-(7,7,7)]
   332        8.49933        8.49933        8.49933    7[6-(1,6),6-(1,7),30-(7,7,7)]
   333       8.191535       8.191535       8.191535    7[6-(1,6),6-(1,7),30-(7,7,7)]
   334       5.629698       5.629698       5.629698    7[6-(1,6),6-(7,7),30-(7,7,7)]
   335       8.177839       8.177839       8.177839    7[6-(1,6),6-(1,7),30-(7,7,7)]
   336        8.49933        8.49933        8.49933    7[6-(1,6),6-(1,7),30-(7,7,7)]
   337      17.201935      17.201935      17.201935    7[6-(1,6),6-(1,7),30-(7,7,7)]
   338      14.640098      14.640098      14.640098    7[6-(1,6),6-(7,7),30-(7,7,7)]
   339      17.188239      17.188239      17.188239    7[6-(1,6),6-(1,7),30-(7,7,7)]
   340       17.50973       17.50973       17.50973    7[6-(1,6),6-(1,7),30-(7,7,7)]
   341      17.201935      17.201935      17.201935    7[6-(1,6),6-(1,7),30-(7,7,7)]
   342      14.640098      14.640098      14.640098    7[6-(1,6),6-(7,7),30-(7,7,7)]
   343      17.188239      17.188239      17.188239    7[6-(1,6),6-(1,7),30-(7,7,7)]
   344       17.50973       17.50973       17.50973    7[6-(1,6),6-(1,7),30-(7,7,7)]
   345      17.201935      17.201935      17.201935    7[6-(1,6),6-(1,7),30-(7,7,7)]
   346      14.640098      14.640098      14.640098    7[6-(1,6),6-(7,7),30-(7,7,7)]
   347      17.188239      17.188239      17.188239    7[6-(1,6),6-(1,7),30-(7,7,7)]
   348       17.50973       17.50973       17.50973    7[6-(1,6),6-(1,7),30-(7,7,7)]
   349       8.191535       8.191535       8.191535    7[6-(1,6),6-(1,7),30-(7,7,7)]
   350       5.629698       5.629698       5.629698    7[6-(1,6),6-(7,7),30-(7,7,7)]
   351       8.177839       8.177839       8.177839    7[6-(1,6),6-(1,7),30-(7,7,7)]
   352        8.49933        8.49933        8.49933    7[6-(1,6),6-(1,7),30-(7,7,7)]
   353       8.191535       8.191535       8.191535    7[6-(1,6),6-(1,7),30-(7,7,7)]
   354       5.629698       5.629698       5.629698    7[6-(1,6),6-(7,7),30-(7,7,7)]
   355       8.177839       8.177839       8.177839    7[6-(1,6),6-(1,7),30-(7,7,7)]
   356        8.49933        8.49933        8.49933    7[6-(1,6),6-(1,7),30-(7,7,7)]
   357       8.191535       8.191535       8.191535    7[6-(1,6),6-(1,7),30-(7,7,7)]
   358       5.629698       5.629698       5.629698    7[6-(1,6),6-(7,7),30-(7,7,7)]
   359       8.177839       8.177839       8.177839    7[6-(1,6),6-(1,7),30-(7,7,7)]
   360        8.49933        8.49933        8.49933    7[6-(1,6),6-(1,7),30-(7,7,7)]
   361      17.201935      17.201935      17.201935    7[6-(1,6),6-(1,7),30-(7,7,7)]
   362      14.640098      14.640098      14.640098    7[6-(1,6),6-(7,7),30-(7,7,7)]
   363      17.188239      17.188239      17.188239    7[6-(1,6),6-(1,7),30-(7,7,7)]
   364       17.50973       17.50973       17.50973    7[6-(1,6),6-(1,7),30-(7,7,7)]
   365      17.201935      17.201935      17.201935    7[6-(1,6),6-(1,7),30-(7,7,7)]
   366      14.640098      14.640098      14.640098    7[6-(1,6),6-(7,7),30-(7,7,7)]
   367      17.188239      17.188239      17.188239    7[6-(1,6),6-(1,7),30-(7,7,7)]
   368       17.50973       17.50973       17.50973    7[6-(1,6),6-(1,7),30-(7,7,7)]
   369      17.201935      17.201935      17.201935    7[6-(1,6),6-(1,7),30-(7,7,7)]
   370      14.640098      14.640098      14.640098    7[6-(1,6),6-(7,7),30-(7,7,7)]
   371      17.188239      17.188239      17.188239    7[6-(1,6),6-(1,7),30-(7,7,7)]
   372       17.50973       17.50973       17.50973    7[6-(1,6),6-(1,7),30-(7,7,7)]
   373       9.829265       9.829265       9.829265    7[6-(1,6),6-(1,7),30-(7,7,7)]
   374      12.391102      12.391102      12.391102    7[6-(1,6),6-(7,7),30-(7,7,7)]
   375       9.842961       9.842961       9.842961    7[6-(1,6),6-(1,7),30-(7,7,7)]
   376        9.52147        9.52147        9.52147    7[6-(1,6),6-(1,7),30-(7,7,7)]
   377       9.829265       9.829265       9.829265    7[6-(1,6),6-(1,7),30-(7,7,7)]
   378      12.391102      12.391102      12.391102    7[6-(1,6),6-(7,7),30-(7,7,7)]
   379       9.842961       9.842961       9.842961    7[6-(1,6),6-(1,7),30-(7,7,7)]
   380        9.52147        9.52147        9.52147    7[6-(1,6),6-(1,7),30-(7,7,7)]
   381       9.829265       9.829265       9.829265    7[6-(1,6),6-(1,7),30-(7,7,7)]
   382      12.391102      12.391102      12.391102    7[6-(1,6),6-(7,7),30-(7,7,7)]
   383       9.842961       9.842961       9.842961    7[6-(1,6),6-(1,7),30-(7,7,7)]
   384        9.52147        9.52147        9.52147    7[6-(1,6),6-(1,7),30-(7,7,7)]
   385       0.818865       0.818865       0.818865    7[6-(1,6),6-(1,7),30-(7,7,7)]
   386       3.380702       3.380702       3.380702    7[6-(1,6),6-(7,7),30-(7,7,7)]
   387       0.832561       0.832561       0.832561    7[6-(1,6),6-(1,7),30-(7,7,7)]
   388        0.51107        0.51107        0.51107    7[6-(1,6),6-(1,7),30-(7,7,7)]
   389       0.818865       0.818865       0.818865    7[6-(1,6),6-(1,7),30-(7,7,7)]
   390       3.380702       3.380702       3.380702    7[6-(1,6),6-(7,7),30-(7,7,7)]
   391       0.832561       0.832561       0.832561    7[6-(1,6),6-(1,7),30-(7,7,7)]
   392        0.51107        0.51107        0.51107    7[6-(1,6),6-(1,7),30-(7,7,7)]
   393       0.818865       0.818865       0.818865    7[6-(1,6),6-(1,7),30-(7,7,7)]
   394       3.380702       3.380702       3.380702    7[6-(1,6),6-(7,7),30-(7,7,7)]
   395       0.832561       0.832561       0.832561    7[6-(1,6),6-(1,7),30-(7,7,7)]
   396        0.51107        0.51107        0.51107    7[6-(1,6),6-(1,7),30-(7,7,7)]
   397        13.5156        13.5156        13.5156    7[6-(7,7),8-(0),8-(0)]
   398        13.5156        13.5156        13.5156    7[6-(7,7),8-(0),8-(0)]
   399        13.5156        13.5156        13.5156    7[6-(7,7),8-(0),8-(0)]
   400         4.5052         4.5052         4.5052    7[6-(7,7),8-(0),8-(0)]
   401         4.5052         4.5052         4.5052    7[6-(7,7),8-(0),8-(0)]
   402         4.5052         4.5052         4.5052    7[6-(7,7),8-(0),8-(0)]
   403         4.5052         4.5052         4.5052    7[6-(7,7),8-(0),8-(0)]
   404         4.5052         4.5052         4.5052    7[6-(7,7),8-(0),8-(0)]
   405         4.5052         4.5052         4.5052    7[6-(7,7),8-(0),8-(0)]
   406        13.5156        13.5156        13.5156    7[6-(7,7),8-(0),8-(0)]
   407        13.5156        13.5156        13.5156    7[6-(7,7),8-(0),8-(0)]
   408        13.5156        13.5156        13.5156    7[6-(7,7),8-(0),8-(0)]
   409      12.440659      12.440659      12.440659    8[7-(6,8)]
   410      12.440659      12.440659      12.440659    8[7-(6,8)]
   411      12.440659      12.440659      12.440659    8[7-(6,8)]
   412       3.430259       3.430259       3.430259    8[7-(6,8)]
   413       3.430259       3.430259       3.430259    8[7-(6,8)]
   414       3.430259       3.430259       3.430259    8[7-(6,8)]
   415       5.580141       5.580141       5.580141    8[7-(6,8)]
   416       5.580141       5.580141       5.580141    8[7-(6,8)]
   417       5.580141       5.580141       5.580141    8[7-(6,8)]
   418      14.590541      14.590541      14.590541    8[7-(6,8)]
   419      14.590541      14.590541      14.590541    8[7-(6,8)]
   420      14.590541      14.590541      14.590541    8[7-(6,8)]
   421       5.580141       5.580141       5.580141    8[7-(6,8)]
   422       5.580141       5.580141       5.580141    8[7-(6,8)]
   423       5.580141       5.580141       5.580141    8[7-(6,8)]
   424      14.590541      14.590541      14.590541    8[7-(6,8)]
   425      14.590541      14.590541      14.590541    8[7-(6,8)]
   426      14.590541      14.590541      14.590541    8[7-(6,8)]
   427      12.440659      12.440659      12.440659    8[7-(6,8)]
   428      12.440659      12.440659      12.440659    8[7-(6,8)]
   429      12.440659      12.440659      12.440659    8[7-(6,8)]
   430       3.430259       3.430259       3.430259    8[7-(6,8)]
   431       3.430259       3.430259       3.430259    8[7-(6,8)]
   432       3.430259       3.430259       3.430259    8[7-(6,8)]
