# Supplementary material for: A collection of forcefield precursors for metal–organic frameworks
Source: RSC Adv. 2019 Nov 13;9(63):36492–507. doi: 10.1039/c9ra07327b (PMC9075174; doi:10.1039/c9ra07327b)
Supplement: RA-009-C9RA07327B-s867 [file RA-009-C9RA07327B-s867.txt]

GITWIQ_clean

11.124800    0.000000    0.000000
5.562377    16.731944    0.000000
5.562406    1.808802    16.633877

     1      14.247307      14.247307      14.247307    30[7-(6,6),7-(6,6),7-(6,6),7-(6,6)]
     2       8.002272       8.002272       8.002272    30[7-(6,6),7-(6,6),7-(6,6),7-(6,6)]
     3      13.564679      13.564679      13.564679    30[7-(6,6),7-(6,6),7-(6,6),7-(6,6)]
     4       8.684908       8.684908       8.684908    30[7-(6,6),7-(6,6),7-(6,6),7-(6,6)]
     5       8.002276       8.002276       8.002276    30[7-(6,6),7-(6,6),7-(6,6),7-(6,6)]
     6      14.247311      14.247311      14.247311    30[7-(6,6),7-(6,6),7-(6,6),7-(6,6)]
     7       8.684904       8.684904       8.684904    30[7-(6,6),7-(6,6),7-(6,6),7-(6,6)]
     8      13.564675      13.564675      13.564675    30[7-(6,6),7-(6,6),7-(6,6),7-(6,6)]
     9      11.124796      11.124796      11.124796    30[7-(6,6),7-(6,6),7-(6,6),7-(6,6)]
    10      11.124787      11.124787      11.124787    30[7-(6,6),7-(6,6),7-(6,6),7-(6,6)]
    11       9.739761       9.739761       9.739761    1[6-(6,7)]
    12        8.58278        8.58278        8.58278    1[6-(6,7)]
    13       15.94851       15.94851       15.94851    1[6-(6,7)]
    14      17.392505      17.392505      17.392505    1[6-(6,7)]
    15      15.119709      15.119709      15.119709    1[6-(6,7)]
    16      12.509835      12.509835      12.509835    1[6-(6,7)]
    17       2.542017       2.542017       2.542017    1[6-(6,7)]
    18       6.301071       6.301071       6.301071    1[6-(6,7)]
    19      15.981872      15.981872      15.981872    1[6-(6,7)]
    20      18.254667      18.254667      18.254667    1[6-(6,7)]
    21      12.509832      12.509832      12.509832    1[6-(6,7)]
    22      13.666808      13.666808      13.666808    1[6-(6,7)]
    23      11.863471      11.863471      11.863471    1[6-(6,7)]
    24      15.981878      15.981878      15.981878    1[6-(6,7)]
    25      18.254676      18.254676      18.254676    1[6-(6,7)]
    26       9.739756       9.739756       9.739756    1[6-(6,7)]
    27       8.582778       8.582778       8.582778    1[6-(6,7)]
    28      10.386114      10.386114      10.386114    1[6-(6,7)]
    29      17.392494      17.392494      17.392494    1[6-(6,7)]
    30      15.119697      15.119697      15.119697    1[6-(6,7)]
    31      12.509822      12.509822      12.509822    1[6-(6,7)]
    32      13.666803      13.666803      13.666803    1[6-(6,7)]
    33       6.301073       6.301073       6.301073    1[6-(6,7)]
    34       4.857078       4.857078       4.857078    1[6-(6,7)]
    35       7.129874       7.129874       7.129874    1[6-(6,7)]
    36       9.739748       9.739748       9.739748    1[6-(6,7)]
    37      19.707566      19.707566      19.707566    1[6-(6,7)]
    38      15.948512      15.948512      15.948512    1[6-(6,7)]
    39       6.267711       6.267711       6.267711    1[6-(6,7)]
    40       3.994916       3.994916       3.994916    1[6-(6,7)]
    41       9.739751       9.739751       9.739751    1[6-(6,7)]
    42       8.582775       8.582775       8.582775    1[6-(6,7)]
    43      10.386112      10.386112      10.386112    1[6-(6,7)]
    44       6.267705       6.267705       6.267705    1[6-(6,7)]
    45       3.994907       3.994907       3.994907    1[6-(6,7)]
    46      12.509827      12.509827      12.509827    1[6-(6,7)]
    47      13.666805      13.666805      13.666805    1[6-(6,7)]
    48      11.863469      11.863469      11.863469    1[6-(6,7)]
    49       4.857089       4.857089       4.857089    1[6-(6,7)]
    50       7.129886       7.129886       7.129886    1[6-(6,7)]
    51       9.543963       9.543963       9.543963    6[1-(0),6-(1,7),7-(6,30)]
    52       8.906511       8.906511       8.906511    6[1-(0),6-(1,7),7-(6,30)]
    53       9.379313       9.379313       9.379313    6[7-(6,30),7-(6,30),7-(8,8)]
    54      15.406734      15.406734      15.406734    6[1-(0),6-(1,7),7-(6,30)]
    55      17.187813      17.187813      17.187813    6[7-(6,30),7-(6,30),7-(8,8)]
    56      17.141086      17.141086      17.141086    6[1-(0),6-(1,7),7-(6,30)]
    57      15.883984      15.883984      15.883984    6[1-(0),6-(1,7),7-(6,30)]
    58      12.705632      12.705632      12.705632    6[1-(0),6-(1,7),7-(6,30)]
    59       2.218285       2.218285       2.218285    6[1-(0),6-(1,7),7-(6,30)]
    60       12.87028       12.87028       12.87028    6[7-(6,30),7-(6,30),7-(8,8)]
    61       6.842849       6.842849       6.842849    6[1-(0),6-(1,7),7-(6,30)]
    62      16.186565      16.186565      16.186565    6[7-(6,30),7-(6,30),7-(8,8)]
    63      16.233291      16.233291      16.233291    6[1-(0),6-(1,7),7-(6,30)]
    64      17.490393      17.490393      17.490393    6[1-(0),6-(1,7),7-(6,30)]
    65      12.705628      12.705628      12.705628    6[1-(0),6-(1,7),7-(6,30)]
    66      13.343077      13.343077      13.343077    6[1-(0),6-(1,7),7-(6,30)]
    67      12.870273      12.870273      12.870273    6[7-(6,30),7-(6,30),7-(8,8)]
    68      12.405249      12.405249      12.405249    6[1-(0),6-(1,7),7-(6,30)]
    69      10.624171      10.624171      10.624171    6[7-(6,30),7-(6,30),7-(8,8)]
    70      10.670893      10.670893      10.670893    6[1-(0),6-(1,7),7-(6,30)]
    71      11.927997      11.927997      11.927997    6[1-(0),6-(1,7),7-(6,30)]
    72        9.54396        9.54396        9.54396    6[1-(0),6-(1,7),7-(6,30)]
    73        8.90651        8.90651        8.90651    6[1-(0),6-(1,7),7-(6,30)]
    74       9.379316       9.379316       9.379316    6[7-(6,30),7-(6,30),7-(8,8)]
    75       9.844335       9.844335       9.844335    6[1-(0),6-(1,7),7-(6,30)]
    76      11.625417      11.625417      11.625417    6[7-(6,30),7-(6,30),7-(8,8)]
    77      11.578696      11.578696      11.578696    6[1-(0),6-(1,7),7-(6,30)]
    78      10.321592      10.321592      10.321592    6[1-(0),6-(1,7),7-(6,30)]
    79       12.70562       12.70562       12.70562    6[1-(0),6-(1,7),7-(6,30)]
    80      13.343072      13.343072      13.343072    6[1-(0),6-(1,7),7-(6,30)]
    81       12.87027       12.87027       12.87027    6[7-(6,30),7-(6,30),7-(8,8)]
    82       6.842849       6.842849       6.842849    6[1-(0),6-(1,7),7-(6,30)]
    83        5.06177        5.06177        5.06177    6[7-(6,30),7-(6,30),7-(8,8)]
    84       5.108497       5.108497       5.108497    6[1-(0),6-(1,7),7-(6,30)]
    85       6.365599       6.365599       6.365599    6[1-(0),6-(1,7),7-(6,30)]
    86       9.543951       9.543951       9.543951    6[1-(0),6-(1,7),7-(6,30)]
    87      20.031298      20.031298      20.031298    6[1-(0),6-(1,7),7-(6,30)]
    88       9.379303       9.379303       9.379303    6[7-(6,30),7-(6,30),7-(8,8)]
    89      15.406734      15.406734      15.406734    6[1-(0),6-(1,7),7-(6,30)]
    90       6.063018       6.063018       6.063018    6[7-(6,30),7-(6,30),7-(8,8)]
    91       6.016292       6.016292       6.016292    6[1-(0),6-(1,7),7-(6,30)]
    92        4.75919        4.75919        4.75919    6[1-(0),6-(1,7),7-(6,30)]
    93       9.543955       9.543955       9.543955    6[1-(0),6-(1,7),7-(6,30)]
    94       8.906506       8.906506       8.906506    6[1-(0),6-(1,7),7-(6,30)]
    95        9.37931        9.37931        9.37931    6[7-(6,30),7-(6,30),7-(8,8)]
    96       9.844334       9.844334       9.844334    6[1-(0),6-(1,7),7-(6,30)]
    97      11.625412      11.625412      11.625412    6[7-(6,30),7-(6,30),7-(8,8)]
    98       11.57869       11.57869       11.57869    6[1-(0),6-(1,7),7-(6,30)]
    99      10.321586      10.321586      10.321586    6[1-(0),6-(1,7),7-(6,30)]
   100      12.705623      12.705623      12.705623    6[1-(0),6-(1,7),7-(6,30)]
   101      13.343073      13.343073      13.343073    6[1-(0),6-(1,7),7-(6,30)]
   102      12.870267      12.870267      12.870267    6[7-(6,30),7-(6,30),7-(8,8)]
   103      12.405248      12.405248      12.405248    6[1-(0),6-(1,7),7-(6,30)]
   104      10.624166      10.624166      10.624166    6[7-(6,30),7-(6,30),7-(8,8)]
   105      10.670887      10.670887      10.670887    6[1-(0),6-(1,7),7-(6,30)]
   106      11.927991      11.927991      11.927991    6[1-(0),6-(1,7),7-(6,30)]
   107      14.002786      14.002786      14.002786    6[7-(6,30),7-(6,30),7-(8,8)]
   108       8.246797       8.246797       8.246797    6[7-(6,30),7-(6,30),7-(8,8)]
   109        13.8092        13.8092        13.8092    6[7-(6,30),7-(6,30),7-(8,8)]
   110       8.440383       8.440383       8.440383    6[7-(6,30),7-(6,30),7-(8,8)]
   111       9.854343       9.854343       9.854343    7[6-(1,6),6-(7,7),30-(7,7,7)]
   112       8.810836       8.810836       8.810836    7[6-(1,6),6-(7,7),30-(7,7,7)]
   113       9.422698       9.422698       9.422698    7[6-(7,7),8-(0),8-(0)]
   114      14.437764      14.437764      14.437764    7[6-(1,6),6-(7,7),30-(7,7,7)]
   115      15.896223      15.896223      15.896223    7[6-(1,6),6-(7,7),30-(7,7,7)]
   116      17.978785      17.978785      17.978785    7[6-(1,6),6-(7,7),30-(7,7,7)]
   117      17.680643      17.680643      17.680643    7[6-(7,7),8-(0),8-(0)]
   118       12.39525       12.39525       12.39525    7[6-(1,6),6-(7,7),30-(7,7,7)]
   119       2.313959       2.313959       2.313959    7[6-(1,6),6-(7,7),30-(7,7,7)]
   120      12.826894      12.826894      12.826894    7[6-(7,7),8-(0),8-(0)]
   121       7.811817       7.811817       7.811817    7[6-(1,6),6-(7,7),30-(7,7,7)]
   122      17.478155      17.478155      17.478155    7[6-(1,6),6-(7,7),30-(7,7,7)]
   123      15.395593      15.395593      15.395593    7[6-(1,6),6-(7,7),30-(7,7,7)]
   124      15.693736      15.693736      15.693736    7[6-(7,7),8-(0),8-(0)]
   125      12.395246      12.395246      12.395246    7[6-(1,6),6-(7,7),30-(7,7,7)]
   126      13.438749      13.438749      13.438749    7[6-(1,6),6-(7,7),30-(7,7,7)]
   127      12.826886      12.826886      12.826886    7[6-(7,7),8-(0),8-(0)]
   128      13.374221      13.374221      13.374221    7[6-(1,6),6-(7,7),30-(7,7,7)]
   129       11.91576       11.91576       11.91576    7[6-(1,6),6-(7,7),30-(7,7,7)]
   130       9.833197       9.833197       9.833197    7[6-(1,6),6-(7,7),30-(7,7,7)]
   131      10.131343      10.131343      10.131343    7[6-(7,7),8-(0),8-(0)]
   132       9.854344       9.854344       9.854344    7[6-(1,6),6-(7,7),30-(7,7,7)]
   133       8.810839       8.810839       8.810839    7[6-(1,6),6-(7,7),30-(7,7,7)]
   134       9.422705       9.422705       9.422705    7[6-(7,7),8-(0),8-(0)]
   135       8.875364       8.875364       8.875364    7[6-(1,6),6-(7,7),30-(7,7,7)]
   136      10.333828      10.333828      10.333828    7[6-(1,6),6-(7,7),30-(7,7,7)]
   137      12.416391      12.416391      12.416391    7[6-(1,6),6-(7,7),30-(7,7,7)]
   138      12.118243      12.118243      12.118243    7[6-(7,7),8-(0),8-(0)]
   139       12.39524       12.39524       12.39524    7[6-(1,6),6-(7,7),30-(7,7,7)]
   140      13.438747      13.438747      13.438747    7[6-(1,6),6-(7,7),30-(7,7,7)]
   141      12.826885      12.826885      12.826885    7[6-(7,7),8-(0),8-(0)]
   142       7.811819       7.811819       7.811819    7[6-(1,6),6-(7,7),30-(7,7,7)]
   143        6.35336        6.35336        6.35336    7[6-(1,6),6-(7,7),30-(7,7,7)]
   144       4.270798       4.270798       4.270798    7[6-(1,6),6-(7,7),30-(7,7,7)]
   145        4.56894        4.56894        4.56894    7[6-(7,7),8-(0),8-(0)]
   146       9.854333       9.854333       9.854333    7[6-(1,6),6-(7,7),30-(7,7,7)]
   147      19.935624      19.935624      19.935624    7[6-(1,6),6-(7,7),30-(7,7,7)]
   148       9.422689       9.422689       9.422689    7[6-(7,7),8-(0),8-(0)]
   149      14.437766      14.437766      14.437766    7[6-(1,6),6-(7,7),30-(7,7,7)]
   150       4.771428       4.771428       4.771428    7[6-(1,6),6-(7,7),30-(7,7,7)]
   151        6.85399        6.85399        6.85399    7[6-(1,6),6-(7,7),30-(7,7,7)]
   152       6.555847       6.555847       6.555847    7[6-(7,7),8-(0),8-(0)]
   153       9.854337       9.854337       9.854337    7[6-(1,6),6-(7,7),30-(7,7,7)]
   154       8.810834       8.810834       8.810834    7[6-(1,6),6-(7,7),30-(7,7,7)]
   155       9.422697       9.422697       9.422697    7[6-(7,7),8-(0),8-(0)]
   156       8.875362       8.875362       8.875362    7[6-(1,6),6-(7,7),30-(7,7,7)]
   157      10.333823      10.333823      10.333823    7[6-(1,6),6-(7,7),30-(7,7,7)]
   158      12.416386      12.416386      12.416386    7[6-(1,6),6-(7,7),30-(7,7,7)]
   159       12.11824       12.11824       12.11824    7[6-(7,7),8-(0),8-(0)]
   160      12.395239      12.395239      12.395239    7[6-(1,6),6-(7,7),30-(7,7,7)]
   161      13.438744      13.438744      13.438744    7[6-(1,6),6-(7,7),30-(7,7,7)]
   162      12.826878      12.826878      12.826878    7[6-(7,7),8-(0),8-(0)]
   163      13.374219      13.374219      13.374219    7[6-(1,6),6-(7,7),30-(7,7,7)]
   164      11.915755      11.915755      11.915755    7[6-(1,6),6-(7,7),30-(7,7,7)]
   165       9.833192       9.833192       9.833192    7[6-(1,6),6-(7,7),30-(7,7,7)]
   166       10.13134       10.13134       10.13134    7[6-(7,7),8-(0),8-(0)]
   167      12.912557      12.912557      12.912557    7[6-(7,7),8-(0),8-(0)]
   168       9.337026       9.337026       9.337026    7[6-(7,7),8-(0),8-(0)]
   169      14.899432      14.899432      14.899432    7[6-(7,7),8-(0),8-(0)]
   170       7.350151       7.350151       7.350151    7[6-(7,7),8-(0),8-(0)]
   171       9.918864       9.918864       9.918864    8[7-(6,8)]
   172       8.934318       8.934318       8.934318    8[7-(6,8)]
   173      16.881884      16.881884      16.881884    8[7-(6,8)]
   174      12.473127      12.473127      12.473127    8[7-(6,8)]
   175       7.778459       7.778459       7.778459    8[7-(6,8)]
   176      12.330727      12.330727      12.330727    8[7-(6,8)]
   177      13.315274      13.315274      13.315274    8[7-(6,8)]
   178      16.492496      16.492496      16.492496    8[7-(6,8)]
   179       9.776454       9.776454       9.776454    8[7-(6,8)]
   180       14.47112       14.47112       14.47112    8[7-(6,8)]
   181      12.330721      12.330721      12.330721    8[7-(6,8)]
   182      13.315263      13.315263      13.315263    8[7-(6,8)]
   183      10.930105      10.930105      10.930105    8[7-(6,8)]
   184      15.338863      15.338863      15.338863    8[7-(6,8)]
   185       8.908728       8.908728       8.908728    8[7-(6,8)]
   186       9.918871       9.918871       9.918871    8[7-(6,8)]
   187       8.934328       8.934328       8.934328    8[7-(6,8)]
   188      11.319481      11.319481      11.319481    8[7-(6,8)]
   189       6.910722       6.910722       6.910722    8[7-(6,8)]
   190      13.340859      13.340859      13.340859    8[7-(6,8)]
   191      12.330719      12.330719      12.330719    8[7-(6,8)]
   192      13.315265      13.315265      13.315265    8[7-(6,8)]
   193       5.367699       5.367699       5.367699    8[7-(6,8)]
   194       9.776456       9.776456       9.776456    8[7-(6,8)]
   195      14.471124      14.471124      14.471124    8[7-(6,8)]
   196       9.918856       9.918856       9.918856    8[7-(6,8)]
   197       8.934309       8.934309       8.934309    8[7-(6,8)]
   198       5.757087       5.757087       5.757087    8[7-(6,8)]
   199      12.473129      12.473129      12.473129    8[7-(6,8)]
   200       7.778463       7.778463       7.778463    8[7-(6,8)]
   201       9.918862       9.918862       9.918862    8[7-(6,8)]
   202        8.93432        8.93432        8.93432    8[7-(6,8)]
   203      11.319478      11.319478      11.319478    8[7-(6,8)]
   204        6.91072        6.91072        6.91072    8[7-(6,8)]
   205      13.340855      13.340855      13.340855    8[7-(6,8)]
   206      12.330712      12.330712      12.330712    8[7-(6,8)]
   207      13.315255      13.315255      13.315255    8[7-(6,8)]
   208      10.930102      10.930102      10.930102    8[7-(6,8)]
   209      15.338861      15.338861      15.338861    8[7-(6,8)]
   210       8.908724       8.908724       8.908724    8[7-(6,8)]
