# Supplementary material for: A collection of forcefield precursors for metal–organic frameworks
Source: RSC Adv. 2019 Nov 13;9(63):36492–507. doi: 10.1039/c9ra07327b (PMC9075174; doi:10.1039/c9ra07327b)
Supplement: RA-009-C9RA07327B-s868 [file RA-009-C9RA07327B-s868.txt]

GIXGOK_clean

26.131500    0.000000    0.000000
-8.710405    24.637048    0.000000
-8.710405    -12.318323    21.336426

     1      -4.355101      -4.355101      -4.355101    48[7-(6,6),7-(6,6),7-(6,6),7-(6,6),8-(6),8-(6),8-(6),8-(6)]
     2      16.719692      16.719692      16.719692    48[7-(6,6),7-(6,6),7-(6,6),7-(6,6),8-(6),8-(6),8-(6),8-(6)]
     3      -4.355161      -4.355161      -4.355161    48[7-(6,6),7-(6,6),7-(6,6),7-(6,6),8-(6),8-(6),8-(6),8-(6)]
     4       9.411951       9.411951       9.411951    48[7-(6,6),7-(6,6),7-(6,6),7-(6,6),8-(6),8-(6),8-(6),8-(6)]
     5      13.065791      13.065791      13.065791    48[7-(6,6),7-(6,6),7-(6,6),7-(6,6),8-(6),8-(6),8-(6),8-(6)]
     6      -0.701261      -0.701261      -0.701261    48[7-(6,6),7-(6,6),7-(6,6),7-(6,6),8-(6),8-(6),8-(6),8-(6)]
     7      13.065851      13.065851      13.065851    48[7-(6,6),7-(6,6),7-(6,6),7-(6,6),8-(6),8-(6),8-(6),8-(6)]
     8      -8.009002      -8.009002      -8.009002    48[7-(6,6),7-(6,6),7-(6,6),7-(6,6),8-(6),8-(6),8-(6),8-(6)]
     9       4.355345       4.355345       4.355345    48[7-(6,6),7-(6,6),7-(6,6),7-(6,6),8-(6),8-(6),8-(6),8-(6)]
    10       8.009245       8.009245       8.009245    48[7-(6,6),7-(6,6),7-(6,6),7-(6,6),8-(6),8-(6),8-(6),8-(6)]
    11       4.355345       4.355345       4.355345    48[7-(6,6),7-(6,6),7-(6,6),7-(6,6),8-(6),8-(6),8-(6),8-(6)]
    12       0.701445       0.701445       0.701445    48[7-(6,6),7-(6,6),7-(6,6),7-(6,6),8-(6),8-(6),8-(6),8-(6)]
    13      13.065791      13.065791      13.065791    48[7-(6,6),7-(6,6),7-(6,6),7-(6,6),8-(6),8-(6),8-(6),8-(6)]
    14      -8.009002      -8.009002      -8.009002    48[7-(6,6),7-(6,6),7-(6,6),7-(6,6),8-(6),8-(6),8-(6),8-(6)]
    15      13.065851      13.065851      13.065851    48[7-(6,6),7-(6,6),7-(6,6),7-(6,6),8-(6),8-(6),8-(6),8-(6)]
    16      -0.701261      -0.701261      -0.701261    48[7-(6,6),7-(6,6),7-(6,6),7-(6,6),8-(6),8-(6),8-(6),8-(6)]
    17      -4.355101      -4.355101      -4.355101    48[7-(6,6),7-(6,6),7-(6,6),7-(6,6),8-(6),8-(6),8-(6),8-(6)]
    18       9.411951       9.411951       9.411951    48[7-(6,6),7-(6,6),7-(6,6),7-(6,6),8-(6),8-(6),8-(6),8-(6)]
    19      -4.355161      -4.355161      -4.355161    48[7-(6,6),7-(6,6),7-(6,6),7-(6,6),8-(6),8-(6),8-(6),8-(6)]
    20      16.719692      16.719692      16.719692    48[7-(6,6),7-(6,6),7-(6,6),7-(6,6),8-(6),8-(6),8-(6),8-(6)]
    21       4.355345       4.355345       4.355345    48[7-(6,6),7-(6,6),7-(6,6),7-(6,6),8-(6),8-(6),8-(6),8-(6)]
    22       0.701445       0.701445       0.701445    48[7-(6,6),7-(6,6),7-(6,6),7-(6,6),8-(6),8-(6),8-(6),8-(6)]
    23       4.355345       4.355345       4.355345    48[7-(6,6),7-(6,6),7-(6,6),7-(6,6),8-(6),8-(6),8-(6),8-(6)]
    24       8.009245       8.009245       8.009245    48[7-(6,6),7-(6,6),7-(6,6),7-(6,6),8-(6),8-(6),8-(6),8-(6)]
    25      -6.086769      -6.086769      -6.086769    1[6-(6,7)]
    26      -7.311433      -7.311433      -7.311433    1[6-(6,7)]
    27      17.062202      17.062202      17.062202    1[6-(6,7)]
    28      18.816467      18.816467      18.816467    1[6-(6,7)]
    29      -6.041512      -6.041512      -6.041512    1[6-(6,7)]
    30      -3.039896      -3.039896      -3.039896    1[6-(6,7)]
    31       12.48746       12.48746       12.48746    1[6-(6,7)]
    32       8.956243       8.956243       8.956243    1[6-(6,7)]
    33      11.334146      11.334146      11.334146    1[6-(6,7)]
    34      10.109439      10.109439      10.109439    1[6-(6,7)]
    35      -0.358751      -0.358751      -0.358751    1[6-(6,7)]
    36       1.395549       1.395549       1.395549    1[6-(6,7)]
    37      11.379478      11.379478      11.379478    1[6-(6,7)]
    38      14.381137      14.381137      14.381137    1[6-(6,7)]
    39      -4.933493      -4.933493      -4.933493    1[6-(6,7)]
    40      -8.464745      -8.464745      -8.464745    1[6-(6,7)]
    41       2.623716       2.623716       2.623716    1[6-(6,7)]
    42       1.398999       1.398999       1.398999    1[6-(6,7)]
    43       8.351716       8.351716       8.351716    1[6-(6,7)]
    44      10.106035      10.106035      10.106035    1[6-(6,7)]
    45       2.669011       2.669011       2.669011    1[6-(6,7)]
    46       5.670651       5.670651       5.670651    1[6-(6,7)]
    47       3.776937       3.776937       3.776937    1[6-(6,7)]
    48       0.245695       0.245695       0.245695    1[6-(6,7)]
    49       0.358974       0.358974       0.358974    1[6-(6,7)]
    50      -1.395345      -1.395345      -1.395345    1[6-(6,7)]
    51       6.086974       6.086974       6.086974    1[6-(6,7)]
    52       7.311691       7.311691       7.311691    1[6-(6,7)]
    53       4.933753       4.933753       4.933753    1[6-(6,7)]
    54       8.464995       8.464995       8.464995    1[6-(6,7)]
    55       6.041679       6.041679       6.041679    1[6-(6,7)]
    56       3.040039       3.040039       3.040039    1[6-(6,7)]
    57      14.752202      14.752202      14.752202    1[6-(6,7)]
    58      11.750586      11.750586      11.750586    1[6-(6,7)]
    59       -3.77677       -3.77677       -3.77677    1[6-(6,7)]
    60      -0.245553      -0.245553      -0.245553    1[6-(6,7)]
    61      14.797459      14.797459      14.797459    1[6-(6,7)]
    62      16.022123      16.022123      16.022123    1[6-(6,7)]
    63      -8.351512      -8.351512      -8.351512    1[6-(6,7)]
    64     -10.105777     -10.105777     -10.105777    1[6-(6,7)]
    65      13.644183      13.644183      13.644183    1[6-(6,7)]
    66      17.175435      17.175435      17.175435    1[6-(6,7)]
    67      -2.668788      -2.668788      -2.668788    1[6-(6,7)]
    68      -5.670447      -5.670447      -5.670447    1[6-(6,7)]
    69       9.069441       9.069441       9.069441    1[6-(6,7)]
    70       7.315141       7.315141       7.315141    1[6-(6,7)]
    71      -2.623456      -2.623456      -2.623456    1[6-(6,7)]
    72      -1.398749      -1.398749      -1.398749    1[6-(6,7)]
    73      14.797459      14.797459      14.797459    1[6-(6,7)]
    74      16.022123      16.022123      16.022123    1[6-(6,7)]
    75      -8.351512      -8.351512      -8.351512    1[6-(6,7)]
    76     -10.105777     -10.105777     -10.105777    1[6-(6,7)]
    77      14.752202      14.752202      14.752202    1[6-(6,7)]
    78      11.750586      11.750586      11.750586    1[6-(6,7)]
    79       -3.77677       -3.77677       -3.77677    1[6-(6,7)]
    80      -0.245553      -0.245553      -0.245553    1[6-(6,7)]
    81      -2.623456      -2.623456      -2.623456    1[6-(6,7)]
    82      -1.398749      -1.398749      -1.398749    1[6-(6,7)]
    83       9.069441       9.069441       9.069441    1[6-(6,7)]
    84       7.315141       7.315141       7.315141    1[6-(6,7)]
    85      -2.668788      -2.668788      -2.668788    1[6-(6,7)]
    86      -5.670447      -5.670447      -5.670447    1[6-(6,7)]
    87      13.644183      13.644183      13.644183    1[6-(6,7)]
    88      17.175435      17.175435      17.175435    1[6-(6,7)]
    89       6.086974       6.086974       6.086974    1[6-(6,7)]
    90       7.311691       7.311691       7.311691    1[6-(6,7)]
    91       0.358974       0.358974       0.358974    1[6-(6,7)]
    92      -1.395345      -1.395345      -1.395345    1[6-(6,7)]
    93       6.041679       6.041679       6.041679    1[6-(6,7)]
    94       3.040039       3.040039       3.040039    1[6-(6,7)]
    95       4.933753       4.933753       4.933753    1[6-(6,7)]
    96       8.464995       8.464995       8.464995    1[6-(6,7)]
    97       8.351716       8.351716       8.351716    1[6-(6,7)]
    98      10.106035      10.106035      10.106035    1[6-(6,7)]
    99       2.623716       2.623716       2.623716    1[6-(6,7)]
   100       1.398999       1.398999       1.398999    1[6-(6,7)]
   101       3.776937       3.776937       3.776937    1[6-(6,7)]
   102       0.245695       0.245695       0.245695    1[6-(6,7)]
   103       2.669011       2.669011       2.669011    1[6-(6,7)]
   104       5.670651       5.670651       5.670651    1[6-(6,7)]
   105      -6.041512      -6.041512      -6.041512    1[6-(6,7)]
   106      -3.039896      -3.039896      -3.039896    1[6-(6,7)]
   107       12.48746       12.48746       12.48746    1[6-(6,7)]
   108       8.956243       8.956243       8.956243    1[6-(6,7)]
   109      -6.086769      -6.086769      -6.086769    1[6-(6,7)]
   110      -7.311433      -7.311433      -7.311433    1[6-(6,7)]
   111      17.062202      17.062202      17.062202    1[6-(6,7)]
   112      18.816467      18.816467      18.816467    1[6-(6,7)]
   113      -4.933493      -4.933493      -4.933493    1[6-(6,7)]
   114      -8.464745      -8.464745      -8.464745    1[6-(6,7)]
   115      11.379478      11.379478      11.379478    1[6-(6,7)]
   116      14.381137      14.381137      14.381137    1[6-(6,7)]
   117      -0.358751      -0.358751      -0.358751    1[6-(6,7)]
   118       1.395549       1.395549       1.395549    1[6-(6,7)]
   119      11.334146      11.334146      11.334146    1[6-(6,7)]
   120      10.109439      10.109439      10.109439    1[6-(6,7)]
   121      -5.839409      -5.839409      -5.839409    1[6-(6,6)]
   122      16.264334      16.264334      16.264334    1[6-(6,6)]
   123      -7.553644      -7.553644      -7.553644    1[6-(6,6)]
   124      14.550099      14.550099      14.550099    1[6-(6,6)]
   125       11.58153       11.58153       11.58153    1[6-(6,6)]
   126      -1.156632      -1.156632      -1.156632    1[6-(6,6)]
   127       9.867322       9.867322       9.867322    1[6-(6,6)]
   128       -2.87084       -2.87084       -2.87084    1[6-(6,6)]
   129       2.871106       2.871106       2.871106    1[6-(6,6)]
   130        7.55382        7.55382        7.55382    1[6-(6,6)]
   131        1.15687        1.15687        1.15687    1[6-(6,6)]
   132       5.839584       5.839584       5.839584    1[6-(6,6)]
   133        1.15687        1.15687        1.15687    1[6-(6,6)]
   134       5.839584       5.839584       5.839584    1[6-(6,6)]
   135       2.871106       2.871106       2.871106    1[6-(6,6)]
   136        7.55382        7.55382        7.55382    1[6-(6,6)]
   137      16.264334      16.264334      16.264334    1[6-(6,6)]
   138      -5.839409      -5.839409      -5.839409    1[6-(6,6)]
   139      14.550099      14.550099      14.550099    1[6-(6,6)]
   140      -7.553644      -7.553644      -7.553644    1[6-(6,6)]
   141       11.58153       11.58153       11.58153    1[6-(6,6)]
   142      -1.156632      -1.156632      -1.156632    1[6-(6,6)]
   143       9.867322       9.867322       9.867322    1[6-(6,6)]
   144       -2.87084       -2.87084       -2.87084    1[6-(6,6)]
   145         0.2823         0.2823         0.2823    1[6-(6,6)]
   146         19.522         19.522         19.522    1[6-(6,6)]
   147      -1.191539      -1.191539      -1.191539    1[6-(6,6)]
   148       7.519023       7.519023       7.519023    1[6-(6,6)]
   149        8.99275        8.99275        8.99275    1[6-(6,6)]
   150       2.101107       2.101107       2.101107    1[6-(6,6)]
   151      -9.901988      -9.901988      -9.901988    1[6-(6,6)]
   152      -9.901988      -9.901988      -9.901988    1[6-(6,6)]
   153         0.2823         0.2823         0.2823    1[6-(6,6)]
   154         19.522         19.522         19.522    1[6-(6,6)]
   155       7.519023       7.519023       7.519023    1[6-(6,6)]
   156      -1.191539      -1.191539      -1.191539    1[6-(6,6)]
   157      -2.100905      -2.100905      -2.100905    1[6-(6,6)]
   158      17.138795      17.138795      17.138795    1[6-(6,6)]
   159       9.902229       9.902229       9.902229    1[6-(6,6)]
   160       1.191667       1.191667       1.191667    1[6-(6,6)]
   161       9.902229       9.902229       9.902229    1[6-(6,6)]
   162       1.191667       1.191667       1.191667    1[6-(6,6)]
   163      17.138795      17.138795      17.138795    1[6-(6,6)]
   164      -2.100905      -2.100905      -2.100905    1[6-(6,6)]
   165      -7.518822      -7.518822      -7.518822    1[6-(6,6)]
   166      -7.518822      -7.518822      -7.518822    1[6-(6,6)]
   167       6.609583       6.609583       6.609583    1[6-(6,6)]
   168       -0.28206       -0.28206       -0.28206    1[6-(6,6)]
   169      -5.269728      -5.269728      -5.269728    6[1-(0),6-(1,6),7-(6,48)]
   170      -6.874161      -6.874161      -6.874161    6[1-(0),6-(1,6),7-(6,48)]
   171      16.461181      16.461181      16.461181    6[1-(0),6-(1,6),7-(6,48)]
   172      18.553406      18.553406      18.553406    6[1-(0),6-(1,6),7-(6,48)]
   173      -6.377732      -6.377732      -6.377732    6[1-(0),6-(1,6),7-(6,48)]
   174      -2.463261      -2.463261      -2.463261    6[1-(0),6-(1,6),7-(6,48)]
   175      12.607658      12.607658      12.607658    6[1-(0),6-(1,6),7-(6,48)]
   176       8.205396       8.205396       8.205396    6[1-(0),6-(1,6),7-(6,48)]
   177      12.151193      12.151193      12.151193    6[1-(0),6-(1,6),7-(6,48)]
   178      10.546707      10.546707      10.546707    6[1-(0),6-(1,6),7-(6,48)]
   179       -0.95978       -0.95978       -0.95978    6[1-(0),6-(1,6),7-(6,48)]
   180       1.132489       1.132489       1.132489    6[1-(0),6-(1,6),7-(6,48)]
   181      11.043252      11.043252      11.043252    6[1-(0),6-(1,6),7-(6,48)]
   182      14.957776      14.957776      14.957776    6[1-(0),6-(1,6),7-(6,48)]
   183      -4.813286      -4.813286      -4.813286    6[1-(0),6-(1,6),7-(6,48)]
   184      -9.215592      -9.215592      -9.215592    6[1-(0),6-(1,6),7-(6,48)]
   185       3.440762       3.440762       3.440762    6[1-(0),6-(1,6),7-(6,48)]
   186        1.83626        1.83626        1.83626    6[1-(0),6-(1,6),7-(6,48)]
   187       7.750692       7.750692       7.750692    6[1-(0),6-(1,6),7-(6,48)]
   188       9.842985       9.842985       9.842985    6[1-(0),6-(1,6),7-(6,48)]
   189        2.33278        2.33278        2.33278    6[1-(0),6-(1,6),7-(6,48)]
   190       6.247281       6.247281       6.247281    6[1-(0),6-(1,6),7-(6,48)]
   191       3.897146       3.897146       3.897146    6[1-(0),6-(1,6),7-(6,48)]
   192      -0.505146      -0.505146      -0.505146    6[1-(0),6-(1,6),7-(6,48)]
   193       0.959998       0.959998       0.959998    6[1-(0),6-(1,6),7-(6,48)]
   194      -1.132295      -1.132295      -1.132295    6[1-(0),6-(1,6),7-(6,48)]
   195       5.269928       5.269928       5.269928    6[1-(0),6-(1,6),7-(6,48)]
   196        6.87443        6.87443        6.87443    6[1-(0),6-(1,6),7-(6,48)]
   197       4.813544       4.813544       4.813544    6[1-(0),6-(1,6),7-(6,48)]
   198       9.215836       9.215836       9.215836    6[1-(0),6-(1,6),7-(6,48)]
   199        6.37791        6.37791        6.37791    6[1-(0),6-(1,6),7-(6,48)]
   200       2.463409       2.463409       2.463409    6[1-(0),6-(1,6),7-(6,48)]
   201      15.088422      15.088422      15.088422    6[1-(0),6-(1,6),7-(6,48)]
   202      11.173951      11.173951      11.173951    6[1-(0),6-(1,6),7-(6,48)]
   203      -3.896968      -3.896968      -3.896968    6[1-(0),6-(1,6),7-(6,48)]
   204       0.505294       0.505294       0.505294    6[1-(0),6-(1,6),7-(6,48)]
   205      13.980418      13.980418      13.980418    6[1-(0),6-(1,6),7-(6,48)]
   206      15.584851      15.584851      15.584851    6[1-(0),6-(1,6),7-(6,48)]
   207      -7.750491      -7.750491      -7.750491    6[1-(0),6-(1,6),7-(6,48)]
   208      -9.842716      -9.842716      -9.842716    6[1-(0),6-(1,6),7-(6,48)]
   209      13.523976      13.523976      13.523976    6[1-(0),6-(1,6),7-(6,48)]
   210      17.926282      17.926282      17.926282    6[1-(0),6-(1,6),7-(6,48)]
   211      -2.332562      -2.332562      -2.332562    6[1-(0),6-(1,6),7-(6,48)]
   212      -6.247086      -6.247086      -6.247086    6[1-(0),6-(1,6),7-(6,48)]
   213        9.67047        9.67047        9.67047    6[1-(0),6-(1,6),7-(6,48)]
   214       7.578201       7.578201       7.578201    6[1-(0),6-(1,6),7-(6,48)]
   215      -3.440503      -3.440503      -3.440503    6[1-(0),6-(1,6),7-(6,48)]
   216      -1.836017      -1.836017      -1.836017    6[1-(0),6-(1,6),7-(6,48)]
   217      13.980418      13.980418      13.980418    6[1-(0),6-(1,6),7-(6,48)]
   218      15.584851      15.584851      15.584851    6[1-(0),6-(1,6),7-(6,48)]
   219      -7.750491      -7.750491      -7.750491    6[1-(0),6-(1,6),7-(6,48)]
   220      -9.842716      -9.842716      -9.842716    6[1-(0),6-(1,6),7-(6,48)]
   221      15.088422      15.088422      15.088422    6[1-(0),6-(1,6),7-(6,48)]
   222      11.173951      11.173951      11.173951    6[1-(0),6-(1,6),7-(6,48)]
   223      -3.896968      -3.896968      -3.896968    6[1-(0),6-(1,6),7-(6,48)]
   224       0.505294       0.505294       0.505294    6[1-(0),6-(1,6),7-(6,48)]
   225      -3.440503      -3.440503      -3.440503    6[1-(0),6-(1,6),7-(6,48)]
   226      -1.836017      -1.836017      -1.836017    6[1-(0),6-(1,6),7-(6,48)]
   227        9.67047        9.67047        9.67047    6[1-(0),6-(1,6),7-(6,48)]
   228       7.578201       7.578201       7.578201    6[1-(0),6-(1,6),7-(6,48)]
   229      -2.332562      -2.332562      -2.332562    6[1-(0),6-(1,6),7-(6,48)]
   230      -6.247086      -6.247086      -6.247086    6[1-(0),6-(1,6),7-(6,48)]
   231      13.523976      13.523976      13.523976    6[1-(0),6-(1,6),7-(6,48)]
   232      17.926282      17.926282      17.926282    6[1-(0),6-(1,6),7-(6,48)]
   233       5.269928       5.269928       5.269928    6[1-(0),6-(1,6),7-(6,48)]
   234        6.87443        6.87443        6.87443    6[1-(0),6-(1,6),7-(6,48)]
   235       0.959998       0.959998       0.959998    6[1-(0),6-(1,6),7-(6,48)]
   236      -1.132295      -1.132295      -1.132295    6[1-(0),6-(1,6),7-(6,48)]
   237        6.37791        6.37791        6.37791    6[1-(0),6-(1,6),7-(6,48)]
   238       2.463409       2.463409       2.463409    6[1-(0),6-(1,6),7-(6,48)]
   239       4.813544       4.813544       4.813544    6[1-(0),6-(1,6),7-(6,48)]
   240       9.215836       9.215836       9.215836    6[1-(0),6-(1,6),7-(6,48)]
   241       7.750692       7.750692       7.750692    6[1-(0),6-(1,6),7-(6,48)]
   242       9.842985       9.842985       9.842985    6[1-(0),6-(1,6),7-(6,48)]
   243       3.440762       3.440762       3.440762    6[1-(0),6-(1,6),7-(6,48)]
   244        1.83626        1.83626        1.83626    6[1-(0),6-(1,6),7-(6,48)]
   245       3.897146       3.897146       3.897146    6[1-(0),6-(1,6),7-(6,48)]
   246      -0.505146      -0.505146      -0.505146    6[1-(0),6-(1,6),7-(6,48)]
   247        2.33278        2.33278        2.33278    6[1-(0),6-(1,6),7-(6,48)]
   248       6.247281       6.247281       6.247281    6[1-(0),6-(1,6),7-(6,48)]
   249      -6.377732      -6.377732      -6.377732    6[1-(0),6-(1,6),7-(6,48)]
   250      -2.463261      -2.463261      -2.463261    6[1-(0),6-(1,6),7-(6,48)]
   251      12.607658      12.607658      12.607658    6[1-(0),6-(1,6),7-(6,48)]
   252       8.205396       8.205396       8.205396    6[1-(0),6-(1,6),7-(6,48)]
   253      -5.269728      -5.269728      -5.269728    6[1-(0),6-(1,6),7-(6,48)]
   254      -6.874161      -6.874161      -6.874161    6[1-(0),6-(1,6),7-(6,48)]
   255      16.461181      16.461181      16.461181    6[1-(0),6-(1,6),7-(6,48)]
   256      18.553406      18.553406      18.553406    6[1-(0),6-(1,6),7-(6,48)]
   257      -4.813286      -4.813286      -4.813286    6[1-(0),6-(1,6),7-(6,48)]
   258      -9.215592      -9.215592      -9.215592    6[1-(0),6-(1,6),7-(6,48)]
   259      11.043252      11.043252      11.043252    6[1-(0),6-(1,6),7-(6,48)]
   260      14.957776      14.957776      14.957776    6[1-(0),6-(1,6),7-(6,48)]
   261       -0.95978       -0.95978       -0.95978    6[1-(0),6-(1,6),7-(6,48)]
   262       1.132489       1.132489       1.132489    6[1-(0),6-(1,6),7-(6,48)]
   263      12.151193      12.151193      12.151193    6[1-(0),6-(1,6),7-(6,48)]
   264      10.546707      10.546707      10.546707    6[1-(0),6-(1,6),7-(6,48)]
   265       -1.94231       -1.94231       -1.94231    6[6-(7,7),8-(48),8-(48)]
   266      -3.111265      -3.111265      -3.111265    6[6-(8,8),7-(6,48),7-(6,48)]
   267       -5.13037       -5.13037       -5.13037    6[1-(0),6-(1,7),6-(1,7)]
   268      14.746957      14.746957      14.746957    6[6-(7,7),8-(48),8-(48)]
   269      15.198163      15.198163      15.198163    6[6-(8,8),7-(6,48),7-(6,48)]
   270      15.987339      15.987339      15.987339    6[1-(0),6-(1,7),6-(1,7)]
   271      -6.036267      -6.036267      -6.036267    6[6-(7,7),8-(48),8-(48)]
   272      -6.487473      -6.487473      -6.487473    6[6-(8,8),7-(6,48),7-(6,48)]
   273      -7.276649      -7.276649      -7.276649    6[1-(0),6-(1,7),6-(1,7)]
   274         10.653         10.653         10.653    6[6-(7,7),8-(48),8-(48)]
   275      11.821955      11.821955      11.821955    6[6-(8,8),7-(6,48),7-(6,48)]
   276       13.84106       13.84106       13.84106    6[1-(0),6-(1,7),6-(1,7)]
   277      15.478609      15.478609      15.478609    6[6-(7,7),8-(48),8-(48)]
   278       14.30966       14.30966       14.30966    6[6-(8,8),7-(6,48),7-(6,48)]
   279      12.290565      12.290565      12.290565    6[1-(0),6-(1,7),6-(1,7)]
   280      -2.674029      -2.674029      -2.674029    6[6-(7,7),8-(48),8-(48)]
   281      -2.222817      -2.222817      -2.222817    6[6-(8,8),7-(6,48),7-(6,48)]
   282      -1.433631      -1.433631      -1.433631    6[1-(0),6-(1,7),6-(1,7)]
   283      11.384719      11.384719      11.384719    6[6-(7,7),8-(48),8-(48)]
   284      10.933507      10.933507      10.933507    6[6-(8,8),7-(6,48),7-(6,48)]
   285      10.144321      10.144321      10.144321    6[1-(0),6-(1,7),6-(1,7)]
   286      -6.767919      -6.767919      -6.767919    6[6-(7,7),8-(48),8-(48)]
   287       -5.59897       -5.59897       -5.59897    6[6-(8,8),7-(6,48),7-(6,48)]
   288      -3.579875      -3.579875      -3.579875    6[1-(0),6-(1,7),6-(1,7)]
   289       6.768161       6.768161       6.768161    6[6-(7,7),8-(48),8-(48)]
   290       5.599218       5.599218       5.599218    6[6-(8,8),7-(6,48),7-(6,48)]
   291       3.580137       3.580137       3.580137    6[1-(0),6-(1,7),6-(1,7)]
   292       6.036487       6.036487       6.036487    6[6-(7,7),8-(48),8-(48)]
   293        6.48768        6.48768        6.48768    6[6-(8,8),7-(6,48),7-(6,48)]
   294       7.276832       7.276832       7.276832    6[1-(0),6-(1,7),6-(1,7)]
   295       2.674203       2.674203       2.674203    6[6-(7,7),8-(48),8-(48)]
   296        2.22301        2.22301        2.22301    6[6-(8,8),7-(6,48),7-(6,48)]
   297       1.433858       1.433858       1.433858    6[1-(0),6-(1,7),6-(1,7)]
   298       1.942529       1.942529       1.942529    6[6-(7,7),8-(48),8-(48)]
   299       3.111472       3.111472       3.111472    6[6-(8,8),7-(6,48),7-(6,48)]
   300       5.130553       5.130553       5.130553    6[1-(0),6-(1,7),6-(1,7)]
   301       2.674203       2.674203       2.674203    6[6-(7,7),8-(48),8-(48)]
   302        2.22301        2.22301        2.22301    6[6-(8,8),7-(6,48),7-(6,48)]
   303       1.433858       1.433858       1.433858    6[1-(0),6-(1,7),6-(1,7)]
   304       1.942529       1.942529       1.942529    6[6-(7,7),8-(48),8-(48)]
   305       3.111472       3.111472       3.111472    6[6-(8,8),7-(6,48),7-(6,48)]
   306       5.130553       5.130553       5.130553    6[1-(0),6-(1,7),6-(1,7)]
   307       6.768161       6.768161       6.768161    6[6-(7,7),8-(48),8-(48)]
   308       5.599218       5.599218       5.599218    6[6-(8,8),7-(6,48),7-(6,48)]
   309       3.580137       3.580137       3.580137    6[1-(0),6-(1,7),6-(1,7)]
   310       6.036487       6.036487       6.036487    6[6-(7,7),8-(48),8-(48)]
   311        6.48768        6.48768        6.48768    6[6-(8,8),7-(6,48),7-(6,48)]
   312       7.276832       7.276832       7.276832    6[1-(0),6-(1,7),6-(1,7)]
   313      14.746957      14.746957      14.746957    6[6-(7,7),8-(48),8-(48)]
   314      15.198163      15.198163      15.198163    6[6-(8,8),7-(6,48),7-(6,48)]
   315      15.987339      15.987339      15.987339    6[1-(0),6-(1,7),6-(1,7)]
   316       -1.94231       -1.94231       -1.94231    6[6-(7,7),8-(48),8-(48)]
   317      -3.111265      -3.111265      -3.111265    6[6-(8,8),7-(6,48),7-(6,48)]
   318       -5.13037       -5.13037       -5.13037    6[1-(0),6-(1,7),6-(1,7)]
   319         10.653         10.653         10.653    6[6-(7,7),8-(48),8-(48)]
   320      11.821955      11.821955      11.821955    6[6-(8,8),7-(6,48),7-(6,48)]
   321       13.84106       13.84106       13.84106    6[1-(0),6-(1,7),6-(1,7)]
   322      -6.036267      -6.036267      -6.036267    6[6-(7,7),8-(48),8-(48)]
   323      -6.487473      -6.487473      -6.487473    6[6-(8,8),7-(6,48),7-(6,48)]
   324      -7.276649      -7.276649      -7.276649    6[1-(0),6-(1,7),6-(1,7)]
   325      15.478609      15.478609      15.478609    6[6-(7,7),8-(48),8-(48)]
   326       14.30966       14.30966       14.30966    6[6-(8,8),7-(6,48),7-(6,48)]
   327      12.290565      12.290565      12.290565    6[1-(0),6-(1,7),6-(1,7)]
   328      -2.674029      -2.674029      -2.674029    6[6-(7,7),8-(48),8-(48)]
   329      -2.222817      -2.222817      -2.222817    6[6-(8,8),7-(6,48),7-(6,48)]
   330      -1.433631      -1.433631      -1.433631    6[1-(0),6-(1,7),6-(1,7)]
   331      11.384719      11.384719      11.384719    6[6-(7,7),8-(48),8-(48)]
   332      10.933507      10.933507      10.933507    6[6-(8,8),7-(6,48),7-(6,48)]
   333      10.144321      10.144321      10.144321    6[1-(0),6-(1,7),6-(1,7)]
   334      -6.767919      -6.767919      -6.767919    6[6-(7,7),8-(48),8-(48)]
   335       -5.59897       -5.59897       -5.59897    6[6-(8,8),7-(6,48),7-(6,48)]
   336      -3.579875      -3.579875      -3.579875    6[1-(0),6-(1,7),6-(1,7)]
   337       5.170628       5.170628       5.170628    6[6-(7,7),8-(48),8-(48)]
   338       3.677649       3.677649       3.677649    6[6-(8,8),7-(6,48),7-(6,48)]
   339       1.174255       1.174255       1.174255    6[1-(0),6-(1,7),6-(1,7)]
   340      16.570899      16.570899      16.570899    6[6-(7,7),8-(48),8-(48)]
   341      17.440202      17.440202      17.440202    6[6-(8,8),7-(6,48),7-(6,48)]
   342      18.964531      18.964531      18.964531    6[1-(0),6-(1,7),6-(1,7)]
   343       -2.16012       -2.16012       -2.16012    6[6-(7,7),8-(48),8-(48)]
   344      -1.848292      -1.848292      -1.848292    6[6-(8,8),7-(6,48),7-(6,48)]
   345      -1.358776      -1.358776      -1.358776    6[1-(0),6-(1,7),6-(1,7)]
   346       6.550378       6.550378       6.550378    6[6-(7,7),8-(48),8-(48)]
   347       6.862226       6.862226       6.862226    6[6-(8,8),7-(6,48),7-(6,48)]
   348       7.351775       7.351775       7.351775    6[1-(0),6-(1,7),6-(1,7)]
   349      13.881093      13.881093      13.881093    6[6-(7,7),8-(48),8-(48)]
   350       12.38811       12.38811       12.38811    6[6-(8,8),7-(6,48),7-(6,48)]
   351       9.884707       9.884707       9.884707    6[1-(0),6-(1,7),6-(1,7)]
   352      -0.850042      -0.850042      -0.850042    6[6-(7,7),8-(48),8-(48)]
   353       0.019275       0.019275       0.019275    6[6-(8,8),7-(6,48),7-(6,48)]
   354       1.543629       1.543629       1.543629    6[1-(0),6-(1,7),6-(1,7)]
   355     -10.870585     -10.870585     -10.870585    6[6-(7,7),8-(48),8-(48)]
   356     -10.558753     -10.558753     -10.558753    6[6-(8,8),7-(6,48),7-(6,48)]
   357     -10.069228     -10.069228     -10.069228    6[1-(0),6-(1,7),6-(1,7)]
   358     -10.870585     -10.870585     -10.870585    6[6-(7,7),8-(48),8-(48)]
   359     -10.558753     -10.558753     -10.558753    6[6-(8,8),7-(6,48),7-(6,48)]
   360     -10.069228     -10.069228     -10.069228    6[1-(0),6-(1,7),6-(1,7)]
   361       5.170628       5.170628       5.170628    6[6-(7,7),8-(48),8-(48)]
   362       3.677649       3.677649       3.677649    6[6-(8,8),7-(6,48),7-(6,48)]
   363       1.174255       1.174255       1.174255    6[1-(0),6-(1,7),6-(1,7)]
   364      16.570899      16.570899      16.570899    6[6-(7,7),8-(48),8-(48)]
   365      17.440202      17.440202      17.440202    6[6-(8,8),7-(6,48),7-(6,48)]
   366      18.964531      18.964531      18.964531    6[1-(0),6-(1,7),6-(1,7)]
   367       6.550378       6.550378       6.550378    6[6-(7,7),8-(48),8-(48)]
   368       6.862226       6.862226       6.862226    6[6-(8,8),7-(6,48),7-(6,48)]
   369       7.351775       7.351775       7.351775    6[1-(0),6-(1,7),6-(1,7)]
   370       -2.16012       -2.16012       -2.16012    6[6-(7,7),8-(48),8-(48)]
   371      -1.848292      -1.848292      -1.848292    6[6-(8,8),7-(6,48),7-(6,48)]
   372      -1.358776      -1.358776      -1.358776    6[1-(0),6-(1,7),6-(1,7)]
   373       0.850196       0.850196       0.850196    6[6-(7,7),8-(48),8-(48)]
   374      -0.019107      -0.019107      -0.019107    6[6-(8,8),7-(6,48),7-(6,48)]
   375      -1.543436      -1.543436      -1.543436    6[1-(0),6-(1,7),6-(1,7)]
   376      12.250467      12.250467      12.250467    6[6-(7,7),8-(48),8-(48)]
   377      13.743446      13.743446      13.743446    6[6-(8,8),7-(6,48),7-(6,48)]
   378       16.24684       16.24684       16.24684    6[1-(0),6-(1,7),6-(1,7)]
   379       10.87081       10.87081       10.87081    6[6-(7,7),8-(48),8-(48)]
   380      10.558982      10.558982      10.558982    6[6-(8,8),7-(6,48),7-(6,48)]
   381      10.069466      10.069466      10.069466    6[1-(0),6-(1,7),6-(1,7)]
   382       2.160312       2.160312       2.160312    6[6-(7,7),8-(48),8-(48)]
   383       1.848464       1.848464       1.848464    6[6-(8,8),7-(6,48),7-(6,48)]
   384       1.358915       1.358915       1.358915    6[1-(0),6-(1,7),6-(1,7)]
   385       10.87081       10.87081       10.87081    6[6-(7,7),8-(48),8-(48)]
   386      10.558982      10.558982      10.558982    6[6-(8,8),7-(6,48),7-(6,48)]
   387      10.069466      10.069466      10.069466    6[1-(0),6-(1,7),6-(1,7)]
   388       2.160312       2.160312       2.160312    6[6-(7,7),8-(48),8-(48)]
   389       1.848464       1.848464       1.848464    6[6-(8,8),7-(6,48),7-(6,48)]
   390       1.358915       1.358915       1.358915    6[1-(0),6-(1,7),6-(1,7)]
   391      12.250467      12.250467      12.250467    6[6-(7,7),8-(48),8-(48)]
   392      13.743446      13.743446      13.743446    6[6-(8,8),7-(6,48),7-(6,48)]
   393       16.24684       16.24684       16.24684    6[1-(0),6-(1,7),6-(1,7)]
   394       0.850196       0.850196       0.850196    6[6-(7,7),8-(48),8-(48)]
   395      -0.019107      -0.019107      -0.019107    6[6-(8,8),7-(6,48),7-(6,48)]
   396      -1.543436      -1.543436      -1.543436    6[1-(0),6-(1,7),6-(1,7)]
   397      -6.550225      -6.550225      -6.550225    6[6-(7,7),8-(48),8-(48)]
   398      -6.862057      -6.862057      -6.862057    6[6-(8,8),7-(6,48),7-(6,48)]
   399      -7.351582      -7.351582      -7.351582    6[1-(0),6-(1,7),6-(1,7)]
   400      -6.550225      -6.550225      -6.550225    6[6-(7,7),8-(48),8-(48)]
   401      -6.862057      -6.862057      -6.862057    6[6-(8,8),7-(6,48),7-(6,48)]
   402      -7.351582      -7.351582      -7.351582    6[1-(0),6-(1,7),6-(1,7)]
   403       9.560732       9.560732       9.560732    6[6-(7,7),8-(48),8-(48)]
   404       8.691415       8.691415       8.691415    6[6-(8,8),7-(6,48),7-(6,48)]
   405       7.167061       7.167061       7.167061    6[1-(0),6-(1,7),6-(1,7)]
   406      -5.170403      -5.170403      -5.170403    6[6-(7,7),8-(48),8-(48)]
   407       -3.67742       -3.67742       -3.67742    6[6-(8,8),7-(6,48),7-(6,48)]
   408      -1.174017      -1.174017      -1.174017    6[1-(0),6-(1,7),6-(1,7)]
   409      -4.238399      -4.238399      -4.238399    7[6-(1,6),6-(6,7),48-(7,7,7,8,8,8,8)]
   410      -5.612882      -5.612882      -5.612882    7[6-(1,6),6-(6,7),48-(7,7,7,8,8,8,8)]
   411       16.06398       16.06398       16.06398    7[6-(1,6),6-(6,7),48-(7,7,7,8,8,8,8)]
   412      17.776433      17.776433      17.776433    7[6-(1,6),6-(6,7),48-(7,7,7,8,8,8,8)]
   413      -5.984015      -5.984015      -5.984015    7[6-(1,6),6-(6,7),48-(7,7,7,8,8,8,8)]
   414      -2.682758      -2.682758      -2.682758    7[6-(1,6),6-(6,7),48-(7,7,7,8,8,8,8)]
   415      11.579813      11.579813      11.579813    7[6-(1,6),6-(6,7),48-(7,7,7,8,8,8,8)]
   416       7.940587       7.940587       7.940587    7[6-(1,6),6-(6,7),48-(7,7,7,8,8,8,8)]
   417      13.182517      13.182517      13.182517    7[6-(1,6),6-(6,7),48-(7,7,7,8,8,8,8)]
   418       11.80799       11.80799       11.80799    7[6-(1,6),6-(6,7),48-(7,7,7,8,8,8,8)]
   419      -1.356986      -1.356986      -1.356986    7[6-(1,6),6-(6,7),48-(7,7,7,8,8,8,8)]
   420       0.355505       0.355505       0.355505    7[6-(1,6),6-(6,7),48-(7,7,7,8,8,8,8)]
   421      11.436974      11.436974      11.436974    7[6-(1,6),6-(6,7),48-(7,7,7,8,8,8,8)]
   422      14.738275      14.738275      14.738275    7[6-(1,6),6-(6,7),48-(7,7,7,8,8,8,8)]
   423      -5.841125      -5.841125      -5.841125    7[6-(1,6),6-(6,7),48-(7,7,7,8,8,8,8)]
   424      -9.480389      -9.480389      -9.480389    7[6-(1,6),6-(6,7),48-(7,7,7,8,8,8,8)]
   425       4.472079       4.472079       4.472079    7[6-(1,6),6-(6,7),48-(7,7,7,8,8,8,8)]
   426       3.097539       3.097539       3.097539    7[6-(1,6),6-(6,7),48-(7,7,7,8,8,8,8)]
   427       7.353503       7.353503       7.353503    7[6-(1,6),6-(6,7),48-(7,7,7,8,8,8,8)]
   428       9.066012       9.066012       9.066012    7[6-(1,6),6-(6,7),48-(7,7,7,8,8,8,8)]
   429       2.726485       2.726485       2.726485    7[6-(1,6),6-(6,7),48-(7,7,7,8,8,8,8)]
   430       6.027767       6.027767       6.027767    7[6-(1,6),6-(6,7),48-(7,7,7,8,8,8,8)]
   431       2.869313       2.869313       2.869313    7[6-(1,6),6-(6,7),48-(7,7,7,8,8,8,8)]
   432      -0.769938      -0.769938      -0.769938    7[6-(1,6),6-(6,7),48-(7,7,7,8,8,8,8)]
   433       1.357187       1.357187       1.357187    7[6-(1,6),6-(6,7),48-(7,7,7,8,8,8,8)]
   434      -0.355322      -0.355322      -0.355322    7[6-(1,6),6-(6,7),48-(7,7,7,8,8,8,8)]
   435       4.238611       4.238611       4.238611    7[6-(1,6),6-(6,7),48-(7,7,7,8,8,8,8)]
   436       5.613151       5.613151       5.613151    7[6-(1,6),6-(6,7),48-(7,7,7,8,8,8,8)]
   437       5.841377       5.841377       5.841377    7[6-(1,6),6-(6,7),48-(7,7,7,8,8,8,8)]
   438       9.480628       9.480628       9.480628    7[6-(1,6),6-(6,7),48-(7,7,7,8,8,8,8)]
   439       5.984205       5.984205       5.984205    7[6-(1,6),6-(6,7),48-(7,7,7,8,8,8,8)]
   440       2.682923       2.682923       2.682923    7[6-(1,6),6-(6,7),48-(7,7,7,8,8,8,8)]
   441      14.694705      14.694705      14.694705    7[6-(1,6),6-(6,7),48-(7,7,7,8,8,8,8)]
   442      11.393448      11.393448      11.393448    7[6-(1,6),6-(6,7),48-(7,7,7,8,8,8,8)]
   443      -2.869123      -2.869123      -2.869123    7[6-(1,6),6-(6,7),48-(7,7,7,8,8,8,8)]
   444       0.770103       0.770103       0.770103    7[6-(1,6),6-(6,7),48-(7,7,7,8,8,8,8)]
   445      12.949089      12.949089      12.949089    7[6-(1,6),6-(6,7),48-(7,7,7,8,8,8,8)]
   446      14.323572      14.323572      14.323572    7[6-(1,6),6-(6,7),48-(7,7,7,8,8,8,8)]
   447       -7.35329       -7.35329       -7.35329    7[6-(1,6),6-(6,7),48-(7,7,7,8,8,8,8)]
   448      -9.065743      -9.065743      -9.065743    7[6-(1,6),6-(6,7),48-(7,7,7,8,8,8,8)]
   449      14.551815      14.551815      14.551815    7[6-(1,6),6-(6,7),48-(7,7,7,8,8,8,8)]
   450      18.191079      18.191079      18.191079    7[6-(1,6),6-(6,7),48-(7,7,7,8,8,8,8)]
   451      -2.726284      -2.726284      -2.726284    7[6-(1,6),6-(6,7),48-(7,7,7,8,8,8,8)]
   452      -6.027585      -6.027585      -6.027585    7[6-(1,6),6-(6,7),48-(7,7,7,8,8,8,8)]
   453      10.067676      10.067676      10.067676    7[6-(1,6),6-(6,7),48-(7,7,7,8,8,8,8)]
   454       8.355185       8.355185       8.355185    7[6-(1,6),6-(6,7),48-(7,7,7,8,8,8,8)]
   455      -4.471827      -4.471827      -4.471827    7[6-(1,6),6-(6,7),48-(7,7,7,8,8,8,8)]
   456        -3.0973        -3.0973        -3.0973    7[6-(1,6),6-(6,7),48-(7,7,7,8,8,8,8)]
   457      12.949089      12.949089      12.949089    7[6-(1,6),6-(6,7),48-(7,7,7,8,8,8,8)]
   458      14.323572      14.323572      14.323572    7[6-(1,6),6-(6,7),48-(7,7,7,8,8,8,8)]
   459       -7.35329       -7.35329       -7.35329    7[6-(1,6),6-(6,7),48-(7,7,7,8,8,8,8)]
   460      -9.065743      -9.065743      -9.065743    7[6-(1,6),6-(6,7),48-(7,7,7,8,8,8,8)]
   461      14.694705      14.694705      14.694705    7[6-(1,6),6-(6,7),48-(7,7,7,8,8,8,8)]
   462      11.393448      11.393448      11.393448    7[6-(1,6),6-(6,7),48-(7,7,7,8,8,8,8)]
   463      -2.869123      -2.869123      -2.869123    7[6-(1,6),6-(6,7),48-(7,7,7,8,8,8,8)]
   464       0.770103       0.770103       0.770103    7[6-(1,6),6-(6,7),48-(7,7,7,8,8,8,8)]
   465      -4.471827      -4.471827      -4.471827    7[6-(1,6),6-(6,7),48-(7,7,7,8,8,8,8)]
   466        -3.0973        -3.0973        -3.0973    7[6-(1,6),6-(6,7),48-(7,7,7,8,8,8,8)]
   467      10.067676      10.067676      10.067676    7[6-(1,6),6-(6,7),48-(7,7,7,8,8,8,8)]
   468       8.355185       8.355185       8.355185    7[6-(1,6),6-(6,7),48-(7,7,7,8,8,8,8)]
   469      -2.726284      -2.726284      -2.726284    7[6-(1,6),6-(6,7),48-(7,7,7,8,8,8,8)]
   470      -6.027585      -6.027585      -6.027585    7[6-(1,6),6-(6,7),48-(7,7,7,8,8,8,8)]
   471      14.551815      14.551815      14.551815    7[6-(1,6),6-(6,7),48-(7,7,7,8,8,8,8)]
   472      18.191079      18.191079      18.191079    7[6-(1,6),6-(6,7),48-(7,7,7,8,8,8,8)]
   473       4.238611       4.238611       4.238611    7[6-(1,6),6-(6,7),48-(7,7,7,8,8,8,8)]
   474       5.613151       5.613151       5.613151    7[6-(1,6),6-(6,7),48-(7,7,7,8,8,8,8)]
   475       1.357187       1.357187       1.357187    7[6-(1,6),6-(6,7),48-(7,7,7,8,8,8,8)]
   476      -0.355322      -0.355322      -0.355322    7[6-(1,6),6-(6,7),48-(7,7,7,8,8,8,8)]
   477       5.984205       5.984205       5.984205    7[6-(1,6),6-(6,7),48-(7,7,7,8,8,8,8)]
   478       2.682923       2.682923       2.682923    7[6-(1,6),6-(6,7),48-(7,7,7,8,8,8,8)]
   479       5.841377       5.841377       5.841377    7[6-(1,6),6-(6,7),48-(7,7,7,8,8,8,8)]
   480       9.480628       9.480628       9.480628    7[6-(1,6),6-(6,7),48-(7,7,7,8,8,8,8)]
   481       7.353503       7.353503       7.353503    7[6-(1,6),6-(6,7),48-(7,7,7,8,8,8,8)]
   482       9.066012       9.066012       9.066012    7[6-(1,6),6-(6,7),48-(7,7,7,8,8,8,8)]
   483       4.472079       4.472079       4.472079    7[6-(1,6),6-(6,7),48-(7,7,7,8,8,8,8)]
   484       3.097539       3.097539       3.097539    7[6-(1,6),6-(6,7),48-(7,7,7,8,8,8,8)]
   485       2.869313       2.869313       2.869313    7[6-(1,6),6-(6,7),48-(7,7,7,8,8,8,8)]
   486      -0.769938      -0.769938      -0.769938    7[6-(1,6),6-(6,7),48-(7,7,7,8,8,8,8)]
   487       2.726485       2.726485       2.726485    7[6-(1,6),6-(6,7),48-(7,7,7,8,8,8,8)]
   488       6.027767       6.027767       6.027767    7[6-(1,6),6-(6,7),48-(7,7,7,8,8,8,8)]
   489      -5.984015      -5.984015      -5.984015    7[6-(1,6),6-(6,7),48-(7,7,7,8,8,8,8)]
   490      -2.682758      -2.682758      -2.682758    7[6-(1,6),6-(6,7),48-(7,7,7,8,8,8,8)]
   491      11.579813      11.579813      11.579813    7[6-(1,6),6-(6,7),48-(7,7,7,8,8,8,8)]
   492       7.940587       7.940587       7.940587    7[6-(1,6),6-(6,7),48-(7,7,7,8,8,8,8)]
   493      -4.238399      -4.238399      -4.238399    7[6-(1,6),6-(6,7),48-(7,7,7,8,8,8,8)]
   494      -5.612882      -5.612882      -5.612882    7[6-(1,6),6-(6,7),48-(7,7,7,8,8,8,8)]
   495       16.06398       16.06398       16.06398    7[6-(1,6),6-(6,7),48-(7,7,7,8,8,8,8)]
   496      17.776433      17.776433      17.776433    7[6-(1,6),6-(6,7),48-(7,7,7,8,8,8,8)]
   497      -5.841125      -5.841125      -5.841125    7[6-(1,6),6-(6,7),48-(7,7,7,8,8,8,8)]
   498      -9.480389      -9.480389      -9.480389    7[6-(1,6),6-(6,7),48-(7,7,7,8,8,8,8)]
   499      11.436974      11.436974      11.436974    7[6-(1,6),6-(6,7),48-(7,7,7,8,8,8,8)]
   500      14.738275      14.738275      14.738275    7[6-(1,6),6-(6,7),48-(7,7,7,8,8,8,8)]
   501      -1.356986      -1.356986      -1.356986    7[6-(1,6),6-(6,7),48-(7,7,7,8,8,8,8)]
   502       0.355505       0.355505       0.355505    7[6-(1,6),6-(6,7),48-(7,7,7,8,8,8,8)]
   503      13.182517      13.182517      13.182517    7[6-(1,6),6-(6,7),48-(7,7,7,8,8,8,8)]
   504       11.80799       11.80799       11.80799    7[6-(1,6),6-(6,7),48-(7,7,7,8,8,8,8)]
   505      -2.152049      -2.152049      -2.152049    8[6-(6,8),48-(7,7,7,7,8,8,8)]
   506      -3.007051      -3.007051      -3.007051    8[6-(6,8),48-(7,7,7,7,8,8,8)]
   507      15.214529      15.214529      15.214529    8[6-(6,8),48-(7,7,7,7,8,8,8)]
   508      16.249665      16.249665      16.249665    8[6-(6,8),48-(7,7,7,7,8,8,8)]
   509      -5.215395      -5.215395      -5.215395    8[6-(6,8),48-(7,7,7,7,8,8,8)]
   510      -3.171578      -3.171578      -3.171578    8[6-(6,8),48-(7,7,7,7,8,8,8)]
   511       9.574296       9.574296       9.574296    8[6-(6,8),48-(7,7,7,7,8,8,8)]
   512       7.350344       7.350344       7.350344    8[6-(6,8),48-(7,7,7,7,8,8,8)]
   513      15.268857      15.268857      15.268857    8[6-(6,8),48-(7,7,7,7,8,8,8)]
   514      14.413829      14.413829      14.413829    8[6-(6,8),48-(7,7,7,7,8,8,8)]
   515      -2.206449      -2.206449      -2.206449    8[6-(6,8),48-(7,7,7,7,8,8,8)]
   516      -1.171289      -1.171289      -1.171289    8[6-(6,8),48-(7,7,7,7,8,8,8)]
   517      12.205603      12.205603      12.205603    8[6-(6,8),48-(7,7,7,7,8,8,8)]
   518      14.249448      14.249448      14.249448    8[6-(6,8),48-(7,7,7,7,8,8,8)]
   519      -7.846632      -7.846632      -7.846632    8[6-(6,8),48-(7,7,7,7,8,8,8)]
   520     -10.070607     -10.070607     -10.070607    8[6-(6,8),48-(7,7,7,7,8,8,8)]
   521       6.558406       6.558406       6.558406    8[6-(6,8),48-(7,7,7,7,8,8,8)]
   522       5.703369       5.703369       5.703369    8[6-(6,8),48-(7,7,7,7,8,8,8)]
   523       6.504074       6.504074       6.504074    8[6-(6,8),48-(7,7,7,7,8,8,8)]
   524       7.539245       7.539245       7.539245    8[6-(6,8),48-(7,7,7,7,8,8,8)]
   525        3.49508        3.49508        3.49508    8[6-(6,8),48-(7,7,7,7,8,8,8)]
   526       5.538913       5.538913       5.538913    8[6-(6,8),48-(7,7,7,7,8,8,8)]
   527        0.86382        0.86382        0.86382    8[6-(6,8),48-(7,7,7,7,8,8,8)]
   528      -1.360147      -1.360147      -1.360147    8[6-(6,8),48-(7,7,7,7,8,8,8)]
   529       2.206616       2.206616       2.206616    8[6-(6,8),48-(7,7,7,7,8,8,8)]
   530       1.171445       1.171445       1.171445    8[6-(6,8),48-(7,7,7,7,8,8,8)]
   531       2.152284       2.152284       2.152284    8[6-(6,8),48-(7,7,7,7,8,8,8)]
   532       3.007321       3.007321       3.007321    8[6-(6,8),48-(7,7,7,7,8,8,8)]
   533        7.84687        7.84687        7.84687    8[6-(6,8),48-(7,7,7,7,8,8,8)]
   534      10.070837      10.070837      10.070837    8[6-(6,8),48-(7,7,7,7,8,8,8)]
   535        5.21561        5.21561        5.21561    8[6-(6,8),48-(7,7,7,7,8,8,8)]
   536       3.171777       3.171777       3.171777    8[6-(6,8),48-(7,7,7,7,8,8,8)]
   537      13.926085      13.926085      13.926085    8[6-(6,8),48-(7,7,7,7,8,8,8)]
   538      11.882268      11.882268      11.882268    8[6-(6,8),48-(7,7,7,7,8,8,8)]
   539      -0.863606      -0.863606      -0.863606    8[6-(6,8),48-(7,7,7,7,8,8,8)]
   540       1.360346       1.360346       1.360346    8[6-(6,8),48-(7,7,7,7,8,8,8)]
   541      10.862739      10.862739      10.862739    8[6-(6,8),48-(7,7,7,7,8,8,8)]
   542      11.717741      11.717741      11.717741    8[6-(6,8),48-(7,7,7,7,8,8,8)]
   543      -6.503839      -6.503839      -6.503839    8[6-(6,8),48-(7,7,7,7,8,8,8)]
   544      -7.538975      -7.538975      -7.538975    8[6-(6,8),48-(7,7,7,7,8,8,8)]
   545      16.557322      16.557322      16.557322    8[6-(6,8),48-(7,7,7,7,8,8,8)]
   546      18.781297      18.781297      18.781297    8[6-(6,8),48-(7,7,7,7,8,8,8)]
   547      -3.494913      -3.494913      -3.494913    8[6-(6,8),48-(7,7,7,7,8,8,8)]
   548      -5.538758      -5.538758      -5.538758    8[6-(6,8),48-(7,7,7,7,8,8,8)]
   549      10.917139      10.917139      10.917139    8[6-(6,8),48-(7,7,7,7,8,8,8)]
   550       9.881979       9.881979       9.881979    8[6-(6,8),48-(7,7,7,7,8,8,8)]
   551      -6.558167      -6.558167      -6.558167    8[6-(6,8),48-(7,7,7,7,8,8,8)]
   552      -5.703139      -5.703139      -5.703139    8[6-(6,8),48-(7,7,7,7,8,8,8)]
   553      10.862739      10.862739      10.862739    8[6-(6,8),48-(7,7,7,7,8,8,8)]
   554      11.717741      11.717741      11.717741    8[6-(6,8),48-(7,7,7,7,8,8,8)]
   555      -6.503839      -6.503839      -6.503839    8[6-(6,8),48-(7,7,7,7,8,8,8)]
   556      -7.538975      -7.538975      -7.538975    8[6-(6,8),48-(7,7,7,7,8,8,8)]
   557      13.926085      13.926085      13.926085    8[6-(6,8),48-(7,7,7,7,8,8,8)]
   558      11.882268      11.882268      11.882268    8[6-(6,8),48-(7,7,7,7,8,8,8)]
   559      -0.863606      -0.863606      -0.863606    8[6-(6,8),48-(7,7,7,7,8,8,8)]
   560       1.360346       1.360346       1.360346    8[6-(6,8),48-(7,7,7,7,8,8,8)]
   561      -6.558167      -6.558167      -6.558167    8[6-(6,8),48-(7,7,7,7,8,8,8)]
   562      -5.703139      -5.703139      -5.703139    8[6-(6,8),48-(7,7,7,7,8,8,8)]
   563      10.917139      10.917139      10.917139    8[6-(6,8),48-(7,7,7,7,8,8,8)]
   564       9.881979       9.881979       9.881979    8[6-(6,8),48-(7,7,7,7,8,8,8)]
   565      -3.494913      -3.494913      -3.494913    8[6-(6,8),48-(7,7,7,7,8,8,8)]
   566      -5.538758      -5.538758      -5.538758    8[6-(6,8),48-(7,7,7,7,8,8,8)]
   567      16.557322      16.557322      16.557322    8[6-(6,8),48-(7,7,7,7,8,8,8)]
   568      18.781297      18.781297      18.781297    8[6-(6,8),48-(7,7,7,7,8,8,8)]
   569       2.152284       2.152284       2.152284    8[6-(6,8),48-(7,7,7,7,8,8,8)]
   570       3.007321       3.007321       3.007321    8[6-(6,8),48-(7,7,7,7,8,8,8)]
   571       2.206616       2.206616       2.206616    8[6-(6,8),48-(7,7,7,7,8,8,8)]
   572       1.171445       1.171445       1.171445    8[6-(6,8),48-(7,7,7,7,8,8,8)]
   573        5.21561        5.21561        5.21561    8[6-(6,8),48-(7,7,7,7,8,8,8)]
   574       3.171777       3.171777       3.171777    8[6-(6,8),48-(7,7,7,7,8,8,8)]
   575        7.84687        7.84687        7.84687    8[6-(6,8),48-(7,7,7,7,8,8,8)]
   576      10.070837      10.070837      10.070837    8[6-(6,8),48-(7,7,7,7,8,8,8)]
   577       6.504074       6.504074       6.504074    8[6-(6,8),48-(7,7,7,7,8,8,8)]
   578       7.539245       7.539245       7.539245    8[6-(6,8),48-(7,7,7,7,8,8,8)]
   579       6.558406       6.558406       6.558406    8[6-(6,8),48-(7,7,7,7,8,8,8)]
   580       5.703369       5.703369       5.703369    8[6-(6,8),48-(7,7,7,7,8,8,8)]
   581        0.86382        0.86382        0.86382    8[6-(6,8),48-(7,7,7,7,8,8,8)]
   582      -1.360147      -1.360147      -1.360147    8[6-(6,8),48-(7,7,7,7,8,8,8)]
   583        3.49508        3.49508        3.49508    8[6-(6,8),48-(7,7,7,7,8,8,8)]
   584       5.538913       5.538913       5.538913    8[6-(6,8),48-(7,7,7,7,8,8,8)]
   585      -5.215395      -5.215395      -5.215395    8[6-(6,8),48-(7,7,7,7,8,8,8)]
   586      -3.171578      -3.171578      -3.171578    8[6-(6,8),48-(7,7,7,7,8,8,8)]
   587       9.574296       9.574296       9.574296    8[6-(6,8),48-(7,7,7,7,8,8,8)]
   588       7.350344       7.350344       7.350344    8[6-(6,8),48-(7,7,7,7,8,8,8)]
   589      -2.152049      -2.152049      -2.152049    8[6-(6,8),48-(7,7,7,7,8,8,8)]
   590      -3.007051      -3.007051      -3.007051    8[6-(6,8),48-(7,7,7,7,8,8,8)]
   591      15.214529      15.214529      15.214529    8[6-(6,8),48-(7,7,7,7,8,8,8)]
   592      16.249665      16.249665      16.249665    8[6-(6,8),48-(7,7,7,7,8,8,8)]
   593      -7.846632      -7.846632      -7.846632    8[6-(6,8),48-(7,7,7,7,8,8,8)]
   594     -10.070607     -10.070607     -10.070607    8[6-(6,8),48-(7,7,7,7,8,8,8)]
   595      12.205603      12.205603      12.205603    8[6-(6,8),48-(7,7,7,7,8,8,8)]
   596      14.249448      14.249448      14.249448    8[6-(6,8),48-(7,7,7,7,8,8,8)]
   597      -2.206449      -2.206449      -2.206449    8[6-(6,8),48-(7,7,7,7,8,8,8)]
   598      -1.171289      -1.171289      -1.171289    8[6-(6,8),48-(7,7,7,7,8,8,8)]
   599      15.268857      15.268857      15.268857    8[6-(6,8),48-(7,7,7,7,8,8,8)]
   600      14.413829      14.413829      14.413829    8[6-(6,8),48-(7,7,7,7,8,8,8)]
