# Supplementary material for: A collection of forcefield precursors for metal–organic frameworks
Source: RSC Adv. 2019 Nov 13;9(63):36492–507. doi: 10.1039/c9ra07327b (PMC9075174; doi:10.1039/c9ra07327b)
Supplement: RA-009-C9RA07327B-s869 [file RA-009-C9RA07327B-s869.txt]

GIYSAJ02_clean

7.560000    0.000000    0.000000
0.000000    24.891400    0.000000
-0.442296    0.000000    29.671904

     1       7.082539       7.082539       7.082539    57[8-(6),8-(6),8-(6),8-(6,57),8-(6,57),8-(6,57),8-(6,57),8-(6,57),8-(6,57)]
     2       2.846434       2.846434       2.846434    57[8-(6),8-(6),8-(6),8-(6,57),8-(6,57),8-(6,57),8-(6,57),8-(6,57),8-(6,57)]
     3       4.036313       4.036313       4.036313    57[8-(6),8-(6),8-(6),8-(6,57),8-(6,57),8-(6,57),8-(6,57),8-(6,57),8-(6,57)]
     4       0.270122       0.270122       0.270122    57[8-(6),8-(6),8-(6),8-(6,57),8-(6,57),8-(6,57),8-(6,57),8-(6,57),8-(6,57)]
     5       0.035165       0.035165       0.035165    57[8-(6),8-(6),8-(6),8-(6,57),8-(6,57),8-(6,57),8-(6,57),8-(6,57),8-(6,57)]
     6        4.27127        4.27127        4.27127    57[8-(6),8-(6),8-(6),8-(6,57),8-(6,57),8-(6,57),8-(6,57),8-(6,57),8-(6,57)]
     7       3.081391       3.081391       3.081391    57[8-(6),8-(6),8-(6),8-(6,57),8-(6,57),8-(6,57),8-(6,57),8-(6,57),8-(6,57)]
     8       6.847582       6.847582       6.847582    57[8-(6),8-(6),8-(6),8-(6,57),8-(6,57),8-(6,57),8-(6,57),8-(6,57),8-(6,57)]
     9       1.117612       1.117612       1.117612    1[6-(6,6)]
    10       2.442899       2.442899       2.442899    1[6-(6,6)]
    11       5.199031       5.199031       5.199031    1[6-(6,6)]
    12       3.929021       3.929021       3.929021    1[6-(6,6)]
    13       2.602204       2.602204       2.602204    1[6-(6,6)]
    14       1.135575       1.135575       1.135575    1[6-(6,6)]
    15       3.592935       3.592935       3.592935    1[6-(6,6)]
    16       4.957544       4.957544       4.957544    1[6-(6,6)]
    17       0.912358       0.912358       0.912358    1[6-(6,6)]
    18       2.185463       2.185463       2.185463    1[6-(6,6)]
    19       6.757417       6.757417       6.757417    1[6-(6,6)]
    20       5.470221       5.470221       5.470221    1[6-(6,6)]
    21       1.346898       1.346898       1.346898    1[6-(6,6)]
    22       2.664793       2.664793       2.664793    1[6-(6,6)]
    23       5.836848       5.836848       5.836848    1[6-(6,6)]
    24       4.534073       4.534073       4.534073    1[6-(6,6)]
    25       0.061478       0.061478       0.061478    1[6-(6,6)]
    26       7.094685       7.094685       7.094685    1[6-(6,6)]
    27       5.084923       5.084923       5.084923    1[6-(6,6)]
    28       5.485457       5.485457       5.485457    1[6-(6,6)]
    29       6.559489       6.559489       6.559489    1[6-(6,6)]
    30       5.960931       5.960931       5.960931    1[6-(6,6)]
    31       3.647496       3.647496       3.647496    1[6-(6,6)]
    32       4.230752       4.230752       4.230752    1[6-(6,6)]
    33        2.44124        2.44124        2.44124    1[6-(6,6)]
    34       1.115953       1.115953       1.115953    1[6-(6,6)]
    35       5.919821       5.919821       5.919821    1[6-(6,6)]
    36       7.189831       7.189831       7.189831    1[6-(6,6)]
    37       0.956648       0.956648       0.956648    1[6-(6,6)]
    38       2.423277       2.423277       2.423277    1[6-(6,6)]
    39      -0.034083      -0.034083      -0.034083    1[6-(6,6)]
    40       6.161308       6.161308       6.161308    1[6-(6,6)]
    41       2.646494       2.646494       2.646494    1[6-(6,6)]
    42       1.373389       1.373389       1.373389    1[6-(6,6)]
    43       4.361435       4.361435       4.361435    1[6-(6,6)]
    44       5.648631       5.648631       5.648631    1[6-(6,6)]
    45       2.211954       2.211954       2.211954    1[6-(6,6)]
    46       0.894059       0.894059       0.894059    1[6-(6,6)]
    47       5.282004       5.282004       5.282004    1[6-(6,6)]
    48       6.584779       6.584779       6.584779    1[6-(6,6)]
    49       3.497374       3.497374       3.497374    1[6-(6,6)]
    50       4.024167       4.024167       4.024167    1[6-(6,6)]
    51       6.033929       6.033929       6.033929    1[6-(6,6)]
    52       5.633395       5.633395       5.633395    1[6-(6,6)]
    53       4.559363       4.559363       4.559363    1[6-(6,6)]
    54       5.157921       5.157921       5.157921    1[6-(6,6)]
    55      -0.088644      -0.088644      -0.088644    1[6-(6,6)]
    56         6.8881         6.8881         6.8881    1[6-(6,6)]
    57       6.000092       6.000092       6.000092    1[6-(6,6)]
    58       4.674805       4.674805       4.674805    1[6-(6,6)]
    59       1.918673       1.918673       1.918673    1[6-(6,6)]
    60       3.188683       3.188683       3.188683    1[6-(6,6)]
    61         4.5155         4.5155         4.5155    1[6-(6,6)]
    62       5.982129       5.982129       5.982129    1[6-(6,6)]
    63       3.524769       3.524769       3.524769    1[6-(6,6)]
    64        2.16016        2.16016        2.16016    1[6-(6,6)]
    65       6.205346       6.205346       6.205346    1[6-(6,6)]
    66       4.932241       4.932241       4.932241    1[6-(6,6)]
    67       0.360287       0.360287       0.360287    1[6-(6,6)]
    68       1.647483       1.647483       1.647483    1[6-(6,6)]
    69       5.770806       5.770806       5.770806    1[6-(6,6)]
    70       4.452911       4.452911       4.452911    1[6-(6,6)]
    71       1.280856       1.280856       1.280856    1[6-(6,6)]
    72       2.583631       2.583631       2.583631    1[6-(6,6)]
    73       7.056226       7.056226       7.056226    1[6-(6,6)]
    74       0.023019       0.023019       0.023019    1[6-(6,6)]
    75       2.032781       2.032781       2.032781    1[6-(6,6)]
    76       1.632247       1.632247       1.632247    1[6-(6,6)]
    77       0.558215       0.558215       0.558215    1[6-(6,6)]
    78       1.156773       1.156773       1.156773    1[6-(6,6)]
    79       3.470208       3.470208       3.470208    1[6-(6,6)]
    80       2.886952       2.886952       2.886952    1[6-(6,6)]
    81       4.676464       4.676464       4.676464    1[6-(6,6)]
    82       6.001751       6.001751       6.001751    1[6-(6,6)]
    83       1.197883       1.197883       1.197883    1[6-(6,6)]
    84      -0.072127      -0.072127      -0.072127    1[6-(6,6)]
    85       6.161056       6.161056       6.161056    1[6-(6,6)]
    86       4.694427       4.694427       4.694427    1[6-(6,6)]
    87      -0.408213      -0.408213      -0.408213    1[6-(6,6)]
    88       0.956396       0.956396       0.956396    1[6-(6,6)]
    89        4.47121        4.47121        4.47121    1[6-(6,6)]
    90       5.744315       5.744315       5.744315    1[6-(6,6)]
    91       2.756269       2.756269       2.756269    1[6-(6,6)]
    92       1.469073       1.469073       1.469073    1[6-(6,6)]
    93        4.90575        4.90575        4.90575    1[6-(6,6)]
    94       6.223645       6.223645       6.223645    1[6-(6,6)]
    95         1.8357         1.8357         1.8357    1[6-(6,6)]
    96       0.532925       0.532925       0.532925    1[6-(6,6)]
    97        3.62033        3.62033        3.62033    1[6-(6,6)]
    98       3.093537       3.093537       3.093537    1[6-(6,6)]
    99       1.083775       1.083775       1.083775    1[6-(6,6)]
   100       1.484309       1.484309       1.484309    1[6-(6,6)]
   101       2.558341       2.558341       2.558341    1[6-(6,6)]
   102       1.959783       1.959783       1.959783    1[6-(6,6)]
   103       7.206348       7.206348       7.206348    1[6-(6,6)]
   104       0.229604       0.229604       0.229604    1[6-(6,6)]
   105       1.447933       1.447933       1.447933    6[6-(6,6),8-(57),8-(57,57)]
   106       2.336681       2.336681       2.336681    6[6-(1,6),6-(1,6),6-(8,8)]
   107       1.935069       1.935069       1.935069    6[1-(0),6-(1,6),6-(6,6)]
   108        2.72865        2.72865        2.72865    6[1-(0),6-(1,6),6-(6,6)]
   109       3.940164       3.940164       3.940164    6[6-(1,6),6-(1,6),6-(6,6,6)]
   110       4.370278       4.370278       4.370278    6[1-(0),6-(1,6),6-(6,6)]
   111       3.618901       3.618901       3.618901    6[1-(0),6-(1,6),6-(6,6)]
   112       4.773471       4.773471       4.773471    6[6-(6,6),6-(6,6),6-(9,9,9),6-(9,9,9)]
   113       5.730736       5.730736       5.730736    6[6-(6,6,6),9-(0),9-(0),9-(0)]
   114       5.609261       5.609261       5.609261    6[6-(6,6,6),9-(0),9-(0),9-(0)]
   115       3.888253       3.888253       3.888253    6[6-(1,6),6-(1,6),6-(6,6,6)]
   116       2.776451       2.776451       2.776451    6[1-(0),6-(1,6),6-(6,6)]
   117       1.912075       1.912075       1.912075    6[1-(0),6-(1,6),6-(6,6)]
   118       2.203133       2.203133       2.203133    6[6-(1,6),6-(1,6),6-(8,8)]
   119       3.369858       3.369858       3.369858    6[1-(0),6-(1,6),6-(6,6)]
   120       4.182335       4.182335       4.182335    6[1-(0),6-(1,6),6-(6,6)]
   121       1.262272       1.262272       1.262272    6[6-(6,6),8-(57),8-(57,57)]
   122       5.957138       5.957138       5.957138    6[6-(6,6),8-(57),8-(57,57)]
   123       6.807205       6.807205       6.807205    6[6-(1,6),6-(1,6),6-(8,8)]
   124       0.556785       0.556785       0.556785    6[1-(0),6-(1,6),6-(6,6)]
   125       1.309594       1.309594       1.309594    6[1-(0),6-(1,6),6-(6,6)]
   126       0.854033       0.854033       0.854033    6[6-(1,6),6-(1,6),6-(6,6,6)]
   127       7.108944       7.108944       7.108944    6[1-(0),6-(1,6),6-(6,6)]
   128       6.329901       6.329901       6.329901    6[1-(0),6-(1,6),6-(6,6)]
   129       1.806517       1.806517       1.806517    6[6-(6,6),6-(6,6),6-(9,9,9),6-(9,9,9)]
   130       1.071783       1.071783       1.071783    6[6-(6,6,6),9-(0),9-(0),9-(0)]
   131       2.528185       2.528185       2.528185    6[6-(6,6,6),9-(0),9-(0),9-(0)]
   132        2.78283        2.78283        2.78283    6[6-(1,6),6-(1,6),6-(6,6,6)]
   133       2.257669       2.257669       2.257669    6[1-(0),6-(1,6),6-(6,6)]
   134         3.0425         3.0425         3.0425    6[1-(0),6-(1,6),6-(6,6)]
   135       4.376547       4.376547       4.376547    6[6-(1,6),6-(1,6),6-(8,8)]
   136       4.925988       4.925988       4.925988    6[1-(0),6-(1,6),6-(6,6)]
   137       4.150896       4.150896       4.150896    6[1-(0),6-(1,6),6-(6,6)]
   138       5.312538       5.312538       5.312538    6[6-(6,6),8-(57),8-(57,57)]
   139       6.930616       6.930616       6.930616    6[6-(6,6),8-(57),8-(57,57)]
   140        6.59893        6.59893        6.59893    6[6-(1,6),6-(1,6),6-(8,8)]
   141       7.093007       7.093007       7.093007    6[1-(0),6-(1,6),6-(6,6)]
   142       6.792933       6.792933       6.792933    6[1-(0),6-(1,6),6-(6,6)]
   143       6.072736       6.072736       6.072736    6[6-(1,6),6-(1,6),6-(6,6,6)]
   144        5.57448        5.57448        5.57448    6[1-(0),6-(1,6),6-(6,6)]
   145        5.83813        5.83813        5.83813    6[1-(0),6-(1,6),6-(6,6)]
   146       5.924404       5.924404       5.924404    6[6-(6,6),6-(6,6),6-(9,9,9),6-(9,9,9)]
   147       7.282238       7.282238       7.282238    6[6-(6,6,6),9-(0),9-(0),9-(0)]
   148       4.872585       4.872585       4.872585    6[6-(6,6,6),9-(0),9-(0),9-(0)]
   149       5.514844       5.514844       5.514844    6[6-(1,6),6-(1,6),6-(6,6,6)]
   150       5.995588       5.995588       5.995588    6[1-(0),6-(1,6),6-(6,6)]
   151       5.627346       5.627346       5.627346    6[1-(0),6-(1,6),6-(6,6)]
   152       4.790815       4.790815       4.790815    6[6-(1,6),6-(1,6),6-(8,8)]
   153       4.256443       4.256443       4.256443    6[1-(0),6-(1,6),6-(6,6)]
   154       4.607739       4.607739       4.607739    6[1-(0),6-(1,6),6-(6,6)]
   155       4.439909       4.439909       4.439909    6[6-(6,6),8-(57),8-(57,57)]
   156       2.110919       2.110919       2.110919    6[6-(6,6),8-(57),8-(57,57)]
   157       1.222171       1.222171       1.222171    6[6-(1,6),6-(1,6),6-(8,8)]
   158       1.623783       1.623783       1.623783    6[1-(0),6-(1,6),6-(6,6)]
   159       0.830202       0.830202       0.830202    6[1-(0),6-(1,6),6-(6,6)]
   160       7.178688       7.178688       7.178688    6[6-(1,6),6-(1,6),6-(6,6,6)]
   161       6.748574       6.748574       6.748574    6[1-(0),6-(1,6),6-(6,6)]
   162      -0.060049      -0.060049      -0.060049    6[1-(0),6-(1,6),6-(6,6)]
   163       6.345381       6.345381       6.345381    6[6-(6,6),6-(6,6),6-(9,9,9),6-(9,9,9)]
   164       5.388116       5.388116       5.388116    6[6-(6,6,6),9-(0),9-(0),9-(0)]
   165       5.509591       5.509591       5.509591    6[6-(6,6,6),9-(0),9-(0),9-(0)]
   166       7.230599       7.230599       7.230599    6[6-(1,6),6-(1,6),6-(6,6,6)]
   167       0.782401       0.782401       0.782401    6[1-(0),6-(1,6),6-(6,6)]
   168       1.646777       1.646777       1.646777    6[1-(0),6-(1,6),6-(6,6)]
   169       1.355719       1.355719       1.355719    6[6-(1,6),6-(1,6),6-(8,8)]
   170       0.188994       0.188994       0.188994    6[1-(0),6-(1,6),6-(6,6)]
   171       6.936517       6.936517       6.936517    6[1-(0),6-(1,6),6-(6,6)]
   172        2.29658        2.29658        2.29658    6[6-(6,6),8-(57),8-(57,57)]
   173       5.161714       5.161714       5.161714    6[6-(6,6),8-(57),8-(57,57)]
   174       4.311647       4.311647       4.311647    6[6-(1,6),6-(1,6),6-(8,8)]
   175       3.002067       3.002067       3.002067    6[1-(0),6-(1,6),6-(6,6)]
   176       2.249258       2.249258       2.249258    6[1-(0),6-(1,6),6-(6,6)]
   177       2.704819       2.704819       2.704819    6[6-(1,6),6-(1,6),6-(6,6,6)]
   178       4.009908       4.009908       4.009908    6[1-(0),6-(1,6),6-(6,6)]
   179       4.788951       4.788951       4.788951    6[1-(0),6-(1,6),6-(6,6)]
   180       1.752335       1.752335       1.752335    6[6-(6,6),6-(6,6),6-(9,9,9),6-(9,9,9)]
   181       2.487069       2.487069       2.487069    6[6-(6,6,6),9-(0),9-(0),9-(0)]
   182       1.030667       1.030667       1.030667    6[6-(6,6,6),9-(0),9-(0),9-(0)]
   183       0.776022       0.776022       0.776022    6[6-(1,6),6-(1,6),6-(6,6,6)]
   184       1.301183       1.301183       1.301183    6[1-(0),6-(1,6),6-(6,6)]
   185       0.516352       0.516352       0.516352    6[1-(0),6-(1,6),6-(6,6)]
   186       6.742305       6.742305       6.742305    6[6-(1,6),6-(1,6),6-(8,8)]
   187       6.192864       6.192864       6.192864    6[1-(0),6-(1,6),6-(6,6)]
   188       6.967956       6.967956       6.967956    6[1-(0),6-(1,6),6-(6,6)]
   189       5.806314       5.806314       5.806314    6[6-(6,6),8-(57),8-(57,57)]
   190       4.188236       4.188236       4.188236    6[6-(6,6),8-(57),8-(57,57)]
   191       4.519922       4.519922       4.519922    6[6-(1,6),6-(1,6),6-(8,8)]
   192       4.025845       4.025845       4.025845    6[1-(0),6-(1,6),6-(6,6)]
   193       4.325919       4.325919       4.325919    6[1-(0),6-(1,6),6-(6,6)]
   194       5.046116       5.046116       5.046116    6[6-(1,6),6-(1,6),6-(6,6,6)]
   195       5.544372       5.544372       5.544372    6[1-(0),6-(1,6),6-(6,6)]
   196       5.280722       5.280722       5.280722    6[1-(0),6-(1,6),6-(6,6)]
   197       5.194448       5.194448       5.194448    6[6-(6,6),6-(6,6),6-(9,9,9),6-(9,9,9)]
   198       3.836614       3.836614       3.836614    6[6-(6,6,6),9-(0),9-(0),9-(0)]
   199       6.246267       6.246267       6.246267    6[6-(6,6,6),9-(0),9-(0),9-(0)]
   200       5.604008       5.604008       5.604008    6[6-(1,6),6-(1,6),6-(6,6,6)]
   201       5.123264       5.123264       5.123264    6[1-(0),6-(1,6),6-(6,6)]
   202       5.491506       5.491506       5.491506    6[1-(0),6-(1,6),6-(6,6)]
   203       6.328037       6.328037       6.328037    6[6-(1,6),6-(1,6),6-(8,8)]
   204       6.862409       6.862409       6.862409    6[1-(0),6-(1,6),6-(6,6)]
   205       6.511113       6.511113       6.511113    6[1-(0),6-(1,6),6-(6,6)]
   206       6.678943       6.678943       6.678943    6[6-(6,6),8-(57),8-(57,57)]
   207       5.669771       5.669771       5.669771    6[6-(6,6),8-(57),8-(57,57)]
   208       4.781023       4.781023       4.781023    6[6-(1,6),6-(1,6),6-(8,8)]
   209       5.182635       5.182635       5.182635    6[1-(0),6-(1,6),6-(6,6)]
   210       4.389054       4.389054       4.389054    6[1-(0),6-(1,6),6-(6,6)]
   211        3.17754        3.17754        3.17754    6[6-(1,6),6-(1,6),6-(6,6,6)]
   212       2.747426       2.747426       2.747426    6[1-(0),6-(1,6),6-(6,6)]
   213       3.498803       3.498803       3.498803    6[1-(0),6-(1,6),6-(6,6)]
   214       2.344233       2.344233       2.344233    6[6-(6,6),6-(6,6),6-(9,9,9),6-(9,9,9)]
   215       1.386968       1.386968       1.386968    6[6-(6,6,6),9-(0),9-(0),9-(0)]
   216       1.508443       1.508443       1.508443    6[6-(6,6,6),9-(0),9-(0),9-(0)]
   217       3.229451       3.229451       3.229451    6[6-(1,6),6-(1,6),6-(6,6,6)]
   218       4.341253       4.341253       4.341253    6[1-(0),6-(1,6),6-(6,6)]
   219       5.205629       5.205629       5.205629    6[1-(0),6-(1,6),6-(6,6)]
   220       4.914571       4.914571       4.914571    6[6-(1,6),6-(1,6),6-(8,8)]
   221       3.747846       3.747846       3.747846    6[1-(0),6-(1,6),6-(6,6)]
   222       2.935369       2.935369       2.935369    6[1-(0),6-(1,6),6-(6,6)]
   223       5.855432       5.855432       5.855432    6[6-(6,6),8-(57),8-(57,57)]
   224       1.160566       1.160566       1.160566    6[6-(6,6),8-(57),8-(57,57)]
   225       0.310499       0.310499       0.310499    6[6-(1,6),6-(1,6),6-(8,8)]
   226       6.560919       6.560919       6.560919    6[1-(0),6-(1,6),6-(6,6)]
   227        5.80811        5.80811        5.80811    6[1-(0),6-(1,6),6-(6,6)]
   228       6.263671       6.263671       6.263671    6[6-(1,6),6-(1,6),6-(6,6,6)]
   229        0.00876        0.00876        0.00876    6[1-(0),6-(1,6),6-(6,6)]
   230       0.787803       0.787803       0.787803    6[1-(0),6-(1,6),6-(6,6)]
   231       5.311187       5.311187       5.311187    6[6-(6,6),6-(6,6),6-(9,9,9),6-(9,9,9)]
   232       6.045921       6.045921       6.045921    6[6-(6,6,6),9-(0),9-(0),9-(0)]
   233       4.589519       4.589519       4.589519    6[6-(6,6,6),9-(0),9-(0),9-(0)]
   234       4.334874       4.334874       4.334874    6[6-(1,6),6-(1,6),6-(6,6,6)]
   235       4.860035       4.860035       4.860035    6[1-(0),6-(1,6),6-(6,6)]
   236       4.075204       4.075204       4.075204    6[1-(0),6-(1,6),6-(6,6)]
   237       2.741157       2.741157       2.741157    6[6-(1,6),6-(1,6),6-(8,8)]
   238       2.191716       2.191716       2.191716    6[1-(0),6-(1,6),6-(6,6)]
   239       2.966808       2.966808       2.966808    6[1-(0),6-(1,6),6-(6,6)]
   240       1.805166       1.805166       1.805166    6[6-(6,6),8-(57),8-(57,57)]
   241       0.187088       0.187088       0.187088    6[6-(6,6),8-(57),8-(57,57)]
   242       0.518774       0.518774       0.518774    6[6-(1,6),6-(1,6),6-(8,8)]
   243       0.024697       0.024697       0.024697    6[1-(0),6-(1,6),6-(6,6)]
   244       0.324771       0.324771       0.324771    6[1-(0),6-(1,6),6-(6,6)]
   245       1.044968       1.044968       1.044968    6[6-(1,6),6-(1,6),6-(6,6,6)]
   246       1.543224       1.543224       1.543224    6[1-(0),6-(1,6),6-(6,6)]
   247       1.279574       1.279574       1.279574    6[1-(0),6-(1,6),6-(6,6)]
   248         1.1933         1.1933         1.1933    6[6-(6,6),6-(6,6),6-(9,9,9),6-(9,9,9)]
   249      -0.164534      -0.164534      -0.164534    6[6-(6,6,6),9-(0),9-(0),9-(0)]
   250       2.245119       2.245119       2.245119    6[6-(6,6,6),9-(0),9-(0),9-(0)]
   251        1.60286        1.60286        1.60286    6[6-(1,6),6-(1,6),6-(6,6,6)]
   252       1.122116       1.122116       1.122116    6[1-(0),6-(1,6),6-(6,6)]
   253       1.490358       1.490358       1.490358    6[1-(0),6-(1,6),6-(6,6)]
   254       2.326889       2.326889       2.326889    6[6-(1,6),6-(1,6),6-(8,8)]
   255       2.861261       2.861261       2.861261    6[1-(0),6-(1,6),6-(6,6)]
   256       2.509965       2.509965       2.509965    6[1-(0),6-(1,6),6-(6,6)]
   257       2.677795       2.677795       2.677795    6[6-(6,6),8-(57),8-(57,57)]
   258       5.006785       5.006785       5.006785    6[6-(6,6),8-(57),8-(57,57)]
   259       5.895533       5.895533       5.895533    6[6-(1,6),6-(1,6),6-(8,8)]
   260       5.493921       5.493921       5.493921    6[1-(0),6-(1,6),6-(6,6)]
   261       6.287502       6.287502       6.287502    6[1-(0),6-(1,6),6-(6,6)]
   262      -0.060984      -0.060984      -0.060984    6[6-(1,6),6-(1,6),6-(6,6,6)]
   263        0.36913        0.36913        0.36913    6[1-(0),6-(1,6),6-(6,6)]
   264       7.177753       7.177753       7.177753    6[1-(0),6-(1,6),6-(6,6)]
   265       0.772323       0.772323       0.772323    6[6-(6,6),6-(6,6),6-(9,9,9),6-(9,9,9)]
   266       1.729588       1.729588       1.729588    6[6-(6,6,6),9-(0),9-(0),9-(0)]
   267       1.608113       1.608113       1.608113    6[6-(6,6,6),9-(0),9-(0),9-(0)]
   268      -0.112895      -0.112895      -0.112895    6[6-(1,6),6-(1,6),6-(6,6,6)]
   269       6.335303       6.335303       6.335303    6[1-(0),6-(1,6),6-(6,6)]
   270       5.470927       5.470927       5.470927    6[1-(0),6-(1,6),6-(6,6)]
   271       5.761985       5.761985       5.761985    6[6-(1,6),6-(1,6),6-(8,8)]
   272        6.92871        6.92871        6.92871    6[1-(0),6-(1,6),6-(6,6)]
   273       0.181187       0.181187       0.181187    6[1-(0),6-(1,6),6-(6,6)]
   274       4.821124       4.821124       4.821124    6[6-(6,6),8-(57),8-(57,57)]
   275        1.95599        1.95599        1.95599    6[6-(6,6),8-(57),8-(57,57)]
   276       2.806057       2.806057       2.806057    6[6-(1,6),6-(1,6),6-(8,8)]
   277       4.115637       4.115637       4.115637    6[1-(0),6-(1,6),6-(6,6)]
   278       4.868446       4.868446       4.868446    6[1-(0),6-(1,6),6-(6,6)]
   279       4.412885       4.412885       4.412885    6[6-(1,6),6-(1,6),6-(6,6,6)]
   280       3.107796       3.107796       3.107796    6[1-(0),6-(1,6),6-(6,6)]
   281       2.328753       2.328753       2.328753    6[1-(0),6-(1,6),6-(6,6)]
   282       5.365369       5.365369       5.365369    6[6-(6,6),6-(6,6),6-(9,9,9),6-(9,9,9)]
   283       4.630635       4.630635       4.630635    6[6-(6,6,6),9-(0),9-(0),9-(0)]
   284       6.087037       6.087037       6.087037    6[6-(6,6,6),9-(0),9-(0),9-(0)]
   285       6.341682       6.341682       6.341682    6[6-(1,6),6-(1,6),6-(6,6,6)]
   286       5.816521       5.816521       5.816521    6[1-(0),6-(1,6),6-(6,6)]
   287       6.601352       6.601352       6.601352    6[1-(0),6-(1,6),6-(6,6)]
   288       0.375399       0.375399       0.375399    6[6-(1,6),6-(1,6),6-(8,8)]
   289        0.92484        0.92484        0.92484    6[1-(0),6-(1,6),6-(6,6)]
   290       0.149748       0.149748       0.149748    6[1-(0),6-(1,6),6-(6,6)]
   291        1.31139        1.31139        1.31139    6[6-(6,6),8-(57),8-(57,57)]
   292       2.929468       2.929468       2.929468    6[6-(6,6),8-(57),8-(57,57)]
   293       2.597782       2.597782       2.597782    6[6-(1,6),6-(1,6),6-(8,8)]
   294       3.091859       3.091859       3.091859    6[1-(0),6-(1,6),6-(6,6)]
   295       2.791785       2.791785       2.791785    6[1-(0),6-(1,6),6-(6,6)]
   296       2.071588       2.071588       2.071588    6[6-(1,6),6-(1,6),6-(6,6,6)]
   297       1.573332       1.573332       1.573332    6[1-(0),6-(1,6),6-(6,6)]
   298       1.836982       1.836982       1.836982    6[1-(0),6-(1,6),6-(6,6)]
   299       1.923256       1.923256       1.923256    6[6-(6,6),6-(6,6),6-(9,9,9),6-(9,9,9)]
   300        3.28109        3.28109        3.28109    6[6-(6,6,6),9-(0),9-(0),9-(0)]
   301       0.871437       0.871437       0.871437    6[6-(6,6,6),9-(0),9-(0),9-(0)]
   302       1.513696       1.513696       1.513696    6[6-(1,6),6-(1,6),6-(6,6,6)]
   303        1.99444        1.99444        1.99444    6[1-(0),6-(1,6),6-(6,6)]
   304       1.626198       1.626198       1.626198    6[1-(0),6-(1,6),6-(6,6)]
   305       0.789667       0.789667       0.789667    6[6-(1,6),6-(1,6),6-(8,8)]
   306       0.255295       0.255295       0.255295    6[1-(0),6-(1,6),6-(6,6)]
   307       0.606591       0.606591       0.606591    6[1-(0),6-(1,6),6-(6,6)]
   308       0.438761       0.438761       0.438761    6[6-(6,6),8-(57),8-(57,57)]
   309       0.214454       0.214454       0.214454    8[6-(6,8),57-(8,8,8,8,8,8,8,8)]
   310       1.941237       1.941237       1.941237    8[6-(6,8),57-(8,8,8,8,8,8,8,8),57-(8,8,8,8,8,8,8,8)]
   311       0.097449       0.097449       0.097449    8[6-(6,8),57-(8,8,8,8,8,8,8,8)]
   312       1.685767       1.685767       1.685767    8[6-(6,8),57-(8,8,8,8,8,8,8,8),57-(8,8,8,8,8,8,8,8)]
   313       4.822508       4.822508       4.822508    8[6-(6,8),57-(8,8,8,8,8,8,8,8)]
   314       6.412836       6.412836       6.412836    8[6-(6,8),57-(8,8,8,8,8,8,8,8),57-(8,8,8,8,8,8,8,8)]
   315       6.512998       6.512998       6.512998    8[6-(6,8),57-(8,8,8,8,8,8,8,8)]
   316        4.77948        4.77948        4.77948    8[6-(6,8),57-(8,8,8,8,8,8,8,8),57-(8,8,8,8,8,8,8,8)]
   317       0.140552       0.140552       0.140552    8[6-(6,8),57-(8,8,8,8,8,8,8,8)]
   318       6.375692       6.375692       6.375692    8[6-(6,8),57-(8,8,8,8,8,8,8,8),57-(8,8,8,8,8,8,8,8)]
   319       3.116891       3.116891       3.116891    8[6-(6,8),57-(8,8,8,8,8,8,8,8)]
   320       4.981567       4.981567       4.981567    8[6-(6,8),57-(8,8,8,8,8,8,8,8),57-(8,8,8,8,8,8,8,8)]
   321       3.344398       3.344398       3.344398    8[6-(6,8),57-(8,8,8,8,8,8,8,8)]
   322       1.617615       1.617615       1.617615    8[6-(6,8),57-(8,8,8,8,8,8,8,8),57-(8,8,8,8,8,8,8,8)]
   323       3.461403       3.461403       3.461403    8[6-(6,8),57-(8,8,8,8,8,8,8,8)]
   324       1.873085       1.873085       1.873085    8[6-(6,8),57-(8,8,8,8,8,8,8,8),57-(8,8,8,8,8,8,8,8)]
   325       6.296344       6.296344       6.296344    8[6-(6,8),57-(8,8,8,8,8,8,8,8)]
   326       4.706016       4.706016       4.706016    8[6-(6,8),57-(8,8,8,8,8,8,8,8),57-(8,8,8,8,8,8,8,8)]
   327       4.605854       4.605854       4.605854    8[6-(6,8),57-(8,8,8,8,8,8,8,8)]
   328       6.339372       6.339372       6.339372    8[6-(6,8),57-(8,8,8,8,8,8,8,8),57-(8,8,8,8,8,8,8,8)]
   329         3.4183         3.4183         3.4183    8[6-(6,8),57-(8,8,8,8,8,8,8,8)]
   330        4.74316        4.74316        4.74316    8[6-(6,8),57-(8,8,8,8,8,8,8,8),57-(8,8,8,8,8,8,8,8)]
   331      -0.000335      -0.000335      -0.000335    8[6-(6,8),57-(8,8,8,8,8,8,8,8)]
   332       6.137285       6.137285       6.137285    8[6-(6,8),57-(8,8,8,8,8,8,8,8),57-(8,8,8,8,8,8,8,8)]
   333        6.90325        6.90325        6.90325    8[6-(6,8),57-(8,8,8,8,8,8,8,8)]
   334       5.176467       5.176467       5.176467    8[6-(6,8),57-(8,8,8,8,8,8,8,8),57-(8,8,8,8,8,8,8,8)]
   335       7.020255       7.020255       7.020255    8[6-(6,8),57-(8,8,8,8,8,8,8,8)]
   336       5.431937       5.431937       5.431937    8[6-(6,8),57-(8,8,8,8,8,8,8,8),57-(8,8,8,8,8,8,8,8)]
   337       2.295196       2.295196       2.295196    8[6-(6,8),57-(8,8,8,8,8,8,8,8)]
   338       0.704868       0.704868       0.704868    8[6-(6,8),57-(8,8,8,8,8,8,8,8),57-(8,8,8,8,8,8,8,8)]
   339       0.604706       0.604706       0.604706    8[6-(6,8),57-(8,8,8,8,8,8,8,8)]
   340       2.338224       2.338224       2.338224    8[6-(6,8),57-(8,8,8,8,8,8,8,8),57-(8,8,8,8,8,8,8,8)]
   341       6.977152       6.977152       6.977152    8[6-(6,8),57-(8,8,8,8,8,8,8,8)]
   342       0.742012       0.742012       0.742012    8[6-(6,8),57-(8,8,8,8,8,8,8,8),57-(8,8,8,8,8,8,8,8)]
   343       4.000813       4.000813       4.000813    8[6-(6,8),57-(8,8,8,8,8,8,8,8)]
   344       2.136137       2.136137       2.136137    8[6-(6,8),57-(8,8,8,8,8,8,8,8),57-(8,8,8,8,8,8,8,8)]
   345       3.773306       3.773306       3.773306    8[6-(6,8),57-(8,8,8,8,8,8,8,8)]
   346       5.500089       5.500089       5.500089    8[6-(6,8),57-(8,8,8,8,8,8,8,8),57-(8,8,8,8,8,8,8,8)]
   347       3.656301       3.656301       3.656301    8[6-(6,8),57-(8,8,8,8,8,8,8,8)]
   348       5.244619       5.244619       5.244619    8[6-(6,8),57-(8,8,8,8,8,8,8,8),57-(8,8,8,8,8,8,8,8)]
   349        0.82136        0.82136        0.82136    8[6-(6,8),57-(8,8,8,8,8,8,8,8)]
   350       2.411688       2.411688       2.411688    8[6-(6,8),57-(8,8,8,8,8,8,8,8),57-(8,8,8,8,8,8,8,8)]
   351        2.51185        2.51185        2.51185    8[6-(6,8),57-(8,8,8,8,8,8,8,8)]
   352       0.778332       0.778332       0.778332    8[6-(6,8),57-(8,8,8,8,8,8,8,8),57-(8,8,8,8,8,8,8,8)]
   353       3.699404       3.699404       3.699404    8[6-(6,8),57-(8,8,8,8,8,8,8,8)]
   354       2.374544       2.374544       2.374544    8[6-(6,8),57-(8,8,8,8,8,8,8,8),57-(8,8,8,8,8,8,8,8)]
   355       7.118039       7.118039       7.118039    8[6-(6,8),57-(8,8,8,8,8,8,8,8)]
   356       0.980419       0.980419       0.980419    8[6-(6,8),57-(8,8,8,8,8,8,8,8),57-(8,8,8,8,8,8,8,8)]
   357       6.363767       6.363767       6.363767    9[6-(6,9,9)]
   358       5.053903       5.053903       5.053903    9[6-(6,9,9)]
   359       6.676212       6.676212       6.676212    9[6-(6,9,9)]
   360       6.668883       6.668883       6.668883    9[6-(6,9,9)]
   361       4.893623       4.893623       4.893623    9[6-(6,9,9)]
   362       6.150258       6.150258       6.150258    9[6-(6,9,9)]
   363       0.203648       0.203648       0.203648    9[6-(6,9,9)]
   364       1.902036       1.902036       1.902036    9[6-(6,9,9)]
   365       0.373148       0.373148       0.373148    9[6-(6,9,9)]
   366       3.282248       3.282248       3.282248    9[6-(6,9,9)]
   367       1.668631       1.668631       1.668631    9[6-(6,9,9)]
   368       3.328921       3.328921       3.328921    9[6-(6,9,9)]
   369       0.244144       0.244144       0.244144    9[6-(6,9,9)]
   370       0.680551       0.680551       0.680551    9[6-(6,9,9)]
   371       7.278001       7.278001       7.278001    9[6-(6,9,9)]
   372       5.303498       5.303498       5.303498    9[6-(6,9,9)]
   373       4.697153       4.697153       4.697153    9[6-(6,9,9)]
   374       3.708927       3.708927       3.708927    9[6-(6,9,9)]
   375       4.755085       4.755085       4.755085    9[6-(6,9,9)]
   376       6.064949       6.064949       6.064949    9[6-(6,9,9)]
   377        4.44264        4.44264        4.44264    9[6-(6,9,9)]
   378       4.449969       4.449969       4.449969    9[6-(6,9,9)]
   379       6.225229       6.225229       6.225229    9[6-(6,9,9)]
   380       4.968594       4.968594       4.968594    9[6-(6,9,9)]
   381       3.355204       3.355204       3.355204    9[6-(6,9,9)]
   382       1.656816       1.656816       1.656816    9[6-(6,9,9)]
   383       3.185704       3.185704       3.185704    9[6-(6,9,9)]
   384       0.276604       0.276604       0.276604    9[6-(6,9,9)]
   385       1.890221       1.890221       1.890221    9[6-(6,9,9)]
   386       0.229931       0.229931       0.229931    9[6-(6,9,9)]
   387       3.314708       3.314708       3.314708    9[6-(6,9,9)]
   388       2.878301       2.878301       2.878301    9[6-(6,9,9)]
   389       3.840851       3.840851       3.840851    9[6-(6,9,9)]
   390       5.815354       5.815354       5.815354    9[6-(6,9,9)]
   391       6.421699       6.421699       6.421699    9[6-(6,9,9)]
   392      -0.150075      -0.150075      -0.150075    9[6-(6,9,9)]
   393       0.753937       0.753937       0.753937    9[6-(6,9,9)]
   394       2.063801       2.063801       2.063801    9[6-(6,9,9)]
   395       0.441492       0.441492       0.441492    9[6-(6,9,9)]
   396       0.448821       0.448821       0.448821    9[6-(6,9,9)]
   397       2.224081       2.224081       2.224081    9[6-(6,9,9)]
   398       0.967446       0.967446       0.967446    9[6-(6,9,9)]
   399       6.914056       6.914056       6.914056    9[6-(6,9,9)]
   400       5.215668       5.215668       5.215668    9[6-(6,9,9)]
   401       6.744556       6.744556       6.744556    9[6-(6,9,9)]
   402       3.835456       3.835456       3.835456    9[6-(6,9,9)]
   403       5.449073       5.449073       5.449073    9[6-(6,9,9)]
   404       3.788783       3.788783       3.788783    9[6-(6,9,9)]
   405        6.87356        6.87356        6.87356    9[6-(6,9,9)]
   406       6.437153       6.437153       6.437153    9[6-(6,9,9)]
   407      -0.160297      -0.160297      -0.160297    9[6-(6,9,9)]
   408       1.814206       1.814206       1.814206    9[6-(6,9,9)]
   409       2.420551       2.420551       2.420551    9[6-(6,9,9)]
   410       3.408777       3.408777       3.408777    9[6-(6,9,9)]
   411       2.362619       2.362619       2.362619    9[6-(6,9,9)]
   412       1.052755       1.052755       1.052755    9[6-(6,9,9)]
   413       2.675064       2.675064       2.675064    9[6-(6,9,9)]
   414       2.667735       2.667735       2.667735    9[6-(6,9,9)]
   415       0.892475       0.892475       0.892475    9[6-(6,9,9)]
   416        2.14911        2.14911        2.14911    9[6-(6,9,9)]
   417         3.7625         3.7625         3.7625    9[6-(6,9,9)]
   418       5.460888       5.460888       5.460888    9[6-(6,9,9)]
   419          3.932          3.932          3.932    9[6-(6,9,9)]
   420         6.8411         6.8411         6.8411    9[6-(6,9,9)]
   421       5.227483       5.227483       5.227483    9[6-(6,9,9)]
   422       6.887773       6.887773       6.887773    9[6-(6,9,9)]
   423       3.802996       3.802996       3.802996    9[6-(6,9,9)]
   424       4.239403       4.239403       4.239403    9[6-(6,9,9)]
   425       3.276853       3.276853       3.276853    9[6-(6,9,9)]
   426        1.30235        1.30235        1.30235    9[6-(6,9,9)]
   427       0.696005       0.696005       0.696005    9[6-(6,9,9)]
   428      -0.292221      -0.292221      -0.292221    9[6-(6,9,9)]
