# Supplementary material for: A collection of forcefield precursors for metal–organic frameworks
Source: RSC Adv. 2019 Nov 13;9(63):36492–507. doi: 10.1039/c9ra07327b (PMC9075174; doi:10.1039/c9ra07327b)
Supplement: RA-009-C9RA07327B-s870 [file RA-009-C9RA07327B-s870.txt]

GIYSEN_clean

9.670100    0.000000    0.000000
0.000000    11.742000    0.000000
-2.594364    0.000000    18.672632

     1       6.993181       6.993181       6.993181    29[7-(6,6),7-(7),16-(29,42),16-(29,42),42-(16,16,16,16,29,29,29)]
     2       0.653245       0.653245       0.653245    29[6-(6),7-(6,6),16-(29,42),16-(29,42),42-(16,16,16,16,29,29,29)]
     3      -1.214627      -1.214627      -1.214627    29[7-(6,6),7-(7),16-(29,42),16-(29,42),42-(16,16,16,16,29,29,29)]
     4       5.125309       5.125309       5.125309    29[6-(6),7-(6,6),16-(29,42),16-(29,42),42-(16,16,16,16,29,29,29)]
     5       0.082555       0.082555       0.082555    29[7-(6,6),7-(7),16-(29,42),16-(29,42),42-(16,16,16,16,29,29,29)]
     6       6.422491       6.422491       6.422491    29[6-(6),7-(6,6),16-(29,42),16-(29,42),42-(16,16,16,16,29,29,29)]
     7       8.290363       8.290363       8.290363    29[7-(6,6),7-(7),16-(29,42),16-(29,42),42-(16,16,16,16,29,29,29)]
     8       1.950427       1.950427       1.950427    29[6-(6),7-(6,6),16-(29,42),16-(29,42),42-(16,16,16,16,29,29,29)]
     9      -1.945773      -1.945773      -1.945773    42[16-(29,29),16-(29,29),16-(29,29),16-(29,29),29-(6,7,16,16),29-(6,7,16,16),29-(7,7,16,16),29-(7,7,16,16)]
    10      -0.648591      -0.648591      -0.648591    42[16-(29,29),16-(29,29),16-(29,29),16-(29,29),29-(6,7,16,16),29-(6,7,16,16),29-(7,7,16,16),29-(7,7,16,16)]
    11       3.308941       3.308941       3.308941    1[6-(6,7)]
    12       4.231331       4.231331       4.231331    1[6-(6,6)]
    13       0.550657       0.550657       0.550657    1[6-(6,6)]
    14       -0.30666       -0.30666       -0.30666    1[6-(6,7)]
    15       4.974373       4.974373       4.974373    1[6-(1,6,6)]
    16       6.430972       6.430972       6.430972    1[6-(1,6,6)]
    17       4.184514       4.184514       4.184514    1[6-(1,6,6)]
    18       2.744118       2.744118       2.744118    1[6-(1,6,6)]
    19       6.026905       6.026905       6.026905    1[6-(1,6,6)]
    20       7.429611       7.429611       7.429611    1[6-(1,6,6)]
    21       8.569764       8.569764       8.569764    1[6-(6,6)]
    22       9.477053       9.477053       9.477053    1[6-(6,7)]
    23       4.681671       4.681671       4.681671    1[6-(6,7)]
    24       3.700064       3.700064       3.700064    1[6-(6,6)]
    25       2.469613       2.469613       2.469613    1[6-(6,7)]
    26       1.547223       1.547223       1.547223    1[6-(6,6)]
    27       5.227897       5.227897       5.227897    1[6-(6,6)]
    28       6.085214       6.085214       6.085214    1[6-(6,7)]
    29       3.398545       3.398545       3.398545    1[6-(1,6,6)]
    30       1.941946       1.941946       1.941946    1[6-(1,6,6)]
    31        1.59404        1.59404        1.59404    1[6-(1,6,6)]
    32       3.034436       3.034436       3.034436    1[6-(1,6,6)]
    33       2.346013       2.346013       2.346013    1[6-(1,6,6)]
    34       0.943307       0.943307       0.943307    1[6-(1,6,6)]
    35      -0.196846      -0.196846      -0.196846    1[6-(6,6)]
    36      -1.104135      -1.104135      -1.104135    1[6-(6,7)]
    37       1.096883       1.096883       1.096883    1[6-(6,7)]
    38        2.07849        2.07849        2.07849    1[6-(6,6)]
    39       3.766795       3.766795       3.766795    1[6-(6,7)]
    40       2.844405       2.844405       2.844405    1[6-(6,6)]
    41       6.525079       6.525079       6.525079    1[6-(6,6)]
    42       7.382396       7.382396       7.382396    1[6-(6,7)]
    43       2.101363       2.101363       2.101363    1[6-(1,6,6)]
    44       0.644764       0.644764       0.644764    1[6-(1,6,6)]
    45       2.891222       2.891222       2.891222    1[6-(1,6,6)]
    46       4.331618       4.331618       4.331618    1[6-(1,6,6)]
    47       1.048831       1.048831       1.048831    1[6-(1,6,6)]
    48      -0.353875      -0.353875      -0.353875    1[6-(1,6,6)]
    49      -1.494028      -1.494028      -1.494028    1[6-(6,6)]
    50      -2.401317      -2.401317      -2.401317    1[6-(6,7)]
    51       2.394065       2.394065       2.394065    1[6-(6,7)]
    52       3.375672       3.375672       3.375672    1[6-(6,6)]
    53       4.606123       4.606123       4.606123    1[6-(6,7)]
    54       5.528513       5.528513       5.528513    1[6-(6,6)]
    55       1.847839       1.847839       1.847839    1[6-(6,6)]
    56       0.990522       0.990522       0.990522    1[6-(6,7)]
    57       3.677191       3.677191       3.677191    1[6-(1,6,6)]
    58        5.13379        5.13379        5.13379    1[6-(1,6,6)]
    59       5.481696       5.481696       5.481696    1[6-(1,6,6)]
    60         4.0413         4.0413         4.0413    1[6-(1,6,6)]
    61       4.729723       4.729723       4.729723    1[6-(1,6,6)]
    62       6.132429       6.132429       6.132429    1[6-(1,6,6)]
    63       7.272582       7.272582       7.272582    1[6-(6,6)]
    64       8.179871       8.179871       8.179871    1[6-(6,7)]
    65       5.978853       5.978853       5.978853    1[6-(6,7)]
    66       4.997246       4.997246       4.997246    1[6-(6,6)]
    67       2.334638       2.334638       2.334638    6[6-(29),29-(7,16,16,42)]
    68       2.733524       2.733524       2.733524    6[1-(0),6-(1,6),7-(6,29)]
    69       3.293331       3.293331       3.293331    6[1-(0),6-(1,7),6-(6,6)]
    70       2.493262       2.493262       2.493262    6[6-(1,1,6),6-(1,6),6-(1,6)]
    71       1.143598       1.143598       1.143598    6[1-(0),6-(1,7),6-(6,6)]
    72       0.633746       0.633746       0.633746    6[1-(0),6-(1,6),7-(6,29)]
    73       5.660995       5.660995       5.660995    6[1-(0),1-(0),6-(1,1,6),6-(6,6)]
    74       3.519661       3.519661       3.519661    6[1-(0),1-(0),6-(1,1,6),6-(1,1,6)]
    75       6.726523       6.726523       6.726523    6[1-(0),1-(0),6-(1,1,6),6-(6,6)]
    76       4.733897       4.733897       4.733897    6[6-(1,1,6),6-(1,6),6-(1,6)]
    77       8.288055       8.288055       8.288055    6[1-(0),6-(1,7),6-(6,6)]
    78       6.236701       6.236701       6.236701    6[1-(0),6-(1,6),7-(6,29)]
    79       4.952483       4.952483       4.952483    6[1-(0),6-(1,6),7-(6,29)]
    80       4.375132       4.375132       4.375132    6[1-(0),6-(1,7),6-(6,6)]
    81       3.443916       3.443916       3.443916    6[6-(29),29-(7,16,16,42)]
    82        3.04503        3.04503        3.04503    6[1-(0),6-(1,6),7-(6,29)]
    83       2.485223       2.485223       2.485223    6[1-(0),6-(1,7),6-(6,6)]
    84       3.285292       3.285292       3.285292    6[6-(1,1,6),6-(1,6),6-(1,6)]
    85       4.634956       4.634956       4.634956    6[1-(0),6-(1,7),6-(6,6)]
    86       5.144808       5.144808       5.144808    6[1-(0),6-(1,6),7-(6,29)]
    87       2.711923       2.711923       2.711923    6[1-(0),1-(0),6-(1,1,6),6-(6,6)]
    88       2.258893       2.258893       2.258893    6[1-(0),1-(0),6-(1,1,6),6-(1,1,6)]
    89       1.646395       1.646395       1.646395    6[1-(0),1-(0),6-(1,1,6),6-(6,6)]
    90       1.044657       1.044657       1.044657    6[6-(1,1,6),6-(1,6),6-(1,6)]
    91       0.084863       0.084863       0.084863    6[1-(0),6-(1,7),6-(6,6)]
    92      -0.458147      -0.458147      -0.458147    6[1-(0),6-(1,6),7-(6,29)]
    93       0.826071       0.826071       0.826071    6[1-(0),6-(1,6),7-(6,29)]
    94       1.403422       1.403422       1.403422    6[1-(0),6-(1,7),6-(6,6)]
    95       4.741098       4.741098       4.741098    6[6-(29),29-(7,16,16,42)]
    96       4.342212       4.342212       4.342212    6[1-(0),6-(1,6),7-(6,29)]
    97       3.782405       3.782405       3.782405    6[1-(0),6-(1,7),6-(6,6)]
    98       4.582474       4.582474       4.582474    6[6-(1,1,6),6-(1,6),6-(1,6)]
    99       5.932138       5.932138       5.932138    6[1-(0),6-(1,7),6-(6,6)]
   100        6.44199        6.44199        6.44199    6[1-(0),6-(1,6),7-(6,29)]
   101       1.414741       1.414741       1.414741    6[1-(0),1-(0),6-(1,1,6),6-(6,6)]
   102       3.556075       3.556075       3.556075    6[1-(0),1-(0),6-(1,1,6),6-(1,1,6)]
   103       0.349213       0.349213       0.349213    6[1-(0),1-(0),6-(1,1,6),6-(6,6)]
   104       2.341839       2.341839       2.341839    6[6-(1,1,6),6-(1,6),6-(1,6)]
   105      -1.212319      -1.212319      -1.212319    6[1-(0),6-(1,7),6-(6,6)]
   106       0.839035       0.839035       0.839035    6[1-(0),6-(1,6),7-(6,29)]
   107       2.123253       2.123253       2.123253    6[1-(0),6-(1,6),7-(6,29)]
   108       2.700604       2.700604       2.700604    6[1-(0),6-(1,7),6-(6,6)]
   109        3.63182        3.63182        3.63182    6[6-(29),29-(7,16,16,42)]
   110       4.030706       4.030706       4.030706    6[1-(0),6-(1,6),7-(6,29)]
   111       4.590513       4.590513       4.590513    6[1-(0),6-(1,7),6-(6,6)]
   112       3.790444       3.790444       3.790444    6[6-(1,1,6),6-(1,6),6-(1,6)]
   113        2.44078        2.44078        2.44078    6[1-(0),6-(1,7),6-(6,6)]
   114       1.930928       1.930928       1.930928    6[1-(0),6-(1,6),7-(6,29)]
   115       4.363813       4.363813       4.363813    6[1-(0),1-(0),6-(1,1,6),6-(6,6)]
   116       4.816843       4.816843       4.816843    6[1-(0),1-(0),6-(1,1,6),6-(1,1,6)]
   117       5.429341       5.429341       5.429341    6[1-(0),1-(0),6-(1,1,6),6-(6,6)]
   118       6.031079       6.031079       6.031079    6[6-(1,1,6),6-(1,6),6-(1,6)]
   119       6.990873       6.990873       6.990873    6[1-(0),6-(1,7),6-(6,6)]
   120       7.533883       7.533883       7.533883    6[1-(0),6-(1,6),7-(6,29)]
   121       6.249665       6.249665       6.249665    6[1-(0),6-(1,6),7-(6,29)]
   122       5.672314       5.672314       5.672314    6[1-(0),6-(1,7),6-(6,6)]
   123      -1.024519      -1.024519      -1.024519    16[29-(6,7,16,42),29-(7,7,16,42),42-(16,16,16,29,29,29,29)]
   124       6.117326       6.117326       6.117326    16[29-(6,7,16,42),29-(7,7,16,42),42-(16,16,16,29,29,29,29)]
   125       6.803073       6.803073       6.803073    16[29-(6,7,16,42),29-(7,7,16,42),42-(16,16,16,29,29,29,29)]
   126      -0.338772      -0.338772      -0.338772    16[29-(6,7,16,42),29-(7,7,16,42),42-(16,16,16,29,29,29,29)]
   127       8.100255       8.100255       8.100255    16[29-(6,7,16,42),29-(7,7,16,42),42-(16,16,16,29,29,29,29)]
   128        0.95841        0.95841        0.95841    16[29-(6,7,16,42),29-(7,7,16,42),42-(16,16,16,29,29,29,29)]
   129       0.272663       0.272663       0.272663    16[29-(6,7,16,42),29-(7,7,16,42),42-(16,16,16,29,29,29,29)]
   130       7.414508       7.414508       7.414508    16[29-(6,7,16,42),29-(7,7,16,42),42-(16,16,16,29,29,29,29)]
   131      -2.565992      -2.565992      -2.565992    7[7-(29),29-(7,16,16,42)]
   132       1.427447       1.427447       1.427447    7[6-(1,6),6-(1,6),29-(6,16,16,42)]
   133       5.902372       5.902372       5.902372    7[6-(1,6),6-(1,6),29-(7,16,16,42)]
   134      -1.325554      -1.325554      -1.325554    7[7-(29),29-(7,16,16,42)]
   135       4.351107       4.351107       4.351107    7[6-(1,6),6-(1,6),29-(6,16,16,42)]
   136      -0.123818      -0.123818      -0.123818    7[6-(1,6),6-(1,6),29-(7,16,16,42)]
   137      -0.028372      -0.028372      -0.028372    7[7-(29),29-(7,16,16,42)]
   138       5.648289       5.648289       5.648289    7[6-(1,6),6-(1,6),29-(6,16,16,42)]
   139       1.173364       1.173364       1.173364    7[6-(1,6),6-(1,6),29-(7,16,16,42)]
   140       -1.26881       -1.26881       -1.26881    7[7-(29),29-(7,16,16,42)]
   141       2.724629       2.724629       2.724629    7[6-(1,6),6-(1,6),29-(6,16,16,42)]
   142       7.199554       7.199554       7.199554    7[6-(1,6),6-(1,6),29-(7,16,16,42)]
