# Supplementary material for: A collection of forcefield precursors for metal–organic frameworks
Source: RSC Adv. 2019 Nov 13;9(63):36492–507. doi: 10.1039/c9ra07327b (PMC9075174; doi:10.1039/c9ra07327b)
Supplement: RA-009-C9RA07327B-s871 [file RA-009-C9RA07327B-s871.txt]

GIYSIR_clean

9.625000    0.000000    0.000000
0.000000    11.780000    0.000000
-2.662692    0.000000    18.523603

     1       6.364344       6.364344       6.364344    29[7-(6,6),7-(7),16-(29,42),16-(29,42),42-(16,16,16,16,29,29,29)]
     2       0.056143       0.056143       0.056143    29[6-(6),7-(6,6),16-(29,42),16-(29,42),42-(16,16,16,16,29,29,29)]
     3        1.92931        1.92931        1.92931    29[7-(6,6),7-(7),16-(29,42),16-(29,42),42-(16,16,16,16,29,29,29)]
     4       8.237511       8.237511       8.237511    29[6-(6),7-(6,6),16-(29,42),16-(29,42),42-(16,16,16,16,29,29,29)]
     5       0.597964       0.597964       0.597964    29[7-(6,6),7-(7),16-(29,42),16-(29,42),42-(16,16,16,16,29,29,29)]
     6       6.906165       6.906165       6.906165    29[6-(6),7-(6,6),16-(29,42),16-(29,42),42-(16,16,16,16,29,29,29)]
     7       5.032998       5.032998       5.032998    29[7-(6,6),7-(7),16-(29,42),16-(29,42),42-(16,16,16,16,29,29,29)]
     8      -1.275203      -1.275203      -1.275203    29[6-(6),7-(6,6),16-(29,42),16-(29,42),42-(16,16,16,16,29,29,29)]
     9      -0.665673      -0.665673      -0.665673    42[16-(29,29),16-(29,29),16-(29,29),16-(29,29),29-(6,7,16,16),29-(6,7,16,16),29-(7,7,16,16),29-(7,7,16,16)]
    10      -1.997019      -1.997019      -1.997019    42[16-(29,29),16-(29,29),16-(29,29),16-(29,29),29-(6,7,16,16),29-(6,7,16,16),29-(7,7,16,16),29-(7,7,16,16)]
    11       3.713195       3.713195       3.713195    1[6-(6,7)]
    12       2.791934       2.791934       2.791934    1[6-(6,6)]
    13       6.503702       6.503702       6.503702    1[6-(6,6)]
    14       7.320581       7.320581       7.320581    1[6-(6,7)]
    15       1.990238       1.990238       1.990238    1[6-(1,6,6)]
    16       0.544129       0.544129       0.544129    1[6-(1,6,6)]
    17       4.233479       4.233479       4.233479    1[6-(1,6,6)]
    18       2.786674       2.786674       2.786674    1[6-(1,6,6)]
    19       0.959036       0.959036       0.959036    1[6-(1,6,6)]
    20      -0.452646      -0.452646      -0.452646    1[6-(1,6,6)]
    21       3.210645       3.210645       3.210645    1[6-(6,6)]
    22       2.202007       2.202007       2.202007    1[6-(6,7)]
    23      -2.374503      -2.374503      -2.374503    1[6-(6,7)]
    24      -1.611957      -1.611957      -1.611957    1[6-(6,6)]
    25       4.580459       4.580459       4.580459    1[6-(6,7)]
    26        5.50172        5.50172        5.50172    1[6-(6,6)]
    27       1.789952       1.789952       1.789952    1[6-(6,6)]
    28       0.973073       0.973073       0.973073    1[6-(6,7)]
    29       3.640724       3.640724       3.640724    1[6-(1,6,6)]
    30       5.086833       5.086833       5.086833    1[6-(1,6,6)]
    31       4.060175       4.060175       4.060175    1[6-(1,6,6)]
    32        5.50698        5.50698        5.50698    1[6-(1,6,6)]
    33       4.671926       4.671926       4.671926    1[6-(1,6,6)]
    34       6.083608       6.083608       6.083608    1[6-(1,6,6)]
    35       5.083009       5.083009       5.083009    1[6-(6,6)]
    36       6.091647       6.091647       6.091647    1[6-(6,7)]
    37       8.005465       8.005465       8.005465    1[6-(6,7)]
    38       7.242919       7.242919       7.242919    1[6-(6,6)]
    39       3.249113       3.249113       3.249113    1[6-(6,7)]
    40       4.170374       4.170374       4.170374    1[6-(6,6)]
    41       0.458606       0.458606       0.458606    1[6-(6,6)]
    42      -0.358273      -0.358273      -0.358273    1[6-(6,7)]
    43        4.97207        4.97207        4.97207    1[6-(1,6,6)]
    44       6.418179       6.418179       6.418179    1[6-(1,6,6)]
    45       2.728829       2.728829       2.728829    1[6-(1,6,6)]
    46       4.175634       4.175634       4.175634    1[6-(1,6,6)]
    47       6.003272       6.003272       6.003272    1[6-(1,6,6)]
    48       7.414954       7.414954       7.414954    1[6-(1,6,6)]
    49       3.751663       3.751663       3.751663    1[6-(6,6)]
    50       4.760301       4.760301       4.760301    1[6-(6,7)]
    51       9.336811       9.336811       9.336811    1[6-(6,7)]
    52       8.574265       8.574265       8.574265    1[6-(6,6)]
    53       2.381849       2.381849       2.381849    1[6-(6,7)]
    54       1.460588       1.460588       1.460588    1[6-(6,6)]
    55       5.172356       5.172356       5.172356    1[6-(6,6)]
    56       5.989235       5.989235       5.989235    1[6-(6,7)]
    57       3.321584       3.321584       3.321584    1[6-(1,6,6)]
    58       1.875475       1.875475       1.875475    1[6-(1,6,6)]
    59       2.902133       2.902133       2.902133    1[6-(1,6,6)]
    60       1.455328       1.455328       1.455328    1[6-(1,6,6)]
    61       2.290382       2.290382       2.290382    1[6-(1,6,6)]
    62         0.8787         0.8787         0.8787    1[6-(1,6,6)]
    63       1.879299       1.879299       1.879299    1[6-(6,6)]
    64       0.870661       0.870661       0.870661    1[6-(6,7)]
    65      -1.043157      -1.043157      -1.043157    1[6-(6,7)]
    66      -0.280611      -0.280611      -0.280611    1[6-(6,6)]
    67      -0.048341      -0.048341      -0.048341    6[6-(29),29-(7,16,16,42)]
    68       4.295826       4.295826       4.295826    6[1-(0),6-(1,6),7-(6,29)]
    69       3.733276       3.733276       3.733276    6[1-(0),6-(1,7),6-(6,6)]
    70       4.548489       4.548489       4.548489    6[6-(1,1,6),6-(1,6),6-(1,6)]
    71       5.897233       5.897233       5.897233    6[1-(0),6-(1,7),6-(6,6)]
    72         6.3827         6.3827         6.3827    6[1-(0),6-(1,6),7-(6,29)]
    73       1.301317       1.301317       1.301317    6[1-(0),1-(0),6-(1,1,6),6-(6,6)]
    74       3.476557       3.476557       3.476557    6[1-(0),1-(0),6-(1,1,6),6-(1,1,6)]
    75       0.238272       0.238272       0.238272    6[1-(0),1-(0),6-(1,1,6),6-(6,6)]
    76       2.282328       2.282328       2.282328    6[6-(1,1,6),6-(1,6),6-(1,6)]
    77       2.584542       2.584542       2.584542    6[1-(0),6-(1,7),6-(6,6)]
    78       1.988292       1.988292       1.988292    6[1-(0),6-(1,6),7-(6,29)]
    79       0.857935       0.857935       0.857935    6[1-(0),6-(1,6),7-(6,29)]
    80      -1.311801      -1.311801      -1.311801    6[1-(0),6-(1,7),6-(6,6)]
    81      -1.283005      -1.283005      -1.283005    6[6-(29),29-(7,16,16,42)]
    82       3.997828       3.997828       3.997828    6[1-(0),6-(1,6),7-(6,29)]
    83       4.560378       4.560378       4.560378    6[1-(0),6-(1,7),6-(6,6)]
    84       3.745165       3.745165       3.745165    6[6-(1,1,6),6-(1,6),6-(1,6)]
    85       2.396421       2.396421       2.396421    6[1-(0),6-(1,7),6-(6,6)]
    86       1.910954       1.910954       1.910954    6[1-(0),6-(1,6),7-(6,29)]
    87       4.329645       4.329645       4.329645    6[1-(0),1-(0),6-(1,1,6),6-(6,6)]
    88       4.817097       4.817097       4.817097    6[1-(0),1-(0),6-(1,1,6),6-(1,1,6)]
    89        5.39269        5.39269        5.39269    6[1-(0),1-(0),6-(1,1,6),6-(6,6)]
    90       6.011326       6.011326       6.011326    6[6-(1,1,6),6-(1,6),6-(1,6)]
    91       5.709112       5.709112       5.709112    6[1-(0),6-(1,7),6-(6,6)]
    92       6.305362       6.305362       6.305362    6[1-(0),6-(1,6),7-(6,29)]
    93       7.435719       7.435719       7.435719    6[1-(0),6-(1,6),7-(6,29)]
    94       6.942763       6.942763       6.942763    6[1-(0),6-(1,7),6-(6,6)]
    95      -2.614351      -2.614351      -2.614351    6[6-(29),29-(7,16,16,42)]
    96       2.666482       2.666482       2.666482    6[1-(0),6-(1,6),7-(6,29)]
    97       3.229032       3.229032       3.229032    6[1-(0),6-(1,7),6-(6,6)]
    98       2.413819       2.413819       2.413819    6[6-(1,1,6),6-(1,6),6-(1,6)]
    99       1.065075       1.065075       1.065075    6[1-(0),6-(1,7),6-(6,6)]
   100       0.579608       0.579608       0.579608    6[1-(0),6-(1,6),7-(6,29)]
   101       5.660991       5.660991       5.660991    6[1-(0),1-(0),6-(1,1,6),6-(6,6)]
   102       3.485751       3.485751       3.485751    6[1-(0),1-(0),6-(1,1,6),6-(1,1,6)]
   103       6.724036       6.724036       6.724036    6[1-(0),1-(0),6-(1,1,6),6-(6,6)]
   104        4.67998        4.67998        4.67998    6[6-(1,1,6),6-(1,6),6-(1,6)]
   105       4.377766       4.377766       4.377766    6[1-(0),6-(1,7),6-(6,6)]
   106       4.974016       4.974016       4.974016    6[1-(0),6-(1,6),7-(6,29)]
   107       6.104373       6.104373       6.104373    6[1-(0),6-(1,6),7-(6,29)]
   108       8.274109       8.274109       8.274109    6[1-(0),6-(1,7),6-(6,6)]
   109      -1.379687      -1.379687      -1.379687    6[6-(29),29-(7,16,16,42)]
   110        2.96448        2.96448        2.96448    6[1-(0),6-(1,6),7-(6,29)]
   111        2.40193        2.40193        2.40193    6[1-(0),6-(1,7),6-(6,6)]
   112       3.217143       3.217143       3.217143    6[6-(1,1,6),6-(1,6),6-(1,6)]
   113       4.565887       4.565887       4.565887    6[1-(0),6-(1,7),6-(6,6)]
   114       5.051354       5.051354       5.051354    6[1-(0),6-(1,6),7-(6,29)]
   115       2.632663       2.632663       2.632663    6[1-(0),1-(0),6-(1,1,6),6-(6,6)]
   116       2.145211       2.145211       2.145211    6[1-(0),1-(0),6-(1,1,6),6-(1,1,6)]
   117       1.569618       1.569618       1.569618    6[1-(0),1-(0),6-(1,1,6),6-(6,6)]
   118       0.950982       0.950982       0.950982    6[6-(1,1,6),6-(1,6),6-(1,6)]
   119       1.253196       1.253196       1.253196    6[1-(0),6-(1,7),6-(6,6)]
   120       0.656946       0.656946       0.656946    6[1-(0),6-(1,6),7-(6,29)]
   121      -0.473411      -0.473411      -0.473411    6[1-(0),6-(1,6),7-(6,29)]
   122       0.019545       0.019545       0.019545    6[1-(0),6-(1,7),6-(6,6)]
   123        8.03818        8.03818        8.03818    16[29-(6,7,16,42),29-(7,7,16,42),42-(16,16,16,29,29,29,29)]
   124       7.360053       7.360053       7.360053    16[29-(6,7,16,42),29-(7,7,16,42),42-(16,16,16,29,29,29,29)]
   125       0.255474       0.255474       0.255474    16[29-(6,7,16,42),29-(7,7,16,42),42-(16,16,16,29,29,29,29)]
   126       0.933601       0.933601       0.933601    16[29-(6,7,16,42),29-(7,7,16,42),42-(16,16,16,29,29,29,29)]
   127      -1.075872      -1.075872      -1.075872    16[29-(6,7,16,42),29-(7,7,16,42),42-(16,16,16,29,29,29,29)]
   128      -0.397745      -0.397745      -0.397745    16[29-(6,7,16,42),29-(7,7,16,42),42-(16,16,16,29,29,29,29)]
   129       6.706834       6.706834       6.706834    16[29-(6,7,16,42),29-(7,7,16,42),42-(16,16,16,29,29,29,29)]
   130       6.028707       6.028707       6.028707    16[29-(6,7,16,42),29-(7,7,16,42),42-(16,16,16,29,29,29,29)]
   131       5.599721       5.599721       5.599721    7[6-(1,6),6-(1,6),29-(7,16,16,42)]
   132       1.134572       1.134572       1.134572    7[6-(1,6),6-(1,6),29-(6,16,16,42)]
   133       4.692732       4.692732       4.692732    7[7-(29),29-(7,16,16,42)]
   134       2.693933       2.693933       2.693933    7[6-(1,6),6-(1,6),29-(7,16,16,42)]
   135       7.159082       7.159082       7.159082    7[6-(1,6),6-(1,6),29-(6,16,16,42)]
   136       3.600922       3.600922       3.600922    7[7-(29),29-(7,16,16,42)]
   137       1.362587       1.362587       1.362587    7[6-(1,6),6-(1,6),29-(7,16,16,42)]
   138       5.827736       5.827736       5.827736    7[6-(1,6),6-(1,6),29-(6,16,16,42)]
   139       2.269576       2.269576       2.269576    7[7-(29),29-(7,16,16,42)]
   140       4.268375       4.268375       4.268375    7[6-(1,6),6-(1,6),29-(7,16,16,42)]
   141      -0.196774      -0.196774      -0.196774    7[6-(1,6),6-(1,6),29-(6,16,16,42)]
   142       3.361386       3.361386       3.361386    7[7-(29),29-(7,16,16,42)]
