# Supplementary material for: A collection of forcefield precursors for metal–organic frameworks
Source: RSC Adv. 2019 Nov 13;9(63):36492–507. doi: 10.1039/c9ra07327b (PMC9075174; doi:10.1039/c9ra07327b)
Supplement: RA-009-C9RA07327B-s872 [file RA-009-C9RA07327B-s872.txt]

GIYSOX_clean

9.636200    0.000000    0.000000
0.000000    11.462000    0.000000
-2.658129    0.000000    18.961592

     1       0.599839       0.599839       0.599839    29[6-(6),7-(6,6),16-(29,42),16-(29,42),42-(16,16,16,16,29,29,29)]
     2        6.89129        6.89129        6.89129    29[7-(6,6),7-(7),16-(29,42),16-(29,42),42-(16,16,16,16,29,29,29)]
     3       5.049168       5.049168       5.049168    29[6-(6),7-(6,6),16-(29,42),16-(29,42),42-(16,16,16,16,29,29,29)]
     4      -1.242284      -1.242284      -1.242284    29[7-(6,6),7-(7),16-(29,42),16-(29,42),42-(16,16,16,16,29,29,29)]
     5       6.378232       6.378232       6.378232    29[6-(6),7-(6,6),16-(29,42),16-(29,42),42-(16,16,16,16,29,29,29)]
     6       0.086781       0.086781       0.086781    29[7-(6,6),7-(7),16-(29,42),16-(29,42),42-(16,16,16,16,29,29,29)]
     7       1.928903       1.928903       1.928903    29[6-(6),7-(6,6),16-(29,42),16-(29,42),42-(16,16,16,16,29,29,29)]
     8       8.220355       8.220355       8.220355    29[7-(6,6),7-(7),16-(29,42),16-(29,42),42-(16,16,16,16,29,29,29)]
     9      -1.993597      -1.993597      -1.993597    42[16-(29,29),16-(29,29),16-(29,29),16-(29,29),29-(6,7,16,16),29-(6,7,16,16),29-(7,7,16,16),29-(7,7,16,16)]
    10      -0.664532      -0.664532      -0.664532    42[16-(29,29),16-(29,29),16-(29,29),16-(29,29),29-(6,7,16,16),29-(6,7,16,16),29-(7,7,16,16),29-(7,7,16,16)]
    11      -0.317445      -0.317445      -0.317445    1[6-(6,7)]
    12       0.496493       0.496493       0.496493    1[6-(6,6)]
    13       4.176753       4.176753       4.176753    1[6-(6,6)]
    14       3.247048       3.247048       3.247048    1[6-(6,7)]
    15       6.612132       6.612132       6.612132    1[6-(1,6,6)]
    16       5.203488       5.203488       5.203488    1[6-(1,6,6)]
    17       2.725975       2.725975       2.725975    1[6-(1,6,6)]
    18       4.153227       4.153227       4.153227    1[6-(1,6,6)]
    19       6.207549       6.207549       6.207549    1[6-(1,6,6)]
    20       7.604297       7.604297       7.604297    1[6-(1,6,6)]
    21       3.651143       3.651143       3.651143    1[6-(6,6)]
    22       4.534012       4.534012       4.534012    1[6-(6,7)]
    23       -0.04881       -0.04881       -0.04881    1[6-(6,7)]
    24       8.704788       8.704788       8.704788    1[6-(6,6)]
    25       5.966451       5.966451       5.966451    1[6-(6,7)]
    26       5.152513       5.152513       5.152513    1[6-(6,6)]
    27       1.472254       1.472254       1.472254    1[6-(6,6)]
    28       2.401959       2.401959       2.401959    1[6-(6,7)]
    29       1.695004       1.695004       1.695004    1[6-(1,6,6)]
    30       3.103647       3.103647       3.103647    1[6-(1,6,6)]
    31       2.923031       2.923031       2.923031    1[6-(1,6,6)]
    32        1.49578        1.49578        1.49578    1[6-(1,6,6)]
    33       2.099587       2.099587       2.099587    1[6-(1,6,6)]
    34       0.702838       0.702838       0.702838    1[6-(1,6,6)]
    35       1.997863       1.997863       1.997863    1[6-(6,6)]
    36       1.114995       1.114995       1.114995    1[6-(6,7)]
    37      -1.280255      -1.280255      -1.280255    1[6-(6,7)]
    38      -0.397652      -0.397652      -0.397652    1[6-(6,6)]
    39       7.295516       7.295516       7.295516    1[6-(6,7)]
    40       6.481578       6.481578       6.481578    1[6-(6,6)]
    41       2.801318       2.801318       2.801318    1[6-(6,6)]
    42       3.731023       3.731023       3.731023    1[6-(6,7)]
    43       0.365939       0.365939       0.365939    1[6-(1,6,6)]
    44       1.774583       1.774583       1.774583    1[6-(1,6,6)]
    45       4.252096       4.252096       4.252096    1[6-(1,6,6)]
    46       2.824844       2.824844       2.824844    1[6-(1,6,6)]
    47       0.770522       0.770522       0.770522    1[6-(1,6,6)]
    48      -0.626226      -0.626226      -0.626226    1[6-(1,6,6)]
    49       3.326928       3.326928       3.326928    1[6-(6,6)]
    50       2.444059       2.444059       2.444059    1[6-(6,7)]
    51      -2.609319      -2.609319      -2.609319    1[6-(6,7)]
    52      -1.726717      -1.726717      -1.726717    1[6-(6,6)]
    53        1.01162        1.01162        1.01162    1[6-(6,7)]
    54       1.825558       1.825558       1.825558    1[6-(6,6)]
    55       5.505817       5.505817       5.505817    1[6-(6,6)]
    56       4.576112       4.576112       4.576112    1[6-(6,7)]
    57       5.283067       5.283067       5.283067    1[6-(1,6,6)]
    58       3.874424       3.874424       3.874424    1[6-(1,6,6)]
    59        4.05504        4.05504        4.05504    1[6-(1,6,6)]
    60       5.482291       5.482291       5.482291    1[6-(1,6,6)]
    61       4.878484       4.878484       4.878484    1[6-(1,6,6)]
    62       6.275233       6.275233       6.275233    1[6-(1,6,6)]
    63       4.980208       4.980208       4.980208    1[6-(6,6)]
    64       5.863076       5.863076       5.863076    1[6-(6,7)]
    65      -1.377874      -1.377874      -1.377874    1[6-(6,7)]
    66       7.375723       7.375723       7.375723    1[6-(6,6)]
    67       2.257796       2.257796       2.257796    6[6-(29),29-(7,16,16,42)]
    68       0.612849       0.612849       0.612849    6[1-(0),6-(1,6),7-(6,29)]
    69       1.094998       1.094998       1.094998    6[1-(0),6-(1,7),6-(6,6)]
    70       2.432039       2.432039       2.432039    6[6-(1,1,6),6-(1,6),6-(1,6)]
    71       3.241076       3.241076       3.241076    6[1-(0),6-(1,7),6-(6,6)]
    72       2.674362       2.674362       2.674362    6[1-(0),6-(1,6),7-(6,29)]
    73       5.799333       5.799333       5.799333    6[1-(0),1-(0),6-(1,1,6),6-(6,6)]
    74        3.53183        3.53183        3.53183    6[1-(0),1-(0),6-(1,1,6),6-(1,1,6)]
    75       6.865397       6.865397       6.865397    6[1-(0),1-(0),6-(1,1,6),6-(6,6)]
    76       4.766063       4.766063       4.766063    6[6-(1,1,6),6-(1,6),6-(1,6)]
    77       4.316709       4.316709       4.316709    6[1-(0),6-(1,7),6-(6,6)]
    78       4.840848       4.840848       4.840848    6[1-(0),6-(1,6),7-(6,29)]
    79       6.263962       6.263962       6.263962    6[1-(0),6-(1,6),7-(6,29)]
    80       8.397686       8.397686       8.397686    6[1-(0),6-(1,7),6-(6,6)]
    81        3.39121        3.39121        3.39121    6[6-(29),29-(7,16,16,42)]
    82       5.036158       5.036158       5.036158    6[1-(0),6-(1,6),7-(6,29)]
    83       4.554009       4.554009       4.554009    6[1-(0),6-(1,7),6-(6,6)]
    84       3.216967       3.216967       3.216967    6[6-(1,1,6),6-(1,6),6-(1,6)]
    85        2.40793        2.40793        2.40793    6[1-(0),6-(1,7),6-(6,6)]
    86       2.974645       2.974645       2.974645    6[1-(0),6-(1,6),7-(6,29)]
    87       2.507803       2.507803       2.507803    6[1-(0),1-(0),6-(1,1,6),6-(6,6)]
    88       2.117176       2.117176       2.117176    6[1-(0),1-(0),6-(1,1,6),6-(1,1,6)]
    89       1.441738       1.441738       1.441738    6[1-(0),1-(0),6-(1,1,6),6-(6,6)]
    90       0.882943       0.882943       0.882943    6[6-(1,1,6),6-(1,6),6-(1,6)]
    91       1.332298       1.332298       1.332298    6[1-(0),6-(1,7),6-(6,6)]
    92       0.808159       0.808159       0.808159    6[1-(0),6-(1,6),7-(6,29)]
    93      -0.614955      -0.614955      -0.614955    6[1-(0),6-(1,6),7-(6,29)]
    94       -0.09055       -0.09055       -0.09055    6[1-(0),6-(1,7),6-(6,6)]
    95       4.720275       4.720275       4.720275    6[6-(29),29-(7,16,16,42)]
    96       6.365222       6.365222       6.365222    6[1-(0),6-(1,6),7-(6,29)]
    97       5.883073       5.883073       5.883073    6[1-(0),6-(1,7),6-(6,6)]
    98       4.546032       4.546032       4.546032    6[6-(1,1,6),6-(1,6),6-(1,6)]
    99       3.736995       3.736995       3.736995    6[1-(0),6-(1,7),6-(6,6)]
   100       4.303709       4.303709       4.303709    6[1-(0),6-(1,6),7-(6,29)]
   101       1.178738       1.178738       1.178738    6[1-(0),1-(0),6-(1,1,6),6-(6,6)]
   102       3.446241       3.446241       3.446241    6[1-(0),1-(0),6-(1,1,6),6-(1,1,6)]
   103       0.112674       0.112674       0.112674    6[1-(0),1-(0),6-(1,1,6),6-(6,6)]
   104       2.212008       2.212008       2.212008    6[6-(1,1,6),6-(1,6),6-(1,6)]
   105       2.661362       2.661362       2.661362    6[1-(0),6-(1,7),6-(6,6)]
   106       2.137223       2.137223       2.137223    6[1-(0),6-(1,6),7-(6,29)]
   107       0.714109       0.714109       0.714109    6[1-(0),6-(1,6),7-(6,29)]
   108      -1.419615      -1.419615      -1.419615    6[1-(0),6-(1,7),6-(6,6)]
   109       3.586861       3.586861       3.586861    6[6-(29),29-(7,16,16,42)]
   110       1.941913       1.941913       1.941913    6[1-(0),6-(1,6),7-(6,29)]
   111       2.424062       2.424062       2.424062    6[1-(0),6-(1,7),6-(6,6)]
   112       3.761104       3.761104       3.761104    6[6-(1,1,6),6-(1,6),6-(1,6)]
   113       4.570141       4.570141       4.570141    6[1-(0),6-(1,7),6-(6,6)]
   114       4.003426       4.003426       4.003426    6[1-(0),6-(1,6),7-(6,29)]
   115       4.470268       4.470268       4.470268    6[1-(0),1-(0),6-(1,1,6),6-(6,6)]
   116       4.860895       4.860895       4.860895    6[1-(0),1-(0),6-(1,1,6),6-(1,1,6)]
   117       5.536333       5.536333       5.536333    6[1-(0),1-(0),6-(1,1,6),6-(6,6)]
   118       6.095128       6.095128       6.095128    6[6-(1,1,6),6-(1,6),6-(1,6)]
   119       5.645773       5.645773       5.645773    6[1-(0),6-(1,7),6-(6,6)]
   120       6.169912       6.169912       6.169912    6[1-(0),6-(1,6),7-(6,29)]
   121       7.593026       7.593026       7.593026    6[1-(0),6-(1,6),7-(6,29)]
   122       7.068621       7.068621       7.068621    6[1-(0),6-(1,7),6-(6,6)]
   123      -1.079881      -1.079881      -1.079881    16[29-(6,7,16,42),29-(7,7,16,42),42-(16,16,16,29,29,29,29)]
   124        6.03371        6.03371        6.03371    16[29-(6,7,16,42),29-(7,7,16,42),42-(16,16,16,29,29,29,29)]
   125       6.728888       6.728888       6.728888    16[29-(6,7,16,42),29-(7,7,16,42),42-(16,16,16,29,29,29,29)]
   126      -0.384703      -0.384703      -0.384703    16[29-(6,7,16,42),29-(7,7,16,42),42-(16,16,16,29,29,29,29)]
   127       8.057952       8.057952       8.057952    16[29-(6,7,16,42),29-(7,7,16,42),42-(16,16,16,29,29,29,29)]
   128       0.944361       0.944361       0.944361    16[29-(6,7,16,42),29-(7,7,16,42),42-(16,16,16,29,29,29,29)]
   129       0.249183       0.249183       0.249183    16[29-(6,7,16,42),29-(7,7,16,42),42-(16,16,16,29,29,29,29)]
   130       7.362774       7.362774       7.362774    16[29-(6,7,16,42),29-(7,7,16,42),42-(16,16,16,29,29,29,29)]
   131       1.363936       1.363936       1.363936    7[6-(1,6),6-(1,6),29-(6,16,16,42)]
   132       6.994615       6.994615       6.994615    7[7-(29),29-(7,16,16,42)]
   133       5.814607       5.814607       5.814607    7[6-(1,6),6-(1,6),29-(7,16,16,42)]
   134        4.28507        4.28507        4.28507    7[6-(1,6),6-(1,6),29-(6,16,16,42)]
   135      -1.345609      -1.345609      -1.345609    7[7-(29),29-(7,16,16,42)]
   136        -0.1656        -0.1656        -0.1656    7[6-(1,6),6-(1,6),29-(7,16,16,42)]
   137       5.614135       5.614135       5.614135    7[6-(1,6),6-(1,6),29-(6,16,16,42)]
   138      -0.016544      -0.016544      -0.016544    7[7-(29),29-(7,16,16,42)]
   139       1.163464       1.163464       1.163464    7[6-(1,6),6-(1,6),29-(7,16,16,42)]
   140       2.693001       2.693001       2.693001    7[6-(1,6),6-(1,6),29-(6,16,16,42)]
   141        8.32368        8.32368        8.32368    7[7-(29),29-(7,16,16,42)]
   142       7.143671       7.143671       7.143671    7[6-(1,6),6-(1,6),29-(7,16,16,42)]
