# Supplementary material for: A collection of forcefield precursors for metal–organic frameworks
Source: RSC Adv. 2019 Nov 13;9(63):36492–507. doi: 10.1039/c9ra07327b (PMC9075174; doi:10.1039/c9ra07327b)
Supplement: RA-009-C9RA07327B-s873 [file RA-009-C9RA07327B-s873.txt]

GIYSUD_clean

8.969000    0.000000    0.000000
-4.378638    8.339370    0.000000
-0.830748    -3.984232    16.804162

     1      -0.283191      -0.283191      -0.283191    48[7-(6,6),8-(6),8-(6),8-(6,48)]
     2       4.042805       4.042805       4.042805    48[7-(6,6),8-(6),8-(6),8-(6,48)]
     3         4.4845         4.4845         4.4845    48[8-(6),8-(6),8-(6),8-(6),8-(6,48),8-(6,48)]
     4      -0.538891      -0.538891      -0.538891    1[6-(6,6,6)]
     5       1.447651       1.447651       1.447651    1[6-(1,6,6)]
     6       0.578434       0.578434       0.578434    1[6-(1,6,6)]
     7       1.078345       1.078345       1.078345    1[6-(6,6,6)]
     8      -4.849752      -4.849752      -4.849752    1[6-(1,6,6)]
     9      -0.620028      -0.620028      -0.620028    1[6-(1,6,6)]
    10        7.21708        7.21708        7.21708    1[6-(6,6,6)]
    11         6.3554         6.3554         6.3554    1[6-(1,6,6)]
    12      -1.966428      -1.966428      -1.966428    1[6-(1,6,6)]
    13      -0.685052      -0.685052      -0.685052    1[6-(6,7)]
    14      -1.570358      -1.570358      -1.570358    1[6-(6,6)]
    15      -2.809298      -2.809298      -2.809298    1[6-(6,6)]
    16      -1.900746      -1.900746      -1.900746    1[6-(6,7)]
    17       4.298505       4.298505       4.298505    1[6-(6,6,6)]
    18       2.311963       2.311963       2.311963    1[6-(1,6,6)]
    19        3.18118        3.18118        3.18118    1[6-(1,6,6)]
    20       2.681269       2.681269       2.681269    1[6-(6,6,6)]
    21       8.609366       8.609366       8.609366    1[6-(1,6,6)]
    22       4.379642       4.379642       4.379642    1[6-(1,6,6)]
    23      -3.457466      -3.457466      -3.457466    1[6-(6,6,6)]
    24      -2.595786      -2.595786      -2.595786    1[6-(1,6,6)]
    25       5.726042       5.726042       5.726042    1[6-(1,6,6)]
    26       4.444666       4.444666       4.444666    1[6-(6,7)]
    27       5.329972       5.329972       5.329972    1[6-(6,6)]
    28       6.568912       6.568912       6.568912    1[6-(6,6)]
    29        5.66036        5.66036        5.66036    1[6-(6,7)]
    30      -0.675323      -0.675323      -0.675323    6[6-(1,6,6),8-(48),8-(48)]
    31      -0.585599      -0.585599      -0.585599    6[1-(0),6-(1,1,6),6-(1,1,6),6-(8,8)]
    32         0.6463         0.6463         0.6463    6[1-(0),1-(0),6-(1,6,6),6-(1,6,6)]
    33       0.757295       0.757295       0.757295    6[1-(0),6-(1,1,6),6-(1,1,6),6-(8,8)]
    34        1.89428        1.89428        1.89428    6[6-(1,6,6),8-(0),8-(48,48)]
    35      -0.532011      -0.532011      -0.532011    6[1-(0),1-(0),6-(1,6,6),6-(1,6,6)]
    36       7.195276       7.195276       7.195276    6[1-(0),6-(1,1,6),6-(1,1,6),6-(8,8)]
    37        5.99102        5.99102        5.99102    6[6-(1,6,6),8-(48),8-(48)]
    38      -1.847274      -1.847274      -1.847274    6[1-(0),1-(0),6-(1,6,6),6-(1,6,6)]
    39      -1.126044      -1.126044      -1.126044    6[1-(0),6-(1,6),7-(6,48)]
    40      -1.657423      -1.657423      -1.657423    6[1-(0),6-(1,7),6-(6,6)]
    41      -2.308695      -2.308695      -2.308695    6[6-(1,6),6-(1,6),6-(6,6)]
    42      -2.383331      -2.383331      -2.383331    6[1-(0),6-(1,7),6-(6,6)]
    43      -1.832354      -1.832354      -1.832354    6[1-(0),6-(1,6),7-(6,48)]
    44       4.434937       4.434937       4.434937    6[6-(1,6,6),8-(48),8-(48)]
    45       4.345213       4.345213       4.345213    6[1-(0),6-(1,1,6),6-(1,1,6),6-(8,8)]
    46       3.113314       3.113314       3.113314    6[1-(0),1-(0),6-(1,6,6),6-(1,6,6)]
    47       3.002319       3.002319       3.002319    6[1-(0),6-(1,1,6),6-(1,1,6),6-(8,8)]
    48       1.865334       1.865334       1.865334    6[6-(1,6,6),8-(0),8-(48,48)]
    49       4.291625       4.291625       4.291625    6[1-(0),1-(0),6-(1,6,6),6-(1,6,6)]
    50      -3.435662      -3.435662      -3.435662    6[1-(0),6-(1,1,6),6-(1,1,6),6-(8,8)]
    51      -2.231406      -2.231406      -2.231406    6[6-(1,6,6),8-(48),8-(48)]
    52       5.606888       5.606888       5.606888    6[1-(0),1-(0),6-(1,6,6),6-(1,6,6)]
    53       4.885658       4.885658       4.885658    6[1-(0),6-(1,6),7-(6,48)]
    54       5.417037       5.417037       5.417037    6[1-(0),6-(1,7),6-(6,6)]
    55       6.068309       6.068309       6.068309    6[6-(1,6),6-(1,6),6-(6,6)]
    56       6.142945       6.142945       6.142945    6[1-(0),6-(1,7),6-(6,6)]
    57       5.591968       5.591968       5.591968    6[1-(0),6-(1,6),7-(6,48)]
    58      -1.208701      -1.208701      -1.208701    7[6-(1,6),6-(1,6),48-(8,8,8)]
    59       4.968315       4.968315       4.968315    7[6-(1,6),6-(1,6),48-(8,8,8)]
    60      -0.626425      -0.626425      -0.626425    8[6-(6,8),48-(7,8,8)]
    61      -0.781198      -0.781198      -0.781198    8[6-(6,8),48-(8,8,8,8,8)]
    62       5.545367       5.545367       5.545367    8[6-(6,8),48-(7,8,8)]
    63       1.158355       1.158355       1.158355    8[6-(6,8),48-(8,8,8,8,8)]
    64       2.140021       2.140021       2.140021    8[6-(6,8)]
    65      -1.867945      -1.867945      -1.867945    8[6-(6,8),48-(7,8,8),48-(8,8,8,8,8)]
    66       4.386039       4.386039       4.386039    8[6-(6,8),48-(7,8,8)]
    67       4.540812       4.540812       4.540812    8[6-(6,8),48-(8,8,8,8,8)]
    68      -1.785753      -1.785753      -1.785753    8[6-(6,8),48-(7,8,8)]
    69       2.601259       2.601259       2.601259    8[6-(6,8),48-(8,8,8,8,8)]
    70       1.619593       1.619593       1.619593    8[6-(6,8)]
    71       5.627559       5.627559       5.627559    8[6-(6,8),48-(7,8,8),48-(8,8,8,8,8)]
