# Supplementary material for: A collection of forcefield precursors for metal–organic frameworks
Source: RSC Adv. 2019 Nov 13;9(63):36492–507. doi: 10.1039/c9ra07327b (PMC9075174; doi:10.1039/c9ra07327b)
Supplement: RA-009-C9RA07327B-s874 [file RA-009-C9RA07327B-s874.txt]

GIYTAK_clean

8.943600    0.000000    0.000000
-4.370254    8.383031    0.000000
-1.011207    -2.456982    18.818361

     1       4.041807       4.041807       4.041807    48[7-(6,6),8-(6),8-(6),8-(6,48)]
     2      -0.479668      -0.479668      -0.479668    48[7-(6,6),8-(6),8-(6),8-(6,48)]
     3            0.0            0.0            0.0    48[8-(6),8-(6),8-(6),8-(6),8-(6,48),8-(6,48)]
     4       5.232659       5.232659       5.232659    1[6-(6,6,6)]
     5       5.781747       5.781747       5.781747    1[6-(1,6,6)]
     6       4.886975       4.886975       4.886975    1[6-(1,6,6)]
     7       3.862916       3.862916       3.862916    1[6-(6,6,6)]
     8       2.355184       2.355184       2.355184    1[6-(1,6,6)]
     9        1.71552        1.71552        1.71552    1[6-(1,6,6)]
    10       2.597451       2.597451       2.597451    1[6-(6,6,6)]
    11       3.665148       3.665148       3.665148    1[6-(1,6,6)]
    12       3.820701       3.820701       3.820701    1[6-(1,6,6)]
    13       3.879134       3.879134       3.879134    1[6-(6,7)]
    14       3.038068       3.038068       3.038068    1[6-(6,6)]
    15       1.224294       1.224294       1.224294    1[6-(6,6)]
    16       1.557917       1.557917       1.557917    1[6-(6,6)]
    17         2.4253         2.4253         2.4253    1[6-(6,7)]
    18       -1.67052       -1.67052       -1.67052    1[6-(6,6,6)]
    19      -2.219608      -2.219608      -2.219608    1[6-(1,6,6)]
    20      -1.324836      -1.324836      -1.324836    1[6-(1,6,6)]
    21      -0.300777      -0.300777      -0.300777    1[6-(6,6,6)]
    22       1.206955       1.206955       1.206955    1[6-(1,6,6)]
    23       1.846619       1.846619       1.846619    1[6-(1,6,6)]
    24       0.964688       0.964688       0.964688    1[6-(6,6,6)]
    25      -0.103009      -0.103009      -0.103009    1[6-(1,6,6)]
    26       4.111692       4.111692       4.111692    1[6-(1,6,6)]
    27      -0.316995      -0.316995      -0.316995    1[6-(6,7)]
    28       0.524071       0.524071       0.524071    1[6-(6,6)]
    29       2.337845       2.337845       2.337845    1[6-(6,6)]
    30       2.004222       2.004222       2.004222    1[6-(6,6)]
    31       1.136839       1.136839       1.136839    1[6-(6,7)]
    32       6.189879       6.189879       6.189879    6[6-(1,6,6),8-(0),8-(48,48)]
    33       5.074222       5.074222       5.074222    6[1-(0),6-(1,1,6),6-(1,1,6),6-(8,8)]
    34       4.970266       4.970266       4.970266    6[1-(0),1-(0),6-(1,6,6),6-(1,6,6)]
    35       3.758981       3.758981       3.758981    6[1-(0),6-(1,1,6),6-(1,1,6),6-(8,8)]
    36       2.477155       2.477155       2.477155    6[1-(0),1-(0),6-(1,6,6),6-(1,6,6)]
    37       2.530865       2.530865       2.530865    6[1-(0),6-(1,1,6),6-(1,1,6),6-(8,8)]
    38       3.767254       3.767254       3.767254    6[1-(0),1-(0),6-(1,6,6),6-(1,6,6)]
    39       3.666571       3.666571       3.666571    6[6-(1,6,6),8-(48),8-(48)]
    40       1.325003       1.325003       1.325003    6[6-(1,6,6),8-(48),8-(48)]
    41       3.397915       3.397915       3.397915    6[1-(0),6-(1,6),7-(6,48)]
    42       2.915357       2.915357       2.915357    6[1-(0),6-(1,7),6-(6,6)]
    43       2.248541       2.248541       2.248541    6[6-(1,6),6-(1,6),6-(1,6)]
    44       1.705631       1.705631       1.705631    6[1-(0),6-(1,6),6-(6,6)]
    45       2.043784       2.043784       2.043784    6[1-(0),6-(1,7),6-(6,6)]
    46       2.550718       2.550718       2.550718    6[1-(0),6-(1,6),7-(6,48)]
    47       -2.62774       -2.62774       -2.62774    6[6-(1,6,6),8-(0),8-(48,48)]
    48      -1.512083      -1.512083      -1.512083    6[1-(0),6-(1,1,6),6-(1,1,6),6-(8,8)]
    49      -1.408127      -1.408127      -1.408127    6[1-(0),1-(0),6-(1,6,6),6-(1,6,6)]
    50      -0.196842      -0.196842      -0.196842    6[1-(0),6-(1,1,6),6-(1,1,6),6-(8,8)]
    51       1.084984       1.084984       1.084984    6[1-(0),1-(0),6-(1,6,6),6-(1,6,6)]
    52       1.031274       1.031274       1.031274    6[1-(0),6-(1,1,6),6-(1,1,6),6-(8,8)]
    53      -0.205115      -0.205115      -0.205115    6[1-(0),1-(0),6-(1,6,6),6-(1,6,6)]
    54      -0.104432      -0.104432      -0.104432    6[6-(1,6,6),8-(48),8-(48)]
    55       2.237136       2.237136       2.237136    6[6-(1,6,6),8-(48),8-(48)]
    56       0.164224       0.164224       0.164224    6[1-(0),6-(1,6),7-(6,48)]
    57       0.646782       0.646782       0.646782    6[1-(0),6-(1,7),6-(6,6)]
    58       1.313598       1.313598       1.313598    6[6-(1,6),6-(1,6),6-(1,6)]
    59       1.856508       1.856508       1.856508    6[1-(0),6-(1,6),6-(6,6)]
    60       1.518355       1.518355       1.518355    6[1-(0),6-(1,7),6-(6,6)]
    61       1.011421       1.011421       1.011421    6[1-(0),6-(1,6),7-(6,48)]
    62       3.210501       3.210501       3.210501    7[6-(1,6),6-(1,6),48-(8,8,8)]
    63       0.351638       0.351638       0.351638    7[6-(1,6),6-(1,6),48-(8,8,8)]
    64       6.790261       6.790261       6.790261    8[6-(6,8),48-(7,8,8),48-(8,8,8,8,8)]
    65       6.463409       6.463409       6.463409    8[6-(6,8)]
    66        0.85145        0.85145        0.85145    8[6-(6,8),48-(7,8,8)]
    67      -3.480334      -3.480334      -3.480334    8[6-(6,8),48-(8,8,8,8,8)]
    68       3.750332       3.750332       3.750332    8[6-(6,8),48-(7,8,8)]
    69       3.512201       3.512201       3.512201    8[6-(6,8),48-(8,8,8,8,8)]
    70       1.142132       1.142132       1.142132    8[6-(6,8),48-(7,8,8),48-(8,8,8,8,8)]
    71       -2.90127       -2.90127       -2.90127    8[6-(6,8)]
    72       2.710689       2.710689       2.710689    8[6-(6,8),48-(7,8,8)]
    73       7.042473       7.042473       7.042473    8[6-(6,8),48-(8,8,8,8,8)]
    74      -0.188193      -0.188193      -0.188193    8[6-(6,8),48-(7,8,8)]
    75       0.049938       0.049938       0.049938    8[6-(6,8),48-(8,8,8,8,8)]
