# Supplementary material for: A collection of forcefield precursors for metal–organic frameworks
Source: RSC Adv. 2019 Nov 13;9(63):36492–507. doi: 10.1039/c9ra07327b (PMC9075174; doi:10.1039/c9ra07327b)
Supplement: RA-009-C9RA07327B-s875 [file RA-009-C9RA07327B-s875.txt]

GIZJOP_clean

15.662000    0.000000    0.000000
0.000000    15.662100    0.000000
0.000000    0.000000    18.207300

     1      10.909679      10.909679      10.909679    30[7-(6,6),7-(6,6),7-(6,6),7-(6,6)]
     2       7.871251       7.871251       7.871251    30[7-(6,6),7-(6,6),7-(6,6),7-(6,6)]
     3      12.583321      12.583321      12.583321    30[7-(6,6),7-(6,6),7-(6,6),7-(6,6)]
     4      15.621749      15.621749      15.621749    30[7-(6,6),7-(6,6),7-(6,6),7-(6,6)]
     5       4.752321       4.752321       4.752321    30[7-(6,6),7-(6,6),7-(6,6),7-(6,6)]
     6       7.790749       7.790749       7.790749    30[7-(6,6),7-(6,6),7-(6,6),7-(6,6)]
     7       3.078679       3.078679       3.078679    30[7-(6,6),7-(6,6),7-(6,6),7-(6,6)]
     8       0.040251       0.040251       0.040251    30[7-(6,6),7-(6,6),7-(6,6),7-(6,6)]
     9       4.752321       4.752321       4.752321    30[7-(6,6),7-(6,6),7-(6,6),7-(6,6)]
    10       7.790749       7.790749       7.790749    30[7-(6,6),7-(6,6),7-(6,6),7-(6,6)]
    11       3.078679       3.078679       3.078679    30[7-(6,6),7-(6,6),7-(6,6),7-(6,6)]
    12       0.040251       0.040251       0.040251    30[7-(6,6),7-(6,6),7-(6,6),7-(6,6)]
    13      10.909679      10.909679      10.909679    30[7-(6,6),7-(6,6),7-(6,6),7-(6,6)]
    14       7.871251       7.871251       7.871251    30[7-(6,6),7-(6,6),7-(6,6),7-(6,6)]
    15      12.583321      12.583321      12.583321    30[7-(6,6),7-(6,6),7-(6,6),7-(6,6)]
    16      15.621749      15.621749      15.621749    30[7-(6,6),7-(6,6),7-(6,6),7-(6,6)]
    17      13.947011      13.947011      13.947011    1[6-(6,7)]
    18       0.303843       0.303843       0.303843    1[6-(6,7)]
    19       9.979826       9.979826       9.979826    1[6-(6,7)]
    20      11.439525      11.439525      11.439525    1[6-(6,7)]
    21      11.984562      11.984562      11.984562    1[6-(6,7)]
    22       8.717469       8.717469       8.717469    1[6-(7,7)]
    23       10.71594       10.71594       10.71594    1[6-(6,7)]
    24       9.237448       9.237448       9.237448    1[6-(7,7)]
    25       8.744095       8.744095       8.744095    1[6-(6,7)]
    26      10.015849      10.015849      10.015849    1[6-(6,7)]
    27       8.888185       8.888185       8.888185    1[6-(7,7)]
    28      12.803685      12.803685      12.803685    1[6-(7,7)]
    29       9.545989       9.545989       9.545989    1[6-(6,7)]
    30       7.527157       7.527157       7.527157    1[6-(6,7)]
    31      13.513174      13.513174      13.513174    1[6-(6,7)]
    32      12.053475      12.053475      12.053475    1[6-(6,7)]
    33      11.508438      11.508438      11.508438    1[6-(6,7)]
    34      14.775531      14.775531      14.775531    1[6-(7,7)]
    35       12.77706       12.77706       12.77706    1[6-(6,7)]
    36      14.255552      14.255552      14.255552    1[6-(7,7)]
    37      14.748905      14.748905      14.748905    1[6-(6,7)]
    38      13.477151      13.477151      13.477151    1[6-(6,7)]
    39      14.604815      14.604815      14.604815    1[6-(7,7)]
    40      10.689315      10.689315      10.689315    1[6-(7,7)]
    41       1.714989       1.714989       1.714989    1[6-(6,7)]
    42      15.358157      15.358157      15.358157    1[6-(6,7)]
    43       5.682174       5.682174       5.682174    1[6-(6,7)]
    44       4.222475       4.222475       4.222475    1[6-(6,7)]
    45       3.677438       3.677438       3.677438    1[6-(6,7)]
    46       6.944531       6.944531       6.944531    1[6-(7,7)]
    47        4.94606        4.94606        4.94606    1[6-(6,7)]
    48       6.424552       6.424552       6.424552    1[6-(7,7)]
    49       6.917905       6.917905       6.917905    1[6-(6,7)]
    50       5.646151       5.646151       5.646151    1[6-(6,7)]
    51       6.773815       6.773815       6.773815    1[6-(7,7)]
    52       2.858315       2.858315       2.858315    1[6-(7,7)]
    53       6.116011       6.116011       6.116011    1[6-(6,7)]
    54       8.134843       8.134843       8.134843    1[6-(6,7)]
    55       2.148826       2.148826       2.148826    1[6-(6,7)]
    56       3.608525       3.608525       3.608525    1[6-(6,7)]
    57       4.153562       4.153562       4.153562    1[6-(6,7)]
    58       0.886469       0.886469       0.886469    1[6-(7,7)]
    59        2.88494        2.88494        2.88494    1[6-(6,7)]
    60       1.406448       1.406448       1.406448    1[6-(7,7)]
    61       0.913095       0.913095       0.913095    1[6-(6,7)]
    62       2.184849       2.184849       2.184849    1[6-(6,7)]
    63       1.057185       1.057185       1.057185    1[6-(7,7)]
    64       4.972685       4.972685       4.972685    1[6-(7,7)]
    65       1.714989       1.714989       1.714989    1[6-(6,7)]
    66      15.358157      15.358157      15.358157    1[6-(6,7)]
    67       5.682174       5.682174       5.682174    1[6-(6,7)]
    68       4.222475       4.222475       4.222475    1[6-(6,7)]
    69       3.677438       3.677438       3.677438    1[6-(6,7)]
    70       6.944531       6.944531       6.944531    1[6-(7,7)]
    71        4.94606        4.94606        4.94606    1[6-(6,7)]
    72       6.424552       6.424552       6.424552    1[6-(7,7)]
    73       6.917905       6.917905       6.917905    1[6-(6,7)]
    74       5.646151       5.646151       5.646151    1[6-(6,7)]
    75       6.773815       6.773815       6.773815    1[6-(7,7)]
    76       2.858315       2.858315       2.858315    1[6-(7,7)]
    77       6.116011       6.116011       6.116011    1[6-(6,7)]
    78       8.134843       8.134843       8.134843    1[6-(6,7)]
    79       2.148826       2.148826       2.148826    1[6-(6,7)]
    80       3.608525       3.608525       3.608525    1[6-(6,7)]
    81       4.153562       4.153562       4.153562    1[6-(6,7)]
    82       0.886469       0.886469       0.886469    1[6-(7,7)]
    83        2.88494        2.88494        2.88494    1[6-(6,7)]
    84       1.406448       1.406448       1.406448    1[6-(7,7)]
    85       0.913095       0.913095       0.913095    1[6-(6,7)]
    86       2.184849       2.184849       2.184849    1[6-(6,7)]
    87       1.057185       1.057185       1.057185    1[6-(7,7)]
    88       4.972685       4.972685       4.972685    1[6-(7,7)]
    89      13.947011      13.947011      13.947011    1[6-(6,7)]
    90       0.303843       0.303843       0.303843    1[6-(6,7)]
    91       9.979826       9.979826       9.979826    1[6-(6,7)]
    92      11.439525      11.439525      11.439525    1[6-(6,7)]
    93      11.984562      11.984562      11.984562    1[6-(6,7)]
    94       8.717469       8.717469       8.717469    1[6-(7,7)]
    95       10.71594       10.71594       10.71594    1[6-(6,7)]
    96       9.237448       9.237448       9.237448    1[6-(7,7)]
    97       8.744095       8.744095       8.744095    1[6-(6,7)]
    98      10.015849      10.015849      10.015849    1[6-(6,7)]
    99       8.888185       8.888185       8.888185    1[6-(7,7)]
   100      12.803685      12.803685      12.803685    1[6-(7,7)]
   101       9.545989       9.545989       9.545989    1[6-(6,7)]
   102       7.527157       7.527157       7.527157    1[6-(6,7)]
   103      13.513174      13.513174      13.513174    1[6-(6,7)]
   104      12.053475      12.053475      12.053475    1[6-(6,7)]
   105      11.508438      11.508438      11.508438    1[6-(6,7)]
   106      14.775531      14.775531      14.775531    1[6-(7,7)]
   107       12.77706       12.77706       12.77706    1[6-(6,7)]
   108      14.255552      14.255552      14.255552    1[6-(7,7)]
   109      14.748905      14.748905      14.748905    1[6-(6,7)]
   110      13.477151      13.477151      13.477151    1[6-(6,7)]
   111      14.604815      14.604815      14.604815    1[6-(7,7)]
   112      10.689315      10.689315      10.689315    1[6-(7,7)]
   113      13.953276      13.953276      13.953276    6[1-(0),6-(1,7),7-(6,30)]
   114      15.087205      15.087205      15.087205    6[1-(0),6-(1,7),7-(6,30)]
   115       9.685381       9.685381       9.685381    6[1-(0),6-(1,7),7-(6,30)]
   116      10.739433      10.739433      10.739433    6[1-(0),6-(1,7),7-(6,30)]
   117      11.151344      11.151344      11.151344    6[1-(0),6-(1,7),7-(6,30)]
   118       9.386237       9.386237       9.386237    6[1-(0),7-(6,30),7-(6,30)]
   119       10.44812       10.44812       10.44812    6[1-(0),6-(1,7),7-(6,30)]
   120       9.271904       9.271904       9.271904    6[1-(0),7-(6,30),7-(6,30)]
   121       8.994687       8.994687       8.994687    6[1-(0),6-(1,7),7-(6,30)]
   122       9.965731       9.965731       9.965731    6[1-(0),6-(1,7),7-(6,30)]
   123       9.362744       9.362744       9.362744    6[1-(0),7-(6,30),7-(6,30)]
   124      13.339325      13.339325      13.339325    6[1-(0),7-(6,30),7-(6,30)]
   125       9.539724       9.539724       9.539724    6[1-(0),6-(1,7),7-(6,30)]
   126       8.405795       8.405795       8.405795    6[1-(0),6-(1,7),7-(6,30)]
   127      13.807619      13.807619      13.807619    6[1-(0),6-(1,7),7-(6,30)]
   128      12.753567      12.753567      12.753567    6[1-(0),6-(1,7),7-(6,30)]
   129      12.341656      12.341656      12.341656    6[1-(0),6-(1,7),7-(6,30)]
   130      14.106763      14.106763      14.106763    6[1-(0),7-(6,30),7-(6,30)]
   131       13.04488       13.04488       13.04488    6[1-(0),6-(1,7),7-(6,30)]
   132      14.221096      14.221096      14.221096    6[1-(0),7-(6,30),7-(6,30)]
   133      14.498313      14.498313      14.498313    6[1-(0),6-(1,7),7-(6,30)]
   134      13.527269      13.527269      13.527269    6[1-(0),6-(1,7),7-(6,30)]
   135      14.130256      14.130256      14.130256    6[1-(0),7-(6,30),7-(6,30)]
   136      10.153675      10.153675      10.153675    6[1-(0),7-(6,30),7-(6,30)]
   137       1.708724       1.708724       1.708724    6[1-(0),6-(1,7),7-(6,30)]
   138       0.574795       0.574795       0.574795    6[1-(0),6-(1,7),7-(6,30)]
   139       5.976619       5.976619       5.976619    6[1-(0),6-(1,7),7-(6,30)]
   140       4.922567       4.922567       4.922567    6[1-(0),6-(1,7),7-(6,30)]
   141       4.510656       4.510656       4.510656    6[1-(0),6-(1,7),7-(6,30)]
   142       6.275763       6.275763       6.275763    6[1-(0),7-(6,30),7-(6,30)]
   143        5.21388        5.21388        5.21388    6[1-(0),6-(1,7),7-(6,30)]
   144       6.390096       6.390096       6.390096    6[1-(0),7-(6,30),7-(6,30)]
   145       6.667313       6.667313       6.667313    6[1-(0),6-(1,7),7-(6,30)]
   146       5.696269       5.696269       5.696269    6[1-(0),6-(1,7),7-(6,30)]
   147       6.299256       6.299256       6.299256    6[1-(0),7-(6,30),7-(6,30)]
   148       2.322675       2.322675       2.322675    6[1-(0),7-(6,30),7-(6,30)]
   149       6.122276       6.122276       6.122276    6[1-(0),6-(1,7),7-(6,30)]
   150       7.256205       7.256205       7.256205    6[1-(0),6-(1,7),7-(6,30)]
   151       1.854381       1.854381       1.854381    6[1-(0),6-(1,7),7-(6,30)]
   152       2.908433       2.908433       2.908433    6[1-(0),6-(1,7),7-(6,30)]
   153       3.320344       3.320344       3.320344    6[1-(0),6-(1,7),7-(6,30)]
   154       1.555237       1.555237       1.555237    6[1-(0),7-(6,30),7-(6,30)]
   155        2.61712        2.61712        2.61712    6[1-(0),6-(1,7),7-(6,30)]
   156       1.440904       1.440904       1.440904    6[1-(0),7-(6,30),7-(6,30)]
   157       1.163687       1.163687       1.163687    6[1-(0),6-(1,7),7-(6,30)]
   158       2.134731       2.134731       2.134731    6[1-(0),6-(1,7),7-(6,30)]
   159       1.531744       1.531744       1.531744    6[1-(0),7-(6,30),7-(6,30)]
   160       5.508325       5.508325       5.508325    6[1-(0),7-(6,30),7-(6,30)]
   161       1.708724       1.708724       1.708724    6[1-(0),6-(1,7),7-(6,30)]
   162       0.574795       0.574795       0.574795    6[1-(0),6-(1,7),7-(6,30)]
   163       5.976619       5.976619       5.976619    6[1-(0),6-(1,7),7-(6,30)]
   164       4.922567       4.922567       4.922567    6[1-(0),6-(1,7),7-(6,30)]
   165       4.510656       4.510656       4.510656    6[1-(0),6-(1,7),7-(6,30)]
   166       6.275763       6.275763       6.275763    6[1-(0),7-(6,30),7-(6,30)]
   167        5.21388        5.21388        5.21388    6[1-(0),6-(1,7),7-(6,30)]
   168       6.390096       6.390096       6.390096    6[1-(0),7-(6,30),7-(6,30)]
   169       6.667313       6.667313       6.667313    6[1-(0),6-(1,7),7-(6,30)]
   170       5.696269       5.696269       5.696269    6[1-(0),6-(1,7),7-(6,30)]
   171       6.299256       6.299256       6.299256    6[1-(0),7-(6,30),7-(6,30)]
   172       2.322675       2.322675       2.322675    6[1-(0),7-(6,30),7-(6,30)]
   173       6.122276       6.122276       6.122276    6[1-(0),6-(1,7),7-(6,30)]
   174       7.256205       7.256205       7.256205    6[1-(0),6-(1,7),7-(6,30)]
   175       1.854381       1.854381       1.854381    6[1-(0),6-(1,7),7-(6,30)]
   176       2.908433       2.908433       2.908433    6[1-(0),6-(1,7),7-(6,30)]
   177       3.320344       3.320344       3.320344    6[1-(0),6-(1,7),7-(6,30)]
   178       1.555237       1.555237       1.555237    6[1-(0),7-(6,30),7-(6,30)]
   179        2.61712        2.61712        2.61712    6[1-(0),6-(1,7),7-(6,30)]
   180       1.440904       1.440904       1.440904    6[1-(0),7-(6,30),7-(6,30)]
   181       1.163687       1.163687       1.163687    6[1-(0),6-(1,7),7-(6,30)]
   182       2.134731       2.134731       2.134731    6[1-(0),6-(1,7),7-(6,30)]
   183       1.531744       1.531744       1.531744    6[1-(0),7-(6,30),7-(6,30)]
   184       5.508325       5.508325       5.508325    6[1-(0),7-(6,30),7-(6,30)]
   185      13.953276      13.953276      13.953276    6[1-(0),6-(1,7),7-(6,30)]
   186      15.087205      15.087205      15.087205    6[1-(0),6-(1,7),7-(6,30)]
   187       9.685381       9.685381       9.685381    6[1-(0),6-(1,7),7-(6,30)]
   188      10.739433      10.739433      10.739433    6[1-(0),6-(1,7),7-(6,30)]
   189      11.151344      11.151344      11.151344    6[1-(0),6-(1,7),7-(6,30)]
   190       9.386237       9.386237       9.386237    6[1-(0),7-(6,30),7-(6,30)]
   191       10.44812       10.44812       10.44812    6[1-(0),6-(1,7),7-(6,30)]
   192       9.271904       9.271904       9.271904    6[1-(0),7-(6,30),7-(6,30)]
   193       8.994687       8.994687       8.994687    6[1-(0),6-(1,7),7-(6,30)]
   194       9.965731       9.965731       9.965731    6[1-(0),6-(1,7),7-(6,30)]
   195       9.362744       9.362744       9.362744    6[1-(0),7-(6,30),7-(6,30)]
   196      13.339325      13.339325      13.339325    6[1-(0),7-(6,30),7-(6,30)]
   197       9.539724       9.539724       9.539724    6[1-(0),6-(1,7),7-(6,30)]
   198       8.405795       8.405795       8.405795    6[1-(0),6-(1,7),7-(6,30)]
   199      13.807619      13.807619      13.807619    6[1-(0),6-(1,7),7-(6,30)]
   200      12.753567      12.753567      12.753567    6[1-(0),6-(1,7),7-(6,30)]
   201      12.341656      12.341656      12.341656    6[1-(0),6-(1,7),7-(6,30)]
   202      14.106763      14.106763      14.106763    6[1-(0),7-(6,30),7-(6,30)]
   203       13.04488       13.04488       13.04488    6[1-(0),6-(1,7),7-(6,30)]
   204      14.221096      14.221096      14.221096    6[1-(0),7-(6,30),7-(6,30)]
   205      14.498313      14.498313      14.498313    6[1-(0),6-(1,7),7-(6,30)]
   206      13.527269      13.527269      13.527269    6[1-(0),6-(1,7),7-(6,30)]
   207      14.130256      14.130256      14.130256    6[1-(0),7-(6,30),7-(6,30)]
   208      10.153675      10.153675      10.153675    6[1-(0),7-(6,30),7-(6,30)]
   209      12.841274      12.841274      12.841274    7[6-(1,6),6-(1,7),30-(7,7,7)]
   210       9.870192       9.870192       9.870192    7[6-(1,6),6-(1,7),30-(7,7,7)]
   211      10.360413      10.360413      10.360413    7[6-(1,6),6-(1,7),30-(7,7,7)]
   212      10.457517      10.457517      10.457517    7[6-(1,6),6-(1,7),30-(7,7,7)]
   213       9.307927       9.307927       9.307927    7[6-(1,6),6-(1,7),30-(7,7,7)]
   214       8.729999       8.729999       8.729999    7[6-(1,6),6-(1,7),30-(7,7,7)]
   215       9.087092       9.087092       9.087092    7[6-(1,6),6-(1,7),30-(7,7,7)]
   216      14.664331      14.664331      14.664331    7[6-(1,6),6-(1,7),30-(7,7,7)]
   217      10.651726      10.651726      10.651726    7[6-(1,6),6-(1,7),30-(7,7,7)]
   218      13.622808      13.622808      13.622808    7[6-(1,6),6-(1,7),30-(7,7,7)]
   219      13.132587      13.132587      13.132587    7[6-(1,6),6-(1,7),30-(7,7,7)]
   220      13.035483      13.035483      13.035483    7[6-(1,6),6-(1,7),30-(7,7,7)]
   221      14.185073      14.185073      14.185073    7[6-(1,6),6-(1,7),30-(7,7,7)]
   222      14.763001      14.763001      14.763001    7[6-(1,6),6-(1,7),30-(7,7,7)]
   223      14.405908      14.405908      14.405908    7[6-(1,6),6-(1,7),30-(7,7,7)]
   224       8.828669       8.828669       8.828669    7[6-(1,6),6-(1,7),30-(7,7,7)]
   225       2.820726       2.820726       2.820726    7[6-(1,6),6-(1,7),30-(7,7,7)]
   226       5.791808       5.791808       5.791808    7[6-(1,6),6-(1,7),30-(7,7,7)]
   227       5.301587       5.301587       5.301587    7[6-(1,6),6-(1,7),30-(7,7,7)]
   228       5.204483       5.204483       5.204483    7[6-(1,6),6-(1,7),30-(7,7,7)]
   229       6.354073       6.354073       6.354073    7[6-(1,6),6-(1,7),30-(7,7,7)]
   230       6.932001       6.932001       6.932001    7[6-(1,6),6-(1,7),30-(7,7,7)]
   231       6.574908       6.574908       6.574908    7[6-(1,6),6-(1,7),30-(7,7,7)]
   232       0.997669       0.997669       0.997669    7[6-(1,6),6-(1,7),30-(7,7,7)]
   233       5.010274       5.010274       5.010274    7[6-(1,6),6-(1,7),30-(7,7,7)]
   234       2.039192       2.039192       2.039192    7[6-(1,6),6-(1,7),30-(7,7,7)]
   235       2.529413       2.529413       2.529413    7[6-(1,6),6-(1,7),30-(7,7,7)]
   236       2.626517       2.626517       2.626517    7[6-(1,6),6-(1,7),30-(7,7,7)]
   237       1.476927       1.476927       1.476927    7[6-(1,6),6-(1,7),30-(7,7,7)]
   238       0.898999       0.898999       0.898999    7[6-(1,6),6-(1,7),30-(7,7,7)]
   239       1.256092       1.256092       1.256092    7[6-(1,6),6-(1,7),30-(7,7,7)]
   240       6.833331       6.833331       6.833331    7[6-(1,6),6-(1,7),30-(7,7,7)]
   241       2.820726       2.820726       2.820726    7[6-(1,6),6-(1,7),30-(7,7,7)]
   242       5.791808       5.791808       5.791808    7[6-(1,6),6-(1,7),30-(7,7,7)]
   243       5.301587       5.301587       5.301587    7[6-(1,6),6-(1,7),30-(7,7,7)]
   244       5.204483       5.204483       5.204483    7[6-(1,6),6-(1,7),30-(7,7,7)]
   245       6.354073       6.354073       6.354073    7[6-(1,6),6-(1,7),30-(7,7,7)]
   246       6.932001       6.932001       6.932001    7[6-(1,6),6-(1,7),30-(7,7,7)]
   247       6.574908       6.574908       6.574908    7[6-(1,6),6-(1,7),30-(7,7,7)]
   248       0.997669       0.997669       0.997669    7[6-(1,6),6-(1,7),30-(7,7,7)]
   249       5.010274       5.010274       5.010274    7[6-(1,6),6-(1,7),30-(7,7,7)]
   250       2.039192       2.039192       2.039192    7[6-(1,6),6-(1,7),30-(7,7,7)]
   251       2.529413       2.529413       2.529413    7[6-(1,6),6-(1,7),30-(7,7,7)]
   252       2.626517       2.626517       2.626517    7[6-(1,6),6-(1,7),30-(7,7,7)]
   253       1.476927       1.476927       1.476927    7[6-(1,6),6-(1,7),30-(7,7,7)]
   254       0.898999       0.898999       0.898999    7[6-(1,6),6-(1,7),30-(7,7,7)]
   255       1.256092       1.256092       1.256092    7[6-(1,6),6-(1,7),30-(7,7,7)]
   256       6.833331       6.833331       6.833331    7[6-(1,6),6-(1,7),30-(7,7,7)]
   257      12.841274      12.841274      12.841274    7[6-(1,6),6-(1,7),30-(7,7,7)]
   258       9.870192       9.870192       9.870192    7[6-(1,6),6-(1,7),30-(7,7,7)]
   259      10.360413      10.360413      10.360413    7[6-(1,6),6-(1,7),30-(7,7,7)]
   260      10.457517      10.457517      10.457517    7[6-(1,6),6-(1,7),30-(7,7,7)]
   261       9.307927       9.307927       9.307927    7[6-(1,6),6-(1,7),30-(7,7,7)]
   262       8.729999       8.729999       8.729999    7[6-(1,6),6-(1,7),30-(7,7,7)]
   263       9.087092       9.087092       9.087092    7[6-(1,6),6-(1,7),30-(7,7,7)]
   264      14.664331      14.664331      14.664331    7[6-(1,6),6-(1,7),30-(7,7,7)]
   265      10.651726      10.651726      10.651726    7[6-(1,6),6-(1,7),30-(7,7,7)]
   266      13.622808      13.622808      13.622808    7[6-(1,6),6-(1,7),30-(7,7,7)]
   267      13.132587      13.132587      13.132587    7[6-(1,6),6-(1,7),30-(7,7,7)]
   268      13.035483      13.035483      13.035483    7[6-(1,6),6-(1,7),30-(7,7,7)]
   269      14.185073      14.185073      14.185073    7[6-(1,6),6-(1,7),30-(7,7,7)]
   270      14.763001      14.763001      14.763001    7[6-(1,6),6-(1,7),30-(7,7,7)]
   271      14.405908      14.405908      14.405908    7[6-(1,6),6-(1,7),30-(7,7,7)]
   272       8.828669       8.828669       8.828669    7[6-(1,6),6-(1,7),30-(7,7,7)]
