# Supplementary material for: A collection of forcefield precursors for metal–organic frameworks
Source: RSC Adv. 2019 Nov 13;9(63):36492–507. doi: 10.1039/c9ra07327b (PMC9075174; doi:10.1039/c9ra07327b)
Supplement: RA-009-C9RA07327B-s876 [file RA-009-C9RA07327B-s876.txt]

GOBGAG_clean

26.041400    0.000000    0.000000
-8.680372    24.552101    0.000000
-8.680372    -12.275850    21.262859

     1      13.020741      13.020741      13.020741    48[7-(6,6),7-(6,6),7-(6,6),7-(6,6),8-(6),8-(6),8-(6),8-(6)]
     2      -7.979651      -7.979651      -7.979651    48[7-(6,6),7-(6,6),7-(6,6),7-(6,6),8-(6),8-(6),8-(6),8-(6)]
     3      13.020801      13.020801      13.020801    48[7-(6,6),7-(6,6),7-(6,6),7-(6,6),8-(6),8-(6),8-(6),8-(6)]
     4      -0.700579      -0.700579      -0.700579    48[7-(6,6),7-(6,6),7-(6,6),7-(6,6),8-(6),8-(6),8-(6),8-(6)]
     5      -4.340085      -4.340085      -4.340085    48[7-(6,6),7-(6,6),7-(6,6),7-(6,6),8-(6),8-(6),8-(6),8-(6)]
     6       9.381235       9.381235       9.381235    48[7-(6,6),7-(6,6),7-(6,6),7-(6,6),8-(6),8-(6),8-(6),8-(6)]
     7      -4.340145      -4.340145      -4.340145    48[7-(6,6),7-(6,6),7-(6,6),7-(6,6),8-(6),8-(6),8-(6),8-(6)]
     8      16.660307      16.660307      16.660307    48[7-(6,6),7-(6,6),7-(6,6),7-(6,6),8-(6),8-(6),8-(6),8-(6)]
     9       4.340328       4.340328       4.340328    48[7-(6,6),7-(6,6),7-(6,6),7-(6,6),8-(6),8-(6),8-(6),8-(6)]
    10       0.700762       0.700762       0.700762    48[7-(6,6),7-(6,6),7-(6,6),7-(6,6),8-(6),8-(6),8-(6),8-(6)]
    11       4.340328       4.340328       4.340328    48[7-(6,6),7-(6,6),7-(6,6),7-(6,6),8-(6),8-(6),8-(6),8-(6)]
    12       7.979894       7.979894       7.979894    48[7-(6,6),7-(6,6),7-(6,6),7-(6,6),8-(6),8-(6),8-(6),8-(6)]
    13      -4.340085      -4.340085      -4.340085    48[7-(6,6),7-(6,6),7-(6,6),7-(6,6),8-(6),8-(6),8-(6),8-(6)]
    14      16.660307      16.660307      16.660307    48[7-(6,6),7-(6,6),7-(6,6),7-(6,6),8-(6),8-(6),8-(6),8-(6)]
    15      -4.340145      -4.340145      -4.340145    48[7-(6,6),7-(6,6),7-(6,6),7-(6,6),8-(6),8-(6),8-(6),8-(6)]
    16       9.381235       9.381235       9.381235    48[7-(6,6),7-(6,6),7-(6,6),7-(6,6),8-(6),8-(6),8-(6),8-(6)]
    17      13.020741      13.020741      13.020741    48[7-(6,6),7-(6,6),7-(6,6),7-(6,6),8-(6),8-(6),8-(6),8-(6)]
    18      -0.700579      -0.700579      -0.700579    48[7-(6,6),7-(6,6),7-(6,6),7-(6,6),8-(6),8-(6),8-(6),8-(6)]
    19      13.020801      13.020801      13.020801    48[7-(6,6),7-(6,6),7-(6,6),7-(6,6),8-(6),8-(6),8-(6),8-(6)]
    20      -7.979651      -7.979651      -7.979651    48[7-(6,6),7-(6,6),7-(6,6),7-(6,6),8-(6),8-(6),8-(6),8-(6)]
    21       4.340328       4.340328       4.340328    48[7-(6,6),7-(6,6),7-(6,6),7-(6,6),8-(6),8-(6),8-(6),8-(6)]
    22       7.979894       7.979894       7.979894    48[7-(6,6),7-(6,6),7-(6,6),7-(6,6),8-(6),8-(6),8-(6),8-(6)]
    23       4.340328       4.340328       4.340328    48[7-(6,6),7-(6,6),7-(6,6),7-(6,6),8-(6),8-(6),8-(6),8-(6)]
    24       0.700762       0.700762       0.700762    48[7-(6,6),7-(6,6),7-(6,6),7-(6,6),8-(6),8-(6),8-(6),8-(6)]
    25      11.289858      11.289858      11.289858    1[6-(6,7)]
    26      10.003402      10.003402      10.003402    1[6-(6,7)]
    27       -4.90433       -4.90433       -4.90433    1[6-(6,7)]
    28      -8.388685      -8.388685      -8.388685    1[6-(6,7)]
    29      11.331561      11.331561      11.331561    1[6-(6,7)]
    30      14.395786      14.395786      14.395786    1[6-(6,7)]
    31      -0.355778      -0.355778      -0.355778    1[6-(6,7)]
    32       1.350808       1.350808       1.350808    1[6-(6,7)]
    33      -6.070991      -6.070991      -6.070991    1[6-(6,7)]
    34      -7.357404      -7.357404      -7.357404    1[6-(6,7)]
    35      12.456556      12.456556      12.456556    1[6-(6,7)]
    36       8.972237       8.972237       8.972237    1[6-(6,7)]
    37      -6.029362      -6.029362      -6.029362    1[6-(6,7)]
    38      -2.965179      -2.965179      -2.965179    1[6-(6,7)]
    39      17.005108      17.005108      17.005108    1[6-(6,7)]
    40      18.711658      18.711658      18.711658    1[6-(6,7)]
    41       2.609461       2.609461       2.609461    1[6-(6,7)]
    42       1.322995       1.322995       1.322995    1[6-(6,7)]
    43       3.776067       3.776067       3.776067    1[6-(6,7)]
    44       0.291723       0.291723       0.291723    1[6-(6,7)]
    45       2.651128       2.651128       2.651128    1[6-(6,7)]
    46       5.715335       5.715335       5.715335    1[6-(6,7)]
    47       8.324656       8.324656       8.324656    1[6-(6,7)]
    48       10.03126       10.03126       10.03126    1[6-(6,7)]
    49       4.904589       4.904589       4.904589    1[6-(6,7)]
    50       8.388933       8.388933       8.388933    1[6-(6,7)]
    51       6.071195       6.071195       6.071195    1[6-(6,7)]
    52       7.357661       7.357661       7.357661    1[6-(6,7)]
    53          0.356          0.356          0.356    1[6-(6,7)]
    54      -1.350604      -1.350604      -1.350604    1[6-(6,7)]
    55       6.029528       6.029528       6.029528    1[6-(6,7)]
    56       2.965321       2.965321       2.965321    1[6-(6,7)]
    57      -2.650905      -2.650905      -2.650905    1[6-(6,7)]
    58       -5.71513       -5.71513       -5.71513    1[6-(6,7)]
    59       9.036434       9.036434       9.036434    1[6-(6,7)]
    60       7.329848       7.329848       7.329848    1[6-(6,7)]
    61      -2.609202      -2.609202      -2.609202    1[6-(6,7)]
    62      -1.322746      -1.322746      -1.322746    1[6-(6,7)]
    63      13.584986      13.584986      13.584986    1[6-(6,7)]
    64      17.069341      17.069341      17.069341    1[6-(6,7)]
    65      -8.324452      -8.324452      -8.324452    1[6-(6,7)]
    66     -10.031002     -10.031002     -10.031002    1[6-(6,7)]
    67      14.710018      14.710018      14.710018    1[6-(6,7)]
    68      11.645835      11.645835      11.645835    1[6-(6,7)]
    69        -3.7759        -3.7759        -3.7759    1[6-(6,7)]
    70      -0.291581      -0.291581      -0.291581    1[6-(6,7)]
    71      14.751647      14.751647      14.751647    1[6-(6,7)]
    72       16.03806       16.03806       16.03806    1[6-(6,7)]
    73      -2.609202      -2.609202      -2.609202    1[6-(6,7)]
    74      -1.322746      -1.322746      -1.322746    1[6-(6,7)]
    75      13.584986      13.584986      13.584986    1[6-(6,7)]
    76      17.069341      17.069341      17.069341    1[6-(6,7)]
    77      -2.650905      -2.650905      -2.650905    1[6-(6,7)]
    78       -5.71513       -5.71513       -5.71513    1[6-(6,7)]
    79       9.036434       9.036434       9.036434    1[6-(6,7)]
    80       7.329848       7.329848       7.329848    1[6-(6,7)]
    81      14.751647      14.751647      14.751647    1[6-(6,7)]
    82       16.03806       16.03806       16.03806    1[6-(6,7)]
    83        -3.7759        -3.7759        -3.7759    1[6-(6,7)]
    84      -0.291581      -0.291581      -0.291581    1[6-(6,7)]
    85      14.710018      14.710018      14.710018    1[6-(6,7)]
    86      11.645835      11.645835      11.645835    1[6-(6,7)]
    87      -8.324452      -8.324452      -8.324452    1[6-(6,7)]
    88     -10.031002     -10.031002     -10.031002    1[6-(6,7)]
    89       6.071195       6.071195       6.071195    1[6-(6,7)]
    90       7.357661       7.357661       7.357661    1[6-(6,7)]
    91       4.904589       4.904589       4.904589    1[6-(6,7)]
    92       8.388933       8.388933       8.388933    1[6-(6,7)]
    93       6.029528       6.029528       6.029528    1[6-(6,7)]
    94       2.965321       2.965321       2.965321    1[6-(6,7)]
    95          0.356          0.356          0.356    1[6-(6,7)]
    96      -1.350604      -1.350604      -1.350604    1[6-(6,7)]
    97       3.776067       3.776067       3.776067    1[6-(6,7)]
    98       0.291723       0.291723       0.291723    1[6-(6,7)]
    99       2.609461       2.609461       2.609461    1[6-(6,7)]
   100       1.322995       1.322995       1.322995    1[6-(6,7)]
   101       8.324656       8.324656       8.324656    1[6-(6,7)]
   102       10.03126       10.03126       10.03126    1[6-(6,7)]
   103       2.651128       2.651128       2.651128    1[6-(6,7)]
   104       5.715335       5.715335       5.715335    1[6-(6,7)]
   105      11.331561      11.331561      11.331561    1[6-(6,7)]
   106      14.395786      14.395786      14.395786    1[6-(6,7)]
   107      -0.355778      -0.355778      -0.355778    1[6-(6,7)]
   108       1.350808       1.350808       1.350808    1[6-(6,7)]
   109      11.289858      11.289858      11.289858    1[6-(6,7)]
   110      10.003402      10.003402      10.003402    1[6-(6,7)]
   111       -4.90433       -4.90433       -4.90433    1[6-(6,7)]
   112      -8.388685      -8.388685      -8.388685    1[6-(6,7)]
   113      17.005108      17.005108      17.005108    1[6-(6,7)]
   114      18.711658      18.711658      18.711658    1[6-(6,7)]
   115      -6.029362      -6.029362      -6.029362    1[6-(6,7)]
   116      -2.965179      -2.965179      -2.965179    1[6-(6,7)]
   117      12.456556      12.456556      12.456556    1[6-(6,7)]
   118       8.972237       8.972237       8.972237    1[6-(6,7)]
   119      -6.070991      -6.070991      -6.070991    1[6-(6,7)]
   120      -7.357404      -7.357404      -7.357404    1[6-(6,7)]
   121      11.541597      11.541597      11.541597    1[6-(6,6)]
   122      -2.860941      -2.860941      -2.860941    1[6-(6,6)]
   123       9.791634       9.791634       9.791634    1[6-(6,6)]
   124      -1.110978      -1.110978      -1.110978    1[6-(6,6)]
   125      -5.819275      -5.819275      -5.819275    1[6-(6,6)]
   126      14.499931      14.499931      14.499931    1[6-(6,6)]
   127      -7.569266      -7.569266      -7.569266    1[6-(6,6)]
   128      16.249922      16.249922      16.249922    1[6-(6,6)]
   129       2.861207       2.861207       2.861207    1[6-(6,6)]
   130       5.819449       5.819449       5.819449    1[6-(6,6)]
   131       1.111215       1.111215       1.111215    1[6-(6,6)]
   132       7.569441       7.569441       7.569441    1[6-(6,6)]
   133       2.861207       2.861207       2.861207    1[6-(6,6)]
   134       5.819449       5.819449       5.819449    1[6-(6,6)]
   135       1.111215       1.111215       1.111215    1[6-(6,6)]
   136       7.569441       7.569441       7.569441    1[6-(6,6)]
   137      -1.110978      -1.110978      -1.110978    1[6-(6,6)]
   138       9.791634       9.791634       9.791634    1[6-(6,6)]
   139      -2.860941      -2.860941      -2.860941    1[6-(6,6)]
   140      11.541597      11.541597      11.541597    1[6-(6,6)]
   141      -7.569266      -7.569266      -7.569266    1[6-(6,6)]
   142      16.249922      16.249922      16.249922    1[6-(6,6)]
   143      -5.819275      -5.819275      -5.819275    1[6-(6,6)]
   144      14.499931      14.499931      14.499931    1[6-(6,6)]
   145       8.933966       8.933966       8.933966    1[6-(6,6)]
   146      -9.850486      -9.850486      -9.850486    1[6-(6,6)]
   147      -9.850486      -9.850486      -9.850486    1[6-(6,6)]
   148       2.086918       2.086918       2.086918    1[6-(6,6)]
   149        0.25355        0.25355        0.25355    1[6-(6,6)]
   150       7.510459       7.510459       7.510459    1[6-(6,6)]
   151       -1.17007       -1.17007       -1.17007    1[6-(6,6)]
   152      19.447745      19.447745      19.447745    1[6-(6,6)]
   153        0.25355        0.25355        0.25355    1[6-(6,6)]
   154       -1.17007       -1.17007       -1.17007    1[6-(6,6)]
   155       7.510459       7.510459       7.510459    1[6-(6,6)]
   156      19.447745      19.447745      19.447745    1[6-(6,6)]
   157       9.850726       9.850726       9.850726    1[6-(6,6)]
   158      17.107478      17.107478      17.107478    1[6-(6,6)]
   159      -2.086717      -2.086717      -2.086717    1[6-(6,6)]
   160       1.170197       1.170197       1.170197    1[6-(6,6)]
   161      -7.510258      -7.510258      -7.510258    1[6-(6,6)]
   162       6.593738       6.593738       6.593738    1[6-(6,6)]
   163       -0.25331       -0.25331       -0.25331    1[6-(6,6)]
   164      -7.510258      -7.510258      -7.510258    1[6-(6,6)]
   165      -2.086717      -2.086717      -2.086717    1[6-(6,6)]
   166       9.850726       9.850726       9.850726    1[6-(6,6)]
   167       1.170197       1.170197       1.170197    1[6-(6,6)]
   168      17.107478      17.107478      17.107478    1[6-(6,6)]
   169      12.126658      12.126658      12.126658    6[1-(0),6-(1,6),7-(6,48)]
   170      10.470412      10.470412      10.470412    6[1-(0),6-(1,6),7-(6,48)]
   171      -4.789745      -4.789745      -4.789745    6[1-(0),6-(1,6),7-(6,48)]
   172      -9.171665      -9.171665      -9.171665    6[1-(0),6-(1,6),7-(6,48)]
   173      10.980871      10.980871      10.980871    6[1-(0),6-(1,6),7-(6,48)]
   174      14.956549      14.956549      14.956549    6[1-(0),6-(1,6),7-(6,48)]
   175      -0.956471      -0.956471      -0.956471    6[1-(0),6-(1,6),7-(6,48)]
   176       1.106016       1.106016       1.106016    6[1-(0),6-(1,6),7-(6,48)]
   177      -5.234197      -5.234197      -5.234197    6[1-(0),6-(1,6),7-(6,48)]
   178       -6.89039       -6.89039       -6.89039    6[1-(0),6-(1,6),7-(6,48)]
   179      12.571131      12.571131      12.571131    6[1-(0),6-(1,6),7-(6,48)]
   180       8.189257       8.189257       8.189257    6[1-(0),6-(1,6),7-(6,48)]
   181      -6.380047      -6.380047      -6.380047    6[1-(0),6-(1,6),7-(6,48)]
   182      -2.404421      -2.404421      -2.404421    6[1-(0),6-(1,6),7-(6,48)]
   183      16.404424      16.404424      16.404424    6[1-(0),6-(1,6),7-(6,48)]
   184      18.466865      18.466865      18.466865    6[1-(0),6-(1,6),7-(6,48)]
   185       3.446259       3.446259       3.446259    6[1-(0),6-(1,6),7-(6,48)]
   186       1.789998       1.789998       1.789998    6[1-(0),6-(1,6),7-(6,48)]
   187       3.890653       3.890653       3.890653    6[1-(0),6-(1,6),7-(6,48)]
   188      -0.491251      -0.491251      -0.491251    6[1-(0),6-(1,6),7-(6,48)]
   189       2.300431       2.300431       2.300431    6[1-(0),6-(1,6),7-(6,48)]
   190       6.276088       6.276088       6.276088    6[1-(0),6-(1,6),7-(6,48)]
   191       7.723968       7.723968       7.723968    6[1-(0),6-(1,6),7-(6,48)]
   192       9.786477       9.786477       9.786477    6[1-(0),6-(1,6),7-(6,48)]
   193       4.790003       4.790003       4.790003    6[1-(0),6-(1,6),7-(6,48)]
   194       9.171907       9.171907       9.171907    6[1-(0),6-(1,6),7-(6,48)]
   195       5.234397       5.234397       5.234397    6[1-(0),6-(1,6),7-(6,48)]
   196       6.890658       6.890658       6.890658    6[1-(0),6-(1,6),7-(6,48)]
   197       0.956688       0.956688       0.956688    6[1-(0),6-(1,6),7-(6,48)]
   198      -1.105821      -1.105821      -1.105821    6[1-(0),6-(1,6),7-(6,48)]
   199       6.380225       6.380225       6.380225    6[1-(0),6-(1,6),7-(6,48)]
   200       2.404568       2.404568       2.404568    6[1-(0),6-(1,6),7-(6,48)]
   201      -2.300215      -2.300215      -2.300215    6[1-(0),6-(1,6),7-(6,48)]
   202      -6.275893      -6.275893      -6.275893    6[1-(0),6-(1,6),7-(6,48)]
   203       9.637127       9.637127       9.637127    6[1-(0),6-(1,6),7-(6,48)]
   204        7.57464        7.57464        7.57464    6[1-(0),6-(1,6),7-(6,48)]
   205      -3.446002      -3.446002      -3.446002    6[1-(0),6-(1,6),7-(6,48)]
   206      -1.789756      -1.789756      -1.789756    6[1-(0),6-(1,6),7-(6,48)]
   207      13.470401      13.470401      13.470401    6[1-(0),6-(1,6),7-(6,48)]
   208      17.852321      17.852321      17.852321    6[1-(0),6-(1,6),7-(6,48)]
   209      -7.723768      -7.723768      -7.723768    6[1-(0),6-(1,6),7-(6,48)]
   210      -9.786209      -9.786209      -9.786209    6[1-(0),6-(1,6),7-(6,48)]
   211      15.060703      15.060703      15.060703    6[1-(0),6-(1,6),7-(6,48)]
   212      11.085077      11.085077      11.085077    6[1-(0),6-(1,6),7-(6,48)]
   213      -3.890475      -3.890475      -3.890475    6[1-(0),6-(1,6),7-(6,48)]
   214       0.491399       0.491399       0.491399    6[1-(0),6-(1,6),7-(6,48)]
   215      13.914853      13.914853      13.914853    6[1-(0),6-(1,6),7-(6,48)]
   216      15.571046      15.571046      15.571046    6[1-(0),6-(1,6),7-(6,48)]
   217      -3.446002      -3.446002      -3.446002    6[1-(0),6-(1,6),7-(6,48)]
   218      -1.789756      -1.789756      -1.789756    6[1-(0),6-(1,6),7-(6,48)]
   219      13.470401      13.470401      13.470401    6[1-(0),6-(1,6),7-(6,48)]
   220      17.852321      17.852321      17.852321    6[1-(0),6-(1,6),7-(6,48)]
   221      -2.300215      -2.300215      -2.300215    6[1-(0),6-(1,6),7-(6,48)]
   222      -6.275893      -6.275893      -6.275893    6[1-(0),6-(1,6),7-(6,48)]
   223       9.637127       9.637127       9.637127    6[1-(0),6-(1,6),7-(6,48)]
   224        7.57464        7.57464        7.57464    6[1-(0),6-(1,6),7-(6,48)]
   225      13.914853      13.914853      13.914853    6[1-(0),6-(1,6),7-(6,48)]
   226      15.571046      15.571046      15.571046    6[1-(0),6-(1,6),7-(6,48)]
   227      -3.890475      -3.890475      -3.890475    6[1-(0),6-(1,6),7-(6,48)]
   228       0.491399       0.491399       0.491399    6[1-(0),6-(1,6),7-(6,48)]
   229      15.060703      15.060703      15.060703    6[1-(0),6-(1,6),7-(6,48)]
   230      11.085077      11.085077      11.085077    6[1-(0),6-(1,6),7-(6,48)]
   231      -7.723768      -7.723768      -7.723768    6[1-(0),6-(1,6),7-(6,48)]
   232      -9.786209      -9.786209      -9.786209    6[1-(0),6-(1,6),7-(6,48)]
   233       5.234397       5.234397       5.234397    6[1-(0),6-(1,6),7-(6,48)]
   234       6.890658       6.890658       6.890658    6[1-(0),6-(1,6),7-(6,48)]
   235       4.790003       4.790003       4.790003    6[1-(0),6-(1,6),7-(6,48)]
   236       9.171907       9.171907       9.171907    6[1-(0),6-(1,6),7-(6,48)]
   237       6.380225       6.380225       6.380225    6[1-(0),6-(1,6),7-(6,48)]
   238       2.404568       2.404568       2.404568    6[1-(0),6-(1,6),7-(6,48)]
   239       0.956688       0.956688       0.956688    6[1-(0),6-(1,6),7-(6,48)]
   240      -1.105821      -1.105821      -1.105821    6[1-(0),6-(1,6),7-(6,48)]
   241       3.890653       3.890653       3.890653    6[1-(0),6-(1,6),7-(6,48)]
   242      -0.491251      -0.491251      -0.491251    6[1-(0),6-(1,6),7-(6,48)]
   243       3.446259       3.446259       3.446259    6[1-(0),6-(1,6),7-(6,48)]
   244       1.789998       1.789998       1.789998    6[1-(0),6-(1,6),7-(6,48)]
   245       7.723968       7.723968       7.723968    6[1-(0),6-(1,6),7-(6,48)]
   246       9.786477       9.786477       9.786477    6[1-(0),6-(1,6),7-(6,48)]
   247       2.300431       2.300431       2.300431    6[1-(0),6-(1,6),7-(6,48)]
   248       6.276088       6.276088       6.276088    6[1-(0),6-(1,6),7-(6,48)]
   249      10.980871      10.980871      10.980871    6[1-(0),6-(1,6),7-(6,48)]
   250      14.956549      14.956549      14.956549    6[1-(0),6-(1,6),7-(6,48)]
   251      -0.956471      -0.956471      -0.956471    6[1-(0),6-(1,6),7-(6,48)]
   252       1.106016       1.106016       1.106016    6[1-(0),6-(1,6),7-(6,48)]
   253      12.126658      12.126658      12.126658    6[1-(0),6-(1,6),7-(6,48)]
   254      10.470412      10.470412      10.470412    6[1-(0),6-(1,6),7-(6,48)]
   255      -4.789745      -4.789745      -4.789745    6[1-(0),6-(1,6),7-(6,48)]
   256      -9.171665      -9.171665      -9.171665    6[1-(0),6-(1,6),7-(6,48)]
   257      16.404424      16.404424      16.404424    6[1-(0),6-(1,6),7-(6,48)]
   258      18.466865      18.466865      18.466865    6[1-(0),6-(1,6),7-(6,48)]
   259      -6.380047      -6.380047      -6.380047    6[1-(0),6-(1,6),7-(6,48)]
   260      -2.404421      -2.404421      -2.404421    6[1-(0),6-(1,6),7-(6,48)]
   261      12.571131      12.571131      12.571131    6[1-(0),6-(1,6),7-(6,48)]
   262       8.189257       8.189257       8.189257    6[1-(0),6-(1,6),7-(6,48)]
   263      -5.234197      -5.234197      -5.234197    6[1-(0),6-(1,6),7-(6,48)]
   264       -6.89039       -6.89039       -6.89039    6[1-(0),6-(1,6),7-(6,48)]
   265      10.626685      10.626685      10.626685    6[6-(7,7),8-(48),8-(48)]
   266      11.756888      11.756888      11.756888    6[6-(8,8),7-(6,48),7-(6,48)]
   267      -6.005038      -6.005038      -6.005038    6[6-(7,7),8-(48),8-(48)]
   268      -6.475521      -6.475521      -6.475521    6[6-(8,8),7-(6,48),7-(6,48)]
   269      14.685694      14.685694      14.685694    6[6-(7,7),8-(48),8-(48)]
   270      15.156177      15.156177      15.156177    6[6-(8,8),7-(6,48),7-(6,48)]
   271      -1.946029      -1.946029      -1.946029    6[6-(7,7),8-(48),8-(48)]
   272      -3.076232      -3.076232      -3.076232    6[6-(8,8),7-(6,48),7-(6,48)]
   273      -6.734168      -6.734168      -6.734168    6[6-(7,7),8-(48),8-(48)]
   274       -5.60397       -5.60397       -5.60397    6[6-(8,8),7-(6,48),7-(6,48)]
   275      11.355882      11.355882      11.355882    6[6-(7,7),8-(48),8-(48)]
   276      10.885392      10.885392      10.885392    6[6-(8,8),7-(6,48),7-(6,48)]
   277      -2.675226      -2.675226      -2.675226    6[6-(7,7),8-(48),8-(48)]
   278      -2.204736      -2.204736      -2.204736    6[6-(8,8),7-(6,48),7-(6,48)]
   279      15.414824      15.414824      15.414824    6[6-(7,7),8-(48),8-(48)]
   280      14.284626      14.284626      14.284626    6[6-(8,8),7-(6,48),7-(6,48)]
   281       1.946248       1.946248       1.946248    6[6-(7,7),8-(48),8-(48)]
   282       3.076438       3.076438       3.076438    6[6-(8,8),7-(6,48),7-(6,48)]
   283       2.675399       2.675399       2.675399    6[6-(7,7),8-(48),8-(48)]
   284       2.204929       2.204929       2.204929    6[6-(8,8),7-(6,48),7-(6,48)]
   285       6.005257       6.005257       6.005257    6[6-(7,7),8-(48),8-(48)]
   286       6.475727       6.475727       6.475727    6[6-(8,8),7-(6,48),7-(6,48)]
   287       6.734408       6.734408       6.734408    6[6-(7,7),8-(48),8-(48)]
   288       5.604218       5.604218       5.604218    6[6-(8,8),7-(6,48),7-(6,48)]
   289       6.005257       6.005257       6.005257    6[6-(7,7),8-(48),8-(48)]
   290       6.475727       6.475727       6.475727    6[6-(8,8),7-(6,48),7-(6,48)]
   291       6.734408       6.734408       6.734408    6[6-(7,7),8-(48),8-(48)]
   292       5.604218       5.604218       5.604218    6[6-(8,8),7-(6,48),7-(6,48)]
   293       1.946248       1.946248       1.946248    6[6-(7,7),8-(48),8-(48)]
   294       3.076438       3.076438       3.076438    6[6-(8,8),7-(6,48),7-(6,48)]
   295       2.675399       2.675399       2.675399    6[6-(7,7),8-(48),8-(48)]
   296       2.204929       2.204929       2.204929    6[6-(8,8),7-(6,48),7-(6,48)]
   297      -6.005038      -6.005038      -6.005038    6[6-(7,7),8-(48),8-(48)]
   298      -6.475521      -6.475521      -6.475521    6[6-(8,8),7-(6,48),7-(6,48)]
   299      10.626685      10.626685      10.626685    6[6-(7,7),8-(48),8-(48)]
   300      11.756888      11.756888      11.756888    6[6-(8,8),7-(6,48),7-(6,48)]
   301      -1.946029      -1.946029      -1.946029    6[6-(7,7),8-(48),8-(48)]
   302      -3.076232      -3.076232      -3.076232    6[6-(8,8),7-(6,48),7-(6,48)]
   303      14.685694      14.685694      14.685694    6[6-(7,7),8-(48),8-(48)]
   304      15.156177      15.156177      15.156177    6[6-(8,8),7-(6,48),7-(6,48)]
   305      -6.734168      -6.734168      -6.734168    6[6-(7,7),8-(48),8-(48)]
   306       -5.60397       -5.60397       -5.60397    6[6-(8,8),7-(6,48),7-(6,48)]
   307      11.355882      11.355882      11.355882    6[6-(7,7),8-(48),8-(48)]
   308      10.885392      10.885392      10.885392    6[6-(8,8),7-(6,48),7-(6,48)]
   309      -2.675226      -2.675226      -2.675226    6[6-(7,7),8-(48),8-(48)]
   310      -2.204736      -2.204736      -2.204736    6[6-(8,8),7-(6,48),7-(6,48)]
   311      15.414824      15.414824      15.414824    6[6-(7,7),8-(48),8-(48)]
   312      14.284626      14.284626      14.284626    6[6-(8,8),7-(6,48),7-(6,48)]
   313      12.256868      12.256868      12.256868    6[1-(0),6-(1,7),6-(1,7)]
   314      -3.576212      -3.576212      -3.576212    6[1-(0),6-(1,7),6-(1,7)]
   315      10.086775      10.086775      10.086775    6[1-(0),6-(1,7),6-(1,7)]
   316      -1.406119      -1.406119      -1.406119    6[1-(0),6-(1,7),6-(1,7)]
   317         -5.104         -5.104         -5.104    6[1-(0),6-(1,7),6-(1,7)]
   318      13.784656      13.784656      13.784656    6[1-(0),6-(1,7),6-(1,7)]
   319      -7.274129      -7.274129      -7.274129    6[1-(0),6-(1,7),6-(1,7)]
   320      15.954785      15.954785      15.954785    6[1-(0),6-(1,7),6-(1,7)]
   321       3.576473       3.576473       3.576473    6[1-(0),6-(1,7),6-(1,7)]
   322       5.104183       5.104183       5.104183    6[1-(0),6-(1,7),6-(1,7)]
   323       1.406345       1.406345       1.406345    6[1-(0),6-(1,7),6-(1,7)]
   324       7.274311       7.274311       7.274311    6[1-(0),6-(1,7),6-(1,7)]
   325       3.576473       3.576473       3.576473    6[1-(0),6-(1,7),6-(1,7)]
   326       5.104183       5.104183       5.104183    6[1-(0),6-(1,7),6-(1,7)]
   327       1.406345       1.406345       1.406345    6[1-(0),6-(1,7),6-(1,7)]
   328       7.274311       7.274311       7.274311    6[1-(0),6-(1,7),6-(1,7)]
   329      -1.406119      -1.406119      -1.406119    6[1-(0),6-(1,7),6-(1,7)]
   330      10.086775      10.086775      10.086775    6[1-(0),6-(1,7),6-(1,7)]
   331      -3.576212      -3.576212      -3.576212    6[1-(0),6-(1,7),6-(1,7)]
   332      12.256868      12.256868      12.256868    6[1-(0),6-(1,7),6-(1,7)]
   333      -7.274129      -7.274129      -7.274129    6[1-(0),6-(1,7),6-(1,7)]
   334      15.954785      15.954785      15.954785    6[1-(0),6-(1,7),6-(1,7)]
   335         -5.104         -5.104         -5.104    6[1-(0),6-(1,7),6-(1,7)]
   336      13.784656      13.784656      13.784656    6[1-(0),6-(1,7),6-(1,7)]
   337      12.260311      12.260311      12.260311    6[6-(7,7),8-(48),8-(48)]
   338      13.690851      13.690851      13.690851    6[6-(8,8),7-(6,48),7-(6,48)]
   339        0.82296        0.82296        0.82296    6[6-(7,7),8-(48),8-(48)]
   340      -0.031194      -0.031194      -0.031194    6[6-(8,8),7-(6,48),7-(6,48)]
   341      10.819439      10.819439      10.819439    6[6-(7,7),8-(48),8-(48)]
   342      10.531256      10.531256      10.531256    6[6-(8,8),7-(6,48),7-(6,48)]
   343       2.138974       2.138974       2.138974    6[6-(7,7),8-(48),8-(48)]
   344       1.850771       1.850771       1.850771    6[6-(8,8),7-(6,48),7-(6,48)]
   345      -5.100493      -5.100493      -5.100493    6[6-(7,7),8-(48),8-(48)]
   346      -3.669949      -3.669949      -3.669949    6[6-(8,8),7-(6,48),7-(6,48)]
   347       9.503462       9.503462       9.503462    6[6-(7,7),8-(48),8-(48)]
   348       8.649294       8.649294       8.649294    6[6-(8,8),7-(6,48),7-(6,48)]
   349      -6.541528      -6.541528      -6.541528    6[6-(7,7),8-(48),8-(48)]
   350      -6.829717      -6.829717      -6.829717    6[6-(8,8),7-(6,48),7-(6,48)]
   351      -6.541528      -6.541528      -6.541528    6[6-(7,7),8-(48),8-(48)]
   352      -6.829717      -6.829717      -6.829717    6[6-(8,8),7-(6,48),7-(6,48)]
   353      12.260311      12.260311      12.260311    6[6-(7,7),8-(48),8-(48)]
   354      13.690851      13.690851      13.690851    6[6-(8,8),7-(6,48),7-(6,48)]
   355        0.82296        0.82296        0.82296    6[6-(7,7),8-(48),8-(48)]
   356      -0.031194      -0.031194      -0.031194    6[6-(8,8),7-(6,48),7-(6,48)]
   357       2.138974       2.138974       2.138974    6[6-(7,7),8-(48),8-(48)]
   358       1.850771       1.850771       1.850771    6[6-(8,8),7-(6,48),7-(6,48)]
   359      10.819439      10.819439      10.819439    6[6-(7,7),8-(48),8-(48)]
   360      10.531256      10.531256      10.531256    6[6-(8,8),7-(6,48),7-(6,48)]
   361      16.538068      16.538068      16.538068    6[6-(7,7),8-(48),8-(48)]
   362      17.392222      17.392222      17.392222    6[6-(8,8),7-(6,48),7-(6,48)]
   363       5.100717       5.100717       5.100717    6[6-(7,7),8-(48),8-(48)]
   364       3.670177       3.670177       3.670177    6[6-(8,8),7-(6,48),7-(6,48)]
   365      -2.138783      -2.138783      -2.138783    6[6-(7,7),8-(48),8-(48)]
   366        -1.8506        -1.8506        -1.8506    6[6-(8,8),7-(6,48),7-(6,48)]
   367       6.541682       6.541682       6.541682    6[6-(7,7),8-(48),8-(48)]
   368       6.829885       6.829885       6.829885    6[6-(8,8),7-(6,48),7-(6,48)]
   369      -2.138783      -2.138783      -2.138783    6[6-(7,7),8-(48),8-(48)]
   370        -1.8506        -1.8506        -1.8506    6[6-(8,8),7-(6,48),7-(6,48)]
   371       6.541682       6.541682       6.541682    6[6-(7,7),8-(48),8-(48)]
   372       6.829885       6.829885       6.829885    6[6-(8,8),7-(6,48),7-(6,48)]
   373       5.100717       5.100717       5.100717    6[6-(7,7),8-(48),8-(48)]
   374       3.670177       3.670177       3.670177    6[6-(8,8),7-(6,48),7-(6,48)]
   375      16.538068      16.538068      16.538068    6[6-(7,7),8-(48),8-(48)]
   376      17.392222      17.392222      17.392222    6[6-(8,8),7-(6,48),7-(6,48)]
   377     -10.819216     -10.819216     -10.819216    6[6-(7,7),8-(48),8-(48)]
   378     -10.531027     -10.531027     -10.531027    6[6-(8,8),7-(6,48),7-(6,48)]
   379     -10.819216     -10.819216     -10.819216    6[6-(7,7),8-(48),8-(48)]
   380     -10.531027     -10.531027     -10.531027    6[6-(8,8),7-(6,48),7-(6,48)]
   381      -0.822806      -0.822806      -0.822806    6[6-(7,7),8-(48),8-(48)]
   382       0.031362       0.031362       0.031362    6[6-(8,8),7-(6,48),7-(6,48)]
   383      13.781149      13.781149      13.781149    6[6-(7,7),8-(48),8-(48)]
   384      12.350605      12.350605      12.350605    6[6-(8,8),7-(6,48),7-(6,48)]
   385       9.836737       9.836737       9.836737    6[1-(0),6-(1,7),6-(1,7)]
   386     -10.013677     -10.013677     -10.013677    6[1-(0),6-(1,7),6-(1,7)]
   387     -10.013677     -10.013677     -10.013677    6[1-(0),6-(1,7),6-(1,7)]
   388        1.51053        1.51053        1.51053    6[1-(0),6-(1,7),6-(1,7)]
   389       1.156317       1.156317       1.156317    6[1-(0),6-(1,7),6-(1,7)]
   390       7.347259       7.347259       7.347259    6[1-(0),6-(1,7),6-(1,7)]
   391      -1.333257      -1.333257      -1.333257    6[1-(0),6-(1,7),6-(1,7)]
   392      18.871365      18.871365      18.871365    6[1-(0),6-(1,7),6-(1,7)]
   393       1.156317       1.156317       1.156317    6[1-(0),6-(1,7),6-(1,7)]
   394      -1.333257      -1.333257      -1.333257    6[1-(0),6-(1,7),6-(1,7)]
   395       7.347259       7.347259       7.347259    6[1-(0),6-(1,7),6-(1,7)]
   396      18.871365      18.871365      18.871365    6[1-(0),6-(1,7),6-(1,7)]
   397      10.013913      10.013913      10.013913    6[1-(0),6-(1,7),6-(1,7)]
   398      16.204711      16.204711      16.204711    6[1-(0),6-(1,7),6-(1,7)]
   399      -1.510337      -1.510337      -1.510337    6[1-(0),6-(1,7),6-(1,7)]
   400       1.333397       1.333397       1.333397    6[1-(0),6-(1,7),6-(1,7)]
   401      -7.347067      -7.347067      -7.347067    6[1-(0),6-(1,7),6-(1,7)]
   402       7.170126       7.170126       7.170126    6[1-(0),6-(1,7),6-(1,7)]
   403      -1.156081      -1.156081      -1.156081    6[1-(0),6-(1,7),6-(1,7)]
   404      -7.347067      -7.347067      -7.347067    6[1-(0),6-(1,7),6-(1,7)]
   405      -1.510337      -1.510337      -1.510337    6[1-(0),6-(1,7),6-(1,7)]
   406      10.013913      10.013913      10.013913    6[1-(0),6-(1,7),6-(1,7)]
   407       1.333397       1.333397       1.333397    6[1-(0),6-(1,7),6-(1,7)]
   408      16.204711      16.204711      16.204711    6[1-(0),6-(1,7),6-(1,7)]
   409      13.137064      13.137064      13.137064    7[6-(1,6),6-(6,7),48-(7,7,7,8,8,8,8)]
   410       11.72561       11.72561       11.72561    7[6-(1,6),6-(6,7),48-(7,7,7,8,8,8,8)]
   411      -5.817513      -5.817513      -5.817513    7[6-(1,6),6-(6,7),48-(7,7,7,8,8,8,8)]
   412      -9.440757      -9.440757      -9.440757    7[6-(1,6),6-(6,7),48-(7,7,7,8,8,8,8)]
   413      11.380179      11.380179      11.380179    7[6-(1,6),6-(6,7),48-(7,7,7,8,8,8,8)]
   414      14.701346      14.701346      14.701346    7[6-(1,6),6-(6,7),48-(7,7,7,8,8,8,8)]
   415      -1.338419      -1.338419      -1.338419    7[6-(1,6),6-(6,7),48-(7,7,7,8,8,8,8)]
   416       0.375112       0.375112       0.375112    7[6-(1,6),6-(6,7),48-(7,7,7,8,8,8,8)]
   417      -4.223785      -4.223785      -4.223785    7[6-(1,6),6-(6,7),48-(7,7,7,8,8,8,8)]
   418      -5.635195      -5.635195      -5.635195    7[6-(1,6),6-(6,7),48-(7,7,7,8,8,8,8)]
   419      11.543359      11.543359      11.543359    7[6-(1,6),6-(6,7),48-(7,7,7,8,8,8,8)]
   420       7.920153       7.920153       7.920153    7[6-(1,6),6-(6,7),48-(7,7,7,8,8,8,8)]
   421      -5.980743      -5.980743      -5.980743    7[6-(1,6),6-(6,7),48-(7,7,7,8,8,8,8)]
   422       -2.65962       -2.65962       -2.65962    7[6-(1,6),6-(6,7),48-(7,7,7,8,8,8,8)]
   423      16.022482      16.022482      16.022482    7[6-(1,6),6-(6,7),48-(7,7,7,8,8,8,8)]
   424      17.735974      17.735974      17.735974    7[6-(1,6),6-(6,7),48-(7,7,7,8,8,8,8)]
   425       4.456659       4.456659       4.456659    7[6-(1,6),6-(6,7),48-(7,7,7,8,8,8,8)]
   426       3.045192       3.045192       3.045192    7[6-(1,6),6-(6,7),48-(7,7,7,8,8,8,8)]
   427       2.862892       2.862892       2.862892    7[6-(1,6),6-(6,7),48-(7,7,7,8,8,8,8)]
   428      -0.760339      -0.760339      -0.760339    7[6-(1,6),6-(6,7),48-(7,7,7,8,8,8,8)]
   429       2.699723       2.699723       2.699723    7[6-(1,6),6-(6,7),48-(7,7,7,8,8,8,8)]
   430       6.020872       6.020872       6.020872    7[6-(1,6),6-(6,7),48-(7,7,7,8,8,8,8)]
   431       7.342037       7.342037       7.342037    7[6-(1,6),6-(6,7),48-(7,7,7,8,8,8,8)]
   432       9.055586       9.055586       9.055586    7[6-(1,6),6-(6,7),48-(7,7,7,8,8,8,8)]
   433       5.817764       5.817764       5.817764    7[6-(1,6),6-(6,7),48-(7,7,7,8,8,8,8)]
   434       9.440995       9.440995       9.440995    7[6-(1,6),6-(6,7),48-(7,7,7,8,8,8,8)]
   435       4.223997       4.223997       4.223997    7[6-(1,6),6-(6,7),48-(7,7,7,8,8,8,8)]
   436       5.635464       5.635464       5.635464    7[6-(1,6),6-(6,7),48-(7,7,7,8,8,8,8)]
   437       1.338619       1.338619       1.338619    7[6-(1,6),6-(6,7),48-(7,7,7,8,8,8,8)]
   438       -0.37493       -0.37493       -0.37493    7[6-(1,6),6-(6,7),48-(7,7,7,8,8,8,8)]
   439       5.980933       5.980933       5.980933    7[6-(1,6),6-(6,7),48-(7,7,7,8,8,8,8)]
   440       2.659784       2.659784       2.659784    7[6-(1,6),6-(6,7),48-(7,7,7,8,8,8,8)]
   441      -2.699523      -2.699523      -2.699523    7[6-(1,6),6-(6,7),48-(7,7,7,8,8,8,8)]
   442       -6.02069       -6.02069       -6.02069    7[6-(1,6),6-(6,7),48-(7,7,7,8,8,8,8)]
   443      10.019075      10.019075      10.019075    7[6-(1,6),6-(6,7),48-(7,7,7,8,8,8,8)]
   444       8.305544       8.305544       8.305544    7[6-(1,6),6-(6,7),48-(7,7,7,8,8,8,8)]
   445      -4.456408      -4.456408      -4.456408    7[6-(1,6),6-(6,7),48-(7,7,7,8,8,8,8)]
   446      -3.044954      -3.044954      -3.044954    7[6-(1,6),6-(6,7),48-(7,7,7,8,8,8,8)]
   447      14.498169      14.498169      14.498169    7[6-(1,6),6-(6,7),48-(7,7,7,8,8,8,8)]
   448      18.121413      18.121413      18.121413    7[6-(1,6),6-(6,7),48-(7,7,7,8,8,8,8)]
   449      -7.341826      -7.341826      -7.341826    7[6-(1,6),6-(6,7),48-(7,7,7,8,8,8,8)]
   450      -9.055318      -9.055318      -9.055318    7[6-(1,6),6-(6,7),48-(7,7,7,8,8,8,8)]
   451      14.661399      14.661399      14.661399    7[6-(1,6),6-(6,7),48-(7,7,7,8,8,8,8)]
   452      11.340276      11.340276      11.340276    7[6-(1,6),6-(6,7),48-(7,7,7,8,8,8,8)]
   453      -2.862703      -2.862703      -2.862703    7[6-(1,6),6-(6,7),48-(7,7,7,8,8,8,8)]
   454       0.760503       0.760503       0.760503    7[6-(1,6),6-(6,7),48-(7,7,7,8,8,8,8)]
   455      12.904441      12.904441      12.904441    7[6-(1,6),6-(6,7),48-(7,7,7,8,8,8,8)]
   456      14.315851      14.315851      14.315851    7[6-(1,6),6-(6,7),48-(7,7,7,8,8,8,8)]
   457      -4.456408      -4.456408      -4.456408    7[6-(1,6),6-(6,7),48-(7,7,7,8,8,8,8)]
   458      -3.044954      -3.044954      -3.044954    7[6-(1,6),6-(6,7),48-(7,7,7,8,8,8,8)]
   459      14.498169      14.498169      14.498169    7[6-(1,6),6-(6,7),48-(7,7,7,8,8,8,8)]
   460      18.121413      18.121413      18.121413    7[6-(1,6),6-(6,7),48-(7,7,7,8,8,8,8)]
   461      -2.699523      -2.699523      -2.699523    7[6-(1,6),6-(6,7),48-(7,7,7,8,8,8,8)]
   462       -6.02069       -6.02069       -6.02069    7[6-(1,6),6-(6,7),48-(7,7,7,8,8,8,8)]
   463      10.019075      10.019075      10.019075    7[6-(1,6),6-(6,7),48-(7,7,7,8,8,8,8)]
   464       8.305544       8.305544       8.305544    7[6-(1,6),6-(6,7),48-(7,7,7,8,8,8,8)]
   465      12.904441      12.904441      12.904441    7[6-(1,6),6-(6,7),48-(7,7,7,8,8,8,8)]
   466      14.315851      14.315851      14.315851    7[6-(1,6),6-(6,7),48-(7,7,7,8,8,8,8)]
   467      -2.862703      -2.862703      -2.862703    7[6-(1,6),6-(6,7),48-(7,7,7,8,8,8,8)]
   468       0.760503       0.760503       0.760503    7[6-(1,6),6-(6,7),48-(7,7,7,8,8,8,8)]
   469      14.661399      14.661399      14.661399    7[6-(1,6),6-(6,7),48-(7,7,7,8,8,8,8)]
   470      11.340276      11.340276      11.340276    7[6-(1,6),6-(6,7),48-(7,7,7,8,8,8,8)]
   471      -7.341826      -7.341826      -7.341826    7[6-(1,6),6-(6,7),48-(7,7,7,8,8,8,8)]
   472      -9.055318      -9.055318      -9.055318    7[6-(1,6),6-(6,7),48-(7,7,7,8,8,8,8)]
   473       4.223997       4.223997       4.223997    7[6-(1,6),6-(6,7),48-(7,7,7,8,8,8,8)]
   474       5.635464       5.635464       5.635464    7[6-(1,6),6-(6,7),48-(7,7,7,8,8,8,8)]
   475       5.817764       5.817764       5.817764    7[6-(1,6),6-(6,7),48-(7,7,7,8,8,8,8)]
   476       9.440995       9.440995       9.440995    7[6-(1,6),6-(6,7),48-(7,7,7,8,8,8,8)]
   477       5.980933       5.980933       5.980933    7[6-(1,6),6-(6,7),48-(7,7,7,8,8,8,8)]
   478       2.659784       2.659784       2.659784    7[6-(1,6),6-(6,7),48-(7,7,7,8,8,8,8)]
   479       1.338619       1.338619       1.338619    7[6-(1,6),6-(6,7),48-(7,7,7,8,8,8,8)]
   480       -0.37493       -0.37493       -0.37493    7[6-(1,6),6-(6,7),48-(7,7,7,8,8,8,8)]
   481       2.862892       2.862892       2.862892    7[6-(1,6),6-(6,7),48-(7,7,7,8,8,8,8)]
   482      -0.760339      -0.760339      -0.760339    7[6-(1,6),6-(6,7),48-(7,7,7,8,8,8,8)]
   483       4.456659       4.456659       4.456659    7[6-(1,6),6-(6,7),48-(7,7,7,8,8,8,8)]
   484       3.045192       3.045192       3.045192    7[6-(1,6),6-(6,7),48-(7,7,7,8,8,8,8)]
   485       7.342037       7.342037       7.342037    7[6-(1,6),6-(6,7),48-(7,7,7,8,8,8,8)]
   486       9.055586       9.055586       9.055586    7[6-(1,6),6-(6,7),48-(7,7,7,8,8,8,8)]
   487       2.699723       2.699723       2.699723    7[6-(1,6),6-(6,7),48-(7,7,7,8,8,8,8)]
   488       6.020872       6.020872       6.020872    7[6-(1,6),6-(6,7),48-(7,7,7,8,8,8,8)]
   489      11.380179      11.380179      11.380179    7[6-(1,6),6-(6,7),48-(7,7,7,8,8,8,8)]
   490      14.701346      14.701346      14.701346    7[6-(1,6),6-(6,7),48-(7,7,7,8,8,8,8)]
   491      -1.338419      -1.338419      -1.338419    7[6-(1,6),6-(6,7),48-(7,7,7,8,8,8,8)]
   492       0.375112       0.375112       0.375112    7[6-(1,6),6-(6,7),48-(7,7,7,8,8,8,8)]
   493      13.137064      13.137064      13.137064    7[6-(1,6),6-(6,7),48-(7,7,7,8,8,8,8)]
   494       11.72561       11.72561       11.72561    7[6-(1,6),6-(6,7),48-(7,7,7,8,8,8,8)]
   495      -5.817513      -5.817513      -5.817513    7[6-(1,6),6-(6,7),48-(7,7,7,8,8,8,8)]
   496      -9.440757      -9.440757      -9.440757    7[6-(1,6),6-(6,7),48-(7,7,7,8,8,8,8)]
   497      16.022482      16.022482      16.022482    7[6-(1,6),6-(6,7),48-(7,7,7,8,8,8,8)]
   498      17.735974      17.735974      17.735974    7[6-(1,6),6-(6,7),48-(7,7,7,8,8,8,8)]
   499      -5.980743      -5.980743      -5.980743    7[6-(1,6),6-(6,7),48-(7,7,7,8,8,8,8)]
   500       -2.65962       -2.65962       -2.65962    7[6-(1,6),6-(6,7),48-(7,7,7,8,8,8,8)]
   501      11.543359      11.543359      11.543359    7[6-(1,6),6-(6,7),48-(7,7,7,8,8,8,8)]
   502       7.920153       7.920153       7.920153    7[6-(1,6),6-(6,7),48-(7,7,7,8,8,8,8)]
   503      -4.223785      -4.223785      -4.223785    7[6-(1,6),6-(6,7),48-(7,7,7,8,8,8,8)]
   504      -5.635195      -5.635195      -5.635195    7[6-(1,6),6-(6,7),48-(7,7,7,8,8,8,8)]
   505      10.835007      10.835007      10.835007    8[6-(6,8),48-(7,7,7,7,8,8,8)]
   506      11.683936      11.683936      11.683936    8[6-(6,8),48-(7,7,7,7,8,8,8)]
   507      -6.473775      -6.473775      -6.473775    8[6-(6,8),48-(7,7,7,7,8,8,8)]
   508      -7.541453      -7.541453      -7.541453    8[6-(6,8),48-(7,7,7,7,8,8,8)]
   509      13.880152      13.880152      13.880152    8[6-(6,8),48-(7,7,7,7,8,8,8)]
   510      11.847201      11.847201      11.847201    8[6-(6,8),48-(7,7,7,7,8,8,8)]
   511      -0.880073      -0.880073      -0.880073    8[6-(6,8),48-(7,7,7,7,8,8,8)]
   512       1.371627       1.371627       1.371627    8[6-(6,8),48-(7,7,7,7,8,8,8)]
   513      -6.525833      -6.525833      -6.525833    8[6-(6,8),48-(7,7,7,7,8,8,8)]
   514      -5.676877      -5.676877      -5.676877    8[6-(6,8),48-(7,7,7,7,8,8,8)]
   515      10.887136      10.887136      10.887136    8[6-(6,8),48-(7,7,7,7,8,8,8)]
   516       9.819435       9.819435       9.819435    8[6-(6,8),48-(7,7,7,7,8,8,8)]
   517      -3.480779      -3.480779      -3.480779    8[6-(6,8),48-(7,7,7,7,8,8,8)]
   518      -5.513758      -5.513758      -5.513758    8[6-(6,8),48-(7,7,7,7,8,8,8)]
   519      16.480789      16.480789      16.480789    8[6-(6,8),48-(7,7,7,7,8,8,8)]
   520      18.732512      18.732512      18.732512    8[6-(6,8),48-(7,7,7,7,8,8,8)]
   521       2.154585       2.154585       2.154585    8[6-(6,8),48-(7,7,7,7,8,8,8)]
   522       3.003549       3.003549       3.003549    8[6-(6,8),48-(7,7,7,7,8,8,8)]
   523       2.206647       2.206647       2.206647    8[6-(6,8),48-(7,7,7,7,8,8,8)]
   524       1.138934       1.138934       1.138934    8[6-(6,8),48-(7,7,7,7,8,8,8)]
   525        5.19971        5.19971        5.19971    8[6-(6,8),48-(7,7,7,7,8,8,8)]
   526       3.166743       3.166743       3.166743    8[6-(6,8),48-(7,7,7,7,8,8,8)]
   527        7.80037        7.80037        7.80037    8[6-(6,8),48-(7,7,7,7,8,8,8)]
   528      10.052086      10.052086      10.052086    8[6-(6,8),48-(7,7,7,7,8,8,8)]
   529       6.474009       6.474009       6.474009    8[6-(6,8),48-(7,7,7,7,8,8,8)]
   530       7.541722       7.541722       7.541722    8[6-(6,8),48-(7,7,7,7,8,8,8)]
   531       6.526071       6.526071       6.526071    8[6-(6,8),48-(7,7,7,7,8,8,8)]
   532       5.677107       5.677107       5.677107    8[6-(6,8),48-(7,7,7,7,8,8,8)]
   533       0.880286       0.880286       0.880286    8[6-(6,8),48-(7,7,7,7,8,8,8)]
   534       -1.37143       -1.37143       -1.37143    8[6-(6,8),48-(7,7,7,7,8,8,8)]
   535       3.480946       3.480946       3.480946    8[6-(6,8),48-(7,7,7,7,8,8,8)]
   536       5.513913       5.513913       5.513913    8[6-(6,8),48-(7,7,7,7,8,8,8)]
   537      -5.199496      -5.199496      -5.199496    8[6-(6,8),48-(7,7,7,7,8,8,8)]
   538      -3.166545      -3.166545      -3.166545    8[6-(6,8),48-(7,7,7,7,8,8,8)]
   539       9.560729       9.560729       9.560729    8[6-(6,8),48-(7,7,7,7,8,8,8)]
   540       7.309029       7.309029       7.309029    8[6-(6,8),48-(7,7,7,7,8,8,8)]
   541      -2.154351      -2.154351      -2.154351    8[6-(6,8),48-(7,7,7,7,8,8,8)]
   542       -3.00328       -3.00328       -3.00328    8[6-(6,8),48-(7,7,7,7,8,8,8)]
   543      15.154431      15.154431      15.154431    8[6-(6,8),48-(7,7,7,7,8,8,8)]
   544      16.222109      16.222109      16.222109    8[6-(6,8),48-(7,7,7,7,8,8,8)]
   545      -7.800133      -7.800133      -7.800133    8[6-(6,8),48-(7,7,7,7,8,8,8)]
   546     -10.051856     -10.051856     -10.051856    8[6-(6,8),48-(7,7,7,7,8,8,8)]
   547      12.161435      12.161435      12.161435    8[6-(6,8),48-(7,7,7,7,8,8,8)]
   548      14.194414      14.194414      14.194414    8[6-(6,8),48-(7,7,7,7,8,8,8)]
   549       -2.20648       -2.20648       -2.20648    8[6-(6,8),48-(7,7,7,7,8,8,8)]
   550      -1.138779      -1.138779      -1.138779    8[6-(6,8),48-(7,7,7,7,8,8,8)]
   551      15.206489      15.206489      15.206489    8[6-(6,8),48-(7,7,7,7,8,8,8)]
   552      14.357533      14.357533      14.357533    8[6-(6,8),48-(7,7,7,7,8,8,8)]
   553      -2.154351      -2.154351      -2.154351    8[6-(6,8),48-(7,7,7,7,8,8,8)]
   554       -3.00328       -3.00328       -3.00328    8[6-(6,8),48-(7,7,7,7,8,8,8)]
   555      15.154431      15.154431      15.154431    8[6-(6,8),48-(7,7,7,7,8,8,8)]
   556      16.222109      16.222109      16.222109    8[6-(6,8),48-(7,7,7,7,8,8,8)]
   557      -5.199496      -5.199496      -5.199496    8[6-(6,8),48-(7,7,7,7,8,8,8)]
   558      -3.166545      -3.166545      -3.166545    8[6-(6,8),48-(7,7,7,7,8,8,8)]
   559       9.560729       9.560729       9.560729    8[6-(6,8),48-(7,7,7,7,8,8,8)]
   560       7.309029       7.309029       7.309029    8[6-(6,8),48-(7,7,7,7,8,8,8)]
   561      15.206489      15.206489      15.206489    8[6-(6,8),48-(7,7,7,7,8,8,8)]
   562      14.357533      14.357533      14.357533    8[6-(6,8),48-(7,7,7,7,8,8,8)]
   563       -2.20648       -2.20648       -2.20648    8[6-(6,8),48-(7,7,7,7,8,8,8)]
   564      -1.138779      -1.138779      -1.138779    8[6-(6,8),48-(7,7,7,7,8,8,8)]
   565      12.161435      12.161435      12.161435    8[6-(6,8),48-(7,7,7,7,8,8,8)]
   566      14.194414      14.194414      14.194414    8[6-(6,8),48-(7,7,7,7,8,8,8)]
   567      -7.800133      -7.800133      -7.800133    8[6-(6,8),48-(7,7,7,7,8,8,8)]
   568     -10.051856     -10.051856     -10.051856    8[6-(6,8),48-(7,7,7,7,8,8,8)]
   569       6.526071       6.526071       6.526071    8[6-(6,8),48-(7,7,7,7,8,8,8)]
   570       5.677107       5.677107       5.677107    8[6-(6,8),48-(7,7,7,7,8,8,8)]
   571       6.474009       6.474009       6.474009    8[6-(6,8),48-(7,7,7,7,8,8,8)]
   572       7.541722       7.541722       7.541722    8[6-(6,8),48-(7,7,7,7,8,8,8)]
   573       3.480946       3.480946       3.480946    8[6-(6,8),48-(7,7,7,7,8,8,8)]
   574       5.513913       5.513913       5.513913    8[6-(6,8),48-(7,7,7,7,8,8,8)]
   575       0.880286       0.880286       0.880286    8[6-(6,8),48-(7,7,7,7,8,8,8)]
   576       -1.37143       -1.37143       -1.37143    8[6-(6,8),48-(7,7,7,7,8,8,8)]
   577       2.206647       2.206647       2.206647    8[6-(6,8),48-(7,7,7,7,8,8,8)]
   578       1.138934       1.138934       1.138934    8[6-(6,8),48-(7,7,7,7,8,8,8)]
   579       2.154585       2.154585       2.154585    8[6-(6,8),48-(7,7,7,7,8,8,8)]
   580       3.003549       3.003549       3.003549    8[6-(6,8),48-(7,7,7,7,8,8,8)]
   581        7.80037        7.80037        7.80037    8[6-(6,8),48-(7,7,7,7,8,8,8)]
   582      10.052086      10.052086      10.052086    8[6-(6,8),48-(7,7,7,7,8,8,8)]
   583        5.19971        5.19971        5.19971    8[6-(6,8),48-(7,7,7,7,8,8,8)]
   584       3.166743       3.166743       3.166743    8[6-(6,8),48-(7,7,7,7,8,8,8)]
   585      13.880152      13.880152      13.880152    8[6-(6,8),48-(7,7,7,7,8,8,8)]
   586      11.847201      11.847201      11.847201    8[6-(6,8),48-(7,7,7,7,8,8,8)]
   587      -0.880073      -0.880073      -0.880073    8[6-(6,8),48-(7,7,7,7,8,8,8)]
   588       1.371627       1.371627       1.371627    8[6-(6,8),48-(7,7,7,7,8,8,8)]
   589      10.835007      10.835007      10.835007    8[6-(6,8),48-(7,7,7,7,8,8,8)]
   590      11.683936      11.683936      11.683936    8[6-(6,8),48-(7,7,7,7,8,8,8)]
   591      -6.473775      -6.473775      -6.473775    8[6-(6,8),48-(7,7,7,7,8,8,8)]
   592      -7.541453      -7.541453      -7.541453    8[6-(6,8),48-(7,7,7,7,8,8,8)]
   593      16.480789      16.480789      16.480789    8[6-(6,8),48-(7,7,7,7,8,8,8)]
   594      18.732512      18.732512      18.732512    8[6-(6,8),48-(7,7,7,7,8,8,8)]
   595      -3.480779      -3.480779      -3.480779    8[6-(6,8),48-(7,7,7,7,8,8,8)]
   596      -5.513758      -5.513758      -5.513758    8[6-(6,8),48-(7,7,7,7,8,8,8)]
   597      10.887136      10.887136      10.887136    8[6-(6,8),48-(7,7,7,7,8,8,8)]
   598       9.819435       9.819435       9.819435    8[6-(6,8),48-(7,7,7,7,8,8,8)]
   599      -6.525833      -6.525833      -6.525833    8[6-(6,8),48-(7,7,7,7,8,8,8)]
   600      -5.676877      -5.676877      -5.676877    8[6-(6,8),48-(7,7,7,7,8,8,8)]
