# Supplementary material for: A collection of forcefield precursors for metal–organic frameworks
Source: RSC Adv. 2019 Nov 13;9(63):36492–507. doi: 10.1039/c9ra07327b (PMC9075174; doi:10.1039/c9ra07327b)
Supplement: RA-009-C9RA07327B-s877 [file RA-009-C9RA07327B-s877.txt]

GOGSIF_clean

14.443000    0.000000    0.000000
0.000000    14.537000    0.000000
-3.812647    0.000000    21.682342

     1       2.511298       2.511298       2.511298    27[8-(1,1,27),8-(6),8-(6)]
     2      11.969628      11.969628      11.969628    27[7-(6,6),8-(1,1,27),8-(6),8-(6)]
     3       7.175967       7.175967       7.175967    27[7-(6,6),8-(1,27,27),8-(6),8-(6)]
     4       7.131779       7.131779       7.131779    27[7-(6,6),8-(1,27,27),8-(6),8-(6)]
     5       7.427408       7.427408       7.427408    27[7-(6,6),8-(1,27,27),8-(6),8-(6)]
     6       8.119055       8.119055       8.119055    27[8-(1,1,27),8-(6),8-(6)]
     7      -1.339275      -1.339275      -1.339275    27[7-(6,6),8-(1,1,27),8-(6),8-(6)]
     8       3.454386       3.454386       3.454386    27[7-(6,6),8-(1,27,27),8-(6),8-(6)]
     9       3.498574       3.498574       3.498574    27[7-(6,6),8-(1,27,27),8-(6),8-(6)]
    10       3.202945       3.202945       3.202945    27[7-(6,6),8-(1,27,27),8-(6),8-(6)]
    11       0.756242       0.756242       0.756242    1[8-(1,27,27)]
    12      -3.151511      -3.151511      -3.151511    1[8-(1,27,27)]
    13       9.007179       9.007179       9.007179    1[8-(27,27,27)]
    14       4.200937       4.200937       4.200937    1[6-(1,1,6)]
    15       5.625937       5.625937       5.625937    1[6-(1,1,6)]
    16       5.375895       5.375895       5.375895    1[6-(1,1,6)]
    17        6.33501        6.33501        6.33501    1[6-(1,1,6)]
    18       6.502104       6.502104       6.502104    1[6-(1,1,6)]
    19       5.642312       5.642312       5.642312    1[6-(1,1,6)]
    20       2.864098       2.864098       2.864098    1[6-(1,1,6)]
    21       4.088867       4.088867       4.088867    1[6-(1,1,6)]
    22       3.415936       3.415936       3.415936    1[6-(1,1,6)]
    23       1.641245       1.641245       1.641245    1[6-(1,1,6)]
    24       2.340236       2.340236       2.340236    1[6-(1,1,6)]
    25      -0.098034      -0.098034      -0.098034    1[6-(1,1,6)]
    26       0.791693       0.791693       0.791693    1[6-(1,1,6)]
    27       1.447341       1.447341       1.447341    1[6-(1,1,6)]
    28      -1.104195      -1.104195      -1.104195    1[6-(1,1,6)]
    29      -1.081602      -1.081602      -1.081602    1[6-(1,1,6)]
    30      -0.046642      -0.046642      -0.046642    1[6-(1,1,6)]
    31       2.484232       2.484232       2.484232    1[6-(1,1,6)]
    32       6.183089       6.183089       6.183089    1[6-(1,1,6)]
    33        4.69409        4.69409        4.69409    1[6-(1,1,6)]
    34       5.152401       5.152401       5.152401    1[6-(1,1,6)]
    35       4.291445       4.291445       4.291445    1[6-(1,1,6)]
    36       3.853135       3.853135       3.853135    1[6-(1,1,6)]
    37       4.827842       4.827842       4.827842    1[6-(1,1,6)]
    38       7.651027       7.651027       7.651027    1[6-(1,1,6)]
    39       6.611328       6.611328       6.611328    1[6-(1,1,6)]
    40        7.09186        7.09186        7.09186    1[6-(1,1,6)]
    41        9.79817        9.79817        9.79817    1[6-(1,1,6)]
    42       9.327718       9.327718       9.327718    1[6-(1,1,6)]
    43       8.297641       8.297641       8.297641    1[6-(1,1,6)]
    44       9.665353       9.665353       9.665353    1[6-(1,1,6)]
    45      10.134283      10.134283      10.134283    1[6-(1,1,6)]
    46      10.668722      10.668722      10.668722    1[6-(1,1,6)]
    47       7.368536       7.368536       7.368536    1[6-(1,1,6)]
    48       6.904722       6.904722       6.904722    1[6-(1,1,6)]
    49       7.951866       7.951866       7.951866    1[6-(1,1,6)]
    50       9.562537       9.562537       9.562537    1[6-(1,1,6)]
    51       8.203892       8.203892       8.203892    1[6-(1,1,6)]
    52       9.559687       9.559687       9.559687    1[6-(1,1,6)]
    53      10.588314      10.588314      10.588314    1[6-(1,1,6)]
    54      11.029849      11.029849      11.029849    1[6-(1,1,6)]
    55      11.034545      11.034545      11.034545    1[6-(1,1,6)]
    56        8.42702        8.42702        8.42702    1[6-(1,1,6)]
    57       7.422938       7.422938       7.422938    1[6-(1,1,6)]
    58       8.705708       8.705708       8.705708    1[6-(1,1,6)]
    59        3.84098        3.84098        3.84098    1[6-(6,7)]
    60       5.493198       5.493198       5.493198    1[6-(6,7)]
    61       5.805553       5.805553       5.805553    1[6-(6,7)]
    62       4.173278       4.173278       4.173278    1[6-(6,7)]
    63      13.565467      13.565467      13.565467    1[6-(6,7)]
    64       0.801668       0.801668       0.801668    1[6-(6,7)]
    65      -3.021178      -3.021178      -3.021178    1[6-(6,7)]
    66        9.70232        9.70232        9.70232    1[6-(6,7)]
    67      10.869746      10.869746      10.869746    1[6-(6,7)]
    68       9.241555       9.241555       9.241555    1[6-(6,7)]
    69       8.667823       8.667823       8.667823    1[6-(6,7)]
    70      10.209079      10.209079      10.209079    1[6-(6,7)]
    71       3.952695       3.952695       3.952695    1[6-(6,7)]
    72       5.193042       5.193042       5.193042    1[6-(6,7)]
    73       6.579427       6.579427       6.579427    1[6-(6,7)]
    74       5.206029       5.206029       5.206029    1[6-(6,7)]
    75       9.874111       9.874111       9.874111    1[8-(1,27,27)]
    76      13.781864      13.781864      13.781864    1[8-(1,27,27)]
    77       1.623174       1.623174       1.623174    1[8-(27,27,27)]
    78       6.429416       6.429416       6.429416    1[6-(1,1,6)]
    79       5.004416       5.004416       5.004416    1[6-(1,1,6)]
    80       5.254458       5.254458       5.254458    1[6-(1,1,6)]
    81       4.295343       4.295343       4.295343    1[6-(1,1,6)]
    82       4.128249       4.128249       4.128249    1[6-(1,1,6)]
    83       4.988041       4.988041       4.988041    1[6-(1,1,6)]
    84       7.766255       7.766255       7.766255    1[6-(1,1,6)]
    85       6.541486       6.541486       6.541486    1[6-(1,1,6)]
    86       7.214417       7.214417       7.214417    1[6-(1,1,6)]
    87       8.989108       8.989108       8.989108    1[6-(1,1,6)]
    88       8.290117       8.290117       8.290117    1[6-(1,1,6)]
    89      10.728387      10.728387      10.728387    1[6-(1,1,6)]
    90        9.83866        9.83866        9.83866    1[6-(1,1,6)]
    91       9.183012       9.183012       9.183012    1[6-(1,1,6)]
    92      11.734548      11.734548      11.734548    1[6-(1,1,6)]
    93      11.711955      11.711955      11.711955    1[6-(1,1,6)]
    94      10.676995      10.676995      10.676995    1[6-(1,1,6)]
    95       8.146121       8.146121       8.146121    1[6-(1,1,6)]
    96       4.447264       4.447264       4.447264    1[6-(1,1,6)]
    97       5.936263       5.936263       5.936263    1[6-(1,1,6)]
    98       5.477952       5.477952       5.477952    1[6-(1,1,6)]
    99       6.338908       6.338908       6.338908    1[6-(1,1,6)]
   100       6.777218       6.777218       6.777218    1[6-(1,1,6)]
   101       5.802511       5.802511       5.802511    1[6-(1,1,6)]
   102       2.979326       2.979326       2.979326    1[6-(1,1,6)]
   103       4.019025       4.019025       4.019025    1[6-(1,1,6)]
   104       3.538493       3.538493       3.538493    1[6-(1,1,6)]
   105       0.832183       0.832183       0.832183    1[6-(1,1,6)]
   106       1.302635       1.302635       1.302635    1[6-(1,1,6)]
   107       2.332712       2.332712       2.332712    1[6-(1,1,6)]
   108          0.965          0.965          0.965    1[6-(1,1,6)]
   109        0.49607        0.49607        0.49607    1[6-(1,1,6)]
   110      -0.038369      -0.038369      -0.038369    1[6-(1,1,6)]
   111       3.261817       3.261817       3.261817    1[6-(1,1,6)]
   112       3.725631       3.725631       3.725631    1[6-(1,1,6)]
   113       2.678487       2.678487       2.678487    1[6-(1,1,6)]
   114       1.067816       1.067816       1.067816    1[6-(1,1,6)]
   115       2.426461       2.426461       2.426461    1[6-(1,1,6)]
   116       1.070666       1.070666       1.070666    1[6-(1,1,6)]
   117       0.042039       0.042039       0.042039    1[6-(1,1,6)]
   118      -0.399496      -0.399496      -0.399496    1[6-(1,1,6)]
   119      -0.404192      -0.404192      -0.404192    1[6-(1,1,6)]
   120       2.203333       2.203333       2.203333    1[6-(1,1,6)]
   121       3.207415       3.207415       3.207415    1[6-(1,1,6)]
   122       1.924645       1.924645       1.924645    1[6-(1,1,6)]
   123       6.789373       6.789373       6.789373    1[6-(6,7)]
   124       5.137155       5.137155       5.137155    1[6-(6,7)]
   125         4.8248         4.8248         4.8248    1[6-(6,7)]
   126       6.457075       6.457075       6.457075    1[6-(6,7)]
   127      -2.935114      -2.935114      -2.935114    1[6-(6,7)]
   128       9.828685       9.828685       9.828685    1[6-(6,7)]
   129      13.651531      13.651531      13.651531    1[6-(6,7)]
   130       0.928033       0.928033       0.928033    1[6-(6,7)]
   131      -0.239393      -0.239393      -0.239393    1[6-(6,7)]
   132       1.388798       1.388798       1.388798    1[6-(6,7)]
   133        1.96253        1.96253        1.96253    1[6-(6,7)]
   134       0.421274       0.421274       0.421274    1[6-(6,7)]
   135       6.677658       6.677658       6.677658    1[6-(6,7)]
   136       5.437311       5.437311       5.437311    1[6-(6,7)]
   137       4.050926       4.050926       4.050926    1[6-(6,7)]
   138       5.424324       5.424324       5.424324    1[6-(6,7)]
   139       3.962134       3.962134       3.962134    6[6-(6,6,6),8-(27),8-(27)]
   140       4.621441       4.621441       4.621441    6[6-(1,1,1),6-(1,1,1),6-(1,1,1),6-(8,8)]
   141       4.996602       4.996602       4.996602    6[1-(0),1-(0),1-(0),6-(6,6,6)]
   142       5.897402       5.897402       5.897402    6[1-(0),1-(0),1-(0),6-(6,6,6)]
   143        3.66071        3.66071        3.66071    6[1-(0),1-(0),1-(0),6-(6,6,6)]
   144      -0.100838      -0.100838      -0.100838    6[6-(6,6,6),8-(27),8-(27)]
   145        0.45078        0.45078        0.45078    6[6-(1,1,1),6-(1,1,1),6-(1,1,1),6-(8,8)]
   146       1.810262       1.810262       1.810262    6[1-(0),1-(0),1-(0),6-(6,6,6)]
   147       0.663969       0.663969       0.663969    6[1-(0),1-(0),1-(0),6-(6,6,6)]
   148      -0.542106      -0.542106      -0.542106    6[1-(0),1-(0),1-(0),6-(6,6,6)]
   149       6.235189       6.235189       6.235189    6[6-(6,6,6),8-(27),8-(27)]
   150       5.765031       5.765031       5.765031    6[6-(1,1,1),6-(1,1,1),6-(1,1,1),6-(8,8)]
   151       5.413872       5.413872       5.413872    6[1-(0),1-(0),1-(0),6-(6,6,6)]
   152       4.581062       4.581062       4.581062    6[1-(0),1-(0),1-(0),6-(6,6,6)]
   153       6.876334       6.876334       6.876334    6[1-(0),1-(0),1-(0),6-(6,6,6)]
   154       8.250974       8.250974       8.250974    6[6-(6,6,6),8-(27),8-(27)]
   155       8.775767       8.775767       8.775767    6[6-(1,1,1),6-(1,1,1),6-(1,1,1),6-(8,8)]
   156       9.082169       9.082169       9.082169    6[1-(0),1-(0),1-(0),6-(6,6,6)]
   157       9.909496       9.909496       9.909496    6[1-(0),1-(0),1-(0),6-(6,6,6)]
   158       7.644593       7.644593       7.644593    6[1-(0),1-(0),1-(0),6-(6,6,6)]
   159       8.419614       8.419614       8.419614    6[6-(6,6,6),8-(27),8-(27)]
   160       9.136468       9.136468       9.136468    6[6-(1,1,1),6-(1,1,1),6-(1,1,1),6-(8,8)]
   161       9.121574       9.121574       9.121574    6[1-(0),1-(0),1-(0),6-(6,6,6)]
   162      10.583191      10.583191      10.583191    6[1-(0),1-(0),1-(0),6-(6,6,6)]
   163        8.34246        8.34246        8.34246    6[1-(0),1-(0),1-(0),6-(6,6,6)]
   164       4.251795       4.251795       4.251795    6[1-(0),6-(1,7),7-(6)]
   165       5.232324       5.232324       5.232324    6[1-(0),6-(1,7),7-(6)]
   166       5.417328       5.417328       5.417328    6[1-(0),6-(1,7),7-(6)]
   167        4.44328        4.44328        4.44328    6[1-(0),6-(1,7),7-(6)]
   168      13.897344      13.897344      13.897344    6[1-(0),6-(1,7),7-(6)]
   169       0.466879       0.466879       0.466879    6[1-(0),6-(1,7),7-(6)]
   170       0.456322       0.456322       0.456322    6[1-(0),6-(1,7),7-(6)]
   171      13.854851      13.854851      13.854851    6[1-(0),6-(1,7),7-(6)]
   172      10.407764      10.407764      10.407764    6[1-(0),6-(1,7),7-(6,27)]
   173       9.420614       9.420614       9.420614    6[1-(0),6-(1,7),7-(6,27)]
   174       9.092196       9.092196       9.092196    6[1-(0),6-(1,7),7-(6,27)]
   175      10.037923      10.037923      10.037923    6[1-(0),6-(1,7),7-(6,27)]
   176       4.474609       4.474609       4.474609    6[1-(0),6-(1,7),7-(6,27)]
   177       5.239731       5.239731       5.239731    6[1-(0),6-(1,7),7-(6,27)]
   178       6.019521       6.019521       6.019521    6[1-(0),6-(1,7),7-(6,27)]
   179       5.214883       5.214883       5.214883    6[1-(0),6-(1,7),7-(6,27)]
   180       6.668219       6.668219       6.668219    6[6-(6,6,6),8-(27),8-(27)]
   181       6.008912       6.008912       6.008912    6[6-(1,1,1),6-(1,1,1),6-(1,1,1),6-(8,8)]
   182       5.633751       5.633751       5.633751    6[1-(0),1-(0),1-(0),6-(6,6,6)]
   183       4.732951       4.732951       4.732951    6[1-(0),1-(0),1-(0),6-(6,6,6)]
   184       6.969643       6.969643       6.969643    6[1-(0),1-(0),1-(0),6-(6,6,6)]
   185      10.731191      10.731191      10.731191    6[6-(6,6,6),8-(27),8-(27)]
   186      10.179573      10.179573      10.179573    6[6-(1,1,1),6-(1,1,1),6-(1,1,1),6-(8,8)]
   187       8.820091       8.820091       8.820091    6[1-(0),1-(0),1-(0),6-(6,6,6)]
   188       9.966384       9.966384       9.966384    6[1-(0),1-(0),1-(0),6-(6,6,6)]
   189      11.172459      11.172459      11.172459    6[1-(0),1-(0),1-(0),6-(6,6,6)]
   190       4.395164       4.395164       4.395164    6[6-(6,6,6),8-(27),8-(27)]
   191       4.865322       4.865322       4.865322    6[6-(1,1,1),6-(1,1,1),6-(1,1,1),6-(8,8)]
   192       5.216481       5.216481       5.216481    6[1-(0),1-(0),1-(0),6-(6,6,6)]
   193       6.049291       6.049291       6.049291    6[1-(0),1-(0),1-(0),6-(6,6,6)]
   194       3.754019       3.754019       3.754019    6[1-(0),1-(0),1-(0),6-(6,6,6)]
   195       2.379379       2.379379       2.379379    6[6-(6,6,6),8-(27),8-(27)]
   196       1.854586       1.854586       1.854586    6[6-(1,1,1),6-(1,1,1),6-(1,1,1),6-(8,8)]
   197       1.548184       1.548184       1.548184    6[1-(0),1-(0),1-(0),6-(6,6,6)]
   198       0.720857       0.720857       0.720857    6[1-(0),1-(0),1-(0),6-(6,6,6)]
   199        2.98576        2.98576        2.98576    6[1-(0),1-(0),1-(0),6-(6,6,6)]
   200       2.210739       2.210739       2.210739    6[6-(6,6,6),8-(27),8-(27)]
   201       1.493885       1.493885       1.493885    6[6-(1,1,1),6-(1,1,1),6-(1,1,1),6-(8,8)]
   202       1.508779       1.508779       1.508779    6[1-(0),1-(0),1-(0),6-(6,6,6)]
   203       0.047162       0.047162       0.047162    6[1-(0),1-(0),1-(0),6-(6,6,6)]
   204       2.287893       2.287893       2.287893    6[1-(0),1-(0),1-(0),6-(6,6,6)]
   205       6.378558       6.378558       6.378558    6[1-(0),6-(1,7),7-(6)]
   206       5.398029       5.398029       5.398029    6[1-(0),6-(1,7),7-(6)]
   207       5.213025       5.213025       5.213025    6[1-(0),6-(1,7),7-(6)]
   208       6.187073       6.187073       6.187073    6[1-(0),6-(1,7),7-(6)]
   209      -3.266991      -3.266991      -3.266991    6[1-(0),6-(1,7),7-(6)]
   210      10.163474      10.163474      10.163474    6[1-(0),6-(1,7),7-(6)]
   211      10.174031      10.174031      10.174031    6[1-(0),6-(1,7),7-(6)]
   212      -3.224498      -3.224498      -3.224498    6[1-(0),6-(1,7),7-(6)]
   213       0.222589       0.222589       0.222589    6[1-(0),6-(1,7),7-(6,27)]
   214       1.209739       1.209739       1.209739    6[1-(0),6-(1,7),7-(6,27)]
   215       1.538157       1.538157       1.538157    6[1-(0),6-(1,7),7-(6,27)]
   216        0.59243        0.59243        0.59243    6[1-(0),6-(1,7),7-(6,27)]
   217       6.155744       6.155744       6.155744    6[1-(0),6-(1,7),7-(6,27)]
   218       5.390622       5.390622       5.390622    6[1-(0),6-(1,7),7-(6,27)]
   219       4.610832       4.610832       4.610832    6[1-(0),6-(1,7),7-(6,27)]
   220        5.41547        5.41547        5.41547    6[1-(0),6-(1,7),7-(6,27)]
   221       3.873431       3.873431       3.873431    7[6-(1,6),6-(1,6)]
   222        5.84207        5.84207        5.84207    7[6-(1,6),6-(1,6)]
   223      13.368114      13.368114      13.368114    7[6-(1,6),6-(1,6)]
   224       0.999995       0.999995       0.999995    7[6-(1,6),6-(1,6)]
   225      10.715465      10.715465      10.715465    7[6-(1,6),6-(1,6),27-(8,8,8)]
   226       8.739641       8.739641       8.739641    7[6-(1,6),6-(1,6),27-(8,8,8)]
   227       4.451532       4.451532       4.451532    7[6-(1,6),6-(1,6),27-(8,8,8)]
   228       6.031205       6.031205       6.031205    7[6-(1,6),6-(1,6),27-(8,8,8)]
   229       6.756922       6.756922       6.756922    7[6-(1,6),6-(1,6)]
   230       4.788283       4.788283       4.788283    7[6-(1,6),6-(1,6)]
   231      -2.737761      -2.737761      -2.737761    7[6-(1,6),6-(1,6)]
   232       9.630358       9.630358       9.630358    7[6-(1,6),6-(1,6)]
   233      -0.085112      -0.085112      -0.085112    7[6-(1,6),6-(1,6),27-(8,8,8)]
   234       1.890712       1.890712       1.890712    7[6-(1,6),6-(1,6),27-(8,8,8)]
   235       6.178821       6.178821       6.178821    7[6-(1,6),6-(1,6),27-(8,8,8)]
   236       4.599148       4.599148       4.599148    7[6-(1,6),6-(1,6),27-(8,8,8)]
   237       3.859583       3.859583       3.859583    8[6-(6,8),27-(8,8)]
   238       1.276541       1.276541       1.276541    8[1-(0),1-(0),27-(7,8,8),27-(8,8)]
   239      -0.310197      -0.310197      -0.310197    8[6-(6,8),27-(7,8,8)]
   240       8.032854       8.032854       8.032854    8[1-(0),27-(7,8,8),27-(7,8,8),27-(7,8,8)]
   241      -0.472411      -0.472411      -0.472411    8[6-(6,8),27-(8,8)]
   242      -0.141192      -0.141192      -0.141192    8[6-(6,8),27-(7,8,8)]
   243       6.326738       6.326738       6.326738    8[6-(6,8),27-(7,8,8)]
   244       6.483094       6.483094       6.483094    8[6-(6,8),27-(7,8,8)]
   245       7.969382       7.969382       7.969382    8[6-(6,8),27-(7,8,8)]
   246       8.104724       8.104724       8.104724    8[6-(6,8),27-(7,8,8)]
   247       8.786342       8.786342       8.786342    8[6-(6,8),27-(7,8,8)]
   248       7.539534       7.539534       7.539534    8[6-(6,8),27-(7,8,8)]
   249        6.77077        6.77077        6.77077    8[6-(6,8),27-(8,8)]
   250      13.166459      13.166459      13.166459    8[1-(0),1-(0),27-(7,8,8),27-(8,8)]
   251       10.94055       10.94055       10.94055    8[6-(6,8),27-(7,8,8)]
   252       2.597499       2.597499       2.597499    8[1-(0),27-(7,8,8),27-(7,8,8),27-(7,8,8)]
   253      11.102764      11.102764      11.102764    8[6-(6,8),27-(8,8)]
   254      10.771545      10.771545      10.771545    8[6-(6,8),27-(7,8,8)]
   255       4.303615       4.303615       4.303615    8[6-(6,8),27-(7,8,8)]
   256       4.147259       4.147259       4.147259    8[6-(6,8),27-(7,8,8)]
   257       2.660971       2.660971       2.660971    8[6-(6,8),27-(7,8,8)]
   258       2.525629       2.525629       2.525629    8[6-(6,8),27-(7,8,8)]
   259       1.844011       1.844011       1.844011    8[6-(6,8),27-(7,8,8)]
   260       3.090819       3.090819       3.090819    8[6-(6,8),27-(7,8,8)]
