# Supplementary material for: A collection of forcefield precursors for metal–organic frameworks
Source: RSC Adv. 2019 Nov 13;9(63):36492–507. doi: 10.1039/c9ra07327b (PMC9075174; doi:10.1039/c9ra07327b)
Supplement: RA-009-C9RA07327B-s878 [file RA-009-C9RA07327B-s878.txt]

GOGWAB_clean

7.557100    0.000000    0.000000
3.778540    11.989690    0.000000
3.778540    -0.000002    11.989690

     1        3.77855        3.77855        3.77855    30[8-(6),8-(6),8-(6),8-(6)]
     2       9.446365       9.446365       9.446365    30[8-(6),8-(6),8-(6),8-(6)]
     3      10.390997      10.390997      10.390997    1[6-(6,6)]
     4       2.833908       2.833908       2.833908    1[6-(6,6)]
     5        8.50173        8.50173        8.50173    1[6-(6,6)]
     6       8.501725       8.501725       8.501725    1[6-(6,6)]
     7        10.7885        10.7885        10.7885    6[6-(1,6),7-(6),8-(30)]
     8       3.231412       3.231412       3.231412    6[6-(1,6),7-(6),8-(30)]
     9       8.104224       8.104224       8.104224    6[6-(1,6),7-(6),8-(30)]
    10       8.104224       8.104224       8.104224    6[6-(1,6),7-(6),8-(30)]
    11       2.436403       2.436403       2.436403    6[6-(1,6),7-(6),8-(30)]
    12       9.993495       9.993495       9.993495    6[6-(1,6),7-(6),8-(30)]
    13       8.899231       8.899231       8.899231    6[6-(1,6),7-(6),8-(30)]
    14       8.899231       8.899231       8.899231    6[6-(1,6),7-(6),8-(30)]
    15      10.390997      10.390997      10.390997    6[1-(0),6-(7,8),6-(7,8)]
    16      10.390997      10.390997      10.390997    6[7-(6),7-(6),16-(0)]
    17       2.833907       2.833907       2.833907    6[1-(0),6-(7,8),6-(7,8)]
    18       2.833908       2.833908       2.833908    6[7-(6),7-(6),16-(0)]
    19       8.501728       8.501728       8.501728    6[1-(0),6-(7,8),6-(7,8)]
    20       8.501725       8.501725       8.501725    6[7-(6),7-(6),16-(0)]
    21       8.501727       8.501727       8.501727    6[1-(0),6-(7,8),6-(7,8)]
    22        8.50173        8.50173        8.50173    6[7-(6),7-(6),16-(0)]
    23      10.390997      10.390997      10.390997    16[6-(7,7)]
    24       2.833907       2.833907       2.833907    16[6-(7,7)]
    25       8.501723       8.501723       8.501723    16[6-(7,7)]
    26       8.501732       8.501732       8.501732    16[6-(7,7)]
    27        10.7885        10.7885        10.7885    7[6-(6,8),6-(7,16)]
    28       3.231412       3.231412       3.231412    7[6-(6,8),6-(7,16)]
    29       8.104223       8.104223       8.104223    7[6-(6,8),6-(7,16)]
    30       8.104226       8.104226       8.104226    7[6-(6,8),6-(7,16)]
    31       2.436403       2.436403       2.436403    7[6-(6,8),6-(7,16)]
    32       9.993495       9.993495       9.993495    7[6-(6,8),6-(7,16)]
    33       8.899229       8.899229       8.899229    7[6-(6,8),6-(7,16)]
    34       8.899232       8.899232       8.899232    7[6-(6,8),6-(7,16)]
    35      11.210185      11.210185      11.210185    8[6-(6,7),30-(8,8,8)]
    36         3.6531         3.6531         3.6531    8[6-(6,7),30-(8,8,8)]
    37       7.682539       7.682539       7.682539    8[6-(6,7),30-(8,8,8)]
    38       7.682537       7.682537       7.682537    8[6-(6,7),30-(8,8,8)]
    39       9.571815       9.571815       9.571815    8[6-(6,7),30-(8,8,8)]
    40        9.57181        9.57181        9.57181    8[6-(6,7),30-(8,8,8)]
    41       9.320918       9.320918       9.320918    8[6-(6,7),30-(8,8,8)]
    42       9.320916       9.320916       9.320916    8[6-(6,7),30-(8,8,8)]
