# Supplementary material for: A collection of forcefield precursors for metal–organic frameworks
Source: RSC Adv. 2019 Nov 13;9(63):36492–507. doi: 10.1039/c9ra07327b (PMC9075174; doi:10.1039/c9ra07327b)
Supplement: RA-009-C9RA07327B-s879 [file RA-009-C9RA07327B-s879.txt]

GOGWEF_clean

7.668700    0.000000    0.000000
3.834365    12.087302    0.000000
3.834343    -0.000006    12.087309

     1            0.0            0.0            0.0    25[8-(6),8-(6),8-(6),8-(6)]
     2       5.751529       5.751529       5.751529    25[8-(6),8-(6),8-(6),8-(6)]
     3       6.710116       6.710116       6.710116    1[6-(6,6)]
     4       6.710117       6.710117       6.710117    1[6-(6,6)]
     5       4.792948       4.792948       4.792948    1[6-(6,6)]
     6       4.792935       4.792935       4.792935    1[6-(6,6)]
     7       7.103523       7.103523       7.103523    6[6-(1,6),7-(6),8-(25)]
     8       7.103518       7.103518       7.103518    6[6-(1,6),7-(6),8-(25)]
     9       4.399544       4.399544       4.399544    6[6-(1,6),7-(6),8-(25)]
    10        4.39953        4.39953        4.39953    6[6-(1,6),7-(6),8-(25)]
    11       6.316711       6.316711       6.316711    6[6-(1,6),7-(6),8-(25)]
    12       6.316713       6.316713       6.316713    6[6-(1,6),7-(6),8-(25)]
    13        5.18635        5.18635        5.18635    6[6-(1,6),7-(6),8-(25)]
    14       5.186342       5.186342       5.186342    6[6-(1,6),7-(6),8-(25)]
    15       6.710121       6.710121       6.710121    6[7-(6),7-(6),16-(0)]
    16       6.710117       6.710117       6.710117    6[1-(0),6-(7,8),6-(7,8)]
    17       6.710112       6.710112       6.710112    6[7-(6),7-(6),16-(0)]
    18       6.710116       6.710116       6.710116    6[1-(0),6-(7,8),6-(7,8)]
    19       4.792946       4.792946       4.792946    6[7-(6),7-(6),16-(0)]
    20       4.792947       4.792947       4.792947    6[1-(0),6-(7,8),6-(7,8)]
    21       4.792937       4.792937       4.792937    6[7-(6),7-(6),16-(0)]
    22       4.792936       4.792936       4.792936    6[1-(0),6-(7,8),6-(7,8)]
    23       6.710123       6.710123       6.710123    16[6-(7,7)]
    24        6.71011        6.71011        6.71011    16[6-(7,7)]
    25       4.792945       4.792945       4.792945    16[6-(7,7)]
    26      12.461638      12.461638      12.461638    16[6-(7,7)]
    27       7.096623       7.096623       7.096623    7[6-(6,8),6-(7,16)]
    28       7.096615       7.096615       7.096615    7[6-(6,8),6-(7,16)]
    29       4.406445       4.406445       4.406445    7[6-(6,8),6-(7,16)]
    30       4.406433       4.406433       4.406433    7[6-(6,8),6-(7,16)]
    31       6.323611       6.323611       6.323611    7[6-(6,8),6-(7,16)]
    32       6.323617       6.323617       6.323617    7[6-(6,8),6-(7,16)]
    33       5.179448       5.179448       5.179448    7[6-(6,8),6-(7,16)]
    34        5.17944        5.17944        5.17944    7[6-(6,8),6-(7,16)]
    35       7.546007       7.546007       7.546007    8[6-(6,7),25-(8,8,8)]
    36       7.546003       7.546003       7.546003    8[6-(6,7),25-(8,8,8)]
    37      11.625762      11.625762      11.625762    8[6-(6,7),25-(8,8,8)]
    38       3.957045       3.957045       3.957045    8[6-(6,7),25-(8,8,8)]
    39       5.874228       5.874228       5.874228    8[6-(6,7),25-(8,8,8)]
    40       5.874228       5.874228       5.874228    8[6-(6,7),25-(8,8,8)]
    41       5.628833       5.628833       5.628833    8[6-(6,7),25-(8,8,8)]
    42       5.628827       5.628827       5.628827    8[6-(6,7),25-(8,8,8)]
