# Supplementary material for: A collection of forcefield precursors for metal–organic frameworks
Source: RSC Adv. 2019 Nov 13;9(63):36492–507. doi: 10.1039/c9ra07327b (PMC9075174; doi:10.1039/c9ra07327b)
Supplement: RA-009-C9RA07327B-s880 [file RA-009-C9RA07327B-s880.txt]

GOKBUE_clean

9.732000    0.000000    0.000000
-1.173773    10.530787    0.000000
-3.481387    -5.004843    11.017711

     1       3.027004       3.027004       3.027004    29[8-(1,29),8-(1,29,29),8-(1,29,29),8-(6)]
     2       6.905521       6.905521       6.905521    29[8-(1,29),8-(1,29,29),8-(1,29,29),8-(6)]
     3       5.000281       5.000281       5.000281    29[8-(1,29),8-(1,29,29),8-(6),8-(6)]
     4       0.153716       0.153716       0.153716    29[8-(1,29),8-(1,29,29),8-(6),8-(6)]
     5       2.049836       2.049836       2.049836    29[8-(1,29),8-(1,29,29),8-(1,29,29),8-(6)]
     6      -1.828681      -1.828681      -1.828681    29[8-(1,29),8-(1,29,29),8-(1,29,29),8-(6)]
     7       0.076559       0.076559       0.076559    29[8-(1,29),8-(1,29,29),8-(6),8-(6)]
     8       4.923124       4.923124       4.923124    29[8-(1,29),8-(1,29,29),8-(6),8-(6)]
     9       5.506108       5.506108       5.506108    1[6-(1,6,6)]
    10       5.118328       5.118328       5.118328    1[6-(1,6,6)]
    11      -1.045724      -1.045724      -1.045724    1[6-(1,6,6)]
    12       7.863215       7.863215       7.863215    1[6-(1,6,6)]
    13       3.489166       3.489166       3.489166    1[6-(1,6,6)]
    14       4.410246       4.410246       4.410246    1[6-(1,6,6)]
    15       1.303945       1.303945       1.303945    1[6-(1,6,6)]
    16       2.113687       2.113687       2.113687    1[6-(1,6,6)]
    17       5.024826       5.024826       5.024826    1[8-(29,29,29)]
    18      -0.796324      -0.796324      -0.796324    1[8-(29,29)]
    19       4.509927       4.509927       4.509927    1[8-(29,29,29)]
    20       2.238589       2.238589       2.238589    1[8-(29,29)]
    21      -0.429268      -0.429268      -0.429268    1[6-(1,6,6)]
    22       3.439899       3.439899       3.439899    1[6-(1,6,6)]
    23       6.122564       6.122564       6.122564    1[6-(1,6,6)]
    24      -2.786375      -2.786375      -2.786375    1[6-(1,6,6)]
    25       1.587674       1.587674       1.587674    1[6-(1,6,6)]
    26       0.666594       0.666594       0.666594    1[6-(1,6,6)]
    27       3.772895       3.772895       3.772895    1[6-(1,6,6)]
    28       2.963153       2.963153       2.963153    1[6-(1,6,6)]
    29       0.052014       0.052014       0.052014    1[8-(29,29,29)]
    30       5.873164       5.873164       5.873164    1[8-(29,29)]
    31       0.566913       0.566913       0.566913    1[8-(29,29,29)]
    32       2.838251       2.838251       2.838251    1[8-(29,29)]
    33       4.356239       4.356239       4.356239    6[6-(1,1,6),8-(0),8-(29)]
    34       4.774489       4.774489       4.774489    6[1-(0),1-(0),6-(1,1,6),6-(8,8)]
    35       7.088339       7.088339       7.088339    6[6-(1,1,6),8-(29),8-(29)]
    36      -1.941631      -1.941631      -1.941631    6[1-(0),1-(0),6-(1,1,6),6-(8,8)]
    37       0.583596       0.583596       0.583596    6[6-(1,1,6),8-(0),8-(29)]
    38       0.811387       0.811387       0.811387    6[1-(0),1-(0),6-(1,1,6),6-(8,8)]
    39       2.893224       2.893224       2.893224    6[6-(1,1,6),8-(29),8-(29)]
    40       2.199583       2.199583       2.199583    6[1-(0),1-(0),6-(1,1,6),6-(8,8)]
    41       0.720601       0.720601       0.720601    6[6-(1,1,6),8-(0),8-(29)]
    42       0.302351       0.302351       0.302351    6[1-(0),1-(0),6-(1,1,6),6-(8,8)]
    43      -2.011499      -2.011499      -2.011499    6[6-(1,1,6),8-(29),8-(29)]
    44       7.018471       7.018471       7.018471    6[1-(0),1-(0),6-(1,1,6),6-(8,8)]
    45       5.667017       5.667017       5.667017    6[6-(1,1,6),8-(0),8-(29)]
    46       4.265453       4.265453       4.265453    6[1-(0),1-(0),6-(1,1,6),6-(8,8)]
    47       2.183616       2.183616       2.183616    6[6-(1,1,6),8-(29),8-(29)]
    48       2.877257       2.877257       2.877257    6[1-(0),1-(0),6-(1,1,6),6-(8,8)]
    49       5.214448       5.214448       5.214448    8[6-(6,8),29-(8,8,8)]
    50       3.239844       3.239844       3.239844    8[6-(6,8)]
    51      -2.156261      -2.156261      -2.156261    8[6-(6,8),29-(8,8,8)]
    52       6.048873       6.048873       6.048873    8[6-(6,8),29-(8,8,8)]
    53      -0.507181      -0.507181      -0.507181    8[6-(6,8)]
    54       0.337371       0.337371       0.337371    8[6-(6,8),29-(8,8,8)]
    55       3.910224       3.910224       3.910224    8[6-(6,8),29-(8,8,8)]
    56       2.367958       2.367958       2.367958    8[6-(6,8),29-(8,8,8)]
    57         4.8993         4.8993         4.8993    8[1-(0),29-(8,8,8),29-(8,8,8),29-(8,8,8)]
    58      -0.995497      -0.995497      -0.995497    8[1-(0),29-(8,8,8),29-(8,8,8)]
    59       5.043972       5.043972       5.043972    8[1-(0),29-(8,8,8),29-(8,8,8),29-(8,8,8)]
    60       2.352401       2.352401       2.352401    8[1-(0),29-(8,8,8),29-(8,8,8)]
    61      -0.137608      -0.137608      -0.137608    8[6-(6,8),29-(8,8,8)]
    62       1.836996       1.836996       1.836996    8[6-(6,8)]
    63       7.233101       7.233101       7.233101    8[6-(6,8),29-(8,8,8)]
    64      -0.972033      -0.972033      -0.972033    8[6-(6,8),29-(8,8,8)]
    65       5.584021       5.584021       5.584021    8[6-(6,8)]
    66       4.739469       4.739469       4.739469    8[6-(6,8),29-(8,8,8)]
    67       1.166616       1.166616       1.166616    8[6-(6,8),29-(8,8,8)]
    68       2.708882       2.708882       2.708882    8[6-(6,8),29-(8,8,8)]
    69        0.17754        0.17754        0.17754    8[1-(0),29-(8,8,8),29-(8,8,8),29-(8,8,8)]
    70       6.072337       6.072337       6.072337    8[1-(0),29-(8,8,8),29-(8,8,8)]
    71       0.032868       0.032868       0.032868    8[1-(0),29-(8,8,8),29-(8,8,8),29-(8,8,8)]
    72       2.724439       2.724439       2.724439    8[1-(0),29-(8,8,8),29-(8,8,8)]
