# Supplementary material for: A collection of forcefield precursors for metal–organic frameworks
Source: RSC Adv. 2019 Nov 13;9(63):36492–507. doi: 10.1039/c9ra07327b (PMC9075174; doi:10.1039/c9ra07327b)
Supplement: RA-009-C9RA07327B-s881 [file RA-009-C9RA07327B-s881.txt]

GOLQII_clean

9.205000    0.000000    0.000000
-4.422517    8.682674    0.000000
0.000000    0.000000    22.401500

     1       2.897699       2.897699       2.897699    60[8-(6),8-(6),8-(6),8-(6),8-(6),8-(6),8-(6),8-(6)]
     2      -2.717716      -2.717716      -2.717716    60[8-(6),8-(6),8-(6),8-(6),8-(6),8-(6),8-(6),8-(6)]
     3       1.884784       1.884784       1.884784    60[8-(6),8-(6),8-(6),8-(6),8-(6),8-(6),8-(6),8-(6)]
     4       7.500199       7.500199       7.500199    60[8-(6),8-(6),8-(6),8-(6),8-(6),8-(6),8-(6),8-(6)]
     5       5.400713       5.400713       5.400713    47[7-(6,6),7-(6,6)]
     6        3.98427        3.98427        3.98427    47[7-(6,6),7-(6,6)]
     7       -0.61823       -0.61823       -0.61823    47[7-(6,6),7-(6,6)]
     8       0.798213       0.798213       0.798213    47[7-(6,6),7-(6,6)]
     9       5.184584       5.184584       5.184584    1[6-(6,7)]
    10      -0.989504      -0.989504      -0.989504    1[6-(6,7)]
    11       0.292054       0.292054       0.292054    1[6-(6,6)]
    12      -0.672434      -0.672434      -0.672434    1[6-(6,6)]
    13       -3.71709       -3.71709       -3.71709    1[6-(6,7)]
    14       7.750409       7.750409       7.750409    1[6-(6,7)]
    15       6.829919       6.829919       6.829919    1[6-(6,6)]
    16       7.453339       7.453339       7.453339    1[6-(6,6)]
    17       4.200399       4.200399       4.200399    1[6-(6,7)]
    18       1.169487       1.169487       1.169487    1[6-(6,7)]
    19      -0.112071      -0.112071      -0.112071    1[6-(6,6)]
    20       0.852417       0.852417       0.852417    1[6-(6,6)]
    21       3.897073       3.897073       3.897073    1[6-(6,7)]
    22       1.634574       1.634574       1.634574    1[6-(6,7)]
    23       2.555064       2.555064       2.555064    1[6-(6,6)]
    24       1.931644       1.931644       1.931644    1[6-(6,6)]
    25      -0.402101      -0.402101      -0.402101    1[6-(6,7)]
    26       5.771987       5.771987       5.771987    1[6-(6,7)]
    27       4.490429       4.490429       4.490429    1[6-(6,6)]
    28       5.454917       5.454917       5.454917    1[6-(6,6)]
    29       8.499573       8.499573       8.499573    1[6-(6,7)]
    30      -2.967926      -2.967926      -2.967926    1[6-(6,7)]
    31      -2.047436      -2.047436      -2.047436    1[6-(6,6)]
    32      -2.670856      -2.670856      -2.670856    1[6-(6,6)]
    33       0.582084       0.582084       0.582084    1[6-(6,7)]
    34       3.612996       3.612996       3.612996    1[6-(6,7)]
    35       4.894554       4.894554       4.894554    1[6-(6,6)]
    36       3.930066       3.930066       3.930066    1[6-(6,6)]
    37        0.88541        0.88541        0.88541    1[6-(6,7)]
    38       3.147909       3.147909       3.147909    1[6-(6,7)]
    39       2.227419       2.227419       2.227419    1[6-(6,6)]
    40       2.850839       2.850839       2.850839    1[6-(6,6)]
    41       6.735698       6.735698       6.735698    6[6-(1,6),6-(1,7),6-(8,8)]
    42       6.053551       6.053551       6.053551    6[1-(0),6-(6,6),7-(6,47)]
    43       -1.36226       -1.36226       -1.36226    6[1-(0),6-(1,6),7-(6,47)]
    44      -0.593426      -0.593426      -0.593426    6[1-(0),6-(1,6),6-(1,7)]
    45      -1.164927      -1.164927      -1.164927    6[1-(0),6-(1,6),6-(6,6)]
    46       6.059502       6.059502       6.059502    6[6-(6,6),8-(60),8-(60)]
    47       8.771311       8.771311       8.771311    6[6-(1,6),6-(1,7),6-(8,8)]
    48       4.861543       4.861543       4.861543    6[1-(0),6-(6,6),7-(6,47)]
    49       8.016516       8.016516       8.016516    6[1-(0),6-(1,6),7-(6,47)]
    50       7.455031       7.455031       7.455031    6[1-(0),6-(1,6),6-(1,7)]
    51       7.827181       7.827181       7.827181    6[1-(0),6-(1,6),6-(6,6)]
    52       4.842753       4.842753       4.842753    6[6-(6,6),8-(60),8-(60)]
    53      -4.304276      -4.304276      -4.304276    6[6-(8,8),8-(60),8-(60)]
    54       2.440475       2.440475       2.440475    6[6-(8,8),8-(60),8-(60)]
    55       2.649285       2.649285       2.649285    6[6-(1,6),6-(1,7),6-(8,8)]
    56       3.331432       3.331432       3.331432    6[1-(0),6-(6,6),7-(6,47)]
    57       1.542243       1.542243       1.542243    6[1-(0),6-(1,6),7-(6,47)]
    58       0.773409       0.773409       0.773409    6[1-(0),6-(1,6),6-(1,7)]
    59        1.34491        1.34491        1.34491    6[1-(0),6-(1,6),6-(6,6)]
    60       3.325481       3.325481       3.325481    6[6-(6,6),8-(60),8-(60)]
    61       0.613672       0.613672       0.613672    6[6-(1,6),6-(1,7),6-(8,8)]
    62        4.52344        4.52344        4.52344    6[1-(0),6-(6,6),7-(6,47)]
    63       1.368467       1.368467       1.368467    6[1-(0),6-(1,6),7-(6,47)]
    64       1.929952       1.929952       1.929952    6[1-(0),6-(1,6),6-(1,7)]
    65       1.557802       1.557802       1.557802    6[1-(0),6-(1,6),6-(6,6)]
    66        4.54223        4.54223        4.54223    6[6-(6,6),8-(60),8-(60)]
    67       4.484259       4.484259       4.484259    6[6-(8,8),8-(60),8-(60)]
    68       6.944508       6.944508       6.944508    6[6-(8,8),8-(60),8-(60)]
    69      -1.953215      -1.953215      -1.953215    6[6-(1,6),6-(1,7),6-(8,8)]
    70      -1.271068      -1.271068      -1.271068    6[1-(0),6-(6,6),7-(6,47)]
    71       6.144743       6.144743       6.144743    6[1-(0),6-(1,6),7-(6,47)]
    72       5.375909       5.375909       5.375909    6[1-(0),6-(1,6),6-(1,7)]
    73        5.94741        5.94741        5.94741    6[1-(0),6-(1,6),6-(6,6)]
    74      -1.277019      -1.277019      -1.277019    6[6-(6,6),8-(60),8-(60)]
    75      -3.988828      -3.988828      -3.988828    6[6-(1,6),6-(1,7),6-(8,8)]
    76       -0.07906       -0.07906       -0.07906    6[1-(0),6-(6,6),7-(6,47)]
    77      -3.234033      -3.234033      -3.234033    6[1-(0),6-(1,6),7-(6,47)]
    78      -2.672548      -2.672548      -2.672548    6[1-(0),6-(1,6),6-(1,7)]
    79      -3.044698      -3.044698      -3.044698    6[1-(0),6-(1,6),6-(6,6)]
    80       -0.06027       -0.06027       -0.06027    6[6-(6,6),8-(60),8-(60)]
    81      -0.118241      -0.118241      -0.118241    6[6-(8,8),8-(60),8-(60)]
    82       2.342008       2.342008       2.342008    6[6-(8,8),8-(60),8-(60)]
    83       2.133198       2.133198       2.133198    6[6-(1,6),6-(1,7),6-(8,8)]
    84       1.451051       1.451051       1.451051    6[1-(0),6-(6,6),7-(6,47)]
    85        3.24024        3.24024        3.24024    6[1-(0),6-(1,6),7-(6,47)]
    86       4.009074       4.009074       4.009074    6[1-(0),6-(1,6),6-(1,7)]
    87       3.437573       3.437573       3.437573    6[1-(0),6-(1,6),6-(6,6)]
    88       1.457002       1.457002       1.457002    6[6-(6,6),8-(60),8-(60)]
    89       4.168811       4.168811       4.168811    6[6-(1,6),6-(1,7),6-(8,8)]
    90       0.259043       0.259043       0.259043    6[1-(0),6-(6,6),7-(6,47)]
    91       3.414016       3.414016       3.414016    6[1-(0),6-(1,6),7-(6,47)]
    92       2.852531       2.852531       2.852531    6[1-(0),6-(1,6),6-(1,7)]
    93       3.224681       3.224681       3.224681    6[1-(0),6-(1,6),6-(6,6)]
    94       0.240253       0.240253       0.240253    6[6-(6,6),8-(60),8-(60)]
    95       0.298224       0.298224       0.298224    6[6-(8,8),8-(60),8-(60)]
    96      -2.162025      -2.162025      -2.162025    6[6-(8,8),8-(60),8-(60)]
    97      -2.626667      -2.626667      -2.626667    7[6-(1,6),6-(1,6),47-(7)]
    98       4.507146       4.507146       4.507146    7[6-(1,6),6-(1,6),47-(7)]
    99        2.80665        2.80665        2.80665    7[6-(1,6),6-(1,6),47-(7)]
   100       4.877837       4.877837       4.877837    7[6-(1,6),6-(1,6),47-(7)]
   101        7.40915        7.40915        7.40915    7[6-(1,6),6-(1,6),47-(7)]
   102       0.275337       0.275337       0.275337    7[6-(1,6),6-(1,6),47-(7)]
   103       1.975833       1.975833       1.975833    7[6-(1,6),6-(1,6),47-(7)]
   104      -0.095354      -0.095354      -0.095354    7[6-(1,6),6-(1,6),47-(7)]
   105       4.951348       4.951348       4.951348    8[6-(6,8),60-(8,8,8,8,8,8,8)]
   106       6.653965       6.653965       6.653965    8[6-(6,8),60-(8,8,8,8,8,8,8)]
   107      -3.376988      -3.376988      -3.376988    8[6-(6,8),60-(8,8,8,8,8,8,8)]
   108       8.685391       8.685391       8.685391    8[6-(6,8),60-(8,8,8,8,8,8,8)]
   109       4.106507       4.106507       4.106507    8[6-(6,8),60-(8,8,8,8,8,8,8)]
   110       1.083742       1.083742       1.083742    8[6-(6,8),60-(8,8,8,8,8,8,8)]
   111       2.435493       2.435493       2.435493    8[6-(6,8),60-(8,8,8,8,8,8,8)]
   112       2.490367       2.490367       2.490367    8[6-(6,8),60-(8,8,8,8,8,8,8)]
   113       4.433635       4.433635       4.433635    8[6-(6,8),60-(8,8,8,8,8,8,8)]
   114       2.731018       2.731018       2.731018    8[6-(6,8),60-(8,8,8,8,8,8,8)]
   115       3.556971       3.556971       3.556971    8[6-(6,8),60-(8,8,8,8,8,8,8)]
   116       0.699592       0.699592       0.699592    8[6-(6,8),60-(8,8,8,8,8,8,8)]
   117       5.278476       5.278476       5.278476    8[6-(6,8),60-(8,8,8,8,8,8,8)]
   118      -0.903759      -0.903759      -0.903759    8[6-(6,8),60-(8,8,8,8,8,8,8)]
   119       -2.25551       -2.25551       -2.25551    8[6-(6,8),60-(8,8,8,8,8,8,8)]
   120       6.894616       6.894616       6.894616    8[6-(6,8),60-(8,8,8,8,8,8,8)]
   121      -0.168865      -0.168865      -0.168865    8[6-(6,8),60-(8,8,8,8,8,8,8)]
   122      -1.871482      -1.871482      -1.871482    8[6-(6,8),60-(8,8,8,8,8,8,8)]
   123       8.159471       8.159471       8.159471    8[6-(6,8),60-(8,8,8,8,8,8,8)]
   124      -3.902908      -3.902908      -3.902908    8[6-(6,8),60-(8,8,8,8,8,8,8)]
   125       0.675976       0.675976       0.675976    8[6-(6,8),60-(8,8,8,8,8,8,8)]
   126       3.698741       3.698741       3.698741    8[6-(6,8),60-(8,8,8,8,8,8,8)]
   127        2.34699        2.34699        2.34699    8[6-(6,8),60-(8,8,8,8,8,8,8)]
   128       2.292116       2.292116       2.292116    8[6-(6,8),60-(8,8,8,8,8,8,8)]
   129       0.348848       0.348848       0.348848    8[6-(6,8),60-(8,8,8,8,8,8,8)]
   130       2.051465       2.051465       2.051465    8[6-(6,8),60-(8,8,8,8,8,8,8)]
   131       1.225512       1.225512       1.225512    8[6-(6,8),60-(8,8,8,8,8,8,8)]
   132       4.082891       4.082891       4.082891    8[6-(6,8),60-(8,8,8,8,8,8,8)]
   133      -0.495993      -0.495993      -0.495993    8[6-(6,8),60-(8,8,8,8,8,8,8)]
   134       5.686242       5.686242       5.686242    8[6-(6,8),60-(8,8,8,8,8,8,8)]
   135       7.037993       7.037993       7.037993    8[6-(6,8),60-(8,8,8,8,8,8,8)]
   136      -2.112133      -2.112133      -2.112133    8[6-(6,8),60-(8,8,8,8,8,8,8)]
