# Supplementary material for: A collection of forcefield precursors for metal–organic frameworks
Source: RSC Adv. 2019 Nov 13;9(63):36492–507. doi: 10.1039/c9ra07327b (PMC9075174; doi:10.1039/c9ra07327b)
Supplement: RA-009-C9RA07327B-s882 [file RA-009-C9RA07327B-s882.txt]

GUBVUU_clean

10.798000    0.000000    0.000000
-3.685901    15.402615    0.000000
-3.685901    -2.247236    15.237797

     1      -5.839293      -5.839293      -5.839293    27[7-(6,6),7-(6,6),7-(6,6),8-(7),8-(7)]
     2       0.504205       0.504205       0.504205    27[7-(6,6),7-(6,6),7-(6,6)]
     3      -0.440293      -0.440293      -0.440293    27[7-(6,6),7-(6,6),7-(6,6),8-(7),8-(7)]
     4       5.903205       5.903205       5.903205    27[7-(6,6),7-(6,6),7-(6,6)]
     5        2.64291        2.64291        2.64291    1[6-(6,7)]
     6       2.297172       2.297172       2.297172    1[6-(6,7)]
     7        0.39086        0.39086        0.39086    1[6-(6,7)]
     8       0.173692       0.173692       0.173692    1[6-(6,7)]
     9      -1.289115      -1.289115      -1.289115    1[6-(6,6)]
    10      -2.412658      -2.412658      -2.412658    1[6-(6,7)]
    11       0.555452       0.555452       0.555452    1[6-(6,6)]
    12       1.360663       1.360663       1.360663    1[6-(6,6)]
    13       4.135027       4.135027       4.135027    1[6-(6,6)]
    14      -0.201094      -0.201094      -0.201094    1[6-(6,7)]
    15       -5.01124       -5.01124       -5.01124    1[6-(6,7)]
    16       4.910844       4.910844       4.910844    1[6-(6,6)]
    17       3.218888       3.218888       3.218888    1[6-(6,7)]
    18       7.891563       7.891563       7.891563    1[6-(6,6)]
    19         5.5117         5.5117         5.5117    1[6-(6,6)]
    20       3.553996       3.553996       3.553996    1[6-(6,7)]
    21       6.593208       6.593208       6.593208    1[6-(6,6)]
    22         3.5428         3.5428         3.5428    1[6-(6,7)]
    23      -0.654856      -0.654856      -0.654856    1[6-(6,6)]
    24      -0.972427      -0.972427      -0.972427    1[6-(6,7)]
    25       7.950174       7.950174       7.950174    1[6-(6,6)]
    26       8.379137       8.379137       8.379137    1[6-(6,6)]
    27       1.524865       1.524865       1.524865    1[6-(6,7)]
    28       5.352249       5.352249       5.352249    1[6-(6,6)]
    29       -2.75609       -2.75609       -2.75609    1[6-(6,7)]
    30      -3.101828      -3.101828      -3.101828    1[6-(6,7)]
    31        5.78986        5.78986        5.78986    1[6-(6,7)]
    32       5.572692       5.572692       5.572692    1[6-(6,7)]
    33       4.109885       4.109885       4.109885    1[6-(6,6)]
    34       2.986342       2.986342       2.986342    1[6-(6,7)]
    35       5.954452       5.954452       5.954452    1[6-(6,6)]
    36      -4.038337      -4.038337      -4.038337    1[6-(6,6)]
    37      -1.263973      -1.263973      -1.263973    1[6-(6,6)]
    38       5.197906       5.197906       5.197906    1[6-(6,7)]
    39        0.38776        0.38776        0.38776    1[6-(6,7)]
    40      -0.488156      -0.488156      -0.488156    1[6-(6,6)]
    41      -2.180112      -2.180112      -2.180112    1[6-(6,7)]
    42       2.492563       2.492563       2.492563    1[6-(6,6)]
    43         0.1127         0.1127         0.1127    1[6-(6,6)]
    44      -1.845004      -1.845004      -1.845004    1[6-(6,7)]
    45       1.194208       1.194208       1.194208    1[6-(6,6)]
    46        -1.8562        -1.8562        -1.8562    1[6-(6,7)]
    47       4.744144       4.744144       4.744144    1[6-(6,6)]
    48       4.426573       4.426573       4.426573    1[6-(6,7)]
    49       2.551174       2.551174       2.551174    1[6-(6,6)]
    50       2.980137       2.980137       2.980137    1[6-(6,6)]
    51      -3.874135      -3.874135      -3.874135    1[6-(6,7)]
    52      -0.046751      -0.046751      -0.046751    1[6-(6,6)]
    53       2.387932       2.387932       2.387932    6[1-(0),6-(1,6),7-(6,27)]
    54       2.832165       2.832165       2.832165    6[1-(0),6-(1,6),7-(6,27)]
    55      -0.158707      -0.158707      -0.158707    6[1-(0),6-(1,6),7-(6,27)]
    56      -0.734129      -0.734129      -0.734129    6[1-(0),6-(1,6),7-(6,27)]
    57      -1.586694      -1.586694      -1.586694    6[1-(0),6-(1,7),6-(6,6)]
    58       9.434232       9.434232       9.434232    6[6-(1,6),6-(1,6),6-(6,6)]
    59       8.886696       8.886696       8.886696    6[6-(1,6),6-(1,6),6-(6,6)]
    60       3.004061       3.004061       3.004061    6[6-(1,6),6-(1,6),6-(6,6)]
    61       2.443059       2.443059       2.443059    6[6-(1,6),6-(1,6),6-(6,6)]
    62      -2.219488      -2.219488      -2.219488    6[1-(0),6-(1,6),7-(6,27)]
    63       6.833088       6.833088       6.833088    6[6-(1,6),6-(1,6),6-(6,6)]
    64       7.884471       7.884471       7.884471    6[6-(1,6),6-(1,6),6-(6,6)]
    65         1.1028         1.1028         1.1028    6[1-(0),6-(1,7),6-(6,6)]
    66       2.257644       2.257644       2.257644    6[1-(0),6-(1,7),6-(6,6)]
    67       3.226292       3.226292       3.226292    6[1-(0),6-(1,7),6-(6,6)]
    68       0.689419       0.689419       0.689419    6[1-(0),6-(1,6),7-(6,27)]
    69       4.889852       4.889852       4.889852    6[1-(0),6-(1,6),7-(6,27)]
    70       4.330812       4.330812       4.330812    6[1-(0),6-(1,7),6-(6,6)]
    71       2.675808       2.675808       2.675808    6[1-(0),6-(1,6),7-(6,27)]
    72       7.015699       7.015699       7.015699    6[1-(0),6-(1,7),6-(6,6)]
    73       5.237742       5.237742       5.237742    6[1-(0),6-(1,7),6-(6,6)]
    74       4.422135       4.422135       4.422135    6[1-(0),6-(1,6),7-(6,27)]
    75       7.472839       7.472839       7.472839    6[1-(0),6-(1,7),6-(6,6)]
    76       3.987023       3.987023       3.987023    6[1-(0),6-(1,6),7-(6,27)]
    77      -0.720135      -0.720135      -0.720135    6[1-(0),6-(1,7),6-(6,6)]
    78      -1.003592      -1.003592      -1.003592    6[1-(0),6-(1,6),7-(6,27)]
    79        8.13499        8.13499        8.13499    6[1-(0),6-(1,7),6-(6,6)]
    80       9.050898       9.050898       9.050898    6[1-(0),6-(1,7),6-(6,6)]
    81       1.221957       1.221957       1.221957    6[1-(0),6-(1,6),7-(6,27)]
    82       5.539219       5.539219       5.539219    6[1-(0),6-(1,7),6-(6,6)]
    83      -3.011068      -3.011068      -3.011068    6[1-(0),6-(1,6),7-(6,27)]
    84      -2.566835      -2.566835      -2.566835    6[1-(0),6-(1,6),7-(6,27)]
    85       5.240293       5.240293       5.240293    6[1-(0),6-(1,6),7-(6,27)]
    86       4.664871       4.664871       4.664871    6[1-(0),6-(1,6),7-(6,27)]
    87       3.812306       3.812306       3.812306    6[1-(0),6-(1,7),6-(6,6)]
    88       4.035232       4.035232       4.035232    6[6-(1,6),6-(1,6),6-(6,6)]
    89       3.487696       3.487696       3.487696    6[6-(1,6),6-(1,6),6-(6,6)]
    90      -2.394939      -2.394939      -2.394939    6[6-(1,6),6-(1,6),6-(6,6)]
    91      -2.955941      -2.955941      -2.955941    6[6-(1,6),6-(1,6),6-(6,6)]
    92       3.179512       3.179512       3.179512    6[1-(0),6-(1,6),7-(6,27)]
    93       1.434088       1.434088       1.434088    6[6-(1,6),6-(1,6),6-(6,6)]
    94       2.485471       2.485471       2.485471    6[6-(1,6),6-(1,6),6-(6,6)]
    95         6.5018         6.5018         6.5018    6[1-(0),6-(1,7),6-(6,6)]
    96      -3.141356      -3.141356      -3.141356    6[1-(0),6-(1,7),6-(6,6)]
    97      -2.172708      -2.172708      -2.172708    6[1-(0),6-(1,7),6-(6,6)]
    98       6.088419       6.088419       6.088419    6[1-(0),6-(1,6),7-(6,27)]
    99      -0.509148      -0.509148      -0.509148    6[1-(0),6-(1,6),7-(6,27)]
   100      -1.068188      -1.068188      -1.068188    6[1-(0),6-(1,7),6-(6,6)]
   101      -2.723192      -2.723192      -2.723192    6[1-(0),6-(1,6),7-(6,27)]
   102       1.616699       1.616699       1.616699    6[1-(0),6-(1,7),6-(6,6)]
   103      -0.161258      -0.161258      -0.161258    6[1-(0),6-(1,7),6-(6,6)]
   104      -0.976865      -0.976865      -0.976865    6[1-(0),6-(1,6),7-(6,27)]
   105       2.073839       2.073839       2.073839    6[1-(0),6-(1,7),6-(6,6)]
   106      -1.411977      -1.411977      -1.411977    6[1-(0),6-(1,6),7-(6,27)]
   107       4.678865       4.678865       4.678865    6[1-(0),6-(1,7),6-(6,6)]
   108       4.395408       4.395408       4.395408    6[1-(0),6-(1,6),7-(6,27)]
   109        2.73599        2.73599        2.73599    6[1-(0),6-(1,7),6-(6,6)]
   110       3.651898       3.651898       3.651898    6[1-(0),6-(1,7),6-(6,6)]
   111      -4.177043      -4.177043      -4.177043    6[1-(0),6-(1,6),7-(6,27)]
   112       0.140219       0.140219       0.140219    6[1-(0),6-(1,7),6-(6,6)]
   113       1.012599       1.012599       1.012599    7[6-(1,6),6-(1,6),27-(7,7,8,8)]
   114       4.114758       4.114758       4.114758    7[6-(1,6),6-(1,6),27-(7,7,8,8)]
   115      -1.019041      -1.019041      -1.019041    7[6-(1,6),6-(1,6),27-(7,7)]
   116       1.385998       1.385998       1.385998    7[6-(1,6),6-(1,6),27-(7,7)]
   117      -0.349141      -0.349141      -0.349141    7[6-(1,6),6-(1,6),27-(7,7)]
   118       0.452579       0.452579       0.452579    7[6-(1,6),6-(1,6),27-(7,7,8,8)]
   119       -5.68197       -5.68197       -5.68197    7[8-(0),8-(27),8-(27)]
   120       0.438561       0.438561       0.438561    7[8-(0),8-(0),8-(0)]
   121      -4.386401      -4.386401      -4.386401    7[6-(1,6),6-(1,6),27-(7,7,8,8)]
   122      -1.284242      -1.284242      -1.284242    7[6-(1,6),6-(1,6),27-(7,7,8,8)]
   123       4.379959       4.379959       4.379959    7[6-(1,6),6-(1,6),27-(7,7)]
   124       6.784998       6.784998       6.784998    7[6-(1,6),6-(1,6),27-(7,7)]
   125       5.049859       5.049859       5.049859    7[6-(1,6),6-(1,6),27-(7,7)]
   126      -4.946421      -4.946421      -4.946421    7[6-(1,6),6-(1,6),27-(7,7,8,8)]
   127       -0.28297       -0.28297       -0.28297    7[8-(0),8-(27),8-(27)]
   128       5.837561       5.837561       5.837561    7[8-(0),8-(0),8-(0)]
   129      -4.792048      -4.792048      -4.792048    8[7-(8,8),27-(7,7,7,8)]
   130      -0.547723      -0.547723      -0.547723    8[7-(8,8)]
   131       4.071632       4.071632       4.071632    8[7-(8,8),27-(7,7,7,8)]
   132       1.356934       1.356934       1.356934    8[7-(8,8)]
   133      -5.731089      -5.731089      -5.731089    8[7-(8,8)]
   134       0.344865       0.344865       0.344865    8[7-(8,8)]
   135       0.606952       0.606952       0.606952    8[7-(8,8),27-(7,7,7,8)]
   136       4.851277       4.851277       4.851277    8[7-(8,8)]
   137      -1.327368      -1.327368      -1.327368    8[7-(8,8),27-(7,7,7,8)]
   138       6.755934       6.755934       6.755934    8[7-(8,8)]
   139      -0.332089      -0.332089      -0.332089    8[7-(8,8)]
   140       5.743865       5.743865       5.743865    8[7-(8,8)]
