# Supplementary material for: A collection of forcefield precursors for metal–organic frameworks
Source: RSC Adv. 2019 Nov 13;9(63):36492–507. doi: 10.1039/c9ra07327b (PMC9075174; doi:10.1039/c9ra07327b)
Supplement: RA-009-C9RA07327B-s883 [file RA-009-C9RA07327B-s883.txt]

GUFREF_clean

12.673900    0.000000    0.000000
5.792112    11.272940    0.000000
2.839399    1.733367    23.068366

     1        8.21781        8.21781        8.21781    48[7-(6,6),7-(6,6),7-(6,6),8-(6),8-(6)]
     2      15.320659      15.320659      15.320659    48[7-(6,6),7-(6,6),7-(6,6),8-(6),8-(6)]
     3      13.087601      13.087601      13.087601    48[7-(6,6),7-(6,6),7-(6,6),8-(6),8-(6)]
     4       5.984752       5.984752       5.984752    48[7-(6,6),7-(6,6),7-(6,6),8-(6),8-(6)]
     5      10.827567      10.827567      10.827567    1[6-(1,6,6)]
     6      10.137378      10.137378      10.137378    1[6-(1,6,6)]
     7      10.429241      10.429241      10.429241    1[6-(6,6)]
     8       9.316266       9.316266       9.316266    1[6-(6,6)]
     9        7.47373        7.47373        7.47373    1[6-(6,6)]
    10        7.86134        7.86134        7.86134    1[6-(6,6)]
    11       6.201639       6.201639       6.201639    1[6-(1,6,6)]
    12       6.264699       6.264699       6.264699    1[6-(1,6,6)]
    13       7.382416       7.382416       7.382416    1[6-(6,7)]
    14       7.219067       7.219067       7.219067    1[6-(6,6)]
    15       4.771917       4.771917       4.771917    1[6-(6,6)]
    16       7.773926       7.773926       7.773926    1[6-(6,7)]
    17       3.962525       3.962525       3.962525    1[6-(1,6,6)]
    18       4.269402       4.269402       4.269402    1[6-(1,6,6)]
    19       5.926915       5.926915       5.926915    1[6-(1,6,6)]
    20       6.296576       6.296576       6.296576    1[6-(1,6,6)]
    21       6.646673       6.646673       6.646673    1[6-(1,6,6)]
    22       7.051229       7.051229       7.051229    1[6-(1,6,6)]
    23       8.147421       8.147421       8.147421    1[6-(6,6)]
    24      10.220226      10.220226      10.220226    1[6-(6,7)]
    25      11.087867      11.087867      11.087867    1[6-(6,7)]
    26       9.035033       9.035033       9.035033    1[6-(6,6)]
    27       6.071186       6.071186       6.071186    1[6-(6,7)]
    28      16.582991      16.582991      16.582991    1[6-(6,6)]
    29       3.351854       3.351854       3.351854    1[6-(6,6)]
    30       5.528069       5.528069       5.528069    1[6-(6,7)]
    31      14.061466      14.061466      14.061466    1[6-(1,6,6)]
    32      14.477848      14.477848      14.477848    1[6-(1,6,6)]
    33      14.062138      14.062138      14.062138    1[6-(1,6,6)]
    34      12.373764      12.373764      12.373764    1[6-(1,6,6)]
    35      13.713593      13.713593      13.713593    1[6-(1,6,6)]
    36      10.560282      10.560282      10.560282    1[6-(6,6)]
    37       9.713325       9.713325       9.713325    1[6-(6,6)]
    38      11.138824      11.138824      11.138824    1[6-(6,6)]
    39      14.258173      14.258173      14.258173    1[6-(6,6)]
    40      14.650249      14.650249      14.650249    1[6-(1,6,6)]
    41      13.429672      13.429672      13.429672    1[6-(1,6,6)]
    42      12.840476      12.840476      12.840476    1[6-(6,7)]
    43      11.427896      11.427896      11.427896    1[6-(6,6)]
    44      13.697522      13.697522      13.697522    1[6-(6,6)]
    45      15.042024      15.042024      15.042024    1[6-(6,7)]
    46      11.934502      11.934502      11.934502    1[6-(1,6,6)]
    47      10.830714      10.830714      10.830714    1[6-(1,6,6)]
    48      10.071963      10.071963      10.071963    1[6-(1,6,6)]
    49      11.216295      11.216295      11.216295    1[6-(1,6,6)]
    50       9.120976       9.120976       9.120976    1[6-(1,6,6)]
    51       10.25106       10.25106       10.25106    1[6-(1,6,6)]
    52       7.222461       7.222461       7.222461    1[6-(6,6)]
    53       6.019514       6.019514       6.019514    1[6-(6,7)]
    54       8.938233       8.938233       8.938233    1[6-(6,7)]
    55      10.231318      10.231318      10.231318    1[6-(6,6)]
    56      14.976144      14.976144      14.976144    1[6-(6,7)]
    57      10.134933      10.134933      10.134933    1[6-(6,6)]
    58      19.250761      19.250761      19.250761    1[6-(6,6)]
    59      18.193525      18.193525      18.193525    1[6-(6,7)]
    60      12.451381      12.451381      12.451381    1[6-(1,6,6)]
    61      12.029493      12.029493      12.029493    1[6-(1,6,6)]
    62      14.484966      14.484966      14.484966    1[6-(1,6,6)]
    63      10.477844      10.477844      10.477844    1[6-(1,6,6)]
    64      11.168033      11.168033      11.168033    1[6-(1,6,6)]
    65       10.87617       10.87617       10.87617    1[6-(6,6)]
    66      11.989145      11.989145      11.989145    1[6-(6,6)]
    67      13.831681      13.831681      13.831681    1[6-(6,6)]
    68      13.444071      13.444071      13.444071    1[6-(6,6)]
    69      15.103772      15.103772      15.103772    1[6-(1,6,6)]
    70      15.040712      15.040712      15.040712    1[6-(1,6,6)]
    71      13.922995      13.922995      13.922995    1[6-(6,7)]
    72      14.086344      14.086344      14.086344    1[6-(6,6)]
    73      16.533494      16.533494      16.533494    1[6-(6,6)]
    74      13.531485      13.531485      13.531485    1[6-(6,7)]
    75      17.342886      17.342886      17.342886    1[6-(1,6,6)]
    76      17.036009      17.036009      17.036009    1[6-(1,6,6)]
    77      15.378496      15.378496      15.378496    1[6-(1,6,6)]
    78      15.008835      15.008835      15.008835    1[6-(1,6,6)]
    79      14.658738      14.658738      14.658738    1[6-(1,6,6)]
    80      14.254182      14.254182      14.254182    1[6-(1,6,6)]
    81       13.15799       13.15799       13.15799    1[6-(6,6)]
    82      11.085185      11.085185      11.085185    1[6-(6,7)]
    83      10.217544      10.217544      10.217544    1[6-(6,7)]
    84      12.270378      12.270378      12.270378    1[6-(6,6)]
    85      15.234225      15.234225      15.234225    1[6-(6,7)]
    86        4.72242        4.72242        4.72242    1[6-(6,6)]
    87      17.953557      17.953557      17.953557    1[6-(6,6)]
    88      15.777342      15.777342      15.777342    1[6-(6,7)]
    89       7.243945       7.243945       7.243945    1[6-(1,6,6)]
    90       6.827563       6.827563       6.827563    1[6-(1,6,6)]
    91       7.243273       7.243273       7.243273    1[6-(1,6,6)]
    92       8.931647       8.931647       8.931647    1[6-(1,6,6)]
    93       7.591818       7.591818       7.591818    1[6-(1,6,6)]
    94      10.745129      10.745129      10.745129    1[6-(6,6)]
    95      11.592086      11.592086      11.592086    1[6-(6,6)]
    96      10.166587      10.166587      10.166587    1[6-(6,6)]
    97       7.047238       7.047238       7.047238    1[6-(6,6)]
    98       6.655162       6.655162       6.655162    1[6-(1,6,6)]
    99       7.875739       7.875739       7.875739    1[6-(1,6,6)]
   100       8.464935       8.464935       8.464935    1[6-(6,7)]
   101       9.877515       9.877515       9.877515    1[6-(6,6)]
   102       7.607889       7.607889       7.607889    1[6-(6,6)]
   103       6.263387       6.263387       6.263387    1[6-(6,7)]
   104       9.370909       9.370909       9.370909    1[6-(1,6,6)]
   105      10.474697      10.474697      10.474697    1[6-(1,6,6)]
   106      11.233448      11.233448      11.233448    1[6-(1,6,6)]
   107      10.089116      10.089116      10.089116    1[6-(1,6,6)]
   108      12.184435      12.184435      12.184435    1[6-(1,6,6)]
   109      11.054351      11.054351      11.054351    1[6-(1,6,6)]
   110       14.08295       14.08295       14.08295    1[6-(6,6)]
   111      15.285897      15.285897      15.285897    1[6-(6,7)]
   112      12.367178      12.367178      12.367178    1[6-(6,7)]
   113      11.074093      11.074093      11.074093    1[6-(6,6)]
   114       6.329267       6.329267       6.329267    1[6-(6,7)]
   115      11.170478      11.170478      11.170478    1[6-(6,6)]
   116        2.05465        2.05465        2.05465    1[6-(6,6)]
   117       3.111886       3.111886       3.111886    1[6-(6,7)]
   118        8.85403        8.85403        8.85403    1[6-(1,6,6)]
   119       9.275918       9.275918       9.275918    1[6-(1,6,6)]
   120       6.820445       6.820445       6.820445    1[6-(1,6,6)]
   121       9.203358       9.203358       9.203358    6[6-(1,1,6),8-(0),8-(48)]
   122       9.968042       9.968042       9.968042    6[1-(0),1-(0),6-(6,6),6-(8,8)]
   123       9.263496       9.263496       9.263496    6[6-(1,1,6),6-(1,6),6-(1,6)]
   124        9.69045        9.69045        9.69045    6[1-(0),6-(1,6),6-(6,6)]
   125       9.022301       9.022301       9.022301    6[1-(0),6-(1,6),6-(1,6)]
   126       7.914306       7.914306       7.914306    6[1-(0),6-(1,6),6-(6,6)]
   127       7.470935       7.470935       7.470935    6[6-(1,1,6),6-(1,6),6-(1,6)]
   128       8.154878       8.154878       8.154878    6[1-(0),6-(6,6),6-(6,6)]
   129       6.228271       6.228271       6.228271    6[1-(0),1-(0),6-(6,6),6-(8,8)]
   130       4.966942       4.966942       4.966942    6[6-(1,1,6),8-(0),8-(48)]
   131       7.443057       7.443057       7.443057    6[1-(0),6-(1,6),7-(6,48)]
   132       7.343597       7.343597       7.343597    6[1-(0),6-(1,7),6-(6,6)]
   133        4.59261        4.59261        4.59261    6[6-(1,1,6),6-(1,6),6-(1,6)]
   134       4.738307       4.738307       4.738307    6[1-(0),6-(1,7),6-(6,6)]
   135       7.672362       7.672362       7.672362    6[1-(0),6-(1,6),7-(6,48)]
   136       4.579673       4.579673       4.579673    6[1-(0),1-(0),6-(1,1,6),6-(6,6)]
   137       5.980712       5.980712       5.980712    6[1-(0),1-(0),6-(1,1,6),6-(1,1,6)]
   138       6.971388       6.971388       6.971388    6[1-(0),1-(0),6-(1,1,6),6-(6,6)]
   139       8.341868       8.341868       8.341868    6[6-(1,1,6),6-(1,6),6-(1,6)]
   140       8.731198       8.731198       8.731198    6[1-(0),6-(1,7),6-(6,6)]
   141       9.984162       9.984162       9.984162    6[1-(0),6-(1,6),7-(6,48)]
   142      10.491774      10.491774      10.491774    6[1-(0),6-(1,6),7-(6,48)]
   143       9.252986       9.252986       9.252986    6[1-(0),6-(1,7),6-(6,6)]
   144       5.512132       5.512132       5.512132    6[1-(0),6-(1,6),7-(6,48)]
   145       4.212336       4.212336       4.212336    6[1-(0),6-(1,7),6-(6,6)]
   146       16.02944       16.02944       16.02944    6[6-(1,1,6),6-(1,6),6-(1,6)]
   147       3.886758       3.886758       3.886758    6[1-(0),6-(1,7),6-(6,6)]
   148       5.203454       5.203454       5.203454    6[1-(0),6-(1,6),7-(6,48)]
   149      14.573262      14.573262      14.573262    6[1-(0),1-(0),6-(1,1,6),6-(6,6)]
   150      13.803905      13.803905      13.803905    6[6-(1,1,6),8-(0),8-(48)]
   151      13.087394      13.087394      13.087394    6[1-(0),1-(0),6-(6,6),6-(8,8)]
   152      12.500917      12.500917      12.500917    6[6-(1,1,6),6-(1,6),6-(1,6)]
   153      11.139416      11.139416      11.139416    6[1-(0),6-(1,6),6-(6,6)]
   154      10.632156      10.632156      10.632156    6[1-(0),6-(1,6),6-(1,6)]
   155      11.488278      11.488278      11.488278    6[1-(0),6-(1,6),6-(6,6)]
   156      12.845549      12.845549      12.845549    6[6-(1,1,6),6-(1,6),6-(1,6)]
   157      13.339768      13.339768      13.339768    6[1-(0),6-(6,6),6-(6,6)]
   158      13.778534      13.778534      13.778534    6[1-(0),1-(0),6-(6,6),6-(8,8)]
   159       8.126019       8.126019       8.126019    6[6-(1,1,6),8-(0),8-(48)]
   160      13.008311      13.008311      13.008311    6[1-(0),6-(1,6),7-(6,48)]
   161      12.152579      12.152579      12.152579    6[1-(0),6-(1,7),6-(6,6)]
   162      12.379352      12.379352      12.379352    6[6-(1,1,6),6-(1,6),6-(1,6)]
   163       13.49027       13.49027       13.49027    6[1-(0),6-(1,7),6-(6,6)]
   164      14.297128      14.297128      14.297128    6[1-(0),6-(1,6),7-(6,48)]
   165      11.430215      11.430215      11.430215    6[1-(0),1-(0),6-(1,1,6),6-(6,6)]
   166      10.611376      10.611376      10.611376    6[1-(0),1-(0),6-(1,1,6),6-(1,1,6)]
   167       9.711539       9.711539       9.711539    6[1-(0),1-(0),6-(1,1,6),6-(6,6)]
   168       8.876463       8.876463       8.876463    6[6-(1,1,6),6-(1,6),6-(1,6)]
   169       7.598005       7.598005       7.598005    6[1-(0),6-(1,7),6-(6,6)]
   170       6.879069       6.879069       6.879069    6[1-(0),6-(1,6),7-(6,48)]
   171        8.58051        8.58051        8.58051    6[1-(0),6-(1,6),7-(6,48)]
   172       9.367853       9.367853       9.367853    6[1-(0),6-(1,7),6-(6,6)]
   173      15.849008      15.849008      15.849008    6[1-(0),6-(1,6),7-(6,48)]
   174      16.416582      16.416582      16.416582    6[1-(0),6-(1,7),6-(6,6)]
   175      11.913443      11.913443      11.913443    6[6-(1,1,6),6-(1,6),6-(1,6)]
   176      18.364886      18.364886      18.364886    6[1-(0),6-(1,7),6-(6,6)]
   177      17.723981      17.723981      17.723981    6[1-(0),6-(1,6),7-(6,48)]
   178      12.535547      12.535547      12.535547    6[1-(0),1-(0),6-(1,1,6),6-(6,6)]
   179      12.102053      12.102053      12.102053    6[6-(1,1,6),8-(0),8-(48)]
   180      11.337369      11.337369      11.337369    6[1-(0),1-(0),6-(6,6),6-(8,8)]
   181      12.041915      12.041915      12.041915    6[6-(1,1,6),6-(1,6),6-(1,6)]
   182      11.614961      11.614961      11.614961    6[1-(0),6-(1,6),6-(6,6)]
   183       12.28311       12.28311       12.28311    6[1-(0),6-(1,6),6-(1,6)]
   184      13.391105      13.391105      13.391105    6[1-(0),6-(1,6),6-(6,6)]
   185      13.834476      13.834476      13.834476    6[6-(1,1,6),6-(1,6),6-(1,6)]
   186      13.150533      13.150533      13.150533    6[1-(0),6-(6,6),6-(6,6)]
   187       15.07714       15.07714       15.07714    6[1-(0),1-(0),6-(6,6),6-(8,8)]
   188       3.664569       3.664569       3.664569    6[6-(1,1,6),8-(0),8-(48)]
   189      13.862354      13.862354      13.862354    6[1-(0),6-(1,6),7-(6,48)]
   190      13.961814      13.961814      13.961814    6[1-(0),6-(1,7),6-(6,6)]
   191      16.712801      16.712801      16.712801    6[6-(1,1,6),6-(1,6),6-(1,6)]
   192      16.567104      16.567104      16.567104    6[1-(0),6-(1,7),6-(6,6)]
   193      13.633049      13.633049      13.633049    6[1-(0),6-(1,6),7-(6,48)]
   194      16.725738      16.725738      16.725738    6[1-(0),1-(0),6-(1,1,6),6-(6,6)]
   195      15.324699      15.324699      15.324699    6[1-(0),1-(0),6-(1,1,6),6-(1,1,6)]
   196      14.334023      14.334023      14.334023    6[1-(0),1-(0),6-(1,1,6),6-(6,6)]
   197      12.963543      12.963543      12.963543    6[6-(1,1,6),6-(1,6),6-(1,6)]
   198      12.574213      12.574213      12.574213    6[1-(0),6-(1,7),6-(6,6)]
   199      11.321249      11.321249      11.321249    6[1-(0),6-(1,6),7-(6,48)]
   200      10.813637      10.813637      10.813637    6[1-(0),6-(1,6),7-(6,48)]
   201      12.052425      12.052425      12.052425    6[1-(0),6-(1,7),6-(6,6)]
   202      15.793279      15.793279      15.793279    6[1-(0),6-(1,6),7-(6,48)]
   203      17.093075      17.093075      17.093075    6[1-(0),6-(1,7),6-(6,6)]
   204       5.275971       5.275971       5.275971    6[6-(1,1,6),6-(1,6),6-(1,6)]
   205      17.418653      17.418653      17.418653    6[1-(0),6-(1,7),6-(6,6)]
   206      16.101957      16.101957      16.101957    6[1-(0),6-(1,6),7-(6,48)]
   207       6.732149       6.732149       6.732149    6[1-(0),1-(0),6-(1,1,6),6-(6,6)]
   208       7.501506       7.501506       7.501506    6[6-(1,1,6),8-(0),8-(48)]
   209       8.218017       8.218017       8.218017    6[1-(0),1-(0),6-(6,6),6-(8,8)]
   210       8.804494       8.804494       8.804494    6[6-(1,1,6),6-(1,6),6-(1,6)]
   211      10.165995      10.165995      10.165995    6[1-(0),6-(1,6),6-(6,6)]
   212      10.673255      10.673255      10.673255    6[1-(0),6-(1,6),6-(1,6)]
   213       9.817133       9.817133       9.817133    6[1-(0),6-(1,6),6-(6,6)]
   214       8.459862       8.459862       8.459862    6[6-(1,1,6),6-(1,6),6-(1,6)]
   215       7.965643       7.965643       7.965643    6[1-(0),6-(6,6),6-(6,6)]
   216       7.526877       7.526877       7.526877    6[1-(0),1-(0),6-(6,6),6-(8,8)]
   217        7.38728        7.38728        7.38728    6[6-(1,1,6),8-(0),8-(48)]
   218         8.2971         8.2971         8.2971    6[1-(0),6-(1,6),7-(6,48)]
   219       9.152832       9.152832       9.152832    6[1-(0),6-(1,7),6-(6,6)]
   220       8.926059       8.926059       8.926059    6[6-(1,1,6),6-(1,6),6-(1,6)]
   221       7.815141       7.815141       7.815141    6[1-(0),6-(1,7),6-(6,6)]
   222       7.008283       7.008283       7.008283    6[1-(0),6-(1,6),7-(6,48)]
   223       9.875196       9.875196       9.875196    6[1-(0),1-(0),6-(1,1,6),6-(6,6)]
   224      10.694035      10.694035      10.694035    6[1-(0),1-(0),6-(1,1,6),6-(1,1,6)]
   225      11.593872      11.593872      11.593872    6[1-(0),1-(0),6-(1,1,6),6-(6,6)]
   226      12.428948      12.428948      12.428948    6[6-(1,1,6),6-(1,6),6-(1,6)]
   227      13.707406      13.707406      13.707406    6[1-(0),6-(1,7),6-(6,6)]
   228      14.426342      14.426342      14.426342    6[1-(0),6-(1,6),7-(6,48)]
   229      12.724901      12.724901      12.724901    6[1-(0),6-(1,6),7-(6,48)]
   230      11.937558      11.937558      11.937558    6[1-(0),6-(1,7),6-(6,6)]
   231       5.456403       5.456403       5.456403    6[1-(0),6-(1,6),7-(6,48)]
   232       4.888829       4.888829       4.888829    6[1-(0),6-(1,7),6-(6,6)]
   233       9.391968       9.391968       9.391968    6[6-(1,1,6),6-(1,6),6-(1,6)]
   234       2.940525       2.940525       2.940525    6[1-(0),6-(1,7),6-(6,6)]
   235        3.58143        3.58143        3.58143    6[1-(0),6-(1,6),7-(6,48)]
   236       8.769864       8.769864       8.769864    6[1-(0),1-(0),6-(1,1,6),6-(6,6)]
   237      13.974882      13.974882      13.974882    6[1-(0),1-(0),6-(1,1,6),6-(1,1,6)]
   238       7.330529       7.330529       7.330529    6[1-(0),1-(0),6-(1,1,6),6-(1,1,6)]
   239       7.623097       7.623097       7.623097    7[6-(1,6),6-(1,6),48-(7,7,8,8)]
   240      10.873186      10.873186      10.873186    7[6-(1,6),6-(1,6),48-(7,7,8,8)]
   241       6.032142       6.032142       6.032142    7[6-(1,6),6-(1,6),48-(7,7,8,8)]
   242      14.065616      14.065616      14.065616    7[6-(1,6),6-(1,6),48-(7,7,8,8)]
   243       7.341627       7.341627       7.341627    7[6-(1,6),6-(1,6),48-(7,7,8,8)]
   244      16.467245      16.467245      16.467245    7[6-(1,6),6-(1,6),48-(7,7,8,8)]
   245      13.682314      13.682314      13.682314    7[6-(1,6),6-(1,6),48-(7,7,8,8)]
   246      10.432225      10.432225      10.432225    7[6-(1,6),6-(1,6),48-(7,7,8,8)]
   247      15.273269      15.273269      15.273269    7[6-(1,6),6-(1,6),48-(7,7,8,8)]
   248       7.239795       7.239795       7.239795    7[6-(1,6),6-(1,6),48-(7,7,8,8)]
   249      13.963784      13.963784      13.963784    7[6-(1,6),6-(1,6),48-(7,7,8,8)]
   250       4.838166       4.838166       4.838166    7[6-(1,6),6-(1,6),48-(7,7,8,8)]
   251       9.113806       9.113806       9.113806    8[6-(6,8),48-(7,7,7,8)]
   252       8.715616       8.715616       8.715616    8[6-(6,8)]
   253      17.339102      17.339102      17.339102    8[6-(6,8)]
   254       16.95308       16.95308       16.95308    8[6-(6,8),48-(7,7,7,8)]
   255       14.93536       14.93536       14.93536    8[6-(6,8),48-(7,7,7,8)]
   256      13.241487      13.241487      13.241487    8[6-(6,8)]
   257       8.682384       8.682384       8.682384    8[6-(6,8)]
   258       7.652135       7.652135       7.652135    8[6-(6,8),48-(7,7,7,8)]
   259      12.191605      12.191605      12.191605    8[6-(6,8),48-(7,7,7,8)]
   260      12.589795      12.589795      12.589795    8[6-(6,8)]
   261       3.966309       3.966309       3.966309    8[6-(6,8)]
   262       4.352331       4.352331       4.352331    8[6-(6,8),48-(7,7,7,8)]
   263       6.370051       6.370051       6.370051    8[6-(6,8),48-(7,7,7,8)]
   264       8.063924       8.063924       8.063924    8[6-(6,8)]
   265      12.623027      12.623027      12.623027    8[6-(6,8)]
   266      13.653276      13.653276      13.653276    8[6-(6,8),48-(7,7,7,8)]
