# Supplementary material for: A collection of forcefield precursors for metal–organic frameworks
Source: RSC Adv. 2019 Nov 13;9(63):36492–507. doi: 10.1039/c9ra07327b (PMC9075174; doi:10.1039/c9ra07327b)
Supplement: RA-009-C9RA07327B-s884 [file RA-009-C9RA07327B-s884.txt]

GUJGAU_clean

13.329900    0.000000    0.000000
-5.039950    12.670629    0.000000
-3.152340    -6.588362    13.432809

     1       0.629088       0.629088       0.629088    57[8-(15),8-(15),8-(15),8-(15),8-(15),8-(15,57),8-(6),8-(6),8-(6,57)]
     2      -1.273825      -1.273825      -1.273825    57[8-(15),8-(15),8-(15),8-(15),8-(15,57),8-(15,57),8-(15,57),8-(6),8-(6,57)]
     3       4.508522       4.508522       4.508522    57[8-(15),8-(15),8-(15),8-(15),8-(15),8-(15,57),8-(6),8-(6),8-(6,57)]
     4       6.411467       6.411467       6.411467    57[8-(15),8-(15),8-(15),8-(15),8-(15,57),8-(15,57),8-(15,57),8-(6),8-(6,57)]
     5      10.879869      10.879869      10.879869    15[6-(1,1,7),8-(57),8-(57),8-(57,57)]
     6       2.126926       2.126926       2.126926    15[6-(1,1,7),8-(0),8-(57),8-(57)]
     7       1.123376       1.123376       1.123376    15[6-(1,1,7),8-(57),8-(57),8-(57,57)]
     8       1.911855       1.911855       1.911855    15[6-(1,1,7),8-(1),8-(57),8-(57)]
     9       6.516856       6.516856       6.516856    15[6-(1,1,7),8-(0),8-(0),8-(57)]
    10      -5.742259      -5.742259      -5.742259    15[6-(1,1,7),8-(57),8-(57),8-(57,57)]
    11       3.010684       3.010684       3.010684    15[6-(1,1,7),8-(0),8-(57),8-(57)]
    12       4.014234       4.014234       4.014234    15[6-(1,1,7),8-(57),8-(57),8-(57,57)]
    13       3.225755       3.225755       3.225755    15[6-(1,1,7),8-(1),8-(57),8-(57)]
    14      -1.379246      -1.379246      -1.379246    15[6-(1,1,7),8-(0),8-(0),8-(57)]
    15       -2.88196       -2.88196       -2.88196    1[7-(6,6,6)]
    16       0.903153       0.903153       0.903153    1[7-(6,6,6)]
    17       3.420045       3.420045       3.420045    1[7-(6,6,6)]
    18       0.515092       0.515092       0.515092    1[7-(6,6,6)]
    19      11.730755      11.730755      11.730755    1[7-(6,6,6)]
    20      -4.161152      -4.161152      -4.161152    1[6-(6,6)]
    21      -4.745085      -4.745085      -4.745085    1[6-(6,6)]
    22      -3.716673      -3.716673      -3.716673    1[6-(6,6)]
    23      -2.085316      -2.085316      -2.085316    1[6-(6,6)]
    24       9.155806       9.155806       9.155806    1[6-(1,7,15)]
    25       8.629066       8.629066       8.629066    1[6-(1,7,15)]
    26       7.723872       7.723872       7.723872    1[6-(1,6,7)]
    27       8.678574       8.678574       8.678574    1[6-(1,6,7)]
    28      10.224904      10.224904      10.224904    1[6-(1,6,7)]
    29       8.691165       8.691165       8.691165    1[6-(1,6,7)]
    30       3.404173       3.404173       3.404173    1[6-(1,7,15)]
    31        2.97998        2.97998        2.97998    1[6-(1,7,15)]
    32       5.580858       5.580858       5.580858    1[6-(1,6,7)]
    33       5.970783       5.970783       5.970783    1[6-(1,6,7)]
    34        1.66276        1.66276        1.66276    1[6-(1,6,7)]
    35       0.577213       0.577213       0.577213    1[6-(1,6,7)]
    36      -2.433858      -2.433858      -2.433858    1[6-(1,7,15)]
    37      -3.138357      -3.138357      -3.138357    1[6-(1,7,15)]
    38       4.707699       4.707699       4.707699    1[6-(1,6,7)]
    39       4.116961       4.116961       4.116961    1[6-(1,6,7)]
    40      -1.292477      -1.292477      -1.292477    1[6-(1,6,7)]
    41      -0.551571      -0.551571      -0.551571    1[6-(1,6,7)]
    42       2.201744       2.201744       2.201744    1[6-(1,7,15)]
    43       0.968847       0.968847       0.968847    1[6-(1,7,15)]
    44       1.808526       1.808526       1.808526    1[6-(1,6,7)]
    45       0.749937       0.749937       0.749937    1[6-(1,6,7)]
    46      -1.049149      -1.049149      -1.049149    1[6-(1,6,7)]
    47      -1.223835      -1.223835      -1.223835    1[6-(1,6,7)]
    48      11.579457      11.579457      11.579457    1[6-(1,6,7)]
    49      10.590035      10.590035      10.590035    1[6-(1,6,7)]
    50      -4.744232      -4.744232      -4.744232    1[6-(1,6,7)]
    51       0.239856       0.239856       0.239856    1[6-(1,6,7)]
    52       5.087548       5.087548       5.087548    1[6-(1,7,15)]
    53       5.950445       5.950445       5.950445    1[6-(1,7,15)]
    54       2.668506       2.668506       2.668506    1[8-(15)]
    55        8.01957        8.01957        8.01957    1[7-(6,6,6)]
    56       4.234457       4.234457       4.234457    1[7-(6,6,6)]
    57       1.717565       1.717565       1.717565    1[7-(6,6,6)]
    58       4.622518       4.622518       4.622518    1[7-(6,6,6)]
    59      -6.593145      -6.593145      -6.593145    1[7-(6,6,6)]
    60       9.298762       9.298762       9.298762    1[6-(6,6)]
    61       9.882695       9.882695       9.882695    1[6-(6,6)]
    62       8.854283       8.854283       8.854283    1[6-(6,6)]
    63       7.222926       7.222926       7.222926    1[6-(6,6)]
    64      -4.018196      -4.018196      -4.018196    1[6-(1,7,15)]
    65      -3.491456      -3.491456      -3.491456    1[6-(1,7,15)]
    66      -2.586262      -2.586262      -2.586262    1[6-(1,6,7)]
    67      -3.540964      -3.540964      -3.540964    1[6-(1,6,7)]
    68      -5.087294      -5.087294      -5.087294    1[6-(1,6,7)]
    69      -3.553555      -3.553555      -3.553555    1[6-(1,6,7)]
    70       1.733437       1.733437       1.733437    1[6-(1,7,15)]
    71        2.15763        2.15763        2.15763    1[6-(1,7,15)]
    72      -0.443248      -0.443248      -0.443248    1[6-(1,6,7)]
    73      -0.833173      -0.833173      -0.833173    1[6-(1,6,7)]
    74        3.47485        3.47485        3.47485    1[6-(1,6,7)]
    75       4.560397       4.560397       4.560397    1[6-(1,6,7)]
    76       7.571468       7.571468       7.571468    1[6-(1,7,15)]
    77       8.275967       8.275967       8.275967    1[6-(1,7,15)]
    78       0.429911       0.429911       0.429911    1[6-(1,6,7)]
    79       1.020649       1.020649       1.020649    1[6-(1,6,7)]
    80       6.430087       6.430087       6.430087    1[6-(1,6,7)]
    81       5.689181       5.689181       5.689181    1[6-(1,6,7)]
    82       2.935866       2.935866       2.935866    1[6-(1,7,15)]
    83       4.168763       4.168763       4.168763    1[6-(1,7,15)]
    84       3.329084       3.329084       3.329084    1[6-(1,6,7)]
    85       4.387673       4.387673       4.387673    1[6-(1,6,7)]
    86       6.186759       6.186759       6.186759    1[6-(1,6,7)]
    87       6.361445       6.361445       6.361445    1[6-(1,6,7)]
    88      -6.441847      -6.441847      -6.441847    1[6-(1,6,7)]
    89      -5.452425      -5.452425      -5.452425    1[6-(1,6,7)]
    90       9.881842       9.881842       9.881842    1[6-(1,6,7)]
    91       4.897754       4.897754       4.897754    1[6-(1,6,7)]
    92       0.050062       0.050062       0.050062    1[6-(1,7,15)]
    93      -0.812835      -0.812835      -0.812835    1[6-(1,7,15)]
    94       2.469104       2.469104       2.469104    1[8-(15)]
    95       -1.06127       -1.06127       -1.06127    6[6-(6,6),8-(57),8-(57)]
    96      -2.358045      -2.358045      -2.358045    6[6-(6,6),8-(57),8-(57,57)]
    97      -2.136083      -2.136083      -2.136083    6[6-(1,6),6-(6,6),6-(8,8)]
    98      -2.758995      -2.758995      -2.758995    6[6-(1,6),6-(6,6),6-(8,8)]
    99      -3.736218      -3.736218      -3.736218    6[1-(0),6-(1,6),6-(6,6)]
   100       -4.09453       -4.09453       -4.09453    6[1-(0),6-(1,6),6-(1,6)]
   101      -3.473318      -3.473318      -3.473318    6[1-(0),6-(1,6),6-(1,6)]
   102      -2.503793      -2.503793      -2.503793    6[1-(0),6-(1,6),6-(6,6)]
   103       9.379318       9.379318       9.379318    6[1-(0),1-(0),7-(1,6,6),15-(8,8,8)]
   104       8.621963       8.621963       8.621963    6[1-(0),1-(0),6-(1,1,7),7-(1,6,6)]
   105       9.568267       9.568267       9.568267    6[1-(0),1-(0),6-(1,1,7),7-(1,6,6)]
   106       2.662993       2.662993       2.662993    6[1-(0),1-(0),7-(1,6,6),15-(8,8,8)]
   107       5.235712       5.235712       5.235712    6[1-(0),1-(0),6-(1,1,7),7-(1,6,6)]
   108       0.966561       0.966561       0.966561    6[1-(0),1-(0),6-(1,1,7),7-(1,6,6)]
   109      -2.687026      -2.687026      -2.687026    6[1-(0),1-(0),7-(1,6,6),15-(8,8,8)]
   110       4.541625       4.541625       4.541625    6[1-(0),1-(0),6-(1,1,7),7-(1,6,6)]
   111      -0.717827      -0.717827      -0.717827    6[1-(0),1-(0),6-(1,1,7),7-(1,6,6)]
   112       1.399194       1.399194       1.399194    6[1-(0),1-(0),7-(1,6,6),15-(8,8,8)]
   113       0.868626       0.868626       0.868626    6[1-(0),1-(0),6-(1,1,7),7-(1,6,6)]
   114      -0.945664      -0.945664      -0.945664    6[1-(0),1-(0),6-(1,1,7),7-(1,6,6)]
   115      11.515342      11.515342      11.515342    6[1-(0),1-(0),6-(1,1,7),7-(1,6,6)]
   116       0.045818       0.045818       0.045818    6[1-(0),1-(0),6-(1,1,7),7-(1,6,6)]
   117       5.987331       5.987331       5.987331    6[1-(0),1-(0),7-(1,6,6),15-(8,8,8)]
   118        6.19888        6.19888        6.19888    6[6-(6,6),8-(57),8-(57)]
   119       7.495655       7.495655       7.495655    6[6-(6,6),8-(57),8-(57,57)]
   120       7.273693       7.273693       7.273693    6[6-(1,6),6-(6,6),6-(8,8)]
   121       7.896605       7.896605       7.896605    6[6-(1,6),6-(6,6),6-(8,8)]
   122       8.873828       8.873828       8.873828    6[1-(0),6-(1,6),6-(6,6)]
   123        9.23214        9.23214        9.23214    6[1-(0),6-(1,6),6-(1,6)]
   124       8.610928       8.610928       8.610928    6[1-(0),6-(1,6),6-(1,6)]
   125       7.641403       7.641403       7.641403    6[1-(0),6-(1,6),6-(6,6)]
   126      -4.241708      -4.241708      -4.241708    6[1-(0),1-(0),7-(1,6,6),15-(8,8,8)]
   127      -3.484353      -3.484353      -3.484353    6[1-(0),1-(0),6-(1,1,7),7-(1,6,6)]
   128      -4.430657      -4.430657      -4.430657    6[1-(0),1-(0),6-(1,1,7),7-(1,6,6)]
   129       2.474617       2.474617       2.474617    6[1-(0),1-(0),7-(1,6,6),15-(8,8,8)]
   130      -0.098102      -0.098102      -0.098102    6[1-(0),1-(0),6-(1,1,7),7-(1,6,6)]
   131       4.171049       4.171049       4.171049    6[1-(0),1-(0),6-(1,1,7),7-(1,6,6)]
   132       7.824636       7.824636       7.824636    6[1-(0),1-(0),7-(1,6,6),15-(8,8,8)]
   133       0.595985       0.595985       0.595985    6[1-(0),1-(0),6-(1,1,7),7-(1,6,6)]
   134       5.855437       5.855437       5.855437    6[1-(0),1-(0),6-(1,1,7),7-(1,6,6)]
   135       3.738416       3.738416       3.738416    6[1-(0),1-(0),7-(1,6,6),15-(8,8,8)]
   136       4.268984       4.268984       4.268984    6[1-(0),1-(0),6-(1,1,7),7-(1,6,6)]
   137       6.083274       6.083274       6.083274    6[1-(0),1-(0),6-(1,1,7),7-(1,6,6)]
   138      -6.377732      -6.377732      -6.377732    6[1-(0),1-(0),6-(1,1,7),7-(1,6,6)]
   139       5.091792       5.091792       5.091792    6[1-(0),1-(0),6-(1,1,7),7-(1,6,6)]
   140      -0.849721      -0.849721      -0.849721    6[1-(0),1-(0),7-(1,6,6),15-(8,8,8)]
   141        9.61651        9.61651        9.61651    7[1-(0),6-(1,1,15),6-(1,1,6),6-(1,1,6)]
   142       1.563644       1.563644       1.563644    7[1-(0),6-(1,1,15),6-(1,1,6),6-(1,1,6)]
   143       3.622906       3.622906       3.622906    7[1-(0),6-(1,1,15),6-(1,1,6),6-(1,1,6)]
   144       0.475839       0.475839       0.475839    7[1-(0),6-(1,1,15),6-(1,1,6),6-(1,1,6)]
   145      11.908957      11.908957      11.908957    7[1-(0),6-(1,1,15),6-(1,1,6),6-(1,1,6)]
   146        -4.4789        -4.4789        -4.4789    7[1-(0),6-(1,1,15),6-(1,1,6),6-(1,1,6)]
   147       3.573966       3.573966       3.573966    7[1-(0),6-(1,1,15),6-(1,1,6),6-(1,1,6)]
   148       1.514704       1.514704       1.514704    7[1-(0),6-(1,1,15),6-(1,1,6),6-(1,1,6)]
   149       4.661771       4.661771       4.661771    7[1-(0),6-(1,1,15),6-(1,1,6),6-(1,1,6)]
   150      -6.771347      -6.771347      -6.771347    7[1-(0),6-(1,1,15),6-(1,1,6),6-(1,1,6)]
   151      -1.397584      -1.397584      -1.397584    8[6-(6,8),57-(8,8,8,8,8,8,8,8)]
   152       0.140077       0.140077       0.140077    8[6-(6,8),57-(8,8,8,8,8,8,8,8)]
   153      -1.170868      -1.170868      -1.170868    8[6-(6,8),57-(8,8,8,8,8,8,8,8),57-(8,8,8,8,8,8,8,8)]
   154      -3.175815      -3.175815      -3.175815    8[6-(6,8),57-(8,8,8,8,8,8,8,8)]
   155      10.952491      10.952491      10.952491    8[15-(6,8,8),57-(8,8,8,8,8,8,8,8),57-(8,8,8,8,8,8,8,8)]
   156      -1.336806      -1.336806      -1.336806    8[15-(6,8,8),57-(8,8,8,8,8,8,8,8)]
   157      10.663846      10.663846      10.663846    8[15-(6,8,8),57-(8,8,8,8,8,8,8,8)]
   158        2.05661        2.05661        2.05661    8[15-(6,8,8),57-(8,8,8,8,8,8,8,8)]
   159       3.216501       3.216501       3.216501    8[15-(6,8,8)]
   160       0.802382       0.802382       0.802382    8[15-(6,8,8),57-(8,8,8,8,8,8,8,8)]
   161       0.453518       0.453518       0.453518    8[15-(6,8,8),57-(8,8,8,8,8,8,8,8),57-(8,8,8,8,8,8,8,8)]
   162       1.828302       1.828302       1.828302    8[15-(6,8,8),57-(8,8,8,8,8,8,8,8)]
   163       0.207778       0.207778       0.207778    8[15-(6,8,8),57-(8,8,8,8,8,8,8,8)]
   164       0.742664       0.742664       0.742664    8[15-(6,8,8),57-(8,8,8,8,8,8,8,8)]
   165       2.991006       2.991006       2.991006    8[1-(0),15-(6,8,8)]
   166       2.535429       2.535429       2.535429    8[15-(6,8,8),57-(8,8,8,8,8,8,8,8)]
   167       5.310789       5.310789       5.310789    8[15-(6,8,8)]
   168       4.528824       4.528824       4.528824    8[15-(6,8,8)]
   169       6.964909       6.964909       6.964909    8[15-(6,8,8),57-(8,8,8,8,8,8,8,8)]
   170       6.535194       6.535194       6.535194    8[6-(6,8),57-(8,8,8,8,8,8,8,8)]
   171       4.997533       4.997533       4.997533    8[6-(6,8),57-(8,8,8,8,8,8,8,8)]
   172       6.308478       6.308478       6.308478    8[6-(6,8),57-(8,8,8,8,8,8,8,8),57-(8,8,8,8,8,8,8,8)]
   173       8.313425       8.313425       8.313425    8[6-(6,8),57-(8,8,8,8,8,8,8,8)]
   174      -5.814881      -5.814881      -5.814881    8[15-(6,8,8),57-(8,8,8,8,8,8,8,8),57-(8,8,8,8,8,8,8,8)]
   175       6.474416       6.474416       6.474416    8[15-(6,8,8),57-(8,8,8,8,8,8,8,8)]
   176      -5.526236      -5.526236      -5.526236    8[15-(6,8,8),57-(8,8,8,8,8,8,8,8)]
   177          3.081          3.081          3.081    8[15-(6,8,8),57-(8,8,8,8,8,8,8,8)]
   178       1.921109       1.921109       1.921109    8[15-(6,8,8)]
   179       4.335228       4.335228       4.335228    8[15-(6,8,8),57-(8,8,8,8,8,8,8,8)]
   180       4.684092       4.684092       4.684092    8[15-(6,8,8),57-(8,8,8,8,8,8,8,8),57-(8,8,8,8,8,8,8,8)]
   181       3.309308       3.309308       3.309308    8[15-(6,8,8),57-(8,8,8,8,8,8,8,8)]
   182       4.929832       4.929832       4.929832    8[15-(6,8,8),57-(8,8,8,8,8,8,8,8)]
   183       4.394946       4.394946       4.394946    8[15-(6,8,8),57-(8,8,8,8,8,8,8,8)]
   184       2.146604       2.146604       2.146604    8[1-(0),15-(6,8,8)]
   185       2.602181       2.602181       2.602181    8[15-(6,8,8),57-(8,8,8,8,8,8,8,8)]
   186      -0.173179      -0.173179      -0.173179    8[15-(6,8,8)]
   187       0.608786       0.608786       0.608786    8[15-(6,8,8)]
   188      -1.827299      -1.827299      -1.827299    8[15-(6,8,8),57-(8,8,8,8,8,8,8,8)]
