# Supplementary material for: A collection of forcefield precursors for metal–organic frameworks
Source: RSC Adv. 2019 Nov 13;9(63):36492–507. doi: 10.1039/c9ra07327b (PMC9075174; doi:10.1039/c9ra07327b)
Supplement: RA-009-C9RA07327B-s885 [file RA-009-C9RA07327B-s885.txt]

GUJGEY_clean

13.171000    0.000000    0.000000
-5.067238    12.584203    0.000000
-3.069330    -6.430721    13.366477

     1      -3.687946      -3.687946      -3.687946    60[8-(15),8-(15),8-(15),8-(15),8-(15),8-(15,60),8-(6),8-(6),8-(6,60),15-(6,8,8,8)]
     2      -1.862965      -1.862965      -1.862965    60[8-(15),8-(15),8-(15),8-(15),8-(15,60),8-(15,60),8-(15,60),8-(6),8-(6,60)]
     3       8.722378       8.722378       8.722378    60[8-(15),8-(15),8-(15),8-(15),8-(15),8-(15,60),8-(6),8-(6),8-(6,60),15-(6,8,8,8)]
     4       6.897397       6.897397       6.897397    60[8-(15),8-(15),8-(15),8-(15),8-(15,60),8-(15,60),8-(15,60),8-(6),8-(6,60)]
     5      -1.911728      -1.911728      -1.911728    15[6-(1,1,7),8-(1),8-(60),8-(60)]
     6       6.771981       6.771981       6.771981    15[6-(1,1,7),8-(0),8-(0),8-(60)]
     7      -1.109577      -1.109577      -1.109577    15[6-(1,1,7),8-(60),8-(60),8-(60,60),60-(8,8,8,8,8,8,8,8,8)]
     8       2.408783       2.408783       2.408783    15[6-(1,1,7),8-(60),8-(60),8-(60,60)]
     9      -5.189351      -5.189351      -5.189351    15[6-(1,1,7),8-(0),8-(60),8-(60)]
    10        6.94616        6.94616        6.94616    15[6-(1,1,7),8-(1),8-(60),8-(60)]
    11      -1.737549      -1.737549      -1.737549    15[6-(1,1,7),8-(0),8-(0),8-(60)]
    12       6.144009       6.144009       6.144009    15[6-(1,1,7),8-(60),8-(60),8-(60,60),60-(8,8,8,8,8,8,8,8,8)]
    13       2.625649       2.625649       2.625649    15[6-(1,1,7),8-(60),8-(60),8-(60,60)]
    14      10.223783      10.223783      10.223783    15[6-(1,1,7),8-(0),8-(60),8-(60)]
    15      -0.533374      -0.533374      -0.533374    1[7-(6,6,6)]
    16       1.554136       1.554136       1.554136    1[7-(6,6,6)]
    17      -6.464486      -6.464486      -6.464486    1[7-(6,6,6)]
    18      -0.220851      -0.220851      -0.220851    1[7-(6,6,6)]
    19       1.134025       1.134025       1.134025    1[6-(6,6)]
    20      -3.998907      -3.998907      -3.998907    1[7-(6,6,6)]
    21       1.723679       1.723679       1.723679    1[6-(6,6)]
    22      -2.710993      -2.710993      -2.710993    1[8-(15)]
    23       0.669636       0.669636       0.669636    1[6-(6,6)]
    24      -1.002381      -1.002381      -1.002381    1[6-(6,6)]
    25      -0.954798      -0.954798      -0.954798    1[6-(1,7,15)]
    26      -2.205069      -2.205069      -2.205069    1[6-(1,7,15)]
    27      -0.787079      -0.787079      -0.787079    1[6-(1,6,7)]
    28      -1.850066      -1.850066      -1.850066    1[6-(1,6,7)]
    29      -0.277896      -0.277896      -0.277896    1[6-(1,6,7)]
    30       4.712584       4.712584       4.712584    1[6-(1,6,7)]
    31       2.710778       2.710778       2.710778    1[6-(1,6,7)]
    32       1.717302       1.717302       1.717302    1[6-(1,6,7)]
    33       1.214393       1.214393       1.214393    1[6-(1,6,7)]
    34       1.017921       1.017921       1.017921    1[6-(1,6,7)]
    35       7.343268       7.343268       7.343268    1[6-(1,7,15)]
    36       8.215675       8.215675       8.215675    1[6-(1,7,15)]
    37       3.170488       3.170488       3.170488    1[6-(1,7,15)]
    38       2.472589       2.472589       2.472589    1[6-(1,7,15)]
    39      -4.108826      -4.108826      -4.108826    1[6-(1,6,7)]
    40      -4.699644      -4.699644      -4.699644    1[6-(1,6,7)]
    41       0.597672       0.597672       0.597672    1[6-(1,6,7)]
    42      -1.717043      -1.717043      -1.717043    1[6-(1,6,7)]
    43       1.068345       1.068345       1.068345    1[6-(1,7,15)]
    44       4.656444       4.656444       4.656444    1[6-(1,7,15)]
    45       3.060208       3.060208       3.060208    1[6-(1,6,7)]
    46       4.591674       4.591674       4.591674    1[6-(1,6,7)]
    47       2.502446       2.502446       2.502446    1[6-(1,6,7)]
    48       1.589342       1.589342       1.589342    1[6-(1,6,7)]
    49       7.090128       7.090128       7.090128    1[6-(1,7,15)]
    50       6.718205       6.718205       6.718205    1[6-(1,7,15)]
    51       7.275318       7.275318       7.275318    1[6-(1,6,7)]
    52       7.611328       7.611328       7.611328    1[6-(1,6,7)]
    53      -3.630434      -3.630434      -3.630434    1[6-(1,6,7)]
    54        8.46531        8.46531        8.46531    1[6-(1,6,7)]
    55       5.567806       5.567806       5.567806    1[7-(6,6,6)]
    56       3.480296       3.480296       3.480296    1[7-(6,6,6)]
    57      11.498918      11.498918      11.498918    1[7-(6,6,6)]
    58       5.255283       5.255283       5.255283    1[7-(6,6,6)]
    59       3.900407       3.900407       3.900407    1[6-(6,6)]
    60       9.033339       9.033339       9.033339    1[7-(6,6,6)]
    61       3.310753       3.310753       3.310753    1[6-(6,6)]
    62       7.745425       7.745425       7.745425    1[8-(15)]
    63       4.364796       4.364796       4.364796    1[6-(6,6)]
    64       6.036813       6.036813       6.036813    1[6-(6,6)]
    65        5.98923        5.98923        5.98923    1[6-(1,7,15)]
    66       7.239501       7.239501       7.239501    1[6-(1,7,15)]
    67       5.821511       5.821511       5.821511    1[6-(1,6,7)]
    68       6.884498       6.884498       6.884498    1[6-(1,6,7)]
    69       5.312328       5.312328       5.312328    1[6-(1,6,7)]
    70       0.321848       0.321848       0.321848    1[6-(1,6,7)]
    71       2.323654       2.323654       2.323654    1[6-(1,6,7)]
    72        3.31713        3.31713        3.31713    1[6-(1,6,7)]
    73       3.820039       3.820039       3.820039    1[6-(1,6,7)]
    74       4.016511       4.016511       4.016511    1[6-(1,6,7)]
    75      -2.308836      -2.308836      -2.308836    1[6-(1,7,15)]
    76      -3.181243      -3.181243      -3.181243    1[6-(1,7,15)]
    77       1.863944       1.863944       1.863944    1[6-(1,7,15)]
    78       2.561843       2.561843       2.561843    1[6-(1,7,15)]
    79       9.143258       9.143258       9.143258    1[6-(1,6,7)]
    80       9.734076       9.734076       9.734076    1[6-(1,6,7)]
    81        4.43676        4.43676        4.43676    1[6-(1,6,7)]
    82       6.751475       6.751475       6.751475    1[6-(1,6,7)]
    83       3.966087       3.966087       3.966087    1[6-(1,7,15)]
    84       0.377988       0.377988       0.377988    1[6-(1,7,15)]
    85       1.974224       1.974224       1.974224    1[6-(1,6,7)]
    86       0.442758       0.442758       0.442758    1[6-(1,6,7)]
    87       2.531986       2.531986       2.531986    1[6-(1,6,7)]
    88        3.44509        3.44509        3.44509    1[6-(1,6,7)]
    89      -2.055696      -2.055696      -2.055696    1[6-(1,7,15)]
    90      -1.683773      -1.683773      -1.683773    1[6-(1,7,15)]
    91      -2.240886      -2.240886      -2.240886    1[6-(1,6,7)]
    92      -2.576896      -2.576896      -2.576896    1[6-(1,6,7)]
    93       8.664866       8.664866       8.664866    1[6-(1,6,7)]
    94      -3.430878      -3.430878      -3.430878    1[6-(1,6,7)]
    95      -2.037557      -2.037557      -2.037557    6[6-(6,6),8-(60),8-(60)]
    96      -0.746477      -0.746477      -0.746477    6[6-(6,6),8-(60),8-(60,60)]
    97       -0.95151       -0.95151       -0.95151    6[6-(1,6),6-(6,6),6-(8,8)]
    98      -0.321022      -0.321022      -0.321022    6[6-(1,6),6-(6,6),6-(8,8)]
    99       0.694467       0.694467       0.694467    6[1-(0),6-(1,6),6-(6,6)]
   100       1.053256       1.053256       1.053256    6[1-(0),6-(1,6),6-(1,6)]
   101       0.424593       0.424593       0.424593    6[1-(0),6-(1,6),6-(1,6)]
   102      -0.580662      -0.580662      -0.580662    6[1-(0),6-(1,6),6-(6,6)]
   103      -1.402341      -1.402341      -1.402341    6[1-(0),1-(0),7-(1,6,6),15-(8,8,8)]
   104      -0.908955      -0.908955      -0.908955    6[1-(0),1-(0),6-(1,1,7),7-(1,6,6)]
   105      -0.090466      -0.090466      -0.090466    6[1-(0),1-(0),6-(1,1,7),7-(1,6,6)]
   106       1.783412       1.783412       1.783412    6[1-(0),1-(0),6-(1,1,7),7-(1,6,6)]
   107       0.924532       0.924532       0.924532    6[1-(0),1-(0),6-(1,1,7),7-(1,6,6)]
   108        7.31255        7.31255        7.31255    6[1-(0),1-(0),7-(1,6,6),15-(8,8,8)]
   109       2.724171       2.724171       2.724171    6[1-(0),1-(0),7-(1,6,6),15-(8,8,8,60)]
   110      -4.526258      -4.526258      -4.526258    6[1-(0),1-(0),6-(1,1,7),7-(1,6,6)]
   111       0.769715       0.769715       0.769715    6[1-(0),1-(0),6-(1,1,7),7-(1,6,6)]
   112       3.908005       3.908005       3.908005    6[1-(0),1-(0),7-(1,6,6),15-(8,8,8)]
   113       3.714302       3.714302       3.714302    6[1-(0),1-(0),6-(1,1,7),7-(1,6,6)]
   114       1.615081       1.615081       1.615081    6[1-(0),1-(0),6-(1,1,7),7-(1,6,6)]
   115       7.440895       7.440895       7.440895    6[1-(0),1-(0),7-(1,6,6),15-(8,8,8)]
   116       7.987362       7.987362       7.987362    6[1-(0),1-(0),6-(1,1,7),7-(1,6,6)]
   117      -4.020092      -4.020092      -4.020092    6[1-(0),1-(0),6-(1,1,7),7-(1,6,6)]
   118       7.071989       7.071989       7.071989    6[6-(6,6),8-(60),8-(60)]
   119       5.780909       5.780909       5.780909    6[6-(6,6),8-(60),8-(60,60)]
   120       5.985942       5.985942       5.985942    6[6-(1,6),6-(6,6),6-(8,8)]
   121       5.355454       5.355454       5.355454    6[6-(1,6),6-(6,6),6-(8,8)]
   122       4.339965       4.339965       4.339965    6[1-(0),6-(1,6),6-(6,6)]
   123       3.981176       3.981176       3.981176    6[1-(0),6-(1,6),6-(1,6)]
   124       4.609839       4.609839       4.609839    6[1-(0),6-(1,6),6-(1,6)]
   125       5.615094       5.615094       5.615094    6[1-(0),6-(1,6),6-(6,6)]
   126       6.436773       6.436773       6.436773    6[1-(0),1-(0),7-(1,6,6),15-(8,8,8)]
   127       5.943387       5.943387       5.943387    6[1-(0),1-(0),6-(1,1,7),7-(1,6,6)]
   128       5.124898       5.124898       5.124898    6[1-(0),1-(0),6-(1,1,7),7-(1,6,6)]
   129        3.25102        3.25102        3.25102    6[1-(0),1-(0),6-(1,1,7),7-(1,6,6)]
   130         4.1099         4.1099         4.1099    6[1-(0),1-(0),6-(1,1,7),7-(1,6,6)]
   131      -2.278118      -2.278118      -2.278118    6[1-(0),1-(0),7-(1,6,6),15-(8,8,8)]
   132       2.310261       2.310261       2.310261    6[1-(0),1-(0),7-(1,6,6),15-(8,8,8,60)]
   133        9.56069        9.56069        9.56069    6[1-(0),1-(0),6-(1,1,7),7-(1,6,6)]
   134       4.264717       4.264717       4.264717    6[1-(0),1-(0),6-(1,1,7),7-(1,6,6)]
   135       1.126427       1.126427       1.126427    6[1-(0),1-(0),7-(1,6,6),15-(8,8,8)]
   136        1.32013        1.32013        1.32013    6[1-(0),1-(0),6-(1,1,7),7-(1,6,6)]
   137       3.419351       3.419351       3.419351    6[1-(0),1-(0),6-(1,1,7),7-(1,6,6)]
   138      -2.406463      -2.406463      -2.406463    6[1-(0),1-(0),7-(1,6,6),15-(8,8,8)]
   139       -2.95293       -2.95293       -2.95293    6[1-(0),1-(0),6-(1,1,7),7-(1,6,6)]
   140       9.054524       9.054524       9.054524    6[1-(0),1-(0),6-(1,1,7),7-(1,6,6)]
   141      -0.499216      -0.499216      -0.499216    7[1-(0),6-(1,1,15),6-(1,1,6),6-(1,1,6)]
   142       1.382018       1.382018       1.382018    7[1-(0),6-(1,1,15),6-(1,1,6),6-(1,1,6)]
   143      -3.601099      -3.601099      -3.601099    7[1-(0),6-(1,1,15),6-(1,1,6),6-(1,1,6)]
   144       0.605134       0.605134       0.605134    7[1-(0),6-(1,1,15),6-(1,1,6),6-(1,1,6)]
   145      -4.645212      -4.645212      -4.645212    7[1-(0),6-(1,1,15),6-(1,1,6),6-(1,1,6)]
   146       5.533648       5.533648       5.533648    7[1-(0),6-(1,1,15),6-(1,1,6),6-(1,1,6)]
   147       3.652414       3.652414       3.652414    7[1-(0),6-(1,1,15),6-(1,1,6),6-(1,1,6)]
   148       8.635531       8.635531       8.635531    7[1-(0),6-(1,1,15),6-(1,1,6),6-(1,1,6)]
   149       4.429298       4.429298       4.429298    7[1-(0),6-(1,1,15),6-(1,1,6),6-(1,1,6)]
   150       9.679644       9.679644       9.679644    7[1-(0),6-(1,1,15),6-(1,1,6),6-(1,1,6)]
   151      -3.229286      -3.229286      -3.229286    8[6-(6,8),60-(8,8,8,8,8,8,8,8,15)]
   152      -1.737755      -1.737755      -1.737755    8[6-(6,8),60-(8,8,8,8,8,8,8,8,15)]
   153      -1.932222      -1.932222      -1.932222    8[6-(6,8),60-(8,8,8,8,8,8,8,8),60-(8,8,8,8,8,8,8,8,15)]
   154       0.055006       0.055006       0.055006    8[6-(6,8),60-(8,8,8,8,8,8,8,8)]
   155      -0.725147      -0.725147      -0.725147    8[15-(6,8,8),60-(8,8,8,8,8,8,8,8,15)]
   156      -2.518749      -2.518749      -2.518749    8[15-(6,8,8),60-(8,8,8,8,8,8,8,8,15)]
   157      -3.018119      -3.018119      -3.018119    8[1-(0),15-(6,8,8)]
   158       5.586088       5.586088       5.586088    8[15-(6,8,8)]
   159       6.360735       6.360735       6.360735    8[15-(6,8,8),60-(8,8,8,8,8,8,8,8)]
   160       7.981378       7.981378       7.981378    8[15-(6,8,8)]
   161      -3.526765      -3.526765      -3.526765    8[15-(6,8,8,60),60-(8,8,8,8,8,8,8,8),60-(8,8,8,8,8,8,8,8,15)]
   162      -1.821167      -1.821167      -1.821167    8[15-(6,8,8,60),60-(8,8,8,8,8,8,8,8,15)]
   163      -0.184616      -0.184616      -0.184616    8[15-(6,8,8,60),60-(8,8,8,8,8,8,8,8)]
   164      -5.076582      -5.076582      -5.076582    8[15-(6,8,8),60-(8,8,8,8,8,8,8,8,15)]
   165       -6.31088       -6.31088       -6.31088    8[15-(6,8,8)]
   166      -3.897151      -3.897151      -3.897151    8[15-(6,8,8),60-(8,8,8,8,8,8,8,8)]
   167       2.320353       2.320353       2.320353    8[15-(6,8,8),60-(8,8,8,8,8,8,8,8),60-(8,8,8,8,8,8,8,8)]
   168       2.637781       2.637781       2.637781    8[15-(6,8,8),60-(8,8,8,8,8,8,8,8)]
   169       1.297363       1.297363       1.297363    8[15-(6,8,8),60-(8,8,8,8,8,8,8,8,15)]
   170       8.263718       8.263718       8.263718    8[6-(6,8),60-(8,8,8,8,8,8,8,8,15)]
   171       6.772187       6.772187       6.772187    8[6-(6,8),60-(8,8,8,8,8,8,8,8,15)]
   172       6.966654       6.966654       6.966654    8[6-(6,8),60-(8,8,8,8,8,8,8,8),60-(8,8,8,8,8,8,8,8,15)]
   173       4.979426       4.979426       4.979426    8[6-(6,8),60-(8,8,8,8,8,8,8,8)]
   174       5.759579       5.759579       5.759579    8[15-(6,8,8),60-(8,8,8,8,8,8,8,8,15)]
   175       7.553181       7.553181       7.553181    8[15-(6,8,8),60-(8,8,8,8,8,8,8,8,15)]
   176       8.052551       8.052551       8.052551    8[1-(0),15-(6,8,8)]
   177      -0.551656      -0.551656      -0.551656    8[15-(6,8,8)]
   178      -1.326303      -1.326303      -1.326303    8[15-(6,8,8),60-(8,8,8,8,8,8,8,8)]
   179      -2.946946      -2.946946      -2.946946    8[15-(6,8,8)]
   180       8.561197       8.561197       8.561197    8[15-(6,8,8,60),60-(8,8,8,8,8,8,8,8),60-(8,8,8,8,8,8,8,8,15)]
   181       6.855599       6.855599       6.855599    8[15-(6,8,8,60),60-(8,8,8,8,8,8,8,8,15)]
   182       5.219048       5.219048       5.219048    8[15-(6,8,8,60),60-(8,8,8,8,8,8,8,8)]
   183      10.111014      10.111014      10.111014    8[15-(6,8,8),60-(8,8,8,8,8,8,8,8,15)]
   184      11.345312      11.345312      11.345312    8[15-(6,8,8)]
   185       8.931583       8.931583       8.931583    8[15-(6,8,8),60-(8,8,8,8,8,8,8,8)]
   186       5.783409       5.783409       5.783409    8[15-(6,8,8),60-(8,8,8,8,8,8,8,8),60-(8,8,8,8,8,8,8,8)]
   187       2.396651       2.396651       2.396651    8[15-(6,8,8),60-(8,8,8,8,8,8,8,8)]
   188       3.737069       3.737069       3.737069    8[15-(6,8,8),60-(8,8,8,8,8,8,8,8,15)]
