# Supplementary material for: A collection of forcefield precursors for metal–organic frameworks
Source: RSC Adv. 2019 Nov 13;9(63):36492–507. doi: 10.1039/c9ra07327b (PMC9075174; doi:10.1039/c9ra07327b)
Supplement: RA-009-C9RA07327B-s886 [file RA-009-C9RA07327B-s886.txt]

GUKZAO_clean

10.150000    0.000000    0.000000
-4.689293    10.037005    0.000000
-0.542911    -4.827442    12.999997

     1       2.166255       2.166255       2.166255    63[8-(6),8-(6),8-(6),8-(6),8-(6),8-(6,63),8-(6,63)]
     2       2.751541       2.751541       2.751541    63[8-(6),8-(6),8-(6),8-(6),8-(6),8-(6,63),8-(6,63)]
     3       3.472474       3.472474       3.472474    1[6-(6,6)]
     4      -0.857323      -0.857323      -0.857323    1[6-(6,6)]
     5       8.888892       8.888892       8.888892    1[6-(6,6)]
     6       5.477477       5.477477       5.477477    1[16-(6)]
     7       6.936341       6.936341       6.936341    1[16-(6)]
     8       3.588284       3.588284       3.588284    1[16-(6)]
     9       1.445322       1.445322       1.445322    1[6-(6,6)]
    10       5.775119       5.775119       5.775119    1[6-(6,6)]
    11      -3.971096      -3.971096      -3.971096    1[6-(6,6)]
    12      -0.559681      -0.559681      -0.559681    1[16-(6)]
    13      -2.018545      -2.018545      -2.018545    1[16-(6)]
    14       1.329512       1.329512       1.329512    1[16-(6)]
    15       3.679715       3.679715       3.679715    6[6-(6,6),8-(63),8-(63)]
    16       4.495742       4.495742       4.495742    6[6-(1,6),6-(6,16),6-(8,8)]
    17         4.1758         4.1758         4.1758    6[1-(0),6-(6,16),6-(6,6)]
    18      -4.603165      -4.603165      -4.603165    6[6-(1,6),6-(6,6),16-(1)]
    19       0.100879       0.100879       0.100879    6[6-(6,6),8-(63),8-(63,63)]
    20      -1.313033      -1.313033      -1.313033    6[6-(1,6),6-(6,16),6-(8,8)]
    21      -1.582145      -1.582145      -1.582145    6[1-(0),6-(6,16),6-(6,6)]
    22      -2.373342      -2.373342      -2.373342    6[6-(1,6),6-(6,6),16-(1)]
    23       1.195334       1.195334       1.195334    6[6-(6,6),8-(63),8-(63)]
    24       0.632196       0.632196       0.632196    6[6-(1,6),6-(6,16),6-(8,8)]
    25       1.406297       1.406297       1.406297    6[6-(1,6),6-(6,6),16-(1)]
    26       9.406487       9.406487       9.406487    6[1-(0),6-(6,16),6-(6,6)]
    27       1.238081       1.238081       1.238081    6[6-(6,6),8-(63),8-(63)]
    28       0.422054       0.422054       0.422054    6[6-(1,6),6-(6,16),6-(8,8)]
    29       0.741996       0.741996       0.741996    6[1-(0),6-(6,16),6-(6,6)]
    30       9.520961       9.520961       9.520961    6[6-(1,6),6-(6,6),16-(1)]
    31       4.816917       4.816917       4.816917    6[6-(6,6),8-(63),8-(63,63)]
    32       6.230829       6.230829       6.230829    6[6-(1,6),6-(6,16),6-(8,8)]
    33       6.499941       6.499941       6.499941    6[1-(0),6-(6,16),6-(6,6)]
    34       7.291138       7.291138       7.291138    6[6-(1,6),6-(6,6),16-(1)]
    35       3.722462       3.722462       3.722462    6[6-(6,6),8-(63),8-(63)]
    36         4.2856         4.2856         4.2856    6[6-(1,6),6-(6,16),6-(8,8)]
    37       8.200792       8.200792       8.200792    6[6-(1,6),6-(6,6),16-(1)]
    38      -4.488691      -4.488691      -4.488691    6[1-(0),6-(6,16),6-(6,6)]
    39      -3.918519      -3.918519      -3.918519    16[1-(0),6-(6,6)]
    40      -2.160741      -2.160741      -2.160741    16[1-(0),6-(6,6)]
    41      -1.520023      -1.520023      -1.520023    16[1-(0),6-(6,6)]
    42       8.836315       8.836315       8.836315    16[1-(0),6-(6,6)]
    43       7.078537       7.078537       7.078537    16[1-(0),6-(6,6)]
    44       6.437819       6.437819       6.437819    16[1-(0),6-(6,6)]
    45       3.185633       3.185633       3.185633    8[6-(6,8),63-(8,8,8,8,8,8)]
    46       3.535922       3.535922       3.535922    8[6-(6,8),63-(8,8,8,8,8,8)]
    47       0.356175       0.356175       0.356175    8[6-(6,8),63-(8,8,8,8,8,8)]
    48       1.034841       1.034841       1.034841    8[6-(6,8),63-(8,8,8,8,8,8),63-(8,8,8,8,8,8)]
    49         0.4319         0.4319         0.4319    8[6-(6,8),63-(8,8,8,8,8,8)]
    50       2.409978       2.409978       2.409978    8[6-(6,8),63-(8,8,8,8,8,8)]
    51       1.732163       1.732163       1.732163    8[6-(6,8),63-(8,8,8,8,8,8)]
    52       1.381874       1.381874       1.381874    8[6-(6,8),63-(8,8,8,8,8,8)]
    53       4.561621       4.561621       4.561621    8[6-(6,8),63-(8,8,8,8,8,8)]
    54       3.882955       3.882955       3.882955    8[6-(6,8),63-(8,8,8,8,8,8),63-(8,8,8,8,8,8)]
    55       4.485896       4.485896       4.485896    8[6-(6,8),63-(8,8,8,8,8,8)]
    56       2.507818       2.507818       2.507818    8[6-(6,8),63-(8,8,8,8,8,8)]
