# Supplementary material for: A collection of forcefield precursors for metal–organic frameworks
Source: RSC Adv. 2019 Nov 13;9(63):36492–507. doi: 10.1039/c9ra07327b (PMC9075174; doi:10.1039/c9ra07327b)
Supplement: RA-009-C9RA07327B-s887 [file RA-009-C9RA07327B-s887.txt]

GULPIN_clean

12.605000    0.000000    0.000000
1.532682    13.182298    0.000000
-1.532682    -0.913609    13.150601

     1        1.30888        1.30888        1.30888    30[7-(6,6),7-(6,6),8-(6),8-(6)]
     2        4.99362        4.99362        4.99362    30[7-(6,6),7-(6,6),8-(6),8-(6)]
     3       11.29612       11.29612       11.29612    30[7-(6,6),7-(6,6),8-(6),8-(6)]
     4        7.61138        7.61138        7.61138    30[7-(6,6),7-(6,6),8-(6),8-(6)]
     5       4.310723       4.310723       4.310723    1[6-(6,7)]
     6       6.046767       6.046767       6.046767    1[6-(6,6)]
     7       5.008367       5.008367       5.008367    1[6-(6,6)]
     8       1.787472       1.787472       1.787472    1[6-(6,7)]
     9      11.849063      11.849063      11.849063    1[6-(6,7)]
    10      11.345259      11.345259      11.345259    1[6-(6,6)]
    11       1.735262       1.735262       1.735262    1[6-(6,6)]
    12       2.157612       2.157612       2.157612    1[6-(6,7)]
    13       0.987627       0.987627       0.987627    1[6-(6,6)]
    14      12.125487      12.125487      12.125487    1[6-(6,6)]
    15       9.174786       9.174786       9.174786    1[6-(6,6)]
    16       1.991777       1.991777       1.991777    1[6-(6,7)]
    17      12.860733      12.860733      12.860733    1[6-(6,6)]
    18       1.294133       1.294133       1.294133    1[6-(6,6)]
    19       4.515028       4.515028       4.515028    1[6-(6,7)]
    20       7.058437       7.058437       7.058437    1[6-(6,7)]
    21       7.562241       7.562241       7.562241    1[6-(6,6)]
    22       4.567238       4.567238       4.567238    1[6-(6,6)]
    23       4.144888       4.144888       4.144888    1[6-(6,7)]
    24       5.314873       5.314873       5.314873    1[6-(6,6)]
    25       6.782013       6.782013       6.782013    1[6-(6,6)]
    26       9.732714       9.732714       9.732714    1[6-(6,6)]
    27       8.294277       8.294277       8.294277    1[6-(6,7)]
    28       6.558233       6.558233       6.558233    1[6-(6,6)]
    29       7.596633       7.596633       7.596633    1[6-(6,6)]
    30      10.817528      10.817528      10.817528    1[6-(6,7)]
    31       0.755937       0.755937       0.755937    1[6-(6,7)]
    32       1.259741       1.259741       1.259741    1[6-(6,6)]
    33      10.869738      10.869738      10.869738    1[6-(6,6)]
    34      10.447388      10.447388      10.447388    1[6-(6,7)]
    35      11.617373      11.617373      11.617373    1[6-(6,6)]
    36       0.479513       0.479513       0.479513    1[6-(6,6)]
    37       3.430214       3.430214       3.430214    1[6-(6,6)]
    38      10.613223      10.613223      10.613223    1[6-(6,7)]
    39      -0.255733      -0.255733      -0.255733    1[6-(6,6)]
    40      11.310867      11.310867      11.310867    1[6-(6,6)]
    41       8.089972       8.089972       8.089972    1[6-(6,7)]
    42       5.546563       5.546563       5.546563    1[6-(6,7)]
    43       5.042759       5.042759       5.042759    1[6-(6,6)]
    44       8.037762       8.037762       8.037762    1[6-(6,6)]
    45       8.460112       8.460112       8.460112    1[6-(6,7)]
    46       7.290127       7.290127       7.290127    1[6-(6,6)]
    47       5.822987       5.822987       5.822987    1[6-(6,6)]
    48       2.872286       2.872286       2.872286    1[6-(6,6)]
    49       4.126281       4.126281       4.126281    6[1-(0),6-(1,6),7-(6,30)]
    50        5.17934        5.17934        5.17934    6[1-(0),6-(1,7),6-(6,6)]
    51       4.985289       4.985289       4.985289    6[6-(1,6),6-(1,6),6-(6,6)]
    52        3.67948        3.67948        3.67948    6[1-(0),6-(1,7),6-(6,6)]
    53       2.664848       2.664848       2.664848    6[1-(0),6-(1,6),7-(6,30)]
    54      -0.243921      -0.243921      -0.243921    6[1-(0),6-(1,6),7-(6,30)]
    55      12.051186      12.051186      12.051186    6[1-(0),6-(1,7),6-(6,6)]
    56       0.148187       0.148187       0.148187    6[6-(1,6),6-(1,6),6-(6,6)]
    57       1.203656       1.203656       1.203656    6[1-(0),6-(1,7),6-(6,6)]
    58        1.45819        1.45819        1.45819    6[1-(0),6-(1,6),7-(6,30)]
    59      -0.850052      -0.850052      -0.850052    6[6-(6,6),8-(0),8-(30)]
    60      12.288321      12.288321      12.288321    6[6-(1,6),6-(6,6),6-(8,8)]
    61      12.696445      12.696445      12.696445    6[1-(0),6-(1,6),6-(6,6)]
    62      11.815726      11.815726      11.815726    6[1-(0),6-(1,6),6-(6,6)]
    63      10.490637      10.490637      10.490637    6[6-(1,6),6-(1,6),6-(6,6,6)]
    64      10.063198      10.063198      10.063198    6[1-(0),6-(6,6),6-(6,6)]
    65       9.419546       9.419546       9.419546    6[6-(1,6),6-(6,6),6-(8,8)]
    66       8.854604       8.854604       8.854604    6[6-(6,6),8-(0),8-(30)]
    67      10.080496      10.080496      10.080496    6[6-(6,6,6),9-(0),9-(0),9-(0)]
    68       2.176219       2.176219       2.176219    6[1-(0),6-(1,6),7-(6,30)]
    69        1.12316        1.12316        1.12316    6[1-(0),6-(1,7),6-(6,6)]
    70       1.317211       1.317211       1.317211    6[6-(1,6),6-(1,6),6-(6,6)]
    71        2.62302        2.62302        2.62302    6[1-(0),6-(1,7),6-(6,6)]
    72       3.637652       3.637652       3.637652    6[1-(0),6-(1,6),7-(6,30)]
    73       6.546421       6.546421       6.546421    6[1-(0),6-(1,6),7-(6,30)]
    74       6.856314       6.856314       6.856314    6[1-(0),6-(1,7),6-(6,6)]
    75       6.154313       6.154313       6.154313    6[6-(1,6),6-(1,6),6-(6,6)]
    76       5.098844       5.098844       5.098844    6[1-(0),6-(1,7),6-(6,6)]
    77        4.84431        4.84431        4.84431    6[1-(0),6-(1,6),7-(6,30)]
    78       7.152552       7.152552       7.152552    6[6-(6,6),8-(0),8-(30)]
    79       6.619179       6.619179       6.619179    6[6-(1,6),6-(6,6),6-(8,8)]
    80       6.211055       6.211055       6.211055    6[1-(0),6-(1,6),6-(6,6)]
    81       7.091774       7.091774       7.091774    6[1-(0),6-(1,6),6-(6,6)]
    82       8.416863       8.416863       8.416863    6[6-(1,6),6-(1,6),6-(6,6,6)]
    83       8.844302       8.844302       8.844302    6[1-(0),6-(6,6),6-(6,6)]
    84       9.487954       9.487954       9.487954    6[6-(1,6),6-(6,6),6-(8,8)]
    85      10.052896      10.052896      10.052896    6[6-(6,6),8-(0),8-(30)]
    86       8.827004       8.827004       8.827004    6[6-(6,6,6),9-(0),9-(0),9-(0)]
    87       8.478719       8.478719       8.478719    6[1-(0),6-(1,6),7-(6,30)]
    88        7.42566        7.42566        7.42566    6[1-(0),6-(1,7),6-(6,6)]
    89       7.619711       7.619711       7.619711    6[6-(1,6),6-(1,6),6-(6,6)]
    90       7.392838       7.392838       7.392838    6[1-(0),6-(1,7),6-(6,6)]
    91       9.940152       9.940152       9.940152    6[1-(0),6-(1,6),7-(6,30)]
    92      12.848921      12.848921      12.848921    6[1-(0),6-(1,6),7-(6,30)]
    93       0.553814       0.553814       0.553814    6[1-(0),6-(1,7),6-(6,6)]
    94      12.456813      12.456813      12.456813    6[6-(1,6),6-(1,6),6-(6,6)]
    95      11.401344      11.401344      11.401344    6[1-(0),6-(1,7),6-(6,6)]
    96       11.14681       11.14681       11.14681    6[1-(0),6-(1,6),7-(6,30)]
    97      13.455052      13.455052      13.455052    6[6-(6,6),8-(0),8-(30)]
    98       0.316679       0.316679       0.316679    6[6-(1,6),6-(6,6),6-(8,8)]
    99      -0.091445      -0.091445      -0.091445    6[1-(0),6-(1,6),6-(6,6)]
   100       0.789274       0.789274       0.789274    6[1-(0),6-(1,6),6-(6,6)]
   101       2.114363       2.114363       2.114363    6[6-(1,6),6-(1,6),6-(6,6,6)]
   102       2.541802       2.541802       2.541802    6[1-(0),6-(6,6),6-(6,6)]
   103       1.652772       1.652772       1.652772    6[6-(1,6),6-(6,6),6-(8,8)]
   104       3.750396       3.750396       3.750396    6[6-(6,6),8-(0),8-(30)]
   105       2.524504       2.524504       2.524504    6[6-(6,6,6),9-(0),9-(0),9-(0)]
   106      10.428781      10.428781      10.428781    6[1-(0),6-(1,6),7-(6,30)]
   107       11.48184       11.48184       11.48184    6[1-(0),6-(1,7),6-(6,6)]
   108      11.287789      11.287789      11.287789    6[6-(1,6),6-(1,6),6-(6,6)]
   109      11.514662      11.514662      11.514662    6[1-(0),6-(1,7),6-(6,6)]
   110       8.967348       8.967348       8.967348    6[1-(0),6-(1,6),7-(6,30)]
   111       6.058579       6.058579       6.058579    6[1-(0),6-(1,6),7-(6,30)]
   112       5.748686       5.748686       5.748686    6[1-(0),6-(1,7),6-(6,6)]
   113       6.450687       6.450687       6.450687    6[6-(1,6),6-(1,6),6-(6,6)]
   114       7.506156       7.506156       7.506156    6[1-(0),6-(1,7),6-(6,6)]
   115        7.76069        7.76069        7.76069    6[1-(0),6-(1,6),7-(6,30)]
   116       5.452448       5.452448       5.452448    6[6-(6,6),8-(0),8-(30)]
   117       5.985821       5.985821       5.985821    6[6-(1,6),6-(6,6),6-(8,8)]
   118       6.393945       6.393945       6.393945    6[1-(0),6-(1,6),6-(6,6)]
   119       5.513226       5.513226       5.513226    6[1-(0),6-(1,6),6-(6,6)]
   120       4.188137       4.188137       4.188137    6[6-(1,6),6-(1,6),6-(6,6,6)]
   121       3.760698       3.760698       3.760698    6[1-(0),6-(6,6),6-(6,6)]
   122       4.649728       4.649728       4.649728    6[6-(1,6),6-(6,6),6-(8,8)]
   123       2.552104       2.552104       2.552104    6[6-(6,6),8-(0),8-(30)]
   124       3.777996       3.777996       3.777996    6[6-(6,6,6),9-(0),9-(0),9-(0)]
   125        9.45375        9.45375        9.45375    6[6-(6,6),6-(6,6),6-(9,9,9),6-(9,9,9)]
   126        3.15125        3.15125        3.15125    6[6-(6,6),6-(6,6),6-(9,9,9),6-(9,9,9)]
   127       2.873925       2.873925       2.873925    7[6-(1,6),6-(1,6),30-(7,8,8)]
   128       0.763803       0.763803       0.763803    7[6-(1,6),6-(1,6),30-(7,8,8)]
   129       3.428575       3.428575       3.428575    7[6-(1,6),6-(1,6),30-(7,8,8)]
   130       5.538697       5.538697       5.538697    7[6-(1,6),6-(1,6),30-(7,8,8)]
   131       9.731075       9.731075       9.731075    7[6-(1,6),6-(1,6),30-(7,8,8)]
   132      11.841197      11.841197      11.841197    7[6-(1,6),6-(1,6),30-(7,8,8)]
   133       9.176425       9.176425       9.176425    7[6-(1,6),6-(1,6),30-(7,8,8)]
   134       7.066303       7.066303       7.066303    7[6-(1,6),6-(1,6),30-(7,8,8)]
   135      -1.021113      -1.021113      -1.021113    8[6-(6,8)]
   136       0.027701       0.027701       0.027701    8[6-(6,8),30-(7,7,8)]
   137       9.055882       9.055882       9.055882    8[6-(6,8)]
   138       8.214982       8.214982       8.214982    8[6-(6,8),30-(7,7,8)]
   139       7.323613       7.323613       7.323613    8[6-(6,8)]
   140       6.274799       6.274799       6.274799    8[6-(6,8),30-(7,7,8)]
   141       9.851618       9.851618       9.851618    8[6-(6,8)]
   142      10.692518      10.692518      10.692518    8[6-(6,8),30-(7,7,8)]
   143       1.021113       1.021113       1.021113    8[6-(6,8)]
   144      12.577299      12.577299      12.577299    8[6-(6,8),30-(7,7,8)]
   145       3.549118       3.549118       3.549118    8[6-(6,8)]
   146       4.390018       4.390018       4.390018    8[6-(6,8),30-(7,7,8)]
   147       5.281387       5.281387       5.281387    8[6-(6,8)]
   148       6.330201       6.330201       6.330201    8[6-(6,8),30-(7,7,8)]
   149       2.753382       2.753382       2.753382    8[6-(6,8)]
   150       1.912482       1.912482       1.912482    8[6-(6,8),30-(7,7,8)]
   151        10.9379        10.9379        10.9379    9[6-(6,9,9)]
   152      10.807009      10.807009      10.807009    9[6-(6,9,9)]
   153        9.18583        9.18583        9.18583    9[6-(6,9,9)]
   154         7.9696         7.9696         7.9696    9[6-(6,9,9)]
   155       8.100491       8.100491       8.100491    9[6-(6,9,9)]
   156        9.72167        9.72167        9.72167    9[6-(6,9,9)]
   157         1.6671         1.6671         1.6671    9[6-(6,9,9)]
   158       1.797991       1.797991       1.797991    9[6-(6,9,9)]
   159        3.41917        3.41917        3.41917    9[6-(6,9,9)]
   160         4.6354         4.6354         4.6354    9[6-(6,9,9)]
   161       4.504509       4.504509       4.504509    9[6-(6,9,9)]
   162        2.88333        2.88333        2.88333    9[6-(6,9,9)]
