# Supplementary material for: A collection of forcefield precursors for metal–organic frameworks
Source: RSC Adv. 2019 Nov 13;9(63):36492–507. doi: 10.1039/c9ra07327b (PMC9075174; doi:10.1039/c9ra07327b)
Supplement: RA-009-C9RA07327B-s888 [file RA-009-C9RA07327B-s888.txt]

GULVUF_clean

16.247000    0.000000    0.000000
8.123509    24.469496    0.000000
8.123379    -0.000045    40.419985

     1       6.092596       6.092596       6.092596    70[8-(6),8-(6),8-(6),8-(6),8-(6),8-(6)]
     2      14.216098      14.216098      14.216098    70[8-(6),8-(6),8-(6),8-(6),8-(6),8-(6)]
     3      26.401292      26.401292      26.401292    70[8-(6),8-(6),8-(6),8-(6),8-(6),8-(6)]
     4       18.27779       18.27779       18.27779    70[8-(6),8-(6),8-(6),8-(6),8-(6),8-(6)]
     5      10.154346      10.154346      10.154346    70[8-(6),8-(6),8-(6),8-(6),8-(6),8-(6)]
     6      18.277848      18.277848      18.277848    70[8-(6),8-(6),8-(6),8-(6),8-(6),8-(6)]
     7      22.339542      22.339542      22.339542    70[8-(6),8-(6),8-(6),8-(6),8-(6),8-(6)]
     8       14.21604       14.21604       14.21604    70[8-(6),8-(6),8-(6),8-(6),8-(6),8-(6)]
     9      11.112911      11.112911      11.112911    1[6-(6,6)]
    10      11.614938      11.614938      11.614938    1[6-(6,6)]
    11        8.15108        8.15108        8.15108    1[6-(6,6)]
    12       7.649053       7.649053       7.649053    1[6-(6,6)]
    13       11.07066       11.07066       11.07066    1[6-(6,6)]
    14        8.79608        8.79608        8.79608    1[6-(6,6)]
    15       9.389085       9.389085       9.389085    1[6-(6,6)]
    16      11.614928      11.614928      11.614928    1[6-(6,6)]
    17      11.949606      11.949606      11.949606    1[6-(6,6)]
    18      10.191682      10.191682      10.191682    1[6-(6,6)]
    19      12.614102      12.614102      12.614102    1[6-(6,6)]
    20      13.052765      13.052765      13.052765    1[6-(6,6)]
    21      26.554025      26.554025      26.554025    1[6-(6,6)]
    22      26.115362      26.115362      26.115362    1[6-(6,6)]
    23       5.376112       5.376112       5.376112    1[6-(6,6)]
    24       5.428108       5.428108       5.428108    1[6-(6,6)]
    25       9.337138       9.337138       9.337138    1[6-(6,6)]
    26       9.285142       9.285142       9.285142    1[6-(6,6)]
    27        6.55728        6.55728        6.55728    1[6-(6,6)]
    28       9.145429       9.145429       9.145429    1[6-(6,6)]
    29      14.817267      14.817267      14.817267    1[6-(6,6)]
    30      23.418376      23.418376      23.418376    1[6-(1,1,8)]
    31      23.899283      23.899283      23.899283    1[6-(1,1,8)]
    32      24.901725      24.901725      24.901725    1[6-(1,1,8)]
    33      19.595389      19.595389      19.595389    1[6-(1,1,8)]
    34      19.410173      19.410173      19.410173    1[6-(1,1,8)]
    35       18.38824       18.38824       18.38824    1[6-(1,1,8)]
    36       13.68479       13.68479       13.68479    1[6-(1,1,8)]
    37      12.290799      12.290799      12.290799    1[6-(1,1,8)]
    38      13.390723      13.390723      13.390723    1[6-(1,1,8)]
    39      17.319264      17.319264      17.319264    1[6-(6,6)]
    40      16.817226      16.817226      16.817226    1[6-(6,6)]
    41       4.034087       4.034087       4.034087    1[6-(6,6)]
    42       4.536125       4.536125       4.536125    1[6-(6,6)]
    43      17.361495      17.361495      17.361495    1[6-(6,6)]
    44      19.636074      19.636074      19.636074    1[6-(6,6)]
    45      27.166556      27.166556      27.166556    1[6-(6,6)]
    46      16.817215      16.817215      16.817215    1[6-(6,6)]
    47      24.606023      24.606023      24.606023    1[6-(6,6)]
    48      26.363948      26.363948      26.363948    1[6-(6,6)]
    49      23.941514      23.941514      23.941514    1[6-(6,6)]
    50      23.502839      23.502839      23.502839    1[6-(6,6)]
    51      26.248582      26.248582      26.248582    1[6-(6,6)]
    52      26.687258      26.687258      26.687258    1[6-(6,6)]
    53         6.8091         6.8091         6.8091    1[6-(6,6)]
    54       6.757116       6.757116       6.757116    1[6-(6,6)]
    55      19.095089      19.095089      19.095089    1[6-(6,6)]
    56      19.147072      19.147072      19.147072    1[6-(6,6)]
    57       5.627955       5.627955       5.627955    1[6-(6,6)]
    58       19.28681       19.28681       19.28681    1[6-(6,6)]
    59       5.491485       5.491485       5.491485    1[6-(6,6)]
    60      13.137276      13.137276      13.137276    1[6-(1,1,8)]
    61      12.656362      12.656362      12.656362    1[6-(1,1,8)]
    62      11.653924      11.653924      11.653924    1[6-(1,1,8)]
    63      25.083628      25.083628      25.083628    1[6-(1,1,8)]
    64      25.268845      25.268845      25.268845    1[6-(1,1,8)]
    65      26.290783      26.290783      26.290783    1[6-(1,1,8)]
    66      14.747341      14.747341      14.747341    1[6-(1,1,8)]
    67      16.141336      16.141336      16.141336    1[6-(1,1,8)]
    68      15.041416      15.041416      15.041416    1[6-(1,1,8)]
    69       9.195784       9.195784       9.195784    1[6-(6,6)]
    70       8.693757       8.693757       8.693757    1[6-(6,6)]
    71      12.157617      12.157617      12.157617    1[6-(6,6)]
    72      12.659643      12.659643      12.659643    1[6-(6,6)]
    73       9.238037       9.238037       9.238037    1[6-(6,6)]
    74      11.512618      11.512618      11.512618    1[6-(6,6)]
    75      19.042994      19.042994      19.042994    1[6-(6,6)]
    76       8.693769       8.693769       8.693769    1[6-(6,6)]
    77      16.482472      16.482472      16.482472    1[6-(6,6)]
    78      18.240398      18.240398      18.240398    1[6-(6,6)]
    79      15.817976      15.817976      15.817976    1[6-(6,6)]
    80      15.379314      15.379314      15.379314    1[6-(6,6)]
    81      18.125056      18.125056      18.125056    1[6-(6,6)]
    82      18.563719      18.563719      18.563719    1[6-(6,6)]
    83       14.93258       14.93258       14.93258    1[6-(6,6)]
    84      14.880583      14.880583      14.880583    1[6-(6,6)]
    85      10.971554      10.971554      10.971554    1[6-(6,6)]
    86      11.023551      11.023551      11.023551    1[6-(6,6)]
    87       13.75141       13.75141       13.75141    1[6-(6,6)]
    88      11.163262      11.163262      11.163262    1[6-(6,6)]
    89       21.73844       21.73844       21.73844    1[6-(6,6)]
    90      13.137325      13.137325      13.137325    1[6-(1,1,8)]
    91      12.656417      12.656417      12.656417    1[6-(1,1,8)]
    92      11.653975      11.653975      11.653975    1[6-(1,1,8)]
    93       8.836681       8.836681       8.836681    1[6-(1,1,8)]
    94       9.021896       9.021896       9.021896    1[6-(1,1,8)]
    95      10.043831      10.043831      10.043831    1[6-(1,1,8)]
    96      14.747286      14.747286      14.747286    1[6-(1,1,8)]
    97       8.017897       8.017897       8.017897    1[6-(1,1,8)]
    98       6.917974       6.917974       6.917974    1[6-(1,1,8)]
    99      19.236429      19.236429      19.236429    1[6-(6,6)]
   100       3.491466       3.491466       3.491466    1[6-(6,6)]
   101      16.274604      16.274604      16.274604    1[6-(6,6)]
   102      15.772566      15.772566      15.772566    1[6-(6,6)]
   103       2.947196       2.947196       2.947196    1[6-(6,6)]
   104      16.919616      16.919616      16.919616    1[6-(6,6)]
   105      17.512529      17.512529      17.512529    1[6-(6,6)]
   106       3.491476       3.491476       3.491476    1[6-(6,6)]
   107      20.073063      20.073063      20.073063    1[6-(6,6)]
   108      18.315137      18.315137      18.315137    1[6-(6,6)]
   109      20.737571      20.737571      20.737571    1[6-(6,6)]
   110      21.176247      21.176247      21.176247    1[6-(6,6)]
   111      18.430501      18.430501      18.430501    1[6-(6,6)]
   112      17.991826      17.991826      17.991826    1[6-(6,6)]
   113      13.499596      13.499596      13.499596    1[6-(6,6)]
   114      13.551581      13.551581      13.551581    1[6-(6,6)]
   115      17.460608      17.460608      17.460608    1[6-(6,6)]
   116      17.408623      17.408623      17.408623    1[6-(6,6)]
   117      14.680742      14.680742      14.680742    1[6-(6,6)]
   118      17.268887      17.268887      17.268887    1[6-(6,6)]
   119      14.817214      14.817214      14.817214    1[6-(6,6)]
   120      23.418429      23.418429      23.418429    1[6-(1,1,8)]
   121       7.652344       7.652344       7.652344    1[6-(1,1,8)]
   122       8.654782       8.654782       8.654782    1[6-(1,1,8)]
   123      19.595447      19.595447      19.595447    1[6-(1,1,8)]
   124      19.410231      19.410231      19.410231    1[6-(1,1,8)]
   125      18.388293      18.388293      18.388293    1[6-(1,1,8)]
   126      13.684729      13.684729      13.684729    1[6-(1,1,8)]
   127       4.167356       4.167356       4.167356    1[6-(1,1,8)]
   128       5.267275       5.267275       5.267275    1[6-(1,1,8)]
   129      21.380977      21.380977      21.380977    1[6-(6,6)]
   130       20.87895       20.87895       20.87895    1[6-(6,6)]
   131      24.342808      24.342808      24.342808    1[6-(6,6)]
   132      24.844835      24.844835      24.844835    1[6-(6,6)]
   133      21.423228      21.423228      21.423228    1[6-(6,6)]
   134      23.697808      23.697808      23.697808    1[6-(6,6)]
   135      23.104803      23.104803      23.104803    1[6-(6,6)]
   136       20.87896       20.87896       20.87896    1[6-(6,6)]
   137      20.544282      20.544282      20.544282    1[6-(6,6)]
   138      22.302206      22.302206      22.302206    1[6-(6,6)]
   139      19.879786      19.879786      19.879786    1[6-(6,6)]
   140      19.441123      19.441123      19.441123    1[6-(6,6)]
   141       5.939863       5.939863       5.939863    1[6-(6,6)]
   142       6.378526       6.378526       6.378526    1[6-(6,6)]
   143      27.117776      27.117776      27.117776    1[6-(6,6)]
   144       27.06578       27.06578       27.06578    1[6-(6,6)]
   145       23.15675       23.15675       23.15675    1[6-(6,6)]
   146      23.208746      23.208746      23.208746    1[6-(6,6)]
   147      25.936608      25.936608      25.936608    1[6-(6,6)]
   148      23.348459      23.348459      23.348459    1[6-(6,6)]
   149      17.676621      17.676621      17.676621    1[6-(6,6)]
   150       9.075512       9.075512       9.075512    1[6-(1,1,8)]
   151       8.594605       8.594605       8.594605    1[6-(1,1,8)]
   152       7.592163       7.592163       7.592163    1[6-(1,1,8)]
   153      12.898499      12.898499      12.898499    1[6-(1,1,8)]
   154      13.083715      13.083715      13.083715    1[6-(1,1,8)]
   155      14.105648      14.105648      14.105648    1[6-(1,1,8)]
   156      18.809098      18.809098      18.809098    1[6-(1,1,8)]
   157      20.203089      20.203089      20.203089    1[6-(1,1,8)]
   158      19.103165      19.103165      19.103165    1[6-(1,1,8)]
   159      15.174624      15.174624      15.174624    1[6-(6,6)]
   160      15.676662      15.676662      15.676662    1[6-(6,6)]
   161      28.459801      28.459801      28.459801    1[6-(6,6)]
   162      27.957763      27.957763      27.957763    1[6-(6,6)]
   163      15.132393      15.132393      15.132393    1[6-(6,6)]
   164      12.857814      12.857814      12.857814    1[6-(6,6)]
   165       5.327332       5.327332       5.327332    1[6-(6,6)]
   166      15.676673      15.676673      15.676673    1[6-(6,6)]
   167       7.887865       7.887865       7.887865    1[6-(6,6)]
   168        6.12994        6.12994        6.12994    1[6-(6,6)]
   169       8.552374       8.552374       8.552374    1[6-(6,6)]
   170       8.991049       8.991049       8.991049    1[6-(6,6)]
   171       6.245306       6.245306       6.245306    1[6-(6,6)]
   172        5.80663        5.80663        5.80663    1[6-(6,6)]
   173      25.684788      25.684788      25.684788    1[6-(6,6)]
   174      25.736772      25.736772      25.736772    1[6-(6,6)]
   175      13.398799      13.398799      13.398799    1[6-(6,6)]
   176      13.346816      13.346816      13.346816    1[6-(6,6)]
   177      26.865933      26.865933      26.865933    1[6-(6,6)]
   178      13.207078      13.207078      13.207078    1[6-(6,6)]
   179      27.002403      27.002403      27.002403    1[6-(6,6)]
   180      19.356612      19.356612      19.356612    1[6-(1,1,8)]
   181      19.837526      19.837526      19.837526    1[6-(1,1,8)]
   182      20.839964      20.839964      20.839964    1[6-(1,1,8)]
   183        7.41026        7.41026        7.41026    1[6-(1,1,8)]
   184       7.225043       7.225043       7.225043    1[6-(1,1,8)]
   185       6.203105       6.203105       6.203105    1[6-(1,1,8)]
   186      17.746547      17.746547      17.746547    1[6-(1,1,8)]
   187      16.352552      16.352552      16.352552    1[6-(1,1,8)]
   188      17.452472      17.452472      17.452472    1[6-(1,1,8)]
   189      23.298104      23.298104      23.298104    1[6-(6,6)]
   190      23.800131      23.800131      23.800131    1[6-(6,6)]
   191      20.336271      20.336271      20.336271    1[6-(6,6)]
   192      19.834245      19.834245      19.834245    1[6-(6,6)]
   193      23.255851      23.255851      23.255851    1[6-(6,6)]
   194       20.98127       20.98127       20.98127    1[6-(6,6)]
   195      13.450894      13.450894      13.450894    1[6-(6,6)]
   196      23.800119      23.800119      23.800119    1[6-(6,6)]
   197      16.011416      16.011416      16.011416    1[6-(6,6)]
   198       14.25349       14.25349       14.25349    1[6-(6,6)]
   199      16.675912      16.675912      16.675912    1[6-(6,6)]
   200      17.114574      17.114574      17.114574    1[6-(6,6)]
   201      14.368832      14.368832      14.368832    1[6-(6,6)]
   202      13.930169      13.930169      13.930169    1[6-(6,6)]
   203      17.561308      17.561308      17.561308    1[6-(6,6)]
   204      17.613305      17.613305      17.613305    1[6-(6,6)]
   205      21.522334      21.522334      21.522334    1[6-(6,6)]
   206      21.470337      21.470337      21.470337    1[6-(6,6)]
   207      18.742478      18.742478      18.742478    1[6-(6,6)]
   208      21.330626      21.330626      21.330626    1[6-(6,6)]
   209      10.755448      10.755448      10.755448    1[6-(6,6)]
   210      19.356563      19.356563      19.356563    1[6-(1,1,8)]
   211      19.837471      19.837471      19.837471    1[6-(1,1,8)]
   212      20.839913      20.839913      20.839913    1[6-(1,1,8)]
   213      23.657207      23.657207      23.657207    1[6-(1,1,8)]
   214      23.471992      23.471992      23.471992    1[6-(1,1,8)]
   215      22.450057      22.450057      22.450057    1[6-(1,1,8)]
   216      17.746602      17.746602      17.746602    1[6-(1,1,8)]
   217      24.475991      24.475991      24.475991    1[6-(1,1,8)]
   218      25.575914      25.575914      25.575914    1[6-(1,1,8)]
   219      13.257459      13.257459      13.257459    1[6-(6,6)]
   220      29.002422      29.002422      29.002422    1[6-(6,6)]
   221      16.219284      16.219284      16.219284    1[6-(6,6)]
   222      16.721322      16.721322      16.721322    1[6-(6,6)]
   223      29.546692      29.546692      29.546692    1[6-(6,6)]
   224      15.574272      15.574272      15.574272    1[6-(6,6)]
   225      14.981359      14.981359      14.981359    1[6-(6,6)]
   226      29.002412      29.002412      29.002412    1[6-(6,6)]
   227      12.420825      12.420825      12.420825    1[6-(6,6)]
   228      14.178751      14.178751      14.178751    1[6-(6,6)]
   229      11.756317      11.756317      11.756317    1[6-(6,6)]
   230      11.317641      11.317641      11.317641    1[6-(6,6)]
   231      14.063387      14.063387      14.063387    1[6-(6,6)]
   232      14.502062      14.502062      14.502062    1[6-(6,6)]
   233      18.994292      18.994292      18.994292    1[6-(6,6)]
   234      18.942307      18.942307      18.942307    1[6-(6,6)]
   235       15.03328       15.03328       15.03328    1[6-(6,6)]
   236      15.085265      15.085265      15.085265    1[6-(6,6)]
   237      17.813146      17.813146      17.813146    1[6-(6,6)]
   238      15.225001      15.225001      15.225001    1[6-(6,6)]
   239      17.676674      17.676674      17.676674    1[6-(6,6)]
   240       9.075459       9.075459       9.075459    1[6-(1,1,8)]
   241      24.841544      24.841544      24.841544    1[6-(1,1,8)]
   242      23.839106      23.839106      23.839106    1[6-(1,1,8)]
   243      12.898441      12.898441      12.898441    1[6-(1,1,8)]
   244      13.083657      13.083657      13.083657    1[6-(1,1,8)]
   245      14.105595      14.105595      14.105595    1[6-(1,1,8)]
   246      18.809159      18.809159      18.809159    1[6-(1,1,8)]
   247      28.326532      28.326532      28.326532    1[6-(1,1,8)]
   248      27.226613      27.226613      27.226613    1[6-(1,1,8)]
   249       9.012179       9.012179       9.012179    6[6-(6,6),8-(70),8-(70)]
   250       9.330617       9.330617       9.330617    6[6-(1,6),6-(1,6),6-(8,8)]
   251      10.519895      10.519895      10.519895    6[1-(0),6-(1,6),6-(6,6)]
   252      10.820462      10.820462      10.820462    6[1-(0),6-(1,6),6-(6,6)]
   253       9.933374       9.933374       9.933374    6[6-(1,6),6-(1,6),6-(1,6)]
   254       8.744096       8.744096       8.744096    6[1-(0),6-(1,6),6-(6,6)]
   255        8.44353        8.44353        8.44353    6[1-(0),6-(1,6),6-(6,6)]
   256      10.229066      10.229066      10.229066    6[1-(0),6-(1,6),6-(6,6)]
   257       9.639298       9.639298       9.639298    6[1-(0),6-(1,6),6-(6,6)]
   258      10.102334      10.102334      10.102334    6[6-(1,6),6-(1,6),6-(6,8)]
   259       9.436206       9.436206       9.436206    6[6-(1,6),6-(6,6),8-(6)]
   260       9.835879       9.835879       9.835879    6[1-(0),6-(6,6),6-(6,8)]
   261       10.90168       10.90168       10.90168    6[6-(1,6),6-(1,6),6-(6,8)]
   262      11.569433      11.569433      11.569433    6[6-(1,6),6-(6,6),8-(6)]
   263       11.16976       11.16976       11.16976    6[1-(0),6-(6,6),6-(6,8)]
   264      11.288354      11.288354      11.288354    6[1-(0),6-(1,6),6-(6,6)]
   265      10.852933      10.852933      10.852933    6[1-(0),6-(1,6),6-(6,6)]
   266      11.197366      11.197366      11.197366    6[6-(1,6),6-(1,6),6-(1,6)]
   267      12.152687      12.152687      12.152687    6[1-(0),6-(1,6),6-(6,6)]
   268       12.41426       12.41426       12.41426    6[1-(0),6-(1,6),6-(6,6)]
   269      11.723761      11.723761      11.723761    6[6-(1,6),6-(1,6),6-(8,8)]
   270       10.76844       10.76844       10.76844    6[1-(0),6-(1,6),6-(6,6)]
   271      10.506867      10.506867      10.506867    6[1-(0),6-(1,6),6-(6,6)]
   272      11.887852      11.887852      11.887852    6[6-(6,6),8-(70),8-(70)]
   273        7.21202        7.21202        7.21202    6[6-(6,6),8-(70),8-(70)]
   274       7.325752       7.325752       7.325752    6[6-(1,6),6-(1,6),6-(8,8)]
   275       6.170592       6.170592       6.170592    6[1-(0),6-(1,6),6-(6,6)]
   276       6.201465       6.201465       6.201465    6[1-(0),6-(1,6),6-(6,6)]
   277       7.389123       7.389123       7.389123    6[6-(1,6),6-(1,6),6-(1,6)]
   278       8.544283       8.544283       8.544283    6[1-(0),6-(1,6),6-(6,6)]
   279        8.51341        8.51341        8.51341    6[1-(0),6-(1,6),6-(6,6)]
   280        7.36638        7.36638        7.36638    6[1-(0),6-(1,6),6-(6,6)]
   281       8.310334       8.310334       8.310334    6[1-(0),6-(1,6),6-(6,6)]
   282       8.139744       8.139744       8.139744    6[6-(1,6),6-(1,6),6-(6,8)]
   283      15.374542      15.374542      15.374542    6[1-(0),6-(6,6),6-(6,8)]
   284       9.020334       9.020334       9.020334    6[6-(1,6),6-(6,6),8-(6)]
   285      24.157613      24.157613      24.157613    6[1-(0),1-(0),1-(0),8-(6)]
   286      18.952008      18.952008      18.952008    6[1-(0),1-(0),1-(0),8-(6)]
   287      13.010541      13.010541      13.010541    6[1-(0),1-(0),1-(0),8-(6)]
   288      19.420006      19.420006      19.420006    6[6-(6,6),8-(70),8-(70)]
   289      19.101561      19.101561      19.101561    6[6-(1,6),6-(1,6),6-(8,8)]
   290      17.912279      17.912279      17.912279    6[1-(0),6-(1,6),6-(6,6)]
   291      17.611706      17.611706      17.611706    6[1-(0),6-(1,6),6-(6,6)]
   292       18.49879       18.49879       18.49879    6[6-(1,6),6-(1,6),6-(1,6)]
   293      19.688073      19.688073      19.688073    6[1-(0),6-(1,6),6-(6,6)]
   294       3.741646       3.741646       3.741646    6[1-(0),6-(1,6),6-(6,6)]
   295      18.203091      18.203091      18.203091    6[1-(0),6-(1,6),6-(6,6)]
   296      18.792854      18.792854      18.792854    6[1-(0),6-(1,6),6-(6,6)]
   297      18.329811      18.329811      18.329811    6[6-(1,6),6-(1,6),6-(6,8)]
   298      27.119445      27.119445      27.119445    6[6-(1,6),6-(6,6),8-(6)]
   299      26.719765      26.719765      26.719765    6[1-(0),6-(6,6),6-(6,8)]
   300       25.65396       25.65396       25.65396    6[6-(1,6),6-(1,6),6-(6,8)]
   301      16.862701      16.862701      16.862701    6[6-(1,6),6-(6,6),8-(6)]
   302      17.262381      17.262381      17.262381    6[1-(0),6-(6,6),6-(6,8)]
   303      25.267277      25.267277      25.267277    6[1-(0),6-(1,6),6-(6,6)]
   304      25.702694      25.702694      25.702694    6[1-(0),6-(1,6),6-(6,6)]
   305      25.358254      25.358254      25.358254    6[6-(1,6),6-(1,6),6-(1,6)]
   306      24.402928      24.402928      24.402928    6[1-(0),6-(1,6),6-(6,6)]
   307      24.141347      24.141347      24.141347    6[1-(0),6-(1,6),6-(6,6)]
   308      24.831843      24.831843      24.831843    6[6-(1,6),6-(1,6),6-(8,8)]
   309      25.787169      25.787169      25.787169    6[1-(0),6-(1,6),6-(6,6)]
   310      26.048749      26.048749      26.048749    6[1-(0),6-(1,6),6-(6,6)]
   311      24.667744      24.667744      24.667744    6[6-(6,6),8-(70),8-(70)]
   312       4.973185       4.973185       4.973185    6[6-(6,6),8-(70),8-(70)]
   313        4.85946        4.85946        4.85946    6[6-(1,6),6-(1,6),6-(8,8)]
   314       6.014623       6.014623       6.014623    6[1-(0),6-(1,6),6-(6,6)]
   315       5.983758       5.983758       5.983758    6[1-(0),6-(1,6),6-(6,6)]
   316       4.796104       4.796104       4.796104    6[6-(1,6),6-(1,6),6-(1,6)]
   317      19.887941      19.887941      19.887941    6[1-(0),6-(1,6),6-(6,6)]
   318      19.918806      19.918806      19.918806    6[1-(0),6-(1,6),6-(6,6)]
   319       4.818854       4.818854       4.818854    6[1-(0),6-(1,6),6-(6,6)]
   320      20.121906      20.121906      20.121906    6[1-(0),6-(1,6),6-(6,6)]
   321       4.045504       4.045504       4.045504    6[6-(1,6),6-(1,6),6-(6,8)]
   322       4.934215       4.934215       4.934215    6[1-(0),6-(6,6),6-(6,8)]
   323      19.411919      19.411919      19.411919    6[6-(1,6),6-(6,6),8-(6)]
   324      12.398037      12.398037      12.398037    6[1-(0),1-(0),1-(0),8-(6)]
   325       25.72701       25.72701       25.72701    6[1-(0),1-(0),1-(0),8-(6)]
   326      15.421593      15.421593      15.421593    6[1-(0),1-(0),1-(0),8-(6)]
   327      11.296516      11.296516      11.296516    6[6-(6,6),8-(70),8-(70)]
   328      10.978079      10.978079      10.978079    6[6-(1,6),6-(1,6),6-(8,8)]
   329         9.7888         9.7888         9.7888    6[1-(0),6-(1,6),6-(6,6)]
   330       9.488234       9.488234       9.488234    6[1-(0),6-(1,6),6-(6,6)]
   331      10.375322      10.375322      10.375322    6[6-(1,6),6-(1,6),6-(1,6)]
   332      11.564601      11.564601      11.564601    6[1-(0),6-(1,6),6-(6,6)]
   333      11.865166      11.865166      11.865166    6[1-(0),6-(1,6),6-(6,6)]
   334      10.079631      10.079631      10.079631    6[1-(0),6-(1,6),6-(6,6)]
   335      10.669399      10.669399      10.669399    6[1-(0),6-(1,6),6-(6,6)]
   336      10.206364      10.206364      10.206364    6[6-(1,6),6-(1,6),6-(6,8)]
   337      10.872493      10.872493      10.872493    6[6-(1,6),6-(6,6),8-(6)]
   338      10.472821      10.472821      10.472821    6[1-(0),6-(6,6),6-(6,8)]
   339      17.530398      17.530398      17.530398    6[6-(1,6),6-(1,6),6-(6,8)]
   340       8.739266       8.739266       8.739266    6[6-(1,6),6-(6,6),8-(6)]
   341       9.138938       9.138938       9.138938    6[1-(0),6-(6,6),6-(6,8)]
   342      17.143724      17.143724      17.143724    6[1-(0),6-(1,6),6-(6,6)]
   343      17.579146      17.579146      17.579146    6[1-(0),6-(1,6),6-(6,6)]
   344      17.234714      17.234714      17.234714    6[6-(1,6),6-(1,6),6-(1,6)]
   345      16.279392      16.279392      16.279392    6[1-(0),6-(1,6),6-(6,6)]
   346      16.017819      16.017819      16.017819    6[1-(0),6-(1,6),6-(6,6)]
   347      16.708319      16.708319      16.708319    6[6-(1,6),6-(1,6),6-(8,8)]
   348       17.66364       17.66364       17.66364    6[1-(0),6-(1,6),6-(6,6)]
   349      17.925213      17.925213      17.925213    6[1-(0),6-(1,6),6-(6,6)]
   350      16.544228      16.544228      16.544228    6[6-(6,6),8-(70),8-(70)]
   351      13.096673      13.096673      13.096673    6[6-(6,6),8-(70),8-(70)]
   352       12.98294       12.98294       12.98294    6[6-(1,6),6-(1,6),6-(8,8)]
   353        14.1381        14.1381        14.1381    6[1-(0),6-(1,6),6-(6,6)]
   354      14.107227      14.107227      14.107227    6[1-(0),6-(1,6),6-(6,6)]
   355      12.919569      12.919569      12.919569    6[6-(1,6),6-(1,6),6-(1,6)]
   356      11.764409      11.764409      11.764409    6[1-(0),6-(1,6),6-(6,6)]
   357      11.795282      11.795282      11.795282    6[1-(0),6-(1,6),6-(6,6)]
   358       12.94231       12.94231       12.94231    6[1-(0),6-(1,6),6-(6,6)]
   359      11.998357      11.998357      11.998357    6[1-(0),6-(1,6),6-(6,6)]
   360      12.168946      12.168946      12.168946    6[6-(1,6),6-(1,6),6-(6,8)]
   361      21.181165      21.181165      21.181165    6[1-(0),6-(6,6),6-(6,8)]
   362      11.288356      11.288356      11.288356    6[6-(1,6),6-(6,6),8-(6)]
   363      12.398087      12.398087      12.398087    6[1-(0),1-(0),1-(0),8-(6)]
   364       9.480062       9.480062       9.480062    6[1-(0),1-(0),1-(0),8-(6)]
   365       7.298156       7.298156       7.298156    6[1-(0),1-(0),1-(0),8-(6)]
   366      17.135687      17.135687      17.135687    6[6-(6,6),8-(70),8-(70)]
   367      17.454131      17.454131      17.454131    6[6-(1,6),6-(1,6),6-(8,8)]
   368      18.643414      18.643414      18.643414    6[1-(0),6-(1,6),6-(6,6)]
   369       2.696986       2.696986       2.696986    6[1-(0),6-(1,6),6-(6,6)]
   370      18.056901      18.056901      18.056901    6[6-(1,6),6-(1,6),6-(1,6)]
   371      16.867619      16.867619      16.867619    6[1-(0),6-(1,6),6-(6,6)]
   372      16.567046      16.567046      16.567046    6[1-(0),6-(1,6),6-(6,6)]
   373         2.1056         2.1056         2.1056    6[1-(0),6-(1,6),6-(6,6)]
   374       1.515836       1.515836       1.515836    6[1-(0),6-(1,6),6-(6,6)]
   375       1.978879       1.978879       1.978879    6[6-(1,6),6-(1,6),6-(6,8)]
   376       9.436262       9.436262       9.436262    6[6-(1,6),6-(6,6),8-(6)]
   377       9.835942       9.835942       9.835942    6[1-(0),6-(6,6),6-(6,8)]
   378      19.025126      19.025126      19.025126    6[6-(1,6),6-(1,6),6-(6,8)]
   379       3.445989       3.445989       3.445989    6[6-(1,6),6-(6,6),8-(6)]
   380       3.046309       3.046309       3.046309    6[1-(0),6-(6,6),6-(6,8)]
   381      19.411809      19.411809      19.411809    6[1-(0),6-(1,6),6-(6,6)]
   382      18.976391      18.976391      18.976391    6[1-(0),6-(1,6),6-(6,6)]
   383      19.320831      19.320831      19.320831    6[6-(1,6),6-(1,6),6-(1,6)]
   384      20.276157      20.276157      20.276157    6[1-(0),6-(1,6),6-(6,6)]
   385      20.537738      20.537738      20.537738    6[1-(0),6-(1,6),6-(6,6)]
   386      19.847241      19.847241      19.847241    6[6-(1,6),6-(1,6),6-(8,8)]
   387      18.891915      18.891915      18.891915    6[1-(0),6-(1,6),6-(6,6)]
   388      18.630335      18.630335      18.630335    6[1-(0),6-(1,6),6-(6,6)]
   389       20.01134       20.01134       20.01134    6[6-(6,6),8-(70),8-(70)]
   390      15.335511      15.335511      15.335511    6[6-(6,6),8-(70),8-(70)]
   391      15.449236      15.449236      15.449236    6[6-(1,6),6-(1,6),6-(8,8)]
   392      14.294073      14.294073      14.294073    6[1-(0),6-(1,6),6-(6,6)]
   393      14.324939      14.324939      14.324939    6[1-(0),6-(1,6),6-(6,6)]
   394      15.512593      15.512593      15.512593    6[6-(1,6),6-(1,6),6-(1,6)]
   395      16.667756      16.667756      16.667756    6[1-(0),6-(1,6),6-(6,6)]
   396       16.63689       16.63689       16.63689    6[1-(0),6-(1,6),6-(6,6)]
   397      15.489843      15.489843      15.489843    6[1-(0),6-(1,6),6-(6,6)]
   398      16.433791      16.433791      16.433791    6[1-(0),6-(1,6),6-(6,6)]
   399      16.263194      16.263194      16.263194    6[6-(1,6),6-(1,6),6-(6,8)]
   400      15.374483      15.374483      15.374483    6[1-(0),6-(6,6),6-(6,8)]
   401      17.143778      17.143778      17.143778    6[6-(1,6),6-(6,6),8-(6)]
   402       7.910669       7.910669       7.910669    6[1-(0),1-(0),1-(0),8-(6)]
   403      18.952066      18.952066      18.952066    6[1-(0),1-(0),1-(0),8-(6)]
   404       4.887098       4.887098       4.887098    6[1-(0),1-(0),1-(0),8-(6)]
   405      23.481709      23.481709      23.481709    6[6-(6,6),8-(70),8-(70)]
   406      23.163271      23.163271      23.163271    6[6-(1,6),6-(1,6),6-(8,8)]
   407      21.973993      21.973993      21.973993    6[1-(0),6-(1,6),6-(6,6)]
   408      21.673426      21.673426      21.673426    6[1-(0),6-(1,6),6-(6,6)]
   409      22.560514      22.560514      22.560514    6[6-(1,6),6-(1,6),6-(1,6)]
   410      23.749792      23.749792      23.749792    6[1-(0),6-(1,6),6-(6,6)]
   411      24.050358      24.050358      24.050358    6[1-(0),6-(1,6),6-(6,6)]
   412      22.264822      22.264822      22.264822    6[1-(0),6-(1,6),6-(6,6)]
   413       22.85459       22.85459       22.85459    6[1-(0),6-(1,6),6-(6,6)]
   414      22.391554      22.391554      22.391554    6[6-(1,6),6-(1,6),6-(6,8)]
   415      23.057682      23.057682      23.057682    6[6-(1,6),6-(6,6),8-(6)]
   416      22.658009      22.658009      22.658009    6[1-(0),6-(6,6),6-(6,8)]
   417      21.592208      21.592208      21.592208    6[6-(1,6),6-(1,6),6-(6,8)]
   418      20.924455      20.924455      20.924455    6[6-(1,6),6-(6,6),8-(6)]
   419      21.324128      21.324128      21.324128    6[1-(0),6-(6,6),6-(6,8)]
   420      21.205534      21.205534      21.205534    6[1-(0),6-(1,6),6-(6,6)]
   421      21.640955      21.640955      21.640955    6[1-(0),6-(1,6),6-(6,6)]
   422      21.296522      21.296522      21.296522    6[6-(1,6),6-(1,6),6-(1,6)]
   423      20.341201      20.341201      20.341201    6[1-(0),6-(1,6),6-(6,6)]
   424      20.079628      20.079628      20.079628    6[1-(0),6-(1,6),6-(6,6)]
   425      20.770127      20.770127      20.770127    6[6-(1,6),6-(1,6),6-(8,8)]
   426      21.725448      21.725448      21.725448    6[1-(0),6-(1,6),6-(6,6)]
   427      21.987021      21.987021      21.987021    6[1-(0),6-(1,6),6-(6,6)]
   428      20.606036      20.606036      20.606036    6[6-(6,6),8-(70),8-(70)]
   429      25.281868      25.281868      25.281868    6[6-(6,6),8-(70),8-(70)]
   430      25.168136      25.168136      25.168136    6[6-(1,6),6-(1,6),6-(8,8)]
   431      26.323296      26.323296      26.323296    6[1-(0),6-(1,6),6-(6,6)]
   432      26.292423      26.292423      26.292423    6[1-(0),6-(1,6),6-(6,6)]
   433      25.104765      25.104765      25.104765    6[6-(1,6),6-(1,6),6-(1,6)]
   434      23.949605      23.949605      23.949605    6[1-(0),6-(1,6),6-(6,6)]
   435      23.980478      23.980478      23.980478    6[1-(0),6-(1,6),6-(6,6)]
   436      25.127508      25.127508      25.127508    6[1-(0),6-(1,6),6-(6,6)]
   437      24.183554      24.183554      24.183554    6[1-(0),6-(1,6),6-(6,6)]
   438      24.354144      24.354144      24.354144    6[6-(1,6),6-(1,6),6-(6,8)]
   439      17.119346      17.119346      17.119346    6[1-(0),6-(6,6),6-(6,8)]
   440      23.473554      23.473554      23.473554    6[6-(1,6),6-(6,6),8-(6)]
   441       8.336275       8.336275       8.336275    6[1-(0),1-(0),1-(0),8-(6)]
   442       13.54188       13.54188       13.54188    6[1-(0),1-(0),1-(0),8-(6)]
   443      19.483347      19.483347      19.483347    6[1-(0),1-(0),1-(0),8-(6)]
   444      13.073882      13.073882      13.073882    6[6-(6,6),8-(70),8-(70)]
   445      13.392327      13.392327      13.392327    6[6-(1,6),6-(1,6),6-(8,8)]
   446      14.581609      14.581609      14.581609    6[1-(0),6-(1,6),6-(6,6)]
   447      14.882182      14.882182      14.882182    6[1-(0),6-(1,6),6-(6,6)]
   448      13.995098      13.995098      13.995098    6[6-(1,6),6-(1,6),6-(1,6)]
   449      12.805815      12.805815      12.805815    6[1-(0),6-(1,6),6-(6,6)]
   450      12.505242      12.505242      12.505242    6[1-(0),6-(1,6),6-(6,6)]
   451      14.290797      14.290797      14.290797    6[1-(0),6-(1,6),6-(6,6)]
   452      13.701034      13.701034      13.701034    6[1-(0),6-(1,6),6-(6,6)]
   453      14.164077      14.164077      14.164077    6[6-(1,6),6-(1,6),6-(6,8)]
   454       5.374443       5.374443       5.374443    6[6-(1,6),6-(6,6),8-(6)]
   455       5.774123       5.774123       5.774123    6[1-(0),6-(6,6),6-(6,8)]
   456       6.839928       6.839928       6.839928    6[6-(1,6),6-(1,6),6-(6,8)]
   457      15.631187      15.631187      15.631187    6[6-(1,6),6-(6,6),8-(6)]
   458      15.231507      15.231507      15.231507    6[1-(0),6-(6,6),6-(6,8)]
   459       7.226611       7.226611       7.226611    6[1-(0),6-(1,6),6-(6,6)]
   460       6.791194       6.791194       6.791194    6[1-(0),6-(1,6),6-(6,6)]
   461       7.135634       7.135634       7.135634    6[6-(1,6),6-(1,6),6-(1,6)]
   462        8.09096        8.09096        8.09096    6[1-(0),6-(1,6),6-(6,6)]
   463       8.352541       8.352541       8.352541    6[1-(0),6-(1,6),6-(6,6)]
   464       7.662045       7.662045       7.662045    6[6-(1,6),6-(1,6),6-(8,8)]
   465       6.706719       6.706719       6.706719    6[1-(0),6-(1,6),6-(6,6)]
   466       6.445139       6.445139       6.445139    6[1-(0),6-(1,6),6-(6,6)]
   467       7.826144       7.826144       7.826144    6[6-(6,6),8-(70),8-(70)]
   468      27.520703      27.520703      27.520703    6[6-(6,6),8-(70),8-(70)]
   469      27.634428      27.634428      27.634428    6[6-(1,6),6-(1,6),6-(8,8)]
   470      26.479265      26.479265      26.479265    6[1-(0),6-(1,6),6-(6,6)]
   471       26.51013       26.51013       26.51013    6[1-(0),6-(1,6),6-(6,6)]
   472      27.697784      27.697784      27.697784    6[6-(1,6),6-(1,6),6-(1,6)]
   473      12.605947      12.605947      12.605947    6[1-(0),6-(1,6),6-(6,6)]
   474      12.575082      12.575082      12.575082    6[1-(0),6-(1,6),6-(6,6)]
   475      27.675034      27.675034      27.675034    6[1-(0),6-(1,6),6-(6,6)]
   476      12.371982      12.371982      12.371982    6[1-(0),6-(1,6),6-(6,6)]
   477      12.201384      12.201384      12.201384    6[6-(1,6),6-(1,6),6-(6,8)]
   478      27.559673      27.559673      27.559673    6[1-(0),6-(6,6),6-(6,8)]
   479      13.081969      13.081969      13.081969    6[6-(1,6),6-(6,6),8-(6)]
   480      20.095851      20.095851      20.095851    6[1-(0),1-(0),1-(0),8-(6)]
   481       6.766878       6.766878       6.766878    6[1-(0),1-(0),1-(0),8-(6)]
   482      17.072295      17.072295      17.072295    6[1-(0),1-(0),1-(0),8-(6)]
   483      21.197372      21.197372      21.197372    6[6-(6,6),8-(70),8-(70)]
   484      21.515809      21.515809      21.515809    6[6-(1,6),6-(1,6),6-(8,8)]
   485      22.705088      22.705088      22.705088    6[1-(0),6-(1,6),6-(6,6)]
   486      23.005654      23.005654      23.005654    6[1-(0),6-(1,6),6-(6,6)]
   487      22.118566      22.118566      22.118566    6[6-(1,6),6-(1,6),6-(1,6)]
   488      20.929287      20.929287      20.929287    6[1-(0),6-(1,6),6-(6,6)]
   489      20.628722      20.628722      20.628722    6[1-(0),6-(1,6),6-(6,6)]
   490      22.414257      22.414257      22.414257    6[1-(0),6-(1,6),6-(6,6)]
   491      21.824489      21.824489      21.824489    6[1-(0),6-(1,6),6-(6,6)]
   492      22.287524      22.287524      22.287524    6[6-(1,6),6-(1,6),6-(6,8)]
   493      21.621395      21.621395      21.621395    6[6-(1,6),6-(6,6),8-(6)]
   494      22.021067      22.021067      22.021067    6[1-(0),6-(6,6),6-(6,8)]
   495       14.96349       14.96349       14.96349    6[6-(1,6),6-(1,6),6-(6,8)]
   496      15.631243      15.631243      15.631243    6[6-(1,6),6-(6,6),8-(6)]
   497       23.35495       23.35495       23.35495    6[1-(0),6-(6,6),6-(6,8)]
   498      15.350164      15.350164      15.350164    6[1-(0),6-(1,6),6-(6,6)]
   499      14.914742      14.914742      14.914742    6[1-(0),6-(1,6),6-(6,6)]
   500      15.259174      15.259174      15.259174    6[6-(1,6),6-(1,6),6-(1,6)]
   501      16.214496      16.214496      16.214496    6[1-(0),6-(1,6),6-(6,6)]
   502      16.476069      16.476069      16.476069    6[1-(0),6-(1,6),6-(6,6)]
   503      15.785569      15.785569      15.785569    6[6-(1,6),6-(1,6),6-(8,8)]
   504      14.830248      14.830248      14.830248    6[1-(0),6-(1,6),6-(6,6)]
   505      14.568675      14.568675      14.568675    6[1-(0),6-(1,6),6-(6,6)]
   506       15.94966       15.94966       15.94966    6[6-(6,6),8-(70),8-(70)]
   507      19.397215      19.397215      19.397215    6[6-(6,6),8-(70),8-(70)]
   508      19.510948      19.510948      19.510948    6[6-(1,6),6-(1,6),6-(8,8)]
   509      18.355788      18.355788      18.355788    6[1-(0),6-(1,6),6-(6,6)]
   510      18.386661      18.386661      18.386661    6[1-(0),6-(1,6),6-(6,6)]
   511      19.574319      19.574319      19.574319    6[6-(1,6),6-(1,6),6-(1,6)]
   512      20.729479      20.729479      20.729479    6[1-(0),6-(1,6),6-(6,6)]
   513      20.698606      20.698606      20.698606    6[1-(0),6-(1,6),6-(6,6)]
   514      19.551578      19.551578      19.551578    6[1-(0),6-(1,6),6-(6,6)]
   515      20.495531      20.495531      20.495531    6[1-(0),6-(1,6),6-(6,6)]
   516      20.324942      20.324942      20.324942    6[6-(1,6),6-(1,6),6-(6,8)]
   517      11.312723      11.312723      11.312723    6[1-(0),6-(6,6),6-(6,8)]
   518      21.205532      21.205532      21.205532    6[6-(1,6),6-(6,6),8-(6)]
   519      20.095801      20.095801      20.095801    6[1-(0),1-(0),1-(0),8-(6)]
   520      23.013826      23.013826      23.013826    6[1-(0),1-(0),1-(0),8-(6)]
   521      25.195732      25.195732      25.195732    6[1-(0),1-(0),1-(0),8-(6)]
   522      15.358201      15.358201      15.358201    6[6-(6,6),8-(70),8-(70)]
   523      15.039757      15.039757      15.039757    6[6-(1,6),6-(1,6),6-(8,8)]
   524      13.850474      13.850474      13.850474    6[1-(0),6-(1,6),6-(6,6)]
   525      29.796902      29.796902      29.796902    6[1-(0),6-(1,6),6-(6,6)]
   526      14.436987      14.436987      14.436987    6[6-(1,6),6-(1,6),6-(1,6)]
   527      15.626269      15.626269      15.626269    6[1-(0),6-(1,6),6-(6,6)]
   528      15.926842      15.926842      15.926842    6[1-(0),6-(1,6),6-(6,6)]
   529      30.388288      30.388288      30.388288    6[1-(0),6-(1,6),6-(6,6)]
   530      30.978052      30.978052      30.978052    6[1-(0),6-(1,6),6-(6,6)]
   531      30.515009      30.515009      30.515009    6[6-(1,6),6-(1,6),6-(6,8)]
   532      23.057626      23.057626      23.057626    6[6-(1,6),6-(6,6),8-(6)]
   533      22.657946      22.657946      22.657946    6[1-(0),6-(6,6),6-(6,8)]
   534      13.468762      13.468762      13.468762    6[6-(1,6),6-(1,6),6-(6,8)]
   535       20.92452       20.92452       20.92452    6[6-(1,6),6-(6,6),8-(6)]
   536      29.447579      29.447579      29.447579    6[1-(0),6-(6,6),6-(6,8)]
   537      13.082079      13.082079      13.082079    6[1-(0),6-(1,6),6-(6,6)]
   538      13.517497      13.517497      13.517497    6[1-(0),6-(1,6),6-(6,6)]
   539      13.173057      13.173057      13.173057    6[6-(1,6),6-(1,6),6-(1,6)]
   540      12.217731      12.217731      12.217731    6[1-(0),6-(1,6),6-(6,6)]
   541       11.95615       11.95615       11.95615    6[1-(0),6-(1,6),6-(6,6)]
   542      12.646647      12.646647      12.646647    6[6-(1,6),6-(1,6),6-(8,8)]
   543      13.601973      13.601973      13.601973    6[1-(0),6-(1,6),6-(6,6)]
   544      13.863553      13.863553      13.863553    6[1-(0),6-(1,6),6-(6,6)]
   545      12.482548      12.482548      12.482548    6[6-(6,6),8-(70),8-(70)]
   546      17.158377      17.158377      17.158377    6[6-(6,6),8-(70),8-(70)]
   547      17.044652      17.044652      17.044652    6[6-(1,6),6-(1,6),6-(8,8)]
   548      18.199815      18.199815      18.199815    6[1-(0),6-(1,6),6-(6,6)]
   549      18.168949      18.168949      18.168949    6[1-(0),6-(1,6),6-(6,6)]
   550      16.981295      16.981295      16.981295    6[6-(1,6),6-(1,6),6-(1,6)]
   551      15.826132      15.826132      15.826132    6[1-(0),6-(1,6),6-(6,6)]
   552      15.856998      15.856998      15.856998    6[1-(0),6-(1,6),6-(6,6)]
   553      17.004045      17.004045      17.004045    6[1-(0),6-(1,6),6-(6,6)]
   554      16.060097      16.060097      16.060097    6[1-(0),6-(1,6),6-(6,6)]
   555      16.230694      16.230694      16.230694    6[6-(1,6),6-(1,6),6-(6,8)]
   556      17.119405      17.119405      17.119405    6[1-(0),6-(6,6),6-(6,8)]
   557       15.35011       15.35011       15.35011    6[6-(1,6),6-(6,6),8-(6)]
   558      24.583219      24.583219      24.583219    6[1-(0),1-(0),1-(0),8-(6)]
   559      13.541822      13.541822      13.541822    6[1-(0),1-(0),1-(0),8-(6)]
   560       27.60679       27.60679       27.60679    6[1-(0),1-(0),1-(0),8-(6)]
   561       9.787161       9.787161       9.787161    8[6-(6,8),70-(8,8,8,8,8)]
   562       7.954501       7.954501       7.954501    8[6-(6,8),70-(8,8,8,8,8)]
   563      12.909786      12.909786      12.909786    8[6-(6,8),70-(8,8,8,8,8)]
   564      27.285133      27.285133      27.285133    8[6-(6,8),70-(8,8,8,8,8)]
   565       8.323289       8.323289       8.323289    8[6-(1,1,1),6-(6,6)]
   566       12.43702       12.43702       12.43702    8[6-(1,1,1),6-(6,6)]
   567       6.115346       6.115346       6.115346    8[6-(6,8),70-(8,8,8,8,8)]
   568       8.172216       8.172216       8.172216    8[6-(6,8),70-(8,8,8,8,8)]
   569        9.96591        9.96591        9.96591    8[6-(1,1,1),6-(6,6)]
   570      18.645025      18.645025      18.645025    8[6-(6,8),70-(8,8,8,8,8)]
   571       4.230688       4.230688       4.230688    8[6-(6,8),70-(8,8,8,8,8)]
   572      23.645806      23.645806      23.645806    8[6-(6,8),70-(8,8,8,8,8)]
   573       25.51746       25.51746       25.51746    8[6-(6,8),70-(8,8,8,8,8)]
   574      11.985366      11.985366      11.985366    8[6-(1,1,1),6-(6,6)]
   575      15.995109      15.995109      15.995109    8[6-(1,1,1),6-(6,6)]
   576       6.069856       6.069856       6.069856    8[6-(6,8),70-(8,8,8,8,8)]
   577      20.259985      20.259985      20.259985    8[6-(6,8),70-(8,8,8,8,8)]
   578      18.466343      18.466343      18.466343    8[6-(1,1,1),6-(6,6)]
   579      10.521533      10.521533      10.521533    8[6-(6,8),70-(8,8,8,8,8)]
   580      12.354194      12.354194      12.354194    8[6-(6,8),70-(8,8,8,8,8)]
   581      15.522294      15.522294      15.522294    8[6-(6,8),70-(8,8,8,8,8)]
   582      17.393948      17.393948      17.393948    8[6-(6,8),70-(8,8,8,8,8)]
   583       11.98541       11.98541       11.98541    8[6-(1,1,1),6-(6,6)]
   584      15.995057      15.995057      15.995057    8[6-(1,1,1),6-(6,6)]
   585      14.193347      14.193347      14.193347    8[6-(6,8),70-(8,8,8,8,8)]
   586      12.136477      12.136477      12.136477    8[6-(6,8),70-(8,8,8,8,8)]
   587      10.342782      10.342782      10.342782    8[6-(1,1,1),6-(6,6)]
   588      17.910669      17.910669      17.910669    8[6-(6,8),70-(8,8,8,8,8)]
   589      16.078006      16.078006      16.078006    8[6-(6,8),70-(8,8,8,8,8)]
   590      21.033278      21.033278      21.033278    8[6-(6,8),70-(8,8,8,8,8)]
   591      19.161623      19.161623      19.161623    8[6-(6,8),70-(8,8,8,8,8)]
   592        8.32334        8.32334        8.32334    8[6-(1,1,1),6-(6,6)]
   593       12.43696       12.43696       12.43696    8[6-(1,1,1),6-(6,6)]
   594      14.238839      14.238839      14.238839    8[6-(6,8),70-(8,8,8,8,8)]
   595       16.29571       16.29571       16.29571    8[6-(6,8),70-(8,8,8,8,8)]
   596      18.089354      18.089354      18.089354    8[6-(1,1,1),6-(6,6)]
   597      22.706727      22.706727      22.706727    8[6-(6,8),70-(8,8,8,8,8)]
   598      24.539387      24.539387      24.539387    8[6-(6,8),70-(8,8,8,8,8)]
   599      19.584102      19.584102      19.584102    8[6-(6,8),70-(8,8,8,8,8)]
   600       5.208755       5.208755       5.208755    8[6-(6,8),70-(8,8,8,8,8)]
   601      24.170599      24.170599      24.170599    8[6-(1,1,1),6-(6,6)]
   602      20.056868      20.056868      20.056868    8[6-(1,1,1),6-(6,6)]
   603      26.378542      26.378542      26.378542    8[6-(6,8),70-(8,8,8,8,8)]
   604      24.321672      24.321672      24.321672    8[6-(6,8),70-(8,8,8,8,8)]
   605      22.527978      22.527978      22.527978    8[6-(1,1,1),6-(6,6)]
   606      13.848863      13.848863      13.848863    8[6-(6,8),70-(8,8,8,8,8)]
   607        28.2632        28.2632        28.2632    8[6-(6,8),70-(8,8,8,8,8)]
   608       8.848082       8.848082       8.848082    8[6-(6,8),70-(8,8,8,8,8)]
   609       6.976428       6.976428       6.976428    8[6-(6,8),70-(8,8,8,8,8)]
   610      20.508522      20.508522      20.508522    8[6-(1,1,1),6-(6,6)]
   611      16.498779      16.498779      16.498779    8[6-(1,1,1),6-(6,6)]
   612      26.424032      26.424032      26.424032    8[6-(6,8),70-(8,8,8,8,8)]
   613      12.233903      12.233903      12.233903    8[6-(6,8),70-(8,8,8,8,8)]
   614      14.027545      14.027545      14.027545    8[6-(1,1,1),6-(6,6)]
   615      21.972355      21.972355      21.972355    8[6-(6,8),70-(8,8,8,8,8)]
   616      20.139694      20.139694      20.139694    8[6-(6,8),70-(8,8,8,8,8)]
   617      16.971594      16.971594      16.971594    8[6-(6,8),70-(8,8,8,8,8)]
   618       15.09994       15.09994       15.09994    8[6-(6,8),70-(8,8,8,8,8)]
   619      20.508478      20.508478      20.508478    8[6-(1,1,1),6-(6,6)]
   620      16.498831      16.498831      16.498831    8[6-(1,1,1),6-(6,6)]
   621      18.300541      18.300541      18.300541    8[6-(6,8),70-(8,8,8,8,8)]
   622      20.357411      20.357411      20.357411    8[6-(6,8),70-(8,8,8,8,8)]
   623      22.151106      22.151106      22.151106    8[6-(1,1,1),6-(6,6)]
   624      14.583219      14.583219      14.583219    8[6-(6,8),70-(8,8,8,8,8)]
   625      16.415882      16.415882      16.415882    8[6-(6,8),70-(8,8,8,8,8)]
   626       11.46061       11.46061       11.46061    8[6-(6,8),70-(8,8,8,8,8)]
   627      13.332265      13.332265      13.332265    8[6-(6,8),70-(8,8,8,8,8)]
   628      24.170548      24.170548      24.170548    8[6-(1,1,1),6-(6,6)]
   629      20.056928      20.056928      20.056928    8[6-(1,1,1),6-(6,6)]
   630      18.255049      18.255049      18.255049    8[6-(6,8),70-(8,8,8,8,8)]
   631      16.198178      16.198178      16.198178    8[6-(6,8),70-(8,8,8,8,8)]
   632      14.404534      14.404534      14.404534    8[6-(1,1,1),6-(6,6)]
