# Supplementary material for: A collection of forcefield precursors for metal–organic frameworks
Source: RSC Adv. 2019 Nov 13;9(63):36492–507. doi: 10.1039/c9ra07327b (PMC9075174; doi:10.1039/c9ra07327b)
Supplement: RA-009-C9RA07327B-s889 [file RA-009-C9RA07327B-s889.txt]

GULWAM_clean

16.079800    0.000000    0.000000
0.000000    22.709600    0.000000
0.000000    0.000000    38.484000

     1        4.01995        4.01995        4.01995    70[8-(6),8-(6),8-(6),8-(6),8-(6),8-(6)]
     2        4.01995        4.01995        4.01995    70[8-(6),8-(6),8-(6),8-(6),8-(6),8-(6)]
     3       12.05985       12.05985       12.05985    70[8-(6),8-(6),8-(6),8-(6),8-(6),8-(6)]
     4       12.05985       12.05985       12.05985    70[8-(6),8-(6),8-(6),8-(6),8-(6),8-(6)]
     5         8.0399         8.0399         8.0399    70[8-(6),8-(6),8-(6),8-(6),8-(6),8-(6)]
     6            0.0            0.0            0.0    70[8-(6),8-(6),8-(6),8-(6),8-(6),8-(6)]
     7            0.0            0.0            0.0    70[8-(6),8-(6),8-(6),8-(6),8-(6),8-(6)]
     8         8.0399         8.0399         8.0399    70[8-(6),8-(6),8-(6),8-(6),8-(6),8-(6)]
     9       7.028481       7.028481       7.028481    1[6-(6,6)]
    10       6.327401       6.327401       6.327401    1[6-(6,6)]
    11       2.497193       2.497193       2.497193    1[6-(6,6)]
    12        3.19988        3.19988        3.19988    1[6-(6,6)]
    13       4.729069       4.729069       4.729069    1[6-(6,6)]
    14       2.161125       2.161125       2.161125    1[6-(6,6)]
    15      15.941514      15.941514      15.941514    1[6-(6,6)]
    16       4.380138       4.380138       4.380138    1[6-(6,6)]
    17      14.076257      14.076257      14.076257    1[6-(1,1,8)]
    18      14.417149      14.417149      14.417149    1[6-(1,1,8)]
    19      14.637442      14.637442      14.637442    1[6-(1,1,8)]
    20       2.064646       2.064646       2.064646    1[6-(6,6)]
    21      15.565246      15.565246      15.565246    1[6-(6,6)]
    22      14.237055      14.237055      14.237055    1[6-(6,6)]
    23       13.46844       13.46844       13.46844    1[6-(6,6)]
    24       1.111114       1.111114       1.111114    1[6-(6,6)]
    25       1.817017       1.817017       1.817017    1[6-(6,6)]
    26       7.449771       7.449771       7.449771    1[6-(6,6)]
    27       8.181402       8.181402       8.181402    1[6-(6,6)]
    28       6.205195       6.205195       6.205195    1[6-(6,6)]
    29       5.475172       5.475172       5.475172    1[6-(6,6)]
    30       8.263409       8.263409       8.263409    1[6-(6,6)]
    31       6.555734       6.555734       6.555734    1[6-(6,6)]
    32       8.853538       8.853538       8.853538    1[6-(6,6)]
    33       5.504116       5.504116       5.504116    1[6-(1,1,8)]
    34        5.61989        5.61989        5.61989    1[6-(1,1,8)]
    35       6.854819       6.854819       6.854819    1[6-(1,1,8)]
    36       1.011419       1.011419       1.011419    1[6-(6,6)]
    37       1.712499       1.712499       1.712499    1[6-(6,6)]
    38       5.542707       5.542707       5.542707    1[6-(6,6)]
    39        4.84002        4.84002        4.84002    1[6-(6,6)]
    40       3.310831       3.310831       3.310831    1[6-(6,6)]
    41       5.878775       5.878775       5.878775    1[6-(6,6)]
    42       8.178186       8.178186       8.178186    1[6-(6,6)]
    43       3.659762       3.659762       3.659762    1[6-(6,6)]
    44      10.043443      10.043443      10.043443    1[6-(1,1,8)]
    45       9.702551       9.702551       9.702551    1[6-(1,1,8)]
    46       9.482258       9.482258       9.482258    1[6-(1,1,8)]
    47       5.975254       5.975254       5.975254    1[6-(6,6)]
    48       8.554454       8.554454       8.554454    1[6-(6,6)]
    49       9.882645       9.882645       9.882645    1[6-(6,6)]
    50       10.65126       10.65126       10.65126    1[6-(6,6)]
    51       6.928786       6.928786       6.928786    1[6-(6,6)]
    52       6.222883       6.222883       6.222883    1[6-(6,6)]
    53       0.590129       0.590129       0.590129    1[6-(6,6)]
    54      15.938298      15.938298      15.938298    1[6-(6,6)]
    55       1.834705       1.834705       1.834705    1[6-(6,6)]
    56       2.564728       2.564728       2.564728    1[6-(6,6)]
    57      15.856291      15.856291      15.856291    1[6-(6,6)]
    58       1.484166       1.484166       1.484166    1[6-(6,6)]
    59      15.266162      15.266162      15.266162    1[6-(6,6)]
    60       2.535784       2.535784       2.535784    1[6-(1,1,8)]
    61        2.42001        2.42001        2.42001    1[6-(1,1,8)]
    62       1.185081       1.185081       1.185081    1[6-(1,1,8)]
    63       1.011419       1.011419       1.011419    1[6-(6,6)]
    64       1.712499       1.712499       1.712499    1[6-(6,6)]
    65       5.542707       5.542707       5.542707    1[6-(6,6)]
    66        4.84002        4.84002        4.84002    1[6-(6,6)]
    67       3.310831       3.310831       3.310831    1[6-(6,6)]
    68       5.878775       5.878775       5.878775    1[6-(6,6)]
    69       8.178186       8.178186       8.178186    1[6-(6,6)]
    70       3.659762       3.659762       3.659762    1[6-(6,6)]
    71      10.043443      10.043443      10.043443    1[6-(1,1,8)]
    72       9.702551       9.702551       9.702551    1[6-(1,1,8)]
    73       9.482258       9.482258       9.482258    1[6-(1,1,8)]
    74       5.975254       5.975254       5.975254    1[6-(6,6)]
    75       8.554454       8.554454       8.554454    1[6-(6,6)]
    76       9.882645       9.882645       9.882645    1[6-(6,6)]
    77       10.65126       10.65126       10.65126    1[6-(6,6)]
    78       6.928786       6.928786       6.928786    1[6-(6,6)]
    79       6.222883       6.222883       6.222883    1[6-(6,6)]
    80       0.590129       0.590129       0.590129    1[6-(6,6)]
    81      15.938298      15.938298      15.938298    1[6-(6,6)]
    82       1.834705       1.834705       1.834705    1[6-(6,6)]
    83       2.564728       2.564728       2.564728    1[6-(6,6)]
    84      15.856291      15.856291      15.856291    1[6-(6,6)]
    85       1.484166       1.484166       1.484166    1[6-(6,6)]
    86      15.266162      15.266162      15.266162    1[6-(6,6)]
    87       2.535784       2.535784       2.535784    1[6-(1,1,8)]
    88        2.42001        2.42001        2.42001    1[6-(1,1,8)]
    89       1.185081       1.185081       1.185081    1[6-(1,1,8)]
    90       7.028481       7.028481       7.028481    1[6-(6,6)]
    91       6.327401       6.327401       6.327401    1[6-(6,6)]
    92       2.497193       2.497193       2.497193    1[6-(6,6)]
    93        3.19988        3.19988        3.19988    1[6-(6,6)]
    94       4.729069       4.729069       4.729069    1[6-(6,6)]
    95       2.161125       2.161125       2.161125    1[6-(6,6)]
    96      15.941514      15.941514      15.941514    1[6-(6,6)]
    97       4.380138       4.380138       4.380138    1[6-(6,6)]
    98      14.076257      14.076257      14.076257    1[6-(1,1,8)]
    99      14.417149      14.417149      14.417149    1[6-(1,1,8)]
   100      14.637442      14.637442      14.637442    1[6-(1,1,8)]
   101       2.064646       2.064646       2.064646    1[6-(6,6)]
   102      15.565246      15.565246      15.565246    1[6-(6,6)]
   103      14.237055      14.237055      14.237055    1[6-(6,6)]
   104       13.46844       13.46844       13.46844    1[6-(6,6)]
   105       1.111114       1.111114       1.111114    1[6-(6,6)]
   106       1.817017       1.817017       1.817017    1[6-(6,6)]
   107       7.449771       7.449771       7.449771    1[6-(6,6)]
   108       8.181402       8.181402       8.181402    1[6-(6,6)]
   109       6.205195       6.205195       6.205195    1[6-(6,6)]
   110       5.475172       5.475172       5.475172    1[6-(6,6)]
   111       8.263409       8.263409       8.263409    1[6-(6,6)]
   112       6.555734       6.555734       6.555734    1[6-(6,6)]
   113       8.853538       8.853538       8.853538    1[6-(6,6)]
   114       5.504116       5.504116       5.504116    1[6-(1,1,8)]
   115        5.61989        5.61989        5.61989    1[6-(1,1,8)]
   116       6.854819       6.854819       6.854819    1[6-(1,1,8)]
   117       9.051319       9.051319       9.051319    1[6-(6,6)]
   118       9.752399       9.752399       9.752399    1[6-(6,6)]
   119      13.582607      13.582607      13.582607    1[6-(6,6)]
   120       12.87992       12.87992       12.87992    1[6-(6,6)]
   121      11.350731      11.350731      11.350731    1[6-(6,6)]
   122      13.918675      13.918675      13.918675    1[6-(6,6)]
   123       0.138286       0.138286       0.138286    1[6-(6,6)]
   124      11.699662      11.699662      11.699662    1[6-(6,6)]
   125       2.003543       2.003543       2.003543    1[6-(1,1,8)]
   126       1.662651       1.662651       1.662651    1[6-(1,1,8)]
   127       1.442358       1.442358       1.442358    1[6-(1,1,8)]
   128      14.015154      14.015154      14.015154    1[6-(6,6)]
   129       0.514554       0.514554       0.514554    1[6-(6,6)]
   130       1.842745       1.842745       1.842745    1[6-(6,6)]
   131        2.61136        2.61136        2.61136    1[6-(6,6)]
   132      14.968686      14.968686      14.968686    1[6-(6,6)]
   133      14.262783      14.262783      14.262783    1[6-(6,6)]
   134       8.630029       8.630029       8.630029    1[6-(6,6)]
   135       7.898398       7.898398       7.898398    1[6-(6,6)]
   136       9.874605       9.874605       9.874605    1[6-(6,6)]
   137      10.604628      10.604628      10.604628    1[6-(6,6)]
   138       7.816391       7.816391       7.816391    1[6-(6,6)]
   139       9.524066       9.524066       9.524066    1[6-(6,6)]
   140       7.226262       7.226262       7.226262    1[6-(6,6)]
   141      10.575684      10.575684      10.575684    1[6-(1,1,8)]
   142       10.45991       10.45991       10.45991    1[6-(1,1,8)]
   143       9.224981       9.224981       9.224981    1[6-(1,1,8)]
   144      15.068381      15.068381      15.068381    1[6-(6,6)]
   145      14.367301      14.367301      14.367301    1[6-(6,6)]
   146      10.537093      10.537093      10.537093    1[6-(6,6)]
   147       11.23978       11.23978       11.23978    1[6-(6,6)]
   148      12.768969      12.768969      12.768969    1[6-(6,6)]
   149      10.201025      10.201025      10.201025    1[6-(6,6)]
   150       7.901614       7.901614       7.901614    1[6-(6,6)]
   151      12.420038      12.420038      12.420038    1[6-(6,6)]
   152       6.036357       6.036357       6.036357    1[6-(1,1,8)]
   153       6.377249       6.377249       6.377249    1[6-(1,1,8)]
   154       6.597542       6.597542       6.597542    1[6-(1,1,8)]
   155      10.104546      10.104546      10.104546    1[6-(6,6)]
   156       7.525346       7.525346       7.525346    1[6-(6,6)]
   157       6.197155       6.197155       6.197155    1[6-(6,6)]
   158        5.42854        5.42854        5.42854    1[6-(6,6)]
   159       9.151014       9.151014       9.151014    1[6-(6,6)]
   160       9.856917       9.856917       9.856917    1[6-(6,6)]
   161      15.489671      15.489671      15.489671    1[6-(6,6)]
   162       0.141502       0.141502       0.141502    1[6-(6,6)]
   163      14.245095      14.245095      14.245095    1[6-(6,6)]
   164      13.515072      13.515072      13.515072    1[6-(6,6)]
   165       0.223509       0.223509       0.223509    1[6-(6,6)]
   166      14.595634      14.595634      14.595634    1[6-(6,6)]
   167       0.813638       0.813638       0.813638    1[6-(6,6)]
   168      13.544016      13.544016      13.544016    1[6-(1,1,8)]
   169       13.65979       13.65979       13.65979    1[6-(1,1,8)]
   170      14.894719      14.894719      14.894719    1[6-(1,1,8)]
   171      15.068381      15.068381      15.068381    1[6-(6,6)]
   172      14.367301      14.367301      14.367301    1[6-(6,6)]
   173      10.537093      10.537093      10.537093    1[6-(6,6)]
   174       11.23978       11.23978       11.23978    1[6-(6,6)]
   175      12.768969      12.768969      12.768969    1[6-(6,6)]
   176      10.201025      10.201025      10.201025    1[6-(6,6)]
   177       7.901614       7.901614       7.901614    1[6-(6,6)]
   178      12.420038      12.420038      12.420038    1[6-(6,6)]
   179       6.036357       6.036357       6.036357    1[6-(1,1,8)]
   180       6.377249       6.377249       6.377249    1[6-(1,1,8)]
   181       6.597542       6.597542       6.597542    1[6-(1,1,8)]
   182      10.104546      10.104546      10.104546    1[6-(6,6)]
   183       7.525346       7.525346       7.525346    1[6-(6,6)]
   184       6.197155       6.197155       6.197155    1[6-(6,6)]
   185        5.42854        5.42854        5.42854    1[6-(6,6)]
   186       9.151014       9.151014       9.151014    1[6-(6,6)]
   187       9.856917       9.856917       9.856917    1[6-(6,6)]
   188      15.489671      15.489671      15.489671    1[6-(6,6)]
   189       0.141502       0.141502       0.141502    1[6-(6,6)]
   190      14.245095      14.245095      14.245095    1[6-(6,6)]
   191      13.515072      13.515072      13.515072    1[6-(6,6)]
   192       0.223509       0.223509       0.223509    1[6-(6,6)]
   193      14.595634      14.595634      14.595634    1[6-(6,6)]
   194       0.813638       0.813638       0.813638    1[6-(6,6)]
   195      13.544016      13.544016      13.544016    1[6-(1,1,8)]
   196       13.65979       13.65979       13.65979    1[6-(1,1,8)]
   197      14.894719      14.894719      14.894719    1[6-(1,1,8)]
   198       9.051319       9.051319       9.051319    1[6-(6,6)]
   199       9.752399       9.752399       9.752399    1[6-(6,6)]
   200      13.582607      13.582607      13.582607    1[6-(6,6)]
   201       12.87992       12.87992       12.87992    1[6-(6,6)]
   202      11.350731      11.350731      11.350731    1[6-(6,6)]
   203      13.918675      13.918675      13.918675    1[6-(6,6)]
   204       0.138286       0.138286       0.138286    1[6-(6,6)]
   205      11.699662      11.699662      11.699662    1[6-(6,6)]
   206       2.003543       2.003543       2.003543    1[6-(1,1,8)]
   207       1.662651       1.662651       1.662651    1[6-(1,1,8)]
   208       1.442358       1.442358       1.442358    1[6-(1,1,8)]
   209      14.015154      14.015154      14.015154    1[6-(6,6)]
   210       0.514554       0.514554       0.514554    1[6-(6,6)]
   211       1.842745       1.842745       1.842745    1[6-(6,6)]
   212        2.61136        2.61136        2.61136    1[6-(6,6)]
   213      14.968686      14.968686      14.968686    1[6-(6,6)]
   214      14.262783      14.262783      14.262783    1[6-(6,6)]
   215       8.630029       8.630029       8.630029    1[6-(6,6)]
   216       7.898398       7.898398       7.898398    1[6-(6,6)]
   217       9.874605       9.874605       9.874605    1[6-(6,6)]
   218      10.604628      10.604628      10.604628    1[6-(6,6)]
   219       7.816391       7.816391       7.816391    1[6-(6,6)]
   220       9.524066       9.524066       9.524066    1[6-(6,6)]
   221       7.226262       7.226262       7.226262    1[6-(6,6)]
   222      10.575684      10.575684      10.575684    1[6-(1,1,8)]
   223       10.45991       10.45991       10.45991    1[6-(1,1,8)]
   224       9.224981       9.224981       9.224981    1[6-(1,1,8)]
   225       5.589338       5.589338       5.589338    6[6-(6,6),8-(70),8-(70)]
   226       5.184128       5.184128       5.184128    6[6-(1,6),6-(1,6),6-(8,8)]
   227       6.119972       6.119972       6.119972    6[1-(0),6-(1,6),6-(6,6)]
   228       5.700289       5.700289       5.700289    6[1-(0),6-(1,6),6-(6,6)]
   229       4.343154       4.343154       4.343154    6[6-(1,6),6-(1,6),6-(1,6)]
   230       3.405702       3.405702       3.405702    6[1-(0),6-(1,6),6-(6,6)]
   231       3.826992       3.826992       3.826992    6[1-(0),6-(1,6),6-(6,6)]
   232       4.010302       4.010302       4.010302    6[1-(0),6-(1,6),6-(6,6)]
   233        2.87346        2.87346        2.87346    6[1-(0),6-(1,6),6-(6,6)]
   234       2.526137       2.526137       2.526137    6[6-(1,6),6-(1,6),6-(6,8)]
   235       1.172217       1.172217       1.172217    6[6-(1,6),6-(6,6),8-(6)]
   236       0.767006       0.767006       0.767006    6[1-(0),6-(6,6),6-(6,8)]
   237       1.715715       1.715715       1.715715    6[6-(1,6),6-(1,6),6-(6,8)]
   238       3.069634       3.069634       3.069634    6[6-(1,6),6-(6,6),8-(0)]
   239       3.474845       3.474845       3.474845    6[1-(0),6-(6,6),6-(6,8)]
   240      14.676033      14.676033      14.676033    6[1-(0),1-(0),1-(0),8-(6)]
   241       1.358743       1.358743       1.358743    6[1-(0),6-(1,6),6-(6,6)]
   242       0.233157       0.233157       0.233157    6[1-(0),6-(1,6),6-(6,6)]
   243       0.064319       0.064319       0.064319    6[6-(1,6),6-(1,6),6-(1,6)]
   244      14.844871      14.844871      14.844871    6[1-(0),6-(1,6),6-(6,6)]
   245      14.370517      14.370517      14.370517    6[1-(0),6-(1,6),6-(6,6)]
   246       15.28385       15.28385       15.28385    6[6-(1,6),6-(1,6),6-(8,8)]
   247       0.490434       0.490434       0.490434    6[1-(0),6-(1,6),6-(6,6)]
   248       0.918157       0.918157       0.918157    6[1-(0),6-(1,6),6-(6,6)]
   249      14.769296      14.769296      14.769296    6[6-(6,6),8-(70),8-(70)]
   250       5.849831       5.849831       5.849831    6[6-(6,6),8-(70),8-(70)]
   251       6.390113       6.390113       6.390113    6[6-(1,6),6-(1,6),6-(8,8)]
   252       7.200534       7.200534       7.200534    6[1-(0),6-(1,6),6-(6,6)]
   253       7.639513       7.639513       7.639513    6[1-(0),6-(1,6),6-(6,6)]
   254       7.266462       7.266462       7.266462    6[6-(1,6),6-(1,6),6-(1,6)]
   255        6.45604        6.45604        6.45604    6[1-(0),6-(1,6),6-(6,6)]
   256       6.017061       6.017061       6.017061    6[1-(0),6-(1,6),6-(6,6)]
   257       7.628257       7.628257       7.628257    6[1-(0),6-(1,6),6-(6,6)]
   258        7.22787        7.22787        7.22787    6[1-(0),6-(1,6),6-(6,6)]
   259       7.678104       7.678104       7.678104    6[6-(1,6),6-(1,6),6-(6,8)]
   260       8.496566       8.496566       8.496566    6[1-(0),6-(6,6),6-(6,8)]
   261       7.293797       7.293797       7.293797    6[6-(1,6),6-(6,6),8-(6)]
   262       6.094244       6.094244       6.094244    6[1-(0),1-(0),1-(0),8-(6)]
   263       2.450562       2.450562       2.450562    6[6-(6,6),8-(70),8-(70)]
   264       2.855772       2.855772       2.855772    6[6-(1,6),6-(1,6),6-(8,8)]
   265       1.919928       1.919928       1.919928    6[1-(0),6-(1,6),6-(6,6)]
   266       2.339611       2.339611       2.339611    6[1-(0),6-(1,6),6-(6,6)]
   267       3.696746       3.696746       3.696746    6[6-(1,6),6-(1,6),6-(1,6)]
   268       4.634198       4.634198       4.634198    6[1-(0),6-(1,6),6-(6,6)]
   269       4.212908       4.212908       4.212908    6[1-(0),6-(1,6),6-(6,6)]
   270       4.029598       4.029598       4.029598    6[1-(0),6-(1,6),6-(6,6)]
   271        5.16644        5.16644        5.16644    6[1-(0),6-(1,6),6-(6,6)]
   272       5.513763       5.513763       5.513763    6[6-(1,6),6-(1,6),6-(6,8)]
   273       6.867683       6.867683       6.867683    6[6-(1,6),6-(6,6),8-(6)]
   274       7.272894       7.272894       7.272894    6[1-(0),6-(6,6),6-(6,8)]
   275       6.324185       6.324185       6.324185    6[6-(1,6),6-(1,6),6-(6,8)]
   276       4.970266       4.970266       4.970266    6[6-(1,6),6-(6,6),8-(0)]
   277       4.565055       4.565055       4.565055    6[1-(0),6-(6,6),6-(6,8)]
   278       9.443667       9.443667       9.443667    6[1-(0),1-(0),1-(0),8-(6)]
   279       6.681157       6.681157       6.681157    6[1-(0),6-(1,6),6-(6,6)]
   280       7.806743       7.806743       7.806743    6[1-(0),6-(1,6),6-(6,6)]
   281       7.975581       7.975581       7.975581    6[6-(1,6),6-(1,6),6-(1,6)]
   282       9.274829       9.274829       9.274829    6[1-(0),6-(1,6),6-(6,6)]
   283       9.749183       9.749183       9.749183    6[1-(0),6-(1,6),6-(6,6)]
   284        8.83585        8.83585        8.83585    6[6-(1,6),6-(1,6),6-(8,8)]
   285       7.549466       7.549466       7.549466    6[1-(0),6-(1,6),6-(6,6)]
   286       7.121743       7.121743       7.121743    6[1-(0),6-(1,6),6-(6,6)]
   287       9.350404       9.350404       9.350404    6[6-(6,6),8-(70),8-(70)]
   288       2.190069       2.190069       2.190069    6[6-(6,6),8-(70),8-(70)]
   289       1.649787       1.649787       1.649787    6[6-(1,6),6-(1,6),6-(8,8)]
   290       0.839366       0.839366       0.839366    6[1-(0),6-(1,6),6-(6,6)]
   291       0.400387       0.400387       0.400387    6[1-(0),6-(1,6),6-(6,6)]
   292       0.773438       0.773438       0.773438    6[6-(1,6),6-(1,6),6-(1,6)]
   293        1.58386        1.58386        1.58386    6[1-(0),6-(1,6),6-(6,6)]
   294       2.022839       2.022839       2.022839    6[1-(0),6-(1,6),6-(6,6)]
   295       0.411643       0.411643       0.411643    6[1-(0),6-(1,6),6-(6,6)]
   296        0.81203        0.81203        0.81203    6[1-(0),6-(1,6),6-(6,6)]
   297       0.361795       0.361795       0.361795    6[6-(1,6),6-(1,6),6-(6,8)]
   298      15.623134      15.623134      15.623134    6[1-(0),6-(6,6),6-(6,8)]
   299       0.746103       0.746103       0.746103    6[6-(1,6),6-(6,6),8-(6)]
   300       1.945656       1.945656       1.945656    6[1-(0),1-(0),1-(0),8-(6)]
   301       2.450562       2.450562       2.450562    6[6-(6,6),8-(70),8-(70)]
   302       2.855772       2.855772       2.855772    6[6-(1,6),6-(1,6),6-(8,8)]
   303       1.919928       1.919928       1.919928    6[1-(0),6-(1,6),6-(6,6)]
   304       2.339611       2.339611       2.339611    6[1-(0),6-(1,6),6-(6,6)]
   305       3.696746       3.696746       3.696746    6[6-(1,6),6-(1,6),6-(1,6)]
   306       4.634198       4.634198       4.634198    6[1-(0),6-(1,6),6-(6,6)]
   307       4.212908       4.212908       4.212908    6[1-(0),6-(1,6),6-(6,6)]
   308       4.029598       4.029598       4.029598    6[1-(0),6-(1,6),6-(6,6)]
   309        5.16644        5.16644        5.16644    6[1-(0),6-(1,6),6-(6,6)]
   310       5.513763       5.513763       5.513763    6[6-(1,6),6-(1,6),6-(6,8)]
   311       6.867683       6.867683       6.867683    6[6-(1,6),6-(6,6),8-(6)]
   312       7.272894       7.272894       7.272894    6[1-(0),6-(6,6),6-(6,8)]
   313       6.324185       6.324185       6.324185    6[6-(1,6),6-(1,6),6-(6,8)]
   314       4.970266       4.970266       4.970266    6[6-(1,6),6-(6,6),8-(0)]
   315       4.565055       4.565055       4.565055    6[1-(0),6-(6,6),6-(6,8)]
   316       9.443667       9.443667       9.443667    6[1-(0),1-(0),1-(0),8-(6)]
   317       6.681157       6.681157       6.681157    6[1-(0),6-(1,6),6-(6,6)]
   318       7.806743       7.806743       7.806743    6[1-(0),6-(1,6),6-(6,6)]
   319       7.975581       7.975581       7.975581    6[6-(1,6),6-(1,6),6-(1,6)]
   320       9.274829       9.274829       9.274829    6[1-(0),6-(1,6),6-(6,6)]
   321       9.749183       9.749183       9.749183    6[1-(0),6-(1,6),6-(6,6)]
   322        8.83585        8.83585        8.83585    6[6-(1,6),6-(1,6),6-(8,8)]
   323       7.549466       7.549466       7.549466    6[1-(0),6-(1,6),6-(6,6)]
   324       7.121743       7.121743       7.121743    6[1-(0),6-(1,6),6-(6,6)]
   325       9.350404       9.350404       9.350404    6[6-(6,6),8-(70),8-(70)]
   326       2.190069       2.190069       2.190069    6[6-(6,6),8-(70),8-(70)]
   327       1.649787       1.649787       1.649787    6[6-(1,6),6-(1,6),6-(8,8)]
   328       0.839366       0.839366       0.839366    6[1-(0),6-(1,6),6-(6,6)]
   329       0.400387       0.400387       0.400387    6[1-(0),6-(1,6),6-(6,6)]
   330       0.773438       0.773438       0.773438    6[6-(1,6),6-(1,6),6-(1,6)]
   331        1.58386        1.58386        1.58386    6[1-(0),6-(1,6),6-(6,6)]
   332       2.022839       2.022839       2.022839    6[1-(0),6-(1,6),6-(6,6)]
   333       0.411643       0.411643       0.411643    6[1-(0),6-(1,6),6-(6,6)]
   334        0.81203        0.81203        0.81203    6[1-(0),6-(1,6),6-(6,6)]
   335       0.361795       0.361795       0.361795    6[6-(1,6),6-(1,6),6-(6,8)]
   336      15.623134      15.623134      15.623134    6[1-(0),6-(6,6),6-(6,8)]
   337       0.746103       0.746103       0.746103    6[6-(1,6),6-(6,6),8-(6)]
   338       1.945656       1.945656       1.945656    6[1-(0),1-(0),1-(0),8-(6)]
   339       5.589338       5.589338       5.589338    6[6-(6,6),8-(70),8-(70)]
   340       5.184128       5.184128       5.184128    6[6-(1,6),6-(1,6),6-(8,8)]
   341       6.119972       6.119972       6.119972    6[1-(0),6-(1,6),6-(6,6)]
   342       5.700289       5.700289       5.700289    6[1-(0),6-(1,6),6-(6,6)]
   343       4.343154       4.343154       4.343154    6[6-(1,6),6-(1,6),6-(1,6)]
   344       3.405702       3.405702       3.405702    6[1-(0),6-(1,6),6-(6,6)]
   345       3.826992       3.826992       3.826992    6[1-(0),6-(1,6),6-(6,6)]
   346       4.010302       4.010302       4.010302    6[1-(0),6-(1,6),6-(6,6)]
   347        2.87346        2.87346        2.87346    6[1-(0),6-(1,6),6-(6,6)]
   348       2.526137       2.526137       2.526137    6[6-(1,6),6-(1,6),6-(6,8)]
   349       1.172217       1.172217       1.172217    6[6-(1,6),6-(6,6),8-(6)]
   350       0.767006       0.767006       0.767006    6[1-(0),6-(6,6),6-(6,8)]
   351       1.715715       1.715715       1.715715    6[6-(1,6),6-(1,6),6-(6,8)]
   352       3.069634       3.069634       3.069634    6[6-(1,6),6-(6,6),8-(0)]
   353       3.474845       3.474845       3.474845    6[1-(0),6-(6,6),6-(6,8)]
   354      14.676033      14.676033      14.676033    6[1-(0),1-(0),1-(0),8-(6)]
   355       1.358743       1.358743       1.358743    6[1-(0),6-(1,6),6-(6,6)]
   356       0.233157       0.233157       0.233157    6[1-(0),6-(1,6),6-(6,6)]
   357       0.064319       0.064319       0.064319    6[6-(1,6),6-(1,6),6-(1,6)]
   358      14.844871      14.844871      14.844871    6[1-(0),6-(1,6),6-(6,6)]
   359      14.370517      14.370517      14.370517    6[1-(0),6-(1,6),6-(6,6)]
   360       15.28385       15.28385       15.28385    6[6-(1,6),6-(1,6),6-(8,8)]
   361       0.490434       0.490434       0.490434    6[1-(0),6-(1,6),6-(6,6)]
   362       0.918157       0.918157       0.918157    6[1-(0),6-(1,6),6-(6,6)]
   363      14.769296      14.769296      14.769296    6[6-(6,6),8-(70),8-(70)]
   364       5.849831       5.849831       5.849831    6[6-(6,6),8-(70),8-(70)]
   365       6.390113       6.390113       6.390113    6[6-(1,6),6-(1,6),6-(8,8)]
   366       7.200534       7.200534       7.200534    6[1-(0),6-(1,6),6-(6,6)]
   367       7.639513       7.639513       7.639513    6[1-(0),6-(1,6),6-(6,6)]
   368       7.266462       7.266462       7.266462    6[6-(1,6),6-(1,6),6-(1,6)]
   369        6.45604        6.45604        6.45604    6[1-(0),6-(1,6),6-(6,6)]
   370       6.017061       6.017061       6.017061    6[1-(0),6-(1,6),6-(6,6)]
   371       7.628257       7.628257       7.628257    6[1-(0),6-(1,6),6-(6,6)]
   372        7.22787        7.22787        7.22787    6[1-(0),6-(1,6),6-(6,6)]
   373       7.678104       7.678104       7.678104    6[6-(1,6),6-(1,6),6-(6,8)]
   374       8.496566       8.496566       8.496566    6[1-(0),6-(6,6),6-(6,8)]
   375       7.293797       7.293797       7.293797    6[6-(1,6),6-(6,6),8-(6)]
   376       6.094244       6.094244       6.094244    6[1-(0),1-(0),1-(0),8-(6)]
   377      10.490462      10.490462      10.490462    6[6-(6,6),8-(70),8-(70)]
   378      10.895672      10.895672      10.895672    6[6-(1,6),6-(1,6),6-(8,8)]
   379       9.959828       9.959828       9.959828    6[1-(0),6-(1,6),6-(6,6)]
   380      10.379511      10.379511      10.379511    6[1-(0),6-(1,6),6-(6,6)]
   381      11.736646      11.736646      11.736646    6[6-(1,6),6-(1,6),6-(1,6)]
   382      12.674098      12.674098      12.674098    6[1-(0),6-(1,6),6-(6,6)]
   383      12.252808      12.252808      12.252808    6[1-(0),6-(1,6),6-(6,6)]
   384      12.069498      12.069498      12.069498    6[1-(0),6-(1,6),6-(6,6)]
   385       13.20634       13.20634       13.20634    6[1-(0),6-(1,6),6-(6,6)]
   386      13.553663      13.553663      13.553663    6[6-(1,6),6-(1,6),6-(6,8)]
   387      14.907583      14.907583      14.907583    6[6-(1,6),6-(6,6),8-(6)]
   388      15.312794      15.312794      15.312794    6[1-(0),6-(6,6),6-(6,8)]
   389      14.364085      14.364085      14.364085    6[6-(1,6),6-(1,6),6-(6,8)]
   390      13.010166      13.010166      13.010166    6[6-(1,6),6-(6,6),8-(0)]
   391      12.604955      12.604955      12.604955    6[1-(0),6-(6,6),6-(6,8)]
   392       1.403767       1.403767       1.403767    6[1-(0),1-(0),1-(0),8-(6)]
   393      14.721057      14.721057      14.721057    6[1-(0),6-(1,6),6-(6,6)]
   394      15.846643      15.846643      15.846643    6[1-(0),6-(1,6),6-(6,6)]
   395      16.015481      16.015481      16.015481    6[6-(1,6),6-(1,6),6-(1,6)]
   396       1.234929       1.234929       1.234929    6[1-(0),6-(1,6),6-(6,6)]
   397       1.709283       1.709283       1.709283    6[1-(0),6-(1,6),6-(6,6)]
   398        0.79595        0.79595        0.79595    6[6-(1,6),6-(1,6),6-(8,8)]
   399      15.589366      15.589366      15.589366    6[1-(0),6-(1,6),6-(6,6)]
   400      15.161643      15.161643      15.161643    6[1-(0),6-(1,6),6-(6,6)]
   401       1.310504       1.310504       1.310504    6[6-(6,6),8-(70),8-(70)]
   402      10.229969      10.229969      10.229969    6[6-(6,6),8-(70),8-(70)]
   403       9.689687       9.689687       9.689687    6[6-(1,6),6-(1,6),6-(8,8)]
   404       8.879266       8.879266       8.879266    6[1-(0),6-(1,6),6-(6,6)]
   405       8.440287       8.440287       8.440287    6[1-(0),6-(1,6),6-(6,6)]
   406       8.813338       8.813338       8.813338    6[6-(1,6),6-(1,6),6-(1,6)]
   407        9.62376        9.62376        9.62376    6[1-(0),6-(1,6),6-(6,6)]
   408      10.062739      10.062739      10.062739    6[1-(0),6-(1,6),6-(6,6)]
   409       8.451543       8.451543       8.451543    6[1-(0),6-(1,6),6-(6,6)]
   410        8.85193        8.85193        8.85193    6[1-(0),6-(1,6),6-(6,6)]
   411       8.401695       8.401695       8.401695    6[6-(1,6),6-(1,6),6-(6,8)]
   412       7.583234       7.583234       7.583234    6[1-(0),6-(6,6),6-(6,8)]
   413       8.786003       8.786003       8.786003    6[6-(1,6),6-(6,6),8-(6)]
   414       9.985556       9.985556       9.985556    6[1-(0),1-(0),1-(0),8-(6)]
   415      13.629238      13.629238      13.629238    6[6-(6,6),8-(70),8-(70)]
   416      13.224028      13.224028      13.224028    6[6-(1,6),6-(1,6),6-(8,8)]
   417      14.159872      14.159872      14.159872    6[1-(0),6-(1,6),6-(6,6)]
   418      13.740189      13.740189      13.740189    6[1-(0),6-(1,6),6-(6,6)]
   419      12.383054      12.383054      12.383054    6[6-(1,6),6-(1,6),6-(1,6)]
   420      11.445602      11.445602      11.445602    6[1-(0),6-(1,6),6-(6,6)]
   421      11.866892      11.866892      11.866892    6[1-(0),6-(1,6),6-(6,6)]
   422      12.050202      12.050202      12.050202    6[1-(0),6-(1,6),6-(6,6)]
   423       10.91336       10.91336       10.91336    6[1-(0),6-(1,6),6-(6,6)]
   424      10.566037      10.566037      10.566037    6[6-(1,6),6-(1,6),6-(6,8)]
   425       9.212117       9.212117       9.212117    6[6-(1,6),6-(6,6),8-(6)]
   426       8.806906       8.806906       8.806906    6[1-(0),6-(6,6),6-(6,8)]
   427       9.755615       9.755615       9.755615    6[6-(1,6),6-(1,6),6-(6,8)]
   428      11.109534      11.109534      11.109534    6[6-(1,6),6-(6,6),8-(0)]
   429      11.514745      11.514745      11.514745    6[1-(0),6-(6,6),6-(6,8)]
   430       6.636133       6.636133       6.636133    6[1-(0),1-(0),1-(0),8-(6)]
   431       9.398643       9.398643       9.398643    6[1-(0),6-(1,6),6-(6,6)]
   432       8.273057       8.273057       8.273057    6[1-(0),6-(1,6),6-(6,6)]
   433       8.104219       8.104219       8.104219    6[6-(1,6),6-(1,6),6-(1,6)]
   434       6.804971       6.804971       6.804971    6[1-(0),6-(1,6),6-(6,6)]
   435       6.330617       6.330617       6.330617    6[1-(0),6-(1,6),6-(6,6)]
   436        7.24395        7.24395        7.24395    6[6-(1,6),6-(1,6),6-(8,8)]
   437       8.530334       8.530334       8.530334    6[1-(0),6-(1,6),6-(6,6)]
   438       8.958057       8.958057       8.958057    6[1-(0),6-(1,6),6-(6,6)]
   439       6.729396       6.729396       6.729396    6[6-(6,6),8-(70),8-(70)]
   440      13.889731      13.889731      13.889731    6[6-(6,6),8-(70),8-(70)]
   441      14.430013      14.430013      14.430013    6[6-(1,6),6-(1,6),6-(8,8)]
   442      15.240434      15.240434      15.240434    6[1-(0),6-(1,6),6-(6,6)]
   443      15.679413      15.679413      15.679413    6[1-(0),6-(1,6),6-(6,6)]
   444      15.306362      15.306362      15.306362    6[6-(1,6),6-(1,6),6-(1,6)]
   445       14.49594       14.49594       14.49594    6[1-(0),6-(1,6),6-(6,6)]
   446      14.056961      14.056961      14.056961    6[1-(0),6-(1,6),6-(6,6)]
   447      15.668157      15.668157      15.668157    6[1-(0),6-(1,6),6-(6,6)]
   448       15.26777       15.26777       15.26777    6[1-(0),6-(1,6),6-(6,6)]
   449      15.718004      15.718004      15.718004    6[6-(1,6),6-(1,6),6-(6,8)]
   450       0.456666       0.456666       0.456666    6[1-(0),6-(6,6),6-(6,8)]
   451      15.333697      15.333697      15.333697    6[6-(1,6),6-(6,6),8-(6)]
   452      14.134144      14.134144      14.134144    6[1-(0),1-(0),1-(0),8-(6)]
   453      13.629238      13.629238      13.629238    6[6-(6,6),8-(70),8-(70)]
   454      13.224028      13.224028      13.224028    6[6-(1,6),6-(1,6),6-(8,8)]
   455      14.159872      14.159872      14.159872    6[1-(0),6-(1,6),6-(6,6)]
   456      13.740189      13.740189      13.740189    6[1-(0),6-(1,6),6-(6,6)]
   457      12.383054      12.383054      12.383054    6[6-(1,6),6-(1,6),6-(1,6)]
   458      11.445602      11.445602      11.445602    6[1-(0),6-(1,6),6-(6,6)]
   459      11.866892      11.866892      11.866892    6[1-(0),6-(1,6),6-(6,6)]
   460      12.050202      12.050202      12.050202    6[1-(0),6-(1,6),6-(6,6)]
   461       10.91336       10.91336       10.91336    6[1-(0),6-(1,6),6-(6,6)]
   462      10.566037      10.566037      10.566037    6[6-(1,6),6-(1,6),6-(6,8)]
   463       9.212117       9.212117       9.212117    6[6-(1,6),6-(6,6),8-(6)]
   464       8.806906       8.806906       8.806906    6[1-(0),6-(6,6),6-(6,8)]
   465       9.755615       9.755615       9.755615    6[6-(1,6),6-(1,6),6-(6,8)]
   466      11.109534      11.109534      11.109534    6[6-(1,6),6-(6,6),8-(0)]
   467      11.514745      11.514745      11.514745    6[1-(0),6-(6,6),6-(6,8)]
   468       6.636133       6.636133       6.636133    6[1-(0),1-(0),1-(0),8-(6)]
   469       9.398643       9.398643       9.398643    6[1-(0),6-(1,6),6-(6,6)]
   470       8.273057       8.273057       8.273057    6[1-(0),6-(1,6),6-(6,6)]
   471       8.104219       8.104219       8.104219    6[6-(1,6),6-(1,6),6-(1,6)]
   472       6.804971       6.804971       6.804971    6[1-(0),6-(1,6),6-(6,6)]
   473       6.330617       6.330617       6.330617    6[1-(0),6-(1,6),6-(6,6)]
   474        7.24395        7.24395        7.24395    6[6-(1,6),6-(1,6),6-(8,8)]
   475       8.530334       8.530334       8.530334    6[1-(0),6-(1,6),6-(6,6)]
   476       8.958057       8.958057       8.958057    6[1-(0),6-(1,6),6-(6,6)]
   477       6.729396       6.729396       6.729396    6[6-(6,6),8-(70),8-(70)]
   478      13.889731      13.889731      13.889731    6[6-(6,6),8-(70),8-(70)]
   479      14.430013      14.430013      14.430013    6[6-(1,6),6-(1,6),6-(8,8)]
   480      15.240434      15.240434      15.240434    6[1-(0),6-(1,6),6-(6,6)]
   481      15.679413      15.679413      15.679413    6[1-(0),6-(1,6),6-(6,6)]
   482      15.306362      15.306362      15.306362    6[6-(1,6),6-(1,6),6-(1,6)]
   483       14.49594       14.49594       14.49594    6[1-(0),6-(1,6),6-(6,6)]
   484      14.056961      14.056961      14.056961    6[1-(0),6-(1,6),6-(6,6)]
   485      15.668157      15.668157      15.668157    6[1-(0),6-(1,6),6-(6,6)]
   486       15.26777       15.26777       15.26777    6[1-(0),6-(1,6),6-(6,6)]
   487      15.718004      15.718004      15.718004    6[6-(1,6),6-(1,6),6-(6,8)]
   488       0.456666       0.456666       0.456666    6[1-(0),6-(6,6),6-(6,8)]
   489      15.333697      15.333697      15.333697    6[6-(1,6),6-(6,6),8-(6)]
   490      14.134144      14.134144      14.134144    6[1-(0),1-(0),1-(0),8-(6)]
   491      10.490462      10.490462      10.490462    6[6-(6,6),8-(70),8-(70)]
   492      10.895672      10.895672      10.895672    6[6-(1,6),6-(1,6),6-(8,8)]
   493       9.959828       9.959828       9.959828    6[1-(0),6-(1,6),6-(6,6)]
   494      10.379511      10.379511      10.379511    6[1-(0),6-(1,6),6-(6,6)]
   495      11.736646      11.736646      11.736646    6[6-(1,6),6-(1,6),6-(1,6)]
   496      12.674098      12.674098      12.674098    6[1-(0),6-(1,6),6-(6,6)]
   497      12.252808      12.252808      12.252808    6[1-(0),6-(1,6),6-(6,6)]
   498      12.069498      12.069498      12.069498    6[1-(0),6-(1,6),6-(6,6)]
   499       13.20634       13.20634       13.20634    6[1-(0),6-(1,6),6-(6,6)]
   500      13.553663      13.553663      13.553663    6[6-(1,6),6-(1,6),6-(6,8)]
   501      14.907583      14.907583      14.907583    6[6-(1,6),6-(6,6),8-(6)]
   502      15.312794      15.312794      15.312794    6[1-(0),6-(6,6),6-(6,8)]
   503      14.364085      14.364085      14.364085    6[6-(1,6),6-(1,6),6-(6,8)]
   504      13.010166      13.010166      13.010166    6[6-(1,6),6-(6,6),8-(0)]
   505      12.604955      12.604955      12.604955    6[1-(0),6-(6,6),6-(6,8)]
   506       1.403767       1.403767       1.403767    6[1-(0),1-(0),1-(0),8-(6)]
   507      14.721057      14.721057      14.721057    6[1-(0),6-(1,6),6-(6,6)]
   508      15.846643      15.846643      15.846643    6[1-(0),6-(1,6),6-(6,6)]
   509      16.015481      16.015481      16.015481    6[6-(1,6),6-(1,6),6-(1,6)]
   510       1.234929       1.234929       1.234929    6[1-(0),6-(1,6),6-(6,6)]
   511       1.709283       1.709283       1.709283    6[1-(0),6-(1,6),6-(6,6)]
   512        0.79595        0.79595        0.79595    6[6-(1,6),6-(1,6),6-(8,8)]
   513      15.589366      15.589366      15.589366    6[1-(0),6-(1,6),6-(6,6)]
   514      15.161643      15.161643      15.161643    6[1-(0),6-(1,6),6-(6,6)]
   515       1.310504       1.310504       1.310504    6[6-(6,6),8-(70),8-(70)]
   516      10.229969      10.229969      10.229969    6[6-(6,6),8-(70),8-(70)]
   517       9.689687       9.689687       9.689687    6[6-(1,6),6-(1,6),6-(8,8)]
   518       8.879266       8.879266       8.879266    6[1-(0),6-(1,6),6-(6,6)]
   519       8.440287       8.440287       8.440287    6[1-(0),6-(1,6),6-(6,6)]
   520       8.813338       8.813338       8.813338    6[6-(1,6),6-(1,6),6-(1,6)]
   521        9.62376        9.62376        9.62376    6[1-(0),6-(1,6),6-(6,6)]
   522      10.062739      10.062739      10.062739    6[1-(0),6-(1,6),6-(6,6)]
   523       8.451543       8.451543       8.451543    6[1-(0),6-(1,6),6-(6,6)]
   524        8.85193        8.85193        8.85193    6[1-(0),6-(1,6),6-(6,6)]
   525       8.401695       8.401695       8.401695    6[6-(1,6),6-(1,6),6-(6,8)]
   526       7.583234       7.583234       7.583234    6[1-(0),6-(6,6),6-(6,8)]
   527       8.786003       8.786003       8.786003    6[6-(1,6),6-(6,6),8-(6)]
   528       9.985556       9.985556       9.985556    6[1-(0),1-(0),1-(0),8-(6)]
   529       0.117383       0.117383       0.117383    8[6-(1,1,1),6-(6,6)]
   530       4.066581       4.066581       4.066581    8[6-(6,6)]
   531       6.523575       6.523575       6.523575    8[6-(1,1,1),6-(6,6)]
   532       4.767661       4.767661       4.767661    8[6-(6,8),70-(8,8,8,8,8)]
   533       6.809795       6.809795       6.809795    8[6-(6,8),70-(8,8,8,8,8)]
   534      13.571351      13.571351      13.571351    8[6-(6,8),70-(8,8,8,8,8)]
   535      15.623134      15.623134      15.623134    8[6-(6,8),70-(8,8,8,8,8)]
   536        6.24861        6.24861        6.24861    8[6-(6,8),70-(8,8,8,8,8)]
   537       4.920419       4.920419       4.920419    8[6-(6,8),70-(8,8,8,8,8)]
   538       7.922517       7.922517       7.922517    8[6-(1,1,1),6-(6,6)]
   539       3.973319       3.973319       3.973319    8[6-(6,6)]
   540       1.516325       1.516325       1.516325    8[6-(1,1,1),6-(6,6)]
   541       3.272239       3.272239       3.272239    8[6-(6,8),70-(8,8,8,8,8)]
   542       1.230105       1.230105       1.230105    8[6-(6,8),70-(8,8,8,8,8)]
   543      10.548349      10.548349      10.548349    8[6-(6,8),70-(8,8,8,8,8)]
   544       8.496566       8.496566       8.496566    8[6-(6,8),70-(8,8,8,8,8)]
   545        1.79129        1.79129        1.79129    8[6-(6,8),70-(8,8,8,8,8)]
   546       3.119481       3.119481       3.119481    8[6-(6,8),70-(8,8,8,8,8)]
   547       7.922517       7.922517       7.922517    8[6-(1,1,1),6-(6,6)]
   548       3.973319       3.973319       3.973319    8[6-(6,6)]
   549       1.516325       1.516325       1.516325    8[6-(1,1,1),6-(6,6)]
   550       3.272239       3.272239       3.272239    8[6-(6,8),70-(8,8,8,8,8)]
   551       1.230105       1.230105       1.230105    8[6-(6,8),70-(8,8,8,8,8)]
   552      10.548349      10.548349      10.548349    8[6-(6,8),70-(8,8,8,8,8)]
   553       8.496566       8.496566       8.496566    8[6-(6,8),70-(8,8,8,8,8)]
   554        1.79129        1.79129        1.79129    8[6-(6,8),70-(8,8,8,8,8)]
   555       3.119481       3.119481       3.119481    8[6-(6,8),70-(8,8,8,8,8)]
   556       0.117383       0.117383       0.117383    8[6-(1,1,1),6-(6,6)]
   557       4.066581       4.066581       4.066581    8[6-(6,6)]
   558       6.523575       6.523575       6.523575    8[6-(1,1,1),6-(6,6)]
   559       4.767661       4.767661       4.767661    8[6-(6,8),70-(8,8,8,8,8)]
   560       6.809795       6.809795       6.809795    8[6-(6,8),70-(8,8,8,8,8)]
   561      13.571351      13.571351      13.571351    8[6-(6,8),70-(8,8,8,8,8)]
   562      15.623134      15.623134      15.623134    8[6-(6,8),70-(8,8,8,8,8)]
   563        6.24861        6.24861        6.24861    8[6-(6,8),70-(8,8,8,8,8)]
   564       4.920419       4.920419       4.920419    8[6-(6,8),70-(8,8,8,8,8)]
   565      15.962417      15.962417      15.962417    8[6-(1,1,1),6-(6,6)]
   566      12.013219      12.013219      12.013219    8[6-(6,6)]
   567       9.556225       9.556225       9.556225    8[6-(1,1,1),6-(6,6)]
   568      11.312139      11.312139      11.312139    8[6-(6,8),70-(8,8,8,8,8)]
   569       9.270005       9.270005       9.270005    8[6-(6,8),70-(8,8,8,8,8)]
   570       2.508449       2.508449       2.508449    8[6-(6,8),70-(8,8,8,8,8)]
   571       0.456666       0.456666       0.456666    8[6-(6,8),70-(8,8,8,8,8)]
   572        9.83119        9.83119        9.83119    8[6-(6,8),70-(8,8,8,8,8)]
   573      11.159381      11.159381      11.159381    8[6-(6,8),70-(8,8,8,8,8)]
   574       8.157283       8.157283       8.157283    8[6-(1,1,1),6-(6,6)]
   575      12.106481      12.106481      12.106481    8[6-(6,6)]
   576      14.563475      14.563475      14.563475    8[6-(1,1,1),6-(6,6)]
   577      12.807561      12.807561      12.807561    8[6-(6,8),70-(8,8,8,8,8)]
   578      14.849695      14.849695      14.849695    8[6-(6,8),70-(8,8,8,8,8)]
   579       5.531451       5.531451       5.531451    8[6-(6,8),70-(8,8,8,8,8)]
   580       7.583234       7.583234       7.583234    8[6-(6,8),70-(8,8,8,8,8)]
   581       14.28851       14.28851       14.28851    8[6-(6,8),70-(8,8,8,8,8)]
   582      12.960319      12.960319      12.960319    8[6-(6,8),70-(8,8,8,8,8)]
   583       8.157283       8.157283       8.157283    8[6-(1,1,1),6-(6,6)]
   584      12.106481      12.106481      12.106481    8[6-(6,6)]
   585      14.563475      14.563475      14.563475    8[6-(1,1,1),6-(6,6)]
   586      12.807561      12.807561      12.807561    8[6-(6,8),70-(8,8,8,8,8)]
   587      14.849695      14.849695      14.849695    8[6-(6,8),70-(8,8,8,8,8)]
   588       5.531451       5.531451       5.531451    8[6-(6,8),70-(8,8,8,8,8)]
   589       7.583234       7.583234       7.583234    8[6-(6,8),70-(8,8,8,8,8)]
   590       14.28851       14.28851       14.28851    8[6-(6,8),70-(8,8,8,8,8)]
   591      12.960319      12.960319      12.960319    8[6-(6,8),70-(8,8,8,8,8)]
   592      15.962417      15.962417      15.962417    8[6-(1,1,1),6-(6,6)]
   593      12.013219      12.013219      12.013219    8[6-(6,6)]
   594       9.556225       9.556225       9.556225    8[6-(1,1,1),6-(6,6)]
   595      11.312139      11.312139      11.312139    8[6-(6,8),70-(8,8,8,8,8)]
   596       9.270005       9.270005       9.270005    8[6-(6,8),70-(8,8,8,8,8)]
   597       2.508449       2.508449       2.508449    8[6-(6,8),70-(8,8,8,8,8)]
   598       0.456666       0.456666       0.456666    8[6-(6,8),70-(8,8,8,8,8)]
   599        9.83119        9.83119        9.83119    8[6-(6,8),70-(8,8,8,8,8)]
   600      11.159381      11.159381      11.159381    8[6-(6,8),70-(8,8,8,8,8)]
