# Supplementary material for: A collection of forcefield precursors for metal–organic frameworks
Source: RSC Adv. 2019 Nov 13;9(63):36492–507. doi: 10.1039/c9ra07327b (PMC9075174; doi:10.1039/c9ra07327b)
Supplement: RA-009-C9RA07327B-s890 [file RA-009-C9RA07327B-s890.txt]

GULWOA_clean

12.530000    0.000000    0.000000
6.265001    14.864036    0.000000
6.264986    6.073496    18.983458

     1      13.997002      13.997002      13.997002    48[7-(6,7),7-(7,7),7-(7,7),17-(48),17-(48),17-(48)]
     2      17.454905      17.454905      17.454905    48[7-(6,6),7-(7,7),17-(48),17-(48),17-(48)]
     3      20.262003      20.262003      20.262003    48[7-(6,7),7-(7,7),7-(7,7),17-(48),17-(48),17-(48)]
     4      11.189908      11.189908      11.189908    48[7-(6,6),7-(7,7),17-(48),17-(48),17-(48)]
     5      11.062985      11.062985      11.062985    48[7-(6,7),7-(7,7),7-(7,7),17-(48),17-(48),17-(48)]
     6       7.605082       7.605082       7.605082    48[7-(6,6),7-(7,7),17-(48),17-(48),17-(48)]
     7       4.797984       4.797984       4.797984    48[7-(6,7),7-(7,7),7-(7,7),17-(48),17-(48),17-(48)]
     8      13.870079      13.870079      13.870079    48[7-(6,6),7-(7,7),17-(48),17-(48),17-(48)]
     9          6.265          6.265          6.265    48[7-(6,6),7-(6,6)]
    10      12.529994      12.529994      12.529994    48[7-(6,6),7-(6,6)]
    11      13.670218      13.670218      13.670218    1[6-(6,6)]
    12       8.371293       8.371293       8.371293    1[6-(6,7)]
    13       5.038313       5.038313       5.038313    1[6-(6,7)]
    14      10.299647      10.299647      10.299647    1[6-(6,6)]
    15      12.248064      12.248064      12.248064    1[6-(6,6)]
    16      15.579789      15.579789      15.579789    1[6-(6,6)]
    17       8.501605       8.501605       8.501605    1[6-(6,7)]
    18      11.600262      11.600262      11.600262    1[6-(6,7)]
    19      19.935223      19.935223      19.935223    1[6-(6,6)]
    20      20.901287      20.901287      20.901287    1[6-(6,7)]
    21      11.303307      11.303307      11.303307    1[6-(6,7)]
    22      10.299652      10.299652      10.299652    1[6-(6,6)]
    23      12.248066      12.248066      12.248066    1[6-(6,6)]
    24      15.579795      15.579795      15.579795    1[6-(6,6)]
    25      14.766599      14.766599      14.766599    1[6-(6,7)]
    26      11.600266      11.600266      11.600266    1[6-(6,7)]
    27      11.389769      11.389769      11.389769    1[6-(6,6)]
    28      16.688694      16.688694      16.688694    1[6-(6,7)]
    29      20.021674      20.021674      20.021674    1[6-(6,7)]
    30       14.76034       14.76034       14.76034    1[6-(6,6)]
    31      12.811923      12.811923      12.811923    1[6-(6,6)]
    32       9.480198       9.480198       9.480198    1[6-(6,6)]
    33      16.558382      16.558382      16.558382    1[6-(6,7)]
    34      13.459725      13.459725      13.459725    1[6-(6,7)]
    35       5.124764       5.124764       5.124764    1[6-(6,6)]
    36         4.1587         4.1587         4.1587    1[6-(6,7)]
    37       13.75668       13.75668       13.75668    1[6-(6,7)]
    38      14.760335      14.760335      14.760335    1[6-(6,6)]
    39      12.811921      12.811921      12.811921    1[6-(6,6)]
    40       9.480192       9.480192       9.480192    1[6-(6,6)]
    41      10.293388      10.293388      10.293388    1[6-(6,7)]
    42      13.459721      13.459721      13.459721    1[6-(6,7)]
    43      11.255687      11.255687      11.255687    6[6-(6,6),7-(7),7-(7,48)]
    44      11.855874      11.855874      11.855874    6[6-(1,6),6-(1,6),6-(7,7)]
    45      13.161499      13.161499      13.161499    6[1-(0),6-(1,7),6-(6,6)]
    46       7.464121       7.464121       7.464121    6[1-(0),6-(1,6),7-(6,48)]
    47       5.537007       5.537007       5.537007    6[1-(0),6-(1,6),7-(6,48)]
    48      11.194289      11.194289      11.194289    6[1-(0),6-(1,7),6-(6,6)]
    49      14.543559      14.543559      14.543559    6[6-(6,6),7-(7),7-(7)]
    50      14.048624      14.048624      14.048624    6[6-(1,6),6-(1,6),6-(7,7)]
    51      12.819431      12.819431      12.819431    6[1-(0),6-(1,7),6-(6,6)]
    52      14.752809      14.752809      14.752809    6[1-(0),6-(1,7),6-(6,6)]
    53      14.252862      14.252862      14.252862    6[1-(0),6-(1,6),7-(6,48)]
    54      12.427241      12.427241      12.427241    6[1-(0),6-(1,6),7-(6,48)]
    55      17.520691      17.520691      17.520691    6[6-(6,6),7-(7),7-(7,48)]
    56      18.120879      18.120879      18.120879    6[6-(1,6),6-(1,6),6-(7,7)]
    57      19.426505      19.426505      19.426505    6[1-(0),6-(1,7),6-(6,6)]
    58      19.994115      19.994115      19.994115    6[1-(0),6-(1,6),7-(6,48)]
    59      11.802001      11.802001      11.802001    6[1-(0),6-(1,6),7-(6,48)]
    60      11.194295      11.194295      11.194295    6[1-(0),6-(1,7),6-(6,6)]
    61      14.543562      14.543562      14.543562    6[6-(6,6),7-(7),7-(7)]
    62      14.048628      14.048628      14.048628    6[6-(1,6),6-(1,6),6-(7,7)]
    63      12.819434      12.819434      12.819434    6[1-(0),6-(1,7),6-(6,6)]
    64      14.752814      14.752814      14.752814    6[1-(0),6-(1,7),6-(6,6)]
    65      14.252868      14.252868      14.252868    6[1-(0),6-(1,6),7-(6,48)]
    66      12.427246      12.427246      12.427246    6[1-(0),6-(1,6),7-(6,48)]
    67        13.8043        13.8043        13.8043    6[6-(6,6),7-(7),7-(7,48)]
    68      13.204113      13.204113      13.204113    6[6-(1,6),6-(1,6),6-(7,7)]
    69      11.898488      11.898488      11.898488    6[1-(0),6-(1,7),6-(6,6)]
    70      17.595866      17.595866      17.595866    6[1-(0),6-(1,6),7-(6,48)]
    71       19.52298       19.52298       19.52298    6[1-(0),6-(1,6),7-(6,48)]
    72      13.865698      13.865698      13.865698    6[1-(0),6-(1,7),6-(6,6)]
    73      10.516428      10.516428      10.516428    6[6-(6,6),7-(7),7-(7)]
    74      11.011363      11.011363      11.011363    6[6-(1,6),6-(1,6),6-(7,7)]
    75      12.240556      12.240556      12.240556    6[1-(0),6-(1,7),6-(6,6)]
    76      10.307178      10.307178      10.307178    6[1-(0),6-(1,7),6-(6,6)]
    77      10.807125      10.807125      10.807125    6[1-(0),6-(1,6),7-(6,48)]
    78      12.632746      12.632746      12.632746    6[1-(0),6-(1,6),7-(6,48)]
    79       7.539296       7.539296       7.539296    6[6-(6,6),7-(7),7-(7,48)]
    80       6.939108       6.939108       6.939108    6[6-(1,6),6-(1,6),6-(7,7)]
    81       5.633482       5.633482       5.633482    6[1-(0),6-(1,7),6-(6,6)]
    82       5.065872       5.065872       5.065872    6[1-(0),6-(1,6),7-(6,48)]
    83      13.257986      13.257986      13.257986    6[1-(0),6-(1,6),7-(6,48)]
    84      13.865692      13.865692      13.865692    6[1-(0),6-(1,7),6-(6,6)]
    85      10.516425      10.516425      10.516425    6[6-(6,6),7-(7),7-(7)]
    86      11.011359      11.011359      11.011359    6[6-(1,6),6-(1,6),6-(7,7)]
    87      12.240553      12.240553      12.240553    6[1-(0),6-(1,7),6-(6,6)]
    88      10.307173      10.307173      10.307173    6[1-(0),6-(1,7),6-(6,6)]
    89      10.807119      10.807119      10.807119    6[1-(0),6-(1,6),7-(6,48)]
    90      12.632741      12.632741      12.632741    6[1-(0),6-(1,6),7-(6,48)]
    91      11.860887      11.860887      11.860887    7[6-(6,7),7-(7),48-(7,7,17,17,17)]
    92      10.886054      10.886054      10.886054    7[7-(6,48),7-(7,48)]
    93       9.698209       9.698209       9.698209    7[7-(6),7-(7),48-(7,7,17,17,17)]
    94       9.868617       9.868617       9.868617    7[6-(6,7),7-(7,48)]
    95        6.81632        6.81632        6.81632    7[6-(1,6),6-(1,6),48-(7,17,17,17)]
    96      15.772752      15.772752      15.772752    7[6-(6,7),7-(7,48)]
    97      15.812849      15.812849      15.812849    7[7-(6),7-(7,48),48-(7,17,17,17)]
    98      14.646306      14.646306      14.646306    7[7-(6),7-(7,48),48-(7,7,17,17,17)]
    99      13.839374      13.839374      13.839374    7[6-(6,7),7-(7,48)]
   100      13.068777      13.068777      13.068777    7[6-(1,6),6-(1,6),48-(7)]
   101      18.125889      18.125889      18.125889    7[6-(6,7),7-(7),48-(7,7,17,17,17)]
   102      17.151055      17.151055      17.151055    7[7-(6,48),7-(7,48)]
   103      15.963211      15.963211      15.963211    7[7-(6),7-(7),48-(7,7,17,17,17)]
   104       16.13362       16.13362       16.13362    7[6-(6,7),7-(7,48)]
   105      13.081314      13.081314      13.081314    7[6-(1,6),6-(1,6),48-(7,17,17,17)]
   106      15.772755      15.772755      15.772755    7[6-(6,7),7-(7,48)]
   107      22.077852      22.077852      22.077852    7[7-(6),7-(7,48),48-(7,17,17,17)]
   108      20.911308      20.911308      20.911308    7[7-(6),7-(7,48),48-(7,7,17,17,17)]
   109      20.104376      20.104376      20.104376    7[6-(6,7),7-(7,48)]
   110      13.068783      13.068783      13.068783    7[6-(1,6),6-(1,6),48-(7)]
   111        13.1991        13.1991        13.1991    7[6-(6,7),7-(7),48-(7,7,17,17,17)]
   112      14.173933      14.173933      14.173933    7[7-(6,48),7-(7,48)]
   113      15.361778      15.361778      15.361778    7[7-(6),7-(7),48-(7,7,17,17,17)]
   114       15.19137       15.19137       15.19137    7[6-(6,7),7-(7,48)]
   115      18.243667      18.243667      18.243667    7[6-(1,6),6-(1,6),48-(7,17,17,17)]
   116       9.287235       9.287235       9.287235    7[6-(6,7),7-(7,48)]
   117       9.247138       9.247138       9.247138    7[7-(6),7-(7,48),48-(7,17,17,17)]
   118      10.413681      10.413681      10.413681    7[7-(6),7-(7,48),48-(7,7,17,17,17)]
   119      11.220613      11.220613      11.220613    7[6-(6,7),7-(7,48)]
   120       11.99121       11.99121       11.99121    7[6-(1,6),6-(1,6),48-(7)]
   121       6.934098       6.934098       6.934098    7[6-(6,7),7-(7),48-(7,7,17,17,17)]
   122       7.908932       7.908932       7.908932    7[7-(6,48),7-(7,48)]
   123       9.096776       9.096776       9.096776    7[7-(6),7-(7),48-(7,7,17,17,17)]
   124       8.926367       8.926367       8.926367    7[6-(6,7),7-(7,48)]
   125      11.978673      11.978673      11.978673    7[6-(1,6),6-(1,6),48-(7,17,17,17)]
   126       9.287232       9.287232       9.287232    7[6-(6,7),7-(7,48)]
   127       2.982135       2.982135       2.982135    7[7-(6),7-(7,48),48-(7,17,17,17)]
   128       4.148679       4.148679       4.148679    7[7-(6),7-(7,48),48-(7,7,17,17,17)]
   129       4.955611       4.955611       4.955611    7[6-(6,7),7-(7,48)]
   130      11.991204      11.991204      11.991204    7[6-(1,6),6-(1,6),48-(7)]
   131      15.386829      15.386829      15.386829    17[48-(7,7,17,17),48-(7,7,7,17,17)]
   132      12.874567      12.874567      12.874567    17[48-(7,7,17,17),48-(7,7,7,17,17)]
   133      13.058757      13.058757      13.058757    17[48-(7,7,17,17),48-(7,7,7,17,17)]
   134       9.121832       9.121832       9.121832    17[48-(7,7,17,17),48-(7,7,7,17,17)]
   135      19.139564      19.139564      19.139564    17[48-(7,7,17,17),48-(7,7,7,17,17)]
   136      19.323756      19.323756      19.323756    17[48-(7,7,17,17),48-(7,7,7,17,17)]
   137       9.673158       9.673158       9.673158    17[48-(7,7,17,17),48-(7,7,7,17,17)]
   138       12.18542       12.18542       12.18542    17[48-(7,7,17,17),48-(7,7,7,17,17)]
   139       12.00123       12.00123       12.00123    17[48-(7,7,17,17),48-(7,7,7,17,17)]
   140      15.938155      15.938155      15.938155    17[48-(7,7,17,17),48-(7,7,7,17,17)]
   141       5.920423       5.920423       5.920423    17[48-(7,7,17,17),48-(7,7,7,17,17)]
   142       5.736231       5.736231       5.736231    17[48-(7,7,17,17),48-(7,7,7,17,17)]
