# Supplementary material for: A collection of forcefield precursors for metal–organic frameworks
Source: RSC Adv. 2019 Nov 13;9(63):36492–507. doi: 10.1039/c9ra07327b (PMC9075174; doi:10.1039/c9ra07327b)
Supplement: RA-009-C9RA07327B-s891 [file RA-009-C9RA07327B-s891.txt]

GUNFAW01_neutral

15.490100    0.000000    0.000000
0.000000    15.490100    0.000000
0.000000    0.000000    15.490100

     1        13.2208        13.2208        13.2208    25[8-(6),8-(6),8-(6),8-(6),8-(6),8-(6)]
     2       10.01435       10.01435       10.01435    25[8-(6),8-(6),8-(6),8-(6),8-(6),8-(6)]
     3         2.2693         2.2693         2.2693    25[8-(6),8-(6),8-(6),8-(6),8-(6),8-(6)]
     4        5.47575        5.47575        5.47575    25[8-(6),8-(6),8-(6),8-(6),8-(6),8-(6)]
     5       9.252237       9.252237       9.252237    24[8-(6),8-(6),8-(6),8-(6),8-(6),8-(6)]
     6      13.982913      13.982913      13.982913    24[8-(6),8-(6),8-(6),8-(6),8-(6),8-(6)]
     7       6.237863       6.237863       6.237863    24[8-(6),8-(6),8-(6),8-(6),8-(6),8-(6)]
     8       1.507187       1.507187       1.507187    24[8-(6),8-(6),8-(6),8-(6),8-(6),8-(6)]
     9      11.818946      11.818946      11.818946    6[6-(8,8),8-(24),8-(25)]
    10      10.765619      10.765619      10.765619    6[6-(8,8),8-(24),8-(25)]
    11      11.416204      11.416204      11.416204    6[6-(8,8),8-(24),8-(25)]
    12      12.469531      12.469531      12.469531    6[6-(8,8),8-(24),8-(25)]
    13       3.671154       3.671154       3.671154    6[6-(8,8),8-(24),8-(25)]
    14        4.72448        4.72448        4.72448    6[6-(8,8),8-(24),8-(25)]
    15       4.073896       4.073896       4.073896    6[6-(8,8),8-(24),8-(25)]
    16        3.02057        3.02057        3.02057    6[6-(8,8),8-(24),8-(25)]
    17      15.381669      15.381669      15.381669    6[6-(8,8),8-(24),8-(25)]
    18       1.022347       1.022347       1.022347    6[6-(8,8),8-(24),8-(25)]
    19       7.636619       7.636619       7.636619    6[6-(8,8),8-(24),8-(25)]
    20       8.767397       8.767397       8.767397    6[6-(8,8),8-(24),8-(25)]
    21       7.853481       7.853481       7.853481    6[6-(8,8),8-(24),8-(25)]
    22       6.722703       6.722703       6.722703    6[6-(8,8),8-(24),8-(25)]
    23       0.108431       0.108431       0.108431    6[6-(8,8),8-(24),8-(25)]
    24      14.467753      14.467753      14.467753    6[6-(8,8),8-(24),8-(25)]
    25       5.855258       5.855258       5.855258    6[6-(8,8),8-(24),8-(25)]
    26       5.808787       5.808787       5.808787    6[6-(8,8),8-(24),8-(25)]
    27       9.634842       9.634842       9.634842    6[6-(8,8),8-(24),8-(25)]
    28       9.681312       9.681312       9.681312    6[6-(8,8),8-(24),8-(25)]
    29      13.600308      13.600308      13.600308    6[6-(8,8),8-(24),8-(25)]
    30      13.553838      13.553838      13.553838    6[6-(8,8),8-(24),8-(25)]
    31       1.889792       1.889792       1.889792    6[6-(8,8),8-(24),8-(25)]
    32       1.936262       1.936262       1.936262    6[6-(8,8),8-(24),8-(25)]
    33      13.044213      13.044213      13.044213    8[6-(6,8),25-(8,8,8,8,8)]
    34      11.245813      11.245813      11.245813    8[6-(6,8),25-(8,8,8,8,8)]
    35      11.462674      11.462674      11.462674    8[6-(6,8),24-(8,8,8,8,8)]
    36       9.572882       9.572882       9.572882    8[6-(6,8),24-(8,8,8,8,8)]
    37      10.190937      10.190937      10.190937    8[6-(6,8),25-(8,8,8,8,8)]
    38      11.989337      11.989337      11.989337    8[6-(6,8),25-(8,8,8,8,8)]
    39      11.772476      11.772476      11.772476    8[6-(6,8),24-(8,8,8,8,8)]
    40      13.662268      13.662268      13.662268    8[6-(6,8),24-(8,8,8,8,8)]
    41       2.445887       2.445887       2.445887    8[6-(6,8),25-(8,8,8,8,8)]
    42       4.244287       4.244287       4.244287    8[6-(6,8),25-(8,8,8,8,8)]
    43       4.027426       4.027426       4.027426    8[6-(6,8),24-(8,8,8,8,8)]
    44       5.917218       5.917218       5.917218    8[6-(6,8),24-(8,8,8,8,8)]
    45       5.299163       5.299163       5.299163    8[6-(6,8),25-(8,8,8,8,8)]
    46       3.500763       3.500763       3.500763    8[6-(6,8),25-(8,8,8,8,8)]
    47       3.717624       3.717624       3.717624    8[6-(6,8),24-(8,8,8,8,8)]
    48       1.827832       1.827832       1.827832    8[6-(6,8),24-(8,8,8,8,8)]
    49       0.314449       0.314449       0.314449    8[6-(6,8),25-(8,8,8,8,8)]
    50       2.219731       2.219731       2.219731    8[6-(6,8),25-(8,8,8,8,8)]
    51      14.247794      14.247794      14.247794    8[6-(6,8),24-(8,8,8,8,8)]
    52       0.734231       0.734231       0.734231    8[6-(6,8),24-(8,8,8,8,8)]
    53       8.059499       8.059499       8.059499    8[6-(6,8),25-(8,8,8,8,8)]
    54       9.964781       9.964781       9.964781    8[6-(6,8),25-(8,8,8,8,8)]
    55       6.502744       6.502744       6.502744    8[6-(6,8),24-(8,8,8,8,8)]
    56       8.479281       8.479281       8.479281    8[6-(6,8),24-(8,8,8,8,8)]
    57       7.430601       7.430601       7.430601    8[6-(6,8),25-(8,8,8,8,8)]
    58       5.525319       5.525319       5.525319    8[6-(6,8),25-(8,8,8,8,8)]
    59       8.987356       8.987356       8.987356    8[6-(6,8),24-(8,8,8,8,8)]
    60       7.010819       7.010819       7.010819    8[6-(6,8),24-(8,8,8,8,8)]
    61      15.175651      15.175651      15.175651    8[6-(6,8),25-(8,8,8,8,8)]
    62      13.270369      13.270369      13.270369    8[6-(6,8),25-(8,8,8,8,8)]
    63       1.242306       1.242306       1.242306    8[6-(6,8),24-(8,8,8,8,8)]
    64      14.755869      14.755869      14.755869    8[6-(6,8),24-(8,8,8,8,8)]
    65       5.666279       5.666279       5.666279    8[6-(6,8),25-(8,8,8,8,8)]
    66       5.565593       5.565593       5.565593    8[6-(6,8),25-(8,8,8,8,8)]
    67       5.999316       5.999316       5.999316    8[6-(6,8),24-(8,8,8,8,8)]
    68       6.034943       6.034943       6.034943    8[6-(6,8),24-(8,8,8,8,8)]
    69       9.823821       9.823821       9.823821    8[6-(6,8),25-(8,8,8,8,8)]
    70       9.924507       9.924507       9.924507    8[6-(6,8),25-(8,8,8,8,8)]
    71       9.490784       9.490784       9.490784    8[6-(6,8),24-(8,8,8,8,8)]
    72       9.455157       9.455157       9.455157    8[6-(6,8),24-(8,8,8,8,8)]
    73      13.411329      13.411329      13.411329    8[6-(6,8),25-(8,8,8,8,8)]
    74      13.310643      13.310643      13.310643    8[6-(6,8),25-(8,8,8,8,8)]
    75      13.744366      13.744366      13.744366    8[6-(6,8),24-(8,8,8,8,8)]
    76      13.779993      13.779993      13.779993    8[6-(6,8),24-(8,8,8,8,8)]
    77       2.078771       2.078771       2.078771    8[6-(6,8),25-(8,8,8,8,8)]
    78       2.179457       2.179457       2.179457    8[6-(6,8),25-(8,8,8,8,8)]
    79       1.745734       1.745734       1.745734    8[6-(6,8),24-(8,8,8,8,8)]
    80       1.710107       1.710107       1.710107    8[6-(6,8),24-(8,8,8,8,8)]
