# Supplementary material for: A collection of forcefield precursors for metal–organic frameworks
Source: RSC Adv. 2019 Nov 13;9(63):36492–507. doi: 10.1039/c9ra07327b (PMC9075174; doi:10.1039/c9ra07327b)
Supplement: RA-009-C9RA07327B-s892 [file RA-009-C9RA07327B-s892.txt]

GUPBEZ02_clean

44.061200    0.000000    0.000000
22.030600    38.158119    0.000000
22.030600    12.719373    35.975819

     1      67.896987      67.896987      67.896987    29[7-(6,6,6),53-(29,29),53-(29,29),53-(29,29)]
     2      46.531711      46.531711      46.531711    29[7-(6,6,6),53-(29,29),53-(29,29),53-(29,29)]
     3      63.621289      63.621289      63.621289    29[7-(6,6,6),53-(29,29),53-(29,29),53-(29,29)]
     4      42.256013      42.256013      42.256013    29[7-(6,6,6),53-(29,29),53-(29,29),53-(29,29)]
     5      69.229839      69.229839      69.229839    29[7-(6,6,6),53-(29,29),53-(29,29),53-(29,29)]
     6      40.923161      40.923161      40.923161    29[7-(6,6,6),53-(29,29),53-(29,29),53-(29,29)]
     7      62.288437      62.288437      62.288437    29[7-(6,6,6),53-(29,29),53-(29,29),53-(29,29)]
     8      47.864563      47.864563      47.864563    29[7-(6,6,6),53-(29,29),53-(29,29),53-(29,29)]
     9       82.71565       82.71565       82.71565    29[7-(6,6,6),53-(29,29),53-(29,29),53-(29,29)]
    10      31.713049      31.713049      31.713049    29[7-(6,6,6),53-(29,29),53-(29,29),53-(29,29)]
    11       71.49855       71.49855       71.49855    29[7-(6,6,6),53-(29,29),53-(29,29),53-(29,29)]
    12      34.378751      34.378751      34.378751    29[7-(6,6,6),53-(29,29),53-(29,29),53-(29,29)]
    13      56.409351      56.409351      56.409351    29[7-(6,6,6),53-(29,29),53-(29,29),53-(29,29)]
    14        5.40675        5.40675        5.40675    29[7-(6,6,6),53-(29,29),53-(29,29),53-(29,29)]
    15      53.743649      53.743649      53.743649    29[7-(6,6,6),53-(29,29),53-(29,29),53-(29,29)]
    16       16.62385       16.62385       16.62385    29[7-(6,6,6),53-(29,29),53-(29,29),53-(29,29)]
    17      24.501111      24.501111      24.501111    29[7-(6,6,6),53-(29,29),53-(29,29),53-(29,29)]
    18      45.866387      45.866387      45.866387    29[7-(6,6,6),53-(29,29),53-(29,29),53-(29,29)]
    19      20.225413      20.225413      20.225413    29[7-(6,6,6),53-(29,29),53-(29,29),53-(29,29)]
    20      41.590689      41.590689      41.590689    29[7-(6,6,6),53-(29,29),53-(29,29),53-(29,29)]
    21      40.257837      40.257837      40.257837    29[7-(6,6,6),53-(29,29),53-(29,29),53-(29,29)]
    22      25.833963      25.833963      25.833963    29[7-(6,6,6),53-(29,29),53-(29,29),53-(29,29)]
    23      47.199239      47.199239      47.199239    29[7-(6,6,6),53-(29,29),53-(29,29),53-(29,29)]
    24      18.892561      18.892561      18.892561    29[7-(6,6,6),53-(29,29),53-(29,29),53-(29,29)]
    25      20.225413      20.225413      20.225413    29[7-(6,6,6),53-(29,29),53-(29,29),53-(29,29)]
    26      41.590689      41.590689      41.590689    29[7-(6,6,6),53-(29,29),53-(29,29),53-(29,29)]
    27      24.501111      24.501111      24.501111    29[7-(6,6,6),53-(29,29),53-(29,29),53-(29,29)]
    28      45.866387      45.866387      45.866387    29[7-(6,6,6),53-(29,29),53-(29,29),53-(29,29)]
    29      18.892561      18.892561      18.892561    29[7-(6,6,6),53-(29,29),53-(29,29),53-(29,29)]
    30      47.199239      47.199239      47.199239    29[7-(6,6,6),53-(29,29),53-(29,29),53-(29,29)]
    31      25.833963      25.833963      25.833963    29[7-(6,6,6),53-(29,29),53-(29,29),53-(29,29)]
    32      40.257837      40.257837      40.257837    29[7-(6,6,6),53-(29,29),53-(29,29),53-(29,29)]
    33        5.40675        5.40675        5.40675    29[7-(6,6,6),53-(29,29),53-(29,29),53-(29,29)]
    34      56.409351      56.409351      56.409351    29[7-(6,6,6),53-(29,29),53-(29,29),53-(29,29)]
    35       16.62385       16.62385       16.62385    29[7-(6,6,6),53-(29,29),53-(29,29),53-(29,29)]
    36      53.743649      53.743649      53.743649    29[7-(6,6,6),53-(29,29),53-(29,29),53-(29,29)]
    37      31.713049      31.713049      31.713049    29[7-(6,6,6),53-(29,29),53-(29,29),53-(29,29)]
    38       82.71565       82.71565       82.71565    29[7-(6,6,6),53-(29,29),53-(29,29),53-(29,29)]
    39      34.378751      34.378751      34.378751    29[7-(6,6,6),53-(29,29),53-(29,29),53-(29,29)]
    40       71.49855       71.49855       71.49855    29[7-(6,6,6),53-(29,29),53-(29,29),53-(29,29)]
    41      63.621289      63.621289      63.621289    29[7-(6,6,6),53-(29,29),53-(29,29),53-(29,29)]
    42      42.256013      42.256013      42.256013    29[7-(6,6,6),53-(29,29),53-(29,29),53-(29,29)]
    43      67.896987      67.896987      67.896987    29[7-(6,6,6),53-(29,29),53-(29,29),53-(29,29)]
    44      46.531711      46.531711      46.531711    29[7-(6,6,6),53-(29,29),53-(29,29),53-(29,29)]
    45      47.864563      47.864563      47.864563    29[7-(6,6,6),53-(29,29),53-(29,29),53-(29,29)]
    46      62.288437      62.288437      62.288437    29[7-(6,6,6),53-(29,29),53-(29,29),53-(29,29)]
    47      40.923161      40.923161      40.923161    29[7-(6,6,6),53-(29,29),53-(29,29),53-(29,29)]
    48      69.229839      69.229839      69.229839    29[7-(6,6,6),53-(29,29),53-(29,29),53-(29,29)]
    49        33.0459        33.0459        33.0459    29[7-(6,6,6),53-(29,29),53-(29,29),53-(29,29)]
    50        33.0459        33.0459        33.0459    29[7-(6,6,6),53-(29,29),53-(29,29),53-(29,29)]
    51      34.377429      34.377429      34.377429    29[7-(6,6,6),53-(29,29),53-(29,29),53-(29,29)]
    52      39.880673      39.880673      39.880673    29[7-(6,6,6),53-(29,29),53-(29,29),53-(29,29)]
    53      31.714371      31.714371      31.714371    29[7-(6,6,6),53-(29,29),53-(29,29),53-(29,29)]
    54      70.272327      70.272327      70.272327    29[7-(6,6,6),53-(29,29),53-(29,29),53-(29,29)]
    55        33.0459        33.0459        33.0459    29[7-(6,6,6),53-(29,29),53-(29,29),53-(29,29)]
    56        33.0459        33.0459        33.0459    29[7-(6,6,6),53-(29,29),53-(29,29),53-(29,29)]
    57        55.0765        55.0765        55.0765    29[7-(6,6,6),53-(29,29),53-(29,29),53-(29,29)]
    58        55.0765        55.0765        55.0765    29[7-(6,6,6),53-(29,29),53-(29,29),53-(29,29)]
    59      53.744971      53.744971      53.744971    29[7-(6,6,6),53-(29,29),53-(29,29),53-(29,29)]
    60      48.241727      48.241727      48.241727    29[7-(6,6,6),53-(29,29),53-(29,29),53-(29,29)]
    61        55.0765        55.0765        55.0765    29[7-(6,6,6),53-(29,29),53-(29,29),53-(29,29)]
    62        55.0765        55.0765        55.0765    29[7-(6,6,6),53-(29,29),53-(29,29),53-(29,29)]
    63      56.408029      56.408029      56.408029    29[7-(6,6,6),53-(29,29),53-(29,29),53-(29,29)]
    64      17.850073      17.850073      17.850073    29[7-(6,6,6),53-(29,29),53-(29,29),53-(29,29)]
    65      31.720539      31.720539      31.720539    29[7-(6,6,6),53-(29,29),53-(29,29),53-(29,29)]
    66      26.101855      26.101855      26.101855    29[7-(6,6,6),53-(29,29),53-(29,29),53-(29,29)]
    67      67.945895      67.945895      67.945895    29[7-(6,6),53-(29,29),53-(29,29),53-(29,29)]
    68      42.116339      42.116339      42.116339    29[7-(6,6,6),53-(29,29),53-(29,29),53-(29,29)]
    69      45.576024      45.576024      45.576024    29[7-(6,6,6),53-(29,29),53-(29,29),53-(29,29)]
    70      45.609511      45.609511      45.609511    29[7-(6,6),53-(29,29),53-(29,29),53-(29,29)]
    71      68.036661      68.036661      68.036661    29[7-(6,6,6),53-(29,29),53-(29,29),53-(29,29)]
    72      64.576976      64.576976      64.576976    29[7-(6,6,6),53-(29,29),53-(29,29),53-(29,29)]
    73      64.543489      64.543489      64.543489    29[7-(6,6),53-(29,29),53-(29,29),53-(29,29)]
    74      34.371261      34.371261      34.371261    29[7-(6,6,6),53-(29,29),53-(29,29),53-(29,29)]
    75      39.989945      39.989945      39.989945    29[7-(6,6,6),53-(29,29),53-(29,29),53-(29,29)]
    76      42.207105      42.207105      42.207105    29[7-(6,6),53-(29,29),53-(29,29),53-(29,29)]
    77      31.720539      31.720539      31.720539    29[7-(6,6,6),53-(29,29),53-(29,29),53-(29,29)]
    78      26.101855      26.101855      26.101855    29[7-(6,6,6),53-(29,29),53-(29,29),53-(29,29)]
    79      67.945895      67.945895      67.945895    29[7-(6,6),53-(29,29),53-(29,29),53-(29,29)]
    80      34.371261      34.371261      34.371261    29[7-(6,6,6),53-(29,29),53-(29,29),53-(29,29)]
    81      39.989945      39.989945      39.989945    29[7-(6,6,6),53-(29,29),53-(29,29),53-(29,29)]
    82      42.207105      42.207105      42.207105    29[7-(6,6),53-(29,29),53-(29,29),53-(29,29)]
    83      68.036661      68.036661      68.036661    29[7-(6,6,6),53-(29,29),53-(29,29),53-(29,29)]
    84      64.576976      64.576976      64.576976    29[7-(6,6,6),53-(29,29),53-(29,29),53-(29,29)]
    85      64.543489      64.543489      64.543489    29[7-(6,6),53-(29,29),53-(29,29),53-(29,29)]
    86      42.116339      42.116339      42.116339    29[7-(6,6,6),53-(29,29),53-(29,29),53-(29,29)]
    87      45.576024      45.576024      45.576024    29[7-(6,6,6),53-(29,29),53-(29,29),53-(29,29)]
    88      45.609511      45.609511      45.609511    29[7-(6,6),53-(29,29),53-(29,29),53-(29,29)]
    89      40.790978      40.790978      40.790978    29[7-(6,6,6),53-(29,29),53-(29,29),53-(29,29)]
    90      38.631979      38.631979      38.631979    29[7-(6,6,6),53-(29,29),53-(29,29),53-(29,29)]
    91      80.509506      80.509506      80.509506    29[7-(6,6),53-(29,29),53-(29,29),53-(29,29)]
    92        33.0459        33.0459        33.0459    29[7-(6,6,6),53-(29,29),53-(29,29),53-(29,29)]
    93        33.0459        33.0459        33.0459    29[7-(6,6,6),53-(29,29),53-(29,29),53-(29,29)]
    94        33.0459        33.0459        33.0459    29[7-(6,6),53-(29,29),53-(29,29),53-(29,29)]
    95      69.362022      69.362022      69.362022    29[7-(6,6,6),53-(29,29),53-(29,29),53-(29,29)]
    96      71.521021      71.521021      71.521021    29[7-(6,6,6),53-(29,29),53-(29,29),53-(29,29)]
    97      73.704694      73.704694      73.704694    29[7-(6,6),53-(29,29),53-(29,29),53-(29,29)]
    98        33.0459        33.0459        33.0459    29[7-(6,6,6),53-(29,29),53-(29,29),53-(29,29)]
    99        33.0459        33.0459        33.0459    29[7-(6,6,6),53-(29,29),53-(29,29),53-(29,29)]
   100        33.0459        33.0459        33.0459    29[7-(6,6),53-(29,29),53-(29,29),53-(29,29)]
   101        55.0765        55.0765        55.0765    29[7-(6,6,6),53-(29,29),53-(29,29),53-(29,29)]
   102        55.0765        55.0765        55.0765    29[7-(6,6,6),53-(29,29),53-(29,29),53-(29,29)]
   103        55.0765        55.0765        55.0765    29[7-(6,6),53-(29,29),53-(29,29),53-(29,29)]
   104      47.331422      47.331422      47.331422    29[7-(6,6,6),53-(29,29),53-(29,29),53-(29,29)]
   105      49.490421      49.490421      49.490421    29[7-(6,6,6),53-(29,29),53-(29,29),53-(29,29)]
   106       7.612894       7.612894       7.612894    29[7-(6,6),53-(29,29),53-(29,29),53-(29,29)]
   107        55.0765        55.0765        55.0765    29[7-(6,6,6),53-(29,29),53-(29,29),53-(29,29)]
   108        55.0765        55.0765        55.0765    29[7-(6,6,6),53-(29,29),53-(29,29),53-(29,29)]
   109        55.0765        55.0765        55.0765    29[7-(6,6),53-(29,29),53-(29,29),53-(29,29)]
   110      18.760378      18.760378      18.760378    29[7-(6,6,6),53-(29,29),53-(29,29),53-(29,29)]
   111      16.601379      16.601379      16.601379    29[7-(6,6,6),53-(29,29),53-(29,29),53-(29,29)]
   112      14.417706      14.417706      14.417706    29[7-(6,6),53-(29,29),53-(29,29),53-(29,29)]
   113      20.085739      20.085739      20.085739    29[7-(6,6,6),53-(29,29),53-(29,29),53-(29,29)]
   114      23.545424      23.545424      23.545424    29[7-(6,6,6),53-(29,29),53-(29,29),53-(29,29)]
   115      23.578911      23.578911      23.578911    29[7-(6,6),53-(29,29),53-(29,29),53-(29,29)]
   116      53.751139      53.751139      53.751139    29[7-(6,6,6),53-(29,29),53-(29,29),53-(29,29)]
   117      48.132455      48.132455      48.132455    29[7-(6,6,6),53-(29,29),53-(29,29),53-(29,29)]
   118      45.915295      45.915295      45.915295    29[7-(6,6),53-(29,29),53-(29,29),53-(29,29)]
   119      56.401861      56.401861      56.401861    29[7-(6,6,6),53-(29,29),53-(29,29),53-(29,29)]
   120      62.020545      62.020545      62.020545    29[7-(6,6,6),53-(29,29),53-(29,29),53-(29,29)]
   121      20.176505      20.176505      20.176505    29[7-(6,6),53-(29,29),53-(29,29),53-(29,29)]
   122      46.006061      46.006061      46.006061    29[7-(6,6,6),53-(29,29),53-(29,29),53-(29,29)]
   123      42.546376      42.546376      42.546376    29[7-(6,6,6),53-(29,29),53-(29,29),53-(29,29)]
   124      42.512889      42.512889      42.512889    29[7-(6,6),53-(29,29),53-(29,29),53-(29,29)]
   125      46.006061      46.006061      46.006061    29[7-(6,6,6),53-(29,29),53-(29,29),53-(29,29)]
   126      42.546376      42.546376      42.546376    29[7-(6,6,6),53-(29,29),53-(29,29),53-(29,29)]
   127      42.512889      42.512889      42.512889    29[7-(6,6),53-(29,29),53-(29,29),53-(29,29)]
   128      20.085739      20.085739      20.085739    29[7-(6,6,6),53-(29,29),53-(29,29),53-(29,29)]
   129      23.545424      23.545424      23.545424    29[7-(6,6,6),53-(29,29),53-(29,29),53-(29,29)]
   130      23.578911      23.578911      23.578911    29[7-(6,6),53-(29,29),53-(29,29),53-(29,29)]
   131      53.751139      53.751139      53.751139    29[7-(6,6,6),53-(29,29),53-(29,29),53-(29,29)]
   132      48.132455      48.132455      48.132455    29[7-(6,6,6),53-(29,29),53-(29,29),53-(29,29)]
   133      45.915295      45.915295      45.915295    29[7-(6,6),53-(29,29),53-(29,29),53-(29,29)]
   134      56.401861      56.401861      56.401861    29[7-(6,6,6),53-(29,29),53-(29,29),53-(29,29)]
   135      62.020545      62.020545      62.020545    29[7-(6,6,6),53-(29,29),53-(29,29),53-(29,29)]
   136      20.176505      20.176505      20.176505    29[7-(6,6),53-(29,29),53-(29,29),53-(29,29)]
   137      35.041872      35.041872      35.041872    1[6-(1,6,7)]
   138      34.239959      34.239959      34.239959    1[6-(1,6,7)]
   139      29.728092      29.728092      29.728092    1[6-(1,6,7)]
   140      30.975024      30.975024      30.975024    1[6-(1,6,7)]
   141      30.952993      30.952993      30.952993    1[6-(1,6,7)]
   142      27.110856      27.110856      27.110856    1[6-(1,6,7)]
   143      29.120047      29.120047      29.120047    1[6-(1,6,7)]
   144      29.137672      29.137672      29.137672    1[6-(1,6,7)]
   145      66.038927      66.038927      66.038927    1[6-(1,6,7)]
   146      23.264314      23.264314      23.264314    1[6-(1,6,7)]
   147      24.365844      24.365844      24.365844    1[6-(1,6,7)]
   148      23.669677      23.669677      23.669677    1[6-(1,6,7)]
   149      64.950615      64.950615      64.950615    1[6-(1,6,7)]
   150      65.589502      65.589502      65.589502    1[6-(1,6,7)]
   151      67.559038      67.559038      67.559038    1[6-(1,6,7)]
   152      66.210765      66.210765      66.210765    1[6-(1,6,7)]
   153      36.531141      36.531141      36.531141    1[6-(1,6,7)]
   154      39.069066      39.069066      39.069066    1[6-(1,6,7)]
   155      42.408905      42.408905      42.408905    1[6-(1,6,7)]
   156      44.607559      44.607559      44.607559    1[6-(1,6,7)]
   157      45.175948      45.175948      45.175948    1[6-(1,6,7)]
   158      42.875954      42.875954      42.875954    1[6-(1,6,7)]
   159      46.277478      46.277478      46.277478    1[6-(1,6,7)]
   160      45.713495      45.713495      45.713495    1[6-(1,6,7)]
   161      48.493757      48.493757      48.493757    1[6-(1,6,7)]
   162      48.432071      48.432071      48.432071    1[6-(1,6,7)]
   163      46.370007      46.370007      46.370007    1[6-(1,6,7)]
   164      45.012922      45.012922      45.012922    1[6-(1,6,7)]
   165      46.471348      46.471348      46.471348    1[6-(1,6,7)]
   166      45.092232      45.092232      45.092232    1[6-(1,6,7)]
   167      45.678246      45.678246      45.678246    1[6-(1,6,7)]
   168      46.268666      46.268666      46.268666    1[6-(1,6,7)]
   169      29.560659      29.560659      29.560659    1[6-(1,6,7)]
   170      71.083934      71.083934      71.083934    1[6-(1,6,7)]
   171      67.744095      67.744095      67.744095    1[6-(1,6,7)]
   172      65.545441      65.545441      65.545441    1[6-(1,6,7)]
   173      64.977052      64.977052      64.977052    1[6-(1,6,7)]
   174      67.277046      67.277046      67.277046    1[6-(1,6,7)]
   175      63.875522      63.875522      63.875522    1[6-(1,6,7)]
   176      64.439505      64.439505      64.439505    1[6-(1,6,7)]
   177      61.659243      61.659243      61.659243    1[6-(1,6,7)]
   178      61.720929      61.720929      61.720929    1[6-(1,6,7)]
   179      63.782993      63.782993      63.782993    1[6-(1,6,7)]
   180      65.140078      65.140078      65.140078    1[6-(1,6,7)]
   181      63.681652      63.681652      63.681652    1[6-(1,6,7)]
   182      65.060768      65.060768      65.060768    1[6-(1,6,7)]
   183      64.474754      64.474754      64.474754    1[6-(1,6,7)]
   184      63.884334      63.884334      63.884334    1[6-(1,6,7)]
   185      31.049928      31.049928      31.049928    1[6-(1,6,7)]
   186      31.851841      31.851841      31.851841    1[6-(1,6,7)]
   187      36.363708      36.363708      36.363708    1[6-(1,6,7)]
   188      35.116776      35.116776      35.116776    1[6-(1,6,7)]
   189      35.138807      35.138807      35.138807    1[6-(1,6,7)]
   190      38.980944      38.980944      38.980944    1[6-(1,6,7)]
   191      36.971753      36.971753      36.971753    1[6-(1,6,7)]
   192      36.954128      36.954128      36.954128    1[6-(1,6,7)]
   193      44.114073      44.114073      44.114073    1[6-(1,6,7)]
   194      42.827486      42.827486      42.827486    1[6-(1,6,7)]
   195      41.725956      41.725956      41.725956    1[6-(1,6,7)]
   196      42.422123      42.422123      42.422123    1[6-(1,6,7)]
   197      45.202385      45.202385      45.202385    1[6-(1,6,7)]
   198      44.563498      44.563498      44.563498    1[6-(1,6,7)]
   199      42.593962      42.593962      42.593962    1[6-(1,6,7)]
   200      43.942235      43.942235      43.942235    1[6-(1,6,7)]
   201       33.79494       33.79494       33.79494    1[6-(1,6,7)]
   202      32.266017      32.266017      32.266017    1[6-(1,6,7)]
   203      28.957021      28.957021      28.957021    1[6-(1,6,7)]
   204      28.868898      28.868898      28.868898    1[6-(1,6,7)]
   205      29.613533      29.613533      29.613533    1[6-(1,6,7)]
   206       27.89074       27.89074       27.89074    1[6-(1,6,7)]
   207      27.820242      27.820242      27.820242    1[6-(1,6,7)]
   208      27.080014      27.080014      27.080014    1[6-(1,6,7)]
   209      68.462293      68.462293      68.462293    1[6-(1,6,7)]
   210      25.700898      25.700898      25.700898    1[6-(1,6,7)]
   211      27.652809      27.652809      27.652809    1[6-(1,6,7)]
   212      27.701276      27.701276      27.701276    1[6-(1,6,7)]
   213      68.457886      68.457886      68.457886    1[6-(1,6,7)]
   214      69.726849      69.726849      69.726849    1[6-(1,6,7)]
   215       65.50138       65.50138       65.50138    1[6-(1,6,7)]
   216       64.91096       64.91096       64.91096    1[6-(1,6,7)]
   217       32.29686       32.29686       32.29686    1[6-(1,6,7)]
   218      33.825783      33.825783      33.825783    1[6-(1,6,7)]
   219      37.134779      37.134779      37.134779    1[6-(1,6,7)]
   220      37.222902      37.222902      37.222902    1[6-(1,6,7)]
   221      36.478267      36.478267      36.478267    1[6-(1,6,7)]
   222       38.20106       38.20106       38.20106    1[6-(1,6,7)]
   223      38.271558      38.271558      38.271558    1[6-(1,6,7)]
   224      39.011786      39.011786      39.011786    1[6-(1,6,7)]
   225      41.690707      41.690707      41.690707    1[6-(1,6,7)]
   226      40.390902      40.390902      40.390902    1[6-(1,6,7)]
   227      38.438991      38.438991      38.438991    1[6-(1,6,7)]
   228      38.390524      38.390524      38.390524    1[6-(1,6,7)]
   229      41.695114      41.695114      41.695114    1[6-(1,6,7)]
   230      40.426151      40.426151      40.426151    1[6-(1,6,7)]
   231       44.65162       44.65162       44.65162    1[6-(1,6,7)]
   232       45.24204       45.24204       45.24204    1[6-(1,6,7)]
   233      30.807591      30.807591      30.807591    1[6-(1,6,7)]
   234      73.057876      73.057876      73.057876    1[6-(1,6,7)]
   235      68.515166      68.515166      68.515166    1[6-(1,6,7)]
   236      67.651566      67.651566      67.651566    1[6-(1,6,7)]
   237      66.316512      66.316512      66.316512    1[6-(1,6,7)]
   238      66.497163      66.497163      66.497163    1[6-(1,6,7)]
   239      65.175327      65.175327      65.175327    1[6-(1,6,7)]
   240      66.497163      66.497163      66.497163    1[6-(1,6,7)]
   241      59.235877      59.235877      59.235877    1[6-(1,6,7)]
   242      59.284345      59.284345      59.284345    1[6-(1,6,7)]
   243      60.496028      60.496028      60.496028    1[6-(1,6,7)]
   244      61.108478      61.108478      61.108478    1[6-(1,6,7)]
   245      60.174381      60.174381      60.174381    1[6-(1,6,7)]
   246      60.923421      60.923421      60.923421    1[6-(1,6,7)]
   247      66.532412      66.532412      66.532412    1[6-(1,6,7)]
   248      65.184139      65.184139      65.184139    1[6-(1,6,7)]
   249      35.284209      35.284209      35.284209    1[6-(1,6,7)]
   250      37.095124      37.095124      37.095124    1[6-(1,6,7)]
   251      41.637834      41.637834      41.637834    1[6-(1,6,7)]
   252      42.501434      42.501434      42.501434    1[6-(1,6,7)]
   253      43.836488      43.836488      43.836488    1[6-(1,6,7)]
   254      43.655837      43.655837      43.655837    1[6-(1,6,7)]
   255      44.977673      44.977673      44.977673    1[6-(1,6,7)]
   256      43.655837      43.655837      43.655837    1[6-(1,6,7)]
   257      50.917123      50.917123      50.917123    1[6-(1,6,7)]
   258      50.868655      50.868655      50.868655    1[6-(1,6,7)]
   259      49.656972      49.656972      49.656972    1[6-(1,6,7)]
   260      49.044522      49.044522      49.044522    1[6-(1,6,7)]
   261      49.978619      49.978619      49.978619    1[6-(1,6,7)]
   262      49.229579      49.229579      49.229579    1[6-(1,6,7)]
   263      43.620588      43.620588      43.620588    1[6-(1,6,7)]
   264      44.968861      44.968861      44.968861    1[6-(1,6,7)]
   265      37.280181      37.280181      37.280181    1[6-(1,6,7)]
   266      38.289183      38.289183      38.289183    1[6-(1,6,7)]
   267      38.320026      38.320026      38.320026    1[6-(1,6,7)]
   268      40.430557      40.430557      40.430557    1[6-(1,6,7)]
   269      41.743581      41.743581      41.743581    1[6-(1,6,7)]
   270      37.720793      37.720793      37.720793    1[6-(1,6,7)]
   271       41.05182       41.05182       41.05182    1[6-(1,6,7)]
   272      39.747609      39.747609      39.747609    1[6-(1,6,7)]
   273      83.910149      83.910149      83.910149    1[6-(1,6,7)]
   274      41.087069      41.087069      41.087069    1[6-(1,6,7)]
   275      40.976916      40.976916      40.976916    1[6-(1,6,7)]
   276      39.668298      39.668298      39.668298    1[6-(1,6,7)]
   277      81.883334      81.883334      81.883334    1[6-(1,6,7)]
   278      81.773181      81.773181      81.773181    1[6-(1,6,7)]
   279      78.133726      78.133726      78.133726    1[6-(1,6,7)]
   280      78.133726      78.133726      78.133726    1[6-(1,6,7)]
   281      34.292832      34.292832      34.292832    1[6-(1,6,7)]
   282      35.019842      35.019842      35.019842    1[6-(1,6,7)]
   283      33.816971      33.816971      33.816971    1[6-(1,6,7)]
   284      35.152025      35.152025      35.152025    1[6-(1,6,7)]
   285       34.38536       34.38536       34.38536    1[6-(1,6,7)]
   286      32.266017      32.266017      32.266017    1[6-(1,6,7)]
   287      34.345705      34.345705      34.345705    1[6-(1,6,7)]
   288      35.103558      35.103558      35.103558    1[6-(1,6,7)]
   289      30.622534      30.622534      30.622534    1[6-(1,6,7)]
   290      30.609316      30.609316      30.609316    1[6-(1,6,7)]
   291      29.758934      29.758934      29.758934    1[6-(1,6,7)]
   292        29.0143        29.0143        29.0143    1[6-(1,6,7)]
   293      29.538628      29.538628      29.538628    1[6-(1,6,7)]
   294      28.908553      28.908553      28.908553    1[6-(1,6,7)]
   295      35.103558      35.103558      35.103558    1[6-(1,6,7)]
   296      34.345705      34.345705      34.345705    1[6-(1,6,7)]
   297      28.811619      28.811619      28.811619    1[6-(1,6,7)]
   298      71.863817      71.863817      71.863817    1[6-(1,6,7)]
   299      71.832974      71.832974      71.832974    1[6-(1,6,7)]
   300      69.722443      69.722443      69.722443    1[6-(1,6,7)]
   301      68.409419      68.409419      68.409419    1[6-(1,6,7)]
   302      72.432207      72.432207      72.432207    1[6-(1,6,7)]
   303       69.10118       69.10118       69.10118    1[6-(1,6,7)]
   304      70.405391      70.405391      70.405391    1[6-(1,6,7)]
   305      70.304051      70.304051      70.304051    1[6-(1,6,7)]
   306      69.065931      69.065931      69.065931    1[6-(1,6,7)]
   307      69.176084      69.176084      69.176084    1[6-(1,6,7)]
   308      70.484702      70.484702      70.484702    1[6-(1,6,7)]
   309      72.330866      72.330866      72.330866    1[6-(1,6,7)]
   310      72.441019      72.441019      72.441019    1[6-(1,6,7)]
   311      76.080474      76.080474      76.080474    1[6-(1,6,7)]
   312      76.080474      76.080474      76.080474    1[6-(1,6,7)]
   313      31.798968      31.798968      31.798968    1[6-(1,6,7)]
   314      31.071958      31.071958      31.071958    1[6-(1,6,7)]
   315      32.274829      32.274829      32.274829    1[6-(1,6,7)]
   316      30.939775      30.939775      30.939775    1[6-(1,6,7)]
   317       31.70644       31.70644       31.70644    1[6-(1,6,7)]
   318      33.825783      33.825783      33.825783    1[6-(1,6,7)]
   319      31.746095      31.746095      31.746095    1[6-(1,6,7)]
   320      30.988242      30.988242      30.988242    1[6-(1,6,7)]
   321      35.469266      35.469266      35.469266    1[6-(1,6,7)]
   322      35.482484      35.482484      35.482484    1[6-(1,6,7)]
   323      36.332866      36.332866      36.332866    1[6-(1,6,7)]
   324        37.0775        37.0775        37.0775    1[6-(1,6,7)]
   325      36.553172      36.553172      36.553172    1[6-(1,6,7)]
   326      37.183247      37.183247      37.183247    1[6-(1,6,7)]
   327      30.988242      30.988242      30.988242    1[6-(1,6,7)]
   328      31.746095      31.746095      31.746095    1[6-(1,6,7)]
   329      53.829568      53.829568      53.829568    1[6-(1,6,7)]
   330      53.102558      53.102558      53.102558    1[6-(1,6,7)]
   331      54.305429      54.305429      54.305429    1[6-(1,6,7)]
   332      52.970375      52.970375      52.970375    1[6-(1,6,7)]
   333       53.73704       53.73704       53.73704    1[6-(1,6,7)]
   334      55.856383      55.856383      55.856383    1[6-(1,6,7)]
   335      53.776695      53.776695      53.776695    1[6-(1,6,7)]
   336      53.018842      53.018842      53.018842    1[6-(1,6,7)]
   337      57.499866      57.499866      57.499866    1[6-(1,6,7)]
   338      57.513084      57.513084      57.513084    1[6-(1,6,7)]
   339      58.363466      58.363466      58.363466    1[6-(1,6,7)]
   340        59.1081        59.1081        59.1081    1[6-(1,6,7)]
   341      58.583772      58.583772      58.583772    1[6-(1,6,7)]
   342      59.213847      59.213847      59.213847    1[6-(1,6,7)]
   343      53.018842      53.018842      53.018842    1[6-(1,6,7)]
   344      53.776695      53.776695      53.776695    1[6-(1,6,7)]
   345      50.842219      50.842219      50.842219    1[6-(1,6,7)]
   346      49.833217      49.833217      49.833217    1[6-(1,6,7)]
   347      49.802374      49.802374      49.802374    1[6-(1,6,7)]
   348      47.691843      47.691843      47.691843    1[6-(1,6,7)]
   349      46.378819      46.378819      46.378819    1[6-(1,6,7)]
   350      50.401607      50.401607      50.401607    1[6-(1,6,7)]
   351       47.07058       47.07058       47.07058    1[6-(1,6,7)]
   352      48.374791      48.374791      48.374791    1[6-(1,6,7)]
   353       4.212251       4.212251       4.212251    1[6-(1,6,7)]
   354      47.035331      47.035331      47.035331    1[6-(1,6,7)]
   355      47.145484      47.145484      47.145484    1[6-(1,6,7)]
   356      48.454102      48.454102      48.454102    1[6-(1,6,7)]
   357       6.239066       6.239066       6.239066    1[6-(1,6,7)]
   358       6.349219       6.349219       6.349219    1[6-(1,6,7)]
   359       9.988674       9.988674       9.988674    1[6-(1,6,7)]
   360       9.988674       9.988674       9.988674    1[6-(1,6,7)]
   361      56.323432      56.323432      56.323432    1[6-(1,6,7)]
   362      57.050442      57.050442      57.050442    1[6-(1,6,7)]
   363      55.847571      55.847571      55.847571    1[6-(1,6,7)]
   364      57.182625      57.182625      57.182625    1[6-(1,6,7)]
   365       56.41596       56.41596       56.41596    1[6-(1,6,7)]
   366      54.296617      54.296617      54.296617    1[6-(1,6,7)]
   367      56.376305      56.376305      56.376305    1[6-(1,6,7)]
   368      57.134158      57.134158      57.134158    1[6-(1,6,7)]
   369      52.653134      52.653134      52.653134    1[6-(1,6,7)]
   370      52.639916      52.639916      52.639916    1[6-(1,6,7)]
   371      51.789534      51.789534      51.789534    1[6-(1,6,7)]
   372        51.0449        51.0449        51.0449    1[6-(1,6,7)]
   373      51.569228      51.569228      51.569228    1[6-(1,6,7)]
   374      50.939153      50.939153      50.939153    1[6-(1,6,7)]
   375      57.134158      57.134158      57.134158    1[6-(1,6,7)]
   376      56.376305      56.376305      56.376305    1[6-(1,6,7)]
   377      59.310781      59.310781      59.310781    1[6-(1,6,7)]
   378      16.258583      16.258583      16.258583    1[6-(1,6,7)]
   379      16.289426      16.289426      16.289426    1[6-(1,6,7)]
   380      18.399957      18.399957      18.399957    1[6-(1,6,7)]
   381      19.712981      19.712981      19.712981    1[6-(1,6,7)]
   382      15.690193      15.690193      15.690193    1[6-(1,6,7)]
   383       19.02122       19.02122       19.02122    1[6-(1,6,7)]
   384      17.717009      17.717009      17.717009    1[6-(1,6,7)]
   385      17.818349      17.818349      17.818349    1[6-(1,6,7)]
   386      19.056469      19.056469      19.056469    1[6-(1,6,7)]
   387      18.946316      18.946316      18.946316    1[6-(1,6,7)]
   388      17.637698      17.637698      17.637698    1[6-(1,6,7)]
   389      15.791534      15.791534      15.791534    1[6-(1,6,7)]
   390      15.681381      15.681381      15.681381    1[6-(1,6,7)]
   391      12.041926      12.041926      12.041926    1[6-(1,6,7)]
   392      12.041926      12.041926      12.041926    1[6-(1,6,7)]
   393      58.561741      58.561741      58.561741    1[6-(1,6,7)]
   394      17.038466      17.038466      17.038466    1[6-(1,6,7)]
   395      20.378305      20.378305      20.378305    1[6-(1,6,7)]
   396      22.576959      22.576959      22.576959    1[6-(1,6,7)]
   397      23.145348      23.145348      23.145348    1[6-(1,6,7)]
   398      20.845354      20.845354      20.845354    1[6-(1,6,7)]
   399      24.246878      24.246878      24.246878    1[6-(1,6,7)]
   400      23.682895      23.682895      23.682895    1[6-(1,6,7)]
   401      26.463157      26.463157      26.463157    1[6-(1,6,7)]
   402      26.401471      26.401471      26.401471    1[6-(1,6,7)]
   403      24.339407      24.339407      24.339407    1[6-(1,6,7)]
   404      22.982322      22.982322      22.982322    1[6-(1,6,7)]
   405      24.440748      24.440748      24.440748    1[6-(1,6,7)]
   406      23.061632      23.061632      23.061632    1[6-(1,6,7)]
   407      23.647646      23.647646      23.647646    1[6-(1,6,7)]
   408      24.238066      24.238066      24.238066    1[6-(1,6,7)]
   409      57.072472      57.072472      57.072472    1[6-(1,6,7)]
   410      56.270559      56.270559      56.270559    1[6-(1,6,7)]
   411      51.758692      51.758692      51.758692    1[6-(1,6,7)]
   412      53.005624      53.005624      53.005624    1[6-(1,6,7)]
   413      52.983593      52.983593      52.983593    1[6-(1,6,7)]
   414      49.141456      49.141456      49.141456    1[6-(1,6,7)]
   415      51.150647      51.150647      51.150647    1[6-(1,6,7)]
   416      51.168272      51.168272      51.168272    1[6-(1,6,7)]
   417      44.008327      44.008327      44.008327    1[6-(1,6,7)]
   418      45.294914      45.294914      45.294914    1[6-(1,6,7)]
   419      46.396444      46.396444      46.396444    1[6-(1,6,7)]
   420      45.700277      45.700277      45.700277    1[6-(1,6,7)]
   421      42.920015      42.920015      42.920015    1[6-(1,6,7)]
   422      43.558902      43.558902      43.558902    1[6-(1,6,7)]
   423      45.528438      45.528438      45.528438    1[6-(1,6,7)]
   424      44.180165      44.180165      44.180165    1[6-(1,6,7)]
   425      53.080528      53.080528      53.080528    1[6-(1,6,7)]
   426      53.882441      53.882441      53.882441    1[6-(1,6,7)]
   427      58.394308      58.394308      58.394308    1[6-(1,6,7)]
   428      57.147376      57.147376      57.147376    1[6-(1,6,7)]
   429      57.169407      57.169407      57.169407    1[6-(1,6,7)]
   430      61.011544      61.011544      61.011544    1[6-(1,6,7)]
   431      59.002353      59.002353      59.002353    1[6-(1,6,7)]
   432      58.984728      58.984728      58.984728    1[6-(1,6,7)]
   433      22.083473      22.083473      22.083473    1[6-(1,6,7)]
   434      64.858086      64.858086      64.858086    1[6-(1,6,7)]
   435      63.756556      63.756556      63.756556    1[6-(1,6,7)]
   436      64.452723      64.452723      64.452723    1[6-(1,6,7)]
   437      23.171785      23.171785      23.171785    1[6-(1,6,7)]
   438      22.532898      22.532898      22.532898    1[6-(1,6,7)]
   439      20.563362      20.563362      20.563362    1[6-(1,6,7)]
   440      21.911635      21.911635      21.911635    1[6-(1,6,7)]
   441      51.591259      51.591259      51.591259    1[6-(1,6,7)]
   442      49.053334      49.053334      49.053334    1[6-(1,6,7)]
   443      45.713495      45.713495      45.713495    1[6-(1,6,7)]
   444      43.514841      43.514841      43.514841    1[6-(1,6,7)]
   445      42.946452      42.946452      42.946452    1[6-(1,6,7)]
   446      45.246446      45.246446      45.246446    1[6-(1,6,7)]
   447      41.844922      41.844922      41.844922    1[6-(1,6,7)]
   448      42.408905      42.408905      42.408905    1[6-(1,6,7)]
   449      39.628643      39.628643      39.628643    1[6-(1,6,7)]
   450      39.690329      39.690329      39.690329    1[6-(1,6,7)]
   451      41.752393      41.752393      41.752393    1[6-(1,6,7)]
   452      43.109478      43.109478      43.109478    1[6-(1,6,7)]
   453      41.651052      41.651052      41.651052    1[6-(1,6,7)]
   454      43.030168      43.030168      43.030168    1[6-(1,6,7)]
   455      42.444154      42.444154      42.444154    1[6-(1,6,7)]
   456      41.853734      41.853734      41.853734    1[6-(1,6,7)]
   457      52.838191      52.838191      52.838191    1[6-(1,6,7)]
   458      51.027276      51.027276      51.027276    1[6-(1,6,7)]
   459      46.484566      46.484566      46.484566    1[6-(1,6,7)]
   460      45.620966      45.620966      45.620966    1[6-(1,6,7)]
   461      44.285912      44.285912      44.285912    1[6-(1,6,7)]
   462      44.466563      44.466563      44.466563    1[6-(1,6,7)]
   463      43.144727      43.144727      43.144727    1[6-(1,6,7)]
   464      44.466563      44.466563      44.466563    1[6-(1,6,7)]
   465      37.205277      37.205277      37.205277    1[6-(1,6,7)]
   466      37.253745      37.253745      37.253745    1[6-(1,6,7)]
   467      38.465428      38.465428      38.465428    1[6-(1,6,7)]
   468      39.077878      39.077878      39.077878    1[6-(1,6,7)]
   469      38.143781      38.143781      38.143781    1[6-(1,6,7)]
   470      38.892821      38.892821      38.892821    1[6-(1,6,7)]
   471      44.501812      44.501812      44.501812    1[6-(1,6,7)]
   472      43.153539      43.153539      43.153539    1[6-(1,6,7)]
   473      57.314809      57.314809      57.314809    1[6-(1,6,7)]
   474      15.064524      15.064524      15.064524    1[6-(1,6,7)]
   475      19.607234      19.607234      19.607234    1[6-(1,6,7)]
   476      20.470834      20.470834      20.470834    1[6-(1,6,7)]
   477      21.805888      21.805888      21.805888    1[6-(1,6,7)]
   478      21.625237      21.625237      21.625237    1[6-(1,6,7)]
   479      22.947073      22.947073      22.947073    1[6-(1,6,7)]
   480      21.625237      21.625237      21.625237    1[6-(1,6,7)]
   481      28.886523      28.886523      28.886523    1[6-(1,6,7)]
   482      28.838055      28.838055      28.838055    1[6-(1,6,7)]
   483      27.626372      27.626372      27.626372    1[6-(1,6,7)]
   484      27.013922      27.013922      27.013922    1[6-(1,6,7)]
   485      27.948019      27.948019      27.948019    1[6-(1,6,7)]
   486      27.198979      27.198979      27.198979    1[6-(1,6,7)]
   487      21.589988      21.589988      21.589988    1[6-(1,6,7)]
   488      22.938261      22.938261      22.938261    1[6-(1,6,7)]
   489       55.82554       55.82554       55.82554    1[6-(1,6,7)]
   490      54.296617      54.296617      54.296617    1[6-(1,6,7)]
   491      50.987621      50.987621      50.987621    1[6-(1,6,7)]
   492      50.899498      50.899498      50.899498    1[6-(1,6,7)]
   493      51.644133      51.644133      51.644133    1[6-(1,6,7)]
   494       49.92134       49.92134       49.92134    1[6-(1,6,7)]
   495      49.850842      49.850842      49.850842    1[6-(1,6,7)]
   496      49.110614      49.110614      49.110614    1[6-(1,6,7)]
   497      46.431693      46.431693      46.431693    1[6-(1,6,7)]
   498      47.731498      47.731498      47.731498    1[6-(1,6,7)]
   499      49.683409      49.683409      49.683409    1[6-(1,6,7)]
   500      49.731876      49.731876      49.731876    1[6-(1,6,7)]
   501      46.427286      46.427286      46.427286    1[6-(1,6,7)]
   502      47.696249      47.696249      47.696249    1[6-(1,6,7)]
   503       43.47078       43.47078       43.47078    1[6-(1,6,7)]
   504       42.88036       42.88036       42.88036    1[6-(1,6,7)]
   505       54.32746       54.32746       54.32746    1[6-(1,6,7)]
   506      55.856383      55.856383      55.856383    1[6-(1,6,7)]
   507      59.165379      59.165379      59.165379    1[6-(1,6,7)]
   508      59.253502      59.253502      59.253502    1[6-(1,6,7)]
   509      58.508867      58.508867      58.508867    1[6-(1,6,7)]
   510       60.23166       60.23166       60.23166    1[6-(1,6,7)]
   511      60.302158      60.302158      60.302158    1[6-(1,6,7)]
   512      61.042386      61.042386      61.042386    1[6-(1,6,7)]
   513      19.660107      19.660107      19.660107    1[6-(1,6,7)]
   514      62.421502      62.421502      62.421502    1[6-(1,6,7)]
   515      60.469591      60.469591      60.469591    1[6-(1,6,7)]
   516      60.421124      60.421124      60.421124    1[6-(1,6,7)]
   517      19.664514      19.664514      19.664514    1[6-(1,6,7)]
   518      18.395551      18.395551      18.395551    1[6-(1,6,7)]
   519       22.62102       22.62102       22.62102    1[6-(1,6,7)]
   520       23.21144       23.21144       23.21144    1[6-(1,6,7)]
   521      53.080528      53.080528      53.080528    1[6-(1,6,7)]
   522      53.882441      53.882441      53.882441    1[6-(1,6,7)]
   523      58.394308      58.394308      58.394308    1[6-(1,6,7)]
   524      57.147376      57.147376      57.147376    1[6-(1,6,7)]
   525      57.169407      57.169407      57.169407    1[6-(1,6,7)]
   526      61.011544      61.011544      61.011544    1[6-(1,6,7)]
   527      59.002353      59.002353      59.002353    1[6-(1,6,7)]
   528      58.984728      58.984728      58.984728    1[6-(1,6,7)]
   529      22.083473      22.083473      22.083473    1[6-(1,6,7)]
   530      64.858086      64.858086      64.858086    1[6-(1,6,7)]
   531      63.756556      63.756556      63.756556    1[6-(1,6,7)]
   532      64.452723      64.452723      64.452723    1[6-(1,6,7)]
   533      23.171785      23.171785      23.171785    1[6-(1,6,7)]
   534      22.532898      22.532898      22.532898    1[6-(1,6,7)]
   535      20.563362      20.563362      20.563362    1[6-(1,6,7)]
   536      21.911635      21.911635      21.911635    1[6-(1,6,7)]
   537      51.591259      51.591259      51.591259    1[6-(1,6,7)]
   538      49.053334      49.053334      49.053334    1[6-(1,6,7)]
   539      45.713495      45.713495      45.713495    1[6-(1,6,7)]
   540      43.514841      43.514841      43.514841    1[6-(1,6,7)]
   541      42.946452      42.946452      42.946452    1[6-(1,6,7)]
   542      45.246446      45.246446      45.246446    1[6-(1,6,7)]
   543      41.844922      41.844922      41.844922    1[6-(1,6,7)]
   544      42.408905      42.408905      42.408905    1[6-(1,6,7)]
   545      39.628643      39.628643      39.628643    1[6-(1,6,7)]
   546      39.690329      39.690329      39.690329    1[6-(1,6,7)]
   547      41.752393      41.752393      41.752393    1[6-(1,6,7)]
   548      43.109478      43.109478      43.109478    1[6-(1,6,7)]
   549      41.651052      41.651052      41.651052    1[6-(1,6,7)]
   550      43.030168      43.030168      43.030168    1[6-(1,6,7)]
   551      42.444154      42.444154      42.444154    1[6-(1,6,7)]
   552      41.853734      41.853734      41.853734    1[6-(1,6,7)]
   553      58.561741      58.561741      58.561741    1[6-(1,6,7)]
   554      17.038466      17.038466      17.038466    1[6-(1,6,7)]
   555      20.378305      20.378305      20.378305    1[6-(1,6,7)]
   556      22.576959      22.576959      22.576959    1[6-(1,6,7)]
   557      23.145348      23.145348      23.145348    1[6-(1,6,7)]
   558      20.845354      20.845354      20.845354    1[6-(1,6,7)]
   559      24.246878      24.246878      24.246878    1[6-(1,6,7)]
   560      23.682895      23.682895      23.682895    1[6-(1,6,7)]
   561      26.463157      26.463157      26.463157    1[6-(1,6,7)]
   562      26.401471      26.401471      26.401471    1[6-(1,6,7)]
   563      24.339407      24.339407      24.339407    1[6-(1,6,7)]
   564      22.982322      22.982322      22.982322    1[6-(1,6,7)]
   565      24.440748      24.440748      24.440748    1[6-(1,6,7)]
   566      23.061632      23.061632      23.061632    1[6-(1,6,7)]
   567      23.647646      23.647646      23.647646    1[6-(1,6,7)]
   568      24.238066      24.238066      24.238066    1[6-(1,6,7)]
   569      57.072472      57.072472      57.072472    1[6-(1,6,7)]
   570      56.270559      56.270559      56.270559    1[6-(1,6,7)]
   571      51.758692      51.758692      51.758692    1[6-(1,6,7)]
   572      53.005624      53.005624      53.005624    1[6-(1,6,7)]
   573      52.983593      52.983593      52.983593    1[6-(1,6,7)]
   574      49.141456      49.141456      49.141456    1[6-(1,6,7)]
   575      51.150647      51.150647      51.150647    1[6-(1,6,7)]
   576      51.168272      51.168272      51.168272    1[6-(1,6,7)]
   577      44.008327      44.008327      44.008327    1[6-(1,6,7)]
   578      45.294914      45.294914      45.294914    1[6-(1,6,7)]
   579      46.396444      46.396444      46.396444    1[6-(1,6,7)]
   580      45.700277      45.700277      45.700277    1[6-(1,6,7)]
   581      42.920015      42.920015      42.920015    1[6-(1,6,7)]
   582      43.558902      43.558902      43.558902    1[6-(1,6,7)]
   583      45.528438      45.528438      45.528438    1[6-(1,6,7)]
   584      44.180165      44.180165      44.180165    1[6-(1,6,7)]
   585       54.32746       54.32746       54.32746    1[6-(1,6,7)]
   586      55.856383      55.856383      55.856383    1[6-(1,6,7)]
   587      59.165379      59.165379      59.165379    1[6-(1,6,7)]
   588      59.253502      59.253502      59.253502    1[6-(1,6,7)]
   589      58.508867      58.508867      58.508867    1[6-(1,6,7)]
   590       60.23166       60.23166       60.23166    1[6-(1,6,7)]
   591      60.302158      60.302158      60.302158    1[6-(1,6,7)]
   592      61.042386      61.042386      61.042386    1[6-(1,6,7)]
   593      19.660107      19.660107      19.660107    1[6-(1,6,7)]
   594      62.421502      62.421502      62.421502    1[6-(1,6,7)]
   595      60.469591      60.469591      60.469591    1[6-(1,6,7)]
   596      60.421124      60.421124      60.421124    1[6-(1,6,7)]
   597      19.664514      19.664514      19.664514    1[6-(1,6,7)]
   598      18.395551      18.395551      18.395551    1[6-(1,6,7)]
   599       22.62102       22.62102       22.62102    1[6-(1,6,7)]
   600       23.21144       23.21144       23.21144    1[6-(1,6,7)]
   601       55.82554       55.82554       55.82554    1[6-(1,6,7)]
   602      54.296617      54.296617      54.296617    1[6-(1,6,7)]
   603      50.987621      50.987621      50.987621    1[6-(1,6,7)]
   604      50.899498      50.899498      50.899498    1[6-(1,6,7)]
   605      51.644133      51.644133      51.644133    1[6-(1,6,7)]
   606       49.92134       49.92134       49.92134    1[6-(1,6,7)]
   607      49.850842      49.850842      49.850842    1[6-(1,6,7)]
   608      49.110614      49.110614      49.110614    1[6-(1,6,7)]
   609      46.431693      46.431693      46.431693    1[6-(1,6,7)]
   610      47.731498      47.731498      47.731498    1[6-(1,6,7)]
   611      49.683409      49.683409      49.683409    1[6-(1,6,7)]
   612      49.731876      49.731876      49.731876    1[6-(1,6,7)]
   613      46.427286      46.427286      46.427286    1[6-(1,6,7)]
   614      47.696249      47.696249      47.696249    1[6-(1,6,7)]
   615       43.47078       43.47078       43.47078    1[6-(1,6,7)]
   616       42.88036       42.88036       42.88036    1[6-(1,6,7)]
   617      57.314809      57.314809      57.314809    1[6-(1,6,7)]
   618      15.064524      15.064524      15.064524    1[6-(1,6,7)]
   619      19.607234      19.607234      19.607234    1[6-(1,6,7)]
   620      20.470834      20.470834      20.470834    1[6-(1,6,7)]
   621      21.805888      21.805888      21.805888    1[6-(1,6,7)]
   622      21.625237      21.625237      21.625237    1[6-(1,6,7)]
   623      22.947073      22.947073      22.947073    1[6-(1,6,7)]
   624      21.625237      21.625237      21.625237    1[6-(1,6,7)]
   625      28.886523      28.886523      28.886523    1[6-(1,6,7)]
   626      28.838055      28.838055      28.838055    1[6-(1,6,7)]
   627      27.626372      27.626372      27.626372    1[6-(1,6,7)]
   628      27.013922      27.013922      27.013922    1[6-(1,6,7)]
   629      27.948019      27.948019      27.948019    1[6-(1,6,7)]
   630      27.198979      27.198979      27.198979    1[6-(1,6,7)]
   631      21.589988      21.589988      21.589988    1[6-(1,6,7)]
   632      22.938261      22.938261      22.938261    1[6-(1,6,7)]
   633      52.838191      52.838191      52.838191    1[6-(1,6,7)]
   634      51.027276      51.027276      51.027276    1[6-(1,6,7)]
   635      46.484566      46.484566      46.484566    1[6-(1,6,7)]
   636      45.620966      45.620966      45.620966    1[6-(1,6,7)]
   637      44.285912      44.285912      44.285912    1[6-(1,6,7)]
   638      44.466563      44.466563      44.466563    1[6-(1,6,7)]
   639      43.144727      43.144727      43.144727    1[6-(1,6,7)]
   640      44.466563      44.466563      44.466563    1[6-(1,6,7)]
   641      37.205277      37.205277      37.205277    1[6-(1,6,7)]
   642      37.253745      37.253745      37.253745    1[6-(1,6,7)]
   643      38.465428      38.465428      38.465428    1[6-(1,6,7)]
   644      39.077878      39.077878      39.077878    1[6-(1,6,7)]
   645      38.143781      38.143781      38.143781    1[6-(1,6,7)]
   646      38.892821      38.892821      38.892821    1[6-(1,6,7)]
   647      44.501812      44.501812      44.501812    1[6-(1,6,7)]
   648      43.153539      43.153539      43.153539    1[6-(1,6,7)]
   649      50.842219      50.842219      50.842219    1[6-(1,6,7)]
   650      49.833217      49.833217      49.833217    1[6-(1,6,7)]
   651      49.802374      49.802374      49.802374    1[6-(1,6,7)]
   652      47.691843      47.691843      47.691843    1[6-(1,6,7)]
   653      46.378819      46.378819      46.378819    1[6-(1,6,7)]
   654      50.401607      50.401607      50.401607    1[6-(1,6,7)]
   655       47.07058       47.07058       47.07058    1[6-(1,6,7)]
   656      48.374791      48.374791      48.374791    1[6-(1,6,7)]
   657       4.212251       4.212251       4.212251    1[6-(1,6,7)]
   658      47.035331      47.035331      47.035331    1[6-(1,6,7)]
   659      47.145484      47.145484      47.145484    1[6-(1,6,7)]
   660      48.454102      48.454102      48.454102    1[6-(1,6,7)]
   661       6.239066       6.239066       6.239066    1[6-(1,6,7)]
   662       6.349219       6.349219       6.349219    1[6-(1,6,7)]
   663       9.988674       9.988674       9.988674    1[6-(1,6,7)]
   664       9.988674       9.988674       9.988674    1[6-(1,6,7)]
   665      53.829568      53.829568      53.829568    1[6-(1,6,7)]
   666      53.102558      53.102558      53.102558    1[6-(1,6,7)]
   667      54.305429      54.305429      54.305429    1[6-(1,6,7)]
   668      52.970375      52.970375      52.970375    1[6-(1,6,7)]
   669       53.73704       53.73704       53.73704    1[6-(1,6,7)]
   670      55.856383      55.856383      55.856383    1[6-(1,6,7)]
   671      53.776695      53.776695      53.776695    1[6-(1,6,7)]
   672      53.018842      53.018842      53.018842    1[6-(1,6,7)]
   673      57.499866      57.499866      57.499866    1[6-(1,6,7)]
   674      57.513084      57.513084      57.513084    1[6-(1,6,7)]
   675      58.363466      58.363466      58.363466    1[6-(1,6,7)]
   676        59.1081        59.1081        59.1081    1[6-(1,6,7)]
   677      58.583772      58.583772      58.583772    1[6-(1,6,7)]
   678      59.213847      59.213847      59.213847    1[6-(1,6,7)]
   679      53.018842      53.018842      53.018842    1[6-(1,6,7)]
   680      53.776695      53.776695      53.776695    1[6-(1,6,7)]
   681      59.310781      59.310781      59.310781    1[6-(1,6,7)]
   682      16.258583      16.258583      16.258583    1[6-(1,6,7)]
   683      16.289426      16.289426      16.289426    1[6-(1,6,7)]
   684      18.399957      18.399957      18.399957    1[6-(1,6,7)]
   685      19.712981      19.712981      19.712981    1[6-(1,6,7)]
   686      15.690193      15.690193      15.690193    1[6-(1,6,7)]
   687       19.02122       19.02122       19.02122    1[6-(1,6,7)]
   688      17.717009      17.717009      17.717009    1[6-(1,6,7)]
   689      17.818349      17.818349      17.818349    1[6-(1,6,7)]
   690      19.056469      19.056469      19.056469    1[6-(1,6,7)]
   691      18.946316      18.946316      18.946316    1[6-(1,6,7)]
   692      17.637698      17.637698      17.637698    1[6-(1,6,7)]
   693      15.791534      15.791534      15.791534    1[6-(1,6,7)]
   694      15.681381      15.681381      15.681381    1[6-(1,6,7)]
   695      12.041926      12.041926      12.041926    1[6-(1,6,7)]
   696      12.041926      12.041926      12.041926    1[6-(1,6,7)]
   697      56.323432      56.323432      56.323432    1[6-(1,6,7)]
   698      57.050442      57.050442      57.050442    1[6-(1,6,7)]
   699      55.847571      55.847571      55.847571    1[6-(1,6,7)]
   700      57.182625      57.182625      57.182625    1[6-(1,6,7)]
   701       56.41596       56.41596       56.41596    1[6-(1,6,7)]
   702      54.296617      54.296617      54.296617    1[6-(1,6,7)]
   703      56.376305      56.376305      56.376305    1[6-(1,6,7)]
   704      57.134158      57.134158      57.134158    1[6-(1,6,7)]
   705      52.653134      52.653134      52.653134    1[6-(1,6,7)]
   706      52.639916      52.639916      52.639916    1[6-(1,6,7)]
   707      51.789534      51.789534      51.789534    1[6-(1,6,7)]
   708        51.0449        51.0449        51.0449    1[6-(1,6,7)]
   709      51.569228      51.569228      51.569228    1[6-(1,6,7)]
   710      50.939153      50.939153      50.939153    1[6-(1,6,7)]
   711      57.134158      57.134158      57.134158    1[6-(1,6,7)]
   712      56.376305      56.376305      56.376305    1[6-(1,6,7)]
   713      34.292832      34.292832      34.292832    1[6-(1,6,7)]
   714      35.019842      35.019842      35.019842    1[6-(1,6,7)]
   715      33.816971      33.816971      33.816971    1[6-(1,6,7)]
   716      35.152025      35.152025      35.152025    1[6-(1,6,7)]
   717       34.38536       34.38536       34.38536    1[6-(1,6,7)]
   718      32.266017      32.266017      32.266017    1[6-(1,6,7)]
   719      34.345705      34.345705      34.345705    1[6-(1,6,7)]
   720      35.103558      35.103558      35.103558    1[6-(1,6,7)]
   721      30.622534      30.622534      30.622534    1[6-(1,6,7)]
   722      30.609316      30.609316      30.609316    1[6-(1,6,7)]
   723      29.758934      29.758934      29.758934    1[6-(1,6,7)]
   724        29.0143        29.0143        29.0143    1[6-(1,6,7)]
   725      29.538628      29.538628      29.538628    1[6-(1,6,7)]
   726      28.908553      28.908553      28.908553    1[6-(1,6,7)]
   727      35.103558      35.103558      35.103558    1[6-(1,6,7)]
   728      34.345705      34.345705      34.345705    1[6-(1,6,7)]
   729      37.280181      37.280181      37.280181    1[6-(1,6,7)]
   730      38.289183      38.289183      38.289183    1[6-(1,6,7)]
   731      38.320026      38.320026      38.320026    1[6-(1,6,7)]
   732      40.430557      40.430557      40.430557    1[6-(1,6,7)]
   733      41.743581      41.743581      41.743581    1[6-(1,6,7)]
   734      37.720793      37.720793      37.720793    1[6-(1,6,7)]
   735       41.05182       41.05182       41.05182    1[6-(1,6,7)]
   736      39.747609      39.747609      39.747609    1[6-(1,6,7)]
   737      83.910149      83.910149      83.910149    1[6-(1,6,7)]
   738      41.087069      41.087069      41.087069    1[6-(1,6,7)]
   739      40.976916      40.976916      40.976916    1[6-(1,6,7)]
   740      39.668298      39.668298      39.668298    1[6-(1,6,7)]
   741      81.883334      81.883334      81.883334    1[6-(1,6,7)]
   742      81.773181      81.773181      81.773181    1[6-(1,6,7)]
   743      78.133726      78.133726      78.133726    1[6-(1,6,7)]
   744      78.133726      78.133726      78.133726    1[6-(1,6,7)]
   745      31.798968      31.798968      31.798968    1[6-(1,6,7)]
   746      31.071958      31.071958      31.071958    1[6-(1,6,7)]
   747      32.274829      32.274829      32.274829    1[6-(1,6,7)]
   748      30.939775      30.939775      30.939775    1[6-(1,6,7)]
   749       31.70644       31.70644       31.70644    1[6-(1,6,7)]
   750      33.825783      33.825783      33.825783    1[6-(1,6,7)]
   751      31.746095      31.746095      31.746095    1[6-(1,6,7)]
   752      30.988242      30.988242      30.988242    1[6-(1,6,7)]
   753      35.469266      35.469266      35.469266    1[6-(1,6,7)]
   754      35.482484      35.482484      35.482484    1[6-(1,6,7)]
   755      36.332866      36.332866      36.332866    1[6-(1,6,7)]
   756        37.0775        37.0775        37.0775    1[6-(1,6,7)]
   757      36.553172      36.553172      36.553172    1[6-(1,6,7)]
   758      37.183247      37.183247      37.183247    1[6-(1,6,7)]
   759      30.988242      30.988242      30.988242    1[6-(1,6,7)]
   760      31.746095      31.746095      31.746095    1[6-(1,6,7)]
   761      28.811619      28.811619      28.811619    1[6-(1,6,7)]
   762      71.863817      71.863817      71.863817    1[6-(1,6,7)]
   763      71.832974      71.832974      71.832974    1[6-(1,6,7)]
   764      69.722443      69.722443      69.722443    1[6-(1,6,7)]
   765      68.409419      68.409419      68.409419    1[6-(1,6,7)]
   766      72.432207      72.432207      72.432207    1[6-(1,6,7)]
   767       69.10118       69.10118       69.10118    1[6-(1,6,7)]
   768      70.405391      70.405391      70.405391    1[6-(1,6,7)]
   769      70.304051      70.304051      70.304051    1[6-(1,6,7)]
   770      69.065931      69.065931      69.065931    1[6-(1,6,7)]
   771      69.176084      69.176084      69.176084    1[6-(1,6,7)]
   772      70.484702      70.484702      70.484702    1[6-(1,6,7)]
   773      72.330866      72.330866      72.330866    1[6-(1,6,7)]
   774      72.441019      72.441019      72.441019    1[6-(1,6,7)]
   775      76.080474      76.080474      76.080474    1[6-(1,6,7)]
   776      76.080474      76.080474      76.080474    1[6-(1,6,7)]
   777      29.560659      29.560659      29.560659    1[6-(1,6,7)]
   778      71.083934      71.083934      71.083934    1[6-(1,6,7)]
   779      67.744095      67.744095      67.744095    1[6-(1,6,7)]
   780      65.545441      65.545441      65.545441    1[6-(1,6,7)]
   781      64.977052      64.977052      64.977052    1[6-(1,6,7)]
   782      67.277046      67.277046      67.277046    1[6-(1,6,7)]
   783      63.875522      63.875522      63.875522    1[6-(1,6,7)]
   784      64.439505      64.439505      64.439505    1[6-(1,6,7)]
   785      61.659243      61.659243      61.659243    1[6-(1,6,7)]
   786      61.720929      61.720929      61.720929    1[6-(1,6,7)]
   787      63.782993      63.782993      63.782993    1[6-(1,6,7)]
   788      65.140078      65.140078      65.140078    1[6-(1,6,7)]
   789      63.681652      63.681652      63.681652    1[6-(1,6,7)]
   790      65.060768      65.060768      65.060768    1[6-(1,6,7)]
   791      64.474754      64.474754      64.474754    1[6-(1,6,7)]
   792      63.884334      63.884334      63.884334    1[6-(1,6,7)]
   793      31.049928      31.049928      31.049928    1[6-(1,6,7)]
   794      31.851841      31.851841      31.851841    1[6-(1,6,7)]
   795      36.363708      36.363708      36.363708    1[6-(1,6,7)]
   796      35.116776      35.116776      35.116776    1[6-(1,6,7)]
   797      35.138807      35.138807      35.138807    1[6-(1,6,7)]
   798      38.980944      38.980944      38.980944    1[6-(1,6,7)]
   799      36.971753      36.971753      36.971753    1[6-(1,6,7)]
   800      36.954128      36.954128      36.954128    1[6-(1,6,7)]
   801      44.114073      44.114073      44.114073    1[6-(1,6,7)]
   802      42.827486      42.827486      42.827486    1[6-(1,6,7)]
   803      41.725956      41.725956      41.725956    1[6-(1,6,7)]
   804      42.422123      42.422123      42.422123    1[6-(1,6,7)]
   805      45.202385      45.202385      45.202385    1[6-(1,6,7)]
   806      44.563498      44.563498      44.563498    1[6-(1,6,7)]
   807      42.593962      42.593962      42.593962    1[6-(1,6,7)]
   808      43.942235      43.942235      43.942235    1[6-(1,6,7)]
   809      35.041872      35.041872      35.041872    1[6-(1,6,7)]
   810      34.239959      34.239959      34.239959    1[6-(1,6,7)]
   811      29.728092      29.728092      29.728092    1[6-(1,6,7)]
   812      30.975024      30.975024      30.975024    1[6-(1,6,7)]
   813      30.952993      30.952993      30.952993    1[6-(1,6,7)]
   814      27.110856      27.110856      27.110856    1[6-(1,6,7)]
   815      29.120047      29.120047      29.120047    1[6-(1,6,7)]
   816      29.137672      29.137672      29.137672    1[6-(1,6,7)]
   817      66.038927      66.038927      66.038927    1[6-(1,6,7)]
   818      23.264314      23.264314      23.264314    1[6-(1,6,7)]
   819      24.365844      24.365844      24.365844    1[6-(1,6,7)]
   820      23.669677      23.669677      23.669677    1[6-(1,6,7)]
   821      64.950615      64.950615      64.950615    1[6-(1,6,7)]
   822      65.589502      65.589502      65.589502    1[6-(1,6,7)]
   823      67.559038      67.559038      67.559038    1[6-(1,6,7)]
   824      66.210765      66.210765      66.210765    1[6-(1,6,7)]
   825      36.531141      36.531141      36.531141    1[6-(1,6,7)]
   826      39.069066      39.069066      39.069066    1[6-(1,6,7)]
   827      42.408905      42.408905      42.408905    1[6-(1,6,7)]
   828      44.607559      44.607559      44.607559    1[6-(1,6,7)]
   829      45.175948      45.175948      45.175948    1[6-(1,6,7)]
   830      42.875954      42.875954      42.875954    1[6-(1,6,7)]
   831      46.277478      46.277478      46.277478    1[6-(1,6,7)]
   832      45.713495      45.713495      45.713495    1[6-(1,6,7)]
   833      48.493757      48.493757      48.493757    1[6-(1,6,7)]
   834      48.432071      48.432071      48.432071    1[6-(1,6,7)]
   835      46.370007      46.370007      46.370007    1[6-(1,6,7)]
   836      45.012922      45.012922      45.012922    1[6-(1,6,7)]
   837      46.471348      46.471348      46.471348    1[6-(1,6,7)]
   838      45.092232      45.092232      45.092232    1[6-(1,6,7)]
   839      45.678246      45.678246      45.678246    1[6-(1,6,7)]
   840      46.268666      46.268666      46.268666    1[6-(1,6,7)]
   841      35.284209      35.284209      35.284209    1[6-(1,6,7)]
   842      37.095124      37.095124      37.095124    1[6-(1,6,7)]
   843      41.637834      41.637834      41.637834    1[6-(1,6,7)]
   844      42.501434      42.501434      42.501434    1[6-(1,6,7)]
   845      43.836488      43.836488      43.836488    1[6-(1,6,7)]
   846      43.655837      43.655837      43.655837    1[6-(1,6,7)]
   847      44.977673      44.977673      44.977673    1[6-(1,6,7)]
   848      43.655837      43.655837      43.655837    1[6-(1,6,7)]
   849      50.917123      50.917123      50.917123    1[6-(1,6,7)]
   850      50.868655      50.868655      50.868655    1[6-(1,6,7)]
   851      49.656972      49.656972      49.656972    1[6-(1,6,7)]
   852      49.044522      49.044522      49.044522    1[6-(1,6,7)]
   853      49.978619      49.978619      49.978619    1[6-(1,6,7)]
   854      49.229579      49.229579      49.229579    1[6-(1,6,7)]
   855      43.620588      43.620588      43.620588    1[6-(1,6,7)]
   856      44.968861      44.968861      44.968861    1[6-(1,6,7)]
   857      30.807591      30.807591      30.807591    1[6-(1,6,7)]
   858      73.057876      73.057876      73.057876    1[6-(1,6,7)]
   859      68.515166      68.515166      68.515166    1[6-(1,6,7)]
   860      67.651566      67.651566      67.651566    1[6-(1,6,7)]
   861      66.316512      66.316512      66.316512    1[6-(1,6,7)]
   862      66.497163      66.497163      66.497163    1[6-(1,6,7)]
   863      65.175327      65.175327      65.175327    1[6-(1,6,7)]
   864      66.497163      66.497163      66.497163    1[6-(1,6,7)]
   865      59.235877      59.235877      59.235877    1[6-(1,6,7)]
   866      59.284345      59.284345      59.284345    1[6-(1,6,7)]
   867      60.496028      60.496028      60.496028    1[6-(1,6,7)]
   868      61.108478      61.108478      61.108478    1[6-(1,6,7)]
   869      60.174381      60.174381      60.174381    1[6-(1,6,7)]
   870      60.923421      60.923421      60.923421    1[6-(1,6,7)]
   871      66.532412      66.532412      66.532412    1[6-(1,6,7)]
   872      65.184139      65.184139      65.184139    1[6-(1,6,7)]
   873       32.29686       32.29686       32.29686    1[6-(1,6,7)]
   874      33.825783      33.825783      33.825783    1[6-(1,6,7)]
   875      37.134779      37.134779      37.134779    1[6-(1,6,7)]
   876      37.222902      37.222902      37.222902    1[6-(1,6,7)]
   877      36.478267      36.478267      36.478267    1[6-(1,6,7)]
   878       38.20106       38.20106       38.20106    1[6-(1,6,7)]
   879      38.271558      38.271558      38.271558    1[6-(1,6,7)]
   880      39.011786      39.011786      39.011786    1[6-(1,6,7)]
   881      41.690707      41.690707      41.690707    1[6-(1,6,7)]
   882      40.390902      40.390902      40.390902    1[6-(1,6,7)]
   883      38.438991      38.438991      38.438991    1[6-(1,6,7)]
   884      38.390524      38.390524      38.390524    1[6-(1,6,7)]
   885      41.695114      41.695114      41.695114    1[6-(1,6,7)]
   886      40.426151      40.426151      40.426151    1[6-(1,6,7)]
   887       44.65162       44.65162       44.65162    1[6-(1,6,7)]
   888       45.24204       45.24204       45.24204    1[6-(1,6,7)]
   889       33.79494       33.79494       33.79494    1[6-(1,6,7)]
   890      32.266017      32.266017      32.266017    1[6-(1,6,7)]
   891      28.957021      28.957021      28.957021    1[6-(1,6,7)]
   892      28.868898      28.868898      28.868898    1[6-(1,6,7)]
   893      29.613533      29.613533      29.613533    1[6-(1,6,7)]
   894       27.89074       27.89074       27.89074    1[6-(1,6,7)]
   895      27.820242      27.820242      27.820242    1[6-(1,6,7)]
   896      27.080014      27.080014      27.080014    1[6-(1,6,7)]
   897      68.462293      68.462293      68.462293    1[6-(1,6,7)]
   898      25.700898      25.700898      25.700898    1[6-(1,6,7)]
   899      27.652809      27.652809      27.652809    1[6-(1,6,7)]
   900      27.701276      27.701276      27.701276    1[6-(1,6,7)]
   901      68.457886      68.457886      68.457886    1[6-(1,6,7)]
   902      69.726849      69.726849      69.726849    1[6-(1,6,7)]
   903       65.50138       65.50138       65.50138    1[6-(1,6,7)]
   904       64.91096       64.91096       64.91096    1[6-(1,6,7)]
   905      30.433071      30.433071      30.433071    6[1-(0),1-(0),6-(1,1,7),7-(6,6,29)]
   906      29.133265      29.133265      29.133265    6[1-(0),1-(0),6-(1,1,7),7-(6,6,29)]
   907      22.427151      22.427151      22.427151    6[1-(0),1-(0),6-(1,1,7),7-(6,6,29)]
   908      23.515462      23.515462      23.515462    6[1-(0),1-(0),6-(1,1,7),7-(6,6,29)]
   909        65.4441        65.4441        65.4441    6[1-(0),1-(0),6-(1,1,7),7-(6,6,29)]
   910       66.68222       66.68222       66.68222    6[1-(0),1-(0),6-(1,1,7),7-(6,29)]
   911      44.700087      44.700087      44.700087    6[1-(0),1-(0),6-(1,1,7),7-(6,6,29)]
   912      45.462346      45.462346      45.462346    6[1-(0),1-(0),6-(1,1,7),7-(6,6,29)]
   913      47.991459      47.991459      47.991459    6[1-(0),1-(0),6-(1,1,7),7-(6,6,29)]
   914      45.933801      45.933801      45.933801    6[1-(0),1-(0),6-(1,1,7),7-(6,6,29)]
   915      45.995487      45.995487      45.995487    6[1-(0),1-(0),6-(1,1,7),7-(6,6,29)]
   916      45.444722      45.444722      45.444722    6[1-(0),1-(0),6-(1,1,7),7-(6,29)]
   917      65.452913      65.452913      65.452913    6[1-(0),1-(0),6-(1,1,7),7-(6,6,29)]
   918      64.690654      64.690654      64.690654    6[1-(0),1-(0),6-(1,1,7),7-(6,6,29)]
   919      62.161541      62.161541      62.161541    6[1-(0),1-(0),6-(1,1,7),7-(6,6,29)]
   920      64.219199      64.219199      64.219199    6[1-(0),1-(0),6-(1,1,7),7-(6,6,29)]
   921      64.157513      64.157513      64.157513    6[1-(0),1-(0),6-(1,1,7),7-(6,6,29)]
   922      64.708278      64.708278      64.708278    6[1-(0),1-(0),6-(1,1,7),7-(6,29)]
   923      35.658729      35.658729      35.658729    6[1-(0),1-(0),6-(1,1,7),7-(6,6,29)]
   924      36.958535      36.958535      36.958535    6[1-(0),1-(0),6-(1,1,7),7-(6,6,29)]
   925      43.664649      43.664649      43.664649    6[1-(0),1-(0),6-(1,1,7),7-(6,6,29)]
   926      42.576338      42.576338      42.576338    6[1-(0),1-(0),6-(1,1,7),7-(6,6,29)]
   927        44.7089        44.7089        44.7089    6[1-(0),1-(0),6-(1,1,7),7-(6,6,29)]
   928       43.47078       43.47078       43.47078    6[1-(0),1-(0),6-(1,1,7),7-(6,29)]
   929      29.120047      29.120047      29.120047    6[1-(0),1-(0),6-(1,1,7),7-(6,6,29)]
   930      27.864303      27.864303      27.864303    6[1-(0),1-(0),6-(1,1,7),7-(6,6,29)]
   931      25.366033      25.366033      25.366033    6[1-(0),1-(0),6-(1,1,7),7-(6,6,29)]
   932      27.348787      27.348787      27.348787    6[1-(0),1-(0),6-(1,1,7),7-(6,6,29)]
   933      69.427233      69.427233      69.427233    6[1-(0),1-(0),6-(1,1,7),7-(6,6,29)]
   934      65.417664      65.417664      65.417664    6[1-(0),1-(0),6-(1,1,7),7-(6,29)]
   935      36.971753      36.971753      36.971753    6[1-(0),1-(0),6-(1,1,7),7-(6,6,29)]
   936      38.227497      38.227497      38.227497    6[1-(0),1-(0),6-(1,1,7),7-(6,6,29)]
   937      40.725767      40.725767      40.725767    6[1-(0),1-(0),6-(1,1,7),7-(6,6,29)]
   938      38.743013      38.743013      38.743013    6[1-(0),1-(0),6-(1,1,7),7-(6,6,29)]
   939      40.725767      40.725767      40.725767    6[1-(0),1-(0),6-(1,1,7),7-(6,6,29)]
   940      44.735336      44.735336      44.735336    6[1-(0),1-(0),6-(1,1,7),7-(6,29)]
   941      66.765936      66.765936      66.765936    6[1-(0),1-(0),6-(1,1,7),7-(6,6,29)]
   942      65.959616      65.959616      65.959616    6[1-(0),1-(0),6-(1,1,7),7-(6,6,29)]
   943      59.222659      59.222659      59.222659    6[1-(0),1-(0),6-(1,1,7),7-(6,6,29)]
   944      60.385875      60.385875      60.385875    6[1-(0),1-(0),6-(1,1,7),7-(6,6,29)]
   945      60.174381      60.174381      60.174381    6[1-(0),1-(0),6-(1,1,7),7-(6,6,29)]
   946      65.972835      65.972835      65.972835    6[1-(0),1-(0),6-(1,1,7),7-(6,29)]
   947      43.387064      43.387064      43.387064    6[1-(0),1-(0),6-(1,1,7),7-(6,6,29)]
   948      44.193384      44.193384      44.193384    6[1-(0),1-(0),6-(1,1,7),7-(6,6,29)]
   949      50.930341      50.930341      50.930341    6[1-(0),1-(0),6-(1,1,7),7-(6,6,29)]
   950      49.767125      49.767125      49.767125    6[1-(0),1-(0),6-(1,1,7),7-(6,6,29)]
   951      49.978619      49.978619      49.978619    6[1-(0),1-(0),6-(1,1,7),7-(6,6,29)]
   952      44.180165      44.180165      44.180165    6[1-(0),1-(0),6-(1,1,7),7-(6,29)]
   953      40.774234      40.774234      40.774234    6[1-(0),1-(0),6-(1,1,7),7-(6,6,29)]
   954      40.280749      40.280749      40.280749    6[1-(0),1-(0),6-(1,1,7),7-(6,6,29)]
   955      40.311592      40.311592      40.311592    6[1-(0),1-(0),6-(1,1,7),7-(6,6,29)]
   956      40.236688      40.236688      40.236688    6[1-(0),1-(0),6-(1,1,7),7-(6,6,29)]
   957       82.37682       82.37682       82.37682    6[1-(0),1-(0),6-(1,1,7),7-(6,6,29)]
   958      77.816485      77.816485      77.816485    6[1-(0),1-(0),6-(1,1,7),7-(6,29)]
   959      34.358924      34.358924      34.358924    6[1-(0),1-(0),6-(1,1,7),7-(6,6,29)]
   960      34.314863      34.314863      34.314863    6[1-(0),1-(0),6-(1,1,7),7-(6,6,29)]
   961      30.107018      30.107018      30.107018    6[1-(0),1-(0),6-(1,1,7),7-(6,6,29)]
   962      29.212576      29.212576      29.212576    6[1-(0),1-(0),6-(1,1,7),7-(6,6,29)]
   963      29.062768      29.062768      29.062768    6[1-(0),1-(0),6-(1,1,7),7-(6,6,29)]
   964      34.310456      34.310456      34.310456    6[1-(0),1-(0),6-(1,1,7),7-(6,29)]
   965      69.378766      69.378766      69.378766    6[1-(0),1-(0),6-(1,1,7),7-(6,6,29)]
   966      69.872251      69.872251      69.872251    6[1-(0),1-(0),6-(1,1,7),7-(6,6,29)]
   967      69.841408      69.841408      69.841408    6[1-(0),1-(0),6-(1,1,7),7-(6,6,29)]
   968      69.916312      69.916312      69.916312    6[1-(0),1-(0),6-(1,1,7),7-(6,6,29)]
   969       71.83738       71.83738       71.83738    6[1-(0),1-(0),6-(1,1,7),7-(6,6,29)]
   970      76.397715      76.397715      76.397715    6[1-(0),1-(0),6-(1,1,7),7-(6,29)]
   971      31.732876      31.732876      31.732876    6[1-(0),1-(0),6-(1,1,7),7-(6,6,29)]
   972      31.776937      31.776937      31.776937    6[1-(0),1-(0),6-(1,1,7),7-(6,6,29)]
   973      35.984782      35.984782      35.984782    6[1-(0),1-(0),6-(1,1,7),7-(6,6,29)]
   974      36.879224      36.879224      36.879224    6[1-(0),1-(0),6-(1,1,7),7-(6,6,29)]
   975      37.029032      37.029032      37.029032    6[1-(0),1-(0),6-(1,1,7),7-(6,6,29)]
   976      31.781344      31.781344      31.781344    6[1-(0),1-(0),6-(1,1,7),7-(6,29)]
   977      53.763476      53.763476      53.763476    6[1-(0),1-(0),6-(1,1,7),7-(6,6,29)]
   978      53.807537      53.807537      53.807537    6[1-(0),1-(0),6-(1,1,7),7-(6,6,29)]
   979      58.015382      58.015382      58.015382    6[1-(0),1-(0),6-(1,1,7),7-(6,6,29)]
   980      58.909824      58.909824      58.909824    6[1-(0),1-(0),6-(1,1,7),7-(6,6,29)]
   981      59.059632      59.059632      59.059632    6[1-(0),1-(0),6-(1,1,7),7-(6,6,29)]
   982      53.811944      53.811944      53.811944    6[1-(0),1-(0),6-(1,1,7),7-(6,29)]
   983      47.348166      47.348166      47.348166    6[1-(0),1-(0),6-(1,1,7),7-(6,6,29)]
   984      47.841651      47.841651      47.841651    6[1-(0),1-(0),6-(1,1,7),7-(6,6,29)]
   985       3.749608       3.749608       3.749608    6[1-(0),1-(0),6-(1,1,7),7-(6,6,29)]
   986      47.885712      47.885712      47.885712    6[1-(0),1-(0),6-(1,1,7),7-(6,6,29)]
   987        5.74558        5.74558        5.74558    6[1-(0),1-(0),6-(1,1,7),7-(6,6,29)]
   988      10.305915      10.305915      10.305915    6[1-(0),1-(0),6-(1,1,7),7-(6,29)]
   989      56.389524      56.389524      56.389524    6[1-(0),1-(0),6-(1,1,7),7-(6,6,29)]
   990      56.345463      56.345463      56.345463    6[1-(0),1-(0),6-(1,1,7),7-(6,6,29)]
   991      52.137618      52.137618      52.137618    6[1-(0),1-(0),6-(1,1,7),7-(6,6,29)]
   992      51.243176      51.243176      51.243176    6[1-(0),1-(0),6-(1,1,7),7-(6,6,29)]
   993      51.093368      51.093368      51.093368    6[1-(0),1-(0),6-(1,1,7),7-(6,6,29)]
   994      56.341056      56.341056      56.341056    6[1-(0),1-(0),6-(1,1,7),7-(6,29)]
   995      18.743634      18.743634      18.743634    6[1-(0),1-(0),6-(1,1,7),7-(6,6,29)]
   996      18.250149      18.250149      18.250149    6[1-(0),1-(0),6-(1,1,7),7-(6,6,29)]
   997      18.280992      18.280992      18.280992    6[1-(0),1-(0),6-(1,1,7),7-(6,6,29)]
   998      18.206088      18.206088      18.206088    6[1-(0),1-(0),6-(1,1,7),7-(6,6,29)]
   999       16.28502       16.28502       16.28502    6[1-(0),1-(0),6-(1,1,7),7-(6,6,29)]
  1000      11.724685      11.724685      11.724685    6[1-(0),1-(0),6-(1,1,7),7-(6,29)]
  1001      22.669487      22.669487      22.669487    6[1-(0),1-(0),6-(1,1,7),7-(6,6,29)]
  1002      23.431746      23.431746      23.431746    6[1-(0),1-(0),6-(1,1,7),7-(6,6,29)]
  1003      25.960859      25.960859      25.960859    6[1-(0),1-(0),6-(1,1,7),7-(6,6,29)]
  1004      23.903201      23.903201      23.903201    6[1-(0),1-(0),6-(1,1,7),7-(6,6,29)]
  1005      23.964887      23.964887      23.964887    6[1-(0),1-(0),6-(1,1,7),7-(6,6,29)]
  1006      23.414122      23.414122      23.414122    6[1-(0),1-(0),6-(1,1,7),7-(6,29)]
  1007      52.463671      52.463671      52.463671    6[1-(0),1-(0),6-(1,1,7),7-(6,6,29)]
  1008      51.163865      51.163865      51.163865    6[1-(0),1-(0),6-(1,1,7),7-(6,6,29)]
  1009      44.457751      44.457751      44.457751    6[1-(0),1-(0),6-(1,1,7),7-(6,6,29)]
  1010      45.546062      45.546062      45.546062    6[1-(0),1-(0),6-(1,1,7),7-(6,6,29)]
  1011        43.4135        43.4135        43.4135    6[1-(0),1-(0),6-(1,1,7),7-(6,6,29)]
  1012       44.65162       44.65162       44.65162    6[1-(0),1-(0),6-(1,1,7),7-(6,29)]
  1013      57.689329      57.689329      57.689329    6[1-(0),1-(0),6-(1,1,7),7-(6,6,29)]
  1014      58.989135      58.989135      58.989135    6[1-(0),1-(0),6-(1,1,7),7-(6,6,29)]
  1015      21.634049      21.634049      21.634049    6[1-(0),1-(0),6-(1,1,7),7-(6,6,29)]
  1016      64.606938      64.606938      64.606938    6[1-(0),1-(0),6-(1,1,7),7-(6,6,29)]
  1017        22.6783        22.6783        22.6783    6[1-(0),1-(0),6-(1,1,7),7-(6,6,29)]
  1018       21.44018       21.44018       21.44018    6[1-(0),1-(0),6-(1,1,7),7-(6,29)]
  1019      43.422313      43.422313      43.422313    6[1-(0),1-(0),6-(1,1,7),7-(6,6,29)]
  1020      42.660054      42.660054      42.660054    6[1-(0),1-(0),6-(1,1,7),7-(6,6,29)]
  1021      40.130941      40.130941      40.130941    6[1-(0),1-(0),6-(1,1,7),7-(6,6,29)]
  1022      42.188599      42.188599      42.188599    6[1-(0),1-(0),6-(1,1,7),7-(6,6,29)]
  1023      42.126913      42.126913      42.126913    6[1-(0),1-(0),6-(1,1,7),7-(6,6,29)]
  1024      42.677678      42.677678      42.677678    6[1-(0),1-(0),6-(1,1,7),7-(6,29)]
  1025      44.735336      44.735336      44.735336    6[1-(0),1-(0),6-(1,1,7),7-(6,6,29)]
  1026      43.929016      43.929016      43.929016    6[1-(0),1-(0),6-(1,1,7),7-(6,6,29)]
  1027      37.192059      37.192059      37.192059    6[1-(0),1-(0),6-(1,1,7),7-(6,6,29)]
  1028      38.355275      38.355275      38.355275    6[1-(0),1-(0),6-(1,1,7),7-(6,6,29)]
  1029      38.143781      38.143781      38.143781    6[1-(0),1-(0),6-(1,1,7),7-(6,6,29)]
  1030      43.942235      43.942235      43.942235    6[1-(0),1-(0),6-(1,1,7),7-(6,29)]
  1031      21.356464      21.356464      21.356464    6[1-(0),1-(0),6-(1,1,7),7-(6,6,29)]
  1032      22.162784      22.162784      22.162784    6[1-(0),1-(0),6-(1,1,7),7-(6,6,29)]
  1033      28.899741      28.899741      28.899741    6[1-(0),1-(0),6-(1,1,7),7-(6,6,29)]
  1034      27.736525      27.736525      27.736525    6[1-(0),1-(0),6-(1,1,7),7-(6,6,29)]
  1035      27.948019      27.948019      27.948019    6[1-(0),1-(0),6-(1,1,7),7-(6,6,29)]
  1036      22.149565      22.149565      22.149565    6[1-(0),1-(0),6-(1,1,7),7-(6,29)]
  1037      51.150647      51.150647      51.150647    6[1-(0),1-(0),6-(1,1,7),7-(6,6,29)]
  1038      49.894903      49.894903      49.894903    6[1-(0),1-(0),6-(1,1,7),7-(6,6,29)]
  1039      47.396633      47.396633      47.396633    6[1-(0),1-(0),6-(1,1,7),7-(6,6,29)]
  1040      49.379387      49.379387      49.379387    6[1-(0),1-(0),6-(1,1,7),7-(6,6,29)]
  1041      47.396633      47.396633      47.396633    6[1-(0),1-(0),6-(1,1,7),7-(6,6,29)]
  1042      43.387064      43.387064      43.387064    6[1-(0),1-(0),6-(1,1,7),7-(6,29)]
  1043      59.002353      59.002353      59.002353    6[1-(0),1-(0),6-(1,1,7),7-(6,6,29)]
  1044      60.258097      60.258097      60.258097    6[1-(0),1-(0),6-(1,1,7),7-(6,6,29)]
  1045      18.695167      18.695167      18.695167    6[1-(0),1-(0),6-(1,1,7),7-(6,6,29)]
  1046      60.773613      60.773613      60.773613    6[1-(0),1-(0),6-(1,1,7),7-(6,6,29)]
  1047      18.695167      18.695167      18.695167    6[1-(0),1-(0),6-(1,1,7),7-(6,6,29)]
  1048      22.704736      22.704736      22.704736    6[1-(0),1-(0),6-(1,1,7),7-(6,29)]
  1049      57.689329      57.689329      57.689329    6[1-(0),1-(0),6-(1,1,7),7-(6,6,29)]
  1050      58.989135      58.989135      58.989135    6[1-(0),1-(0),6-(1,1,7),7-(6,6,29)]
  1051      21.634049      21.634049      21.634049    6[1-(0),1-(0),6-(1,1,7),7-(6,6,29)]
  1052      64.606938      64.606938      64.606938    6[1-(0),1-(0),6-(1,1,7),7-(6,6,29)]
  1053        22.6783        22.6783        22.6783    6[1-(0),1-(0),6-(1,1,7),7-(6,6,29)]
  1054       21.44018       21.44018       21.44018    6[1-(0),1-(0),6-(1,1,7),7-(6,29)]
  1055      43.422313      43.422313      43.422313    6[1-(0),1-(0),6-(1,1,7),7-(6,6,29)]
  1056      42.660054      42.660054      42.660054    6[1-(0),1-(0),6-(1,1,7),7-(6,6,29)]
  1057      40.130941      40.130941      40.130941    6[1-(0),1-(0),6-(1,1,7),7-(6,6,29)]
  1058      42.188599      42.188599      42.188599    6[1-(0),1-(0),6-(1,1,7),7-(6,6,29)]
  1059      42.126913      42.126913      42.126913    6[1-(0),1-(0),6-(1,1,7),7-(6,6,29)]
  1060      42.677678      42.677678      42.677678    6[1-(0),1-(0),6-(1,1,7),7-(6,29)]
  1061      22.669487      22.669487      22.669487    6[1-(0),1-(0),6-(1,1,7),7-(6,6,29)]
  1062      23.431746      23.431746      23.431746    6[1-(0),1-(0),6-(1,1,7),7-(6,6,29)]
  1063      25.960859      25.960859      25.960859    6[1-(0),1-(0),6-(1,1,7),7-(6,6,29)]
  1064      23.903201      23.903201      23.903201    6[1-(0),1-(0),6-(1,1,7),7-(6,6,29)]
  1065      23.964887      23.964887      23.964887    6[1-(0),1-(0),6-(1,1,7),7-(6,6,29)]
  1066      23.414122      23.414122      23.414122    6[1-(0),1-(0),6-(1,1,7),7-(6,29)]
  1067      52.463671      52.463671      52.463671    6[1-(0),1-(0),6-(1,1,7),7-(6,6,29)]
  1068      51.163865      51.163865      51.163865    6[1-(0),1-(0),6-(1,1,7),7-(6,6,29)]
  1069      44.457751      44.457751      44.457751    6[1-(0),1-(0),6-(1,1,7),7-(6,6,29)]
  1070      45.546062      45.546062      45.546062    6[1-(0),1-(0),6-(1,1,7),7-(6,6,29)]
  1071        43.4135        43.4135        43.4135    6[1-(0),1-(0),6-(1,1,7),7-(6,6,29)]
  1072       44.65162       44.65162       44.65162    6[1-(0),1-(0),6-(1,1,7),7-(6,29)]
  1073      59.002353      59.002353      59.002353    6[1-(0),1-(0),6-(1,1,7),7-(6,6,29)]
  1074      60.258097      60.258097      60.258097    6[1-(0),1-(0),6-(1,1,7),7-(6,6,29)]
  1075      18.695167      18.695167      18.695167    6[1-(0),1-(0),6-(1,1,7),7-(6,6,29)]
  1076      60.773613      60.773613      60.773613    6[1-(0),1-(0),6-(1,1,7),7-(6,6,29)]
  1077      18.695167      18.695167      18.695167    6[1-(0),1-(0),6-(1,1,7),7-(6,6,29)]
  1078      22.704736      22.704736      22.704736    6[1-(0),1-(0),6-(1,1,7),7-(6,29)]
  1079      51.150647      51.150647      51.150647    6[1-(0),1-(0),6-(1,1,7),7-(6,6,29)]
  1080      49.894903      49.894903      49.894903    6[1-(0),1-(0),6-(1,1,7),7-(6,6,29)]
  1081      47.396633      47.396633      47.396633    6[1-(0),1-(0),6-(1,1,7),7-(6,6,29)]
  1082      49.379387      49.379387      49.379387    6[1-(0),1-(0),6-(1,1,7),7-(6,6,29)]
  1083      47.396633      47.396633      47.396633    6[1-(0),1-(0),6-(1,1,7),7-(6,6,29)]
  1084      43.387064      43.387064      43.387064    6[1-(0),1-(0),6-(1,1,7),7-(6,29)]
  1085      21.356464      21.356464      21.356464    6[1-(0),1-(0),6-(1,1,7),7-(6,6,29)]
  1086      22.162784      22.162784      22.162784    6[1-(0),1-(0),6-(1,1,7),7-(6,6,29)]
  1087      28.899741      28.899741      28.899741    6[1-(0),1-(0),6-(1,1,7),7-(6,6,29)]
  1088      27.736525      27.736525      27.736525    6[1-(0),1-(0),6-(1,1,7),7-(6,6,29)]
  1089      27.948019      27.948019      27.948019    6[1-(0),1-(0),6-(1,1,7),7-(6,6,29)]
  1090      22.149565      22.149565      22.149565    6[1-(0),1-(0),6-(1,1,7),7-(6,29)]
  1091      44.735336      44.735336      44.735336    6[1-(0),1-(0),6-(1,1,7),7-(6,6,29)]
  1092      43.929016      43.929016      43.929016    6[1-(0),1-(0),6-(1,1,7),7-(6,6,29)]
  1093      37.192059      37.192059      37.192059    6[1-(0),1-(0),6-(1,1,7),7-(6,6,29)]
  1094      38.355275      38.355275      38.355275    6[1-(0),1-(0),6-(1,1,7),7-(6,6,29)]
  1095      38.143781      38.143781      38.143781    6[1-(0),1-(0),6-(1,1,7),7-(6,6,29)]
  1096      43.942235      43.942235      43.942235    6[1-(0),1-(0),6-(1,1,7),7-(6,29)]
  1097      47.348166      47.348166      47.348166    6[1-(0),1-(0),6-(1,1,7),7-(6,6,29)]
  1098      47.841651      47.841651      47.841651    6[1-(0),1-(0),6-(1,1,7),7-(6,6,29)]
  1099       3.749608       3.749608       3.749608    6[1-(0),1-(0),6-(1,1,7),7-(6,6,29)]
  1100      47.885712      47.885712      47.885712    6[1-(0),1-(0),6-(1,1,7),7-(6,6,29)]
  1101        5.74558        5.74558        5.74558    6[1-(0),1-(0),6-(1,1,7),7-(6,6,29)]
  1102      10.305915      10.305915      10.305915    6[1-(0),1-(0),6-(1,1,7),7-(6,29)]
  1103      53.763476      53.763476      53.763476    6[1-(0),1-(0),6-(1,1,7),7-(6,6,29)]
  1104      53.807537      53.807537      53.807537    6[1-(0),1-(0),6-(1,1,7),7-(6,6,29)]
  1105      58.015382      58.015382      58.015382    6[1-(0),1-(0),6-(1,1,7),7-(6,6,29)]
  1106      58.909824      58.909824      58.909824    6[1-(0),1-(0),6-(1,1,7),7-(6,6,29)]
  1107      59.059632      59.059632      59.059632    6[1-(0),1-(0),6-(1,1,7),7-(6,6,29)]
  1108      53.811944      53.811944      53.811944    6[1-(0),1-(0),6-(1,1,7),7-(6,29)]
  1109      18.743634      18.743634      18.743634    6[1-(0),1-(0),6-(1,1,7),7-(6,6,29)]
  1110      18.250149      18.250149      18.250149    6[1-(0),1-(0),6-(1,1,7),7-(6,6,29)]
  1111      18.280992      18.280992      18.280992    6[1-(0),1-(0),6-(1,1,7),7-(6,6,29)]
  1112      18.206088      18.206088      18.206088    6[1-(0),1-(0),6-(1,1,7),7-(6,6,29)]
  1113       16.28502       16.28502       16.28502    6[1-(0),1-(0),6-(1,1,7),7-(6,6,29)]
  1114      11.724685      11.724685      11.724685    6[1-(0),1-(0),6-(1,1,7),7-(6,29)]
  1115      56.389524      56.389524      56.389524    6[1-(0),1-(0),6-(1,1,7),7-(6,6,29)]
  1116      56.345463      56.345463      56.345463    6[1-(0),1-(0),6-(1,1,7),7-(6,6,29)]
  1117      52.137618      52.137618      52.137618    6[1-(0),1-(0),6-(1,1,7),7-(6,6,29)]
  1118      51.243176      51.243176      51.243176    6[1-(0),1-(0),6-(1,1,7),7-(6,6,29)]
  1119      51.093368      51.093368      51.093368    6[1-(0),1-(0),6-(1,1,7),7-(6,6,29)]
  1120      56.341056      56.341056      56.341056    6[1-(0),1-(0),6-(1,1,7),7-(6,29)]
  1121      34.358924      34.358924      34.358924    6[1-(0),1-(0),6-(1,1,7),7-(6,6,29)]
  1122      34.314863      34.314863      34.314863    6[1-(0),1-(0),6-(1,1,7),7-(6,6,29)]
  1123      30.107018      30.107018      30.107018    6[1-(0),1-(0),6-(1,1,7),7-(6,6,29)]
  1124      29.212576      29.212576      29.212576    6[1-(0),1-(0),6-(1,1,7),7-(6,6,29)]
  1125      29.062768      29.062768      29.062768    6[1-(0),1-(0),6-(1,1,7),7-(6,6,29)]
  1126      34.310456      34.310456      34.310456    6[1-(0),1-(0),6-(1,1,7),7-(6,29)]
  1127      40.774234      40.774234      40.774234    6[1-(0),1-(0),6-(1,1,7),7-(6,6,29)]
  1128      40.280749      40.280749      40.280749    6[1-(0),1-(0),6-(1,1,7),7-(6,6,29)]
  1129      40.311592      40.311592      40.311592    6[1-(0),1-(0),6-(1,1,7),7-(6,6,29)]
  1130      40.236688      40.236688      40.236688    6[1-(0),1-(0),6-(1,1,7),7-(6,6,29)]
  1131       82.37682       82.37682       82.37682    6[1-(0),1-(0),6-(1,1,7),7-(6,6,29)]
  1132      77.816485      77.816485      77.816485    6[1-(0),1-(0),6-(1,1,7),7-(6,29)]
  1133      31.732876      31.732876      31.732876    6[1-(0),1-(0),6-(1,1,7),7-(6,6,29)]
  1134      31.776937      31.776937      31.776937    6[1-(0),1-(0),6-(1,1,7),7-(6,6,29)]
  1135      35.984782      35.984782      35.984782    6[1-(0),1-(0),6-(1,1,7),7-(6,6,29)]
  1136      36.879224      36.879224      36.879224    6[1-(0),1-(0),6-(1,1,7),7-(6,6,29)]
  1137      37.029032      37.029032      37.029032    6[1-(0),1-(0),6-(1,1,7),7-(6,6,29)]
  1138      31.781344      31.781344      31.781344    6[1-(0),1-(0),6-(1,1,7),7-(6,29)]
  1139      69.378766      69.378766      69.378766    6[1-(0),1-(0),6-(1,1,7),7-(6,6,29)]
  1140      69.872251      69.872251      69.872251    6[1-(0),1-(0),6-(1,1,7),7-(6,6,29)]
  1141      69.841408      69.841408      69.841408    6[1-(0),1-(0),6-(1,1,7),7-(6,6,29)]
  1142      69.916312      69.916312      69.916312    6[1-(0),1-(0),6-(1,1,7),7-(6,6,29)]
  1143       71.83738       71.83738       71.83738    6[1-(0),1-(0),6-(1,1,7),7-(6,6,29)]
  1144      76.397715      76.397715      76.397715    6[1-(0),1-(0),6-(1,1,7),7-(6,29)]
  1145      65.452913      65.452913      65.452913    6[1-(0),1-(0),6-(1,1,7),7-(6,6,29)]
  1146      64.690654      64.690654      64.690654    6[1-(0),1-(0),6-(1,1,7),7-(6,6,29)]
  1147      62.161541      62.161541      62.161541    6[1-(0),1-(0),6-(1,1,7),7-(6,6,29)]
  1148      64.219199      64.219199      64.219199    6[1-(0),1-(0),6-(1,1,7),7-(6,6,29)]
  1149      64.157513      64.157513      64.157513    6[1-(0),1-(0),6-(1,1,7),7-(6,6,29)]
  1150      64.708278      64.708278      64.708278    6[1-(0),1-(0),6-(1,1,7),7-(6,29)]
  1151      35.658729      35.658729      35.658729    6[1-(0),1-(0),6-(1,1,7),7-(6,6,29)]
  1152      36.958535      36.958535      36.958535    6[1-(0),1-(0),6-(1,1,7),7-(6,6,29)]
  1153      43.664649      43.664649      43.664649    6[1-(0),1-(0),6-(1,1,7),7-(6,6,29)]
  1154      42.576338      42.576338      42.576338    6[1-(0),1-(0),6-(1,1,7),7-(6,6,29)]
  1155        44.7089        44.7089        44.7089    6[1-(0),1-(0),6-(1,1,7),7-(6,6,29)]
  1156       43.47078       43.47078       43.47078    6[1-(0),1-(0),6-(1,1,7),7-(6,29)]
  1157      30.433071      30.433071      30.433071    6[1-(0),1-(0),6-(1,1,7),7-(6,6,29)]
  1158      29.133265      29.133265      29.133265    6[1-(0),1-(0),6-(1,1,7),7-(6,6,29)]
  1159      22.427151      22.427151      22.427151    6[1-(0),1-(0),6-(1,1,7),7-(6,6,29)]
  1160      23.515462      23.515462      23.515462    6[1-(0),1-(0),6-(1,1,7),7-(6,6,29)]
  1161        65.4441        65.4441        65.4441    6[1-(0),1-(0),6-(1,1,7),7-(6,6,29)]
  1162       66.68222       66.68222       66.68222    6[1-(0),1-(0),6-(1,1,7),7-(6,29)]
  1163      44.700087      44.700087      44.700087    6[1-(0),1-(0),6-(1,1,7),7-(6,6,29)]
  1164      45.462346      45.462346      45.462346    6[1-(0),1-(0),6-(1,1,7),7-(6,6,29)]
  1165      47.991459      47.991459      47.991459    6[1-(0),1-(0),6-(1,1,7),7-(6,6,29)]
  1166      45.933801      45.933801      45.933801    6[1-(0),1-(0),6-(1,1,7),7-(6,6,29)]
  1167      45.995487      45.995487      45.995487    6[1-(0),1-(0),6-(1,1,7),7-(6,6,29)]
  1168      45.444722      45.444722      45.444722    6[1-(0),1-(0),6-(1,1,7),7-(6,29)]
  1169      43.387064      43.387064      43.387064    6[1-(0),1-(0),6-(1,1,7),7-(6,6,29)]
  1170      44.193384      44.193384      44.193384    6[1-(0),1-(0),6-(1,1,7),7-(6,6,29)]
  1171      50.930341      50.930341      50.930341    6[1-(0),1-(0),6-(1,1,7),7-(6,6,29)]
  1172      49.767125      49.767125      49.767125    6[1-(0),1-(0),6-(1,1,7),7-(6,6,29)]
  1173      49.978619      49.978619      49.978619    6[1-(0),1-(0),6-(1,1,7),7-(6,6,29)]
  1174      44.180165      44.180165      44.180165    6[1-(0),1-(0),6-(1,1,7),7-(6,29)]
  1175      66.765936      66.765936      66.765936    6[1-(0),1-(0),6-(1,1,7),7-(6,6,29)]
  1176      65.959616      65.959616      65.959616    6[1-(0),1-(0),6-(1,1,7),7-(6,6,29)]
  1177      59.222659      59.222659      59.222659    6[1-(0),1-(0),6-(1,1,7),7-(6,6,29)]
  1178      60.385875      60.385875      60.385875    6[1-(0),1-(0),6-(1,1,7),7-(6,6,29)]
  1179      60.174381      60.174381      60.174381    6[1-(0),1-(0),6-(1,1,7),7-(6,6,29)]
  1180      65.972835      65.972835      65.972835    6[1-(0),1-(0),6-(1,1,7),7-(6,29)]
  1181      36.971753      36.971753      36.971753    6[1-(0),1-(0),6-(1,1,7),7-(6,6,29)]
  1182      38.227497      38.227497      38.227497    6[1-(0),1-(0),6-(1,1,7),7-(6,6,29)]
  1183      40.725767      40.725767      40.725767    6[1-(0),1-(0),6-(1,1,7),7-(6,6,29)]
  1184      38.743013      38.743013      38.743013    6[1-(0),1-(0),6-(1,1,7),7-(6,6,29)]
  1185      40.725767      40.725767      40.725767    6[1-(0),1-(0),6-(1,1,7),7-(6,6,29)]
  1186      44.735336      44.735336      44.735336    6[1-(0),1-(0),6-(1,1,7),7-(6,29)]
  1187      29.120047      29.120047      29.120047    6[1-(0),1-(0),6-(1,1,7),7-(6,6,29)]
  1188      27.864303      27.864303      27.864303    6[1-(0),1-(0),6-(1,1,7),7-(6,6,29)]
  1189      25.366033      25.366033      25.366033    6[1-(0),1-(0),6-(1,1,7),7-(6,6,29)]
  1190      27.348787      27.348787      27.348787    6[1-(0),1-(0),6-(1,1,7),7-(6,6,29)]
  1191      69.427233      69.427233      69.427233    6[1-(0),1-(0),6-(1,1,7),7-(6,6,29)]
  1192      65.417664      65.417664      65.417664    6[1-(0),1-(0),6-(1,1,7),7-(6,29)]
  1193      34.261989      34.261989      34.261989    6[1-(0),1-(0),6-(1,1,7),7-(6,6,29)]
  1194      34.239959      34.239959      34.239959    6[1-(0),1-(0),6-(1,1,7),7-(6,6,29)]
  1195      37.002596      37.002596      37.002596    6[1-(0),1-(0),6-(1,1,7),7-(6,6,29)]
  1196      38.275964      38.275964      38.275964    6[1-(0),1-(0),6-(1,1,7),7-(6,6,29)]
  1197      29.089204      29.089204      29.089204    6[1-(0),1-(0),6-(1,1,7),7-(6,6,29)]
  1198      71.877036      71.877036      71.877036    6[1-(0),1-(0),6-(1,1,7),7-(6,6,29)]
  1199      31.829811      31.829811      31.829811    6[1-(0),1-(0),6-(1,1,7),7-(6,6,29)]
  1200      31.851841      31.851841      31.851841    6[1-(0),1-(0),6-(1,1,7),7-(6,6,29)]
  1201        33.0459        33.0459        33.0459    6[1-(0),1-(0),6-(1,1,7),7-(6,6,29)]
  1202        33.0459        33.0459        33.0459    6[1-(0),1-(0),6-(1,1,7),7-(6,6,29)]
  1203        33.0459        33.0459        33.0459    6[1-(0),1-(0),6-(1,1,7),7-(6,6,29)]
  1204        33.0459        33.0459        33.0459    6[1-(0),1-(0),6-(1,1,7),7-(6,6,29)]
  1205      30.305293      30.305293      30.305293    6[1-(0),1-(0),6-(1,1,7),7-(6,6,29)]
  1206      73.071094      73.071094      73.071094    6[1-(0),1-(0),6-(1,1,7),7-(6,6,29)]
  1207      35.786507      35.786507      35.786507    6[1-(0),1-(0),6-(1,1,7),7-(6,6,29)]
  1208      37.081906      37.081906      37.081906    6[1-(0),1-(0),6-(1,1,7),7-(6,6,29)]
  1209      37.002596      37.002596      37.002596    6[1-(0),1-(0),6-(1,1,7),7-(6,6,29)]
  1210      38.275964      38.275964      38.275964    6[1-(0),1-(0),6-(1,1,7),7-(6,6,29)]
  1211      34.261989      34.261989      34.261989    6[1-(0),1-(0),6-(1,1,7),7-(6,6,29)]
  1212      34.239959      34.239959      34.239959    6[1-(0),1-(0),6-(1,1,7),7-(6,6,29)]
  1213      29.089204      29.089204      29.089204    6[1-(0),1-(0),6-(1,1,7),7-(6,6,29)]
  1214      71.877036      71.877036      71.877036    6[1-(0),1-(0),6-(1,1,7),7-(6,6,29)]
  1215      31.829811      31.829811      31.829811    6[1-(0),1-(0),6-(1,1,7),7-(6,6,29)]
  1216      31.851841      31.851841      31.851841    6[1-(0),1-(0),6-(1,1,7),7-(6,6,29)]
  1217      53.860411      53.860411      53.860411    6[1-(0),1-(0),6-(1,1,7),7-(6,6,29)]
  1218      53.882441      53.882441      53.882441    6[1-(0),1-(0),6-(1,1,7),7-(6,6,29)]
  1219      51.119804      51.119804      51.119804    6[1-(0),1-(0),6-(1,1,7),7-(6,6,29)]
  1220      49.846436      49.846436      49.846436    6[1-(0),1-(0),6-(1,1,7),7-(6,6,29)]
  1221      56.292589      56.292589      56.292589    6[1-(0),1-(0),6-(1,1,7),7-(6,6,29)]
  1222      56.270559      56.270559      56.270559    6[1-(0),1-(0),6-(1,1,7),7-(6,6,29)]
  1223      59.033196      59.033196      59.033196    6[1-(0),1-(0),6-(1,1,7),7-(6,6,29)]
  1224      16.245364      16.245364      16.245364    6[1-(0),1-(0),6-(1,1,7),7-(6,6,29)]
  1225      59.033196      59.033196      59.033196    6[1-(0),1-(0),6-(1,1,7),7-(6,6,29)]
  1226      16.245364      16.245364      16.245364    6[1-(0),1-(0),6-(1,1,7),7-(6,6,29)]
  1227      56.292589      56.292589      56.292589    6[1-(0),1-(0),6-(1,1,7),7-(6,6,29)]
  1228      56.270559      56.270559      56.270559    6[1-(0),1-(0),6-(1,1,7),7-(6,6,29)]
  1229      53.860411      53.860411      53.860411    6[1-(0),1-(0),6-(1,1,7),7-(6,6,29)]
  1230      53.882441      53.882441      53.882441    6[1-(0),1-(0),6-(1,1,7),7-(6,6,29)]
  1231      51.119804      51.119804      51.119804    6[1-(0),1-(0),6-(1,1,7),7-(6,6,29)]
  1232      49.846436      49.846436      49.846436    6[1-(0),1-(0),6-(1,1,7),7-(6,6,29)]
  1233      52.335893      52.335893      52.335893    6[1-(0),1-(0),6-(1,1,7),7-(6,6,29)]
  1234      51.040494      51.040494      51.040494    6[1-(0),1-(0),6-(1,1,7),7-(6,6,29)]
  1235      57.817107      57.817107      57.817107    6[1-(0),1-(0),6-(1,1,7),7-(6,6,29)]
  1236      15.051306      15.051306      15.051306    6[1-(0),1-(0),6-(1,1,7),7-(6,6,29)]
  1237        55.0765        55.0765        55.0765    6[1-(0),1-(0),6-(1,1,7),7-(6,6,29)]
  1238        55.0765        55.0765        55.0765    6[1-(0),1-(0),6-(1,1,7),7-(6,6,29)]
  1239        55.0765        55.0765        55.0765    6[1-(0),1-(0),6-(1,1,7),7-(6,6,29)]
  1240        55.0765        55.0765        55.0765    6[1-(0),1-(0),6-(1,1,7),7-(6,6,29)]
  1241      29.212576      29.212576      29.212576    6[1-(0),1-(0),6-(1,1,7),7-(6,6,29)]
  1242      27.899552      27.899552      27.899552    6[1-(0),1-(0),6-(1,1,7),7-(6,6,29)]
  1243      42.510246      42.510246      42.510246    6[1-(0),1-(0),6-(1,1,7),7-(6,6,29)]
  1244      43.409094      43.409094      43.409094    6[1-(0),1-(0),6-(1,1,7),7-(6,6,29)]
  1245      67.642754      67.642754      67.642754    6[1-(0),1-(0),6-(1,1,7),7-(6,6,29)]
  1246      66.743906      66.743906      66.743906    6[1-(0),1-(0),6-(1,1,7),7-(6,6,29)]
  1247      36.879224      36.879224      36.879224    6[1-(0),1-(0),6-(1,1,7),7-(6,6,29)]
  1248      38.192248      38.192248      38.192248    6[1-(0),1-(0),6-(1,1,7),7-(6,6,29)]
  1249      29.212576      29.212576      29.212576    6[1-(0),1-(0),6-(1,1,7),7-(6,6,29)]
  1250      27.899552      27.899552      27.899552    6[1-(0),1-(0),6-(1,1,7),7-(6,6,29)]
  1251      36.879224      36.879224      36.879224    6[1-(0),1-(0),6-(1,1,7),7-(6,6,29)]
  1252      38.192248      38.192248      38.192248    6[1-(0),1-(0),6-(1,1,7),7-(6,6,29)]
  1253      67.642754      67.642754      67.642754    6[1-(0),1-(0),6-(1,1,7),7-(6,6,29)]
  1254      66.743906      66.743906      66.743906    6[1-(0),1-(0),6-(1,1,7),7-(6,6,29)]
  1255      42.510246      42.510246      42.510246    6[1-(0),1-(0),6-(1,1,7),7-(6,6,29)]
  1256      43.409094      43.409094      43.409094    6[1-(0),1-(0),6-(1,1,7),7-(6,6,29)]
  1257      38.676921      38.676921      38.676921    6[1-(0),1-(0),6-(1,1,7),7-(6,6,29)]
  1258      38.262746      38.262746      38.262746    6[1-(0),1-(0),6-(1,1,7),7-(6,6,29)]
  1259        33.0459        33.0459        33.0459    6[1-(0),1-(0),6-(1,1,7),7-(6,6,29)]
  1260        33.0459        33.0459        33.0459    6[1-(0),1-(0),6-(1,1,7),7-(6,6,29)]
  1261      71.476079      71.476079      71.476079    6[1-(0),1-(0),6-(1,1,7),7-(6,6,29)]
  1262      71.890254      71.890254      71.890254    6[1-(0),1-(0),6-(1,1,7),7-(6,6,29)]
  1263        33.0459        33.0459        33.0459    6[1-(0),1-(0),6-(1,1,7),7-(6,6,29)]
  1264        33.0459        33.0459        33.0459    6[1-(0),1-(0),6-(1,1,7),7-(6,6,29)]
  1265        55.0765        55.0765        55.0765    6[1-(0),1-(0),6-(1,1,7),7-(6,6,29)]
  1266        55.0765        55.0765        55.0765    6[1-(0),1-(0),6-(1,1,7),7-(6,6,29)]
  1267      49.445479      49.445479      49.445479    6[1-(0),1-(0),6-(1,1,7),7-(6,6,29)]
  1268      49.859654      49.859654      49.859654    6[1-(0),1-(0),6-(1,1,7),7-(6,6,29)]
  1269        55.0765        55.0765        55.0765    6[1-(0),1-(0),6-(1,1,7),7-(6,6,29)]
  1270        55.0765        55.0765        55.0765    6[1-(0),1-(0),6-(1,1,7),7-(6,6,29)]
  1271      16.646321      16.646321      16.646321    6[1-(0),1-(0),6-(1,1,7),7-(6,6,29)]
  1272      16.232146      16.232146      16.232146    6[1-(0),1-(0),6-(1,1,7),7-(6,6,29)]
  1273      20.479646      20.479646      20.479646    6[1-(0),1-(0),6-(1,1,7),7-(6,6,29)]
  1274      21.378494      21.378494      21.378494    6[1-(0),1-(0),6-(1,1,7),7-(6,6,29)]
  1275      51.243176      51.243176      51.243176    6[1-(0),1-(0),6-(1,1,7),7-(6,6,29)]
  1276      49.930152      49.930152      49.930152    6[1-(0),1-(0),6-(1,1,7),7-(6,6,29)]
  1277      58.909824      58.909824      58.909824    6[1-(0),1-(0),6-(1,1,7),7-(6,6,29)]
  1278      60.222848      60.222848      60.222848    6[1-(0),1-(0),6-(1,1,7),7-(6,6,29)]
  1279      45.612154      45.612154      45.612154    6[1-(0),1-(0),6-(1,1,7),7-(6,6,29)]
  1280      44.713306      44.713306      44.713306    6[1-(0),1-(0),6-(1,1,7),7-(6,6,29)]
  1281      45.612154      45.612154      45.612154    6[1-(0),1-(0),6-(1,1,7),7-(6,6,29)]
  1282      44.713306      44.713306      44.713306    6[1-(0),1-(0),6-(1,1,7),7-(6,6,29)]
  1283      20.479646      20.479646      20.479646    6[1-(0),1-(0),6-(1,1,7),7-(6,6,29)]
  1284      21.378494      21.378494      21.378494    6[1-(0),1-(0),6-(1,1,7),7-(6,6,29)]
  1285      51.243176      51.243176      51.243176    6[1-(0),1-(0),6-(1,1,7),7-(6,6,29)]
  1286      49.930152      49.930152      49.930152    6[1-(0),1-(0),6-(1,1,7),7-(6,6,29)]
  1287      58.909824      58.909824      58.909824    6[1-(0),1-(0),6-(1,1,7),7-(6,6,29)]
  1288      60.222848      60.222848      60.222848    6[1-(0),1-(0),6-(1,1,7),7-(6,6,29)]
  1289      68.142849      68.142849      68.142849    53[29-(7,53,53),29-(7,53,53),29-(7,53,53)]
  1290      43.865128      43.865128      43.865128    53[29-(7,53,53),29-(7,53,53),29-(7,53,53)]
  1291      66.287872      66.287872      66.287872    53[29-(7,53,53),29-(7,53,53),29-(7,53,53)]
  1292      42.010151      42.010151      42.010151    53[29-(7,53,53),29-(7,53,53),29-(7,53,53)]
  1293      70.366177      70.366177      70.366177    53[29-(7,53,53),29-(7,53,53),29-(7,53,53)]
  1294      39.786823      39.786823      39.786823    53[29-(7,53,53),29-(7,53,53),29-(7,53,53)]
  1295      64.064544      64.064544      64.064544    53[29-(7,53,53),29-(7,53,53),29-(7,53,53)]
  1296      46.088456      46.088456      46.088456    53[29-(7,53,53),29-(7,53,53),29-(7,53,53)]
  1297      81.185405      81.185405      81.185405    53[29-(7,53,53),29-(7,53,53),29-(7,53,53)]
  1298      30.822572      30.822572      30.822572    53[29-(7,53,53),29-(7,53,53),29-(7,53,53)]
  1299      73.028795      73.028795      73.028795    53[29-(7,53,53),29-(7,53,53),29-(7,53,53)]
  1300      35.269228      35.269228      35.269228    53[29-(7,53,53),29-(7,53,53),29-(7,53,53)]
  1301      57.299828      57.299828      57.299828    53[29-(7,53,53),29-(7,53,53),29-(7,53,53)]
  1302       6.936995       6.936995       6.936995    53[29-(7,53,53),29-(7,53,53),29-(7,53,53)]
  1303      52.853172      52.853172      52.853172    53[29-(7,53,53),29-(7,53,53),29-(7,53,53)]
  1304      15.093605      15.093605      15.093605    53[29-(7,53,53),29-(7,53,53),29-(7,53,53)]
  1305      21.834528      21.834528      21.834528    53[29-(7,53,53),29-(7,53,53),29-(7,53,53)]
  1306      46.112249      46.112249      46.112249    53[29-(7,53,53),29-(7,53,53),29-(7,53,53)]
  1307      19.979551      19.979551      19.979551    53[29-(7,53,53),29-(7,53,53),29-(7,53,53)]
  1308      44.257272      44.257272      44.257272    53[29-(7,53,53),29-(7,53,53),29-(7,53,53)]
  1309      42.033944      42.033944      42.033944    53[29-(7,53,53),29-(7,53,53),29-(7,53,53)]
  1310      24.057856      24.057856      24.057856    53[29-(7,53,53),29-(7,53,53),29-(7,53,53)]
  1311      48.335577      48.335577      48.335577    53[29-(7,53,53),29-(7,53,53),29-(7,53,53)]
  1312      17.756223      17.756223      17.756223    53[29-(7,53,53),29-(7,53,53),29-(7,53,53)]
  1313      19.979551      19.979551      19.979551    53[29-(7,53,53),29-(7,53,53),29-(7,53,53)]
  1314      44.257272      44.257272      44.257272    53[29-(7,53,53),29-(7,53,53),29-(7,53,53)]
  1315      21.834528      21.834528      21.834528    53[29-(7,53,53),29-(7,53,53),29-(7,53,53)]
  1316      46.112249      46.112249      46.112249    53[29-(7,53,53),29-(7,53,53),29-(7,53,53)]
  1317      17.756223      17.756223      17.756223    53[29-(7,53,53),29-(7,53,53),29-(7,53,53)]
  1318      48.335577      48.335577      48.335577    53[29-(7,53,53),29-(7,53,53),29-(7,53,53)]
  1319      24.057856      24.057856      24.057856    53[29-(7,53,53),29-(7,53,53),29-(7,53,53)]
  1320      42.033944      42.033944      42.033944    53[29-(7,53,53),29-(7,53,53),29-(7,53,53)]
  1321       6.936995       6.936995       6.936995    53[29-(7,53,53),29-(7,53,53),29-(7,53,53)]
  1322      57.299828      57.299828      57.299828    53[29-(7,53,53),29-(7,53,53),29-(7,53,53)]
  1323      15.093605      15.093605      15.093605    53[29-(7,53,53),29-(7,53,53),29-(7,53,53)]
  1324      52.853172      52.853172      52.853172    53[29-(7,53,53),29-(7,53,53),29-(7,53,53)]
  1325      30.822572      30.822572      30.822572    53[29-(7,53,53),29-(7,53,53),29-(7,53,53)]
  1326      81.185405      81.185405      81.185405    53[29-(7,53,53),29-(7,53,53),29-(7,53,53)]
  1327      35.269228      35.269228      35.269228    53[29-(7,53,53),29-(7,53,53),29-(7,53,53)]
  1328      73.028795      73.028795      73.028795    53[29-(7,53,53),29-(7,53,53),29-(7,53,53)]
  1329      66.287872      66.287872      66.287872    53[29-(7,53,53),29-(7,53,53),29-(7,53,53)]
  1330      42.010151      42.010151      42.010151    53[29-(7,53,53),29-(7,53,53),29-(7,53,53)]
  1331      68.142849      68.142849      68.142849    53[29-(7,53,53),29-(7,53,53),29-(7,53,53)]
  1332      43.865128      43.865128      43.865128    53[29-(7,53,53),29-(7,53,53),29-(7,53,53)]
  1333      46.088456      46.088456      46.088456    53[29-(7,53,53),29-(7,53,53),29-(7,53,53)]
  1334      64.064544      64.064544      64.064544    53[29-(7,53,53),29-(7,53,53),29-(7,53,53)]
  1335      39.786823      39.786823      39.786823    53[29-(7,53,53),29-(7,53,53),29-(7,53,53)]
  1336      70.366177      70.366177      70.366177    53[29-(7,53,53),29-(7,53,53),29-(7,53,53)]
  1337        33.0459        33.0459        33.0459    53[29-(7,53,53),29-(7,53,53),29-(7,53,53)]
  1338      35.309764      35.309764      35.309764    53[29-(7,53,53),29-(7,53,53),29-(7,53,53)]
  1339      30.782036      30.782036      30.782036    53[29-(7,53,53),29-(7,53,53),29-(7,53,53)]
  1340        33.0459        33.0459        33.0459    53[29-(7,53,53),29-(7,53,53),29-(7,53,53)]
  1341      52.812636      52.812636      52.812636    53[29-(7,53,53),29-(7,53,53),29-(7,53,53)]
  1342        55.0765        55.0765        55.0765    53[29-(7,53,53),29-(7,53,53),29-(7,53,53)]
  1343      57.340364      57.340364      57.340364    53[29-(7,53,53),29-(7,53,53),29-(7,53,53)]
  1344        55.0765        55.0765        55.0765    53[29-(7,53,53),29-(7,53,53),29-(7,53,53)]
  1345        33.0459        33.0459        33.0459    53[29-(7,53,53),29-(7,53,53),29-(7,53,53)]
  1346      43.478711      43.478711      43.478711    53[29-(7,53,53),29-(7,53,53),29-(7,53,53)]
  1347      66.674289      66.674289      66.674289    53[29-(7,53,53),29-(7,53,53),29-(7,53,53)]
  1348        33.0459        33.0459        33.0459    53[29-(7,53,53),29-(7,53,53),29-(7,53,53)]
  1349        55.0765        55.0765        55.0765    53[29-(7,53,53),29-(7,53,53),29-(7,53,53)]
  1350      44.643689      44.643689      44.643689    53[29-(7,53,53),29-(7,53,53),29-(7,53,53)]
  1351        55.0765        55.0765        55.0765    53[29-(7,53,53),29-(7,53,53),29-(7,53,53)]
  1352      21.448111      21.448111      21.448111    53[29-(7,53,53),29-(7,53,53),29-(7,53,53)]
  1353        33.0459        33.0459        33.0459    53[29-(7,53,53),29-(7,53,53),29-(7,53,53)]
  1354      41.975343      41.975343      41.975343    53[29-(7,53,53),29-(7,53,53),29-(7,53,53)]
  1355      68.177657      68.177657      68.177657    53[29-(7,53,53),29-(7,53,53),29-(7,53,53)]
  1356        33.0459        33.0459        33.0459    53[29-(7,53,53),29-(7,53,53),29-(7,53,53)]
  1357      30.774986      30.774986      30.774986    53[29-(7,53,53),29-(7,53,53),29-(7,53,53)]
  1358      35.316814      35.316814      35.316814    53[29-(7,53,53),29-(7,53,53),29-(7,53,53)]
  1359      70.448571      70.448571      70.448571    53[29-(7,53,53),29-(7,53,53),29-(7,53,53)]
  1360      39.704429      39.704429      39.704429    53[29-(7,53,53),29-(7,53,53),29-(7,53,53)]
  1361      39.704429      39.704429      39.704429    53[29-(7,53,53),29-(7,53,53),29-(7,53,53)]
  1362      35.316814      35.316814      35.316814    53[29-(7,53,53),29-(7,53,53),29-(7,53,53)]
  1363      70.448571      70.448571      70.448571    53[29-(7,53,53),29-(7,53,53),29-(7,53,53)]
  1364      30.774986      30.774986      30.774986    53[29-(7,53,53),29-(7,53,53),29-(7,53,53)]
  1365      52.805586      52.805586      52.805586    53[29-(7,53,53),29-(7,53,53),29-(7,53,53)]
  1366      48.417971      48.417971      48.417971    53[29-(7,53,53),29-(7,53,53),29-(7,53,53)]
  1367      57.347414      57.347414      57.347414    53[29-(7,53,53),29-(7,53,53),29-(7,53,53)]
  1368      17.673829      17.673829      17.673829    53[29-(7,53,53),29-(7,53,53),29-(7,53,53)]
  1369      19.944743      19.944743      19.944743    53[29-(7,53,53),29-(7,53,53),29-(7,53,53)]
  1370        55.0765        55.0765        55.0765    53[29-(7,53,53),29-(7,53,53),29-(7,53,53)]
  1371        55.0765        55.0765        55.0765    53[29-(7,53,53),29-(7,53,53),29-(7,53,53)]
  1372      46.147057      46.147057      46.147057    53[29-(7,53,53),29-(7,53,53),29-(7,53,53)]
  1373      48.417971      48.417971      48.417971    53[29-(7,53,53),29-(7,53,53),29-(7,53,53)]
  1374      17.673829      17.673829      17.673829    53[29-(7,53,53),29-(7,53,53),29-(7,53,53)]
  1375      52.805586      52.805586      52.805586    53[29-(7,53,53),29-(7,53,53),29-(7,53,53)]
  1376      57.347414      57.347414      57.347414    53[29-(7,53,53),29-(7,53,53),29-(7,53,53)]
  1377      26.178521      26.178521      26.178521    53[29-(7,53,53),29-(7,53,53),29-(7,53,53)]
  1378      66.553121      66.553121      66.553121    53[29-(7,53,53),29-(7,53,53),29-(7,53,53)]
  1379       47.76146       47.76146       47.76146    53[29-(7,53,53),29-(7,53,53),29-(7,53,53)]
  1380      47.838567      47.838567      47.838567    53[29-(7,53,53),29-(7,53,53),29-(7,53,53)]
  1381       62.39154       62.39154       62.39154    53[29-(7,53,53),29-(7,53,53),29-(7,53,53)]
  1382      62.314433      62.314433      62.314433    53[29-(7,53,53),29-(7,53,53),29-(7,53,53)]
  1383      39.913279      39.913279      39.913279    53[29-(7,53,53),29-(7,53,53),29-(7,53,53)]
  1384      43.599879      43.599879      43.599879    53[29-(7,53,53),29-(7,53,53),29-(7,53,53)]
  1385      26.178521      26.178521      26.178521    53[29-(7,53,53),29-(7,53,53),29-(7,53,53)]
  1386      66.553121      66.553121      66.553121    53[29-(7,53,53),29-(7,53,53),29-(7,53,53)]
  1387      39.913279      39.913279      39.913279    53[29-(7,53,53),29-(7,53,53),29-(7,53,53)]
  1388      43.599879      43.599879      43.599879    53[29-(7,53,53),29-(7,53,53),29-(7,53,53)]
  1389       62.39154       62.39154       62.39154    53[29-(7,53,53),29-(7,53,53),29-(7,53,53)]
  1390      62.314433      62.314433      62.314433    53[29-(7,53,53),29-(7,53,53),29-(7,53,53)]
  1391       47.76146       47.76146       47.76146    53[29-(7,53,53),29-(7,53,53),29-(7,53,53)]
  1392      47.838567      47.838567      47.838567    53[29-(7,53,53),29-(7,53,53),29-(7,53,53)]
  1393      40.894081      40.894081      40.894081    53[29-(7,53,53),29-(7,53,53),29-(7,53,53)]
  1394      81.345787      81.345787      81.345787    53[29-(7,53,53),29-(7,53,53),29-(7,53,53)]
  1395        33.0459        33.0459        33.0459    53[29-(7,53,53),29-(7,53,53),29-(7,53,53)]
  1396        33.0459        33.0459        33.0459    53[29-(7,53,53),29-(7,53,53),29-(7,53,53)]
  1397      69.258919      69.258919      69.258919    53[29-(7,53,53),29-(7,53,53),29-(7,53,53)]
  1398      72.868413      72.868413      72.868413    53[29-(7,53,53),29-(7,53,53),29-(7,53,53)]
  1399        33.0459        33.0459        33.0459    53[29-(7,53,53),29-(7,53,53),29-(7,53,53)]
  1400        33.0459        33.0459        33.0459    53[29-(7,53,53),29-(7,53,53),29-(7,53,53)]
  1401        55.0765        55.0765        55.0765    53[29-(7,53,53),29-(7,53,53),29-(7,53,53)]
  1402        55.0765        55.0765        55.0765    53[29-(7,53,53),29-(7,53,53),29-(7,53,53)]
  1403      47.228319      47.228319      47.228319    53[29-(7,53,53),29-(7,53,53),29-(7,53,53)]
  1404       6.776613       6.776613       6.776613    53[29-(7,53,53),29-(7,53,53),29-(7,53,53)]
  1405        55.0765        55.0765        55.0765    53[29-(7,53,53),29-(7,53,53),29-(7,53,53)]
  1406        55.0765        55.0765        55.0765    53[29-(7,53,53),29-(7,53,53),29-(7,53,53)]
  1407      18.863481      18.863481      18.863481    53[29-(7,53,53),29-(7,53,53),29-(7,53,53)]
  1408      15.253987      15.253987      15.253987    53[29-(7,53,53),29-(7,53,53),29-(7,53,53)]
  1409       25.73086       25.73086       25.73086    53[29-(7,53,53),29-(7,53,53),29-(7,53,53)]
  1410      25.807967      25.807967      25.807967    53[29-(7,53,53),29-(7,53,53),29-(7,53,53)]
  1411      48.209121      48.209121      48.209121    53[29-(7,53,53),29-(7,53,53),29-(7,53,53)]
  1412      44.522521      44.522521      44.522521    53[29-(7,53,53),29-(7,53,53),29-(7,53,53)]
  1413      61.943879      61.943879      61.943879    53[29-(7,53,53),29-(7,53,53),29-(7,53,53)]
  1414      21.569279      21.569279      21.569279    53[29-(7,53,53),29-(7,53,53),29-(7,53,53)]
  1415       40.36094       40.36094       40.36094    53[29-(7,53,53),29-(7,53,53),29-(7,53,53)]
  1416      40.283833      40.283833      40.283833    53[29-(7,53,53),29-(7,53,53),29-(7,53,53)]
  1417       40.36094       40.36094       40.36094    53[29-(7,53,53),29-(7,53,53),29-(7,53,53)]
  1418      40.283833      40.283833      40.283833    53[29-(7,53,53),29-(7,53,53),29-(7,53,53)]
  1419       25.73086       25.73086       25.73086    53[29-(7,53,53),29-(7,53,53),29-(7,53,53)]
  1420      25.807967      25.807967      25.807967    53[29-(7,53,53),29-(7,53,53),29-(7,53,53)]
  1421      48.209121      48.209121      48.209121    53[29-(7,53,53),29-(7,53,53),29-(7,53,53)]
  1422      44.522521      44.522521      44.522521    53[29-(7,53,53),29-(7,53,53),29-(7,53,53)]
  1423      61.943879      61.943879      61.943879    53[29-(7,53,53),29-(7,53,53),29-(7,53,53)]
  1424      21.569279      21.569279      21.569279    53[29-(7,53,53),29-(7,53,53),29-(7,53,53)]
  1425       66.76153       66.76153       66.76153    7[6-(1,1,6),6-(1,1,6),6-(1,1,6),29-(53,53,53)]
  1426      46.660811      46.660811      46.660811    7[6-(1,1,6),6-(1,1,6),6-(1,1,6),29-(53,53,53)]
  1427      63.492189      63.492189      63.492189    7[6-(1,1,6),6-(1,1,6),6-(1,1,6),29-(53,53,53)]
  1428       43.39147       43.39147       43.39147    7[6-(1,1,6),6-(1,1,6),6-(1,1,6),29-(53,53,53)]
  1429      69.889875      69.889875      69.889875    7[6-(1,1,6),6-(1,1,6),6-(1,1,6),29-(53,53,53)]
  1430      40.263125      40.263125      40.263125    7[6-(1,1,6),6-(1,1,6),6-(1,1,6),29-(53,53,53)]
  1431      60.363844      60.363844      60.363844    7[6-(1,1,6),6-(1,1,6),6-(1,1,6),29-(53,53,53)]
  1432      49.789156      49.789156      49.789156    7[6-(1,1,6),6-(1,1,6),6-(1,1,6),29-(53,53,53)]
  1433      83.504786      83.504786      83.504786    7[6-(1,1,6),6-(1,1,6),6-(1,1,6),29-(53,53,53)]
  1434      29.917555      29.917555      29.917555    7[6-(1,1,6),6-(1,1,6),6-(1,1,6),29-(53,53,53)]
  1435      70.709414      70.709414      70.709414    7[6-(1,1,6),6-(1,1,6),6-(1,1,6),29-(53,53,53)]
  1436      36.174245      36.174245      36.174245    7[6-(1,1,6),6-(1,1,6),6-(1,1,6),29-(53,53,53)]
  1437      58.204845      58.204845      58.204845    7[6-(1,1,6),6-(1,1,6),6-(1,1,6),29-(53,53,53)]
  1438       4.617614       4.617614       4.617614    7[6-(1,1,6),6-(1,1,6),6-(1,1,6),29-(53,53,53)]
  1439      51.948155      51.948155      51.948155    7[6-(1,1,6),6-(1,1,6),6-(1,1,6),29-(53,53,53)]
  1440      17.412986      17.412986      17.412986    7[6-(1,1,6),6-(1,1,6),6-(1,1,6),29-(53,53,53)]
  1441      24.630211      24.630211      24.630211    7[6-(1,1,6),6-(1,1,6),6-(1,1,6),29-(53,53,53)]
  1442       44.73093       44.73093       44.73093    7[6-(1,1,6),6-(1,1,6),6-(1,1,6),29-(53,53,53)]
  1443       21.36087       21.36087       21.36087    7[6-(1,1,6),6-(1,1,6),6-(1,1,6),29-(53,53,53)]
  1444      41.461589      41.461589      41.461589    7[6-(1,1,6),6-(1,1,6),6-(1,1,6),29-(53,53,53)]
  1445      38.333244      38.333244      38.333244    7[6-(1,1,6),6-(1,1,6),6-(1,1,6),29-(53,53,53)]
  1446      27.758556      27.758556      27.758556    7[6-(1,1,6),6-(1,1,6),6-(1,1,6),29-(53,53,53)]
  1447      47.859275      47.859275      47.859275    7[6-(1,1,6),6-(1,1,6),6-(1,1,6),29-(53,53,53)]
  1448      18.232525      18.232525      18.232525    7[6-(1,1,6),6-(1,1,6),6-(1,1,6),29-(53,53,53)]
  1449       21.36087       21.36087       21.36087    7[6-(1,1,6),6-(1,1,6),6-(1,1,6),29-(53,53,53)]
  1450      41.461589      41.461589      41.461589    7[6-(1,1,6),6-(1,1,6),6-(1,1,6),29-(53,53,53)]
  1451      24.630211      24.630211      24.630211    7[6-(1,1,6),6-(1,1,6),6-(1,1,6),29-(53,53,53)]
  1452       44.73093       44.73093       44.73093    7[6-(1,1,6),6-(1,1,6),6-(1,1,6),29-(53,53,53)]
  1453      18.232525      18.232525      18.232525    7[6-(1,1,6),6-(1,1,6),6-(1,1,6),29-(53,53,53)]
  1454      47.859275      47.859275      47.859275    7[6-(1,1,6),6-(1,1,6),6-(1,1,6),29-(53,53,53)]
  1455      27.758556      27.758556      27.758556    7[6-(1,1,6),6-(1,1,6),6-(1,1,6),29-(53,53,53)]
  1456      38.333244      38.333244      38.333244    7[6-(1,1,6),6-(1,1,6),6-(1,1,6),29-(53,53,53)]
  1457       4.617614       4.617614       4.617614    7[6-(1,1,6),6-(1,1,6),6-(1,1,6),29-(53,53,53)]
  1458      58.204845      58.204845      58.204845    7[6-(1,1,6),6-(1,1,6),6-(1,1,6),29-(53,53,53)]
  1459      17.412986      17.412986      17.412986    7[6-(1,1,6),6-(1,1,6),6-(1,1,6),29-(53,53,53)]
  1460      51.948155      51.948155      51.948155    7[6-(1,1,6),6-(1,1,6),6-(1,1,6),29-(53,53,53)]
  1461      29.917555      29.917555      29.917555    7[6-(1,1,6),6-(1,1,6),6-(1,1,6),29-(53,53,53)]
  1462      83.504786      83.504786      83.504786    7[6-(1,1,6),6-(1,1,6),6-(1,1,6),29-(53,53,53)]
  1463      36.174245      36.174245      36.174245    7[6-(1,1,6),6-(1,1,6),6-(1,1,6),29-(53,53,53)]
  1464      70.709414      70.709414      70.709414    7[6-(1,1,6),6-(1,1,6),6-(1,1,6),29-(53,53,53)]
  1465      63.492189      63.492189      63.492189    7[6-(1,1,6),6-(1,1,6),6-(1,1,6),29-(53,53,53)]
  1466       43.39147       43.39147       43.39147    7[6-(1,1,6),6-(1,1,6),6-(1,1,6),29-(53,53,53)]
  1467       66.76153       66.76153       66.76153    7[6-(1,1,6),6-(1,1,6),6-(1,1,6),29-(53,53,53)]
  1468      46.660811      46.660811      46.660811    7[6-(1,1,6),6-(1,1,6),6-(1,1,6),29-(53,53,53)]
  1469      49.789156      49.789156      49.789156    7[6-(1,1,6),6-(1,1,6),6-(1,1,6),29-(53,53,53)]
  1470      60.363844      60.363844      60.363844    7[6-(1,1,6),6-(1,1,6),6-(1,1,6),29-(53,53,53)]
  1471      40.263125      40.263125      40.263125    7[6-(1,1,6),6-(1,1,6),6-(1,1,6),29-(53,53,53)]
  1472      69.889875      69.889875      69.889875    7[6-(1,1,6),6-(1,1,6),6-(1,1,6),29-(53,53,53)]
  1473        33.0459        33.0459        33.0459    7[6-(1,1,6),6-(1,1,6),6-(1,1,6),29-(53,53,53)]
  1474        33.0459        33.0459        33.0459    7[6-(1,1,6),6-(1,1,6),6-(1,1,6),29-(53,53,53)]
  1475      36.077311      36.077311      36.077311    7[6-(1,1,6),6-(1,1,6),6-(1,1,6),29-(53,53,53)]
  1476      38.245122      38.245122      38.245122    7[6-(1,1,6),6-(1,1,6),6-(1,1,6),29-(53,53,53)]
  1477      30.014489      30.014489      30.014489    7[6-(1,1,6),6-(1,1,6),6-(1,1,6),29-(53,53,53)]
  1478      71.907878      71.907878      71.907878    7[6-(1,1,6),6-(1,1,6),6-(1,1,6),29-(53,53,53)]
  1479        33.0459        33.0459        33.0459    7[6-(1,1,6),6-(1,1,6),6-(1,1,6),29-(53,53,53)]
  1480        33.0459        33.0459        33.0459    7[6-(1,1,6),6-(1,1,6),6-(1,1,6),29-(53,53,53)]
  1481        55.0765        55.0765        55.0765    7[6-(1,1,6),6-(1,1,6),6-(1,1,6),29-(53,53,53)]
  1482        55.0765        55.0765        55.0765    7[6-(1,1,6),6-(1,1,6),6-(1,1,6),29-(53,53,53)]
  1483      52.045089      52.045089      52.045089    7[6-(1,1,6),6-(1,1,6),6-(1,1,6),29-(53,53,53)]
  1484      49.877278      49.877278      49.877278    7[6-(1,1,6),6-(1,1,6),6-(1,1,6),29-(53,53,53)]
  1485        55.0765        55.0765        55.0765    7[6-(1,1,6),6-(1,1,6),6-(1,1,6),29-(53,53,53)]
  1486        55.0765        55.0765        55.0765    7[6-(1,1,6),6-(1,1,6),6-(1,1,6),29-(53,53,53)]
  1487      58.107911      58.107911      58.107911    7[6-(1,1,6),6-(1,1,6),6-(1,1,6),29-(53,53,53)]
  1488      16.214522      16.214522      16.214522    7[6-(1,1,6),6-(1,1,6),6-(1,1,6),29-(53,53,53)]
  1489      29.996865      29.996865      29.996865    7[6-(1,1,6),6-(1,1,6),6-(1,1,6),29-(53,53,53)]
  1490      27.824648      27.824648      27.824648    7[6-(1,1,6),6-(1,1,6),6-(1,1,6),29-(53,53,53)]
  1491      66.854059      66.854059      66.854059    7[6-(1,1,6),6-(1,1,6),29-(53,53,53)]
  1492      43.276911      43.276911      43.276911    7[6-(1,1,6),6-(1,1,6),6-(1,1,6),29-(53,53,53)]
  1493      44.647214      44.647214      44.647214    7[6-(1,1,6),6-(1,1,6),6-(1,1,6),29-(53,53,53)]
  1494      44.629589      44.629589      44.629589    7[6-(1,1,6),6-(1,1,6),29-(53,53,53)]
  1495      66.876089      66.876089      66.876089    7[6-(1,1,6),6-(1,1,6),6-(1,1,6),29-(53,53,53)]
  1496      65.505786      65.505786      65.505786    7[6-(1,1,6),6-(1,1,6),6-(1,1,6),29-(53,53,53)]
  1497      65.523411      65.523411      65.523411    7[6-(1,1,6),6-(1,1,6),29-(53,53,53)]
  1498      36.094935      36.094935      36.094935    7[6-(1,1,6),6-(1,1,6),6-(1,1,6),29-(53,53,53)]
  1499      38.267152      38.267152      38.267152    7[6-(1,1,6),6-(1,1,6),6-(1,1,6),29-(53,53,53)]
  1500      43.298941      43.298941      43.298941    7[6-(1,1,6),6-(1,1,6),29-(53,53,53)]
  1501      29.996865      29.996865      29.996865    7[6-(1,1,6),6-(1,1,6),6-(1,1,6),29-(53,53,53)]
  1502      27.824648      27.824648      27.824648    7[6-(1,1,6),6-(1,1,6),6-(1,1,6),29-(53,53,53)]
  1503      66.854059      66.854059      66.854059    7[6-(1,1,6),6-(1,1,6),29-(53,53,53)]
  1504      36.094935      36.094935      36.094935    7[6-(1,1,6),6-(1,1,6),6-(1,1,6),29-(53,53,53)]
  1505      38.267152      38.267152      38.267152    7[6-(1,1,6),6-(1,1,6),6-(1,1,6),29-(53,53,53)]
  1506      43.298941      43.298941      43.298941    7[6-(1,1,6),6-(1,1,6),29-(53,53,53)]
  1507      66.876089      66.876089      66.876089    7[6-(1,1,6),6-(1,1,6),6-(1,1,6),29-(53,53,53)]
  1508      65.505786      65.505786      65.505786    7[6-(1,1,6),6-(1,1,6),6-(1,1,6),29-(53,53,53)]
  1509      65.523411      65.523411      65.523411    7[6-(1,1,6),6-(1,1,6),29-(53,53,53)]
  1510      43.276911      43.276911      43.276911    7[6-(1,1,6),6-(1,1,6),6-(1,1,6),29-(53,53,53)]
  1511      44.647214      44.647214      44.647214    7[6-(1,1,6),6-(1,1,6),6-(1,1,6),29-(53,53,53)]
  1512      44.629589      44.629589      44.629589    7[6-(1,1,6),6-(1,1,6),29-(53,53,53)]
  1513      40.227876      40.227876      40.227876    7[6-(1,1,6),6-(1,1,6),6-(1,1,6),29-(53,53,53)]
  1514      39.425962      39.425962      39.425962    7[6-(1,1,6),6-(1,1,6),6-(1,1,6),29-(53,53,53)]
  1515      78.437748      78.437748      78.437748    7[6-(1,1,6),6-(1,1,6),29-(53,53,53)]
  1516        33.0459        33.0459        33.0459    7[6-(1,1,6),6-(1,1,6),6-(1,1,6),29-(53,53,53)]
  1517        33.0459        33.0459        33.0459    7[6-(1,1,6),6-(1,1,6),6-(1,1,6),29-(53,53,53)]
  1518        33.0459        33.0459        33.0459    7[6-(1,1,6),6-(1,1,6),29-(53,53,53)]
  1519      69.925124      69.925124      69.925124    7[6-(1,1,6),6-(1,1,6),6-(1,1,6),29-(53,53,53)]
  1520      70.727038      70.727038      70.727038    7[6-(1,1,6),6-(1,1,6),6-(1,1,6),29-(53,53,53)]
  1521      75.776452      75.776452      75.776452    7[6-(1,1,6),6-(1,1,6),29-(53,53,53)]
  1522        33.0459        33.0459        33.0459    7[6-(1,1,6),6-(1,1,6),6-(1,1,6),29-(53,53,53)]
  1523        33.0459        33.0459        33.0459    7[6-(1,1,6),6-(1,1,6),6-(1,1,6),29-(53,53,53)]
  1524        33.0459        33.0459        33.0459    7[6-(1,1,6),6-(1,1,6),29-(53,53,53)]
  1525        55.0765        55.0765        55.0765    7[6-(1,1,6),6-(1,1,6),6-(1,1,6),29-(53,53,53)]
  1526        55.0765        55.0765        55.0765    7[6-(1,1,6),6-(1,1,6),6-(1,1,6),29-(53,53,53)]
  1527        55.0765        55.0765        55.0765    7[6-(1,1,6),6-(1,1,6),29-(53,53,53)]
  1528      47.894524      47.894524      47.894524    7[6-(1,1,6),6-(1,1,6),6-(1,1,6),29-(53,53,53)]
  1529      48.696438      48.696438      48.696438    7[6-(1,1,6),6-(1,1,6),6-(1,1,6),29-(53,53,53)]
  1530       9.684652       9.684652       9.684652    7[6-(1,1,6),6-(1,1,6),29-(53,53,53)]
  1531        55.0765        55.0765        55.0765    7[6-(1,1,6),6-(1,1,6),6-(1,1,6),29-(53,53,53)]
  1532        55.0765        55.0765        55.0765    7[6-(1,1,6),6-(1,1,6),6-(1,1,6),29-(53,53,53)]
  1533        55.0765        55.0765        55.0765    7[6-(1,1,6),6-(1,1,6),29-(53,53,53)]
  1534      18.197276      18.197276      18.197276    7[6-(1,1,6),6-(1,1,6),6-(1,1,6),29-(53,53,53)]
  1535      17.395362      17.395362      17.395362    7[6-(1,1,6),6-(1,1,6),6-(1,1,6),29-(53,53,53)]
  1536      12.345948      12.345948      12.345948    7[6-(1,1,6),6-(1,1,6),29-(53,53,53)]
  1537      21.246311      21.246311      21.246311    7[6-(1,1,6),6-(1,1,6),6-(1,1,6),29-(53,53,53)]
  1538      22.616614      22.616614      22.616614    7[6-(1,1,6),6-(1,1,6),6-(1,1,6),29-(53,53,53)]
  1539      22.598989      22.598989      22.598989    7[6-(1,1,6),6-(1,1,6),29-(53,53,53)]
  1540      52.027465      52.027465      52.027465    7[6-(1,1,6),6-(1,1,6),6-(1,1,6),29-(53,53,53)]
  1541      49.855248      49.855248      49.855248    7[6-(1,1,6),6-(1,1,6),6-(1,1,6),29-(53,53,53)]
  1542      44.823459      44.823459      44.823459    7[6-(1,1,6),6-(1,1,6),29-(53,53,53)]
  1543      58.125535      58.125535      58.125535    7[6-(1,1,6),6-(1,1,6),6-(1,1,6),29-(53,53,53)]
  1544      60.297752      60.297752      60.297752    7[6-(1,1,6),6-(1,1,6),6-(1,1,6),29-(53,53,53)]
  1545      21.268341      21.268341      21.268341    7[6-(1,1,6),6-(1,1,6),29-(53,53,53)]
  1546      44.845489      44.845489      44.845489    7[6-(1,1,6),6-(1,1,6),6-(1,1,6),29-(53,53,53)]
  1547      43.475186      43.475186      43.475186    7[6-(1,1,6),6-(1,1,6),6-(1,1,6),29-(53,53,53)]
  1548      43.492811      43.492811      43.492811    7[6-(1,1,6),6-(1,1,6),29-(53,53,53)]
  1549      44.845489      44.845489      44.845489    7[6-(1,1,6),6-(1,1,6),6-(1,1,6),29-(53,53,53)]
  1550      43.475186      43.475186      43.475186    7[6-(1,1,6),6-(1,1,6),6-(1,1,6),29-(53,53,53)]
  1551      43.492811      43.492811      43.492811    7[6-(1,1,6),6-(1,1,6),29-(53,53,53)]
  1552      21.246311      21.246311      21.246311    7[6-(1,1,6),6-(1,1,6),6-(1,1,6),29-(53,53,53)]
  1553      22.616614      22.616614      22.616614    7[6-(1,1,6),6-(1,1,6),6-(1,1,6),29-(53,53,53)]
  1554      22.598989      22.598989      22.598989    7[6-(1,1,6),6-(1,1,6),29-(53,53,53)]
  1555      52.027465      52.027465      52.027465    7[6-(1,1,6),6-(1,1,6),6-(1,1,6),29-(53,53,53)]
  1556      49.855248      49.855248      49.855248    7[6-(1,1,6),6-(1,1,6),6-(1,1,6),29-(53,53,53)]
  1557      44.823459      44.823459      44.823459    7[6-(1,1,6),6-(1,1,6),29-(53,53,53)]
  1558      58.125535      58.125535      58.125535    7[6-(1,1,6),6-(1,1,6),6-(1,1,6),29-(53,53,53)]
  1559      60.297752      60.297752      60.297752    7[6-(1,1,6),6-(1,1,6),6-(1,1,6),29-(53,53,53)]
  1560      21.268341      21.268341      21.268341    7[6-(1,1,6),6-(1,1,6),29-(53,53,53)]
