# Supplementary material for: A collection of forcefield precursors for metal–organic frameworks
Source: RSC Adv. 2019 Nov 13;9(63):36492–507. doi: 10.1039/c9ra07327b (PMC9075174; doi:10.1039/c9ra07327b)
Supplement: RA-009-C9RA07327B-s893 [file RA-009-C9RA07327B-s893.txt]

GUPBOJ01_clean

14.675600    0.000000    0.000000
-3.996530    16.491964    0.000000
0.000000    0.000000    29.411000

     1         9.5462         9.5462         9.5462    48[7-(6,6),7-(6,6),7-(6,6),7-(6,6)]
     2      10.981366      10.981366      10.981366    48[7-(6,6),7-(6,6),7-(6,6),7-(6,6)]
     3      10.196435      10.196435      10.196435    48[7-(6,6),7-(6,6),7-(6,6),7-(6,6)]
     4       1.616707       1.616707       1.616707    48[7-(6,6),7-(6,6),7-(6,6),7-(6,6)]
     5      -2.456652      -2.456652      -2.456652    48[7-(6,6),7-(6,6),7-(6,6),7-(6,6)]
     6      -1.316194      -1.316194      -1.316194    48[7-(6,6),7-(6,6),7-(6,6),7-(6,6)]
     7        8.47067        8.47067        8.47067    48[7-(6,6),7-(6,6),7-(6,6),7-(6,6)]
     8       7.035504       7.035504       7.035504    48[7-(6,6),7-(6,6),7-(6,6),7-(6,6)]
     9       7.820435       7.820435       7.820435    48[7-(6,6),7-(6,6),7-(6,6),7-(6,6)]
    10       1.724563       1.724563       1.724563    48[7-(6,6),7-(6,6),7-(6,6),7-(6,6)]
    11       5.797922       5.797922       5.797922    48[7-(6,6),7-(6,6),7-(6,6),7-(6,6)]
    12       4.657464       4.657464       4.657464    48[7-(6,6),7-(6,6),7-(6,6),7-(6,6)]
    13        1.13287        1.13287        1.13287    48[7-(6,6),7-(6,6),7-(6,6),7-(6,6)]
    14      -0.302296      -0.302296      -0.302296    48[7-(6,6),7-(6,6),7-(6,6),7-(6,6)]
    15       0.482635       0.482635       0.482635    48[7-(6,6),7-(6,6),7-(6,6),7-(6,6)]
    16       9.062363       9.062363       9.062363    48[7-(6,6),7-(6,6),7-(6,6),7-(6,6)]
    17      13.135722      13.135722      13.135722    48[7-(6,6),7-(6,6),7-(6,6),7-(6,6)]
    18      11.995264      11.995264      11.995264    48[7-(6,6),7-(6,6),7-(6,6),7-(6,6)]
    19         2.2084         2.2084         2.2084    48[7-(6,6),7-(6,6),7-(6,6),7-(6,6)]
    20       3.643566       3.643566       3.643566    48[7-(6,6),7-(6,6),7-(6,6),7-(6,6)]
    21       2.858635       2.858635       2.858635    48[7-(6,6),7-(6,6),7-(6,6),7-(6,6)]
    22       8.954507       8.954507       8.954507    48[7-(6,6),7-(6,6),7-(6,6),7-(6,6)]
    23       4.881148       4.881148       4.881148    48[7-(6,6),7-(6,6),7-(6,6),7-(6,6)]
    24       6.021606       6.021606       6.021606    48[7-(6,6),7-(6,6),7-(6,6),7-(6,6)]
    25       9.883017       9.883017       9.883017    1[6-(1,1,6)]
    26      10.572931      10.572931      10.572931    1[6-(1,1,6)]
    27       9.064562       9.064562       9.064562    1[6-(1,1,6)]
    28      11.156187      11.156187      11.156187    1[6-(6,7)]
    29      10.968622      10.968622      10.968622    1[6-(6,7)]
    30       5.952344       5.952344       5.952344    1[6-(1,1,6)]
    31       6.780328       6.780328       6.780328    1[6-(1,1,6)]
    32       7.517588       7.517588       7.517588    1[6-(1,1,6)]
    33       5.513111       5.513111       5.513111    1[6-(6,7)]
    34       7.645749       7.645749       7.645749    1[6-(6,7)]
    35      12.036347      12.036347      12.036347    1[6-(1,1,6)]
    36      11.386523      11.386523      11.386523    1[6-(1,1,6)]
    37      12.056704      12.056704      12.056704    1[6-(1,1,6)]
    38       8.190528       8.190528       8.190528    1[6-(6,7)]
    39       7.562548       7.562548       7.562548    1[6-(6,7)]
    40       7.226496       7.226496       7.226496    1[6-(1,1,6)]
    41       7.768201       7.768201       7.768201    1[6-(1,1,6)]
    42       7.969187       7.969187       7.969187    1[6-(1,1,6)]
    43      12.208451      12.208451      12.208451    1[6-(6,7)]
    44      11.068867      11.068867      11.068867    1[6-(6,7)]
    45       0.040531       0.040531       0.040531    1[6-(1,1,6)]
    46      -1.277101      -1.277101      -1.277101    1[6-(1,1,6)]
    47      -1.246646      -1.246646      -1.246646    1[6-(1,1,6)]
    48      11.359497      11.359497      11.359497    1[6-(6,7)]
    49      13.651461      13.651461      13.651461    1[6-(6,7)]
    50      10.366396      10.366396      10.366396    1[6-(1,1,6)]
    51       9.194932       9.194932       9.194932    1[6-(1,1,6)]
    52       10.67276       10.67276       10.67276    1[6-(1,1,6)]
    53      10.893675      10.893675      10.893675    1[6-(6,7)]
    54       10.22412       10.22412       10.22412    1[6-(6,7)]
    55       4.627627       4.627627       4.627627    1[6-(1,1,6)]
    56       5.548074       5.548074       5.548074    1[6-(1,1,6)]
    57       5.481095       5.481095       5.481095    1[6-(1,1,6)]
    58       2.575156       2.575156       2.575156    1[6-(6,7)]
    59       0.970154       0.970154       0.970154    1[6-(6,7)]
    60      -1.364727      -1.364727      -1.364727    1[6-(1,1,6)]
    61      -0.375329      -0.375329      -0.375329    1[6-(1,1,6)]
    62      -1.894233      -1.894233      -1.894233    1[6-(1,1,6)]
    63       2.057889       2.057889       2.057889    1[6-(6,7)]
    64       1.549281       1.549281       1.549281    1[6-(6,7)]
    65      11.386227      11.386227      11.386227    1[6-(1,1,6)]
    66      10.805541      10.805541      10.805541    1[6-(1,1,6)]
    67      11.437701      11.437701      11.437701    1[6-(1,1,6)]
    68       6.881741       6.881741       6.881741    1[6-(6,7)]
    69       7.430182       7.430182       7.430182    1[6-(6,7)]
    70       3.852054       3.852054       3.852054    1[6-(1,1,6)]
    71      -0.063769      -0.063769      -0.063769    1[6-(1,1,6)]
    72       4.300047       4.300047       4.300047    1[6-(1,1,6)]
    73      14.092018      14.092018      14.092018    1[6-(6,7)]
    74      10.564365      10.564365      10.564365    1[6-(6,7)]
    75      12.020609      12.020609      12.020609    1[6-(1,1,6)]
    76      -1.437528      -1.437528      -1.437528    1[6-(1,1,6)]
    77      -2.364071      -2.364071      -2.364071    1[6-(1,1,6)]
    78      10.563316      10.563316      10.563316    1[6-(6,7)]
    79        9.25454        9.25454        9.25454    1[6-(6,7)]
    80       2.742277       2.742277       2.742277    1[6-(1,1,6)]
    81       1.605457       1.605457       1.605457    1[6-(1,1,6)]
    82       5.236811       5.236811       5.236811    1[6-(1,1,6)]
    83       2.973755       2.973755       2.973755    1[6-(6,7)]
    84       0.599526       0.599526       0.599526    1[6-(6,7)]
    85       8.133853       8.133853       8.133853    1[6-(1,1,6)]
    86       7.443939       7.443939       7.443939    1[6-(1,1,6)]
    87       8.952308       8.952308       8.952308    1[6-(1,1,6)]
    88       6.860683       6.860683       6.860683    1[6-(6,7)]
    89       7.048248       7.048248       7.048248    1[6-(6,7)]
    90      12.064526      12.064526      12.064526    1[6-(1,1,6)]
    91      11.236542      11.236542      11.236542    1[6-(1,1,6)]
    92      10.499282      10.499282      10.499282    1[6-(1,1,6)]
    93      12.503759      12.503759      12.503759    1[6-(6,7)]
    94      10.371121      10.371121      10.371121    1[6-(6,7)]
    95       5.980523       5.980523       5.980523    1[6-(1,1,6)]
    96       6.630347       6.630347       6.630347    1[6-(1,1,6)]
    97       5.960166       5.960166       5.960166    1[6-(1,1,6)]
    98       9.826342       9.826342       9.826342    1[6-(6,7)]
    99      10.454322      10.454322      10.454322    1[6-(6,7)]
   100      10.790374      10.790374      10.790374    1[6-(1,1,6)]
   101      10.248669      10.248669      10.248669    1[6-(1,1,6)]
   102      10.047683      10.047683      10.047683    1[6-(1,1,6)]
   103       5.808419       5.808419       5.808419    1[6-(6,7)]
   104       6.948003       6.948003       6.948003    1[6-(6,7)]
   105       3.300739       3.300739       3.300739    1[6-(1,1,6)]
   106       4.618371       4.618371       4.618371    1[6-(1,1,6)]
   107       4.587916       4.587916       4.587916    1[6-(1,1,6)]
   108       6.657373       6.657373       6.657373    1[6-(6,7)]
   109       4.365409       4.365409       4.365409    1[6-(6,7)]
   110       7.650474       7.650474       7.650474    1[6-(1,1,6)]
   111       8.821938       8.821938       8.821938    1[6-(1,1,6)]
   112        7.34411        7.34411        7.34411    1[6-(1,1,6)]
   113       7.123195       7.123195       7.123195    1[6-(6,7)]
   114        7.79275        7.79275        7.79275    1[6-(6,7)]
   115      -1.286357      -1.286357      -1.286357    1[6-(1,1,6)]
   116      -2.206804      -2.206804      -2.206804    1[6-(1,1,6)]
   117      -2.139825      -2.139825      -2.139825    1[6-(1,1,6)]
   118       0.766114       0.766114       0.766114    1[6-(6,7)]
   119       2.371116       2.371116       2.371116    1[6-(6,7)]
   120       4.705997       4.705997       4.705997    1[6-(1,1,6)]
   121       3.716599       3.716599       3.716599    1[6-(1,1,6)]
   122       5.235503       5.235503       5.235503    1[6-(1,1,6)]
   123       1.283381       1.283381       1.283381    1[6-(6,7)]
   124       1.791989       1.791989       1.791989    1[6-(6,7)]
   125       6.630643       6.630643       6.630643    1[6-(1,1,6)]
   126       7.211329       7.211329       7.211329    1[6-(1,1,6)]
   127       6.579169       6.579169       6.579169    1[6-(1,1,6)]
   128      -3.540471      -3.540471      -3.540471    1[6-(6,7)]
   129      10.586688      10.586688      10.586688    1[6-(6,7)]
   130      -0.510784      -0.510784      -0.510784    1[6-(1,1,6)]
   131       3.405039       3.405039       3.405039    1[6-(1,1,6)]
   132      -0.958777      -0.958777      -0.958777    1[6-(1,1,6)]
   133       3.924852       3.924852       3.924852    1[6-(6,7)]
   134       7.452505       7.452505       7.452505    1[6-(6,7)]
   135       5.996261       5.996261       5.996261    1[6-(1,1,6)]
   136       4.778798       4.778798       4.778798    1[6-(1,1,6)]
   137       5.705341       5.705341       5.705341    1[6-(1,1,6)]
   138       7.453554       7.453554       7.453554    1[6-(6,7)]
   139        8.76233        8.76233        8.76233    1[6-(6,7)]
   140       0.598993       0.598993       0.598993    1[6-(1,1,6)]
   141       1.735813       1.735813       1.735813    1[6-(1,1,6)]
   142      -1.895541      -1.895541      -1.895541    1[6-(1,1,6)]
   143       0.367515       0.367515       0.367515    1[6-(6,7)]
   144       2.741744       2.741744       2.741744    1[6-(6,7)]
   145       0.796053       0.796053       0.796053    1[6-(1,1,6)]
   146       0.106139       0.106139       0.106139    1[6-(1,1,6)]
   147       1.614508       1.614508       1.614508    1[6-(1,1,6)]
   148      -0.477117      -0.477117      -0.477117    1[6-(6,7)]
   149      -0.289552      -0.289552      -0.289552    1[6-(6,7)]
   150       4.726726       4.726726       4.726726    1[6-(1,1,6)]
   151       3.898742       3.898742       3.898742    1[6-(1,1,6)]
   152       3.161482       3.161482       3.161482    1[6-(1,1,6)]
   153       5.165959       5.165959       5.165959    1[6-(6,7)]
   154       3.033321       3.033321       3.033321    1[6-(6,7)]
   155      -1.357277      -1.357277      -1.357277    1[6-(1,1,6)]
   156      -0.707453      -0.707453      -0.707453    1[6-(1,1,6)]
   157      -1.377634      -1.377634      -1.377634    1[6-(1,1,6)]
   158       2.488542       2.488542       2.488542    1[6-(6,7)]
   159       3.116522       3.116522       3.116522    1[6-(6,7)]
   160       3.452574       3.452574       3.452574    1[6-(1,1,6)]
   161       2.910869       2.910869       2.910869    1[6-(1,1,6)]
   162       2.709883       2.709883       2.709883    1[6-(1,1,6)]
   163      -1.529381      -1.529381      -1.529381    1[6-(6,7)]
   164      -0.389797      -0.389797      -0.389797    1[6-(6,7)]
   165      10.638539      10.638539      10.638539    1[6-(1,1,6)]
   166      -2.719429      -2.719429      -2.719429    1[6-(1,1,6)]
   167      11.925716      11.925716      11.925716    1[6-(1,1,6)]
   168      -0.680427      -0.680427      -0.680427    1[6-(6,7)]
   169      -2.972391      -2.972391      -2.972391    1[6-(6,7)]
   170       0.312674       0.312674       0.312674    1[6-(1,1,6)]
   171       1.484138       1.484138       1.484138    1[6-(1,1,6)]
   172        0.00631        0.00631        0.00631    1[6-(1,1,6)]
   173      -0.214605      -0.214605      -0.214605    1[6-(6,7)]
   174        0.45495        0.45495        0.45495    1[6-(6,7)]
   175       6.051443       6.051443       6.051443    1[6-(1,1,6)]
   176       5.130996       5.130996       5.130996    1[6-(1,1,6)]
   177       5.197975       5.197975       5.197975    1[6-(1,1,6)]
   178       8.103914       8.103914       8.103914    1[6-(6,7)]
   179       9.708916       9.708916       9.708916    1[6-(6,7)]
   180      12.043797      12.043797      12.043797    1[6-(1,1,6)]
   181      11.054399      11.054399      11.054399    1[6-(1,1,6)]
   182      12.573303      12.573303      12.573303    1[6-(1,1,6)]
   183       8.621181       8.621181       8.621181    1[6-(6,7)]
   184       9.129789       9.129789       9.129789    1[6-(6,7)]
   185      -0.707157      -0.707157      -0.707157    1[6-(1,1,6)]
   186      -0.126471      -0.126471      -0.126471    1[6-(1,1,6)]
   187      -0.758631      -0.758631      -0.758631    1[6-(1,1,6)]
   188       3.797329       3.797329       3.797329    1[6-(6,7)]
   189       3.248888       3.248888       3.248888    1[6-(6,7)]
   190       6.827016       6.827016       6.827016    1[6-(1,1,6)]
   191      10.742839      10.742839      10.742839    1[6-(1,1,6)]
   192       6.379023       6.379023       6.379023    1[6-(1,1,6)]
   193      -3.412948      -3.412948      -3.412948    1[6-(6,7)]
   194       0.114705       0.114705       0.114705    1[6-(6,7)]
   195      -1.341539      -1.341539      -1.341539    1[6-(1,1,6)]
   196      12.116598      12.116598      12.116598    1[6-(1,1,6)]
   197      13.043141      13.043141      13.043141    1[6-(1,1,6)]
   198       0.115754       0.115754       0.115754    1[6-(6,7)]
   199        1.42453        1.42453        1.42453    1[6-(6,7)]
   200       7.936793       7.936793       7.936793    1[6-(1,1,6)]
   201       9.073613       9.073613       9.073613    1[6-(1,1,6)]
   202       5.442259       5.442259       5.442259    1[6-(1,1,6)]
   203       7.705315       7.705315       7.705315    1[6-(6,7)]
   204      10.079544      10.079544      10.079544    1[6-(6,7)]
   205       2.545217       2.545217       2.545217    1[6-(1,1,6)]
   206       3.235131       3.235131       3.235131    1[6-(1,1,6)]
   207       1.726762       1.726762       1.726762    1[6-(1,1,6)]
   208       3.818387       3.818387       3.818387    1[6-(6,7)]
   209       3.630822       3.630822       3.630822    1[6-(6,7)]
   210      -1.385456      -1.385456      -1.385456    1[6-(1,1,6)]
   211      -0.557472      -0.557472      -0.557472    1[6-(1,1,6)]
   212       0.179788       0.179788       0.179788    1[6-(1,1,6)]
   213      -1.824689      -1.824689      -1.824689    1[6-(6,7)]
   214       0.307949       0.307949       0.307949    1[6-(6,7)]
   215       4.698547       4.698547       4.698547    1[6-(1,1,6)]
   216       4.048723       4.048723       4.048723    1[6-(1,1,6)]
   217       4.718904       4.718904       4.718904    1[6-(1,1,6)]
   218       0.852728       0.852728       0.852728    1[6-(6,7)]
   219       0.224748       0.224748       0.224748    1[6-(6,7)]
   220      -0.111304      -0.111304      -0.111304    1[6-(1,1,6)]
   221       0.430401       0.430401       0.430401    1[6-(1,1,6)]
   222       0.631387       0.631387       0.631387    1[6-(1,1,6)]
   223       4.870651       4.870651       4.870651    1[6-(6,7)]
   224       3.731067       3.731067       3.731067    1[6-(6,7)]
   225       7.378331       7.378331       7.378331    1[6-(1,1,6)]
   226       6.060699       6.060699       6.060699    1[6-(1,1,6)]
   227       6.091154       6.091154       6.091154    1[6-(1,1,6)]
   228       4.021697       4.021697       4.021697    1[6-(6,7)]
   229       6.313661       6.313661       6.313661    1[6-(6,7)]
   230       3.028596       3.028596       3.028596    1[6-(1,1,6)]
   231       1.857132       1.857132       1.857132    1[6-(1,1,6)]
   232        3.33496        3.33496        3.33496    1[6-(1,1,6)]
   233       3.555875       3.555875       3.555875    1[6-(6,7)]
   234        2.88632        2.88632        2.88632    1[6-(6,7)]
   235      11.965427      11.965427      11.965427    1[6-(1,1,6)]
   236      12.885874      12.885874      12.885874    1[6-(1,1,6)]
   237      12.818895      12.818895      12.818895    1[6-(1,1,6)]
   238       9.912956       9.912956       9.912956    1[6-(6,7)]
   239       8.307954       8.307954       8.307954    1[6-(6,7)]
   240       5.973073       5.973073       5.973073    1[6-(1,1,6)]
   241       6.962471       6.962471       6.962471    1[6-(1,1,6)]
   242       5.443567       5.443567       5.443567    1[6-(1,1,6)]
   243       9.395689       9.395689       9.395689    1[6-(6,7)]
   244       8.887081       8.887081       8.887081    1[6-(6,7)]
   245       4.048427       4.048427       4.048427    1[6-(1,1,6)]
   246       3.467741       3.467741       3.467741    1[6-(1,1,6)]
   247       4.099901       4.099901       4.099901    1[6-(1,1,6)]
   248      14.219541      14.219541      14.219541    1[6-(6,7)]
   249       0.092382       0.092382       0.092382    1[6-(6,7)]
   250      11.189854      11.189854      11.189854    1[6-(1,1,6)]
   251       7.274031       7.274031       7.274031    1[6-(1,1,6)]
   252      11.637847      11.637847      11.637847    1[6-(1,1,6)]
   253       6.754218       6.754218       6.754218    1[6-(6,7)]
   254       3.226565       3.226565       3.226565    1[6-(6,7)]
   255       4.682809       4.682809       4.682809    1[6-(1,1,6)]
   256       5.900272       5.900272       5.900272    1[6-(1,1,6)]
   257       4.973729       4.973729       4.973729    1[6-(1,1,6)]
   258       3.225516       3.225516       3.225516    1[6-(6,7)]
   259        1.91674        1.91674        1.91674    1[6-(6,7)]
   260      10.080077      10.080077      10.080077    1[6-(1,1,6)]
   261       8.943257       8.943257       8.943257    1[6-(1,1,6)]
   262      12.574611      12.574611      12.574611    1[6-(1,1,6)]
   263      10.311555      10.311555      10.311555    1[6-(6,7)]
   264       7.937326       7.937326       7.937326    1[6-(6,7)]
   265       9.926152       9.926152       9.926152    6[1-(0),1-(0),1-(0),6-(7,7)]
   266      10.333927      10.333927      10.333927    6[6-(1,1,1),7-(6,48),7-(6,48)]
   267      10.901674      10.901674      10.901674    6[1-(0),6-(1,7),7-(6,48)]
   268      10.812667      10.812667      10.812667    6[1-(0),6-(1,7),7-(6,48)]
   269       6.732986       6.732986       6.732986    6[1-(0),1-(0),1-(0),6-(7,7)]
   270        6.65011        6.65011        6.65011    6[6-(1,1,1),7-(6,48),7-(6,48)]
   271       6.026392       6.026392       6.026392    6[1-(0),6-(1,7),7-(6,48)]
   272       7.192649       7.192649       7.192649    6[1-(0),6-(1,7),7-(6,48)]
   273      11.546968      11.546968      11.546968    6[1-(0),1-(0),1-(0),6-(7,7)]
   274      10.199894      10.199894      10.199894    6[6-(1,1,1),7-(6,48),7-(6,48)]
   275       8.696336       8.696336       8.696336    6[1-(0),6-(1,7),7-(6,48)]
   276       8.358601       8.358601       8.358601    6[1-(0),6-(1,7),7-(6,48)]
   277       7.933973       7.933973       7.933973    6[1-(0),1-(0),1-(0),6-(7,7)]
   278       9.257004       9.257004       9.257004    6[6-(1,1,1),7-(6,48),7-(6,48)]
   279      11.297161      11.297161      11.297161    6[1-(0),6-(1,7),7-(6,48)]
   280      10.679959      10.679959      10.679959    6[1-(0),6-(1,7),7-(6,48)]
   281      -0.918997      -0.918997      -0.918997    6[1-(0),1-(0),1-(0),6-(7,7)]
   282      13.320964      13.320964      13.320964    6[6-(1,1,1),7-(6,48),7-(6,48)]
   283      12.102245      12.102245      12.102245    6[1-(0),6-(1,7),7-(6,48)]
   284      13.357416      13.357416      13.357416    6[1-(0),6-(1,7),7-(6,48)]
   285      10.108442      10.108442      10.108442    6[1-(0),1-(0),1-(0),6-(7,7)]
   286      10.255895      10.255895      10.255895    6[6-(1,1,1),7-(6,48),7-(6,48)]
   287      10.672296      10.672296      10.672296    6[1-(0),6-(1,7),7-(6,48)]
   288      10.273641      10.273641      10.273641    6[1-(0),6-(1,7),7-(6,48)]
   289       4.976278       4.976278       4.976278    6[1-(0),1-(0),1-(0),6-(7,7)]
   290       3.860586       3.860586       3.860586    6[6-(1,1,1),7-(6,48),7-(6,48)]
   291       2.781773       2.781773       2.781773    6[1-(0),6-(1,7),7-(6,48)]
   292       1.891763       1.891763       1.891763    6[1-(0),6-(1,7),7-(6,48)]
   293      -1.268864      -1.268864      -1.268864    6[1-(0),1-(0),1-(0),6-(7,7)]
   294      -1.533311      -1.533311      -1.533311    6[6-(1,1,1),7-(6,48),7-(6,48)]
   295       2.116489       2.116489       2.116489    6[1-(0),6-(1,7),7-(6,48)]
   296        1.83931        1.83931        1.83931    6[1-(0),6-(1,7),7-(6,48)]
   297      10.923784      10.923784      10.923784    6[1-(0),1-(0),1-(0),6-(7,7)]
   298       9.593251       9.593251       9.593251    6[6-(1,1,1),7-(6,48),7-(6,48)]
   299       7.662121       7.662121       7.662121    6[1-(0),6-(1,7),7-(6,48)]
   300       7.962469       7.962469       7.962469    6[1-(0),6-(1,7),7-(6,48)]
   301       3.723349       3.723349       3.723349    6[1-(0),1-(0),1-(0),6-(7,7)]
   302       2.309571       2.309571       2.309571    6[6-(1,1,1),7-(6,48),7-(6,48)]
   303       0.241843       0.241843       0.241843    6[1-(0),6-(1,7),7-(6,48)]
   304        0.50807        0.50807        0.50807    6[1-(0),6-(1,7),7-(6,48)]
   305      -2.339809      -2.339809      -2.339809    6[1-(0),1-(0),1-(0),6-(7,7)]
   306      11.414311      11.414311      11.414311    6[6-(1,1,1),7-(6,48),7-(6,48)]
   307      10.672285      10.672285      10.672285    6[1-(0),6-(1,7),7-(6,48)]
   308       10.00327       10.00327       10.00327    6[1-(0),6-(1,7),7-(6,48)]
   309        1.85614        1.85614        1.85614    6[1-(0),1-(0),1-(0),6-(7,7)]
   310       1.826806       1.826806       1.826806    6[6-(1,1,1),7-(6,48),7-(6,48)]
   311        2.45868        2.45868        2.45868    6[1-(0),6-(1,7),7-(6,48)]
   312       1.138348       1.138348       1.138348    6[1-(0),6-(1,7),7-(6,48)]
   313       8.090718       8.090718       8.090718    6[1-(0),1-(0),1-(0),6-(7,7)]
   314       7.682943       7.682943       7.682943    6[6-(1,1,1),7-(6,48),7-(6,48)]
   315       7.115196       7.115196       7.115196    6[1-(0),6-(1,7),7-(6,48)]
   316       7.204203       7.204203       7.204203    6[1-(0),6-(1,7),7-(6,48)]
   317      11.283884      11.283884      11.283884    6[1-(0),1-(0),1-(0),6-(7,7)]
   318       11.36676       11.36676       11.36676    6[6-(1,1,1),7-(6,48),7-(6,48)]
   319      11.990478      11.990478      11.990478    6[1-(0),6-(1,7),7-(6,48)]
   320      10.824221      10.824221      10.824221    6[1-(0),6-(1,7),7-(6,48)]
   321       6.469902       6.469902       6.469902    6[1-(0),1-(0),1-(0),6-(7,7)]
   322       7.816976       7.816976       7.816976    6[6-(1,1,1),7-(6,48),7-(6,48)]
   323       9.320534       9.320534       9.320534    6[1-(0),6-(1,7),7-(6,48)]
   324       9.658269       9.658269       9.658269    6[1-(0),6-(1,7),7-(6,48)]
   325      10.082897      10.082897      10.082897    6[1-(0),1-(0),1-(0),6-(7,7)]
   326       8.759866       8.759866       8.759866    6[6-(1,1,1),7-(6,48),7-(6,48)]
   327       6.719709       6.719709       6.719709    6[1-(0),6-(1,7),7-(6,48)]
   328       7.336911       7.336911       7.336911    6[1-(0),6-(1,7),7-(6,48)]
   329       4.260267       4.260267       4.260267    6[1-(0),1-(0),1-(0),6-(7,7)]
   330       4.695906       4.695906       4.695906    6[6-(1,1,1),7-(6,48),7-(6,48)]
   331       5.914625       5.914625       5.914625    6[1-(0),6-(1,7),7-(6,48)]
   332       4.659454       4.659454       4.659454    6[1-(0),6-(1,7),7-(6,48)]
   333       7.908428       7.908428       7.908428    6[1-(0),1-(0),1-(0),6-(7,7)]
   334       7.760975       7.760975       7.760975    6[6-(1,1,1),7-(6,48),7-(6,48)]
   335       7.344574       7.344574       7.344574    6[1-(0),6-(1,7),7-(6,48)]
   336       7.743229       7.743229       7.743229    6[1-(0),6-(1,7),7-(6,48)]
   337      -1.635008      -1.635008      -1.635008    6[1-(0),1-(0),1-(0),6-(7,7)]
   338      -0.519316      -0.519316      -0.519316    6[6-(1,1,1),7-(6,48),7-(6,48)]
   339       0.559497       0.559497       0.559497    6[1-(0),6-(1,7),7-(6,48)]
   340       1.449507       1.449507       1.449507    6[1-(0),6-(1,7),7-(6,48)]
   341       4.610134       4.610134       4.610134    6[1-(0),1-(0),1-(0),6-(7,7)]
   342       4.874581       4.874581       4.874581    6[6-(1,1,1),7-(6,48),7-(6,48)]
   343       1.224781       1.224781       1.224781    6[1-(0),6-(1,7),7-(6,48)]
   344        1.50196        1.50196        1.50196    6[1-(0),6-(1,7),7-(6,48)]
   345       7.093086       7.093086       7.093086    6[1-(0),1-(0),1-(0),6-(7,7)]
   346       8.423619       8.423619       8.423619    6[6-(1,1,1),7-(6,48),7-(6,48)]
   347      10.354749      10.354749      10.354749    6[1-(0),6-(1,7),7-(6,48)]
   348      10.054401      10.054401      10.054401    6[1-(0),6-(1,7),7-(6,48)]
   349      -0.382079      -0.382079      -0.382079    6[1-(0),1-(0),1-(0),6-(7,7)]
   350       1.031699       1.031699       1.031699    6[6-(1,1,1),7-(6,48),7-(6,48)]
   351       3.099427       3.099427       3.099427    6[1-(0),6-(1,7),7-(6,48)]
   352         2.8332         2.8332         2.8332    6[1-(0),6-(1,7),7-(6,48)]
   353       5.681079       5.681079       5.681079    6[1-(0),1-(0),1-(0),6-(7,7)]
   354       6.602559       6.602559       6.602559    6[6-(1,1,1),7-(6,48),7-(6,48)]
   355       7.344585       7.344585       7.344585    6[1-(0),6-(1,7),7-(6,48)]
   356         8.0136         8.0136         8.0136    6[1-(0),6-(1,7),7-(6,48)]
   357        1.48513        1.48513        1.48513    6[1-(0),1-(0),1-(0),6-(7,7)]
   358       1.514464       1.514464       1.514464    6[6-(1,1,1),7-(6,48),7-(6,48)]
   359        0.88259        0.88259        0.88259    6[1-(0),6-(1,7),7-(6,48)]
   360       2.202922       2.202922       2.202922    6[1-(0),6-(1,7),7-(6,48)]
   361       0.752918       0.752918       0.752918    6[1-(0),1-(0),1-(0),6-(7,7)]
   362       0.345143       0.345143       0.345143    6[6-(1,1,1),7-(6,48),7-(6,48)]
   363      -0.222604      -0.222604      -0.222604    6[1-(0),6-(1,7),7-(6,48)]
   364      -0.133597      -0.133597      -0.133597    6[1-(0),6-(1,7),7-(6,48)]
   365       3.946084       3.946084       3.946084    6[1-(0),1-(0),1-(0),6-(7,7)]
   366        4.02896        4.02896        4.02896    6[6-(1,1,1),7-(6,48),7-(6,48)]
   367       4.652678       4.652678       4.652678    6[1-(0),6-(1,7),7-(6,48)]
   368       3.486421       3.486421       3.486421    6[1-(0),6-(1,7),7-(6,48)]
   369      -0.867898      -0.867898      -0.867898    6[1-(0),1-(0),1-(0),6-(7,7)]
   370       0.479176       0.479176       0.479176    6[6-(1,1,1),7-(6,48),7-(6,48)]
   371       1.982734       1.982734       1.982734    6[1-(0),6-(1,7),7-(6,48)]
   372       2.320469       2.320469       2.320469    6[1-(0),6-(1,7),7-(6,48)]
   373       2.745097       2.745097       2.745097    6[1-(0),1-(0),1-(0),6-(7,7)]
   374       1.422066       1.422066       1.422066    6[6-(1,1,1),7-(6,48),7-(6,48)]
   375      -0.618091      -0.618091      -0.618091    6[1-(0),6-(1,7),7-(6,48)]
   376      -0.000889      -0.000889      -0.000889    6[1-(0),6-(1,7),7-(6,48)]
   377      11.598067      11.598067      11.598067    6[1-(0),1-(0),1-(0),6-(7,7)]
   378      -2.641894      -2.641894      -2.641894    6[6-(1,1,1),7-(6,48),7-(6,48)]
   379      -1.423175      -1.423175      -1.423175    6[1-(0),6-(1,7),7-(6,48)]
   380      -2.678346      -2.678346      -2.678346    6[1-(0),6-(1,7),7-(6,48)]
   381       0.570628       0.570628       0.570628    6[1-(0),1-(0),1-(0),6-(7,7)]
   382       0.423175       0.423175       0.423175    6[6-(1,1,1),7-(6,48),7-(6,48)]
   383       0.006774       0.006774       0.006774    6[1-(0),6-(1,7),7-(6,48)]
   384       0.405429       0.405429       0.405429    6[1-(0),6-(1,7),7-(6,48)]
   385       5.702792       5.702792       5.702792    6[1-(0),1-(0),1-(0),6-(7,7)]
   386       6.818484       6.818484       6.818484    6[6-(1,1,1),7-(6,48),7-(6,48)]
   387       7.897297       7.897297       7.897297    6[1-(0),6-(1,7),7-(6,48)]
   388       8.787307       8.787307       8.787307    6[1-(0),6-(1,7),7-(6,48)]
   389      11.947934      11.947934      11.947934    6[1-(0),1-(0),1-(0),6-(7,7)]
   390      12.212381      12.212381      12.212381    6[6-(1,1,1),7-(6,48),7-(6,48)]
   391       8.562581       8.562581       8.562581    6[1-(0),6-(1,7),7-(6,48)]
   392        8.83976        8.83976        8.83976    6[1-(0),6-(1,7),7-(6,48)]
   393      -0.244714      -0.244714      -0.244714    6[1-(0),1-(0),1-(0),6-(7,7)]
   394       1.085819       1.085819       1.085819    6[6-(1,1,1),7-(6,48),7-(6,48)]
   395       3.016949       3.016949       3.016949    6[1-(0),6-(1,7),7-(6,48)]
   396       2.716601       2.716601       2.716601    6[1-(0),6-(1,7),7-(6,48)]
   397       6.955721       6.955721       6.955721    6[1-(0),1-(0),1-(0),6-(7,7)]
   398       8.369499       8.369499       8.369499    6[6-(1,1,1),7-(6,48),7-(6,48)]
   399      10.437227      10.437227      10.437227    6[1-(0),6-(1,7),7-(6,48)]
   400         10.171         10.171         10.171    6[1-(0),6-(1,7),7-(6,48)]
   401      13.018879      13.018879      13.018879    6[1-(0),1-(0),1-(0),6-(7,7)]
   402      -0.735241      -0.735241      -0.735241    6[6-(1,1,1),7-(6,48),7-(6,48)]
   403       0.006785       0.006785       0.006785    6[1-(0),6-(1,7),7-(6,48)]
   404         0.6758         0.6758         0.6758    6[1-(0),6-(1,7),7-(6,48)]
   405        8.82293        8.82293        8.82293    6[1-(0),1-(0),1-(0),6-(7,7)]
   406       8.852264       8.852264       8.852264    6[6-(1,1,1),7-(6,48),7-(6,48)]
   407        8.22039        8.22039        8.22039    6[1-(0),6-(1,7),7-(6,48)]
   408       9.540722       9.540722       9.540722    6[1-(0),6-(1,7),7-(6,48)]
   409       2.588352       2.588352       2.588352    6[1-(0),1-(0),1-(0),6-(7,7)]
   410       2.996127       2.996127       2.996127    6[6-(1,1,1),7-(6,48),7-(6,48)]
   411       3.563874       3.563874       3.563874    6[1-(0),6-(1,7),7-(6,48)]
   412       3.474867       3.474867       3.474867    6[1-(0),6-(1,7),7-(6,48)]
   413      -0.604814      -0.604814      -0.604814    6[1-(0),1-(0),1-(0),6-(7,7)]
   414       -0.68769       -0.68769       -0.68769    6[6-(1,1,1),7-(6,48),7-(6,48)]
   415      -1.311408      -1.311408      -1.311408    6[1-(0),6-(1,7),7-(6,48)]
   416      -0.145151      -0.145151      -0.145151    6[1-(0),6-(1,7),7-(6,48)]
   417       4.209168       4.209168       4.209168    6[1-(0),1-(0),1-(0),6-(7,7)]
   418       2.862094       2.862094       2.862094    6[6-(1,1,1),7-(6,48),7-(6,48)]
   419       1.358536       1.358536       1.358536    6[1-(0),6-(1,7),7-(6,48)]
   420       1.020801       1.020801       1.020801    6[1-(0),6-(1,7),7-(6,48)]
   421       0.596173       0.596173       0.596173    6[1-(0),1-(0),1-(0),6-(7,7)]
   422       1.919204       1.919204       1.919204    6[6-(1,1,1),7-(6,48),7-(6,48)]
   423       3.959361       3.959361       3.959361    6[1-(0),6-(1,7),7-(6,48)]
   424       3.342159       3.342159       3.342159    6[1-(0),6-(1,7),7-(6,48)]
   425       6.418803       6.418803       6.418803    6[1-(0),1-(0),1-(0),6-(7,7)]
   426       5.983164       5.983164       5.983164    6[6-(1,1,1),7-(6,48),7-(6,48)]
   427       4.764445       4.764445       4.764445    6[1-(0),6-(1,7),7-(6,48)]
   428       6.019616       6.019616       6.019616    6[1-(0),6-(1,7),7-(6,48)]
   429       2.770642       2.770642       2.770642    6[1-(0),1-(0),1-(0),6-(7,7)]
   430       2.918095       2.918095       2.918095    6[6-(1,1,1),7-(6,48),7-(6,48)]
   431       3.334496       3.334496       3.334496    6[1-(0),6-(1,7),7-(6,48)]
   432       2.935841       2.935841       2.935841    6[1-(0),6-(1,7),7-(6,48)]
   433      12.314078      12.314078      12.314078    6[1-(0),1-(0),1-(0),6-(7,7)]
   434      11.198386      11.198386      11.198386    6[6-(1,1,1),7-(6,48),7-(6,48)]
   435      10.119573      10.119573      10.119573    6[1-(0),6-(1,7),7-(6,48)]
   436       9.229563       9.229563       9.229563    6[1-(0),6-(1,7),7-(6,48)]
   437       6.068936       6.068936       6.068936    6[1-(0),1-(0),1-(0),6-(7,7)]
   438       5.804489       5.804489       5.804489    6[6-(1,1,1),7-(6,48),7-(6,48)]
   439       9.454289       9.454289       9.454289    6[1-(0),6-(1,7),7-(6,48)]
   440        9.17711        9.17711        9.17711    6[1-(0),6-(1,7),7-(6,48)]
   441       3.585984       3.585984       3.585984    6[1-(0),1-(0),1-(0),6-(7,7)]
   442       2.255451       2.255451       2.255451    6[6-(1,1,1),7-(6,48),7-(6,48)]
   443       0.324321       0.324321       0.324321    6[1-(0),6-(1,7),7-(6,48)]
   444       0.624669       0.624669       0.624669    6[1-(0),6-(1,7),7-(6,48)]
   445      11.061149      11.061149      11.061149    6[1-(0),1-(0),1-(0),6-(7,7)]
   446       9.647371       9.647371       9.647371    6[6-(1,1,1),7-(6,48),7-(6,48)]
   447       7.579643       7.579643       7.579643    6[1-(0),6-(1,7),7-(6,48)]
   448        7.84587        7.84587        7.84587    6[1-(0),6-(1,7),7-(6,48)]
   449       4.997991       4.997991       4.997991    6[1-(0),1-(0),1-(0),6-(7,7)]
   450       4.076511       4.076511       4.076511    6[6-(1,1,1),7-(6,48),7-(6,48)]
   451       3.334485       3.334485       3.334485    6[1-(0),6-(1,7),7-(6,48)]
   452        2.66547        2.66547        2.66547    6[1-(0),6-(1,7),7-(6,48)]
   453        9.19394        9.19394        9.19394    6[1-(0),1-(0),1-(0),6-(7,7)]
   454       9.164606       9.164606       9.164606    6[6-(1,1,1),7-(6,48),7-(6,48)]
   455        9.79648        9.79648        9.79648    6[1-(0),6-(1,7),7-(6,48)]
   456       8.476148       8.476148       8.476148    6[1-(0),6-(1,7),7-(6,48)]
   457      10.553612      10.553612      10.553612    7[6-(1,6),6-(6,7),48-(7,7,7)]
   458      10.469504      10.469504      10.469504    7[6-(1,6),6-(6,7),48-(7,7,7)]
   459       7.615422       7.615422       7.615422    7[6-(1,6),6-(6,7),48-(7,7,7)]
   460       5.668102       5.668102       5.668102    7[6-(1,6),6-(6,7),48-(7,7,7)]
   461       9.347177       9.347177       9.347177    7[6-(1,6),6-(6,7),48-(7,7,7)]
   462       9.869655       9.869655       9.869655    7[6-(1,6),6-(6,7),48-(7,7,7)]
   463      10.381654      10.381654      10.381654    7[6-(1,6),6-(6,7),48-(7,7,7)]
   464       9.297137       9.297137       9.297137    7[6-(1,6),6-(6,7),48-(7,7,7)]
   465      12.054356      12.054356      12.054356    7[6-(1,6),6-(6,7),48-(7,7,7)]
   466      -0.514423      -0.514423      -0.514423    7[6-(1,6),6-(6,7),48-(7,7,7)]
   467        9.95178        9.95178        9.95178    7[6-(1,6),6-(6,7),48-(7,7,7)]
   468      10.700668      10.700668      10.700668    7[6-(1,6),6-(6,7),48-(7,7,7)]
   469       2.590825       2.590825       2.590825    7[6-(1,6),6-(6,7),48-(7,7,7)]
   470       4.044694       4.044694       4.044694    7[6-(1,6),6-(6,7),48-(7,7,7)]
   471      -1.934324      -1.934324      -1.934324    7[6-(1,6),6-(6,7),48-(7,7,7)]
   472      -1.494409      -1.494409      -1.494409    7[6-(1,6),6-(6,7),48-(7,7,7)]
   473       8.697276       8.697276       8.697276    7[6-(1,6),6-(6,7),48-(7,7,7)]
   474       9.168553       9.168553       9.168553    7[6-(1,6),6-(6,7),48-(7,7,7)]
   475       1.439338       1.439338       1.439338    7[6-(1,6),6-(6,7),48-(7,7,7)]
   476      -2.151649      -2.151649      -2.151649    7[6-(1,6),6-(6,7),48-(7,7,7)]
   477      -2.879582      -2.879582      -2.879582    7[6-(1,6),6-(6,7),48-(7,7,7)]
   478      10.511135      10.511135      10.511135    7[6-(1,6),6-(6,7),48-(7,7,7)]
   479       0.729892       0.729892       0.729892    7[6-(1,6),6-(6,7),48-(7,7,7)]
   480       2.921043       2.921043       2.921043    7[6-(1,6),6-(6,7),48-(7,7,7)]
   481       7.463258       7.463258       7.463258    7[6-(1,6),6-(6,7),48-(7,7,7)]
   482       7.547366       7.547366       7.547366    7[6-(1,6),6-(6,7),48-(7,7,7)]
   483      10.401448      10.401448      10.401448    7[6-(1,6),6-(6,7),48-(7,7,7)]
   484      12.348768      12.348768      12.348768    7[6-(1,6),6-(6,7),48-(7,7,7)]
   485       8.669693       8.669693       8.669693    7[6-(1,6),6-(6,7),48-(7,7,7)]
   486       8.147215       8.147215       8.147215    7[6-(1,6),6-(6,7),48-(7,7,7)]
   487       7.635216       7.635216       7.635216    7[6-(1,6),6-(6,7),48-(7,7,7)]
   488       8.719733       8.719733       8.719733    7[6-(1,6),6-(6,7),48-(7,7,7)]
   489       5.962514       5.962514       5.962514    7[6-(1,6),6-(6,7),48-(7,7,7)]
   490       3.855693       3.855693       3.855693    7[6-(1,6),6-(6,7),48-(7,7,7)]
   491        8.06509        8.06509        8.06509    7[6-(1,6),6-(6,7),48-(7,7,7)]
   492       7.316202       7.316202       7.316202    7[6-(1,6),6-(6,7),48-(7,7,7)]
   493       0.750445       0.750445       0.750445    7[6-(1,6),6-(6,7),48-(7,7,7)]
   494      -0.703424      -0.703424      -0.703424    7[6-(1,6),6-(6,7),48-(7,7,7)]
   495       5.275594       5.275594       5.275594    7[6-(1,6),6-(6,7),48-(7,7,7)]
   496       4.835679       4.835679       4.835679    7[6-(1,6),6-(6,7),48-(7,7,7)]
   497       9.319594       9.319594       9.319594    7[6-(1,6),6-(6,7),48-(7,7,7)]
   498       8.848317       8.848317       8.848317    7[6-(1,6),6-(6,7),48-(7,7,7)]
   499       1.901932       1.901932       1.901932    7[6-(1,6),6-(6,7),48-(7,7,7)]
   500       5.492919       5.492919       5.492919    7[6-(1,6),6-(6,7),48-(7,7,7)]
   501       6.220852       6.220852       6.220852    7[6-(1,6),6-(6,7),48-(7,7,7)]
   502       7.505735       7.505735       7.505735    7[6-(1,6),6-(6,7),48-(7,7,7)]
   503       2.611378       2.611378       2.611378    7[6-(1,6),6-(6,7),48-(7,7,7)]
   504       0.420227       0.420227       0.420227    7[6-(1,6),6-(6,7),48-(7,7,7)]
   505       0.125458       0.125458       0.125458    7[6-(1,6),6-(6,7),48-(7,7,7)]
   506       0.209566       0.209566       0.209566    7[6-(1,6),6-(6,7),48-(7,7,7)]
   507       3.063648       3.063648       3.063648    7[6-(1,6),6-(6,7),48-(7,7,7)]
   508       5.010968       5.010968       5.010968    7[6-(1,6),6-(6,7),48-(7,7,7)]
   509       1.331893       1.331893       1.331893    7[6-(1,6),6-(6,7),48-(7,7,7)]
   510       0.809415       0.809415       0.809415    7[6-(1,6),6-(6,7),48-(7,7,7)]
   511       0.297416       0.297416       0.297416    7[6-(1,6),6-(6,7),48-(7,7,7)]
   512       1.381933       1.381933       1.381933    7[6-(1,6),6-(6,7),48-(7,7,7)]
   513      -1.375286      -1.375286      -1.375286    7[6-(1,6),6-(6,7),48-(7,7,7)]
   514      11.193493      11.193493      11.193493    7[6-(1,6),6-(6,7),48-(7,7,7)]
   515        0.72729        0.72729        0.72729    7[6-(1,6),6-(6,7),48-(7,7,7)]
   516      -0.021598      -0.021598      -0.021598    7[6-(1,6),6-(6,7),48-(7,7,7)]
   517       8.088245       8.088245       8.088245    7[6-(1,6),6-(6,7),48-(7,7,7)]
   518       6.634376       6.634376       6.634376    7[6-(1,6),6-(6,7),48-(7,7,7)]
   519      12.613394      12.613394      12.613394    7[6-(1,6),6-(6,7),48-(7,7,7)]
   520      12.173479      12.173479      12.173479    7[6-(1,6),6-(6,7),48-(7,7,7)]
   521       1.981794       1.981794       1.981794    7[6-(1,6),6-(6,7),48-(7,7,7)]
   522       1.510517       1.510517       1.510517    7[6-(1,6),6-(6,7),48-(7,7,7)]
   523       9.239732       9.239732       9.239732    7[6-(1,6),6-(6,7),48-(7,7,7)]
   524      12.830719      12.830719      12.830719    7[6-(1,6),6-(6,7),48-(7,7,7)]
   525      13.558652      13.558652      13.558652    7[6-(1,6),6-(6,7),48-(7,7,7)]
   526       0.167935       0.167935       0.167935    7[6-(1,6),6-(6,7),48-(7,7,7)]
   527       9.949178       9.949178       9.949178    7[6-(1,6),6-(6,7),48-(7,7,7)]
   528       7.758027       7.758027       7.758027    7[6-(1,6),6-(6,7),48-(7,7,7)]
   529       3.215812       3.215812       3.215812    7[6-(1,6),6-(6,7),48-(7,7,7)]
   530       3.131704       3.131704       3.131704    7[6-(1,6),6-(6,7),48-(7,7,7)]
   531       0.277622       0.277622       0.277622    7[6-(1,6),6-(6,7),48-(7,7,7)]
   532      -1.669698      -1.669698      -1.669698    7[6-(1,6),6-(6,7),48-(7,7,7)]
   533       2.009377       2.009377       2.009377    7[6-(1,6),6-(6,7),48-(7,7,7)]
   534       2.531855       2.531855       2.531855    7[6-(1,6),6-(6,7),48-(7,7,7)]
   535       3.043854       3.043854       3.043854    7[6-(1,6),6-(6,7),48-(7,7,7)]
   536       1.959337       1.959337       1.959337    7[6-(1,6),6-(6,7),48-(7,7,7)]
   537       4.716556       4.716556       4.716556    7[6-(1,6),6-(6,7),48-(7,7,7)]
   538       6.823377       6.823377       6.823377    7[6-(1,6),6-(6,7),48-(7,7,7)]
   539        2.61398        2.61398        2.61398    7[6-(1,6),6-(6,7),48-(7,7,7)]
   540       3.362868       3.362868       3.362868    7[6-(1,6),6-(6,7),48-(7,7,7)]
   541       9.928625       9.928625       9.928625    7[6-(1,6),6-(6,7),48-(7,7,7)]
   542      11.382494      11.382494      11.382494    7[6-(1,6),6-(6,7),48-(7,7,7)]
   543       5.403476       5.403476       5.403476    7[6-(1,6),6-(6,7),48-(7,7,7)]
   544       5.843391       5.843391       5.843391    7[6-(1,6),6-(6,7),48-(7,7,7)]
   545       1.359476       1.359476       1.359476    7[6-(1,6),6-(6,7),48-(7,7,7)]
   546       1.830753       1.830753       1.830753    7[6-(1,6),6-(6,7),48-(7,7,7)]
   547       8.777138       8.777138       8.777138    7[6-(1,6),6-(6,7),48-(7,7,7)]
   548       5.186151       5.186151       5.186151    7[6-(1,6),6-(6,7),48-(7,7,7)]
   549       4.458218       4.458218       4.458218    7[6-(1,6),6-(6,7),48-(7,7,7)]
   550       3.173335       3.173335       3.173335    7[6-(1,6),6-(6,7),48-(7,7,7)]
   551       8.067692       8.067692       8.067692    7[6-(1,6),6-(6,7),48-(7,7,7)]
   552      10.258843      10.258843      10.258843    7[6-(1,6),6-(6,7),48-(7,7,7)]
