# Supplementary material for: A collection of forcefield precursors for metal–organic frameworks
Source: RSC Adv. 2019 Nov 13;9(63):36492–507. doi: 10.1039/c9ra07327b (PMC9075174; doi:10.1039/c9ra07327b)
Supplement: RA-009-C9RA07327B-s894 [file RA-009-C9RA07327B-s894.txt]

GUPBUP_clean5b

15.692900    0.000000    0.000000
-5.230910    14.795428    0.000000
-5.230910    -7.397593    12.813286

     1       7.846493       7.846493       7.846493    48[7-(6,6),7-(6,6),7-(6,6),7-(6,6)]
     2      -2.615413      -2.615413      -2.615413    48[7-(6,6),7-(6,6),7-(6,6),7-(6,6)]
     3      -2.615412      -2.615412      -2.615412    48[7-(6,6),7-(6,6),7-(6,6),7-(6,6)]
     4       7.846493       7.846493       7.846493    48[7-(6,6),7-(6,6),7-(6,6),7-(6,6)]
     5        2.61554        2.61554        2.61554    48[7-(6,6),7-(6,6),7-(6,6),7-(6,6)]
     6        2.61554        2.61554        2.61554    48[7-(6,6),7-(6,6),7-(6,6),7-(6,6)]
     7       4.752747       4.752747       4.752747    1[6-(6,7)]
     8      -2.488792      -2.488792      -2.488792    1[6-(6,7)]
     9      10.454121      10.454121      10.454121    1[6-(6,7)]
    10      -2.255864      -2.255864      -2.255864    1[6-(6,7)]
    11      -5.709313      -5.709313      -5.709313    1[6-(6,7)]
    12       7.973159       7.973159       7.973159    1[6-(6,7)]
    13      -0.007838      -0.007838      -0.007838    1[6-(6,7)]
    14       8.205995       8.205995       8.205995    1[6-(6,7)]
    15      -0.478223      -0.478223      -0.478223    1[6-(6,7)]
    16       2.742178       2.742178       2.742178    1[6-(6,7)]
    17       5.223143       5.223143       5.223143    1[6-(6,7)]
    18       2.975115       2.975115       2.975115    1[6-(6,7)]
    19      -0.478223      -0.478223      -0.478223    1[6-(6,7)]
    20       2.742178       2.742178       2.742178    1[6-(6,7)]
    21       5.223143       5.223143       5.223143    1[6-(6,7)]
    22       2.975115       2.975115       2.975115    1[6-(6,7)]
    23       4.752747       4.752747       4.752747    1[6-(6,7)]
    24      -2.488792      -2.488792      -2.488792    1[6-(6,7)]
    25      10.454121      10.454121      10.454121    1[6-(6,7)]
    26      -2.255864      -2.255864      -2.255864    1[6-(6,7)]
    27      -5.709313      -5.709313      -5.709313    1[6-(6,7)]
    28       7.973159       7.973159       7.973159    1[6-(6,7)]
    29      -0.007838      -0.007838      -0.007838    1[6-(6,7)]
    30       8.205995       8.205995       8.205995    1[6-(6,7)]
    31        5.32742        5.32742        5.32742    1[6-(1,1,6)]
    32        6.85036        6.85036        6.85036    1[6-(1,1,6)]
    33       6.516847       6.516847       6.516847    1[6-(1,1,6)]
    34       1.085602       1.085602       1.085602    1[6-(1,1,6)]
    35       1.755116       1.755116       1.755116    1[6-(1,1,6)]
    36        0.16088        0.16088        0.16088    1[6-(1,1,6)]
    37       1.325963       1.325963       1.325963    1[6-(1,1,6)]
    38        0.55424        0.55424        0.55424    1[6-(1,1,6)]
    39       5.883451       5.883451       5.883451    1[6-(1,1,6)]
    40       3.308408       3.308408       3.308408    1[6-(1,1,6)]
    41      -2.843895      -2.843895      -2.843895    1[6-(1,1,6)]
    42       1.462244       1.462244       1.462244    1[6-(1,1,6)]
    43      -3.719644      -3.719644      -3.719644    1[6-(1,1,6)]
    44      10.539917      10.539917      10.539917    1[6-(1,1,6)]
    45      -3.818659      -3.818659      -3.818659    1[6-(1,1,6)]
    46      -5.552245      -5.552245      -5.552245    1[6-(6,7,7)]
    47      -3.954037      -3.954037      -3.954037    1[6-(1,1,6)]
    48      10.560265      10.560265      10.560265    1[6-(1,1,6)]
    49      -3.604614      -3.604614      -3.604614    1[6-(1,1,6)]
    50      -4.662078      -4.662078      -4.662078    1[6-(1,1,6)]
    51      -4.594911      -4.594911      -4.594911    1[6-(1,1,6)]
    52       -3.90321       -3.90321       -3.90321    1[6-(1,1,6)]
    53       8.074264       8.074264       8.074264    1[6-(1,1,6)]
    54       8.221935       8.221935       8.221935    1[6-(1,1,6)]
    55       6.554301       6.554301       6.554301    1[6-(1,1,6)]
    56       1.530343       1.530343       1.530343    1[6-(1,1,6)]
    57       1.391665       1.391665       1.391665    1[6-(1,1,6)]
    58       0.079642       0.079642       0.079642    1[6-(1,1,6)]
    59       7.108878       7.108878       7.108878    1[6-(1,1,6)]
    60       5.540631       5.540631       5.540631    1[6-(1,1,6)]
    61       6.045171       6.045171       6.045171    1[6-(1,1,6)]
    62        0.70264        0.70264        0.70264    1[6-(1,1,6)]
    63       6.547774       6.547774       6.547774    1[6-(1,1,6)]
    64        5.74415        5.74415        5.74415    1[6-(1,1,6)]
    65       7.334102       7.334102       7.334102    1[6-(6,7,7)]
    66      -2.317606      -2.317606      -2.317606    1[6-(1,1,6)]
    67       2.924301       2.924301       2.924301    1[6-(1,1,6)]
    68       1.319854       1.319854       1.319854    1[6-(1,1,6)]
    69       4.792661       4.792661       4.792661    6[1-(0),6-(1,7),7-(6,48)]
    70      -1.517973      -1.517973      -1.517973    6[1-(0),6-(1,7),7-(6,48)]
    71       9.575836       9.575836       9.575836    6[1-(0),6-(1,7),7-(6,48)]
    72      -2.388364      -2.388364      -2.388364    6[1-(0),6-(1,7),7-(6,48)]
    73      -5.669251      -5.669251      -5.669251    6[1-(0),6-(1,7),7-(6,48)]
    74       8.943971       8.943971       8.943971    6[1-(0),6-(1,7),7-(6,48)]
    75      -0.886061      -0.886061      -0.886061    6[1-(0),6-(1,7),7-(6,48)]
    76       8.073502       8.073502       8.073502    6[1-(0),6-(1,7),7-(6,48)]
    77      -0.438304      -0.438304      -0.438304    6[1-(0),6-(1,7),7-(6,48)]
    78       3.712992       3.712992       3.712992    6[1-(0),6-(1,7),7-(6,48)]
    79       4.344918       4.344918       4.344918    6[1-(0),6-(1,7),7-(6,48)]
    80       2.842554       2.842554       2.842554    6[1-(0),6-(1,7),7-(6,48)]
    81      -0.438304      -0.438304      -0.438304    6[1-(0),6-(1,7),7-(6,48)]
    82       3.712992       3.712992       3.712992    6[1-(0),6-(1,7),7-(6,48)]
    83       4.344918       4.344918       4.344918    6[1-(0),6-(1,7),7-(6,48)]
    84       2.842554       2.842554       2.842554    6[1-(0),6-(1,7),7-(6,48)]
    85       4.792661       4.792661       4.792661    6[1-(0),6-(1,7),7-(6,48)]
    86      -1.517973      -1.517973      -1.517973    6[1-(0),6-(1,7),7-(6,48)]
    87       9.575836       9.575836       9.575836    6[1-(0),6-(1,7),7-(6,48)]
    88      -2.388364      -2.388364      -2.388364    6[1-(0),6-(1,7),7-(6,48)]
    89      -5.669251      -5.669251      -5.669251    6[1-(0),6-(1,7),7-(6,48)]
    90       8.943971       8.943971       8.943971    6[1-(0),6-(1,7),7-(6,48)]
    91      -0.886061      -0.886061      -0.886061    6[1-(0),6-(1,7),7-(6,48)]
    92       8.073502       8.073502       8.073502    6[1-(0),6-(1,7),7-(6,48)]
    93       6.037631       6.037631       6.037631    6[1-(0),1-(0),1-(0),6-(7,7)]
    94       5.233108       5.233108       5.233108    6[6-(1,1,1),7-(6,48),7-(6,48)]
    95       0.806688       0.806688       0.806688    6[1-(0),1-(0),1-(0),6-(7,7)]
    96       0.002156       0.002156       0.002156    6[6-(1,1,1),7-(6,48),7-(6,48)]
    97        6.41423        6.41423        6.41423    6[1-(0),1-(0),1-(0),6-(7,7)]
    98       7.821363       7.821363       7.821363    6[6-(1,1,1),7-(6,48),7-(6,48)]
    99       2.434521       2.434521       2.434521    6[1-(0),1-(0),1-(0),6-(7,7)]
   100       2.636443       2.636443       2.636443    6[6-(1,1,1),7-(6,48),7-(6,48)]
   101      -4.424304      -4.424304      -4.424304    6[1-(0),1-(0),1-(0),6-(1,7,7)]
   102      -5.228818      -5.228818      -5.228818    6[1-(0),6-(1,1,1),7-(6,48),7-(6,48)]
   103      -4.424304      -4.424304      -4.424304    6[1-(0),1-(0),1-(0),6-(7,7)]
   104      -5.228818      -5.228818      -5.228818    6[6-(1,1,1),7-(6,48),7-(6,48)]
   105      -4.047646      -4.047646      -4.047646    6[1-(0),1-(0),1-(0),6-(7,7)]
   106      -2.640521      -2.640521      -2.640521    6[6-(1,1,1),7-(6,48),7-(6,48)]
   107       7.665513       7.665513       7.665513    6[1-(0),1-(0),1-(0),6-(7,7)]
   108       7.867417       7.867417       7.867417    6[6-(1,1,1),7-(6,48),7-(6,48)]
   109       0.806688       0.806688       0.806688    6[1-(0),1-(0),1-(0),6-(7,7)]
   110       0.002156       0.002156       0.002156    6[6-(1,1,1),7-(6,48),7-(6,48)]
   111       6.037631       6.037631       6.037631    6[1-(0),1-(0),1-(0),6-(7,7)]
   112       5.233108       5.233108       5.233108    6[6-(1,1,1),7-(6,48),7-(6,48)]
   113        6.41423        6.41423        6.41423    6[1-(0),1-(0),1-(0),6-(1,7,7)]
   114       7.821363       7.821363       7.821363    6[1-(0),6-(1,1,1),7-(6,48),7-(6,48)]
   115       2.434521       2.434521       2.434521    6[1-(0),1-(0),1-(0),6-(7,7)]
   116       2.636443       2.636443       2.636443    6[6-(1,1,1),7-(6,48),7-(6,48)]
   117       5.811652       5.811652       5.811652    7[6-(1,6),6-(6,7),48-(7,7,7)]
   118      -1.212476      -1.212476      -1.212476    7[6-(1,6),6-(6,7),48-(7,7,7)]
   119       8.425024       8.425024       8.425024    7[6-(1,6),6-(6,7),48-(7,7,7)]
   120       -2.56204       -2.56204       -2.56204    7[6-(1,6),6-(6,7),48-(7,7,7)]
   121      -4.650264      -4.650264      -4.650264    7[6-(1,6),6-(1,6,7),48-(7,7,7)]
   122        9.24945        9.24945        9.24945    7[6-(1,6),6-(6,7),48-(7,7,7)]
   123       -2.03687       -2.03687       -2.03687    7[6-(1,6),6-(6,7),48-(7,7,7)]
   124       7.899844       7.899844       7.899844    7[6-(1,6),6-(6,7),48-(7,7,7)]
   125       0.580695       0.580695       0.580695    7[6-(1,6),6-(6,7),48-(7,7,7)]
   126       4.018481       4.018481       4.018481    7[6-(1,6),6-(6,7),48-(7,7,7)]
   127         3.1941         3.1941         3.1941    7[6-(1,6),6-(1,6,7),48-(7,7,7)]
   128       2.668884       2.668884       2.668884    7[6-(1,6),6-(6,7),48-(7,7,7)]
   129       0.580695       0.580695       0.580695    7[6-(1,6),6-(6,7),48-(7,7,7)]
   130       4.018481       4.018481       4.018481    7[6-(1,6),6-(6,7),48-(7,7,7)]
   131         3.1941         3.1941         3.1941    7[6-(1,6),6-(6,7),48-(7,7,7)]
   132       2.668884       2.668884       2.668884    7[6-(1,6),6-(6,7),48-(7,7,7)]
   133       5.811652       5.811652       5.811652    7[6-(1,6),6-(6,7),48-(7,7,7)]
   134      -1.212476      -1.212476      -1.212476    7[6-(1,6),6-(6,7),48-(7,7,7)]
   135       8.425024       8.425024       8.425024    7[6-(1,6),6-(1,6,7),48-(7,7,7)]
   136       -2.56204       -2.56204       -2.56204    7[6-(1,6),6-(6,7),48-(7,7,7)]
   137      -4.650264      -4.650264      -4.650264    7[6-(1,6),6-(6,7),48-(7,7,7)]
   138        9.24945        9.24945        9.24945    7[6-(1,6),6-(1,6,7),48-(7,7,7)]
   139       -2.03687       -2.03687       -2.03687    7[6-(1,6),6-(6,7),48-(7,7,7)]
   140       7.899844       7.899844       7.899844    7[6-(1,6),6-(6,7),48-(7,7,7)]
