# Supplementary material for: A collection of forcefield precursors for metal–organic frameworks
Source: RSC Adv. 2019 Nov 13;9(63):36492–507. doi: 10.1039/c9ra07327b (PMC9075174; doi:10.1039/c9ra07327b)
Supplement: RA-009-C9RA07327B-s895 [file RA-009-C9RA07327B-s895.txt]

GUPDEB_clean

26.413500    0.000000    0.000000
-8.804404    24.902921    0.000000
-8.804404    -12.451257    21.566679

     1      13.206792      13.206792      13.206792    48[7-(6,6),7-(6,6),7-(6,6),7-(6,6)]
     2      13.206852      13.206852      13.206852    48[7-(6,6),7-(6,6),7-(6,6),7-(6,6)]
     3      -8.093671      -8.093671      -8.093671    48[7-(6,6),7-(6,6),7-(6,6),7-(6,6)]
     4      -0.710589      -0.710589      -0.710589    48[7-(6,6),7-(6,6),7-(6,6),7-(6,6)]
     5       4.402346       4.402346       4.402346    48[7-(6,6),7-(6,6),7-(6,6),7-(6,6)]
     6       4.402346       4.402346       4.402346    48[7-(6,6),7-(6,6),7-(6,6),7-(6,6)]
     7       0.710775       0.710775       0.710775    48[7-(6,6),7-(6,6),7-(6,6),7-(6,6)]
     8       8.093917       8.093917       8.093917    48[7-(6,6),7-(6,6),7-(6,6),7-(6,6)]
     9        -4.4021        -4.4021        -4.4021    48[7-(6,6),7-(6,6),7-(6,6),7-(6,6)]
    10       -4.40216       -4.40216       -4.40216    48[7-(6,6),7-(6,6),7-(6,6),7-(6,6)]
    11       9.515281       9.515281       9.515281    48[7-(6,6),7-(6,6),7-(6,6),7-(6,6)]
    12      16.898363      16.898363      16.898363    48[7-(6,6),7-(6,6),7-(6,6),7-(6,6)]
    13        -4.4021        -4.4021        -4.4021    48[7-(6,6),7-(6,6),7-(6,6),7-(6,6)]
    14       -4.40216       -4.40216       -4.40216    48[7-(6,6),7-(6,6),7-(6,6),7-(6,6)]
    15      16.898363      16.898363      16.898363    48[7-(6,6),7-(6,6),7-(6,6),7-(6,6)]
    16       9.515281       9.515281       9.515281    48[7-(6,6),7-(6,6),7-(6,6),7-(6,6)]
    17       4.402346       4.402346       4.402346    48[7-(6,6),7-(6,6),7-(6,6),7-(6,6)]
    18       4.402346       4.402346       4.402346    48[7-(6,6),7-(6,6),7-(6,6),7-(6,6)]
    19       8.093917       8.093917       8.093917    48[7-(6,6),7-(6,6),7-(6,6),7-(6,6)]
    20       0.710775       0.710775       0.710775    48[7-(6,6),7-(6,6),7-(6,6),7-(6,6)]
    21      13.206792      13.206792      13.206792    48[7-(6,6),7-(6,6),7-(6,6),7-(6,6)]
    22      13.206852      13.206852      13.206852    48[7-(6,6),7-(6,6),7-(6,6),7-(6,6)]
    23      -0.710589      -0.710589      -0.710589    48[7-(6,6),7-(6,6),7-(6,6),7-(6,6)]
    24      -8.093671      -8.093671      -8.093671    48[7-(6,6),7-(6,6),7-(6,6),7-(6,6)]
    25       15.91155       15.91155       15.91155    1[6-(6,7)]
    26      16.154534      16.154534      16.154534    1[6-(6,7)]
    27      13.823169      13.823169      13.823169    1[6-(6,7)]
    28      13.520314      13.520314      13.520314    1[6-(6,7)]
    29      -8.578978      -8.578978      -8.578978    1[6-(6,7)]
    30     -10.871662     -10.871662     -10.871662    1[6-(6,7)]
    31      -3.546357      -3.546357      -3.546357    1[6-(6,7)]
    32      -1.193803      -1.193803      -1.193803    1[6-(6,7)]
    33       7.107076       7.107076       7.107076    1[6-(6,7)]
    34       7.350082       7.350082       7.350082    1[6-(6,7)]
    35       5.018637       5.018637       5.018637    1[6-(6,7)]
    36       4.715761       4.715761       4.715761    1[6-(6,7)]
    37       0.225496       0.225496       0.225496    1[6-(6,7)]
    38      -2.067209      -2.067209      -2.067209    1[6-(6,7)]
    39       5.258175       5.258175       5.258175    1[6-(6,7)]
    40        7.61075        7.61075        7.61075    1[6-(6,7)]
    41      -1.697361      -1.697361      -1.697361    1[6-(6,7)]
    42      -1.454339      -1.454339      -1.454339    1[6-(6,7)]
    43      -3.785824      -3.785824      -3.785824    1[6-(6,7)]
    44      -4.088717      -4.088717      -4.088717    1[6-(6,7)]
    45       9.029956       9.029956       9.029956    1[6-(6,7)]
    46       6.737269       6.737269       6.737269    1[6-(6,7)]
    47      14.062612      14.062612      14.062612    1[6-(6,7)]
    48       16.41517       16.41517       16.41517    1[6-(6,7)]
    49      12.590516      12.590516      12.590516    1[6-(6,7)]
    50      12.893409      12.893409      12.893409    1[6-(6,7)]
    51      10.502053      10.502053      10.502053    1[6-(6,7)]
    52      10.259031      10.259031      10.259031    1[6-(6,7)]
    53       -5.25792       -5.25792       -5.25792    1[6-(6,7)]
    54      -7.610478      -7.610478      -7.610478    1[6-(6,7)]
    55      -0.225264      -0.225264      -0.225264    1[6-(6,7)]
    56       2.067423       2.067423       2.067423    1[6-(6,7)]
    57       17.38367       17.38367       17.38367    1[6-(6,7)]
    58      19.676354      19.676354      19.676354    1[6-(6,7)]
    59      12.351049      12.351049      12.351049    1[6-(6,7)]
    60       9.998495       9.998495       9.998495    1[6-(6,7)]
    61      -7.106858      -7.106858      -7.106858    1[6-(6,7)]
    62      -7.349842      -7.349842      -7.349842    1[6-(6,7)]
    63      -5.018477      -5.018477      -5.018477    1[6-(6,7)]
    64      -4.715622      -4.715622      -4.715622    1[6-(6,7)]
    65       3.546517       3.546517       3.546517    1[6-(6,7)]
    66       1.193942       1.193942       1.193942    1[6-(6,7)]
    67       8.579196       8.579196       8.579196    1[6-(6,7)]
    68      10.871901      10.871901      10.871901    1[6-(6,7)]
    69       3.786055       3.786055       3.786055    1[6-(6,7)]
    70       4.088931       4.088931       4.088931    1[6-(6,7)]
    71       1.697616       1.697616       1.697616    1[6-(6,7)]
    72        1.45461        1.45461        1.45461    1[6-(6,7)]
    73      -7.106858      -7.106858      -7.106858    1[6-(6,7)]
    74      -7.349842      -7.349842      -7.349842    1[6-(6,7)]
    75      -5.018477      -5.018477      -5.018477    1[6-(6,7)]
    76      -4.715622      -4.715622      -4.715622    1[6-(6,7)]
    77       17.38367       17.38367       17.38367    1[6-(6,7)]
    78      19.676354      19.676354      19.676354    1[6-(6,7)]
    79      12.351049      12.351049      12.351049    1[6-(6,7)]
    80       9.998495       9.998495       9.998495    1[6-(6,7)]
    81       1.697616       1.697616       1.697616    1[6-(6,7)]
    82        1.45461        1.45461        1.45461    1[6-(6,7)]
    83       3.786055       3.786055       3.786055    1[6-(6,7)]
    84       4.088931       4.088931       4.088931    1[6-(6,7)]
    85       8.579196       8.579196       8.579196    1[6-(6,7)]
    86      10.871901      10.871901      10.871901    1[6-(6,7)]
    87       3.546517       3.546517       3.546517    1[6-(6,7)]
    88       1.193942       1.193942       1.193942    1[6-(6,7)]
    89      10.502053      10.502053      10.502053    1[6-(6,7)]
    90      10.259031      10.259031      10.259031    1[6-(6,7)]
    91      12.590516      12.590516      12.590516    1[6-(6,7)]
    92      12.893409      12.893409      12.893409    1[6-(6,7)]
    93      -0.225264      -0.225264      -0.225264    1[6-(6,7)]
    94       2.067423       2.067423       2.067423    1[6-(6,7)]
    95       -5.25792       -5.25792       -5.25792    1[6-(6,7)]
    96      -7.610478      -7.610478      -7.610478    1[6-(6,7)]
    97      -3.785824      -3.785824      -3.785824    1[6-(6,7)]
    98      -4.088717      -4.088717      -4.088717    1[6-(6,7)]
    99      -1.697361      -1.697361      -1.697361    1[6-(6,7)]
   100      -1.454339      -1.454339      -1.454339    1[6-(6,7)]
   101      14.062612      14.062612      14.062612    1[6-(6,7)]
   102       16.41517       16.41517       16.41517    1[6-(6,7)]
   103       9.029956       9.029956       9.029956    1[6-(6,7)]
   104       6.737269       6.737269       6.737269    1[6-(6,7)]
   105      -8.578978      -8.578978      -8.578978    1[6-(6,7)]
   106     -10.871662     -10.871662     -10.871662    1[6-(6,7)]
   107      -3.546357      -3.546357      -3.546357    1[6-(6,7)]
   108      -1.193803      -1.193803      -1.193803    1[6-(6,7)]
   109       15.91155       15.91155       15.91155    1[6-(6,7)]
   110      16.154534      16.154534      16.154534    1[6-(6,7)]
   111      13.823169      13.823169      13.823169    1[6-(6,7)]
   112      13.520314      13.520314      13.520314    1[6-(6,7)]
   113       5.258175       5.258175       5.258175    1[6-(6,7)]
   114        7.61075        7.61075        7.61075    1[6-(6,7)]
   115       0.225496       0.225496       0.225496    1[6-(6,7)]
   116      -2.067209      -2.067209      -2.067209    1[6-(6,7)]
   117       5.018637       5.018637       5.018637    1[6-(6,7)]
   118       4.715761       4.715761       4.715761    1[6-(6,7)]
   119       7.107076       7.107076       7.107076    1[6-(6,7)]
   120       7.350082       7.350082       7.350082    1[6-(6,7)]
   121      15.823504      15.823504      15.823504    6[1-(0),6-(1,7),7-(6,48)]
   122      15.400869      15.400869      15.400869    6[1-(0),6-(1,7),7-(6,48)]
   123      13.041326      13.041326      13.041326    6[1-(0),6-(1,7),7-(6,48)]
   124      14.235239      14.235239      14.235239    6[1-(0),6-(1,7),7-(6,48)]
   125      -7.860527      -7.860527      -7.860527    6[1-(0),6-(1,7),7-(6,48)]
   126     -11.040713     -11.040713     -11.040713    6[1-(0),6-(1,7),7-(6,48)]
   127      -3.394919      -3.394919      -3.394919    6[1-(0),6-(1,7),7-(6,48)]
   128      -0.986011      -0.986011      -0.986011    6[1-(0),6-(1,7),7-(6,48)]
   129       7.019038       7.019038       7.019038    6[1-(0),6-(1,7),7-(6,48)]
   130       6.596413       6.596413       6.596413    6[1-(0),6-(1,7),7-(6,48)]
   131         4.2368         4.2368         4.2368    6[1-(0),6-(1,7),7-(6,48)]
   132       5.430691       5.430691       5.430691    6[1-(0),6-(1,7),7-(6,48)]
   133        0.94394        0.94394        0.94394    6[1-(0),6-(1,7),7-(6,48)]
   134      -2.236257      -2.236257      -2.236257    6[1-(0),6-(1,7),7-(6,48)]
   135       5.409606       5.409606       5.409606    6[1-(0),6-(1,7),7-(6,48)]
   136       7.818537       7.818537       7.818537    6[1-(0),6-(1,7),7-(6,48)]
   137      -1.785411      -1.785411      -1.785411    6[1-(0),6-(1,7),7-(6,48)]
   138         -2.208         -2.208         -2.208    6[1-(0),6-(1,7),7-(6,48)]
   139      -4.567662      -4.567662      -4.567662    6[1-(0),6-(1,7),7-(6,48)]
   140      -3.373795      -3.373795      -3.373795    6[1-(0),6-(1,7),7-(6,48)]
   141       9.748402       9.748402       9.748402    6[1-(0),6-(1,7),7-(6,48)]
   142       6.568229       6.568229       6.568229    6[1-(0),6-(1,7),7-(6,48)]
   143      14.214055      14.214055      14.214055    6[1-(0),6-(1,7),7-(6,48)]
   144       16.62295       16.62295       16.62295    6[1-(0),6-(1,7),7-(6,48)]
   145      13.372354      13.372354      13.372354    6[1-(0),6-(1,7),7-(6,48)]
   146      12.178487      12.178487      12.178487    6[1-(0),6-(1,7),7-(6,48)]
   147      10.590103      10.590103      10.590103    6[1-(0),6-(1,7),7-(6,48)]
   148      11.012692      11.012692      11.012692    6[1-(0),6-(1,7),7-(6,48)]
   149      -5.409363      -5.409363      -5.409363    6[1-(0),6-(1,7),7-(6,48)]
   150      -7.818258      -7.818258      -7.818258    6[1-(0),6-(1,7),7-(6,48)]
   151       -0.94371       -0.94371       -0.94371    6[1-(0),6-(1,7),7-(6,48)]
   152       2.236463       2.236463       2.236463    6[1-(0),6-(1,7),7-(6,48)]
   153      16.665219      16.665219      16.665219    6[1-(0),6-(1,7),7-(6,48)]
   154      19.845405      19.845405      19.845405    6[1-(0),6-(1,7),7-(6,48)]
   155      12.199611      12.199611      12.199611    6[1-(0),6-(1,7),7-(6,48)]
   156       9.790703       9.790703       9.790703    6[1-(0),6-(1,7),7-(6,48)]
   157      -7.018812      -7.018812      -7.018812    6[1-(0),6-(1,7),7-(6,48)]
   158      -6.596177      -6.596177      -6.596177    6[1-(0),6-(1,7),7-(6,48)]
   159      -4.236634      -4.236634      -4.236634    6[1-(0),6-(1,7),7-(6,48)]
   160      -5.430547      -5.430547      -5.430547    6[1-(0),6-(1,7),7-(6,48)]
   161       3.395086       3.395086       3.395086    6[1-(0),6-(1,7),7-(6,48)]
   162       0.986155       0.986155       0.986155    6[1-(0),6-(1,7),7-(6,48)]
   163       7.860752       7.860752       7.860752    6[1-(0),6-(1,7),7-(6,48)]
   164      11.040949      11.040949      11.040949    6[1-(0),6-(1,7),7-(6,48)]
   165       4.567892       4.567892       4.567892    6[1-(0),6-(1,7),7-(6,48)]
   166       3.374001       3.374001       3.374001    6[1-(0),6-(1,7),7-(6,48)]
   167       1.785654       1.785654       1.785654    6[1-(0),6-(1,7),7-(6,48)]
   168       2.208279       2.208279       2.208279    6[1-(0),6-(1,7),7-(6,48)]
   169      -7.018812      -7.018812      -7.018812    6[1-(0),6-(1,7),7-(6,48)]
   170      -6.596177      -6.596177      -6.596177    6[1-(0),6-(1,7),7-(6,48)]
   171      -4.236634      -4.236634      -4.236634    6[1-(0),6-(1,7),7-(6,48)]
   172      -5.430547      -5.430547      -5.430547    6[1-(0),6-(1,7),7-(6,48)]
   173      16.665219      16.665219      16.665219    6[1-(0),6-(1,7),7-(6,48)]
   174      19.845405      19.845405      19.845405    6[1-(0),6-(1,7),7-(6,48)]
   175      12.199611      12.199611      12.199611    6[1-(0),6-(1,7),7-(6,48)]
   176       9.790703       9.790703       9.790703    6[1-(0),6-(1,7),7-(6,48)]
   177       1.785654       1.785654       1.785654    6[1-(0),6-(1,7),7-(6,48)]
   178       2.208279       2.208279       2.208279    6[1-(0),6-(1,7),7-(6,48)]
   179       4.567892       4.567892       4.567892    6[1-(0),6-(1,7),7-(6,48)]
   180       3.374001       3.374001       3.374001    6[1-(0),6-(1,7),7-(6,48)]
   181       7.860752       7.860752       7.860752    6[1-(0),6-(1,7),7-(6,48)]
   182      11.040949      11.040949      11.040949    6[1-(0),6-(1,7),7-(6,48)]
   183       3.395086       3.395086       3.395086    6[1-(0),6-(1,7),7-(6,48)]
   184       0.986155       0.986155       0.986155    6[1-(0),6-(1,7),7-(6,48)]
   185      10.590103      10.590103      10.590103    6[1-(0),6-(1,7),7-(6,48)]
   186      11.012692      11.012692      11.012692    6[1-(0),6-(1,7),7-(6,48)]
   187      13.372354      13.372354      13.372354    6[1-(0),6-(1,7),7-(6,48)]
   188      12.178487      12.178487      12.178487    6[1-(0),6-(1,7),7-(6,48)]
   189       -0.94371       -0.94371       -0.94371    6[1-(0),6-(1,7),7-(6,48)]
   190       2.236463       2.236463       2.236463    6[1-(0),6-(1,7),7-(6,48)]
   191      -5.409363      -5.409363      -5.409363    6[1-(0),6-(1,7),7-(6,48)]
   192      -7.818258      -7.818258      -7.818258    6[1-(0),6-(1,7),7-(6,48)]
   193      -4.567662      -4.567662      -4.567662    6[1-(0),6-(1,7),7-(6,48)]
   194      -3.373795      -3.373795      -3.373795    6[1-(0),6-(1,7),7-(6,48)]
   195      -1.785411      -1.785411      -1.785411    6[1-(0),6-(1,7),7-(6,48)]
   196         -2.208         -2.208         -2.208    6[1-(0),6-(1,7),7-(6,48)]
   197      14.214055      14.214055      14.214055    6[1-(0),6-(1,7),7-(6,48)]
   198       16.62295       16.62295       16.62295    6[1-(0),6-(1,7),7-(6,48)]
   199       9.748402       9.748402       9.748402    6[1-(0),6-(1,7),7-(6,48)]
   200       6.568229       6.568229       6.568229    6[1-(0),6-(1,7),7-(6,48)]
   201      -7.860527      -7.860527      -7.860527    6[1-(0),6-(1,7),7-(6,48)]
   202     -11.040713     -11.040713     -11.040713    6[1-(0),6-(1,7),7-(6,48)]
   203      -3.394919      -3.394919      -3.394919    6[1-(0),6-(1,7),7-(6,48)]
   204      -0.986011      -0.986011      -0.986011    6[1-(0),6-(1,7),7-(6,48)]
   205      15.823504      15.823504      15.823504    6[1-(0),6-(1,7),7-(6,48)]
   206      15.400869      15.400869      15.400869    6[1-(0),6-(1,7),7-(6,48)]
   207      13.041326      13.041326      13.041326    6[1-(0),6-(1,7),7-(6,48)]
   208      14.235239      14.235239      14.235239    6[1-(0),6-(1,7),7-(6,48)]
   209       5.409606       5.409606       5.409606    6[1-(0),6-(1,7),7-(6,48)]
   210       7.818537       7.818537       7.818537    6[1-(0),6-(1,7),7-(6,48)]
   211        0.94394        0.94394        0.94394    6[1-(0),6-(1,7),7-(6,48)]
   212      -2.236257      -2.236257      -2.236257    6[1-(0),6-(1,7),7-(6,48)]
   213         4.2368         4.2368         4.2368    6[1-(0),6-(1,7),7-(6,48)]
   214       5.430691       5.430691       5.430691    6[1-(0),6-(1,7),7-(6,48)]
   215       7.019038       7.019038       7.019038    6[1-(0),6-(1,7),7-(6,48)]
   216       6.596413       6.596413       6.596413    6[1-(0),6-(1,7),7-(6,48)]
   217      15.175488      15.175488      15.175488    6[7-(6,48),7-(6,48),7-(8,8)]
   218      11.403681      11.403681      11.403681    6[7-(6,48),7-(6,48),7-(8,8)]
   219      -6.370796      -6.370796      -6.370796    6[7-(6,48),7-(6,48),7-(8,8)]
   220      -2.598989      -2.598989      -2.598989    6[7-(6,48),7-(6,48),7-(8,8)]
   221       6.371042       6.371042       6.371042    6[7-(6,48),7-(6,48),7-(8,8)]
   222       2.599173       2.599173       2.599173    6[7-(6,48),7-(6,48),7-(8,8)]
   223        2.43365        2.43365        2.43365    6[7-(6,48),7-(6,48),7-(8,8)]
   224       6.205519       6.205519       6.205519    6[7-(6,48),7-(6,48),7-(8,8)]
   225      -2.433433      -2.433433      -2.433433    6[7-(6,48),7-(6,48),7-(8,8)]
   226      -6.205301      -6.205301      -6.205301    6[7-(6,48),7-(6,48),7-(8,8)]
   227      11.238125      11.238125      11.238125    6[7-(6,48),7-(6,48),7-(8,8)]
   228      15.009993      15.009993      15.009993    6[7-(6,48),7-(6,48),7-(8,8)]
   229      15.009993      15.009993      15.009993    6[7-(6,48),7-(6,48),7-(8,8)]
   230      11.238125      11.238125      11.238125    6[7-(6,48),7-(6,48),7-(8,8)]
   231      -6.205301      -6.205301      -6.205301    6[7-(6,48),7-(6,48),7-(8,8)]
   232      -2.433433      -2.433433      -2.433433    6[7-(6,48),7-(6,48),7-(8,8)]
   233      15.175488      15.175488      15.175488    6[7-(6,48),7-(6,48),7-(8,8)]
   234      11.403681      11.403681      11.403681    6[7-(6,48),7-(6,48),7-(8,8)]
   235      -6.370796      -6.370796      -6.370796    6[7-(6,48),7-(6,48),7-(8,8)]
   236      -2.598989      -2.598989      -2.598989    6[7-(6,48),7-(6,48),7-(8,8)]
   237       2.599173       2.599173       2.599173    6[7-(6,48),7-(6,48),7-(8,8)]
   238       6.371042       6.371042       6.371042    6[7-(6,48),7-(6,48),7-(8,8)]
   239       6.205519       6.205519       6.205519    6[7-(6,48),7-(6,48),7-(8,8)]
   240        2.43365        2.43365        2.43365    6[7-(6,48),7-(6,48),7-(8,8)]
   241       13.38464       13.38464       13.38464    6[7-(6,48),7-(6,48),7-(8,8)]
   242     -10.873439     -10.873439     -10.873439    6[7-(6,48),7-(6,48),7-(8,8)]
   243     -10.873439     -10.873439     -10.873439    6[7-(6,48),7-(6,48),7-(8,8)]
   244      -0.441878      -0.441878      -0.441878    6[7-(6,48),7-(6,48),7-(8,8)]
   245       4.580177       4.580177       4.580177    6[7-(6,48),7-(6,48),7-(8,8)]
   246       6.735531       6.735531       6.735531    6[7-(6,48),7-(6,48),7-(8,8)]
   247      -2.068976      -2.068976      -2.068976    6[7-(6,48),7-(6,48),7-(8,8)]
   248      17.167056      17.167056      17.167056    6[7-(6,48),7-(6,48),7-(8,8)]
   249       4.580177       4.580177       4.580177    6[7-(6,48),7-(6,48),7-(8,8)]
   250      -2.068976      -2.068976      -2.068976    6[7-(6,48),7-(6,48),7-(8,8)]
   251       6.735531       6.735531       6.735531    6[7-(6,48),7-(6,48),7-(8,8)]
   252      17.167056      17.167056      17.167056    6[7-(6,48),7-(6,48),7-(8,8)]
   253      10.873668      10.873668      10.873668    6[7-(6,48),7-(6,48),7-(8,8)]
   254      13.028919      13.028919      13.028919    6[7-(6,48),7-(6,48),7-(8,8)]
   255        0.44204        0.44204        0.44204    6[7-(6,48),7-(6,48),7-(8,8)]
   256       2.069161       2.069161       2.069161    6[7-(6,48),7-(6,48),7-(8,8)]
   257      -6.735369      -6.735369      -6.735369    6[7-(6,48),7-(6,48),7-(8,8)]
   258        9.24657        9.24657        9.24657    6[7-(6,48),7-(6,48),7-(8,8)]
   259      -4.579948      -4.579948      -4.579948    6[7-(6,48),7-(6,48),7-(8,8)]
   260      -6.735369      -6.735369      -6.735369    6[7-(6,48),7-(6,48),7-(8,8)]
   261        0.44204        0.44204        0.44204    6[7-(6,48),7-(6,48),7-(8,8)]
   262      10.873668      10.873668      10.873668    6[7-(6,48),7-(6,48),7-(8,8)]
   263       2.069161       2.069161       2.069161    6[7-(6,48),7-(6,48),7-(8,8)]
   264      13.028919      13.028919      13.028919    6[7-(6,48),7-(6,48),7-(8,8)]
   265      14.943048      14.943048      14.943048    7[6-(1,6),6-(7,7),48-(7,7,7)]
   266        14.1295        14.1295        14.1295    7[6-(1,6),6-(7,7),48-(7,7,7)]
   267       12.52362       12.52362       12.52362    7[6-(1,6),6-(7,7),48-(7,7,7)]
   268      14.344408      14.344408      14.344408    7[6-(1,6),6-(7,7),48-(7,7,7)]
   269       -7.44143       -7.44143       -7.44143    7[6-(1,6),6-(7,7),48-(7,7,7)]
   270     -10.227181     -10.227181     -10.227181    7[6-(1,6),6-(7,7),48-(7,7,7)]
   271      -2.415854      -2.415854      -2.415854    7[6-(1,6),6-(7,7),48-(7,7,7)]
   272      -0.637344      -0.637344      -0.637344    7[6-(1,6),6-(7,7),48-(7,7,7)]
   273       6.138594       6.138594       6.138594    7[6-(1,6),6-(7,7),48-(7,7,7)]
   274       5.325046       5.325046       5.325046    7[6-(1,6),6-(7,7),48-(7,7,7)]
   275       3.719104       3.719104       3.719104    7[6-(1,6),6-(7,7),48-(7,7,7)]
   276       5.539877       5.539877       5.539877    7[6-(1,6),6-(7,7),48-(7,7,7)]
   277       1.363025       1.363025       1.363025    7[6-(1,6),6-(7,7),48-(7,7,7)]
   278      -1.422726      -1.422726      -1.422726    7[6-(1,6),6-(7,7),48-(7,7,7)]
   279       6.388661       6.388661       6.388661    7[6-(1,6),6-(7,7),48-(7,7,7)]
   280       8.167188       8.167188       8.167188    7[6-(1,6),6-(7,7),48-(7,7,7)]
   281      -2.665862      -2.665862      -2.665862    7[6-(1,6),6-(7,7),48-(7,7,7)]
   282      -3.479373      -3.479373      -3.479373    7[6-(1,6),6-(7,7),48-(7,7,7)]
   283      -5.085374      -5.085374      -5.085374    7[6-(1,6),6-(7,7),48-(7,7,7)]
   284      -3.264622      -3.264622      -3.264622    7[6-(1,6),6-(7,7),48-(7,7,7)]
   285      10.167503      10.167503      10.167503    7[6-(1,6),6-(7,7),48-(7,7,7)]
   286       7.381773       7.381773       7.381773    7[6-(1,6),6-(7,7),48-(7,7,7)]
   287      15.193117      15.193117      15.193117    7[6-(1,6),6-(7,7),48-(7,7,7)]
   288      16.971607      16.971607      16.971607    7[6-(1,6),6-(7,7),48-(7,7,7)]
   289      13.890066      13.890066      13.890066    7[6-(1,6),6-(7,7),48-(7,7,7)]
   290      12.069314      12.069314      12.069314    7[6-(1,6),6-(7,7),48-(7,7,7)]
   291      11.470554      11.470554      11.470554    7[6-(1,6),6-(7,7),48-(7,7,7)]
   292      12.284065      12.284065      12.284065    7[6-(1,6),6-(7,7),48-(7,7,7)]
   293      -6.388425      -6.388425      -6.388425    7[6-(1,6),6-(7,7),48-(7,7,7)]
   294      -8.166915      -8.166915      -8.166915    7[6-(1,6),6-(7,7),48-(7,7,7)]
   295      -1.362811      -1.362811      -1.362811    7[6-(1,6),6-(7,7),48-(7,7,7)]
   296       1.422919       1.422919       1.422919    7[6-(1,6),6-(7,7),48-(7,7,7)]
   297      16.246122      16.246122      16.246122    7[6-(1,6),6-(7,7),48-(7,7,7)]
   298      19.031873      19.031873      19.031873    7[6-(1,6),6-(7,7),48-(7,7,7)]
   299      11.220546      11.220546      11.220546    7[6-(1,6),6-(7,7),48-(7,7,7)]
   300       9.442036       9.442036       9.442036    7[6-(1,6),6-(7,7),48-(7,7,7)]
   301      -6.138356      -6.138356      -6.138356    7[6-(1,6),6-(7,7),48-(7,7,7)]
   302      -5.324808      -5.324808      -5.324808    7[6-(1,6),6-(7,7),48-(7,7,7)]
   303      -3.718928      -3.718928      -3.718928    7[6-(1,6),6-(7,7),48-(7,7,7)]
   304      -5.539716      -5.539716      -5.539716    7[6-(1,6),6-(7,7),48-(7,7,7)]
   305       2.416031       2.416031       2.416031    7[6-(1,6),6-(7,7),48-(7,7,7)]
   306       0.637504       0.637504       0.637504    7[6-(1,6),6-(7,7),48-(7,7,7)]
   307       7.441667       7.441667       7.441667    7[6-(1,6),6-(7,7),48-(7,7,7)]
   308      10.227418      10.227418      10.227418    7[6-(1,6),6-(7,7),48-(7,7,7)]
   309       5.085588       5.085588       5.085588    7[6-(1,6),6-(7,7),48-(7,7,7)]
   310       3.264815       3.264815       3.264815    7[6-(1,6),6-(7,7),48-(7,7,7)]
   311       2.666098       2.666098       2.666098    7[6-(1,6),6-(7,7),48-(7,7,7)]
   312       3.479646       3.479646       3.479646    7[6-(1,6),6-(7,7),48-(7,7,7)]
   313      -6.138356      -6.138356      -6.138356    7[6-(1,6),6-(7,7),48-(7,7,7)]
   314      -5.324808      -5.324808      -5.324808    7[6-(1,6),6-(7,7),48-(7,7,7)]
   315      -3.718928      -3.718928      -3.718928    7[6-(1,6),6-(7,7),48-(7,7,7)]
   316      -5.539716      -5.539716      -5.539716    7[6-(1,6),6-(7,7),48-(7,7,7)]
   317      16.246122      16.246122      16.246122    7[6-(1,6),6-(7,7),48-(7,7,7)]
   318      19.031873      19.031873      19.031873    7[6-(1,6),6-(7,7),48-(7,7,7)]
   319      11.220546      11.220546      11.220546    7[6-(1,6),6-(7,7),48-(7,7,7)]
   320       9.442036       9.442036       9.442036    7[6-(1,6),6-(7,7),48-(7,7,7)]
   321       2.666098       2.666098       2.666098    7[6-(1,6),6-(7,7),48-(7,7,7)]
   322       3.479646       3.479646       3.479646    7[6-(1,6),6-(7,7),48-(7,7,7)]
   323       5.085588       5.085588       5.085588    7[6-(1,6),6-(7,7),48-(7,7,7)]
   324       3.264815       3.264815       3.264815    7[6-(1,6),6-(7,7),48-(7,7,7)]
   325       7.441667       7.441667       7.441667    7[6-(1,6),6-(7,7),48-(7,7,7)]
   326      10.227418      10.227418      10.227418    7[6-(1,6),6-(7,7),48-(7,7,7)]
   327       2.416031       2.416031       2.416031    7[6-(1,6),6-(7,7),48-(7,7,7)]
   328       0.637504       0.637504       0.637504    7[6-(1,6),6-(7,7),48-(7,7,7)]
   329      11.470554      11.470554      11.470554    7[6-(1,6),6-(7,7),48-(7,7,7)]
   330      12.284065      12.284065      12.284065    7[6-(1,6),6-(7,7),48-(7,7,7)]
   331      13.890066      13.890066      13.890066    7[6-(1,6),6-(7,7),48-(7,7,7)]
   332      12.069314      12.069314      12.069314    7[6-(1,6),6-(7,7),48-(7,7,7)]
   333      -1.362811      -1.362811      -1.362811    7[6-(1,6),6-(7,7),48-(7,7,7)]
   334       1.422919       1.422919       1.422919    7[6-(1,6),6-(7,7),48-(7,7,7)]
   335      -6.388425      -6.388425      -6.388425    7[6-(1,6),6-(7,7),48-(7,7,7)]
   336      -8.166915      -8.166915      -8.166915    7[6-(1,6),6-(7,7),48-(7,7,7)]
   337      -5.085374      -5.085374      -5.085374    7[6-(1,6),6-(7,7),48-(7,7,7)]
   338      -3.264622      -3.264622      -3.264622    7[6-(1,6),6-(7,7),48-(7,7,7)]
   339      -2.665862      -2.665862      -2.665862    7[6-(1,6),6-(7,7),48-(7,7,7)]
   340      -3.479373      -3.479373      -3.479373    7[6-(1,6),6-(7,7),48-(7,7,7)]
   341      15.193117      15.193117      15.193117    7[6-(1,6),6-(7,7),48-(7,7,7)]
   342      16.971607      16.971607      16.971607    7[6-(1,6),6-(7,7),48-(7,7,7)]
   343      10.167503      10.167503      10.167503    7[6-(1,6),6-(7,7),48-(7,7,7)]
   344       7.381773       7.381773       7.381773    7[6-(1,6),6-(7,7),48-(7,7,7)]
   345       -7.44143       -7.44143       -7.44143    7[6-(1,6),6-(7,7),48-(7,7,7)]
   346     -10.227181     -10.227181     -10.227181    7[6-(1,6),6-(7,7),48-(7,7,7)]
   347      -2.415854      -2.415854      -2.415854    7[6-(1,6),6-(7,7),48-(7,7,7)]
   348      -0.637344      -0.637344      -0.637344    7[6-(1,6),6-(7,7),48-(7,7,7)]
   349      14.943048      14.943048      14.943048    7[6-(1,6),6-(7,7),48-(7,7,7)]
   350        14.1295        14.1295        14.1295    7[6-(1,6),6-(7,7),48-(7,7,7)]
   351       12.52362       12.52362       12.52362    7[6-(1,6),6-(7,7),48-(7,7,7)]
   352      14.344408      14.344408      14.344408    7[6-(1,6),6-(7,7),48-(7,7,7)]
   353       6.388661       6.388661       6.388661    7[6-(1,6),6-(7,7),48-(7,7,7)]
   354       8.167188       8.167188       8.167188    7[6-(1,6),6-(7,7),48-(7,7,7)]
   355       1.363025       1.363025       1.363025    7[6-(1,6),6-(7,7),48-(7,7,7)]
   356      -1.422726      -1.422726      -1.422726    7[6-(1,6),6-(7,7),48-(7,7,7)]
   357       3.719104       3.719104       3.719104    7[6-(1,6),6-(7,7),48-(7,7,7)]
   358       5.539877       5.539877       5.539877    7[6-(1,6),6-(7,7),48-(7,7,7)]
   359       6.138594       6.138594       6.138594    7[6-(1,6),6-(7,7),48-(7,7,7)]
   360       5.325046       5.325046       5.325046    7[6-(1,6),6-(7,7),48-(7,7,7)]
   361      14.411253      14.411253      14.411253    7[6-(7,7),8-(0),8-(0)]
   362      10.561967      10.561967      10.561967    7[6-(7,7),8-(0),8-(0)]
   363      -5.606561      -5.606561      -5.606561    7[6-(7,7),8-(0),8-(0)]
   364      -1.757275      -1.757275      -1.757275    7[6-(7,7),8-(0),8-(0)]
   365        5.60682        5.60682        5.60682    7[6-(7,7),8-(0),8-(0)]
   366       1.757472       1.757472       1.757472    7[6-(7,7),8-(0),8-(0)]
   367       3.197872       3.197872       3.197872    7[6-(7,7),8-(0),8-(0)]
   368        7.04722        7.04722        7.04722    7[6-(7,7),8-(0),8-(0)]
   369      -3.197668      -3.197668      -3.197668    7[6-(7,7),8-(0),8-(0)]
   370      -7.047016      -7.047016      -7.047016    7[6-(7,7),8-(0),8-(0)]
   371       12.00236       12.00236       12.00236    7[6-(7,7),8-(0),8-(0)]
   372      15.851708      15.851708      15.851708    7[6-(7,7),8-(0),8-(0)]
   373      15.851708      15.851708      15.851708    7[6-(7,7),8-(0),8-(0)]
   374       12.00236       12.00236       12.00236    7[6-(7,7),8-(0),8-(0)]
   375      -7.047016      -7.047016      -7.047016    7[6-(7,7),8-(0),8-(0)]
   376      -3.197668      -3.197668      -3.197668    7[6-(7,7),8-(0),8-(0)]
   377      14.411253      14.411253      14.411253    7[6-(7,7),8-(0),8-(0)]
   378      10.561967      10.561967      10.561967    7[6-(7,7),8-(0),8-(0)]
   379      -5.606561      -5.606561      -5.606561    7[6-(7,7),8-(0),8-(0)]
   380      -1.757275      -1.757275      -1.757275    7[6-(7,7),8-(0),8-(0)]
   381       1.757472       1.757472       1.757472    7[6-(7,7),8-(0),8-(0)]
   382        5.60682        5.60682        5.60682    7[6-(7,7),8-(0),8-(0)]
   383        7.04722        7.04722        7.04722    7[6-(7,7),8-(0),8-(0)]
   384       3.197872       3.197872       3.197872    7[6-(7,7),8-(0),8-(0)]
   385       11.99353       11.99353       11.99353    7[6-(7,7),8-(0),8-(0)]
   386     -10.380392     -10.380392     -10.380392    7[6-(7,7),8-(0),8-(0)]
   387     -10.380392     -10.380392     -10.380392    7[6-(7,7),8-(0),8-(0)]
   388      -0.036861      -0.036861      -0.036861    7[6-(7,7),8-(0),8-(0)]
   389       3.189066       3.189066       3.189066    7[6-(7,7),8-(0),8-(0)]
   390       7.228593       7.228593       7.228593    7[6-(7,7),8-(0),8-(0)]
   391      -1.575929      -1.575929      -1.575929    7[6-(7,7),8-(0),8-(0)]
   392      17.572058      17.572058      17.572058    7[6-(7,7),8-(0),8-(0)]
   393       3.189066       3.189066       3.189066    7[6-(7,7),8-(0),8-(0)]
   394      -1.575929      -1.575929      -1.575929    7[6-(7,7),8-(0),8-(0)]
   395       7.228593       7.228593       7.228593    7[6-(7,7),8-(0),8-(0)]
   396      17.572058      17.572058      17.572058    7[6-(7,7),8-(0),8-(0)]
   397      10.380621      10.380621      10.380621    7[6-(7,7),8-(0),8-(0)]
   398       14.42003       14.42003       14.42003    7[6-(7,7),8-(0),8-(0)]
   399       0.037038       0.037038       0.037038    7[6-(7,7),8-(0),8-(0)]
   400       1.576099       1.576099       1.576099    7[6-(7,7),8-(0),8-(0)]
   401      -7.228416      -7.228416      -7.228416    7[6-(7,7),8-(0),8-(0)]
   402       8.841553       8.841553       8.841553    7[6-(7,7),8-(0),8-(0)]
   403      -3.188838      -3.188838      -3.188838    7[6-(7,7),8-(0),8-(0)]
   404      -7.228416      -7.228416      -7.228416    7[6-(7,7),8-(0),8-(0)]
   405       0.037038       0.037038       0.037038    7[6-(7,7),8-(0),8-(0)]
   406      10.380621      10.380621      10.380621    7[6-(7,7),8-(0),8-(0)]
   407       1.576099       1.576099       1.576099    7[6-(7,7),8-(0),8-(0)]
   408       14.42003       14.42003       14.42003    7[6-(7,7),8-(0),8-(0)]
   409      14.717651      14.717651      14.717651    8[7-(6,8)]
   410       11.40715       11.40715       11.40715    8[7-(6,8)]
   411       9.600511       9.600511       9.600511    8[7-(6,8)]
   412      -9.297436      -9.297436      -9.297436    8[7-(6,8)]
   413        -4.6768        -4.6768        -4.6768    8[7-(6,8)]
   414      15.355154      15.355154      15.355154    8[7-(6,8)]
   415      -2.031977      -2.031977      -2.031977    8[7-(6,8)]
   416       0.144516       0.144516       0.144516    8[7-(6,8)]
   417       5.913224       5.913224       5.913224    8[7-(6,8)]
   418      -6.201725      -6.201725      -6.201725    8[7-(6,8)]
   419        0.79602        0.79602        0.79602    8[7-(6,8)]
   420       8.311548       8.311548       8.311548    8[7-(6,8)]
   421       4.127627       4.127627       4.127627    8[7-(6,8)]
   422      -2.253875      -2.253875      -2.253875    8[7-(6,8)]
   423       6.772513       6.772513       6.772513    8[7-(6,8)]
   424      17.753436      17.753436      17.753436    8[7-(6,8)]
   425       -2.89128       -2.89128       -2.89128    8[7-(6,8)]
   426       2.602694       2.602694       2.602694    8[7-(6,8)]
   427      -8.008463      -8.008463      -8.008463    8[7-(6,8)]
   428       -0.49298       -0.49298       -0.49298    8[7-(6,8)]
   429       12.93211       12.93211       12.93211    8[7-(6,8)]
   430       6.550653       6.550653       6.550653    8[7-(6,8)]
   431      15.577016      15.577016      15.577016    8[7-(6,8)]
   432       8.949017       8.949017       8.949017    8[7-(6,8)]
   433      16.813155      16.813155      16.813155    8[7-(6,8)]
   434       9.297672       9.297672       9.297672    8[7-(6,8)]
   435      11.695972      11.695972      11.695972    8[7-(6,8)]
   436       6.201998       6.201998       6.201998    8[7-(6,8)]
   437      -6.772324      -6.772324      -6.772324    8[7-(6,8)]
   438      -0.144325      -0.144325      -0.144325    8[7-(6,8)]
   439      -4.127418      -4.127418      -4.127418    8[7-(6,8)]
   440       2.254039       2.254039       2.254039    8[7-(6,8)]
   441      13.481492      13.481492      13.481492    8[7-(6,8)]
   442      -6.550462      -6.550462      -6.550462    8[7-(6,8)]
   443      10.836669      10.836669      10.836669    8[7-(6,8)]
   444       8.660176       8.660176       8.660176    8[7-(6,8)]
   445      -5.912959      -5.912959      -5.912959    8[7-(6,8)]
   446      -2.602458      -2.602458      -2.602458    8[7-(6,8)]
   447      -0.795819      -0.795819      -0.795819    8[7-(6,8)]
   448      18.102128      18.102128      18.102128    8[7-(6,8)]
   449       2.032179       2.032179       2.032179    8[7-(6,8)]
   450      -8.948744      -8.948744      -8.948744    8[7-(6,8)]
   451       4.677065       4.677065       4.677065    8[7-(6,8)]
   452      11.058567      11.058567      11.058567    8[7-(6,8)]
   453       8.008672       8.008672       8.008672    8[7-(6,8)]
   454       0.493144       0.493144       0.493144    8[7-(6,8)]
   455       2.891468       2.891468       2.891468    8[7-(6,8)]
   456      15.006417      15.006417      15.006417    8[7-(6,8)]
   457      -5.912959      -5.912959      -5.912959    8[7-(6,8)]
   458      -2.602458      -2.602458      -2.602458    8[7-(6,8)]
   459      -0.795819      -0.795819      -0.795819    8[7-(6,8)]
   460      18.102128      18.102128      18.102128    8[7-(6,8)]
   461      13.481492      13.481492      13.481492    8[7-(6,8)]
   462      -6.550462      -6.550462      -6.550462    8[7-(6,8)]
   463      10.836669      10.836669      10.836669    8[7-(6,8)]
   464       8.660176       8.660176       8.660176    8[7-(6,8)]
   465       2.891468       2.891468       2.891468    8[7-(6,8)]
   466      15.006417      15.006417      15.006417    8[7-(6,8)]
   467       8.008672       8.008672       8.008672    8[7-(6,8)]
   468       0.493144       0.493144       0.493144    8[7-(6,8)]
   469       4.677065       4.677065       4.677065    8[7-(6,8)]
   470      11.058567      11.058567      11.058567    8[7-(6,8)]
   471       2.032179       2.032179       2.032179    8[7-(6,8)]
   472      -8.948744      -8.948744      -8.948744    8[7-(6,8)]
   473      11.695972      11.695972      11.695972    8[7-(6,8)]
   474       6.201998       6.201998       6.201998    8[7-(6,8)]
   475      16.813155      16.813155      16.813155    8[7-(6,8)]
   476       9.297672       9.297672       9.297672    8[7-(6,8)]
   477      -4.127418      -4.127418      -4.127418    8[7-(6,8)]
   478       2.254039       2.254039       2.254039    8[7-(6,8)]
   479      -6.772324      -6.772324      -6.772324    8[7-(6,8)]
   480      -0.144325      -0.144325      -0.144325    8[7-(6,8)]
   481      -8.008463      -8.008463      -8.008463    8[7-(6,8)]
   482       -0.49298       -0.49298       -0.49298    8[7-(6,8)]
   483       -2.89128       -2.89128       -2.89128    8[7-(6,8)]
   484       2.602694       2.602694       2.602694    8[7-(6,8)]
   485      15.577016      15.577016      15.577016    8[7-(6,8)]
   486       8.949017       8.949017       8.949017    8[7-(6,8)]
   487       12.93211       12.93211       12.93211    8[7-(6,8)]
   488       6.550653       6.550653       6.550653    8[7-(6,8)]
   489        -4.6768        -4.6768        -4.6768    8[7-(6,8)]
   490      15.355154      15.355154      15.355154    8[7-(6,8)]
   491      -2.031977      -2.031977      -2.031977    8[7-(6,8)]
   492       0.144516       0.144516       0.144516    8[7-(6,8)]
   493      14.717651      14.717651      14.717651    8[7-(6,8)]
   494       11.40715       11.40715       11.40715    8[7-(6,8)]
   495       9.600511       9.600511       9.600511    8[7-(6,8)]
   496      -9.297436      -9.297436      -9.297436    8[7-(6,8)]
   497       6.772513       6.772513       6.772513    8[7-(6,8)]
   498      17.753436      17.753436      17.753436    8[7-(6,8)]
   499       4.127627       4.127627       4.127627    8[7-(6,8)]
   500      -2.253875      -2.253875      -2.253875    8[7-(6,8)]
   501        0.79602        0.79602        0.79602    8[7-(6,8)]
   502       8.311548       8.311548       8.311548    8[7-(6,8)]
   503       5.913224       5.913224       5.913224    8[7-(6,8)]
   504      -6.201725      -6.201725      -6.201725    8[7-(6,8)]
