# Supplementary material for: A collection of forcefield precursors for metal–organic frameworks
Source: RSC Adv. 2019 Nov 13;9(63):36492–507. doi: 10.1039/c9ra07327b (PMC9075174; doi:10.1039/c9ra07327b)
Supplement: RA-009-C9RA07327B-s896 [file RA-009-C9RA07327B-s896.txt]

GUPJEG_clean

9.247000    0.000000    0.000000
-3.631729    8.720379    0.000000
-3.631729    -3.545066    7.967278

     1       3.303521       3.303521       3.303521    25[7-(6,6),7-(6,6),8-(6),8-(6),8-(6),8-(6)]
     2      -1.319979      -1.319979      -1.319979    25[7-(6,6),7-(6,6),8-(6),8-(6),8-(6),8-(6)]
     3        3.45342        3.45342        3.45342    1[6-(6,6)]
     4       1.810248       1.810248       1.810248    1[6-(6,7)]
     5       2.338663       2.338663       2.338663    1[6-(6,6)]
     6       3.153622       3.153622       3.153622    1[6-(6,6)]
     7       4.796794       4.796794       4.796794    1[6-(6,7)]
     8       4.268379       4.268379       4.268379    1[6-(6,6)]
     9      -1.469878      -1.469878      -1.469878    1[6-(6,6)]
    10       0.173294       0.173294       0.173294    1[6-(6,7)]
    11      -0.355121      -0.355121      -0.355121    1[6-(6,6)]
    12       -1.17008       -1.17008       -1.17008    1[6-(6,6)]
    13      -2.813252      -2.813252      -2.813252    1[6-(6,7)]
    14      -2.284837      -2.284837      -2.284837    1[6-(6,6)]
    15       4.972254       4.972254       4.972254    6[6-(6,6),8-(25),8-(25)]
    16       4.752729       4.752729       4.752729    6[6-(1,6),6-(1,6),6-(8,8)]
    17       3.902703       3.902703       3.902703    6[1-(0),6-(6,6),6-(6,7)]
    18       1.423784       1.423784       1.423784    6[1-(0),6-(1,6),7-(6,25)]
    19       3.714219       3.714219       3.714219    6[6-(1,6),6-(6,7),7-(6,25)]
    20       1.726403       1.726403       1.726403    6[1-(0),6-(1,7),6-(6,6)]
    21       1.634788       1.634788       1.634788    6[6-(6,6),8-(25),8-(25)]
    22       1.854313       1.854313       1.854313    6[6-(1,6),6-(1,6),6-(8,8)]
    23       2.704339       2.704339       2.704339    6[1-(0),6-(6,6),6-(6,7)]
    24       5.183258       5.183258       5.183258    6[1-(0),6-(1,6),7-(6,25)]
    25       2.892823       2.892823       2.892823    6[6-(1,6),6-(6,7),7-(6,25)]
    26       4.880639       4.880639       4.880639    6[1-(0),6-(1,7),6-(6,6)]
    27      -2.988712      -2.988712      -2.988712    6[6-(6,6),8-(25),8-(25)]
    28      -2.769187      -2.769187      -2.769187    6[6-(1,6),6-(1,6),6-(8,8)]
    29      -1.919161      -1.919161      -1.919161    6[1-(0),6-(6,6),6-(6,7)]
    30       0.559758       0.559758       0.559758    6[1-(0),6-(1,6),7-(6,25)]
    31      -1.730677      -1.730677      -1.730677    6[6-(1,6),6-(6,7),7-(6,25)]
    32       0.257139       0.257139       0.257139    6[1-(0),6-(1,7),6-(6,6)]
    33       0.348754       0.348754       0.348754    6[6-(6,6),8-(25),8-(25)]
    34       0.129229       0.129229       0.129229    6[6-(1,6),6-(1,6),6-(8,8)]
    35      -0.720797      -0.720797      -0.720797    6[1-(0),6-(6,6),6-(6,7)]
    36      -3.199716      -3.199716      -3.199716    6[1-(0),6-(1,6),7-(6,25)]
    37      -0.909281      -0.909281      -0.909281    6[6-(1,6),6-(6,7),7-(6,25)]
    38      -2.897097      -2.897097      -2.897097    6[1-(0),6-(1,7),6-(6,6)]
    39       4.241743       4.241743       4.241743    7[6-(1,6),6-(6,6),25-(7,8,8,8,8)]
    40       2.365299       2.365299       2.365299    7[6-(1,6),6-(6,6),25-(7,8,8,8,8)]
    41      -2.258201      -2.258201      -2.258201    7[6-(1,6),6-(6,6),25-(7,8,8,8,8)]
    42      -0.381757      -0.381757      -0.381757    7[6-(1,6),6-(6,6),25-(7,8,8,8,8)]
    43       6.167035       6.167035       6.167035    8[6-(6,8),25-(7,7,8,8,8)]
    44       3.991303       3.991303       3.991303    8[6-(6,8),25-(7,7,8,8,8)]
    45       0.440007       0.440007       0.440007    8[6-(6,8),25-(7,7,8,8,8)]
    46       2.615739       2.615739       2.615739    8[6-(6,8),25-(7,7,8,8,8)]
    47      -4.183493      -4.183493      -4.183493    8[6-(6,8),25-(7,7,8,8,8)]
    48      -2.007761      -2.007761      -2.007761    8[6-(6,8),25-(7,7,8,8,8)]
    49       1.543535       1.543535       1.543535    8[6-(6,8),25-(7,7,8,8,8)]
    50      -0.632197      -0.632197      -0.632197    8[6-(6,8),25-(7,7,8,8,8)]
