# Supplementary material for: A collection of forcefield precursors for metal–organic frameworks
Source: RSC Adv. 2019 Nov 13;9(63):36492–507. doi: 10.1039/c9ra07327b (PMC9075174; doi:10.1039/c9ra07327b)
Supplement: RA-009-C9RA07327B-s897 [file RA-009-C9RA07327B-s897.txt]

GUPJEG01_clean

9.249400    0.000000    0.000000
-3.661470    8.680590    0.000000
-3.661470    -3.543405    7.924451

     1        3.27558        3.27558        3.27558    25[7-(6,6),7-(6,6),8-(6),8-(6),8-(6),8-(6)]
     2       -1.34912       -1.34912       -1.34912    25[7-(6,6),7-(6,6),8-(6),8-(6),8-(6),8-(6)]
     3       3.436345       3.436345       3.436345    1[6-(6,6)]
     4        2.31562        2.31562        2.31562    1[6-(6,6)]
     5       1.765182       1.765182       1.765182    1[6-(6,7)]
     6       3.114815       3.114815       3.114815    1[6-(6,6)]
     7        4.23554        4.23554        4.23554    1[6-(6,6)]
     8       4.785978       4.785978       4.785978    1[6-(6,7)]
     9      -1.509885      -1.509885      -1.509885    1[6-(6,6)]
    10       -0.38916       -0.38916       -0.38916    1[6-(6,6)]
    11       0.161278       0.161278       0.161278    1[6-(6,7)]
    12      -1.188355      -1.188355      -1.188355    1[6-(6,6)]
    13       -2.30908       -2.30908       -2.30908    1[6-(6,6)]
    14      -2.859518      -2.859518      -2.859518    1[6-(6,7)]
    15       3.689407       3.689407       3.689407    6[6-(1,6),6-(6,7),7-(6,25)]
    16       3.882488       3.882488       3.882488    6[1-(0),6-(6,6),6-(6,7)]
    17       4.736574       4.736574       4.736574    6[6-(1,6),6-(1,6),6-(8,8)]
    18       1.693021       1.693021       1.693021    6[1-(0),6-(1,7),6-(6,6)]
    19       1.381356       1.381356       1.381356    6[1-(0),6-(1,6),7-(6,25)]
    20       4.972471       4.972471       4.972471    6[6-(6,6),8-(25),8-(25)]
    21       2.861753       2.861753       2.861753    6[6-(1,6),6-(6,7),7-(6,25)]
    22       2.668672       2.668672       2.668672    6[1-(0),6-(6,6),6-(6,7)]
    23       1.814586       1.814586       1.814586    6[6-(1,6),6-(1,6),6-(8,8)]
    24       4.858139       4.858139       4.858139    6[1-(0),6-(1,7),6-(6,6)]
    25       5.169804       5.169804       5.169804    6[1-(0),6-(1,6),7-(6,25)]
    26       1.578689       1.578689       1.578689    6[6-(6,6),8-(25),8-(25)]
    27      -1.762947      -1.762947      -1.762947    6[6-(1,6),6-(6,7),7-(6,25)]
    28      -1.956028      -1.956028      -1.956028    6[1-(0),6-(6,6),6-(6,7)]
    29      -2.810114      -2.810114      -2.810114    6[6-(1,6),6-(1,6),6-(8,8)]
    30       0.233439       0.233439       0.233439    6[1-(0),6-(1,7),6-(6,6)]
    31       0.545104       0.545104       0.545104    6[1-(0),6-(1,6),7-(6,25)]
    32      -3.046011      -3.046011      -3.046011    6[6-(6,6),8-(25),8-(25)]
    33      -0.935293      -0.935293      -0.935293    6[6-(1,6),6-(6,7),7-(6,25)]
    34      -0.742212      -0.742212      -0.742212    6[1-(0),6-(6,6),6-(6,7)]
    35       0.111874       0.111874       0.111874    6[6-(1,6),6-(1,6),6-(8,8)]
    36      -2.931679      -2.931679      -2.931679    6[1-(0),6-(1,7),6-(6,6)]
    37      -3.243344      -3.243344      -3.243344    6[1-(0),6-(1,6),7-(6,25)]
    38       0.347771       0.347771       0.347771    6[6-(6,6),8-(25),8-(25)]
    39       4.216964       4.216964       4.216964    7[6-(1,6),6-(6,6),25-(7,8,8,8,8)]
    40       2.334196       2.334196       2.334196    7[6-(1,6),6-(6,6),25-(7,8,8,8,8)]
    41      -2.290504      -2.290504      -2.290504    7[6-(1,6),6-(6,6),25-(7,8,8,8,8)]
    42      -0.407736      -0.407736      -0.407736    7[6-(1,6),6-(6,6),25-(7,8,8,8,8)]
    43       6.168646       6.168646       6.168646    8[6-(6,8),25-(7,7,8,8,8)]
    44       3.982954       3.982954       3.982954    8[6-(6,8),25-(7,7,8,8,8)]
    45       0.382514       0.382514       0.382514    8[6-(6,8),25-(7,7,8,8,8)]
    46       2.568206       2.568206       2.568206    8[6-(6,8),25-(7,7,8,8,8)]
    47      -4.242186      -4.242186      -4.242186    8[6-(6,8),25-(7,7,8,8,8)]
    48      -2.056494      -2.056494      -2.056494    8[6-(6,8),25-(7,7,8,8,8)]
    49       1.543946       1.543946       1.543946    8[6-(6,8),25-(7,7,8,8,8)]
    50      -0.641746      -0.641746      -0.641746    8[6-(6,8),25-(7,7,8,8,8)]
