# Supplementary material for: A collection of forcefield precursors for metal–organic frameworks
Source: RSC Adv. 2019 Nov 13;9(63):36492–507. doi: 10.1039/c9ra07327b (PMC9075174; doi:10.1039/c9ra07327b)
Supplement: RA-009-C9RA07327B-s898 [file RA-009-C9RA07327B-s898.txt]

GUQTOB_clean

5.003000    0.000000    0.000000
-0.218423    8.540607    0.000000
-1.544994    -0.688282    12.318022

     1       1.689121       1.689121       1.689121    30[8-(15),8-(15,30),8-(15,30),8-(15,30),8-(15,30)]
     2       2.965003       2.965003       2.965003    30[8-(15),8-(15),8-(15,30),8-(15,30)]
     3        0.25709        0.25709        0.25709    30[8-(15),8-(15,30),8-(15,30),8-(6),8-(6)]
     4       1.550462       1.550462       1.550462    30[8-(15),8-(15,30),8-(15,30),8-(15,30),8-(15,30)]
     5        0.27458        0.27458        0.27458    30[8-(15),8-(15),8-(15,30),8-(15,30)]
     6       2.982493       2.982493       2.982493    30[8-(15),8-(15,30),8-(15,30),8-(6),8-(6)]
     7       0.496656       0.496656       0.496656    15[8-(30),8-(30),8-(30,30),8-(30,30)]
     8       4.448147       4.448147       4.448147    15[8-(30),8-(30),8-(30,30),8-(30,30)]
     9       2.742927       2.742927       2.742927    15[8-(30),8-(30),8-(30,30),8-(30,30)]
    10      -1.208564      -1.208564      -1.208564    15[8-(30),8-(30),8-(30,30),8-(30,30)]
    11       3.854753       3.854753       3.854753    6[6-(8,8),8-(30),8-(30)]
    12       -0.61517       -0.61517       -0.61517    6[6-(8,8),8-(30),8-(30)]
    13       2.957628       2.957628       2.957628    8[15-(8,8,8),30-(8,8,8,8)]
    14       0.670658       0.670658       0.670658    8[15-(8,8,8),30-(8,8,8,8),30-(8,8,8,8)]
    15       0.140634       0.140634       0.140634    8[15-(8,8,8),30-(8,8,8,8),30-(8,8,8,8)]
    16       0.063538       0.063538       0.063538    8[15-(8,8,8),30-(8,8,8),30-(8,8,8,8)]
    17      -0.159379      -0.159379      -0.159379    8[15-(8,8,8),30-(8,8,8)]
    18        1.15742        1.15742        1.15742    8[15-(8,8,8),30-(8,8,8)]
    19      -1.019017      -1.019017      -1.019017    8[15-(8,8,8),30-(8,8,8),30-(8,8,8,8)]
    20       1.065102       1.065102       1.065102    8[15-(8,8,8),30-(8,8,8,8)]
    21      -0.740715      -0.740715      -0.740715    8[6-(6,8),30-(8,8,8,8)]
    22       3.256195       3.256195       3.256195    8[6-(6,8),30-(8,8,8,8)]
    23       0.281955       0.281955       0.281955    8[15-(8,8,8),30-(8,8,8,8)]
    24       2.568925       2.568925       2.568925    8[15-(8,8,8),30-(8,8,8,8),30-(8,8,8,8)]
    25       3.098949       3.098949       3.098949    8[15-(8,8,8),30-(8,8,8,8),30-(8,8,8,8)]
    26       3.176045       3.176045       3.176045    8[15-(8,8,8),30-(8,8,8),30-(8,8,8,8)]
    27       3.398962       3.398962       3.398962    8[15-(8,8,8),30-(8,8,8)]
    28       2.082163       2.082163       2.082163    8[15-(8,8,8),30-(8,8,8)]
    29         4.2586         4.2586         4.2586    8[15-(8,8,8),30-(8,8,8),30-(8,8,8,8)]
    30       2.174481       2.174481       2.174481    8[15-(8,8,8),30-(8,8,8,8)]
    31       3.980298       3.980298       3.980298    8[6-(6,8),30-(8,8,8,8)]
    32      -0.016612      -0.016612      -0.016612    8[6-(6,8),30-(8,8,8,8)]
