# Supplementary material for: A collection of forcefield precursors for metal–organic frameworks
Source: RSC Adv. 2019 Nov 13;9(63):36492–507. doi: 10.1039/c9ra07327b (PMC9075174; doi:10.1039/c9ra07327b)
Supplement: RA-009-C9RA07327B-s899 [file RA-009-C9RA07327B-s899.txt]

GURPUF_clean

16.274000    0.000000    0.000000
0.000000    20.465000    0.000000
0.000000    0.000000    21.243000

     1       4.201133       4.201133       4.201133    25[8-(6),8-(6),8-(6),8-(6),8-(6),8-(6)]
     2       0.270474       0.270474       0.270474    25[8-(6),8-(6),8-(6),8-(6),8-(6),8-(6)]
     3      12.338133      12.338133      12.338133    25[8-(6),8-(6),8-(6),8-(6),8-(6),8-(6)]
     4       8.407474       8.407474       8.407474    25[8-(6),8-(6),8-(6),8-(6),8-(6),8-(6)]
     5       4.201133       4.201133       4.201133    25[8-(6),8-(6),8-(6),8-(6),8-(6),8-(6)]
     6       0.270474       0.270474       0.270474    25[8-(6),8-(6),8-(6),8-(6),8-(6),8-(6)]
     7      12.338133      12.338133      12.338133    25[8-(6),8-(6),8-(6),8-(6),8-(6),8-(6)]
     8       8.407474       8.407474       8.407474    25[8-(6),8-(6),8-(6),8-(6),8-(6),8-(6)]
     9       0.196753       0.196753       0.196753    24[8-(6),8-(6),8-(6),8-(6),8-(6),8-(6)]
    10       4.259231       4.259231       4.259231    24[8-(6),8-(6),8-(6),8-(6),8-(6),8-(6)]
    11       8.333753       8.333753       8.333753    24[8-(6),8-(6),8-(6),8-(6),8-(6),8-(6)]
    12      12.396231      12.396231      12.396231    24[8-(6),8-(6),8-(6),8-(6),8-(6),8-(6)]
    13       0.196753       0.196753       0.196753    24[8-(6),8-(6),8-(6),8-(6),8-(6),8-(6)]
    14       4.259231       4.259231       4.259231    24[8-(6),8-(6),8-(6),8-(6),8-(6),8-(6)]
    15       8.333753       8.333753       8.333753    24[8-(6),8-(6),8-(6),8-(6),8-(6),8-(6)]
    16      12.396231      12.396231      12.396231    24[8-(6),8-(6),8-(6),8-(6),8-(6),8-(6)]
    17       0.234346       0.234346       0.234346    6[6-(8,8),8-(24),8-(25)]
    18       0.270148       0.270148       0.270148    6[6-(8,8),8-(24),8-(25)]
    19       2.657544       2.657544       2.657544    6[6-(8,8),8-(24),8-(25)]
    20       1.604616       1.604616       1.604616    6[6-(8,8),8-(24),8-(25)]
    21       5.840739       5.840739       5.840739    6[6-(8,8),8-(24),8-(25)]
    22        6.83508        6.83508        6.83508    6[6-(8,8),8-(24),8-(25)]
    23       5.762623       5.762623       5.762623    6[6-(8,8),8-(24),8-(25)]
    24       6.776494       6.776494       6.776494    6[6-(8,8),8-(24),8-(25)]
    25       4.118949       4.118949       4.118949    6[6-(8,8),8-(24),8-(25)]
    26       4.310983       4.310983       4.310983    6[6-(8,8),8-(24),8-(25)]
    27       1.803159       1.803159       1.803159    6[6-(8,8),8-(24),8-(25)]
    28       2.857714       2.857714       2.857714    6[6-(8,8),8-(24),8-(25)]
    29       8.371346       8.371346       8.371346    6[6-(8,8),8-(24),8-(25)]
    30       8.407148       8.407148       8.407148    6[6-(8,8),8-(24),8-(25)]
    31      10.794544      10.794544      10.794544    6[6-(8,8),8-(24),8-(25)]
    32       9.741616       9.741616       9.741616    6[6-(8,8),8-(24),8-(25)]
    33      13.977739      13.977739      13.977739    6[6-(8,8),8-(24),8-(25)]
    34       14.97208       14.97208       14.97208    6[6-(8,8),8-(24),8-(25)]
    35      13.899623      13.899623      13.899623    6[6-(8,8),8-(24),8-(25)]
    36      14.913494      14.913494      14.913494    6[6-(8,8),8-(24),8-(25)]
    37      12.255949      12.255949      12.255949    6[6-(8,8),8-(24),8-(25)]
    38      12.447983      12.447983      12.447983    6[6-(8,8),8-(24),8-(25)]
    39       9.940159       9.940159       9.940159    6[6-(8,8),8-(24),8-(25)]
    40      10.994714      10.994714      10.994714    6[6-(8,8),8-(24),8-(25)]
    41       0.234346       0.234346       0.234346    6[6-(8,8),8-(24),8-(25)]
    42       0.270148       0.270148       0.270148    6[6-(8,8),8-(24),8-(25)]
    43       2.657544       2.657544       2.657544    6[6-(8,8),8-(24),8-(25)]
    44       1.604616       1.604616       1.604616    6[6-(8,8),8-(24),8-(25)]
    45       5.840739       5.840739       5.840739    6[6-(8,8),8-(24),8-(25)]
    46        6.83508        6.83508        6.83508    6[6-(8,8),8-(24),8-(25)]
    47       5.762623       5.762623       5.762623    6[6-(8,8),8-(24),8-(25)]
    48       6.776494       6.776494       6.776494    6[6-(8,8),8-(24),8-(25)]
    49       4.118949       4.118949       4.118949    6[6-(8,8),8-(24),8-(25)]
    50       4.310983       4.310983       4.310983    6[6-(8,8),8-(24),8-(25)]
    51       1.803159       1.803159       1.803159    6[6-(8,8),8-(24),8-(25)]
    52       2.857714       2.857714       2.857714    6[6-(8,8),8-(24),8-(25)]
    53       8.371346       8.371346       8.371346    6[6-(8,8),8-(24),8-(25)]
    54       8.407148       8.407148       8.407148    6[6-(8,8),8-(24),8-(25)]
    55      10.794544      10.794544      10.794544    6[6-(8,8),8-(24),8-(25)]
    56       9.741616       9.741616       9.741616    6[6-(8,8),8-(24),8-(25)]
    57      13.977739      13.977739      13.977739    6[6-(8,8),8-(24),8-(25)]
    58       14.97208       14.97208       14.97208    6[6-(8,8),8-(24),8-(25)]
    59      13.899623      13.899623      13.899623    6[6-(8,8),8-(24),8-(25)]
    60      14.913494      14.913494      14.913494    6[6-(8,8),8-(24),8-(25)]
    61      12.255949      12.255949      12.255949    6[6-(8,8),8-(24),8-(25)]
    62      12.447983      12.447983      12.447983    6[6-(8,8),8-(24),8-(25)]
    63       9.940159       9.940159       9.940159    6[6-(8,8),8-(24),8-(25)]
    64      10.994714      10.994714      10.994714    6[6-(8,8),8-(24),8-(25)]
    65       0.257129       0.257129       0.257129    8[6-(6,8),24-(8,8,8,8,8)]
    66       0.211562       0.211562       0.211562    8[6-(6,8),24-(8,8,8,8,8)]
    67       0.182269       0.182269       0.182269    8[6-(6,8),25-(8,8,8,8,8)]
    68       0.304324       0.304324       0.304324    8[6-(6,8),25-(8,8,8,8,8)]
    69        2.15956        2.15956        2.15956    8[6-(6,8),24-(8,8,8,8,8)]
    70       0.377557       0.377557       0.377557    8[6-(6,8),24-(8,8,8,8,8)]
    71       3.835782       3.835782       3.835782    8[6-(6,8),25-(8,8,8,8,8)]
    72       2.014721       2.014721       2.014721    8[6-(6,8),25-(8,8,8,8,8)]
    73       6.361507       6.361507       6.361507    8[6-(6,8),24-(8,8,8,8,8)]
    74       8.063767       8.063767       8.063767    8[6-(6,8),24-(8,8,8,8,8)]
    75         4.6446         4.6446         4.6446    8[6-(6,8),25-(8,8,8,8,8)]
    76       6.387545       6.387545       6.387545    8[6-(6,8),25-(8,8,8,8,8)]
    77       6.215041       6.215041       6.215041    8[6-(6,8),25-(8,8,8,8,8)]
    78        7.96775        7.96775        7.96775    8[6-(6,8),25-(8,8,8,8,8)]
    79       6.223178       6.223178       6.223178    8[6-(6,8),24-(8,8,8,8,8)]
    80       4.532309       4.532309       4.532309    8[6-(6,8),24-(8,8,8,8,8)]
    81       4.057108       4.057108       4.057108    8[6-(6,8),25-(8,8,8,8,8)]
    82       4.358177       4.358177       4.358177    8[6-(6,8),25-(8,8,8,8,8)]
    83       4.089656       4.089656       4.089656    8[6-(6,8),24-(8,8,8,8,8)]
    84       4.309355       4.309355       4.309355    8[6-(6,8),24-(8,8,8,8,8)]
    85       2.297889       2.297889       2.297889    8[6-(6,8),24-(8,8,8,8,8)]
    86       4.060363       4.060363       4.060363    8[6-(6,8),24-(8,8,8,8,8)]
    87       0.611902       0.611902       0.611902    8[6-(6,8),25-(8,8,8,8,8)]
    88       2.431336       2.431336       2.431336    8[6-(6,8),25-(8,8,8,8,8)]
    89       8.394129       8.394129       8.394129    8[6-(6,8),24-(8,8,8,8,8)]
    90       8.348562       8.348562       8.348562    8[6-(6,8),24-(8,8,8,8,8)]
    91       8.319269       8.319269       8.319269    8[6-(6,8),25-(8,8,8,8,8)]
    92       8.441324       8.441324       8.441324    8[6-(6,8),25-(8,8,8,8,8)]
    93       10.29656       10.29656       10.29656    8[6-(6,8),24-(8,8,8,8,8)]
    94       8.514557       8.514557       8.514557    8[6-(6,8),24-(8,8,8,8,8)]
    95      11.972782      11.972782      11.972782    8[6-(6,8),25-(8,8,8,8,8)]
    96      10.151721      10.151721      10.151721    8[6-(6,8),25-(8,8,8,8,8)]
    97      14.498507      14.498507      14.498507    8[6-(6,8),24-(8,8,8,8,8)]
    98      16.200767      16.200767      16.200767    8[6-(6,8),24-(8,8,8,8,8)]
    99        12.7816        12.7816        12.7816    8[6-(6,8),25-(8,8,8,8,8)]
   100      14.524545      14.524545      14.524545    8[6-(6,8),25-(8,8,8,8,8)]
   101      14.352041      14.352041      14.352041    8[6-(6,8),25-(8,8,8,8,8)]
   102       16.10475       16.10475       16.10475    8[6-(6,8),25-(8,8,8,8,8)]
   103      14.360178      14.360178      14.360178    8[6-(6,8),24-(8,8,8,8,8)]
   104      12.669309      12.669309      12.669309    8[6-(6,8),24-(8,8,8,8,8)]
   105      12.194108      12.194108      12.194108    8[6-(6,8),25-(8,8,8,8,8)]
   106      12.495177      12.495177      12.495177    8[6-(6,8),25-(8,8,8,8,8)]
   107      12.226656      12.226656      12.226656    8[6-(6,8),24-(8,8,8,8,8)]
   108      12.446355      12.446355      12.446355    8[6-(6,8),24-(8,8,8,8,8)]
   109      10.434889      10.434889      10.434889    8[6-(6,8),24-(8,8,8,8,8)]
   110      12.197363      12.197363      12.197363    8[6-(6,8),24-(8,8,8,8,8)]
   111       8.748902       8.748902       8.748902    8[6-(6,8),25-(8,8,8,8,8)]
   112      10.568336      10.568336      10.568336    8[6-(6,8),25-(8,8,8,8,8)]
   113       0.257129       0.257129       0.257129    8[6-(6,8),24-(8,8,8,8,8)]
   114       0.211562       0.211562       0.211562    8[6-(6,8),24-(8,8,8,8,8)]
   115       0.182269       0.182269       0.182269    8[6-(6,8),25-(8,8,8,8,8)]
   116       0.304324       0.304324       0.304324    8[6-(6,8),25-(8,8,8,8,8)]
   117        2.15956        2.15956        2.15956    8[6-(6,8),24-(8,8,8,8,8)]
   118       0.377557       0.377557       0.377557    8[6-(6,8),24-(8,8,8,8,8)]
   119       3.835782       3.835782       3.835782    8[6-(6,8),25-(8,8,8,8,8)]
   120       2.014721       2.014721       2.014721    8[6-(6,8),25-(8,8,8,8,8)]
   121       6.361507       6.361507       6.361507    8[6-(6,8),24-(8,8,8,8,8)]
   122       8.063767       8.063767       8.063767    8[6-(6,8),24-(8,8,8,8,8)]
   123         4.6446         4.6446         4.6446    8[6-(6,8),25-(8,8,8,8,8)]
   124       6.387545       6.387545       6.387545    8[6-(6,8),25-(8,8,8,8,8)]
   125       6.215041       6.215041       6.215041    8[6-(6,8),25-(8,8,8,8,8)]
   126        7.96775        7.96775        7.96775    8[6-(6,8),25-(8,8,8,8,8)]
   127       6.223178       6.223178       6.223178    8[6-(6,8),24-(8,8,8,8,8)]
   128       4.532309       4.532309       4.532309    8[6-(6,8),24-(8,8,8,8,8)]
   129       4.057108       4.057108       4.057108    8[6-(6,8),25-(8,8,8,8,8)]
   130       4.358177       4.358177       4.358177    8[6-(6,8),25-(8,8,8,8,8)]
   131       4.089656       4.089656       4.089656    8[6-(6,8),24-(8,8,8,8,8)]
   132       4.309355       4.309355       4.309355    8[6-(6,8),24-(8,8,8,8,8)]
   133       2.297889       2.297889       2.297889    8[6-(6,8),24-(8,8,8,8,8)]
   134       4.060363       4.060363       4.060363    8[6-(6,8),24-(8,8,8,8,8)]
   135       0.611902       0.611902       0.611902    8[6-(6,8),25-(8,8,8,8,8)]
   136       2.431336       2.431336       2.431336    8[6-(6,8),25-(8,8,8,8,8)]
   137       8.394129       8.394129       8.394129    8[6-(6,8),24-(8,8,8,8,8)]
   138       8.348562       8.348562       8.348562    8[6-(6,8),24-(8,8,8,8,8)]
   139       8.319269       8.319269       8.319269    8[6-(6,8),25-(8,8,8,8,8)]
   140       8.441324       8.441324       8.441324    8[6-(6,8),25-(8,8,8,8,8)]
   141       10.29656       10.29656       10.29656    8[6-(6,8),24-(8,8,8,8,8)]
   142       8.514557       8.514557       8.514557    8[6-(6,8),24-(8,8,8,8,8)]
   143      11.972782      11.972782      11.972782    8[6-(6,8),25-(8,8,8,8,8)]
   144      10.151721      10.151721      10.151721    8[6-(6,8),25-(8,8,8,8,8)]
   145      14.498507      14.498507      14.498507    8[6-(6,8),24-(8,8,8,8,8)]
   146      16.200767      16.200767      16.200767    8[6-(6,8),24-(8,8,8,8,8)]
   147        12.7816        12.7816        12.7816    8[6-(6,8),25-(8,8,8,8,8)]
   148      14.524545      14.524545      14.524545    8[6-(6,8),25-(8,8,8,8,8)]
   149      14.352041      14.352041      14.352041    8[6-(6,8),25-(8,8,8,8,8)]
   150       16.10475       16.10475       16.10475    8[6-(6,8),25-(8,8,8,8,8)]
   151      14.360178      14.360178      14.360178    8[6-(6,8),24-(8,8,8,8,8)]
   152      12.669309      12.669309      12.669309    8[6-(6,8),24-(8,8,8,8,8)]
   153      12.194108      12.194108      12.194108    8[6-(6,8),25-(8,8,8,8,8)]
   154      12.495177      12.495177      12.495177    8[6-(6,8),25-(8,8,8,8,8)]
   155      12.226656      12.226656      12.226656    8[6-(6,8),24-(8,8,8,8,8)]
   156      12.446355      12.446355      12.446355    8[6-(6,8),24-(8,8,8,8,8)]
   157      10.434889      10.434889      10.434889    8[6-(6,8),24-(8,8,8,8,8)]
   158      12.197363      12.197363      12.197363    8[6-(6,8),24-(8,8,8,8,8)]
   159       8.748902       8.748902       8.748902    8[6-(6,8),25-(8,8,8,8,8)]
   160      10.568336      10.568336      10.568336    8[6-(6,8),25-(8,8,8,8,8)]
