# Supplementary material for: A collection of forcefield precursors for metal–organic frameworks
Source: RSC Adv. 2019 Nov 13;9(63):36492–507. doi: 10.1039/c9ra07327b (PMC9075174; doi:10.1039/c9ra07327b)
Supplement: RA-009-C9RA07327B-s900 [file RA-009-C9RA07327B-s900.txt]

GURTIX_charged

13.502000    0.000000    0.000000
0.000000    15.465000    0.000000
0.000000    0.000000    32.416000

     1        9.75344        9.75344        9.75344    49[8-(1,49),8-(1,49),8-(6),8-(6),8-(6),8-(6)]
     2       3.742889       3.742889       3.742889    49[8-(1,49),8-(1,49),8-(6),8-(6),8-(6),8-(6)]
     3       10.49956       10.49956       10.49956    49[8-(1,49),8-(1,49),8-(6),8-(6),8-(6),8-(6)]
     4       3.008111       3.008111       3.008111    49[8-(1,49),8-(1,49),8-(6),8-(6),8-(6),8-(6)]
     5        3.74856        3.74856        3.74856    49[8-(1,49),8-(1,49),8-(6),8-(6),8-(6),8-(6)]
     6       9.759111       9.759111       9.759111    49[8-(1,49),8-(1,49),8-(6),8-(6),8-(6),8-(6)]
     7        3.00244        3.00244        3.00244    49[8-(1,49),8-(1,49),8-(6),8-(6),8-(6),8-(6)]
     8      10.493889      10.493889      10.493889    49[8-(1,49),8-(1,49),8-(6),8-(6),8-(6),8-(6)]
     9        3.74856        3.74856        3.74856    49[8-(1,49),8-(1,49),8-(6),8-(6),8-(6),8-(6)]
    10       9.759111       9.759111       9.759111    49[8-(1,49),8-(1,49),8-(6),8-(6),8-(6),8-(6)]
    11        3.00244        3.00244        3.00244    49[8-(1,49),8-(1,49),8-(6),8-(6),8-(6),8-(6)]
    12      10.493889      10.493889      10.493889    49[8-(1,49),8-(1,49),8-(6),8-(6),8-(6),8-(6)]
    13        9.75344        9.75344        9.75344    49[8-(1,49),8-(1,49),8-(6),8-(6),8-(6),8-(6)]
    14       3.742889       3.742889       3.742889    49[8-(1,49),8-(1,49),8-(6),8-(6),8-(6),8-(6)]
    15       10.49956       10.49956       10.49956    49[8-(1,49),8-(1,49),8-(6),8-(6),8-(6),8-(6)]
    16       3.008111       3.008111       3.008111    49[8-(1,49),8-(1,49),8-(6),8-(6),8-(6),8-(6)]
    17      -0.021603      -0.021603      -0.021603    1[6-(6,6)]
    18       0.365904       0.365904       0.365904    1[6-(6,6)]
    19      12.396186      12.396186      12.396186    1[6-(6,6)]
    20       5.892273       5.892273       5.892273    1[6-(6,6)]
    21       7.218169       7.218169       7.218169    1[6-(6,6)]
    22       6.929226       6.929226       6.929226    1[6-(6,6)]
    23       5.480462       5.480462       5.480462    1[6-(6,6)]
    24       11.81155       11.81155       11.81155    1[8-(49,49)]
    25      10.480252      10.480252      10.480252    1[8-(49,49)]
    26       6.772603       6.772603       6.772603    1[6-(6,6)]
    27       6.385096       6.385096       6.385096    1[6-(6,6)]
    28       7.856814       7.856814       7.856814    1[6-(6,6)]
    29       0.858727       0.858727       0.858727    1[6-(6,6)]
    30      13.034831      13.034831      13.034831    1[6-(6,6)]
    31      13.323774      13.323774      13.323774    1[6-(6,6)]
    32       1.270538       1.270538       1.270538    1[6-(6,6)]
    33        8.44145        8.44145        8.44145    1[8-(49,49)]
    34       9.772748       9.772748       9.772748    1[8-(49,49)]
    35       0.021603       0.021603       0.021603    1[6-(6,6)]
    36      13.136096      13.136096      13.136096    1[6-(6,6)]
    37       1.105814       1.105814       1.105814    1[6-(6,6)]
    38       7.609727       7.609727       7.609727    1[6-(6,6)]
    39       6.283831       6.283831       6.283831    1[6-(6,6)]
    40       6.572774       6.572774       6.572774    1[6-(6,6)]
    41       8.021538       8.021538       8.021538    1[6-(6,6)]
    42        1.69045        1.69045        1.69045    1[8-(49,49)]
    43       3.021748       3.021748       3.021748    1[8-(49,49)]
    44       6.729397       6.729397       6.729397    1[6-(6,6)]
    45       7.116904       7.116904       7.116904    1[6-(6,6)]
    46       5.645186       5.645186       5.645186    1[6-(6,6)]
    47      12.643273      12.643273      12.643273    1[6-(6,6)]
    48       0.467169       0.467169       0.467169    1[6-(6,6)]
    49       0.178226       0.178226       0.178226    1[6-(6,6)]
    50      12.231462      12.231462      12.231462    1[6-(6,6)]
    51        5.06055        5.06055        5.06055    1[8-(49,49)]
    52       3.729252       3.729252       3.729252    1[8-(49,49)]
    53       0.021603       0.021603       0.021603    1[6-(6,6)]
    54      13.136096      13.136096      13.136096    1[6-(6,6)]
    55       1.105814       1.105814       1.105814    1[6-(6,6)]
    56       7.609727       7.609727       7.609727    1[6-(6,6)]
    57       6.283831       6.283831       6.283831    1[6-(6,6)]
    58       6.572774       6.572774       6.572774    1[6-(6,6)]
    59       8.021538       8.021538       8.021538    1[6-(6,6)]
    60        1.69045        1.69045        1.69045    1[8-(49,49)]
    61       3.021748       3.021748       3.021748    1[8-(49,49)]
    62       6.729397       6.729397       6.729397    1[6-(6,6)]
    63       7.116904       7.116904       7.116904    1[6-(6,6)]
    64       5.645186       5.645186       5.645186    1[6-(6,6)]
    65      12.643273      12.643273      12.643273    1[6-(6,6)]
    66       0.467169       0.467169       0.467169    1[6-(6,6)]
    67       0.178226       0.178226       0.178226    1[6-(6,6)]
    68      12.231462      12.231462      12.231462    1[6-(6,6)]
    69        5.06055        5.06055        5.06055    1[8-(49,49)]
    70       3.729252       3.729252       3.729252    1[8-(49,49)]
    71      -0.021603      -0.021603      -0.021603    1[6-(6,6)]
    72       0.365904       0.365904       0.365904    1[6-(6,6)]
    73      12.396186      12.396186      12.396186    1[6-(6,6)]
    74       5.892273       5.892273       5.892273    1[6-(6,6)]
    75       7.218169       7.218169       7.218169    1[6-(6,6)]
    76       6.929226       6.929226       6.929226    1[6-(6,6)]
    77       5.480462       5.480462       5.480462    1[6-(6,6)]
    78       11.81155       11.81155       11.81155    1[8-(49,49)]
    79      10.480252      10.480252      10.480252    1[8-(49,49)]
    80       6.772603       6.772603       6.772603    1[6-(6,6)]
    81       6.385096       6.385096       6.385096    1[6-(6,6)]
    82       7.856814       7.856814       7.856814    1[6-(6,6)]
    83       0.858727       0.858727       0.858727    1[6-(6,6)]
    84      13.034831      13.034831      13.034831    1[6-(6,6)]
    85      13.323774      13.323774      13.323774    1[6-(6,6)]
    86       1.270538       1.270538       1.270538    1[6-(6,6)]
    87        8.44145        8.44145        8.44145    1[8-(49,49)]
    88       9.772748       9.772748       9.772748    1[8-(49,49)]
    89      12.406988      12.406988      12.406988    6[6-(1,6),6-(6,6),6-(8,8)]
    90      13.256264      13.256264      13.256264    6[1-(0),6-(6,6),6-(6,6)]
    91       0.298394       0.298394       0.298394    6[6-(1,6),6-(1,6),6-(8,8)]
    92      -0.036455      -0.036455      -0.036455    6[1-(0),6-(1,6),6-(6,6)]
    93       12.62167       12.62167       12.62167    6[1-(0),6-(1,6),6-(6,6)]
    94      12.108594      12.108594      12.108594    6[6-(1,6),6-(6,6),6-(8,8)]
    95      11.858807      11.858807      11.858807    6[6-(6,6),8-(0),8-(49)]
    96      11.291723      11.291723      11.291723    6[6-(6,6),8-(49),8-(49)]
    97       1.230032       1.230032       1.230032    6[6-(6,6),8-(49),8-(49)]
    98       4.883673       4.883673       4.883673    6[6-(6,6),8-(0),8-(49)]
    99       5.732949       5.732949       5.732949    6[6-(1,6),6-(1,6),6-(8,8)]
   100       6.189317       6.189317       6.189317    6[1-(0),6-(1,6),6-(6,6)]
   101       6.967032       6.967032       6.967032    6[1-(0),6-(1,6),6-(6,6)]
   102         7.4261         7.4261         7.4261    6[6-(1,6),6-(1,6),6-(8,8)]
   103       6.768553       6.768553       6.768553    6[1-(0),6-(1,6),6-(6,6)]
   104       5.930078       5.930078       5.930078    6[1-(0),6-(1,6),6-(6,6)]
   105       8.395544       8.395544       8.395544    6[6-(6,6),8-(49),8-(49)]
   106       7.846012       7.846012       7.846012    6[6-(1,6),6-(6,6),6-(8,8)]
   107       6.996736       6.996736       6.996736    6[1-(0),6-(6,6),6-(6,6)]
   108       6.452606       6.452606       6.452606    6[6-(1,6),6-(1,6),6-(8,8)]
   109       6.787455       6.787455       6.787455    6[1-(0),6-(1,6),6-(6,6)]
   110        7.63133        7.63133        7.63133    6[1-(0),6-(1,6),6-(6,6)]
   111       8.144406       8.144406       8.144406    6[6-(1,6),6-(6,6),6-(8,8)]
   112       8.394193       8.394193       8.394193    6[6-(6,6),8-(0),8-(49)]
   113       8.961277       8.961277       8.961277    6[6-(6,6),8-(49),8-(49)]
   114       5.520968       5.520968       5.520968    6[6-(6,6),8-(49),8-(49)]
   115       1.867327       1.867327       1.867327    6[6-(6,6),8-(0),8-(49)]
   116       1.018051       1.018051       1.018051    6[6-(1,6),6-(1,6),6-(8,8)]
   117       0.561683       0.561683       0.561683    6[1-(0),6-(1,6),6-(6,6)]
   118      13.285968      13.285968      13.285968    6[1-(0),6-(1,6),6-(6,6)]
   119        12.8269        12.8269        12.8269    6[6-(1,6),6-(1,6),6-(8,8)]
   120      -0.017553      -0.017553      -0.017553    6[1-(0),6-(1,6),6-(6,6)]
   121       0.820922       0.820922       0.820922    6[1-(0),6-(1,6),6-(6,6)]
   122      11.857456      11.857456      11.857456    6[6-(6,6),8-(49),8-(49)]
   123       1.095012       1.095012       1.095012    6[6-(1,6),6-(6,6),6-(8,8)]
   124       0.245736       0.245736       0.245736    6[1-(0),6-(6,6),6-(6,6)]
   125      13.203606      13.203606      13.203606    6[6-(1,6),6-(1,6),6-(8,8)]
   126       0.036455       0.036455       0.036455    6[1-(0),6-(1,6),6-(6,6)]
   127        0.88033        0.88033        0.88033    6[1-(0),6-(1,6),6-(6,6)]
   128       1.393406       1.393406       1.393406    6[6-(1,6),6-(6,6),6-(8,8)]
   129       1.643193       1.643193       1.643193    6[6-(6,6),8-(0),8-(49)]
   130       2.210277       2.210277       2.210277    6[6-(6,6),8-(49),8-(49)]
   131      12.271968      12.271968      12.271968    6[6-(6,6),8-(49),8-(49)]
   132       8.618327       8.618327       8.618327    6[6-(6,6),8-(0),8-(49)]
   133       7.769051       7.769051       7.769051    6[6-(1,6),6-(1,6),6-(8,8)]
   134       7.312683       7.312683       7.312683    6[1-(0),6-(1,6),6-(6,6)]
   135       6.534968       6.534968       6.534968    6[1-(0),6-(1,6),6-(6,6)]
   136         6.0759         6.0759         6.0759    6[6-(1,6),6-(1,6),6-(8,8)]
   137       6.733447       6.733447       6.733447    6[1-(0),6-(1,6),6-(6,6)]
   138       7.571922       7.571922       7.571922    6[1-(0),6-(1,6),6-(6,6)]
   139       5.106456       5.106456       5.106456    6[6-(6,6),8-(49),8-(49)]
   140       5.655988       5.655988       5.655988    6[6-(1,6),6-(6,6),6-(8,8)]
   141       6.505264       6.505264       6.505264    6[1-(0),6-(6,6),6-(6,6)]
   142       7.049394       7.049394       7.049394    6[6-(1,6),6-(1,6),6-(8,8)]
   143       6.714545       6.714545       6.714545    6[1-(0),6-(1,6),6-(6,6)]
   144        5.87067        5.87067        5.87067    6[1-(0),6-(1,6),6-(6,6)]
   145       5.357594       5.357594       5.357594    6[6-(1,6),6-(6,6),6-(8,8)]
   146       5.107807       5.107807       5.107807    6[6-(6,6),8-(0),8-(49)]
   147       4.540723       4.540723       4.540723    6[6-(6,6),8-(49),8-(49)]
   148       7.981032       7.981032       7.981032    6[6-(6,6),8-(49),8-(49)]
   149      11.634673      11.634673      11.634673    6[6-(6,6),8-(0),8-(49)]
   150      12.483949      12.483949      12.483949    6[6-(1,6),6-(1,6),6-(8,8)]
   151      12.940317      12.940317      12.940317    6[1-(0),6-(1,6),6-(6,6)]
   152       0.216032       0.216032       0.216032    6[1-(0),6-(1,6),6-(6,6)]
   153         0.6751         0.6751         0.6751    6[6-(1,6),6-(1,6),6-(8,8)]
   154       0.017553       0.017553       0.017553    6[1-(0),6-(1,6),6-(6,6)]
   155      12.681078      12.681078      12.681078    6[1-(0),6-(1,6),6-(6,6)]
   156       1.644544       1.644544       1.644544    6[6-(6,6),8-(49),8-(49)]
   157       1.095012       1.095012       1.095012    6[6-(1,6),6-(6,6),6-(8,8)]
   158       0.245736       0.245736       0.245736    6[1-(0),6-(6,6),6-(6,6)]
   159      13.203606      13.203606      13.203606    6[6-(1,6),6-(1,6),6-(8,8)]
   160       0.036455       0.036455       0.036455    6[1-(0),6-(1,6),6-(6,6)]
   161        0.88033        0.88033        0.88033    6[1-(0),6-(1,6),6-(6,6)]
   162       1.393406       1.393406       1.393406    6[6-(1,6),6-(6,6),6-(8,8)]
   163       1.643193       1.643193       1.643193    6[6-(6,6),8-(0),8-(49)]
   164       2.210277       2.210277       2.210277    6[6-(6,6),8-(49),8-(49)]
   165      12.271968      12.271968      12.271968    6[6-(6,6),8-(49),8-(49)]
   166       8.618327       8.618327       8.618327    6[6-(6,6),8-(0),8-(49)]
   167       7.769051       7.769051       7.769051    6[6-(1,6),6-(1,6),6-(8,8)]
   168       7.312683       7.312683       7.312683    6[1-(0),6-(1,6),6-(6,6)]
   169       6.534968       6.534968       6.534968    6[1-(0),6-(1,6),6-(6,6)]
   170         6.0759         6.0759         6.0759    6[6-(1,6),6-(1,6),6-(8,8)]
   171       6.733447       6.733447       6.733447    6[1-(0),6-(1,6),6-(6,6)]
   172       7.571922       7.571922       7.571922    6[1-(0),6-(1,6),6-(6,6)]
   173       5.106456       5.106456       5.106456    6[6-(6,6),8-(49),8-(49)]
   174       5.655988       5.655988       5.655988    6[6-(1,6),6-(6,6),6-(8,8)]
   175       6.505264       6.505264       6.505264    6[1-(0),6-(6,6),6-(6,6)]
   176       7.049394       7.049394       7.049394    6[6-(1,6),6-(1,6),6-(8,8)]
   177       6.714545       6.714545       6.714545    6[1-(0),6-(1,6),6-(6,6)]
   178        5.87067        5.87067        5.87067    6[1-(0),6-(1,6),6-(6,6)]
   179       5.357594       5.357594       5.357594    6[6-(1,6),6-(6,6),6-(8,8)]
   180       5.107807       5.107807       5.107807    6[6-(6,6),8-(0),8-(49)]
   181       4.540723       4.540723       4.540723    6[6-(6,6),8-(49),8-(49)]
   182       7.981032       7.981032       7.981032    6[6-(6,6),8-(49),8-(49)]
   183      11.634673      11.634673      11.634673    6[6-(6,6),8-(0),8-(49)]
   184      12.483949      12.483949      12.483949    6[6-(1,6),6-(1,6),6-(8,8)]
   185      12.940317      12.940317      12.940317    6[1-(0),6-(1,6),6-(6,6)]
   186       0.216032       0.216032       0.216032    6[1-(0),6-(1,6),6-(6,6)]
   187         0.6751         0.6751         0.6751    6[6-(1,6),6-(1,6),6-(8,8)]
   188       0.017553       0.017553       0.017553    6[1-(0),6-(1,6),6-(6,6)]
   189      12.681078      12.681078      12.681078    6[1-(0),6-(1,6),6-(6,6)]
   190       1.644544       1.644544       1.644544    6[6-(6,6),8-(49),8-(49)]
   191      12.406988      12.406988      12.406988    6[6-(1,6),6-(6,6),6-(8,8)]
   192      13.256264      13.256264      13.256264    6[1-(0),6-(6,6),6-(6,6)]
   193       0.298394       0.298394       0.298394    6[6-(1,6),6-(1,6),6-(8,8)]
   194      -0.036455      -0.036455      -0.036455    6[1-(0),6-(1,6),6-(6,6)]
   195       12.62167       12.62167       12.62167    6[1-(0),6-(1,6),6-(6,6)]
   196      12.108594      12.108594      12.108594    6[6-(1,6),6-(6,6),6-(8,8)]
   197      11.858807      11.858807      11.858807    6[6-(6,6),8-(0),8-(49)]
   198      11.291723      11.291723      11.291723    6[6-(6,6),8-(49),8-(49)]
   199       1.230032       1.230032       1.230032    6[6-(6,6),8-(49),8-(49)]
   200       4.883673       4.883673       4.883673    6[6-(6,6),8-(0),8-(49)]
   201       5.732949       5.732949       5.732949    6[6-(1,6),6-(1,6),6-(8,8)]
   202       6.189317       6.189317       6.189317    6[1-(0),6-(1,6),6-(6,6)]
   203       6.967032       6.967032       6.967032    6[1-(0),6-(1,6),6-(6,6)]
   204         7.4261         7.4261         7.4261    6[6-(1,6),6-(1,6),6-(8,8)]
   205       6.768553       6.768553       6.768553    6[1-(0),6-(1,6),6-(6,6)]
   206       5.930078       5.930078       5.930078    6[1-(0),6-(1,6),6-(6,6)]
   207       8.395544       8.395544       8.395544    6[6-(6,6),8-(49),8-(49)]
   208       7.846012       7.846012       7.846012    6[6-(1,6),6-(6,6),6-(8,8)]
   209       6.996736       6.996736       6.996736    6[1-(0),6-(6,6),6-(6,6)]
   210       6.452606       6.452606       6.452606    6[6-(1,6),6-(1,6),6-(8,8)]
   211       6.787455       6.787455       6.787455    6[1-(0),6-(1,6),6-(6,6)]
   212        7.63133        7.63133        7.63133    6[1-(0),6-(1,6),6-(6,6)]
   213       8.144406       8.144406       8.144406    6[6-(1,6),6-(6,6),6-(8,8)]
   214       8.394193       8.394193       8.394193    6[6-(6,6),8-(0),8-(49)]
   215       8.961277       8.961277       8.961277    6[6-(6,6),8-(49),8-(49)]
   216       5.520968       5.520968       5.520968    6[6-(6,6),8-(49),8-(49)]
   217       1.867327       1.867327       1.867327    6[6-(6,6),8-(0),8-(49)]
   218       1.018051       1.018051       1.018051    6[6-(1,6),6-(1,6),6-(8,8)]
   219       0.561683       0.561683       0.561683    6[1-(0),6-(1,6),6-(6,6)]
   220      13.285968      13.285968      13.285968    6[1-(0),6-(1,6),6-(6,6)]
   221        12.8269        12.8269        12.8269    6[6-(1,6),6-(1,6),6-(8,8)]
   222      -0.017553      -0.017553      -0.017553    6[1-(0),6-(1,6),6-(6,6)]
   223       0.820922       0.820922       0.820922    6[1-(0),6-(1,6),6-(6,6)]
   224      11.857456      11.857456      11.857456    6[6-(6,6),8-(49),8-(49)]
   225      10.755693      10.755693      10.755693    8[6-(6,8),49-(8,8,8,8,8)]
   226      12.470447      12.470447      12.470447    8[6-(6,8)]
   227      10.906916      10.906916      10.906916    8[6-(6,8),49-(8,8,8,8,8)]
   228      11.110796      11.110796      11.110796    8[6-(6,8),49-(8,8,8,8,8)]
   229       1.656695       1.656695       1.656695    8[6-(6,8),49-(8,8,8,8,8)]
   230       1.523026       1.523026       1.523026    8[6-(6,8),49-(8,8,8,8,8)]
   231       4.913378       4.913378       4.913378    8[6-(6,8),49-(8,8,8,8,8)]
   232       4.245029       4.245029       4.245029    8[6-(6,8)]
   233       9.096297       9.096297       9.096297    8[6-(6,8),49-(8,8,8,8,8)]
   234       8.410396       8.410396       8.410396    8[6-(6,8),49-(8,8,8,8,8)]
   235      10.966324      10.966324      10.966324    8[1-(0),49-(8,8,8,8,8),49-(8,8,8,8,8)]
   236      10.122449      10.122449      10.122449    8[1-(0),49-(8,8,8,8,8),49-(8,8,8,8,8)]
   237       9.497307       9.497307       9.497307    8[6-(6,8),49-(8,8,8,8,8)]
   238       7.782553       7.782553       7.782553    8[6-(6,8)]
   239       9.346084       9.346084       9.346084    8[6-(6,8),49-(8,8,8,8,8)]
   240       9.142204       9.142204       9.142204    8[6-(6,8),49-(8,8,8,8,8)]
   241       5.094305       5.094305       5.094305    8[6-(6,8),49-(8,8,8,8,8)]
   242       5.227974       5.227974       5.227974    8[6-(6,8),49-(8,8,8,8,8)]
   243       1.837622       1.837622       1.837622    8[6-(6,8),49-(8,8,8,8,8)]
   244       2.505971       2.505971       2.505971    8[6-(6,8)]
   245      11.156703      11.156703      11.156703    8[6-(6,8),49-(8,8,8,8,8)]
   246      11.842604      11.842604      11.842604    8[6-(6,8),49-(8,8,8,8,8)]
   247       9.286676       9.286676       9.286676    8[1-(0),49-(8,8,8,8,8),49-(8,8,8,8,8)]
   248      10.130551      10.130551      10.130551    8[1-(0),49-(8,8,8,8,8),49-(8,8,8,8,8)]
   249       2.746307       2.746307       2.746307    8[6-(6,8),49-(8,8,8,8,8)]
   250       1.031553       1.031553       1.031553    8[6-(6,8)]
   251       2.595084       2.595084       2.595084    8[6-(6,8),49-(8,8,8,8,8)]
   252       2.391204       2.391204       2.391204    8[6-(6,8),49-(8,8,8,8,8)]
   253      11.845305      11.845305      11.845305    8[6-(6,8),49-(8,8,8,8,8)]
   254      11.978974      11.978974      11.978974    8[6-(6,8),49-(8,8,8,8,8)]
   255       8.588622       8.588622       8.588622    8[6-(6,8),49-(8,8,8,8,8)]
   256       9.256971       9.256971       9.256971    8[6-(6,8)]
   257       4.405703       4.405703       4.405703    8[6-(6,8),49-(8,8,8,8,8)]
   258       5.091604       5.091604       5.091604    8[6-(6,8),49-(8,8,8,8,8)]
   259       2.535676       2.535676       2.535676    8[1-(0),49-(8,8,8,8,8),49-(8,8,8,8,8)]
   260       3.379551       3.379551       3.379551    8[1-(0),49-(8,8,8,8,8),49-(8,8,8,8,8)]
   261       4.004693       4.004693       4.004693    8[6-(6,8),49-(8,8,8,8,8)]
   262       5.719447       5.719447       5.719447    8[6-(6,8)]
   263       4.155916       4.155916       4.155916    8[6-(6,8),49-(8,8,8,8,8)]
   264       4.359796       4.359796       4.359796    8[6-(6,8),49-(8,8,8,8,8)]
   265       8.407695       8.407695       8.407695    8[6-(6,8),49-(8,8,8,8,8)]
   266       8.274026       8.274026       8.274026    8[6-(6,8),49-(8,8,8,8,8)]
   267      11.664378      11.664378      11.664378    8[6-(6,8),49-(8,8,8,8,8)]
   268      10.996029      10.996029      10.996029    8[6-(6,8)]
   269       2.345297       2.345297       2.345297    8[6-(6,8),49-(8,8,8,8,8)]
   270       1.659396       1.659396       1.659396    8[6-(6,8),49-(8,8,8,8,8)]
   271       4.215324       4.215324       4.215324    8[1-(0),49-(8,8,8,8,8),49-(8,8,8,8,8)]
   272       3.371449       3.371449       3.371449    8[1-(0),49-(8,8,8,8,8),49-(8,8,8,8,8)]
   273       2.746307       2.746307       2.746307    8[6-(6,8),49-(8,8,8,8,8)]
   274       1.031553       1.031553       1.031553    8[6-(6,8)]
   275       2.595084       2.595084       2.595084    8[6-(6,8),49-(8,8,8,8,8)]
   276       2.391204       2.391204       2.391204    8[6-(6,8),49-(8,8,8,8,8)]
   277      11.845305      11.845305      11.845305    8[6-(6,8),49-(8,8,8,8,8)]
   278      11.978974      11.978974      11.978974    8[6-(6,8),49-(8,8,8,8,8)]
   279       8.588622       8.588622       8.588622    8[6-(6,8),49-(8,8,8,8,8)]
   280       9.256971       9.256971       9.256971    8[6-(6,8)]
   281       4.405703       4.405703       4.405703    8[6-(6,8),49-(8,8,8,8,8)]
   282       5.091604       5.091604       5.091604    8[6-(6,8),49-(8,8,8,8,8)]
   283       2.535676       2.535676       2.535676    8[1-(0),49-(8,8,8,8,8),49-(8,8,8,8,8)]
   284       3.379551       3.379551       3.379551    8[1-(0),49-(8,8,8,8,8),49-(8,8,8,8,8)]
   285       4.004693       4.004693       4.004693    8[6-(6,8),49-(8,8,8,8,8)]
   286       5.719447       5.719447       5.719447    8[6-(6,8)]
   287       4.155916       4.155916       4.155916    8[6-(6,8),49-(8,8,8,8,8)]
   288       4.359796       4.359796       4.359796    8[6-(6,8),49-(8,8,8,8,8)]
   289       8.407695       8.407695       8.407695    8[6-(6,8),49-(8,8,8,8,8)]
   290       8.274026       8.274026       8.274026    8[6-(6,8),49-(8,8,8,8,8)]
   291      11.664378      11.664378      11.664378    8[6-(6,8),49-(8,8,8,8,8)]
   292      10.996029      10.996029      10.996029    8[6-(6,8)]
   293       2.345297       2.345297       2.345297    8[6-(6,8),49-(8,8,8,8,8)]
   294       1.659396       1.659396       1.659396    8[6-(6,8),49-(8,8,8,8,8)]
   295       4.215324       4.215324       4.215324    8[1-(0),49-(8,8,8,8,8),49-(8,8,8,8,8)]
   296       3.371449       3.371449       3.371449    8[1-(0),49-(8,8,8,8,8),49-(8,8,8,8,8)]
   297      10.755693      10.755693      10.755693    8[6-(6,8),49-(8,8,8,8,8)]
   298      12.470447      12.470447      12.470447    8[6-(6,8)]
   299      10.906916      10.906916      10.906916    8[6-(6,8),49-(8,8,8,8,8)]
   300      11.110796      11.110796      11.110796    8[6-(6,8),49-(8,8,8,8,8)]
   301       1.656695       1.656695       1.656695    8[6-(6,8),49-(8,8,8,8,8)]
   302       1.523026       1.523026       1.523026    8[6-(6,8),49-(8,8,8,8,8)]
   303       4.913378       4.913378       4.913378    8[6-(6,8),49-(8,8,8,8,8)]
   304       4.245029       4.245029       4.245029    8[6-(6,8)]
   305       9.096297       9.096297       9.096297    8[6-(6,8),49-(8,8,8,8,8)]
   306       8.410396       8.410396       8.410396    8[6-(6,8),49-(8,8,8,8,8)]
   307      10.966324      10.966324      10.966324    8[1-(0),49-(8,8,8,8,8),49-(8,8,8,8,8)]
   308      10.122449      10.122449      10.122449    8[1-(0),49-(8,8,8,8,8),49-(8,8,8,8,8)]
   309       9.497307       9.497307       9.497307    8[6-(6,8),49-(8,8,8,8,8)]
   310       7.782553       7.782553       7.782553    8[6-(6,8)]
   311       9.346084       9.346084       9.346084    8[6-(6,8),49-(8,8,8,8,8)]
   312       9.142204       9.142204       9.142204    8[6-(6,8),49-(8,8,8,8,8)]
   313       5.094305       5.094305       5.094305    8[6-(6,8),49-(8,8,8,8,8)]
   314       5.227974       5.227974       5.227974    8[6-(6,8),49-(8,8,8,8,8)]
   315       1.837622       1.837622       1.837622    8[6-(6,8),49-(8,8,8,8,8)]
   316       2.505971       2.505971       2.505971    8[6-(6,8)]
   317      11.156703      11.156703      11.156703    8[6-(6,8),49-(8,8,8,8,8)]
   318      11.842604      11.842604      11.842604    8[6-(6,8),49-(8,8,8,8,8)]
   319       9.286676       9.286676       9.286676    8[1-(0),49-(8,8,8,8,8),49-(8,8,8,8,8)]
   320      10.130551      10.130551      10.130551    8[1-(0),49-(8,8,8,8,8),49-(8,8,8,8,8)]
