# Supplementary material for: A collection of forcefield precursors for metal–organic frameworks
Source: RSC Adv. 2019 Nov 13;9(63):36492–507. doi: 10.1039/c9ra07327b (PMC9075174; doi:10.1039/c9ra07327b)
Supplement: RA-009-C9RA07327B-s901 [file RA-009-C9RA07327B-s901.txt]

GURZID_clean

6.626000    0.000000    0.000000
0.000000    13.052000    0.000000
0.000000    0.000000    13.958000

     1            0.0            0.0            0.0    48[8-(6),8-(6),8-(6),8-(6)]
     2          3.313          3.313          3.313    48[8-(6),8-(6),8-(6),8-(6)]
     3            0.0            0.0            0.0    48[8-(6),8-(6),8-(6),8-(6)]
     4          3.313          3.313          3.313    48[8-(6),8-(6),8-(6),8-(6)]
     5          3.313          3.313          3.313    29[8-(6),8-(6),8-(6),8-(6)]
     6            0.0            0.0            0.0    29[8-(6),8-(6),8-(6),8-(6)]
     7          3.313          3.313          3.313    29[8-(6),8-(6),8-(6),8-(6)]
     8            0.0            0.0            0.0    29[8-(6),8-(6),8-(6),8-(6)]
     9       2.873034       2.873034       2.873034    1[6-(1,6,6)]
    10       4.267807       4.267807       4.267807    1[6-(1,6,6)]
    11       0.439966       0.439966       0.439966    1[6-(1,6,6)]
    12       5.671193       5.671193       5.671193    1[6-(1,6,6)]
    13       3.752966       3.752966       3.752966    1[6-(1,6,6)]
    14       2.358193       2.358193       2.358193    1[6-(1,6,6)]
    15       6.186034       6.186034       6.186034    1[6-(1,6,6)]
    16       0.954807       0.954807       0.954807    1[6-(1,6,6)]
    17       3.752966       3.752966       3.752966    1[6-(1,6,6)]
    18       2.358193       2.358193       2.358193    1[6-(1,6,6)]
    19       6.186034       6.186034       6.186034    1[6-(1,6,6)]
    20       0.954807       0.954807       0.954807    1[6-(1,6,6)]
    21       2.873034       2.873034       2.873034    1[6-(1,6,6)]
    22       4.267807       4.267807       4.267807    1[6-(1,6,6)]
    23       0.439966       0.439966       0.439966    1[6-(1,6,6)]
    24       5.671193       5.671193       5.671193    1[6-(1,6,6)]
    25       4.410928       4.410928       4.410928    6[6-(1,1,6),8-(29),8-(48)]
    26       3.756279       3.756279       3.756279    6[1-(0),1-(0),6-(8,8),6-(8,8)]
    27       3.604544       3.604544       3.604544    6[6-(1,1,6),8-(29),8-(48)]
    28       5.528072       5.528072       5.528072    6[6-(1,1,6),8-(29),8-(48)]
    29       6.182721       6.182721       6.182721    6[1-(0),1-(0),6-(8,8),6-(8,8)]
    30       6.334456       6.334456       6.334456    6[6-(1,1,6),8-(29),8-(48)]
    31       2.215072       2.215072       2.215072    6[6-(1,1,6),8-(29),8-(48)]
    32       2.869721       2.869721       2.869721    6[1-(0),1-(0),6-(8,8),6-(8,8)]
    33       3.021456       3.021456       3.021456    6[6-(1,1,6),8-(29),8-(48)]
    34       1.097928       1.097928       1.097928    6[6-(1,1,6),8-(29),8-(48)]
    35       0.443279       0.443279       0.443279    6[1-(0),1-(0),6-(8,8),6-(8,8)]
    36       0.291544       0.291544       0.291544    6[6-(1,1,6),8-(29),8-(48)]
    37       2.215072       2.215072       2.215072    6[6-(1,1,6),8-(29),8-(48)]
    38       2.869721       2.869721       2.869721    6[1-(0),1-(0),6-(8,8),6-(8,8)]
    39       3.021456       3.021456       3.021456    6[6-(1,1,6),8-(29),8-(48)]
    40       1.097928       1.097928       1.097928    6[6-(1,1,6),8-(29),8-(48)]
    41       0.443279       0.443279       0.443279    6[1-(0),1-(0),6-(8,8),6-(8,8)]
    42       0.291544       0.291544       0.291544    6[6-(1,1,6),8-(29),8-(48)]
    43       4.410928       4.410928       4.410928    6[6-(1,1,6),8-(29),8-(48)]
    44       3.756279       3.756279       3.756279    6[1-(0),1-(0),6-(8,8),6-(8,8)]
    45       3.604544       3.604544       3.604544    6[6-(1,1,6),8-(29),8-(48)]
    46       5.528072       5.528072       5.528072    6[6-(1,1,6),8-(29),8-(48)]
    47       6.182721       6.182721       6.182721    6[1-(0),1-(0),6-(8,8),6-(8,8)]
    48       6.334456       6.334456       6.334456    6[6-(1,1,6),8-(29),8-(48)]
    49       5.056301       5.056301       5.056301    8[6-(6,8),48-(8,8,8)]
    50       4.224738       4.224738       4.224738    8[6-(6,8),29-(8,8,8)]
    51       3.268606       3.268606       3.268606    8[6-(6,8),29-(8,8,8)]
    52       3.750316       3.750316       3.750316    8[6-(6,8),48-(8,8,8)]
    53       4.882699       4.882699       4.882699    8[6-(6,8),48-(8,8,8)]
    54       5.714262       5.714262       5.714262    8[6-(6,8),29-(8,8,8)]
    55       0.044394       0.044394       0.044394    8[6-(6,8),29-(8,8,8)]
    56       6.188684       6.188684       6.188684    8[6-(6,8),48-(8,8,8)]
    57       1.569699       1.569699       1.569699    8[6-(6,8),48-(8,8,8)]
    58       2.401262       2.401262       2.401262    8[6-(6,8),29-(8,8,8)]
    59       3.357394       3.357394       3.357394    8[6-(6,8),29-(8,8,8)]
    60       2.875684       2.875684       2.875684    8[6-(6,8),48-(8,8,8)]
    61       1.743301       1.743301       1.743301    8[6-(6,8),48-(8,8,8)]
    62       0.911738       0.911738       0.911738    8[6-(6,8),29-(8,8,8)]
    63       6.581606       6.581606       6.581606    8[6-(6,8),29-(8,8,8)]
    64       0.437316       0.437316       0.437316    8[6-(6,8),48-(8,8,8)]
    65       1.569699       1.569699       1.569699    8[6-(6,8),48-(8,8,8)]
    66       2.401262       2.401262       2.401262    8[6-(6,8),29-(8,8,8)]
    67       3.357394       3.357394       3.357394    8[6-(6,8),29-(8,8,8)]
    68       2.875684       2.875684       2.875684    8[6-(6,8),48-(8,8,8)]
    69       1.743301       1.743301       1.743301    8[6-(6,8),48-(8,8,8)]
    70       0.911738       0.911738       0.911738    8[6-(6,8),29-(8,8,8)]
    71       6.581606       6.581606       6.581606    8[6-(6,8),29-(8,8,8)]
    72       0.437316       0.437316       0.437316    8[6-(6,8),48-(8,8,8)]
    73       5.056301       5.056301       5.056301    8[6-(6,8),48-(8,8,8)]
    74       4.224738       4.224738       4.224738    8[6-(6,8),29-(8,8,8)]
    75       3.268606       3.268606       3.268606    8[6-(6,8),29-(8,8,8)]
    76       3.750316       3.750316       3.750316    8[6-(6,8),48-(8,8,8)]
    77       4.882699       4.882699       4.882699    8[6-(6,8),48-(8,8,8)]
    78       5.714262       5.714262       5.714262    8[6-(6,8),29-(8,8,8)]
    79       0.044394       0.044394       0.044394    8[6-(6,8),29-(8,8,8)]
    80       6.188684       6.188684       6.188684    8[6-(6,8),48-(8,8,8)]
