# Supplementary material for: A collection of forcefield precursors for metal–organic frameworks
Source: RSC Adv. 2019 Nov 13;9(63):36492–507. doi: 10.1039/c9ra07327b (PMC9075174; doi:10.1039/c9ra07327b)
Supplement: RA-009-C9RA07327B-s902 [file RA-009-C9RA07327B-s902.txt]

GUSCIH_clean

9.996200    0.000000    0.000000
2.905918    10.220935    0.000000
3.144446    0.953766    10.316648

     1        8.87445        8.87445        8.87445    64[8-(6),8-(6),8-(6),8-(6),8-(6),8-(6),8-(6,28)]
     2       7.172114       7.172114       7.172114    64[8-(6),8-(6),8-(6),8-(6),8-(6),8-(6),8-(6,28)]
     3      12.336321      12.336321      12.336321    28[7-(6,6),7-(6,6),8-(6),8-(6),8-(6,64)]
     4       3.710243       3.710243       3.710243    28[7-(6,6),7-(6,6),8-(6),8-(6),8-(6,64)]
     5       9.979988       9.979988       9.979988    1[6-(6,7)]
     6       7.761077       7.761077       7.761077    1[6-(6,6)]
     7       6.937832       6.937832       6.937832    1[6-(6,6)]
     8      12.563071      12.563071      12.563071    1[6-(6,7)]
     9      11.074412      11.074412      11.074412    1[6-(6,6)]
    10      10.090643      10.090643      10.090643    1[6-(6,6)]
    11       6.066576       6.066576       6.066576    1[6-(6,7)]
    12       8.285487       8.285487       8.285487    1[6-(6,6)]
    13       9.108732       9.108732       9.108732    1[6-(6,6)]
    14       3.483493       3.483493       3.483493    1[6-(6,7)]
    15       4.972152       4.972152       4.972152    1[6-(6,6)]
    16       5.955921       5.955921       5.955921    1[6-(6,6)]
    17       9.649981       9.649981       9.649981    6[1-(0),6-(1,6),7-(6,28)]
    18       8.319379       8.319379       8.319379    6[1-(0),6-(1,6),6-(1,7)]
    19       7.834652       7.834652       7.834652    6[1-(0),6-(1,6),6-(6,6)]
    20       8.691732       8.691732       8.691732    6[6-(1,6),6-(6,7),6-(8,8)]
    21      10.013395      10.013395      10.013395    6[6-(6,6),6-(8,8),7-(6,28)]
    22      11.038275      11.038275      11.038275    6[6-(6,7),8-(0),8-(28)]
    23       8.156589       8.156589       8.156589    6[6-(6,6),8-(28),8-(64)]
    24      12.189314      12.189314      12.189314    6[1-(0),6-(1,6),7-(6,28)]
    25      11.289121      11.289121      11.289121    6[1-(0),6-(1,6),6-(1,7)]
    26      10.713797      10.713797      10.713797    6[1-(0),6-(1,6),6-(6,6)]
    27      11.071029      11.071029      11.071029    6[6-(1,6),6-(6,7),6-(8,8)]
    28      12.006448      12.006448      12.006448    6[6-(6,6),6-(8,8),7-(6,28)]
    29       2.574135       2.574135       2.574135    6[6-(6,7),8-(28,64),8-(64)]
    30      10.406646      10.406646      10.406646    6[6-(6,6),8-(64),8-(64)]
    31       6.112038       6.112038       6.112038    6[6-(8,8),8-(64),8-(64)]
    32       6.396583       6.396583       6.396583    6[1-(0),6-(1,6),7-(6,28)]
    33       7.727185       7.727185       7.727185    6[1-(0),6-(1,6),6-(1,7)]
    34       8.211912       8.211912       8.211912    6[1-(0),6-(1,6),6-(6,6)]
    35       7.354832       7.354832       7.354832    6[6-(1,6),6-(6,7),6-(8,8)]
    36       6.033169       6.033169       6.033169    6[6-(6,6),6-(8,8),7-(6,28)]
    37       5.008289       5.008289       5.008289    6[6-(6,7),8-(0),8-(28)]
    38       7.889975       7.889975       7.889975    6[6-(6,6),8-(28),8-(64)]
    39        3.85725        3.85725        3.85725    6[1-(0),6-(1,6),7-(6,28)]
    40       4.757443       4.757443       4.757443    6[1-(0),6-(1,6),6-(1,7)]
    41       5.332767       5.332767       5.332767    6[1-(0),6-(1,6),6-(6,6)]
    42       4.975535       4.975535       4.975535    6[6-(1,6),6-(6,7),6-(8,8)]
    43       4.040116       4.040116       4.040116    6[6-(6,6),6-(8,8),7-(6,28)]
    44      13.472429      13.472429      13.472429    6[6-(6,7),8-(28,64),8-(64)]
    45       5.639918       5.639918       5.639918    6[6-(6,6),8-(64),8-(64)]
    46       9.934526       9.934526       9.934526    6[6-(8,8),8-(64),8-(64)]
    47      10.478427      10.478427      10.478427    7[6-(1,6),6-(6,6),28-(7,8,8,8)]
    48       2.542592       2.542592       2.542592    7[6-(1,6),6-(6,6),28-(7,8,8,8)]
    49       5.568137       5.568137       5.568137    7[6-(1,6),6-(6,6),28-(7,8,8,8)]
    50      13.503972      13.503972      13.503972    7[6-(1,6),6-(6,6),28-(7,8,8,8)]
    51      12.141206      12.141206      12.141206    8[6-(6,8),28-(7,7,8,8)]
    52      10.732835      10.732835      10.732835    8[6-(6,8)]
    53       8.259429       8.259429       8.259429    8[6-(6,8),64-(8,8,8,8,8,8)]
    54       7.582037       7.582037       7.582037    8[6-(6,8),28-(7,7,8,8)]
    55       2.245808       2.245808       2.245808    8[6-(6,8),64-(8,8,8,8,8,8)]
    56       3.441962       3.441962       3.441962    8[6-(6,8),28-(7,7,8,8),64-(8,8,8,8,8,8)]
    57       9.421753       9.421753       9.421753    8[6-(6,8),64-(8,8,8,8,8,8)]
    58      10.804988      10.804988      10.804988    8[6-(6,8),64-(8,8,8,8,8,8)]
    59       6.700408       6.700408       6.700408    8[6-(6,8),64-(8,8,8,8,8,8)]
    60       5.015437       5.015437       5.015437    8[6-(6,8),64-(8,8,8,8,8,8)]
    61       3.905358       3.905358       3.905358    8[6-(6,8),28-(7,7,8,8)]
    62       5.313729       5.313729       5.313729    8[6-(6,8)]
    63       7.787135       7.787135       7.787135    8[6-(6,8),64-(8,8,8,8,8,8)]
    64       8.464527       8.464527       8.464527    8[6-(6,8),28-(7,7,8,8)]
    65      13.800756      13.800756      13.800756    8[6-(6,8),64-(8,8,8,8,8,8)]
    66      12.604602      12.604602      12.604602    8[6-(6,8),28-(7,7,8,8),64-(8,8,8,8,8,8)]
    67       6.624811       6.624811       6.624811    8[6-(6,8),64-(8,8,8,8,8,8)]
    68       5.241576       5.241576       5.241576    8[6-(6,8),64-(8,8,8,8,8,8)]
    69       9.346156       9.346156       9.346156    8[6-(6,8),64-(8,8,8,8,8,8)]
    70      11.031127      11.031127      11.031127    8[6-(6,8),64-(8,8,8,8,8,8)]
