# Supplementary material for: A collection of forcefield precursors for metal–organic frameworks
Source: RSC Adv. 2019 Nov 13;9(63):36492–507. doi: 10.1039/c9ra07327b (PMC9075174; doi:10.1039/c9ra07327b)
Supplement: RA-009-C9RA07327B-s903 [file RA-009-C9RA07327B-s903.txt]

GUSJOU_clean

12.311000    0.000000    0.000000
-0.406977    14.043104    0.000000
-5.247978    -6.575176    11.416066

     1       8.626525       8.626525       8.626525    25[8-(6),8-(6),8-(6),8-(6,25)]
     2       -1.97048       -1.97048       -1.97048    25[8-(6),8-(6),8-(6),8-(6,25)]
     3       5.952011       5.952011       5.952011    25[8-(6),8-(6),8-(6),8-(6),8-(6,25),8-(6,25)]
     4      -0.203489      -0.203489      -0.203489    25[8-(6),8-(6)]
     5       3.213057       3.213057       3.213057    32[6-(1,1,6),16-(32),16-(32),16-(32)]
     6       0.365401       0.365401       0.365401    32[6-(1,1,6),16-(32),16-(32),16-(32)]
     7       1.789838       1.789838       1.789838    32[6-(1,1,6),16-(32),16-(32),16-(32)]
     8       3.719275       3.719275       3.719275    32[6-(1,1,6),16-(32),16-(32),16-(32)]
     9       3.442988       3.442988       3.442988    32[6-(1,1,6),16-(32),16-(32),16-(32)]
    10       6.290644       6.290644       6.290644    32[6-(1,1,6),16-(32),16-(32),16-(32)]
    11       4.866207       4.866207       4.866207    32[6-(1,1,6),16-(32),16-(32),16-(32)]
    12        2.93677        2.93677        2.93677    32[6-(1,1,6),16-(32),16-(32),16-(32)]
    13       9.678872       9.678872       9.678872    1[6-(1,6,32)]
    14       8.155789       8.155789       8.155789    1[6-(1,6,32)]
    15       3.236131       3.236131       3.236131    1[6-(1,6,6)]
    16       4.775355       4.775355       4.775355    1[6-(1,6,6)]
    17      -0.768531      -0.768531      -0.768531    1[6-(1,6,32)]
    18      -1.996901      -1.996901      -1.996901    1[6-(1,6,32)]
    19      -1.993296      -1.993296      -1.993296    1[6-(1,6,6)]
    20      -0.530347      -0.530347      -0.530347    1[6-(1,6,6)]
    21       1.478083       1.478083       1.478083    1[6-(1,6,32)]
    22       0.565952       0.565952       0.565952    1[6-(1,6,32)]
    23       3.361664       3.361664       3.361664    1[6-(1,6,6)]
    24         7.6542         7.6542         7.6542    1[6-(1,6,6)]
    25       5.864952       5.864952       5.864952    1[6-(1,6,32)]
    26       5.320893       5.320893       5.320893    1[6-(1,6,32)]
    27       4.443551       4.443551       4.443551    1[6-(1,6,6)]
    28       3.827742       3.827742       3.827742    1[6-(1,6,6)]
    29      -3.022827      -3.022827      -3.022827    1[6-(1,6,32)]
    30      -1.499744      -1.499744      -1.499744    1[6-(1,6,32)]
    31       3.419914       3.419914       3.419914    1[6-(1,6,6)]
    32        1.88069        1.88069        1.88069    1[6-(1,6,6)]
    33       7.424576       7.424576       7.424576    1[6-(1,6,32)]
    34       8.652946       8.652946       8.652946    1[6-(1,6,32)]
    35       8.649341       8.649341       8.649341    1[6-(1,6,6)]
    36       7.186392       7.186392       7.186392    1[6-(1,6,6)]
    37       5.177962       5.177962       5.177962    1[6-(1,6,32)]
    38       6.090093       6.090093       6.090093    1[6-(1,6,32)]
    39       3.294381       3.294381       3.294381    1[6-(1,6,6)]
    40      -0.998155      -0.998155      -0.998155    1[6-(1,6,6)]
    41       0.791093       0.791093       0.791093    1[6-(1,6,32)]
    42       1.335152       1.335152       1.335152    1[6-(1,6,32)]
    43       2.212494       2.212494       2.212494    1[6-(1,6,6)]
    44       2.828303       2.828303       2.828303    1[6-(1,6,6)]
    45       3.641724       3.641724       3.641724    6[1-(0),1-(0),6-(1,1,6),32-(16,16,16)]
    46       3.898109       3.898109       3.898109    6[1-(0),1-(0),6-(1,1,32),6-(8,8)]
    47       9.070814       9.070814       9.070814    6[6-(1,1,6),8-(25),8-(25,25)]
    48      -0.804399      -0.804399      -0.804399    6[1-(0),1-(0),6-(1,1,6),32-(16,16,16)]
    49      -1.387855      -1.387855      -1.387855    6[1-(0),1-(0),6-(1,1,32),6-(8,8)]
    50      -1.925365      -1.925365      -1.925365    6[6-(1,1,6),8-(0),8-(25)]
    51       1.452721       1.452721       1.452721    6[1-(0),1-(0),6-(1,1,6),32-(16,16,16)]
    52       2.474611       2.474611       2.474611    6[1-(0),1-(0),6-(1,1,32),6-(8,8)]
    53       7.571602       7.571602       7.571602    6[6-(1,1,6),8-(25),8-(25)]
    54       5.075504       5.075504       5.075504    6[1-(0),1-(0),6-(1,1,6),32-(16,16,16)]
    55       4.645141       4.645141       4.645141    6[1-(0),1-(0),6-(1,1,32),6-(8,8)]
    56       5.672225       5.672225       5.672225    6[6-(1,1,6),8-(25),8-(25)]
    57       3.014321       3.014321       3.014321    6[1-(0),1-(0),6-(1,1,6),32-(16,16,16)]
    58       2.757936       2.757936       2.757936    6[1-(0),1-(0),6-(1,1,32),6-(8,8)]
    59      -2.414769      -2.414769      -2.414769    6[6-(1,1,6),8-(25),8-(25,25)]
    60       7.460444       7.460444       7.460444    6[1-(0),1-(0),6-(1,1,6),32-(16,16,16)]
    61         8.0439         8.0439         8.0439    6[1-(0),1-(0),6-(1,1,32),6-(8,8)]
    62        8.58141        8.58141        8.58141    6[6-(1,1,6),8-(0),8-(25)]
    63       5.203324       5.203324       5.203324    6[1-(0),1-(0),6-(1,1,6),32-(16,16,16)]
    64       4.181434       4.181434       4.181434    6[1-(0),1-(0),6-(1,1,32),6-(8,8)]
    65      -0.915557      -0.915557      -0.915557    6[6-(1,1,6),8-(25),8-(25)]
    66       1.580541       1.580541       1.580541    6[1-(0),1-(0),6-(1,1,6),32-(16,16,16)]
    67       2.010904       2.010904       2.010904    6[1-(0),1-(0),6-(1,1,32),6-(8,8)]
    68        0.98382        0.98382        0.98382    6[6-(1,1,6),8-(25),8-(25)]
    69       1.382895       1.382895       1.382895    16[32-(6,16,16),32-(6,16,16)]
    70       4.881736       4.881736       4.881736    16[32-(6,16,16),32-(6,16,16)]
    71       2.876458       2.876458       2.876458    16[32-(6,16,16),32-(6,16,16)]
    72       1.878016       1.878016       1.878016    16[32-(6,16,16),32-(6,16,16)]
    73      -0.116126      -0.116126      -0.116126    16[32-(6,16,16),32-(6,16,16)]
    74       3.441862       3.441862       3.441862    16[32-(6,16,16),32-(6,16,16)]
    75        5.27315        5.27315        5.27315    16[32-(6,16,16),32-(6,16,16)]
    76       1.774309       1.774309       1.774309    16[32-(6,16,16),32-(6,16,16)]
    77       3.779587       3.779587       3.779587    16[32-(6,16,16),32-(6,16,16)]
    78       4.778029       4.778029       4.778029    16[32-(6,16,16),32-(6,16,16)]
    79       6.772171       6.772171       6.772171    16[32-(6,16,16),32-(6,16,16)]
    80       3.214183       3.214183       3.214183    16[32-(6,16,16),32-(6,16,16)]
    81       7.937565       7.937565       7.937565    8[6-(6,8),25-(8,8,8),25-(8,8,8,8,8)]
    82      10.073606      10.073606      10.073606    8[6-(6,8),25-(8)]
    83        9.98361        9.98361        9.98361    8[6-(6,8),25-(8,8,8)]
    84      -1.900676      -1.900676      -1.900676    8[6-(6,8)]
    85       8.424347       8.424347       8.424347    8[6-(6,8),25-(8,8,8)]
    86       1.400287       1.400287       1.400287    8[6-(6,8),25-(8,8,8,8,8)]
    87       6.859028       6.859028       6.859028    8[6-(6,8),25-(8,8,8)]
    88       5.273206       5.273206       5.273206    8[6-(6,8),25-(8,8,8,8,8)]
    89       -1.28152       -1.28152       -1.28152    8[6-(6,8),25-(8,8,8),25-(8,8,8,8,8)]
    90      -3.417561      -3.417561      -3.417561    8[6-(6,8),25-(8)]
    91      -3.327565      -3.327565      -3.327565    8[6-(6,8),25-(8,8,8)]
    92       8.556721       8.556721       8.556721    8[6-(6,8)]
    93      -1.768302      -1.768302      -1.768302    8[6-(6,8),25-(8,8,8)]
    94       5.255758       5.255758       5.255758    8[6-(6,8),25-(8,8,8,8,8)]
    95      -0.202983      -0.202983      -0.202983    8[6-(6,8),25-(8,8,8)]
    96       1.382839       1.382839       1.382839    8[6-(6,8),25-(8,8,8,8,8)]
