# Supplementary material for: A collection of forcefield precursors for metal–organic frameworks
Source: RSC Adv. 2019 Nov 13;9(63):36492–507. doi: 10.1039/c9ra07327b (PMC9075174; doi:10.1039/c9ra07327b)
Supplement: RA-009-C9RA07327B-s904 [file RA-009-C9RA07327B-s904.txt]

GUSMAJ_clean

23.833000    0.000000    0.000000
-7.944247    22.469998    0.000000
-7.944247    -11.234816    19.459695

     1      -0.378506      -0.378506      -0.378506    63[8-(6),8-(6),8-(6),8-(7),8-(7),8-(7),8-(7),8-(7),8-(7)]
     2       -8.32287       -8.32287       -8.32287    63[8-(6),8-(6),8-(6),8-(7),8-(7),8-(7),8-(7),8-(7),8-(7)]
     3       7.565754       7.565754       7.565754    63[8-(6),8-(6),8-(6),8-(7),8-(7),8-(7),8-(7),8-(7),8-(7)]
     4       1.135881       1.135881       1.135881    63[8-(6),8-(6),8-(6),8-(7),8-(7),8-(7),8-(7),8-(7),8-(7)]
     5      -4.350746      -4.350746      -4.350746    63[8-(6),8-(6),8-(6),8-(7),8-(7),8-(7),8-(7),8-(7),8-(7)]
     6      11.537994      11.537994      11.537994    63[8-(6),8-(6),8-(6),8-(7),8-(7),8-(7),8-(7),8-(7),8-(7)]
     7        3.59363        3.59363        3.59363    63[8-(6),8-(6),8-(6),8-(7),8-(7),8-(7),8-(7),8-(7),8-(7)]
     8      13.052381      13.052381      13.052381    63[8-(6),8-(6),8-(6),8-(7),8-(7),8-(7),8-(7),8-(7),8-(7)]
     9       9.981319       9.981319       9.981319    1[7-(6,6)]
    10      11.929263      11.929263      11.929263    1[6-(1,6,8)]
    11      11.214262      11.214262      11.214262    1[6-(1,6,8)]
    12      12.726858      12.726858      12.726858    1[6-(6,6)]
    13      13.977287      13.977287      13.977287    1[6-(6,6)]
    14       5.311694       5.311694       5.311694    1[6-(6,6)]
    15        3.36534        3.36534        3.36534    1[6-(6,6)]
    16       8.622846       8.622846       8.622846    1[6-(1,6,7)]
    17       7.625029       7.625029       7.625029    1[6-(1,6,7)]
    18       6.975183       6.975183       6.975183    1[6-(6,6)]
    19       6.168055       6.168055       6.168055    1[6-(6,6)]
    20       7.229433       7.229433       7.229433    1[6-(6,8)]
    21      13.311593      13.311593      13.311593    1[7-(6,6)]
    22       9.685797       9.685797       9.685797    1[6-(1,6,8)]
    23       9.062964       9.062964       9.062964    1[6-(1,6,8)]
    24       9.266354       9.266354       9.266354    1[6-(6,6)]
    25         9.6334         9.6334         9.6334    1[6-(6,6)]
    26      11.575002      11.575002      11.575002    1[6-(6,6)]
    27       13.13367       13.13367       13.13367    1[6-(6,6)]
    28      15.810878      15.810878      15.810878    1[6-(1,6,7)]
    29      15.251598      15.251598      15.251598    1[6-(1,6,7)]
    30      13.282977      13.282977      13.282977    1[6-(6,6)]
    31      13.575309      13.575309      13.575309    1[6-(6,6)]
    32      15.116509      15.116509      15.116509    1[6-(6,8)]
    33      11.087167      11.087167      11.087167    1[7-(6,6)]
    34      12.571194      12.571194      12.571194    1[6-(1,6,8)]
    35      12.367825      12.367825      12.367825    1[6-(1,6,8)]
    36      10.524743      10.524743      10.524743    1[6-(6,6)]
    37       8.200234       8.200234       8.200234    1[6-(6,6)]
    38       6.697155       6.697155       6.697155    1[6-(6,6)]
    39       7.372409       7.372409       7.372409    1[6-(6,6)]
    40         2.4867         2.4867         2.4867    1[6-(1,6,7)]
    41       2.636057       2.636057       2.636057    1[6-(1,6,7)]
    42      13.098667      13.098667      13.098667    1[6-(6,6)]
    43       7.359759       7.359759       7.359759    1[6-(6,6)]
    44       6.984775       6.984775       6.984775    1[6-(6,8)]
    45       13.28618       13.28618       13.28618    1[7-(6,6)]
    46      13.480005      13.480005      13.480005    1[6-(1,6,8)]
    47      15.021208      15.021208      15.021208    1[6-(1,6,8)]
    48       7.204057       7.204057       7.204057    1[6-(6,6)]
    49       7.911091       7.911091       7.911091    1[6-(6,6)]
    50       8.193914       8.193914       8.193914    1[6-(6,6)]
    51       7.906346       7.906346       7.906346    1[6-(6,6)]
    52      12.801588      12.801588      12.801588    1[6-(1,6,7)]
    53      14.209328      14.209328      14.209328    1[6-(1,6,7)]
    54      14.309432      14.309432      14.309432    1[6-(6,6)]
    55      12.618889      12.618889      12.618889    1[6-(6,6)]
    56      10.391295      10.391295      10.391295    1[6-(6,8)]
    57      -5.907304      -5.907304      -5.907304    1[7-(6,6)]
    58       -3.95933       -3.95933       -3.95933    1[6-(1,6,8)]
    59      -4.674313      -4.674313      -4.674313    1[6-(1,6,8)]
    60      -3.161717      -3.161717      -3.161717    1[6-(6,6)]
    61      -1.911286      -1.911286      -1.911286    1[6-(6,6)]
    62      -2.632645      -2.632645      -2.632645    1[6-(6,6)]
    63      -4.579014      -4.579014      -4.579014    1[6-(6,6)]
    64      -7.265802      -7.265802      -7.265802    1[6-(1,6,7)]
    65      -8.263603      -8.263603      -8.263603    1[6-(1,6,7)]
    66      -8.913432      -8.913432      -8.913432    1[6-(6,6)]
    67      -9.720576      -9.720576      -9.720576    1[6-(6,6)]
    68      -8.659229      -8.659229      -8.659229    1[6-(6,8)]
    69      -2.577022      -2.577022      -2.577022    1[7-(6,6)]
    70      -6.202822      -6.202822      -6.202822    1[6-(1,6,8)]
    71       -6.82565       -6.82565       -6.82565    1[6-(1,6,8)]
    72      -6.622288      -6.622288      -6.622288    1[6-(6,6)]
    73      -6.255271      -6.255271      -6.255271    1[6-(6,6)]
    74      -4.313675      -4.313675      -4.313675    1[6-(6,6)]
    75      -2.754985      -2.754985      -2.754985    1[6-(6,6)]
    76       -0.07773       -0.07773       -0.07773    1[6-(1,6,7)]
    77      -0.637002      -0.637002      -0.637002    1[6-(1,6,7)]
    78      -2.605597      -2.605597      -2.605597    1[6-(6,6)]
    79       -2.31324       -2.31324       -2.31324    1[6-(6,6)]
    80      -0.772052      -0.772052      -0.772052    1[6-(6,8)]
    81      11.087167      11.087167      11.087167    1[7-(6,6)]
    82       4.626916       4.626916       4.626916    1[6-(1,6,8)]
    83       4.423529       4.423529       4.423529    1[6-(1,6,8)]
    84       2.580448       2.580448       2.580448    1[6-(6,6)]
    85       0.255937       0.255937       0.255937    1[6-(6,6)]
    86      -1.247129      -1.247129      -1.247129    1[6-(6,6)]
    87      -0.571861      -0.571861      -0.571861    1[6-(6,6)]
    88      10.430971      10.430971      10.430971    1[6-(1,6,7)]
    89      10.580313      10.580313      10.580313    1[6-(1,6,7)]
    90       5.154412       5.154412       5.154412    1[6-(6,6)]
    91      15.304014      15.304014      15.304014    1[6-(6,6)]
    92       14.92906       14.92906       14.92906    1[6-(6,8)]
    93       5.341924       5.341924       5.341924    1[7-(6,6)]
    94       5.535753       5.535753       5.535753    1[6-(1,6,8)]
    95       7.076951       7.076951       7.076951    1[6-(1,6,8)]
    96      15.148322      15.148322      15.148322    1[6-(6,6)]
    97      15.855385      15.855385      15.855385    1[6-(6,6)]
    98      -7.694785      -7.694785      -7.694785    1[6-(6,6)]
    99      -7.982375      -7.982375      -7.982375    1[6-(6,6)]
   100       4.857326       4.857326       4.857326    1[6-(1,6,7)]
   101       6.265057       6.265057       6.265057    1[6-(1,6,7)]
   102       6.365135       6.365135       6.365135    1[6-(6,6)]
   103       4.674567       4.674567       4.674567    1[6-(6,6)]
   104       2.446985       2.446985       2.446985    1[6-(6,8)]
   105       2.037025       2.037025       2.037025    1[7-(6,6)]
   106       3.984959       3.984959       3.984959    1[6-(1,6,8)]
   107       3.269972       3.269972       3.269972    1[6-(1,6,8)]
   108       4.782584       4.782584       4.782584    1[6-(6,6)]
   109       6.033038       6.033038       6.033038    1[6-(6,6)]
   110      13.255954      13.255954      13.255954    1[6-(6,6)]
   111      11.309592      11.309592      11.309592    1[6-(6,6)]
   112       0.678553       0.678553       0.678553    1[6-(1,6,7)]
   113      -0.319253      -0.319253      -0.319253    1[6-(1,6,7)]
   114      -0.969119      -0.969119      -0.969119    1[6-(6,6)]
   115      -1.776279      -1.776279      -1.776279    1[6-(6,6)]
   116      -0.714915      -0.714915      -0.714915    1[6-(6,8)]
   117       5.367263       5.367263       5.367263    1[7-(6,6)]
   118       1.741478       1.741478       1.741478    1[6-(1,6,8)]
   119       1.118631       1.118631       1.118631    1[6-(1,6,8)]
   120       1.322004       1.322004       1.322004    1[6-(6,6)]
   121       1.689026       1.689026       1.689026    1[6-(6,6)]
   122       3.630613       3.630613       3.630613    1[6-(6,6)]
   123       5.189289       5.189289       5.189289    1[6-(6,6)]
   124       7.866547       7.866547       7.866547    1[6-(1,6,7)]
   125       7.307256       7.307256       7.307256    1[6-(1,6,7)]
   126       5.338655       5.338655       5.338655    1[6-(6,6)]
   127        5.63102        5.63102        5.63102    1[6-(6,6)]
   128       7.172234       7.172234       7.172234    1[6-(6,8)]
   129      -4.801494      -4.801494      -4.801494    1[7-(6,6)]
   130      -3.317512      -3.317512      -3.317512    1[6-(1,6,8)]
   131      -3.520881      -3.520881      -3.520881    1[6-(1,6,8)]
   132      18.469026      18.469026      18.469026    1[6-(6,6)]
   133      16.144511      16.144511      16.144511    1[6-(6,6)]
   134      14.641453      14.641453      14.641453    1[6-(6,6)]
   135      15.316735      15.316735      15.316735    1[6-(6,6)]
   136      -5.457683      -5.457683      -5.457683    1[6-(1,6,7)]
   137      -5.308322      -5.308322      -5.308322    1[6-(1,6,7)]
   138       -2.78997       -2.78997       -2.78997    1[6-(6,6)]
   139      -0.584622      -0.584622      -0.584622    1[6-(6,6)]
   140      -0.959602      -0.959602      -0.959602    1[6-(6,8)]
   141      -2.602536      -2.602536      -2.602536    1[7-(6,6)]
   142      -2.408665      -2.408665      -2.408665    1[6-(1,6,8)]
   143      -0.867463      -0.867463      -0.867463    1[6-(1,6,8)]
   144      -0.740356      -0.740356      -0.740356    1[6-(6,6)]
   145      -0.033315      -0.033315      -0.033315    1[6-(6,6)]
   146       0.249487       0.249487       0.249487    1[6-(6,6)]
   147       -0.03811       -0.03811       -0.03811    1[6-(6,6)]
   148      20.745841      20.745841      20.745841    1[6-(1,6,7)]
   149      22.153578      22.153578      22.153578    1[6-(1,6,7)]
   150      -1.579308      -1.579308      -1.579308    1[6-(6,6)]
   151       20.56314       20.56314       20.56314    1[6-(6,6)]
   152      18.335543      18.335543      18.335543    1[6-(6,8)]
   153      13.953525      13.953525      13.953525    1[7-(6,6)]
   154      15.901459      15.901459      15.901459    1[6-(1,6,8)]
   155      15.186472      15.186472      15.186472    1[6-(1,6,8)]
   156      -7.133916      -7.133916      -7.133916    1[6-(6,6)]
   157      -5.883462      -5.883462      -5.883462    1[6-(6,6)]
   158       1.339454       1.339454       1.339454    1[6-(6,6)]
   159      -0.606908      -0.606908      -0.606908    1[6-(6,6)]
   160      12.595053      12.595053      12.595053    1[6-(1,6,7)]
   161      11.597247      11.597247      11.597247    1[6-(1,6,7)]
   162      10.947381      10.947381      10.947381    1[6-(6,6)]
   163      10.140221      10.140221      10.140221    1[6-(6,6)]
   164      11.201585      11.201585      11.201585    1[6-(6,8)]
   165      -6.549237      -6.549237      -6.549237    1[7-(6,6)]
   166      13.657978      13.657978      13.657978    1[6-(1,6,8)]
   167      13.035131      13.035131      13.035131    1[6-(1,6,8)]
   168      13.238504      13.238504      13.238504    1[6-(6,6)]
   169      13.605526      13.605526      13.605526    1[6-(6,6)]
   170      15.547113      15.547113      15.547113    1[6-(6,6)]
   171      17.105789      17.105789      17.105789    1[6-(6,6)]
   172      -4.049953      -4.049953      -4.049953    1[6-(1,6,7)]
   173      -4.609244      -4.609244      -4.609244    1[6-(1,6,7)]
   174      17.255155      17.255155      17.255155    1[6-(6,6)]
   175       -6.28548       -6.28548       -6.28548    1[6-(6,6)]
   176      -4.744266      -4.744266      -4.744266    1[6-(6,8)]
   177       7.115006       7.115006       7.115006    1[7-(6,6)]
   178       8.598988       8.598988       8.598988    1[6-(1,6,8)]
   179       8.395619       8.395619       8.395619    1[6-(1,6,8)]
   180       6.552526       6.552526       6.552526    1[6-(6,6)]
   181       4.228011       4.228011       4.228011    1[6-(6,6)]
   182       2.724953       2.724953       2.724953    1[6-(6,6)]
   183       3.400235       3.400235       3.400235    1[6-(6,6)]
   184       6.458817       6.458817       6.458817    1[6-(1,6,7)]
   185       6.608178       6.608178       6.608178    1[6-(1,6,7)]
   186        9.12653        9.12653        9.12653    1[6-(6,6)]
   187      11.331878      11.331878      11.331878    1[6-(6,6)]
   188      10.956898      10.956898      10.956898    1[6-(6,8)]
   189       9.313964       9.313964       9.313964    1[7-(6,6)]
   190       9.507835       9.507835       9.507835    1[6-(1,6,8)]
   191      11.049037      11.049037      11.049037    1[6-(1,6,8)]
   192      11.176144      11.176144      11.176144    1[6-(6,6)]
   193      11.883185      11.883185      11.883185    1[6-(6,6)]
   194      12.165987      12.165987      12.165987    1[6-(6,6)]
   195       11.87839       11.87839       11.87839    1[6-(6,6)]
   196       8.829341       8.829341       8.829341    1[6-(1,6,7)]
   197      10.237078      10.237078      10.237078    1[6-(1,6,7)]
   198      10.337192      10.337192      10.337192    1[6-(6,6)]
   199        8.64664        8.64664        8.64664    1[6-(6,6)]
   200       6.419043       6.419043       6.419043    1[6-(6,8)]
   201      -1.935181      -1.935181      -1.935181    1[7-(6,6)]
   202       0.012763       0.012763       0.012763    1[6-(1,6,8)]
   203      -0.702238      -0.702238      -0.702238    1[6-(1,6,8)]
   204       0.810358       0.810358       0.810358    1[6-(6,6)]
   205       2.060787       2.060787       2.060787    1[6-(6,6)]
   206      -6.604806      -6.604806      -6.604806    1[6-(6,6)]
   207       -8.55116       -8.55116       -8.55116    1[6-(6,6)]
   208      -3.293654      -3.293654      -3.293654    1[6-(1,6,7)]
   209      -4.291471      -4.291471      -4.291471    1[6-(1,6,7)]
   210      -4.941317      -4.941317      -4.941317    1[6-(6,6)]
   211      -5.748445      -5.748445      -5.748445    1[6-(6,6)]
   212      -4.687067      -4.687067      -4.687067    1[6-(6,8)]
   213       1.395093       1.395093       1.395093    1[7-(6,6)]
   214      -2.230703      -2.230703      -2.230703    1[6-(1,6,8)]
   215      -2.853536      -2.853536      -2.853536    1[6-(1,6,8)]
   216      -2.650146      -2.650146      -2.650146    1[6-(6,6)]
   217        -2.2831        -2.2831        -2.2831    1[6-(6,6)]
   218      -0.341498      -0.341498      -0.341498    1[6-(6,6)]
   219        1.21717        1.21717        1.21717    1[6-(6,6)]
   220       3.894378       3.894378       3.894378    1[6-(1,6,7)]
   221       3.335098       3.335098       3.335098    1[6-(1,6,7)]
   222       1.366477       1.366477       1.366477    1[6-(6,6)]
   223       1.658809       1.658809       1.658809    1[6-(6,6)]
   224       3.200009       3.200009       3.200009    1[6-(6,8)]
   225      -0.829333      -0.829333      -0.829333    1[7-(6,6)]
   226       0.654694       0.654694       0.654694    1[6-(1,6,8)]
   227       0.451325       0.451325       0.451325    1[6-(1,6,8)]
   228      -1.391757      -1.391757      -1.391757    1[6-(6,6)]
   229      -3.716266      -3.716266      -3.716266    1[6-(6,6)]
   230      -5.219345      -5.219345      -5.219345    1[6-(6,6)]
   231      -4.544091      -4.544091      -4.544091    1[6-(6,6)]
   232        -9.4298        -9.4298        -9.4298    1[6-(1,6,7)]
   233      -9.280443      -9.280443      -9.280443    1[6-(1,6,7)]
   234       1.182167       1.182167       1.182167    1[6-(6,6)]
   235      -4.556741      -4.556741      -4.556741    1[6-(6,6)]
   236      -4.931725      -4.931725      -4.931725    1[6-(6,8)]
   237        1.36968        1.36968        1.36968    1[7-(6,6)]
   238       1.563505       1.563505       1.563505    1[6-(1,6,8)]
   239       3.104708       3.104708       3.104708    1[6-(1,6,8)]
   240      -4.712443      -4.712443      -4.712443    1[6-(6,6)]
   241      -4.005409      -4.005409      -4.005409    1[6-(6,6)]
   242      -3.722586      -3.722586      -3.722586    1[6-(6,6)]
   243      -4.010154      -4.010154      -4.010154    1[6-(6,6)]
   244       0.885088       0.885088       0.885088    1[6-(1,6,7)]
   245       2.292828       2.292828       2.292828    1[6-(1,6,7)]
   246       2.392932       2.392932       2.392932    1[6-(6,6)]
   247       0.702389       0.702389       0.702389    1[6-(6,6)]
   248      -1.525205      -1.525205      -1.525205    1[6-(6,8)]
   249       6.009196       6.009196       6.009196    1[7-(6,6)]
   250        7.95717        7.95717        7.95717    1[6-(1,6,8)]
   251       7.242187       7.242187       7.242187    1[6-(1,6,8)]
   252       8.754783       8.754783       8.754783    1[6-(6,6)]
   253      10.005214      10.005214      10.005214    1[6-(6,6)]
   254       9.283855       9.283855       9.283855    1[6-(6,6)]
   255       7.337486       7.337486       7.337486    1[6-(6,6)]
   256       4.650698       4.650698       4.650698    1[6-(1,6,7)]
   257       3.652897       3.652897       3.652897    1[6-(1,6,7)]
   258       3.003068       3.003068       3.003068    1[6-(6,6)]
   259       2.195924       2.195924       2.195924    1[6-(6,6)]
   260       3.257271       3.257271       3.257271    1[6-(6,8)]
   261       9.339478       9.339478       9.339478    1[7-(6,6)]
   262       5.713678       5.713678       5.713678    1[6-(1,6,8)]
   263        5.09085        5.09085        5.09085    1[6-(1,6,8)]
   264       5.294212       5.294212       5.294212    1[6-(6,6)]
   265       5.661229       5.661229       5.661229    1[6-(6,6)]
   266       7.602825       7.602825       7.602825    1[6-(6,6)]
   267       9.161515       9.161515       9.161515    1[6-(6,6)]
   268       11.83877       11.83877       11.83877    1[6-(1,6,7)]
   269      11.279498      11.279498      11.279498    1[6-(1,6,7)]
   270       9.310903       9.310903       9.310903    1[6-(6,6)]
   271        9.60326        9.60326        9.60326    1[6-(6,6)]
   272      11.144448      11.144448      11.144448    1[6-(6,8)]
   273      -0.829333      -0.829333      -0.829333    1[7-(6,6)]
   274      -7.289584      -7.289584      -7.289584    1[6-(1,6,8)]
   275      -7.492971      -7.492971      -7.492971    1[6-(1,6,8)]
   276      -9.336052      -9.336052      -9.336052    1[6-(6,6)]
   277     -11.660563     -11.660563     -11.660563    1[6-(6,6)]
   278      10.669371      10.669371      10.669371    1[6-(6,6)]
   279      11.344639      11.344639      11.344639    1[6-(6,6)]
   280      -1.485529      -1.485529      -1.485529    1[6-(1,6,7)]
   281      -1.336187      -1.336187      -1.336187    1[6-(1,6,7)]
   282      -6.762088      -6.762088      -6.762088    1[6-(6,6)]
   283       3.387514       3.387514       3.387514    1[6-(6,6)]
   284        3.01256        3.01256        3.01256    1[6-(6,8)]
   285      -6.574576      -6.574576      -6.574576    1[7-(6,6)]
   286      -6.380747      -6.380747      -6.380747    1[6-(1,6,8)]
   287      -4.839549      -4.839549      -4.839549    1[6-(1,6,8)]
   288       3.231822       3.231822       3.231822    1[6-(6,6)]
   289       3.938885       3.938885       3.938885    1[6-(6,6)]
   290       4.221715       4.221715       4.221715    1[6-(6,6)]
   291       3.934125       3.934125       3.934125    1[6-(6,6)]
   292      -7.059174      -7.059174      -7.059174    1[6-(1,6,7)]
   293      -5.651443      -5.651443      -5.651443    1[6-(1,6,7)]
   294      -5.551365      -5.551365      -5.551365    1[6-(6,6)]
   295      -7.241933      -7.241933      -7.241933    1[6-(6,6)]
   296      -9.469515      -9.469515      -9.469515    1[6-(6,8)]
   297      11.095104      11.095104      11.095104    6[1-(0),1-(0),6-(6,6,6),8-(6)]
   298      11.430349      11.430349      11.430349    6[6-(1,6),6-(6,6),8-(6)]
   299      12.488528      12.488528      12.488528    6[1-(0),6-(1,6),6-(6,8)]
   300      13.205101      13.205101      13.205101    6[1-(0),6-(1,6),6-(1,6)]
   301       4.833449       4.833449       4.833449    6[1-(0),6-(1,6),6-(1,6)]
   302      11.613062      11.613062      11.613062    6[1-(0),6-(1,6),6-(6,6)]
   303      10.855178      10.855178      10.855178    6[6-(1,6),6-(6,8),6-(7,8)]
   304        9.65559        9.65559        9.65559    6[6-(6,6),7-(1,6),8-(63)]
   305       8.320957       8.320957       8.320957    6[1-(0),1-(0),6-(6,8),7-(1,6)]
   306       7.858603       7.858603       7.858603    6[6-(1,1,7),6-(1,6),8-(6)]
   307       7.140432       7.140432       7.140432    6[1-(0),6-(1,6),6-(6,8)]
   308       6.714625       6.714625       6.714625    6[1-(0),6-(1,6),6-(1,8)]
   309       7.291392       7.291392       7.291392    6[1-(0),6-(1,6),8-(6)]
   310       9.808139       9.808139       9.808139    6[1-(0),1-(0),6-(6,6,6),8-(6)]
   311      11.169813      11.169813      11.169813    6[6-(1,6),6-(6,6),8-(6)]
   312       10.08939       10.08939       10.08939    6[1-(0),6-(1,6),6-(6,8)]
   313       10.30072       10.30072       10.30072    6[1-(0),6-(1,6),6-(1,6)]
   314      11.420875      11.420875      11.420875    6[1-(0),6-(1,6),6-(1,6)]
   315      12.369422      12.369422      12.369422    6[1-(0),6-(1,6),6-(6,6)]
   316      12.323335      12.323335      12.323335    6[6-(1,6),6-(6,8),6-(7,8)]
   317      13.567412      13.567412      13.567412    6[6-(6,6),7-(1,6),8-(63)]
   318      15.045043      15.045043      15.045043    6[1-(0),1-(0),6-(6,8),7-(1,6)]
   319      14.757448      14.757448      14.757448    6[6-(1,1,7),6-(1,6),8-(6)]
   320      13.861322      13.861322      13.861322    6[1-(0),6-(1,6),6-(6,8)]
   321      13.991598      13.991598      13.991598    6[1-(0),6-(1,6),6-(1,8)]
   322      14.892485      14.892485      14.892485    6[1-(0),6-(1,6),8-(6)]
   323       12.54736       12.54736       12.54736    6[1-(0),1-(0),6-(6,6,6),8-(6)]
   324      10.229199      10.229199      10.229199    6[6-(1,6),6-(6,6),8-(6)]
   325       9.882836       9.882836       9.882836    6[1-(0),6-(1,6),6-(6,8)]
   326       8.479869       8.479869       8.479869    6[1-(0),6-(1,6),6-(1,6)]
   327       7.604396       7.604396       7.604396    6[1-(0),6-(1,6),6-(1,6)]
   328       8.031793       8.031793       8.031793    6[1-(0),6-(1,6),6-(6,6)]
   329       9.301294       9.301294       9.301294    6[6-(1,6),6-(6,8),6-(7,8)]
   330       9.607934       9.607934       9.607934    6[6-(6,6),7-(1,6),8-(63)]
   331       2.941121       2.941121       2.941121    6[1-(0),1-(0),6-(6,8),7-(1,6)]
   332       4.280534       4.280534       4.280534    6[6-(1,1,7),6-(1,6),8-(6)]
   333       5.291058       5.291058       5.291058    6[1-(0),6-(1,6),6-(6,8)]
   334       6.549436       6.549436       6.549436    6[1-(0),6-(1,6),6-(1,8)]
   335       6.328576       6.328576       6.328576    6[1-(0),6-(1,6),8-(6)]
   336      14.215655      14.215655      14.215655    6[1-(0),1-(0),6-(6,6,6),8-(6)]
   337       6.892651       6.892651       6.892651    6[6-(1,6),6-(6,6),8-(6)]
   338       7.261258       7.261258       7.261258    6[1-(0),6-(1,6),6-(6,8)]
   339       7.736322       7.736322       7.736322    6[1-(0),6-(1,6),6-(1,6)]
   340       7.919045       7.919045       7.919045    6[1-(0),6-(1,6),6-(1,6)]
   341       7.707736       7.707736       7.707736    6[1-(0),6-(1,6),6-(6,6)]
   342       7.242205       7.242205       7.242205    6[6-(1,6),6-(6,8),6-(7,8)]
   343      14.835323      14.835323      14.835323    6[6-(6,6),7-(1,6),8-(63)]
   344      13.414891      13.414891      13.414891    6[1-(0),1-(0),6-(6,8),7-(1,6)]
   345      12.825427      12.825427      12.825427    6[6-(1,1,7),6-(1,6),8-(6)]
   346      13.429201      13.429201      13.429201    6[1-(0),6-(1,6),6-(6,8)]
   347      12.466354      12.466354      12.466354    6[1-(0),6-(1,6),6-(1,8)]
   348      11.209559      11.209559      11.209559    6[1-(0),6-(1,6),8-(6)]
   349      -4.793483      -4.793483      -4.793483    6[1-(0),1-(0),6-(6,6,6),8-(6)]
   350      -4.458245      -4.458245      -4.458245    6[6-(1,6),6-(6,6),8-(6)]
   351      -3.400053      -3.400053      -3.400053    6[1-(0),6-(1,6),6-(6,8)]
   352      -2.683478      -2.683478      -2.683478    6[1-(0),6-(1,6),6-(1,6)]
   353      -3.110891      -3.110891      -3.110891    6[1-(0),6-(1,6),6-(1,6)]
   354      -4.275535      -4.275535      -4.275535    6[1-(0),6-(1,6),6-(6,6)]
   355      -5.033422      -5.033422      -5.033422    6[6-(1,6),6-(6,8),6-(7,8)]
   356      -6.233023      -6.233023      -6.233023    6[6-(6,6),7-(1,6),8-(63)]
   357       -7.56768       -7.56768       -7.56768    6[1-(0),1-(0),6-(6,8),7-(1,6)]
   358      -8.030036      -8.030036      -8.030036    6[6-(1,1,7),6-(1,6),8-(6)]
   359      -8.748195      -8.748195      -8.748195    6[1-(0),6-(1,6),6-(6,8)]
   360      -9.174011      -9.174011      -9.174011    6[1-(0),6-(1,6),6-(1,8)]
   361      -8.597261      -8.597261      -8.597261    6[1-(0),6-(1,6),8-(6)]
   362      -6.080472      -6.080472      -6.080472    6[1-(0),1-(0),6-(6,6,6),8-(6)]
   363       -4.71882       -4.71882       -4.71882    6[6-(1,6),6-(6,6),8-(6)]
   364      -5.799255      -5.799255      -5.799255    6[1-(0),6-(1,6),6-(6,8)]
   365      -5.587942      -5.587942      -5.587942    6[1-(0),6-(1,6),6-(1,6)]
   366      -4.467791      -4.467791      -4.467791    6[1-(0),6-(1,6),6-(1,6)]
   367      -3.519231      -3.519231      -3.519231    6[1-(0),6-(1,6),6-(6,6)]
   368      -3.565301      -3.565301      -3.565301    6[6-(1,6),6-(6,8),6-(7,8)]
   369      -2.321212      -2.321212      -2.321212    6[6-(6,6),7-(1,6),8-(63)]
   370      -0.843559      -0.843559      -0.843559    6[1-(0),1-(0),6-(6,8),7-(1,6)]
   371       -1.13114       -1.13114       -1.13114    6[6-(1,1,7),6-(1,6),8-(6)]
   372      -2.027252      -2.027252      -2.027252    6[1-(0),6-(1,6),6-(6,8)]
   373      -1.896962      -1.896962      -1.896962    6[1-(0),6-(1,6),6-(1,8)]
   374      -0.996082      -0.996082      -0.996082    6[1-(0),6-(1,6),8-(6)]
   375       4.603077       4.603077       4.603077    6[1-(0),1-(0),6-(6,6,6),8-(6)]
   376       2.284922       2.284922       2.284922    6[6-(1,6),6-(6,6),8-(6)]
   377       1.938547       1.938547       1.938547    6[1-(0),6-(1,6),6-(6,8)]
   378       0.535578       0.535578       0.535578    6[1-(0),6-(1,6),6-(1,6)]
   379      -0.339887      -0.339887      -0.339887    6[1-(0),6-(1,6),6-(1,6)]
   380       0.087519       0.087519       0.087519    6[1-(0),6-(1,6),6-(6,6)]
   381       1.357024       1.357024       1.357024    6[6-(1,6),6-(6,8),6-(7,8)]
   382       1.663677       1.663677       1.663677    6[6-(6,6),7-(1,6),8-(63)]
   383      10.885381      10.885381      10.885381    6[1-(0),1-(0),6-(6,8),7-(1,6)]
   384      12.224797      12.224797      12.224797    6[6-(1,1,7),6-(1,6),8-(6)]
   385      13.235308      13.235308      13.235308    6[1-(0),6-(1,6),6-(6,8)]
   386      14.493695      14.493695      14.493695    6[1-(0),6-(1,6),6-(1,8)]
   387      14.272853      14.272853      14.272853    6[1-(0),6-(1,6),8-(6)]
   388       6.271396       6.271396       6.271396    6[1-(0),1-(0),6-(6,6,6),8-(6)]
   389      14.836908      14.836908      14.836908    6[6-(1,6),6-(6,6),8-(6)]
   390      15.205526      15.205526      15.205526    6[1-(0),6-(1,6),6-(6,8)]
   391      15.680608      15.680608      15.680608    6[1-(0),6-(1,6),6-(1,6)]
   392      -7.969666      -7.969666      -7.969666    6[1-(0),6-(1,6),6-(1,6)]
   393      15.652012      15.652012      15.652012    6[1-(0),6-(1,6),6-(6,6)]
   394      15.186465      15.186465      15.186465    6[6-(1,6),6-(6,8),6-(7,8)]
   395      14.835324      14.835324      14.835324    6[6-(6,6),7-(1,6),8-(63)]
   396       5.470623       5.470623       5.470623    6[1-(0),1-(0),6-(6,8),7-(1,6)]
   397       4.881145       4.881145       4.881145    6[6-(1,1,7),6-(1,6),8-(6)]
   398       5.484904       5.484904       5.484904    6[1-(0),6-(1,6),6-(6,8)]
   399       4.522043       4.522043       4.522043    6[1-(0),6-(1,6),6-(1,8)]
   400       3.265255       3.265255       3.265255    6[1-(0),6-(1,6),8-(6)]
   401       3.150806       3.150806       3.150806    6[1-(0),1-(0),6-(6,6,6),8-(6)]
   402       3.486075       3.486075       3.486075    6[6-(1,6),6-(6,6),8-(6)]
   403        4.54426        4.54426        4.54426    6[1-(0),6-(1,6),6-(6,8)]
   404       5.260848       5.260848       5.260848    6[1-(0),6-(1,6),6-(1,6)]
   405      12.777699      12.777699      12.777699    6[1-(0),6-(1,6),6-(1,6)]
   406       3.668812       3.668812       3.668812    6[1-(0),6-(1,6),6-(6,6)]
   407       2.910914       2.910914       2.910914    6[6-(1,6),6-(6,8),6-(7,8)]
   408       1.711321       1.711321       1.711321    6[6-(6,6),7-(1,6),8-(63)]
   409       0.376666       0.376666       0.376666    6[1-(0),1-(0),6-(6,8),7-(1,6)]
   410      -0.085704      -0.085704      -0.085704    6[6-(1,1,7),6-(1,6),8-(6)]
   411      -0.803878      -0.803878      -0.803878    6[1-(0),6-(1,6),6-(6,8)]
   412      -1.229703      -1.229703      -1.229703    6[1-(0),6-(1,6),6-(1,8)]
   413      -0.652945      -0.652945      -0.652945    6[1-(0),6-(1,6),8-(6)]
   414       1.863814       1.863814       1.863814    6[1-(0),1-(0),6-(6,6,6),8-(6)]
   415       3.225464       3.225464       3.225464    6[6-(1,6),6-(6,6),8-(6)]
   416       2.145034       2.145034       2.145034    6[1-(0),6-(1,6),6-(6,8)]
   417       2.356349       2.356349       2.356349    6[1-(0),6-(1,6),6-(1,6)]
   418       3.476496       3.476496       3.476496    6[1-(0),6-(1,6),6-(1,6)]
   419       4.425048       4.425048       4.425048    6[1-(0),6-(1,6),6-(6,6)]
   420       4.378975       4.378975       4.378975    6[6-(1,6),6-(6,8),6-(7,8)]
   421       5.623057       5.623057       5.623057    6[6-(6,6),7-(1,6),8-(63)]
   422       7.100711       7.100711       7.100711    6[1-(0),1-(0),6-(6,8),7-(1,6)]
   423       6.813131       6.813131       6.813131    6[6-(1,1,7),6-(1,6),8-(6)]
   424       5.917008       5.917008       5.917008    6[1-(0),6-(1,6),6-(6,8)]
   425       6.047303       6.047303       6.047303    6[1-(0),6-(1,6),6-(1,8)]
   426       6.948198       6.948198       6.948198    6[1-(0),6-(1,6),8-(6)]
   427      -3.341338      -3.341338      -3.341338    6[1-(0),1-(0),6-(6,6,6),8-(6)]
   428      18.173509      18.173509      18.173509    6[6-(1,6),6-(6,6),8-(6)]
   429      17.827128      17.827128      17.827128    6[1-(0),6-(1,6),6-(6,8)]
   430      16.424157      16.424157      16.424157    6[1-(0),6-(1,6),6-(1,6)]
   431      15.548697      15.548697      15.548697    6[1-(0),6-(1,6),6-(1,6)]
   432      15.976111      15.976111      15.976111    6[1-(0),6-(1,6),6-(6,6)]
   433      17.245618      17.245618      17.245618    6[6-(1,6),6-(6,8),6-(7,8)]
   434      -6.280722      -6.280722      -6.280722    6[6-(6,6),7-(1,6),8-(63)]
   435      -5.003266      -5.003266      -5.003266    6[1-(0),1-(0),6-(6,8),7-(1,6)]
   436      -3.663851      -3.663851      -3.663851    6[6-(1,1,7),6-(1,6),8-(6)]
   437      -2.653329      -2.653329      -2.653329    6[1-(0),6-(1,6),6-(6,8)]
   438      -1.394946      -1.394946      -1.394946    6[1-(0),6-(1,6),6-(1,8)]
   439      -1.615803      -1.615803      -1.615803    6[1-(0),6-(1,6),8-(6)]
   440      -1.673022      -1.673022      -1.673022    6[1-(0),1-(0),6-(6,6,6),8-(6)]
   441      -1.051788      -1.051788      -1.051788    6[6-(1,6),6-(6,6),8-(6)]
   442      -0.683164      -0.683164      -0.683164    6[1-(0),6-(1,6),6-(6,8)]
   443      -0.208095      -0.208095      -0.208095    6[1-(0),6-(1,6),6-(1,6)]
   444      -0.025385      -0.025385      -0.025385    6[1-(0),6-(1,6),6-(1,6)]
   445      -0.236712      -0.236712      -0.236712    6[1-(0),6-(1,6),6-(6,6)]
   446      -0.702248      -0.702248      -0.702248    6[6-(1,6),6-(6,8),6-(7,8)]
   447      -1.053397      -1.053397      -1.053397    6[6-(6,6),7-(1,6),8-(63)]
   448      21.359148      21.359148      21.359148    6[1-(0),1-(0),6-(6,8),7-(1,6)]
   449      20.769683      20.769683      20.769683    6[6-(1,1,7),6-(1,6),8-(6)]
   450      21.373458      21.373458      21.373458    6[1-(0),6-(1,6),6-(6,8)]
   451      20.410606      20.410606      20.410606    6[1-(0),6-(1,6),6-(1,8)]
   452      19.153808      19.153808      19.153808    6[1-(0),6-(1,6),8-(6)]
   453      15.067306      15.067306      15.067306    6[1-(0),1-(0),6-(6,6,6),8-(6)]
   454      -8.430425      -8.430425      -8.430425    6[6-(1,6),6-(6,6),8-(6)]
   455       -7.37224       -7.37224       -7.37224    6[1-(0),6-(1,6),6-(6,8)]
   456      -6.655652      -6.655652      -6.655652    6[1-(0),6-(1,6),6-(1,6)]
   457       0.861199       0.861199       0.861199    6[1-(0),6-(1,6),6-(1,6)]
   458      -8.247688      -8.247688      -8.247688    6[1-(0),6-(1,6),6-(6,6)]
   459      -9.005586      -9.005586      -9.005586    6[6-(1,6),6-(6,8),6-(7,8)]
   460     -10.205179     -10.205179     -10.205179    6[6-(6,6),7-(1,6),8-(63)]
   461      12.293166      12.293166      12.293166    6[1-(0),1-(0),6-(6,8),7-(1,6)]
   462      11.830796      11.830796      11.830796    6[6-(1,1,7),6-(1,6),8-(6)]
   463      11.112622      11.112622      11.112622    6[1-(0),6-(1,6),6-(6,8)]
   464      10.686797      10.686797      10.686797    6[1-(0),6-(1,6),6-(1,8)]
   465      11.263555      11.263555      11.263555    6[1-(0),6-(1,6),8-(6)]
   466      13.780314      13.780314      13.780314    6[1-(0),1-(0),6-(6,6,6),8-(6)]
   467      15.141964      15.141964      15.141964    6[6-(1,6),6-(6,6),8-(6)]
   468      14.061534      14.061534      14.061534    6[1-(0),6-(1,6),6-(6,8)]
   469      14.272849      14.272849      14.272849    6[1-(0),6-(1,6),6-(1,6)]
   470      15.392996      15.392996      15.392996    6[1-(0),6-(1,6),6-(1,6)]
   471      16.341548      16.341548      16.341548    6[1-(0),6-(1,6),6-(6,6)]
   472      16.295475      16.295475      16.295475    6[6-(1,6),6-(6,8),6-(7,8)]
   473      17.539557      17.539557      17.539557    6[6-(6,6),7-(1,6),8-(63)]
   474      -4.815789      -4.815789      -4.815789    6[1-(0),1-(0),6-(6,8),7-(1,6)]
   475      -5.103369      -5.103369      -5.103369    6[6-(1,1,7),6-(1,6),8-(6)]
   476      -5.999492      -5.999492      -5.999492    6[1-(0),6-(1,6),6-(6,8)]
   477      -5.869197      -5.869197      -5.869197    6[1-(0),6-(1,6),6-(1,8)]
   478      -4.968302      -4.968302      -4.968302    6[1-(0),6-(1,6),8-(6)]
   479       8.575162       8.575162       8.575162    6[1-(0),1-(0),6-(6,6,6),8-(6)]
   480       6.257009       6.257009       6.257009    6[6-(1,6),6-(6,6),8-(6)]
   481       5.910628       5.910628       5.910628    6[1-(0),6-(1,6),6-(6,8)]
   482       4.507657       4.507657       4.507657    6[1-(0),6-(1,6),6-(1,6)]
   483       3.632197       3.632197       3.632197    6[1-(0),6-(1,6),6-(1,6)]
   484       4.059611       4.059611       4.059611    6[1-(0),6-(1,6),6-(6,6)]
   485       5.329118       5.329118       5.329118    6[6-(1,6),6-(6,8),6-(7,8)]
   486       5.635778       5.635778       5.635778    6[6-(6,6),7-(1,6),8-(63)]
   487       6.913234       6.913234       6.913234    6[1-(0),1-(0),6-(6,8),7-(1,6)]
   488       8.252649       8.252649       8.252649    6[6-(1,1,7),6-(1,6),8-(6)]
   489       9.263171       9.263171       9.263171    6[1-(0),6-(1,6),6-(6,8)]
   490      10.521554      10.521554      10.521554    6[1-(0),6-(1,6),6-(1,8)]
   491      10.300697      10.300697      10.300697    6[1-(0),6-(1,6),8-(6)]
   492      10.243478      10.243478      10.243478    6[1-(0),1-(0),6-(6,6,6),8-(6)]
   493      10.864712      10.864712      10.864712    6[6-(1,6),6-(6,6),8-(6)]
   494      11.233336      11.233336      11.233336    6[1-(0),6-(1,6),6-(6,8)]
   495      11.708405      11.708405      11.708405    6[1-(0),6-(1,6),6-(1,6)]
   496      11.891115      11.891115      11.891115    6[1-(0),6-(1,6),6-(1,6)]
   497      11.679788      11.679788      11.679788    6[1-(0),6-(1,6),6-(6,6)]
   498      11.214252      11.214252      11.214252    6[6-(1,6),6-(6,8),6-(7,8)]
   499      10.863103      10.863103      10.863103    6[6-(6,6),7-(1,6),8-(63)]
   500       9.442648       9.442648       9.442648    6[1-(0),1-(0),6-(6,8),7-(1,6)]
   501       8.853183       8.853183       8.853183    6[6-(1,1,7),6-(1,6),8-(6)]
   502       9.456958       9.456958       9.456958    6[1-(0),6-(1,6),6-(6,8)]
   503       8.494106       8.494106       8.494106    6[1-(0),6-(1,6),6-(1,8)]
   504       7.237308       7.237308       7.237308    6[1-(0),6-(1,6),8-(6)]
   505      -0.821396      -0.821396      -0.821396    6[1-(0),1-(0),6-(6,6,6),8-(6)]
   506      -0.486151      -0.486151      -0.486151    6[6-(1,6),6-(6,6),8-(6)]
   507       0.572028       0.572028       0.572028    6[1-(0),6-(1,6),6-(6,8)]
   508       1.288601       1.288601       1.288601    6[1-(0),6-(1,6),6-(1,6)]
   509      -7.083051      -7.083051      -7.083051    6[1-(0),6-(1,6),6-(1,6)]
   510      -0.303438      -0.303438      -0.303438    6[1-(0),6-(1,6),6-(6,6)]
   511      -1.061322      -1.061322      -1.061322    6[6-(1,6),6-(6,8),6-(7,8)]
   512       -2.26091       -2.26091       -2.26091    6[6-(6,6),7-(1,6),8-(63)]
   513      -3.595543      -3.595543      -3.595543    6[1-(0),1-(0),6-(6,8),7-(1,6)]
   514      -4.057897      -4.057897      -4.057897    6[6-(1,1,7),6-(1,6),8-(6)]
   515      -4.776068      -4.776068      -4.776068    6[1-(0),6-(1,6),6-(6,8)]
   516      -5.201875      -5.201875      -5.201875    6[1-(0),6-(1,6),6-(1,8)]
   517      -4.625108      -4.625108      -4.625108    6[1-(0),6-(1,6),8-(6)]
   518      -2.108361      -2.108361      -2.108361    6[1-(0),1-(0),6-(6,6,6),8-(6)]
   519      -0.746687      -0.746687      -0.746687    6[6-(1,6),6-(6,6),8-(6)]
   520       -1.82711       -1.82711       -1.82711    6[1-(0),6-(1,6),6-(6,8)]
   521       -1.61578       -1.61578       -1.61578    6[1-(0),6-(1,6),6-(1,6)]
   522      -0.495625      -0.495625      -0.495625    6[1-(0),6-(1,6),6-(1,6)]
   523       0.452922       0.452922       0.452922    6[1-(0),6-(1,6),6-(6,6)]
   524       0.406835       0.406835       0.406835    6[6-(1,6),6-(6,8),6-(7,8)]
   525       1.650912       1.650912       1.650912    6[6-(6,6),7-(1,6),8-(63)]
   526       3.128543       3.128543       3.128543    6[1-(0),1-(0),6-(6,8),7-(1,6)]
   527       2.840948       2.840948       2.840948    6[6-(1,1,7),6-(1,6),8-(6)]
   528       1.944822       1.944822       1.944822    6[1-(0),6-(1,6),6-(6,8)]
   529       2.075098       2.075098       2.075098    6[1-(0),6-(1,6),6-(1,8)]
   530       2.975985       2.975985       2.975985    6[1-(0),6-(1,6),8-(6)]
   531        0.63086        0.63086        0.63086    6[1-(0),1-(0),6-(6,6,6),8-(6)]
   532      -1.687301      -1.687301      -1.687301    6[6-(1,6),6-(6,6),8-(6)]
   533      -2.033664      -2.033664      -2.033664    6[1-(0),6-(1,6),6-(6,8)]
   534      -3.436631      -3.436631      -3.436631    6[1-(0),6-(1,6),6-(1,6)]
   535      -4.312104      -4.312104      -4.312104    6[1-(0),6-(1,6),6-(1,6)]
   536      -3.884707      -3.884707      -3.884707    6[1-(0),6-(1,6),6-(6,6)]
   537      -2.615206      -2.615206      -2.615206    6[6-(1,6),6-(6,8),6-(7,8)]
   538      -2.308566      -2.308566      -2.308566    6[6-(6,6),7-(1,6),8-(63)]
   539      -8.975379      -8.975379      -8.975379    6[1-(0),1-(0),6-(6,8),7-(1,6)]
   540      -7.635966      -7.635966      -7.635966    6[6-(1,1,7),6-(1,6),8-(6)]
   541      -6.625442      -6.625442      -6.625442    6[1-(0),6-(1,6),6-(6,8)]
   542      -5.367064      -5.367064      -5.367064    6[1-(0),6-(1,6),6-(1,8)]
   543      -5.587924      -5.587924      -5.587924    6[1-(0),6-(1,6),8-(6)]
   544       2.299155       2.299155       2.299155    6[1-(0),1-(0),6-(6,6,6),8-(6)]
   545      -5.023849      -5.023849      -5.023849    6[6-(1,6),6-(6,6),8-(6)]
   546      -4.655242      -4.655242      -4.655242    6[1-(0),6-(1,6),6-(6,8)]
   547      -4.180178      -4.180178      -4.180178    6[1-(0),6-(1,6),6-(1,6)]
   548      -3.997455      -3.997455      -3.997455    6[1-(0),6-(1,6),6-(1,6)]
   549      -4.208764      -4.208764      -4.208764    6[1-(0),6-(1,6),6-(6,6)]
   550      -4.674295      -4.674295      -4.674295    6[6-(1,6),6-(6,8),6-(7,8)]
   551       2.918823       2.918823       2.918823    6[6-(6,6),7-(1,6),8-(63)]
   552       1.498391       1.498391       1.498391    6[1-(0),1-(0),6-(6,8),7-(1,6)]
   553       0.908927       0.908927       0.908927    6[6-(1,1,7),6-(1,6),8-(6)]
   554       1.512701       1.512701       1.512701    6[1-(0),6-(1,6),6-(6,8)]
   555       0.549854       0.549854       0.549854    6[1-(0),6-(1,6),6-(1,8)]
   556      -0.706941      -0.706941      -0.706941    6[1-(0),6-(1,6),8-(6)]
   557       7.123017       7.123017       7.123017    6[1-(0),1-(0),6-(6,6,6),8-(6)]
   558       7.458255       7.458255       7.458255    6[6-(1,6),6-(6,6),8-(6)]
   559       8.516447       8.516447       8.516447    6[1-(0),6-(1,6),6-(6,8)]
   560       9.233022       9.233022       9.233022    6[1-(0),6-(1,6),6-(1,6)]
   561       8.805609       8.805609       8.805609    6[1-(0),6-(1,6),6-(1,6)]
   562       7.640965       7.640965       7.640965    6[1-(0),6-(1,6),6-(6,6)]
   563       6.883078       6.883078       6.883078    6[6-(1,6),6-(6,8),6-(7,8)]
   564       5.683477       5.683477       5.683477    6[6-(6,6),7-(1,6),8-(63)]
   565        4.34882        4.34882        4.34882    6[1-(0),1-(0),6-(6,8),7-(1,6)]
   566       3.886464       3.886464       3.886464    6[6-(1,1,7),6-(1,6),8-(6)]
   567       3.168305       3.168305       3.168305    6[1-(0),6-(1,6),6-(6,8)]
   568       2.742489       2.742489       2.742489    6[1-(0),6-(1,6),6-(1,8)]
   569       3.319239       3.319239       3.319239    6[1-(0),6-(1,6),8-(6)]
   570       5.836028       5.836028       5.836028    6[1-(0),1-(0),6-(6,6,6),8-(6)]
   571        7.19768        7.19768        7.19768    6[6-(1,6),6-(6,6),8-(6)]
   572       6.117245       6.117245       6.117245    6[1-(0),6-(1,6),6-(6,8)]
   573       6.328558       6.328558       6.328558    6[1-(0),6-(1,6),6-(1,6)]
   574       7.448709       7.448709       7.448709    6[1-(0),6-(1,6),6-(1,6)]
   575       8.397269       8.397269       8.397269    6[1-(0),6-(1,6),6-(6,6)]
   576       8.351199       8.351199       8.351199    6[6-(1,6),6-(6,8),6-(7,8)]
   577       9.595288       9.595288       9.595288    6[6-(6,6),7-(1,6),8-(63)]
   578      11.072941      11.072941      11.072941    6[1-(0),1-(0),6-(6,8),7-(1,6)]
   579       10.78536       10.78536       10.78536    6[6-(1,1,7),6-(1,6),8-(6)]
   580       9.889248       9.889248       9.889248    6[1-(0),6-(1,6),6-(6,8)]
   581      10.019538      10.019538      10.019538    6[1-(0),6-(1,6),6-(1,8)]
   582      10.920418      10.920418      10.920418    6[1-(0),6-(1,6),8-(6)]
   583      -7.313423      -7.313423      -7.313423    6[1-(0),1-(0),6-(6,6,6),8-(6)]
   584      -9.631578      -9.631578      -9.631578    6[6-(1,6),6-(6,6),8-(6)]
   585      -9.977953      -9.977953      -9.977953    6[1-(0),6-(1,6),6-(6,8)]
   586     -11.380922     -11.380922     -11.380922    6[1-(0),6-(1,6),6-(1,6)]
   587      11.576613      11.576613      11.576613    6[1-(0),6-(1,6),6-(1,6)]
   588     -11.828981     -11.828981     -11.828981    6[1-(0),6-(1,6),6-(6,6)]
   589     -10.559476     -10.559476     -10.559476    6[6-(1,6),6-(6,8),6-(7,8)]
   590     -10.252823     -10.252823     -10.252823    6[6-(6,6),7-(1,6),8-(63)]
   591      -1.031119      -1.031119      -1.031119    6[1-(0),1-(0),6-(6,8),7-(1,6)]
   592       0.308297       0.308297       0.308297    6[6-(1,1,7),6-(1,6),8-(6)]
   593       1.318808       1.318808       1.318808    6[1-(0),6-(1,6),6-(6,8)]
   594       2.577195       2.577195       2.577195    6[1-(0),6-(1,6),6-(1,8)]
   595       2.356353       2.356353       2.356353    6[1-(0),6-(1,6),8-(6)]
   596      -5.645104      -5.645104      -5.645104    6[1-(0),1-(0),6-(6,6,6),8-(6)]
   597       2.920408       2.920408       2.920408    6[6-(1,6),6-(6,6),8-(6)]
   598       3.289026       3.289026       3.289026    6[1-(0),6-(1,6),6-(6,8)]
   599       3.764108       3.764108       3.764108    6[1-(0),6-(1,6),6-(1,6)]
   600       3.946834       3.946834       3.946834    6[1-(0),6-(1,6),6-(1,6)]
   601       3.735512       3.735512       3.735512    6[1-(0),6-(1,6),6-(6,6)]
   602       3.269965       3.269965       3.269965    6[6-(1,6),6-(6,8),6-(7,8)]
   603       2.918824       2.918824       2.918824    6[6-(6,6),7-(1,6),8-(63)]
   604      -6.445877      -6.445877      -6.445877    6[1-(0),1-(0),6-(6,8),7-(1,6)]
   605      -7.035355      -7.035355      -7.035355    6[6-(1,1,7),6-(1,6),8-(6)]
   606      -6.431596      -6.431596      -6.431596    6[1-(0),6-(1,6),6-(6,8)]
   607      -7.394457      -7.394457      -7.394457    6[1-(0),6-(1,6),6-(1,8)]
   608      -8.651245      -8.651245      -8.651245    6[1-(0),6-(1,6),8-(6)]
   609       9.930471       9.930471       9.930471    6[6-(1,1,8),6-(1,1,8),6-(1,1,8),6-(1,1,8)]
   610      13.902659      13.902659      13.902659    6[6-(1,1,8),6-(1,1,8),6-(1,1,8),6-(1,1,8)]
   611       -5.95812       -5.95812       -5.95812    6[6-(1,1,8),6-(1,1,8),6-(1,1,8),6-(1,1,8)]
   612       5.958379       5.958379       5.958379    6[6-(1,1,8),6-(1,1,8),6-(1,1,8),6-(1,1,8)]
   613       1.986159       1.986159       1.986159    6[6-(1,1,8),6-(1,1,8),6-(1,1,8),6-(1,1,8)]
   614      -1.986029      -1.986029      -1.986029    6[6-(1,1,8),6-(1,1,8),6-(1,1,8),6-(1,1,8)]
   615       9.469702       9.469702       9.469702    7[1-(0),6-(1,1,6),6-(6,8)]
   616      -2.252898      -2.252898      -2.252898    7[8-(0),8-(63),8-(63)]
   617       13.82321       13.82321       13.82321    7[1-(0),6-(1,1,6),6-(6,8)]
   618      14.090149      14.090149      14.090149    7[8-(0),8-(63),8-(63)]
   619       2.659902       2.659902       2.659902    7[1-(0),6-(1,1,6),6-(6,8)]
   620       9.399789       9.399789       9.399789    7[8-(0),8-(63),8-(63)]
   621      13.769198      13.769198      13.769198    7[1-(0),6-(1,1,6),6-(6,8)]
   622       2.596219       2.596219       2.596219    7[8-(0),8-(63),8-(63)]
   623      -6.418922      -6.418922      -6.418922    7[1-(0),6-(1,1,6),6-(6,8)]
   624      13.635761      13.635761      13.635761    7[8-(0),8-(63),8-(63)]
   625      -2.065404      -2.065404      -2.065404    7[1-(0),6-(1,1,6),6-(6,8)]
   626       6.145803       6.145803       6.145803    7[8-(0),8-(63),8-(63)]
   627      10.604149      10.604149      10.604149    7[1-(0),6-(1,1,6),6-(6,8)]
   628       1.455506       1.455506       1.455506    7[8-(0),8-(63),8-(63)]
   629       5.824942       5.824942       5.824942    7[1-(0),6-(1,1,6),6-(6,8)]
   630     -13.292305     -13.292305     -13.292305    7[8-(0),8-(63),8-(63)]
   631       1.525416       1.525416       1.525416    7[1-(0),6-(1,1,6),6-(6,8)]
   632       5.691358       5.691358       5.691358    7[8-(0),8-(63),8-(63)]
   633       5.878873       5.878873       5.878873    7[1-(0),6-(1,1,6),6-(6,8)]
   634      -1.798484      -1.798484      -1.798484    7[8-(0),8-(63),8-(63)]
   635      -5.284504      -5.284504      -5.284504    7[1-(0),6-(1,1,6),6-(6,8)]
   636      -6.488831      -6.488831      -6.488831    7[8-(0),8-(63),8-(63)]
   637      21.713474      21.713474      21.713474    7[1-(0),6-(1,1,6),6-(6,8)]
   638      -5.348031      -5.348031      -5.348031    7[8-(0),8-(63),8-(63)]
   639      13.441916      13.441916      13.441916    7[1-(0),6-(1,1,6),6-(6,8)]
   640      17.607858      17.607858      17.607858    7[8-(0),8-(63),8-(63)]
   641      -6.037627      -6.037627      -6.037627    7[1-(0),6-(1,1,6),6-(6,8)]
   642      10.118016      10.118016      10.118016    7[8-(0),8-(63),8-(63)]
   643       6.631996       6.631996       6.631996    7[1-(0),6-(1,1,6),6-(6,8)]
   644       5.427669       5.427669       5.427669    7[8-(0),8-(63),8-(63)]
   645       9.796974       9.796974       9.796974    7[1-(0),6-(1,1,6),6-(6,8)]
   646       6.568469       6.568469       6.568469    7[8-(0),8-(63),8-(63)]
   647      -2.446798      -2.446798      -2.446798    7[1-(0),6-(1,1,6),6-(6,8)]
   648       9.663602       9.663602       9.663602    7[8-(0),8-(63),8-(63)]
   649        1.90671        1.90671        1.90671    7[1-(0),6-(1,1,6),6-(6,8)]
   650       2.173649       2.173649       2.173649    7[8-(0),8-(63),8-(63)]
   651      -9.256598      -9.256598      -9.256598    7[1-(0),6-(1,1,6),6-(6,8)]
   652      -2.516711      -2.516711      -2.516711    7[8-(0),8-(63),8-(63)]
   653       1.852698       1.852698       1.852698    7[1-(0),6-(1,1,6),6-(6,8)]
   654      14.512719      14.512719      14.512719    7[8-(0),8-(63),8-(63)]
   655       5.497578       5.497578       5.497578    7[1-(0),6-(1,1,6),6-(6,8)]
   656       1.719261       1.719261       1.719261    7[8-(0),8-(63),8-(63)]
   657       9.851096       9.851096       9.851096    7[1-(0),6-(1,1,6),6-(6,8)]
   658      -5.770697      -5.770697      -5.770697    7[8-(0),8-(63),8-(63)]
   659      -1.312351      -1.312351      -1.312351    7[1-(0),6-(1,1,6),6-(6,8)]
   660      13.372006      13.372006      13.372006    7[8-(0),8-(63),8-(63)]
   661      -6.091558      -6.091558      -6.091558    7[1-(0),6-(1,1,6),6-(6,8)]
   662      -1.375805      -1.375805      -1.375805    7[8-(0),8-(63),8-(63)]
   663       9.000973       9.000973       9.000973    8[6-(6,7),63-(8,8,8,8,8,8,8,8)]
   664       7.968246       7.968246       7.968246    8[6-(1,6),6-(6,6)]
   665       10.65181       10.65181       10.65181    8[6-(1,1,6),6-(6,6)]
   666       6.620841       6.620841       6.620841    8[7-(8,8),63-(8,8,8,8,8,8,8,8)]
   667      -2.453097      -2.453097      -2.453097    8[7-(8,8),63-(8,8,8,8,8,8,8,8)]
   668      -3.080701      -3.080701      -3.080701    8[7-(8,8)]
   669      14.314183      14.314183      14.314183    8[6-(6,7),63-(8,8,8,8,8,8,8,8)]
   670      15.381866      15.381866      15.381866    8[6-(1,6),6-(6,6)]
   671      11.080826      11.080826      11.080826    8[6-(1,1,6),6-(6,6)]
   672      13.866117      13.866117      13.866117    8[7-(8,8),63-(8,8,8,8,8,8,8,8)]
   673      15.037119      15.037119      15.037119    8[7-(8,8),63-(8,8,8,8,8,8,8,8)]
   674      13.465719      13.465719      13.465719    8[7-(8,8)]
   675       8.848452       8.848452       8.848452    8[6-(6,7),63-(8,8,8,8,8,8,8,8)]
   676       4.930374       4.930374       4.930374    8[6-(1,6),6-(6,6)]
   677        11.5416        11.5416        11.5416    8[6-(1,1,6),6-(6,6)]
   678       9.712797       9.712797       9.712797    8[7-(8,8),63-(8,8,8,8,8,8,8,8)]
   679       8.379732       8.379732       8.379732    8[7-(8,8),63-(8,8,8,8,8,8,8,8)]
   680      10.208525      10.208525      10.208525    8[7-(8,8)]
   681       7.558404       7.558404       7.558404    8[6-(6,7),63-(8,8,8,8,8,8,8,8)]
   682      11.441527      11.441527      11.441527    8[6-(1,6),6-(6,6)]
   683      14.392023      14.392023      14.392023    8[6-(1,1,6),6-(6,6)]
   684      -6.366496      -6.366496      -6.366496    8[7-(8,8),63-(8,8,8,8,8,8,8,8)]
   685       2.869505       2.869505       2.869505    8[7-(8,8),63-(8,8,8,8,8,8,8,8)]
   686       3.239715       3.239715       3.239715    8[7-(8,8)]
   687      -6.887641      -6.887641      -6.887641    8[6-(6,7),63-(8,8,8,8,8,8,8,8)]
   688       -7.92041       -7.92041       -7.92041    8[6-(1,6),6-(6,6)]
   689      -5.236786      -5.236786      -5.236786    8[6-(1,1,6),6-(6,6)]
   690      -9.267753      -9.267753      -9.267753    8[7-(8,8),63-(8,8,8,8,8,8,8,8)]
   691      13.435556      13.435556      13.435556    8[7-(8,8),63-(8,8,8,8,8,8,8,8)]
   692      12.807969      12.807969      12.807969    8[7-(8,8)]
   693      -1.574442      -1.574442      -1.574442    8[6-(6,7),63-(8,8,8,8,8,8,8,8)]
   694      -0.506718      -0.506718      -0.506718    8[6-(1,6),6-(6,6)]
   695       -4.80779       -4.80779       -4.80779    8[6-(1,1,6),6-(6,6)]
   696       5.921766       5.921766       5.921766    8[7-(8,8),63-(8,8,8,8,8,8,8,8)]
   697       7.092766       7.092766       7.092766    8[7-(8,8),63-(8,8,8,8,8,8,8,8)]
   698       5.521387       5.521387       5.521387    8[7-(8,8)]
   699       0.904195       0.904195       0.904195    8[6-(6,7),63-(8,8,8,8,8,8,8,8)]
   700      12.874653      12.874653      12.874653    8[6-(1,6),6-(6,6)]
   701       3.597326       3.597326       3.597326    8[6-(1,1,6),6-(6,6)]
   702        1.76852        1.76852        1.76852    8[7-(8,8),63-(8,8,8,8,8,8,8,8)]
   703       0.435454       0.435454       0.435454    8[7-(8,8),63-(8,8,8,8,8,8,8,8)]
   704       2.264232       2.264232       2.264232    8[7-(8,8)]
   705      15.502652      15.502652      15.502652    8[6-(6,7),63-(8,8,8,8,8,8,8,8)]
   706        3.49724        3.49724        3.49724    8[6-(1,6),6-(6,6)]
   707       6.447768       6.447768       6.447768    8[6-(1,1,6),6-(6,6)]
   708       9.522232       9.522232       9.522232    8[7-(8,8),63-(8,8,8,8,8,8,8,8)]
   709     -13.019012     -13.019012     -13.019012    8[7-(8,8),63-(8,8,8,8,8,8,8,8)]
   710     -12.648822     -12.648822     -12.648822    8[7-(8,8)]
   711       1.056716       1.056716       1.056716    8[6-(6,7),63-(8,8,8,8,8,8,8,8)]
   712       0.023922       0.023922       0.023922    8[6-(1,6),6-(6,6)]
   713       2.707522       2.707522       2.707522    8[6-(1,1,6),6-(6,6)]
   714      -1.323407      -1.323407      -1.323407    8[7-(8,8),63-(8,8,8,8,8,8,8,8)]
   715       5.491169       5.491169       5.491169    8[7-(8,8),63-(8,8,8,8,8,8,8,8)]
   716       4.863554       4.863554       4.863554    8[7-(8,8)]
   717       6.369817       6.369817       6.369817    8[6-(6,7),63-(8,8,8,8,8,8,8,8)]
   718       7.437566       7.437566       7.437566    8[6-(1,6),6-(6,6)]
   719       3.136491       3.136491       3.136491    8[6-(1,1,6),6-(6,6)]
   720      -2.022505      -2.022505      -2.022505    8[7-(8,8),63-(8,8,8,8,8,8,8,8)]
   721      -0.851524      -0.851524      -0.851524    8[7-(8,8),63-(8,8,8,8,8,8,8,8)]
   722      -2.422912      -2.422912      -2.422912    8[7-(8,8)]
   723      16.792807      16.792807      16.792807    8[6-(6,7),63-(8,8,8,8,8,8,8,8)]
   724      -3.014007      -3.014007      -3.014007    8[6-(1,6),6-(6,6)]
   725      -4.347085      -4.347085      -4.347085    8[6-(1,1,6),6-(6,6)]
   726      -6.175832      -6.175832      -6.175832    8[7-(8,8),63-(8,8,8,8,8,8,8,8)]
   727      -7.508879      -7.508879      -7.508879    8[7-(8,8),63-(8,8,8,8,8,8,8,8)]
   728      -5.680093      -5.680093      -5.680093    8[7-(8,8)]
   729      -0.386081      -0.386081      -0.386081    8[6-(6,7),63-(8,8,8,8,8,8,8,8)]
   730      19.385778      19.385778      19.385778    8[6-(1,6),6-(6,6)]
   731      -1.496669      -1.496669      -1.496669    8[6-(1,1,6),6-(6,6)]
   732       1.577757       1.577757       1.577757    8[7-(8,8),63-(8,8,8,8,8,8,8,8)]
   733      -5.074755      -5.074755      -5.074755    8[7-(8,8),63-(8,8,8,8,8,8,8,8)]
   734      -4.704537      -4.704537      -4.704537    8[7-(8,8)]
   735     -10.859784     -10.859784     -10.859784    8[6-(6,7),63-(8,8,8,8,8,8,8,8)]
   736      11.940422      11.940422      11.940422    8[6-(1,6),6-(6,6)]
   737      14.624022      14.624022      14.624022    8[6-(1,1,6),6-(6,6)]
   738      10.593093      10.593093      10.593093    8[7-(8,8),63-(8,8,8,8,8,8,8,8)]
   739      17.407669      17.407669      17.407669    8[7-(8,8),63-(8,8,8,8,8,8,8,8)]
   740      16.780054      16.780054      16.780054    8[7-(8,8)]
   741      18.286317      18.286317      18.286317    8[6-(6,7),63-(8,8,8,8,8,8,8,8)]
   742      -4.478934      -4.478934      -4.478934    8[6-(1,6),6-(6,6)]
   743      15.052991      15.052991      15.052991    8[6-(1,1,6),6-(6,6)]
   744       9.893995       9.893995       9.893995    8[7-(8,8),63-(8,8,8,8,8,8,8,8)]
   745      11.064976      11.064976      11.064976    8[7-(8,8),63-(8,8,8,8,8,8,8,8)]
   746       9.493588       9.493588       9.493588    8[7-(8,8)]
   747       4.876307       4.876307       4.876307    8[6-(6,7),63-(8,8,8,8,8,8,8,8)]
   748       8.902493       8.902493       8.902493    8[6-(1,6),6-(6,6)]
   749       7.569415       7.569415       7.569415    8[6-(1,1,6),6-(6,6)]
   750       5.740668       5.740668       5.740668    8[7-(8,8),63-(8,8,8,8,8,8,8,8)]
   751       4.407621       4.407621       4.407621    8[7-(8,8),63-(8,8,8,8,8,8,8,8)]
   752       6.236407       6.236407       6.236407    8[7-(8,8)]
   753      11.530419      11.530419      11.530419    8[6-(6,7),63-(8,8,8,8,8,8,8,8)]
   754       7.469278       7.469278       7.469278    8[6-(1,6),6-(6,6)]
   755      10.419831      10.419831      10.419831    8[6-(1,1,6),6-(6,6)]
   756      13.494257      13.494257      13.494257    8[7-(8,8),63-(8,8,8,8,8,8,8,8)]
   757       6.841745       6.841745       6.841745    8[7-(8,8),63-(8,8,8,8,8,8,8,8)]
   758       7.211963       7.211963       7.211963    8[7-(8,8)]
   759      -2.915527      -2.915527      -2.915527    8[6-(6,7),63-(8,8,8,8,8,8,8,8)]
   760      -3.948254      -3.948254      -3.948254    8[6-(1,6),6-(6,6)]
   761       -1.26469       -1.26469       -1.26469    8[6-(1,1,6),6-(6,6)]
   762      18.537341      18.537341      18.537341    8[7-(8,8),63-(8,8,8,8,8,8,8,8)]
   763       9.463403       9.463403       9.463403    8[7-(8,8),63-(8,8,8,8,8,8,8,8)]
   764       8.835799       8.835799       8.835799    8[7-(8,8)]
   765       2.397683       2.397683       2.397683    8[6-(6,7),63-(8,8,8,8,8,8,8,8)]
   766       3.465366       3.465366       3.465366    8[6-(1,6),6-(6,6)]
   767      -0.835674      -0.835674      -0.835674    8[6-(1,1,6),6-(6,6)]
   768       1.949617       1.949617       1.949617    8[7-(8,8),63-(8,8,8,8,8,8,8,8)]
   769       3.120619       3.120619       3.120619    8[7-(8,8),63-(8,8,8,8,8,8,8,8)]
   770       1.549219       1.549219       1.549219    8[7-(8,8)]
   771      -3.068048      -3.068048      -3.068048    8[6-(6,7),63-(8,8,8,8,8,8,8,8)]
   772      -6.986126      -6.986126      -6.986126    8[6-(1,6),6-(6,6)]
   773        -0.3749        -0.3749        -0.3749    8[6-(1,1,6),6-(6,6)]
   774      -2.203703      -2.203703      -2.203703    8[7-(8,8),63-(8,8,8,8,8,8,8,8)]
   775      -3.536768      -3.536768      -3.536768    8[7-(8,8),63-(8,8,8,8,8,8,8,8)]
   776      -1.707975      -1.707975      -1.707975    8[7-(8,8)]
   777      -4.358096      -4.358096      -4.358096    8[6-(6,7),63-(8,8,8,8,8,8,8,8)]
   778      -0.474973      -0.474973      -0.474973    8[6-(1,6),6-(6,6)]
   779       2.475523       2.475523       2.475523    8[6-(1,1,6),6-(6,6)]
   780       5.550004       5.550004       5.550004    8[7-(8,8),63-(8,8,8,8,8,8,8,8)]
   781      14.786005      14.786005      14.786005    8[7-(8,8),63-(8,8,8,8,8,8,8,8)]
   782      15.156215      15.156215      15.156215    8[7-(8,8)]
   783       5.028859       5.028859       5.028859    8[6-(6,7),63-(8,8,8,8,8,8,8,8)]
   784        3.99609        3.99609        3.99609    8[6-(1,6),6-(6,6)]
   785       6.679714       6.679714       6.679714    8[6-(1,1,6),6-(6,6)]
   786       2.648747       2.648747       2.648747    8[7-(8,8),63-(8,8,8,8,8,8,8,8)]
   787       1.519056       1.519056       1.519056    8[7-(8,8),63-(8,8,8,8,8,8,8,8)]
   788       0.891469       0.891469       0.891469    8[7-(8,8)]
   789      10.342058      10.342058      10.342058    8[6-(6,7),63-(8,8,8,8,8,8,8,8)]
   790      11.409782      11.409782      11.409782    8[6-(1,6),6-(6,6)]
   791        7.10871        7.10871        7.10871    8[6-(1,1,6),6-(6,6)]
   792      17.838266      17.838266      17.838266    8[7-(8,8),63-(8,8,8,8,8,8,8,8)]
   793      -4.823734      -4.823734      -4.823734    8[7-(8,8),63-(8,8,8,8,8,8,8,8)]
   794      -6.395113      -6.395113      -6.395113    8[7-(8,8)]
   795     -11.012305     -11.012305     -11.012305    8[6-(6,7),63-(8,8,8,8,8,8,8,8)]
   796       0.958153       0.958153       0.958153    8[6-(1,6),6-(6,6)]
   797      -8.319174      -8.319174      -8.319174    8[6-(1,1,6),6-(6,6)]
   798      -10.14798      -10.14798      -10.14798    8[7-(8,8),63-(8,8,8,8,8,8,8,8)]
   799      12.351954      12.351954      12.351954    8[7-(8,8),63-(8,8,8,8,8,8,8,8)]
   800      14.180732      14.180732      14.180732    8[7-(8,8)]
   801       3.586152       3.586152       3.586152    8[6-(6,7),63-(8,8,8,8,8,8,8,8)]
   802       -8.41926       -8.41926       -8.41926    8[6-(1,6),6-(6,6)]
   803      -5.468732      -5.468732      -5.468732    8[6-(1,1,6),6-(6,6)]
   804      -2.394268      -2.394268      -2.394268    8[7-(8,8),63-(8,8,8,8,8,8,8,8)]
   805      -1.102512      -1.102512      -1.102512    8[7-(8,8),63-(8,8,8,8,8,8,8,8)]
   806      -0.732322      -0.732322      -0.732322    8[7-(8,8)]
