# Supplementary material for: A collection of forcefield precursors for metal–organic frameworks
Source: RSC Adv. 2019 Nov 13;9(63):36492–507. doi: 10.1039/c9ra07327b (PMC9075174; doi:10.1039/c9ra07327b)
Supplement: RA-009-C9RA07327B-s905 [file RA-009-C9RA07327B-s905.txt]

GUSNEN_clean_h

6.782000    0.000000    0.000000
0.000000    7.849000    0.000000
-2.530937    -3.924574    9.511541

     1            0.0            0.0            0.0    24[8-(24),8-(24),8-(6),8-(6),8-(6),8-(6)]
     2          3.391          3.391          3.391    24[8-(24),8-(24),8-(6),8-(6),8-(6),8-(6)]
     3       1.676192       1.676192       1.676192    6[6-(6,6),8-(24),8-(24)]
     4       3.189025       3.189025       3.189025    6[1-(0),6-(1,6),6-(6,6)]
     5       0.848303       0.848303       0.848303    6[1-(0),6-(1,6),6-(6,6)]
     6       1.923837       1.923837       1.923837    6[6-(1,6),6-(1,6),6-(8,8)]
     7      -0.816129      -0.816129      -0.816129    6[6-(6,6),8-(24),8-(24)]
     8       4.453038       4.453038       4.453038    6[1-(0),6-(1,6),6-(6,6)]
     9        0.01176        0.01176        0.01176    6[1-(0),6-(1,6),6-(6,6)]
    10      -1.063774      -1.063774      -1.063774    6[6-(1,6),6-(1,6),6-(8,8)]
    11       2.574871       2.574871       2.574871    6[6-(6,6),8-(24),8-(24)]
    12       1.062038       1.062038       1.062038    6[1-(0),6-(1,6),6-(6,6)]
    13        3.40276        3.40276        3.40276    6[1-(0),6-(1,6),6-(6,6)]
    14       2.327226       2.327226       2.327226    6[6-(1,6),6-(1,6),6-(8,8)]
    15       5.067192       5.067192       5.067192    6[6-(6,6),8-(24),8-(24)]
    16      -0.201975      -0.201975      -0.201975    6[1-(0),6-(1,6),6-(6,6)]
    17       4.239303       4.239303       4.239303    6[1-(0),6-(1,6),6-(6,6)]
    18       5.314837       5.314837       5.314837    6[6-(1,6),6-(1,6),6-(8,8)]
    19       2.673783       2.673783       2.673783    8[6-(6,8),24-(8,8,8,8,8)]
    20       0.590481       0.590481       0.590481    8[6-(6,8),24-(8,8,8,8,8)]
    21       -1.81372       -1.81372       -1.81372    8[6-(6,8),24-(8,8,8,8,8)]
    22       0.269582       0.269582       0.269582    8[6-(6,8),24-(8,8,8,8,8)]
    23        1.57728        1.57728        1.57728    8[6-(6,8),24-(8,8,8,8,8)]
    24       3.660582       3.660582       3.660582    8[6-(6,8),24-(8,8,8,8,8)]
    25       6.064783       6.064783       6.064783    8[6-(6,8),24-(8,8,8,8,8)]
    26       3.981481       3.981481       3.981481    8[6-(6,8),24-(8,8,8,8,8)]
    27         1.6955         1.6955         1.6955    8[24-(8,8,8,8,8),24-(8,8,8,8,8)]
    28         5.0865         5.0865         5.0865    8[24-(8,8,8,8,8),24-(8,8,8,8,8)]
    29       3.865477       3.865477       3.865477    1[6-(6,6)]
    30      -0.156407      -0.156407      -0.156407    1[6-(6,6)]
    31       3.776586       3.776586       3.776586    1[6-(6,6)]
    32        1.01647        1.01647        1.01647    1[6-(6,6)]
    33       0.285166       0.285166       0.285166    1[6-(6,6)]
    34       4.425172       4.425172       4.425172    1[6-(6,6)]
    35       0.574897       0.574897       0.574897    1[6-(6,6)]
    36       3.216891       3.216891       3.216891    1[6-(6,6)]
