# Supplementary material for: A collection of forcefield precursors for metal–organic frameworks
Source: RSC Adv. 2019 Nov 13;9(63):36492–507. doi: 10.1039/c9ra07327b (PMC9075174; doi:10.1039/c9ra07327b)
Supplement: RA-009-C9RA07327B-s906 [file RA-009-C9RA07327B-s906.txt]

GUVLAL_clean

13.728700    0.000000    0.000000
0.000000    27.800000    0.000000
0.000000    0.000000    45.481000

     1      11.761789      11.761789      11.761789    30[7-(6,6),7-(6,6),53-(0),53-(0)]
     2       8.818081       8.818081       8.818081    30[7-(6,6),7-(6,6),53-(0),53-(0)]
     3       9.121486       9.121486       9.121486    30[7-(6,6),7-(6,6),53-(0),53-(0)]
     4       1.966911       1.966911       1.966911    30[7-(6,6),7-(6,6),53-(0),53-(0)]
     5       4.910619       4.910619       4.910619    30[7-(6,6),7-(6,6),53-(0),53-(0)]
     6       4.607214       4.607214       4.607214    30[7-(6,6),7-(6,6),53-(0),53-(0)]
     7       4.897439       4.897439       4.897439    30[7-(6,6),7-(6,6),53-(0),53-(0)]
     8       1.953731       1.953731       1.953731    30[7-(6,6),7-(6,6),53-(0),53-(0)]
     9       2.257136       2.257136       2.257136    30[7-(6,6),7-(6,6),53-(0),53-(0)]
    10       8.831261       8.831261       8.831261    30[7-(6,6),7-(6,6),53-(0),53-(0)]
    11      11.774969      11.774969      11.774969    30[7-(6,6),7-(6,6),53-(0),53-(0)]
    12      11.471564      11.471564      11.471564    30[7-(6,6),7-(6,6),53-(0),53-(0)]
    13       1.966911       1.966911       1.966911    30[7-(6,6),7-(6,6),53-(0),53-(0)]
    14       4.910619       4.910619       4.910619    30[7-(6,6),7-(6,6),53-(0),53-(0)]
    15       4.607214       4.607214       4.607214    30[7-(6,6),7-(6,6),53-(0),53-(0)]
    16      11.761789      11.761789      11.761789    30[7-(6,6),7-(6,6),53-(0),53-(0)]
    17       8.818081       8.818081       8.818081    30[7-(6,6),7-(6,6),53-(0),53-(0)]
    18       9.121486       9.121486       9.121486    30[7-(6,6),7-(6,6),53-(0),53-(0)]
    19       8.831261       8.831261       8.831261    30[7-(6,6),7-(6,6),53-(0),53-(0)]
    20      11.774969      11.774969      11.774969    30[7-(6,6),7-(6,6),53-(0),53-(0)]
    21      11.471564      11.471564      11.471564    30[7-(6,6),7-(6,6),53-(0),53-(0)]
    22       4.897439       4.897439       4.897439    30[7-(6,6),7-(6,6),53-(0),53-(0)]
    23       1.953731       1.953731       1.953731    30[7-(6,6),7-(6,6),53-(0),53-(0)]
    24       2.257136       2.257136       2.257136    30[7-(6,6),7-(6,6),53-(0),53-(0)]
    25       0.892366       0.892366       0.892366    1[6-(6,7)]
    26       2.053814       2.053814       2.053814    1[6-(6,6)]
    27      11.202619      11.202619      11.202619    1[6-(6,7)]
    28      12.285814      12.285814      12.285814    1[6-(6,6)]
    29      11.032383      11.032383      11.032383    1[6-(6,7)]
    30      12.195204      12.195204      12.195204    1[6-(6,6)]
    31       0.490115       0.490115       0.490115    1[6-(6,7)]
    32       1.764138       1.764138       1.764138    1[6-(6,6)]
    33        6.76413        6.76413        6.76413    1[6-(6,7)]
    34       4.579894       4.579894       4.579894    1[6-(6,6)]
    35       6.747656       6.747656       6.747656    1[6-(6,7)]
    36       4.625199       4.625199       4.625199    1[6-(6,6)]
    37       8.093069       8.093069       8.093069    1[6-(6,7)]
    38       7.895375       7.895375       7.895375    1[6-(6,6)]
    39       8.539251       8.539251       8.539251    1[6-(6,7)]
    40       8.202898       8.202898       8.202898    1[6-(6,6)]
    41       9.030739       9.030739       9.030739    1[6-(6,7)]
    42       8.638098       8.638098       8.638098    1[6-(6,6)]
    43       8.001086       8.001086       8.001086    1[6-(6,7)]
    44        7.57687        7.57687        7.57687    1[6-(6,6)]
    45       6.463472       6.463472       6.463472    1[6-(6,7)]
    46       7.274838       7.274838       7.274838    1[6-(6,6)]
    47       5.726241       5.726241       5.726241    1[6-(6,7)]
    48       6.647437       6.647437       6.647437    1[6-(6,6)]
    49      12.836335      12.836335      12.836335    1[6-(6,7)]
    50      11.674886      11.674886      11.674886    1[6-(6,6)]
    51       2.526081       2.526081       2.526081    1[6-(6,7)]
    52       1.442886       1.442886       1.442886    1[6-(6,6)]
    53       2.696317       2.696317       2.696317    1[6-(6,7)]
    54       1.533496       1.533496       1.533496    1[6-(6,6)]
    55      13.238585      13.238585      13.238585    1[6-(6,7)]
    56      11.964562      11.964562      11.964562    1[6-(6,6)]
    57        6.96457        6.96457        6.96457    1[6-(6,7)]
    58       9.148806       9.148806       9.148806    1[6-(6,6)]
    59       6.981044       6.981044       6.981044    1[6-(6,7)]
    60       9.103501       9.103501       9.103501    1[6-(6,6)]
    61       5.635631       5.635631       5.635631    1[6-(6,7)]
    62       5.833325       5.833325       5.833325    1[6-(6,6)]
    63       5.189449       5.189449       5.189449    1[6-(6,7)]
    64       5.525802       5.525802       5.525802    1[6-(6,6)]
    65       4.697961       4.697961       4.697961    1[6-(6,7)]
    66       5.090602       5.090602       5.090602    1[6-(6,6)]
    67       5.727614       5.727614       5.727614    1[6-(6,7)]
    68        6.15183        6.15183        6.15183    1[6-(6,6)]
    69       7.265228       7.265228       7.265228    1[6-(6,7)]
    70       6.453862       6.453862       6.453862    1[6-(6,6)]
    71       8.002459       8.002459       8.002459    1[6-(6,7)]
    72       7.081263       7.081263       7.081263    1[6-(6,6)]
    73       7.756716       7.756716       7.756716    1[6-(6,7)]
    74       8.918164       8.918164       8.918164    1[6-(6,6)]
    75       4.338269       4.338269       4.338269    1[6-(6,7)]
    76       5.421464       5.421464       5.421464    1[6-(6,6)]
    77       4.168033       4.168033       4.168033    1[6-(6,7)]
    78       5.330854       5.330854       5.330854    1[6-(6,6)]
    79       7.354465       7.354465       7.354465    1[6-(6,7)]
    80       8.628488       8.628488       8.628488    1[6-(6,6)]
    81       13.62848       13.62848       13.62848    1[6-(6,7)]
    82      11.444244      11.444244      11.444244    1[6-(6,6)]
    83      13.612006      13.612006      13.612006    1[6-(6,7)]
    84      11.489549      11.489549      11.489549    1[6-(6,6)]
    85       1.228719       1.228719       1.228719    1[6-(6,7)]
    86       1.031025       1.031025       1.031025    1[6-(6,6)]
    87       1.674901       1.674901       1.674901    1[6-(6,7)]
    88       1.338548       1.338548       1.338548    1[6-(6,6)]
    89       2.166389       2.166389       2.166389    1[6-(6,7)]
    90       1.773748       1.773748       1.773748    1[6-(6,6)]
    91       1.136736       1.136736       1.136736    1[6-(6,7)]
    92        0.71252        0.71252        0.71252    1[6-(6,6)]
    93      13.327822      13.327822      13.327822    1[6-(6,7)]
    94       0.410488       0.410488       0.410488    1[6-(6,6)]
    95      12.590591      12.590591      12.590591    1[6-(6,7)]
    96      13.511787      13.511787      13.511787    1[6-(6,6)]
    97       5.971985       5.971985       5.971985    1[6-(6,7)]
    98       4.810536       4.810536       4.810536    1[6-(6,6)]
    99       9.390431       9.390431       9.390431    1[6-(6,7)]
   100       8.307236       8.307236       8.307236    1[6-(6,6)]
   101       9.560667       9.560667       9.560667    1[6-(6,7)]
   102       8.397846       8.397846       8.397846    1[6-(6,6)]
   103       6.374235       6.374235       6.374235    1[6-(6,7)]
   104       5.100212       5.100212       5.100212    1[6-(6,6)]
   105        0.10022        0.10022        0.10022    1[6-(6,7)]
   106       2.284456       2.284456       2.284456    1[6-(6,6)]
   107       0.116694       0.116694       0.116694    1[6-(6,7)]
   108       2.239151       2.239151       2.239151    1[6-(6,6)]
   109      12.499981      12.499981      12.499981    1[6-(6,7)]
   110      12.697675      12.697675      12.697675    1[6-(6,6)]
   111      12.053799      12.053799      12.053799    1[6-(6,7)]
   112      12.390152      12.390152      12.390152    1[6-(6,6)]
   113      11.562311      11.562311      11.562311    1[6-(6,7)]
   114      11.954952      11.954952      11.954952    1[6-(6,6)]
   115      12.591964      12.591964      12.591964    1[6-(6,7)]
   116       13.01618       13.01618       13.01618    1[6-(6,6)]
   117       0.400878       0.400878       0.400878    1[6-(6,7)]
   118      13.318212      13.318212      13.318212    1[6-(6,6)]
   119       1.138109       1.138109       1.138109    1[6-(6,7)]
   120       0.216913       0.216913       0.216913    1[6-(6,6)]
   121      12.836335      12.836335      12.836335    1[6-(6,7)]
   122      11.674886      11.674886      11.674886    1[6-(6,6)]
   123       2.526081       2.526081       2.526081    1[6-(6,7)]
   124       1.442886       1.442886       1.442886    1[6-(6,6)]
   125       2.696317       2.696317       2.696317    1[6-(6,7)]
   126       1.533496       1.533496       1.533496    1[6-(6,6)]
   127      13.238585      13.238585      13.238585    1[6-(6,7)]
   128      11.964562      11.964562      11.964562    1[6-(6,6)]
   129        6.96457        6.96457        6.96457    1[6-(6,7)]
   130       9.148806       9.148806       9.148806    1[6-(6,6)]
   131       6.981044       6.981044       6.981044    1[6-(6,7)]
   132       9.103501       9.103501       9.103501    1[6-(6,6)]
   133       5.635631       5.635631       5.635631    1[6-(6,7)]
   134       5.833325       5.833325       5.833325    1[6-(6,6)]
   135       5.189449       5.189449       5.189449    1[6-(6,7)]
   136       5.525802       5.525802       5.525802    1[6-(6,6)]
   137       4.697961       4.697961       4.697961    1[6-(6,7)]
   138       5.090602       5.090602       5.090602    1[6-(6,6)]
   139       5.727614       5.727614       5.727614    1[6-(6,7)]
   140        6.15183        6.15183        6.15183    1[6-(6,6)]
   141       7.265228       7.265228       7.265228    1[6-(6,7)]
   142       6.453862       6.453862       6.453862    1[6-(6,6)]
   143       8.002459       8.002459       8.002459    1[6-(6,7)]
   144       7.081263       7.081263       7.081263    1[6-(6,6)]
   145       0.892366       0.892366       0.892366    1[6-(6,7)]
   146       2.053814       2.053814       2.053814    1[6-(6,6)]
   147      11.202619      11.202619      11.202619    1[6-(6,7)]
   148      12.285814      12.285814      12.285814    1[6-(6,6)]
   149      11.032383      11.032383      11.032383    1[6-(6,7)]
   150      12.195204      12.195204      12.195204    1[6-(6,6)]
   151       0.490115       0.490115       0.490115    1[6-(6,7)]
   152       1.764138       1.764138       1.764138    1[6-(6,6)]
   153        6.76413        6.76413        6.76413    1[6-(6,7)]
   154       4.579894       4.579894       4.579894    1[6-(6,6)]
   155       6.747656       6.747656       6.747656    1[6-(6,7)]
   156       4.625199       4.625199       4.625199    1[6-(6,6)]
   157       8.093069       8.093069       8.093069    1[6-(6,7)]
   158       7.895375       7.895375       7.895375    1[6-(6,6)]
   159       8.539251       8.539251       8.539251    1[6-(6,7)]
   160       8.202898       8.202898       8.202898    1[6-(6,6)]
   161       9.030739       9.030739       9.030739    1[6-(6,7)]
   162       8.638098       8.638098       8.638098    1[6-(6,6)]
   163       8.001086       8.001086       8.001086    1[6-(6,7)]
   164        7.57687        7.57687        7.57687    1[6-(6,6)]
   165       6.463472       6.463472       6.463472    1[6-(6,7)]
   166       7.274838       7.274838       7.274838    1[6-(6,6)]
   167       5.726241       5.726241       5.726241    1[6-(6,7)]
   168       6.647437       6.647437       6.647437    1[6-(6,6)]
   169       5.971985       5.971985       5.971985    1[6-(6,7)]
   170       4.810536       4.810536       4.810536    1[6-(6,6)]
   171       9.390431       9.390431       9.390431    1[6-(6,7)]
   172       8.307236       8.307236       8.307236    1[6-(6,6)]
   173       9.560667       9.560667       9.560667    1[6-(6,7)]
   174       8.397846       8.397846       8.397846    1[6-(6,6)]
   175       6.374235       6.374235       6.374235    1[6-(6,7)]
   176       5.100212       5.100212       5.100212    1[6-(6,6)]
   177        0.10022        0.10022        0.10022    1[6-(6,7)]
   178       2.284456       2.284456       2.284456    1[6-(6,6)]
   179       0.116694       0.116694       0.116694    1[6-(6,7)]
   180       2.239151       2.239151       2.239151    1[6-(6,6)]
   181      12.499981      12.499981      12.499981    1[6-(6,7)]
   182      12.697675      12.697675      12.697675    1[6-(6,6)]
   183      12.053799      12.053799      12.053799    1[6-(6,7)]
   184      12.390152      12.390152      12.390152    1[6-(6,6)]
   185      11.562311      11.562311      11.562311    1[6-(6,7)]
   186      11.954952      11.954952      11.954952    1[6-(6,6)]
   187      12.591964      12.591964      12.591964    1[6-(6,7)]
   188       13.01618       13.01618       13.01618    1[6-(6,6)]
   189       0.400878       0.400878       0.400878    1[6-(6,7)]
   190      13.318212      13.318212      13.318212    1[6-(6,6)]
   191       1.138109       1.138109       1.138109    1[6-(6,7)]
   192       0.216913       0.216913       0.216913    1[6-(6,6)]
   193       7.756716       7.756716       7.756716    1[6-(6,7)]
   194       8.918164       8.918164       8.918164    1[6-(6,6)]
   195       4.338269       4.338269       4.338269    1[6-(6,7)]
   196       5.421464       5.421464       5.421464    1[6-(6,6)]
   197       4.168033       4.168033       4.168033    1[6-(6,7)]
   198       5.330854       5.330854       5.330854    1[6-(6,6)]
   199       7.354465       7.354465       7.354465    1[6-(6,7)]
   200       8.628488       8.628488       8.628488    1[6-(6,6)]
   201       13.62848       13.62848       13.62848    1[6-(6,7)]
   202      11.444244      11.444244      11.444244    1[6-(6,6)]
   203      13.612006      13.612006      13.612006    1[6-(6,7)]
   204      11.489549      11.489549      11.489549    1[6-(6,6)]
   205       1.228719       1.228719       1.228719    1[6-(6,7)]
   206       1.031025       1.031025       1.031025    1[6-(6,6)]
   207       1.674901       1.674901       1.674901    1[6-(6,7)]
   208       1.338548       1.338548       1.338548    1[6-(6,6)]
   209       2.166389       2.166389       2.166389    1[6-(6,7)]
   210       1.773748       1.773748       1.773748    1[6-(6,6)]
   211       1.136736       1.136736       1.136736    1[6-(6,7)]
   212        0.71252        0.71252        0.71252    1[6-(6,6)]
   213      13.327822      13.327822      13.327822    1[6-(6,7)]
   214       0.410488       0.410488       0.410488    1[6-(6,6)]
   215      12.590591      12.590591      12.590591    1[6-(6,7)]
   216      13.511787      13.511787      13.511787    1[6-(6,6)]
   217        0.40637        0.40637        0.40637    6[1-(0),6-(1,6),7-(6,30)]
   218       1.113398       1.113398       1.113398    6[1-(0),6-(1,7),6-(6,6)]
   219        12.1499        12.1499        12.1499    6[1-(0),6-(1,6),7-(6,30)]
   220      12.788284      12.788284      12.788284    6[1-(0),6-(1,7),6-(6,6)]
   221       0.422844       0.422844       0.422844    6[6-(1,6),6-(1,6),6-(7,7)]
   222       1.131245       1.131245       1.131245    6[6-(6,6),7-(6),7-(6)]
   223      11.950833      11.950833      11.950833    6[1-(0),6-(1,6),7-(6,30)]
   224      12.641387      12.641387      12.641387    6[1-(0),6-(1,7),6-(6,6)]
   225       0.075508       0.075508       0.075508    6[1-(0),6-(1,6),7-(6,30)]
   226       0.848434       0.848434       0.848434    6[1-(0),6-(1,7),6-(6,6)]
   227       0.266337       0.266337       0.266337    6[6-(1,6),6-(1,6),6-(7,7)]
   228       1.031025       1.031025       1.031025    6[6-(6,6),7-(6),7-(6)]
   229       6.316575       6.316575       6.316575    6[1-(0),6-(1,6),7-(6,30)]
   230        5.01784        5.01784        5.01784    6[1-(0),6-(1,7),6-(6,6)]
   231       6.308338       6.308338       6.308338    6[1-(0),6-(1,6),7-(6,30)]
   232       5.041179       5.041179       5.041179    6[1-(0),6-(1,7),6-(6,6)]
   233       4.373964       4.373964       4.373964    6[6-(1,6),6-(1,6),6-(7,7)]
   234       2.961281       2.961281       2.961281    6[6-(6,6),7-(6),7-(6)]
   235       8.171322       8.171322       8.171322    6[1-(0),6-(1,6),7-(6,30)]
   236       8.014815       8.014815       8.014815    6[1-(0),6-(1,7),6-(6,6)]
   237       8.411574       8.411574       8.411574    6[1-(0),6-(1,6),7-(6,30)]
   238       8.216627       8.216627       8.216627    6[1-(0),6-(1,7),6-(6,6)]
   239       8.043645       8.043645       8.043645    6[6-(1,6),6-(1,6),6-(7,7)]
   240       7.878901       7.878901       7.878901    6[6-(6,6),7-(6),7-(6)]
   241       8.736945       8.736945       8.736945    6[1-(0),6-(1,6),7-(6,30)]
   242       8.511794       8.511794       8.511794    6[1-(0),6-(1,7),6-(6,6)]
   243       8.135628       8.135628       8.135628    6[1-(0),6-(1,6),7-(6,30)]
   244       7.891257       7.891257       7.891257    6[1-(0),6-(1,7),6-(6,6)]
   245       8.101306       8.101306       8.101306    6[6-(1,6),6-(1,6),6-(7,7)]
   246       7.903613       7.903613       7.903613    6[6-(6,6),7-(6),7-(6)]
   247       6.471709       6.471709       6.471709    6[1-(0),6-(1,6),7-(6,30)]
   248       6.970061       6.970061       6.970061    6[1-(0),6-(1,7),6-(6,6)]
   249       6.061221       6.061221       6.061221    6[1-(0),6-(1,6),7-(6,30)]
   250       6.584285       6.584285       6.584285    6[1-(0),6-(1,7),6-(6,6)]
   251        7.00301        7.00301        7.00301    6[6-(1,6),6-(1,6),6-(7,7)]
   252         7.4286         7.4286         7.4286    6[6-(6,6),7-(6),7-(6)]
   253       13.32233       13.32233       13.32233    6[1-(0),6-(1,6),7-(6,30)]
   254      12.615302      12.615302      12.615302    6[1-(0),6-(1,7),6-(6,6)]
   255       1.578801       1.578801       1.578801    6[1-(0),6-(1,6),7-(6,30)]
   256       0.940416       0.940416       0.940416    6[1-(0),6-(1,7),6-(6,6)]
   257      13.305856      13.305856      13.305856    6[6-(1,6),6-(1,6),6-(7,7)]
   258      12.597455      12.597455      12.597455    6[6-(6,6),7-(6),7-(6)]
   259       1.777867       1.777867       1.777867    6[1-(0),6-(1,6),7-(6,30)]
   260       1.087313       1.087313       1.087313    6[1-(0),6-(1,7),6-(6,6)]
   261      13.653192      13.653192      13.653192    6[1-(0),6-(1,6),7-(6,30)]
   262      12.880266      12.880266      12.880266    6[1-(0),6-(1,7),6-(6,6)]
   263      13.462363      13.462363      13.462363    6[6-(1,6),6-(1,6),6-(7,7)]
   264      12.697675      12.697675      12.697675    6[6-(6,6),7-(6),7-(6)]
   265       7.412125       7.412125       7.412125    6[1-(0),6-(1,6),7-(6,30)]
   266        8.71086        8.71086        8.71086    6[1-(0),6-(1,7),6-(6,6)]
   267       7.420362       7.420362       7.420362    6[1-(0),6-(1,6),7-(6,30)]
   268       8.687521       8.687521       8.687521    6[1-(0),6-(1,7),6-(6,6)]
   269       9.354736       9.354736       9.354736    6[6-(1,6),6-(1,6),6-(7,7)]
   270      10.767419      10.767419      10.767419    6[6-(6,6),7-(6),7-(6)]
   271       5.557378       5.557378       5.557378    6[1-(0),6-(1,6),7-(6,30)]
   272       5.713885       5.713885       5.713885    6[1-(0),6-(1,7),6-(6,6)]
   273       5.317126       5.317126       5.317126    6[1-(0),6-(1,6),7-(6,30)]
   274       5.512073       5.512073       5.512073    6[1-(0),6-(1,7),6-(6,6)]
   275       5.685055       5.685055       5.685055    6[6-(1,6),6-(1,6),6-(7,7)]
   276       5.849799       5.849799       5.849799    6[6-(6,6),7-(6),7-(6)]
   277       4.991755       4.991755       4.991755    6[1-(0),6-(1,6),7-(6,30)]
   278       5.216906       5.216906       5.216906    6[1-(0),6-(1,7),6-(6,6)]
   279       5.593072       5.593072       5.593072    6[1-(0),6-(1,6),7-(6,30)]
   280       5.837443       5.837443       5.837443    6[1-(0),6-(1,7),6-(6,6)]
   281       5.627394       5.627394       5.627394    6[6-(1,6),6-(1,6),6-(7,7)]
   282       5.825087       5.825087       5.825087    6[6-(6,6),7-(6),7-(6)]
   283       7.256991       7.256991       7.256991    6[1-(0),6-(1,6),7-(6,30)]
   284       6.758639       6.758639       6.758639    6[1-(0),6-(1,7),6-(6,6)]
   285       7.667479       7.667479       7.667479    6[1-(0),6-(1,6),7-(6,30)]
   286       7.144415       7.144415       7.144415    6[1-(0),6-(1,7),6-(6,6)]
   287        6.72569        6.72569        6.72569    6[6-(1,6),6-(1,6),6-(7,7)]
   288         6.3001         6.3001         6.3001    6[6-(6,6),7-(6),7-(6)]
   289        7.27072        7.27072        7.27072    6[1-(0),6-(1,6),7-(6,30)]
   290       7.977748       7.977748       7.977748    6[1-(0),6-(1,7),6-(6,6)]
   291        5.28555        5.28555        5.28555    6[1-(0),6-(1,6),7-(6,30)]
   292       5.923934       5.923934       5.923934    6[1-(0),6-(1,7),6-(6,6)]
   293       7.287194       7.287194       7.287194    6[6-(1,6),6-(1,6),6-(7,7)]
   294       7.995595       7.995595       7.995595    6[6-(6,6),7-(6),7-(6)]
   295       5.086483       5.086483       5.086483    6[1-(0),6-(1,6),7-(6,30)]
   296       5.777037       5.777037       5.777037    6[1-(0),6-(1,7),6-(6,6)]
   297       6.939858       6.939858       6.939858    6[1-(0),6-(1,6),7-(6,30)]
   298       7.712784       7.712784       7.712784    6[1-(0),6-(1,7),6-(6,6)]
   299       7.130687       7.130687       7.130687    6[6-(1,6),6-(1,6),6-(7,7)]
   300       7.895375       7.895375       7.895375    6[6-(6,6),7-(6),7-(6)]
   301      13.180925      13.180925      13.180925    6[1-(0),6-(1,6),7-(6,30)]
   302       11.88219       11.88219       11.88219    6[1-(0),6-(1,7),6-(6,6)]
   303      13.172688      13.172688      13.172688    6[1-(0),6-(1,6),7-(6,30)]
   304      11.905529      11.905529      11.905529    6[1-(0),6-(1,7),6-(6,6)]
   305      11.238314      11.238314      11.238314    6[6-(1,6),6-(1,6),6-(7,7)]
   306       9.825631       9.825631       9.825631    6[6-(6,6),7-(6),7-(6)]
   307       1.306972       1.306972       1.306972    6[1-(0),6-(1,6),7-(6,30)]
   308       1.150465       1.150465       1.150465    6[1-(0),6-(1,7),6-(6,6)]
   309       1.547224       1.547224       1.547224    6[1-(0),6-(1,6),7-(6,30)]
   310       1.352277       1.352277       1.352277    6[1-(0),6-(1,7),6-(6,6)]
   311       1.179295       1.179295       1.179295    6[6-(1,6),6-(1,6),6-(7,7)]
   312       1.014551       1.014551       1.014551    6[6-(6,6),7-(6),7-(6)]
   313       1.872595       1.872595       1.872595    6[1-(0),6-(1,6),7-(6,30)]
   314       1.647444       1.647444       1.647444    6[1-(0),6-(1,7),6-(6,6)]
   315       1.271278       1.271278       1.271278    6[1-(0),6-(1,6),7-(6,30)]
   316       1.026907       1.026907       1.026907    6[1-(0),6-(1,7),6-(6,6)]
   317       1.236956       1.236956       1.236956    6[6-(1,6),6-(1,6),6-(7,7)]
   318       1.039263       1.039263       1.039263    6[6-(6,6),7-(6),7-(6)]
   319      13.336059      13.336059      13.336059    6[1-(0),6-(1,6),7-(6,30)]
   320       0.105711       0.105711       0.105711    6[1-(0),6-(1,7),6-(6,6)]
   321      12.925571      12.925571      12.925571    6[1-(0),6-(1,6),7-(6,30)]
   322      13.448635      13.448635      13.448635    6[1-(0),6-(1,7),6-(6,6)]
   323        0.13866        0.13866        0.13866    6[6-(1,6),6-(1,6),6-(7,7)]
   324        0.56425        0.56425        0.56425    6[6-(6,6),7-(6),7-(6)]
   325        6.45798        6.45798        6.45798    6[1-(0),6-(1,6),7-(6,30)]
   326       5.750952       5.750952       5.750952    6[1-(0),6-(1,7),6-(6,6)]
   327        8.44315        8.44315        8.44315    6[1-(0),6-(1,6),7-(6,30)]
   328       7.804766       7.804766       7.804766    6[1-(0),6-(1,7),6-(6,6)]
   329       6.441506       6.441506       6.441506    6[6-(1,6),6-(1,6),6-(7,7)]
   330       5.733105       5.733105       5.733105    6[6-(6,6),7-(6),7-(6)]
   331       8.642217       8.642217       8.642217    6[1-(0),6-(1,6),7-(6,30)]
   332       7.951663       7.951663       7.951663    6[1-(0),6-(1,7),6-(6,6)]
   333       6.788842       6.788842       6.788842    6[1-(0),6-(1,6),7-(6,30)]
   334       6.015916       6.015916       6.015916    6[1-(0),6-(1,7),6-(6,6)]
   335       6.598013       6.598013       6.598013    6[6-(1,6),6-(1,6),6-(7,7)]
   336       5.833325       5.833325       5.833325    6[6-(6,6),7-(6),7-(6)]
   337       0.547775       0.547775       0.547775    6[1-(0),6-(1,6),7-(6,30)]
   338        1.84651        1.84651        1.84651    6[1-(0),6-(1,7),6-(6,6)]
   339       0.556012       0.556012       0.556012    6[1-(0),6-(1,6),7-(6,30)]
   340       1.823171       1.823171       1.823171    6[1-(0),6-(1,7),6-(6,6)]
   341       2.490386       2.490386       2.490386    6[6-(1,6),6-(1,6),6-(7,7)]
   342       3.903069       3.903069       3.903069    6[6-(6,6),7-(6),7-(6)]
   343      12.421728      12.421728      12.421728    6[1-(0),6-(1,6),7-(6,30)]
   344      12.578235      12.578235      12.578235    6[1-(0),6-(1,7),6-(6,6)]
   345      12.181476      12.181476      12.181476    6[1-(0),6-(1,6),7-(6,30)]
   346      12.376423      12.376423      12.376423    6[1-(0),6-(1,7),6-(6,6)]
   347      12.549405      12.549405      12.549405    6[6-(1,6),6-(1,6),6-(7,7)]
   348      12.714149      12.714149      12.714149    6[6-(6,6),7-(6),7-(6)]
   349      11.856105      11.856105      11.856105    6[1-(0),6-(1,6),7-(6,30)]
   350      12.081256      12.081256      12.081256    6[1-(0),6-(1,7),6-(6,6)]
   351      12.457422      12.457422      12.457422    6[1-(0),6-(1,6),7-(6,30)]
   352      12.701793      12.701793      12.701793    6[1-(0),6-(1,7),6-(6,6)]
   353      12.491744      12.491744      12.491744    6[6-(1,6),6-(1,6),6-(7,7)]
   354      12.689437      12.689437      12.689437    6[6-(6,6),7-(6),7-(6)]
   355       0.392641       0.392641       0.392641    6[1-(0),6-(1,6),7-(6,30)]
   356      13.622989      13.622989      13.622989    6[1-(0),6-(1,7),6-(6,6)]
   357       0.803129       0.803129       0.803129    6[1-(0),6-(1,6),7-(6,30)]
   358       0.280065       0.280065       0.280065    6[1-(0),6-(1,7),6-(6,6)]
   359       13.59004       13.59004       13.59004    6[6-(1,6),6-(1,6),6-(7,7)]
   360       13.16445       13.16445       13.16445    6[6-(6,6),7-(6),7-(6)]
   361       13.32233       13.32233       13.32233    6[1-(0),6-(1,6),7-(6,30)]
   362      12.615302      12.615302      12.615302    6[1-(0),6-(1,7),6-(6,6)]
   363       1.578801       1.578801       1.578801    6[1-(0),6-(1,6),7-(6,30)]
   364       0.940416       0.940416       0.940416    6[1-(0),6-(1,7),6-(6,6)]
   365      13.305856      13.305856      13.305856    6[6-(1,6),6-(1,6),6-(7,7)]
   366      12.597455      12.597455      12.597455    6[6-(6,6),7-(6),7-(6)]
   367       1.777867       1.777867       1.777867    6[1-(0),6-(1,6),7-(6,30)]
   368       1.087313       1.087313       1.087313    6[1-(0),6-(1,7),6-(6,6)]
   369      13.653192      13.653192      13.653192    6[1-(0),6-(1,6),7-(6,30)]
   370      12.880266      12.880266      12.880266    6[1-(0),6-(1,7),6-(6,6)]
   371      13.462363      13.462363      13.462363    6[6-(1,6),6-(1,6),6-(7,7)]
   372      12.697675      12.697675      12.697675    6[6-(6,6),7-(6),7-(6)]
   373       7.412125       7.412125       7.412125    6[1-(0),6-(1,6),7-(6,30)]
   374        8.71086        8.71086        8.71086    6[1-(0),6-(1,7),6-(6,6)]
   375       7.420362       7.420362       7.420362    6[1-(0),6-(1,6),7-(6,30)]
   376       8.687521       8.687521       8.687521    6[1-(0),6-(1,7),6-(6,6)]
   377       9.354736       9.354736       9.354736    6[6-(1,6),6-(1,6),6-(7,7)]
   378      10.767419      10.767419      10.767419    6[6-(6,6),7-(6),7-(6)]
   379       5.557378       5.557378       5.557378    6[1-(0),6-(1,6),7-(6,30)]
   380       5.713885       5.713885       5.713885    6[1-(0),6-(1,7),6-(6,6)]
   381       5.317126       5.317126       5.317126    6[1-(0),6-(1,6),7-(6,30)]
   382       5.512073       5.512073       5.512073    6[1-(0),6-(1,7),6-(6,6)]
   383       5.685055       5.685055       5.685055    6[6-(1,6),6-(1,6),6-(7,7)]
   384       5.849799       5.849799       5.849799    6[6-(6,6),7-(6),7-(6)]
   385       4.991755       4.991755       4.991755    6[1-(0),6-(1,6),7-(6,30)]
   386       5.216906       5.216906       5.216906    6[1-(0),6-(1,7),6-(6,6)]
   387       5.593072       5.593072       5.593072    6[1-(0),6-(1,6),7-(6,30)]
   388       5.837443       5.837443       5.837443    6[1-(0),6-(1,7),6-(6,6)]
   389       5.627394       5.627394       5.627394    6[6-(1,6),6-(1,6),6-(7,7)]
   390       5.825087       5.825087       5.825087    6[6-(6,6),7-(6),7-(6)]
   391       7.256991       7.256991       7.256991    6[1-(0),6-(1,6),7-(6,30)]
   392       6.758639       6.758639       6.758639    6[1-(0),6-(1,7),6-(6,6)]
   393       7.667479       7.667479       7.667479    6[1-(0),6-(1,6),7-(6,30)]
   394       7.144415       7.144415       7.144415    6[1-(0),6-(1,7),6-(6,6)]
   395        6.72569        6.72569        6.72569    6[6-(1,6),6-(1,6),6-(7,7)]
   396         6.3001         6.3001         6.3001    6[6-(6,6),7-(6),7-(6)]
   397        0.40637        0.40637        0.40637    6[1-(0),6-(1,6),7-(6,30)]
   398       1.113398       1.113398       1.113398    6[1-(0),6-(1,7),6-(6,6)]
   399        12.1499        12.1499        12.1499    6[1-(0),6-(1,6),7-(6,30)]
   400      12.788284      12.788284      12.788284    6[1-(0),6-(1,7),6-(6,6)]
   401       0.422844       0.422844       0.422844    6[6-(1,6),6-(1,6),6-(7,7)]
   402       1.131245       1.131245       1.131245    6[6-(6,6),7-(6),7-(6)]
   403      11.950833      11.950833      11.950833    6[1-(0),6-(1,6),7-(6,30)]
   404      12.641387      12.641387      12.641387    6[1-(0),6-(1,7),6-(6,6)]
   405       0.075508       0.075508       0.075508    6[1-(0),6-(1,6),7-(6,30)]
   406       0.848434       0.848434       0.848434    6[1-(0),6-(1,7),6-(6,6)]
   407       0.266337       0.266337       0.266337    6[6-(1,6),6-(1,6),6-(7,7)]
   408       1.031025       1.031025       1.031025    6[6-(6,6),7-(6),7-(6)]
   409       6.316575       6.316575       6.316575    6[1-(0),6-(1,6),7-(6,30)]
   410        5.01784        5.01784        5.01784    6[1-(0),6-(1,7),6-(6,6)]
   411       6.308338       6.308338       6.308338    6[1-(0),6-(1,6),7-(6,30)]
   412       5.041179       5.041179       5.041179    6[1-(0),6-(1,7),6-(6,6)]
   413       4.373964       4.373964       4.373964    6[6-(1,6),6-(1,6),6-(7,7)]
   414       2.961281       2.961281       2.961281    6[6-(6,6),7-(6),7-(6)]
   415       8.171322       8.171322       8.171322    6[1-(0),6-(1,6),7-(6,30)]
   416       8.014815       8.014815       8.014815    6[1-(0),6-(1,7),6-(6,6)]
   417       8.411574       8.411574       8.411574    6[1-(0),6-(1,6),7-(6,30)]
   418       8.216627       8.216627       8.216627    6[1-(0),6-(1,7),6-(6,6)]
   419       8.043645       8.043645       8.043645    6[6-(1,6),6-(1,6),6-(7,7)]
   420       7.878901       7.878901       7.878901    6[6-(6,6),7-(6),7-(6)]
   421       8.736945       8.736945       8.736945    6[1-(0),6-(1,6),7-(6,30)]
   422       8.511794       8.511794       8.511794    6[1-(0),6-(1,7),6-(6,6)]
   423       8.135628       8.135628       8.135628    6[1-(0),6-(1,6),7-(6,30)]
   424       7.891257       7.891257       7.891257    6[1-(0),6-(1,7),6-(6,6)]
   425       8.101306       8.101306       8.101306    6[6-(1,6),6-(1,6),6-(7,7)]
   426       7.903613       7.903613       7.903613    6[6-(6,6),7-(6),7-(6)]
   427       6.471709       6.471709       6.471709    6[1-(0),6-(1,6),7-(6,30)]
   428       6.970061       6.970061       6.970061    6[1-(0),6-(1,7),6-(6,6)]
   429       6.061221       6.061221       6.061221    6[1-(0),6-(1,6),7-(6,30)]
   430       6.584285       6.584285       6.584285    6[1-(0),6-(1,7),6-(6,6)]
   431        7.00301        7.00301        7.00301    6[6-(1,6),6-(1,6),6-(7,7)]
   432         7.4286         7.4286         7.4286    6[6-(6,6),7-(6),7-(6)]
   433        6.45798        6.45798        6.45798    6[1-(0),6-(1,6),7-(6,30)]
   434       5.750952       5.750952       5.750952    6[1-(0),6-(1,7),6-(6,6)]
   435        8.44315        8.44315        8.44315    6[1-(0),6-(1,6),7-(6,30)]
   436       7.804766       7.804766       7.804766    6[1-(0),6-(1,7),6-(6,6)]
   437       6.441506       6.441506       6.441506    6[6-(1,6),6-(1,6),6-(7,7)]
   438       5.733105       5.733105       5.733105    6[6-(6,6),7-(6),7-(6)]
   439       8.642217       8.642217       8.642217    6[1-(0),6-(1,6),7-(6,30)]
   440       7.951663       7.951663       7.951663    6[1-(0),6-(1,7),6-(6,6)]
   441       6.788842       6.788842       6.788842    6[1-(0),6-(1,6),7-(6,30)]
   442       6.015916       6.015916       6.015916    6[1-(0),6-(1,7),6-(6,6)]
   443       6.598013       6.598013       6.598013    6[6-(1,6),6-(1,6),6-(7,7)]
   444       5.833325       5.833325       5.833325    6[6-(6,6),7-(6),7-(6)]
   445       0.547775       0.547775       0.547775    6[1-(0),6-(1,6),7-(6,30)]
   446        1.84651        1.84651        1.84651    6[1-(0),6-(1,7),6-(6,6)]
   447       0.556012       0.556012       0.556012    6[1-(0),6-(1,6),7-(6,30)]
   448       1.823171       1.823171       1.823171    6[1-(0),6-(1,7),6-(6,6)]
   449       2.490386       2.490386       2.490386    6[6-(1,6),6-(1,6),6-(7,7)]
   450       3.903069       3.903069       3.903069    6[6-(6,6),7-(6),7-(6)]
   451      12.421728      12.421728      12.421728    6[1-(0),6-(1,6),7-(6,30)]
   452      12.578235      12.578235      12.578235    6[1-(0),6-(1,7),6-(6,6)]
   453      12.181476      12.181476      12.181476    6[1-(0),6-(1,6),7-(6,30)]
   454      12.376423      12.376423      12.376423    6[1-(0),6-(1,7),6-(6,6)]
   455      12.549405      12.549405      12.549405    6[6-(1,6),6-(1,6),6-(7,7)]
   456      12.714149      12.714149      12.714149    6[6-(6,6),7-(6),7-(6)]
   457      11.856105      11.856105      11.856105    6[1-(0),6-(1,6),7-(6,30)]
   458      12.081256      12.081256      12.081256    6[1-(0),6-(1,7),6-(6,6)]
   459      12.457422      12.457422      12.457422    6[1-(0),6-(1,6),7-(6,30)]
   460      12.701793      12.701793      12.701793    6[1-(0),6-(1,7),6-(6,6)]
   461      12.491744      12.491744      12.491744    6[6-(1,6),6-(1,6),6-(7,7)]
   462      12.689437      12.689437      12.689437    6[6-(6,6),7-(6),7-(6)]
   463       0.392641       0.392641       0.392641    6[1-(0),6-(1,6),7-(6,30)]
   464      13.622989      13.622989      13.622989    6[1-(0),6-(1,7),6-(6,6)]
   465       0.803129       0.803129       0.803129    6[1-(0),6-(1,6),7-(6,30)]
   466       0.280065       0.280065       0.280065    6[1-(0),6-(1,7),6-(6,6)]
   467       13.59004       13.59004       13.59004    6[6-(1,6),6-(1,6),6-(7,7)]
   468       13.16445       13.16445       13.16445    6[6-(6,6),7-(6),7-(6)]
   469        7.27072        7.27072        7.27072    6[1-(0),6-(1,6),7-(6,30)]
   470       7.977748       7.977748       7.977748    6[1-(0),6-(1,7),6-(6,6)]
   471        5.28555        5.28555        5.28555    6[1-(0),6-(1,6),7-(6,30)]
   472       5.923934       5.923934       5.923934    6[1-(0),6-(1,7),6-(6,6)]
   473       7.287194       7.287194       7.287194    6[6-(1,6),6-(1,6),6-(7,7)]
   474       7.995595       7.995595       7.995595    6[6-(6,6),7-(6),7-(6)]
   475       5.086483       5.086483       5.086483    6[1-(0),6-(1,6),7-(6,30)]
   476       5.777037       5.777037       5.777037    6[1-(0),6-(1,7),6-(6,6)]
   477       6.939858       6.939858       6.939858    6[1-(0),6-(1,6),7-(6,30)]
   478       7.712784       7.712784       7.712784    6[1-(0),6-(1,7),6-(6,6)]
   479       7.130687       7.130687       7.130687    6[6-(1,6),6-(1,6),6-(7,7)]
   480       7.895375       7.895375       7.895375    6[6-(6,6),7-(6),7-(6)]
   481      13.180925      13.180925      13.180925    6[1-(0),6-(1,6),7-(6,30)]
   482       11.88219       11.88219       11.88219    6[1-(0),6-(1,7),6-(6,6)]
   483      13.172688      13.172688      13.172688    6[1-(0),6-(1,6),7-(6,30)]
   484      11.905529      11.905529      11.905529    6[1-(0),6-(1,7),6-(6,6)]
   485      11.238314      11.238314      11.238314    6[6-(1,6),6-(1,6),6-(7,7)]
   486       9.825631       9.825631       9.825631    6[6-(6,6),7-(6),7-(6)]
   487       1.306972       1.306972       1.306972    6[1-(0),6-(1,6),7-(6,30)]
   488       1.150465       1.150465       1.150465    6[1-(0),6-(1,7),6-(6,6)]
   489       1.547224       1.547224       1.547224    6[1-(0),6-(1,6),7-(6,30)]
   490       1.352277       1.352277       1.352277    6[1-(0),6-(1,7),6-(6,6)]
   491       1.179295       1.179295       1.179295    6[6-(1,6),6-(1,6),6-(7,7)]
   492       1.014551       1.014551       1.014551    6[6-(6,6),7-(6),7-(6)]
   493       1.872595       1.872595       1.872595    6[1-(0),6-(1,6),7-(6,30)]
   494       1.647444       1.647444       1.647444    6[1-(0),6-(1,7),6-(6,6)]
   495       1.271278       1.271278       1.271278    6[1-(0),6-(1,6),7-(6,30)]
   496       1.026907       1.026907       1.026907    6[1-(0),6-(1,7),6-(6,6)]
   497       1.236956       1.236956       1.236956    6[6-(1,6),6-(1,6),6-(7,7)]
   498       1.039263       1.039263       1.039263    6[6-(6,6),7-(6),7-(6)]
   499      13.336059      13.336059      13.336059    6[1-(0),6-(1,6),7-(6,30)]
   500       0.105711       0.105711       0.105711    6[1-(0),6-(1,7),6-(6,6)]
   501      12.925571      12.925571      12.925571    6[1-(0),6-(1,6),7-(6,30)]
   502      13.448635      13.448635      13.448635    6[1-(0),6-(1,7),6-(6,6)]
   503        0.13866        0.13866        0.13866    6[6-(1,6),6-(1,6),6-(7,7)]
   504        0.56425        0.56425        0.56425    6[6-(6,6),7-(6),7-(6)]
   505       9.555038       9.555038       9.555038    53[30-(7,7,53)]
   506       11.72225       11.72225       11.72225    53[30-(7,7,53)]
   507       9.966624       9.966624       9.966624    53[30-(7,7,53)]
   508       9.821787       9.821787       9.821787    53[30-(7,7,53)]
   509      11.603085      11.603085      11.603085    53[30-(7,7,53)]
   510       8.012756       8.012756       8.012756    53[30-(7,7,53)]
   511       4.173662       4.173662       4.173662    53[30-(7,7,53)]
   512        2.00645        2.00645        2.00645    53[30-(7,7,53)]
   513       3.762076       3.762076       3.762076    53[30-(7,7,53)]
   514       3.906913       3.906913       3.906913    53[30-(7,7,53)]
   515       2.125615       2.125615       2.125615    53[30-(7,7,53)]
   516       5.715944       5.715944       5.715944    53[30-(7,7,53)]
   517       2.690688       2.690688       2.690688    53[30-(7,7,53)]
   518         4.8579         4.8579         4.8579    53[30-(7,7,53)]
   519       3.102274       3.102274       3.102274    53[30-(7,7,53)]
   520       2.957437       2.957437       2.957437    53[30-(7,7,53)]
   521       4.738735       4.738735       4.738735    53[30-(7,7,53)]
   522       1.148406       1.148406       1.148406    53[30-(7,7,53)]
   523      11.038012      11.038012      11.038012    53[30-(7,7,53)]
   524         8.8708         8.8708         8.8708    53[30-(7,7,53)]
   525      10.626426      10.626426      10.626426    53[30-(7,7,53)]
   526      10.771263      10.771263      10.771263    53[30-(7,7,53)]
   527       8.989965       8.989965       8.989965    53[30-(7,7,53)]
   528      12.580294      12.580294      12.580294    53[30-(7,7,53)]
   529       4.173662       4.173662       4.173662    53[30-(7,7,53)]
   530        2.00645        2.00645        2.00645    53[30-(7,7,53)]
   531       3.762076       3.762076       3.762076    53[30-(7,7,53)]
   532       3.906913       3.906913       3.906913    53[30-(7,7,53)]
   533       2.125615       2.125615       2.125615    53[30-(7,7,53)]
   534       5.715944       5.715944       5.715944    53[30-(7,7,53)]
   535       9.555038       9.555038       9.555038    53[30-(7,7,53)]
   536       11.72225       11.72225       11.72225    53[30-(7,7,53)]
   537       9.966624       9.966624       9.966624    53[30-(7,7,53)]
   538       9.821787       9.821787       9.821787    53[30-(7,7,53)]
   539      11.603085      11.603085      11.603085    53[30-(7,7,53)]
   540       8.012756       8.012756       8.012756    53[30-(7,7,53)]
   541      11.038012      11.038012      11.038012    53[30-(7,7,53)]
   542         8.8708         8.8708         8.8708    53[30-(7,7,53)]
   543      10.626426      10.626426      10.626426    53[30-(7,7,53)]
   544      10.771263      10.771263      10.771263    53[30-(7,7,53)]
   545       8.989965       8.989965       8.989965    53[30-(7,7,53)]
   546      12.580294      12.580294      12.580294    53[30-(7,7,53)]
   547       2.690688       2.690688       2.690688    53[30-(7,7,53)]
   548         4.8579         4.8579         4.8579    53[30-(7,7,53)]
   549       3.102274       3.102274       3.102274    53[30-(7,7,53)]
   550       2.957437       2.957437       2.957437    53[30-(7,7,53)]
   551       4.738735       4.738735       4.738735    53[30-(7,7,53)]
   552       1.148406       1.148406       1.148406    53[30-(7,7,53)]
   553      12.807504      12.807504      12.807504    7[6-(1,6),6-(1,6),30-(7,53,53)]
   554      12.497236      12.497236      12.497236    7[6-(1,6),6-(1,6),30-(7,53,53)]
   555       6.943976       6.943976       6.943976    7[6-(1,6),6-(1,6),30-(7,53,53)]
   556       0.392641       0.392641       0.392641    7[6-(6,7),6-(6,7)]
   557       2.340743       2.340743       2.340743    7[6-(6,7),6-(6,7)]
   558       2.438217       2.438217       2.438217    7[6-(6,7),6-(6,7)]
   559       8.419812       8.419812       8.419812    7[6-(1,6),6-(1,6),30-(7,53,53)]
   560        8.56259        8.56259        8.56259    7[6-(1,6),6-(1,6),30-(7,53,53)]
   561       6.025526       6.025526       6.025526    7[6-(1,6),6-(1,6),30-(7,53,53)]
   562       8.054628       8.054628       8.054628    7[6-(6,7),6-(6,7)]
   563       7.594717       7.594717       7.594717    7[6-(6,7),6-(6,7)]
   564       7.565887       7.565887       7.565887    7[6-(6,7),6-(6,7)]
   565       0.921196       0.921196       0.921196    7[6-(1,6),6-(1,6),30-(7,53,53)]
   566       1.231464       1.231464       1.231464    7[6-(1,6),6-(1,6),30-(7,53,53)]
   567       6.784724       6.784724       6.784724    7[6-(1,6),6-(1,6),30-(7,53,53)]
   568      13.336059      13.336059      13.336059    7[6-(6,7),6-(6,7)]
   569      11.387957      11.387957      11.387957    7[6-(6,7),6-(6,7)]
   570      11.290483      11.290483      11.290483    7[6-(6,7),6-(6,7)]
   571       5.308888       5.308888       5.308888    7[6-(1,6),6-(1,6),30-(7,53,53)]
   572        5.16611        5.16611        5.16611    7[6-(1,6),6-(1,6),30-(7,53,53)]
   573       7.703174       7.703174       7.703174    7[6-(1,6),6-(1,6),30-(7,53,53)]
   574       5.674072       5.674072       5.674072    7[6-(6,7),6-(6,7)]
   575       6.133983       6.133983       6.133983    7[6-(6,7),6-(6,7)]
   576       6.162813       6.162813       6.162813    7[6-(6,7),6-(6,7)]
   577       5.943154       5.943154       5.943154    7[6-(1,6),6-(1,6),30-(7,53,53)]
   578       5.632886       5.632886       5.632886    7[6-(1,6),6-(1,6),30-(7,53,53)]
   579       0.079626       0.079626       0.079626    7[6-(1,6),6-(1,6),30-(7,53,53)]
   580       7.256991       7.256991       7.256991    7[6-(6,7),6-(6,7)]
   581       9.205093       9.205093       9.205093    7[6-(6,7),6-(6,7)]
   582       9.302567       9.302567       9.302567    7[6-(6,7),6-(6,7)]
   583       1.555462       1.555462       1.555462    7[6-(1,6),6-(1,6),30-(7,53,53)]
   584        1.69824        1.69824        1.69824    7[6-(1,6),6-(1,6),30-(7,53,53)]
   585      12.889876      12.889876      12.889876    7[6-(1,6),6-(1,6),30-(7,53,53)]
   586       1.190278       1.190278       1.190278    7[6-(6,7),6-(6,7)]
   587       0.730367       0.730367       0.730367    7[6-(6,7),6-(6,7)]
   588       0.701537       0.701537       0.701537    7[6-(6,7),6-(6,7)]
   589       7.785546       7.785546       7.785546    7[6-(1,6),6-(1,6),30-(7,53,53)]
   590       8.095814       8.095814       8.095814    7[6-(1,6),6-(1,6),30-(7,53,53)]
   591      13.649074      13.649074      13.649074    7[6-(1,6),6-(1,6),30-(7,53,53)]
   592       6.471709       6.471709       6.471709    7[6-(6,7),6-(6,7)]
   593       4.523607       4.523607       4.523607    7[6-(6,7),6-(6,7)]
   594       4.426133       4.426133       4.426133    7[6-(6,7),6-(6,7)]
   595      12.173238      12.173238      12.173238    7[6-(1,6),6-(1,6),30-(7,53,53)]
   596       12.03046       12.03046       12.03046    7[6-(1,6),6-(1,6),30-(7,53,53)]
   597       0.838824       0.838824       0.838824    7[6-(1,6),6-(1,6),30-(7,53,53)]
   598      12.538422      12.538422      12.538422    7[6-(6,7),6-(6,7)]
   599      12.998333      12.998333      12.998333    7[6-(6,7),6-(6,7)]
   600      13.027163      13.027163      13.027163    7[6-(6,7),6-(6,7)]
   601       0.921196       0.921196       0.921196    7[6-(1,6),6-(1,6),30-(7,53,53)]
   602       1.231464       1.231464       1.231464    7[6-(1,6),6-(1,6),30-(7,53,53)]
   603       6.784724       6.784724       6.784724    7[6-(1,6),6-(1,6),30-(7,53,53)]
   604      13.336059      13.336059      13.336059    7[6-(6,7),6-(6,7)]
   605      11.387957      11.387957      11.387957    7[6-(6,7),6-(6,7)]
   606      11.290483      11.290483      11.290483    7[6-(6,7),6-(6,7)]
   607       5.308888       5.308888       5.308888    7[6-(1,6),6-(1,6),30-(7,53,53)]
   608        5.16611        5.16611        5.16611    7[6-(1,6),6-(1,6),30-(7,53,53)]
   609       7.703174       7.703174       7.703174    7[6-(1,6),6-(1,6),30-(7,53,53)]
   610       5.674072       5.674072       5.674072    7[6-(6,7),6-(6,7)]
   611       6.133983       6.133983       6.133983    7[6-(6,7),6-(6,7)]
   612       6.162813       6.162813       6.162813    7[6-(6,7),6-(6,7)]
   613      12.807504      12.807504      12.807504    7[6-(1,6),6-(1,6),30-(7,53,53)]
   614      12.497236      12.497236      12.497236    7[6-(1,6),6-(1,6),30-(7,53,53)]
   615       6.943976       6.943976       6.943976    7[6-(1,6),6-(1,6),30-(7,53,53)]
   616       0.392641       0.392641       0.392641    7[6-(6,7),6-(6,7)]
   617       2.340743       2.340743       2.340743    7[6-(6,7),6-(6,7)]
   618       2.438217       2.438217       2.438217    7[6-(6,7),6-(6,7)]
   619       8.419812       8.419812       8.419812    7[6-(1,6),6-(1,6),30-(7,53,53)]
   620        8.56259        8.56259        8.56259    7[6-(1,6),6-(1,6),30-(7,53,53)]
   621       6.025526       6.025526       6.025526    7[6-(1,6),6-(1,6),30-(7,53,53)]
   622       8.054628       8.054628       8.054628    7[6-(6,7),6-(6,7)]
   623       7.594717       7.594717       7.594717    7[6-(6,7),6-(6,7)]
   624       7.565887       7.565887       7.565887    7[6-(6,7),6-(6,7)]
   625       7.785546       7.785546       7.785546    7[6-(1,6),6-(1,6),30-(7,53,53)]
   626       8.095814       8.095814       8.095814    7[6-(1,6),6-(1,6),30-(7,53,53)]
   627      13.649074      13.649074      13.649074    7[6-(1,6),6-(1,6),30-(7,53,53)]
   628       6.471709       6.471709       6.471709    7[6-(6,7),6-(6,7)]
   629       4.523607       4.523607       4.523607    7[6-(6,7),6-(6,7)]
   630       4.426133       4.426133       4.426133    7[6-(6,7),6-(6,7)]
   631      12.173238      12.173238      12.173238    7[6-(1,6),6-(1,6),30-(7,53,53)]
   632       12.03046       12.03046       12.03046    7[6-(1,6),6-(1,6),30-(7,53,53)]
   633       0.838824       0.838824       0.838824    7[6-(1,6),6-(1,6),30-(7,53,53)]
   634      12.538422      12.538422      12.538422    7[6-(6,7),6-(6,7)]
   635      12.998333      12.998333      12.998333    7[6-(6,7),6-(6,7)]
   636      13.027163      13.027163      13.027163    7[6-(6,7),6-(6,7)]
   637       5.943154       5.943154       5.943154    7[6-(1,6),6-(1,6),30-(7,53,53)]
   638       5.632886       5.632886       5.632886    7[6-(1,6),6-(1,6),30-(7,53,53)]
   639       0.079626       0.079626       0.079626    7[6-(1,6),6-(1,6),30-(7,53,53)]
   640       7.256991       7.256991       7.256991    7[6-(6,7),6-(6,7)]
   641       9.205093       9.205093       9.205093    7[6-(6,7),6-(6,7)]
   642       9.302567       9.302567       9.302567    7[6-(6,7),6-(6,7)]
   643       1.555462       1.555462       1.555462    7[6-(1,6),6-(1,6),30-(7,53,53)]
   644        1.69824        1.69824        1.69824    7[6-(1,6),6-(1,6),30-(7,53,53)]
   645      12.889876      12.889876      12.889876    7[6-(1,6),6-(1,6),30-(7,53,53)]
   646       1.190278       1.190278       1.190278    7[6-(6,7),6-(6,7)]
   647       0.730367       0.730367       0.730367    7[6-(6,7),6-(6,7)]
   648       0.701537       0.701537       0.701537    7[6-(6,7),6-(6,7)]
