# Supplementary material for: A collection of forcefield precursors for metal–organic frameworks
Source: RSC Adv. 2019 Nov 13;9(63):36492–507. doi: 10.1039/c9ra07327b (PMC9075174; doi:10.1039/c9ra07327b)
Supplement: RA-009-C9RA07327B-s907 [file RA-009-C9RA07327B-s907.txt]

GUWDUY_clean

13.447000    0.000000    0.000000
5.648282    12.497925    0.000000
6.291570    0.021932    12.842674

     1       9.003577       9.003577       9.003577    57[7-(6,6),7-(6,6),17-(0),17-(0),17-(57),17-(57)]
     2      16.383275      16.383275      16.383275    57[7-(6,6),7-(6,6),17-(0),17-(0),17-(57),17-(57)]
     3       7.889759       7.889759       7.889759    1[6-(6,6)]
     4       8.908749       8.908749       8.908749    1[6-(6,7)]
     5      10.267147      10.267147      10.267147    1[6-(6,7)]
     6      18.258544      18.258544      18.258544    1[6-(6,6)]
     7      17.852697      17.852697      17.852697    1[6-(6,6)]
     8      13.461042      13.461042      13.461042    1[6-(6,7)]
     9      18.925574      18.925574      18.925574    1[6-(6,6)]
    10      12.556673      12.556673      12.556673    1[6-(6,7)]
    11      12.859363      12.859363      12.859363    1[6-(6,6)]
    12      17.128418      17.128418      17.128418    1[6-(6,7)]
    13      13.689311      13.689311      13.689311    1[6-(6,7)]
    14      12.404069      12.404069      12.404069    1[6-(6,6)]
    15      12.518644      12.518644      12.518644    1[6-(6,6)]
    16      10.375394      10.375394      10.375394    1[6-(6,6)]
    17      11.513073      11.513073      11.513073    1[6-(6,7)]
    18       5.023016       5.023016       5.023016    1[6-(6,6)]
    19       17.13981       17.13981       17.13981    1[6-(6,7)]
    20       6.142713       6.142713       6.142713    1[6-(6,7)]
    21       5.710945       5.710945       5.710945    1[6-(6,7)]
    22       3.512974       3.512974       3.512974    1[6-(6,6)]
    23      17.497093      17.497093      17.497093    1[6-(6,6)]
    24      16.478103      16.478103      16.478103    1[6-(6,7)]
    25      15.119705      15.119705      15.119705    1[6-(6,7)]
    26       7.128308       7.128308       7.128308    1[6-(6,6)]
    27       7.534155       7.534155       7.534155    1[6-(6,6)]
    28       11.92581       11.92581       11.92581    1[6-(6,7)]
    29       6.461278       6.461278       6.461278    1[6-(6,6)]
    30      12.830179      12.830179      12.830179    1[6-(6,7)]
    31      12.527489      12.527489      12.527489    1[6-(6,6)]
    32       8.258434       8.258434       8.258434    1[6-(6,7)]
    33      11.697541      11.697541      11.697541    1[6-(6,7)]
    34      12.982783      12.982783      12.982783    1[6-(6,6)]
    35      12.868208      12.868208      12.868208    1[6-(6,6)]
    36      15.011458      15.011458      15.011458    1[6-(6,6)]
    37      13.873779      13.873779      13.873779    1[6-(6,7)]
    38      20.363836      20.363836      20.363836    1[6-(6,6)]
    39       8.247042       8.247042       8.247042    1[6-(6,7)]
    40      19.244139      19.244139      19.244139    1[6-(6,7)]
    41      19.675907      19.675907      19.675907    1[6-(6,7)]
    42      21.873878      21.873878      21.873878    1[6-(6,6)]
    43       7.497501       7.497501       7.497501    6[1-(0),6-(1,7),6-(6,6)]
    44      12.596482      12.596482      12.596482    6[6-(1,6),6-(1,6),6-(6,6)]
    45      12.861278      12.861278      12.861278    6[6-(1,6),6-(1,6),6-(6,6)]
    46       6.314546       6.314546       6.314546    6[6-(1,6),6-(1,6),6-(6,6)]
    47       8.102166       8.102166       8.102166    6[1-(0),6-(1,6),7-(6)]
    48      10.886891      10.886891      10.886891    6[1-(0),6-(1,6),7-(6)]
    49       12.08075       12.08075       12.08075    6[6-(1,6),6-(1,6),6-(6,6)]
    50      11.911362      11.911362      11.911362    6[1-(0),6-(1,7),6-(6,6)]
    51      11.589435      11.589435      11.589435    6[1-(0),6-(1,7),6-(6,6)]
    52      13.322541      13.322541      13.322541    6[1-(0),6-(1,6),7-(6,57)]
    53      18.319496      18.319496      18.319496    6[1-(0),6-(1,7),6-(6,6)]
    54      11.854874      11.854874      11.854874    6[1-(0),6-(1,6),7-(6,57)]
    55      12.962118      12.962118      12.962118    6[1-(0),6-(1,7),6-(6,6)]
    56      17.245953      17.245953      17.245953    6[1-(0),6-(1,6),7-(6)]
    57       3.851793       3.851793       3.851793    6[6-(1,6),6-(1,6),6-(6,6)]
    58      13.469902      13.469902      13.469902    6[1-(0),6-(1,6),7-(6,57)]
    59      12.064269      12.064269      12.064269    6[1-(0),6-(1,7),6-(6,6)]
    60      12.777216      12.777216      12.777216    6[1-(0),6-(1,7),6-(6,6)]
    61       10.54672       10.54672       10.54672    6[1-(0),6-(1,7),6-(6,6)]
    62        11.5491        11.5491        11.5491    6[1-(0),6-(1,6),7-(6)]
    63       5.827597       5.827597       5.827597    6[1-(0),6-(1,7),6-(6,6)]
    64      17.436789      17.436789      17.436789    6[1-(0),6-(1,6),7-(6)]
    65       6.504612       6.504612       6.504612    6[1-(0),6-(1,6),7-(6)]
    66       5.516765       5.516765       5.516765    6[1-(0),6-(1,6),7-(6,57)]
    67       4.193557       4.193557       4.193557    6[1-(0),6-(1,7),6-(6,6)]
    68      17.889351      17.889351      17.889351    6[1-(0),6-(1,7),6-(6,6)]
    69       12.79037       12.79037       12.79037    6[6-(1,6),6-(1,6),6-(6,6)]
    70      12.525574      12.525574      12.525574    6[6-(1,6),6-(1,6),6-(6,6)]
    71      19.072306      19.072306      19.072306    6[6-(1,6),6-(1,6),6-(6,6)]
    72      17.284686      17.284686      17.284686    6[1-(0),6-(1,6),7-(6)]
    73      14.499961      14.499961      14.499961    6[1-(0),6-(1,6),7-(6)]
    74      13.306102      13.306102      13.306102    6[6-(1,6),6-(1,6),6-(6,6)]
    75       13.47549       13.47549       13.47549    6[1-(0),6-(1,7),6-(6,6)]
    76      13.797417      13.797417      13.797417    6[1-(0),6-(1,7),6-(6,6)]
    77      12.064311      12.064311      12.064311    6[1-(0),6-(1,6),7-(6,57)]
    78       7.067356       7.067356       7.067356    6[1-(0),6-(1,7),6-(6,6)]
    79      13.531978      13.531978      13.531978    6[1-(0),6-(1,6),7-(6,57)]
    80      12.424734      12.424734      12.424734    6[1-(0),6-(1,7),6-(6,6)]
    81       8.140899       8.140899       8.140899    6[1-(0),6-(1,6),7-(6)]
    82      21.535059      21.535059      21.535059    6[6-(1,6),6-(1,6),6-(6,6)]
    83       11.91695       11.91695       11.91695    6[1-(0),6-(1,6),7-(6,57)]
    84      13.322583      13.322583      13.322583    6[1-(0),6-(1,7),6-(6,6)]
    85      12.609636      12.609636      12.609636    6[1-(0),6-(1,7),6-(6,6)]
    86      14.840132      14.840132      14.840132    6[1-(0),6-(1,7),6-(6,6)]
    87      13.837752      13.837752      13.837752    6[1-(0),6-(1,6),7-(6)]
    88      19.559255      19.559255      19.559255    6[1-(0),6-(1,7),6-(6,6)]
    89       7.950063       7.950063       7.950063    6[1-(0),6-(1,6),7-(6)]
    90       18.88224       18.88224       18.88224    6[1-(0),6-(1,6),7-(6)]
    91      19.870087      19.870087      19.870087    6[1-(0),6-(1,6),7-(6,57)]
    92      21.193295      21.193295      21.193295    6[1-(0),6-(1,7),6-(6,6)]
    93      10.710939      10.710939      10.710939    7[6-(1,6),6-(1,6)]
    94      13.675182      13.675182      13.675182    7[6-(1,6),6-(1,6),57-(7,17,17,17,17)]
    95       7.642597       7.642597       7.642597    7[6-(1,6),6-(1,6)]
    96       6.534586       6.534586       6.534586    7[6-(1,6),6-(1,6),57-(7,17,17,17,17)]
    97      11.100942      11.100942      11.100942    7[6-(1,6),6-(1,6)]
    98      14.675913      14.675913      14.675913    7[6-(1,6),6-(1,6)]
    99       11.71167       11.71167       11.71167    7[6-(1,6),6-(1,6),57-(7,17,17,17,17)]
   100      17.744255      17.744255      17.744255    7[6-(1,6),6-(1,6)]
   101      18.852266      18.852266      18.852266    7[6-(1,6),6-(1,6),57-(7,17,17,17,17)]
   102       14.28591       14.28591       14.28591    7[6-(1,6),6-(1,6)]
   103      16.179216      16.179216      16.179216    17[57-(7,7,17,17,17),57-(7,7,17,17,17)]
   104       7.661577       7.661577       7.661577    17[57-(7,7,17,17,17)]
   105      11.165998      11.165998      11.165998    17[57-(7,7,17,17,17)]
   106       9.207636       9.207636       9.207636    17[57-(7,7,17,17,17),57-(7,7,17,17,17)]
   107      17.725275      17.725275      17.725275    17[57-(7,7,17,17,17)]
   108      14.220854      14.220854      14.220854    17[57-(7,7,17,17,17)]
