# Supplementary material for: A collection of forcefield precursors for metal–organic frameworks
Source: RSC Adv. 2019 Nov 13;9(63):36492–507. doi: 10.1039/c9ra07327b (PMC9075174; doi:10.1039/c9ra07327b)
Supplement: RA-009-C9RA07327B-s908 [file RA-009-C9RA07327B-s908.txt]

GUXJUF_clean

13.847400    0.000000    0.000000
0.000000    32.653000    0.000000
0.000000    -3.613324    18.178673

     1       4.664497       4.664497       4.664497    29[7-(6,6),7-(6,6),8-(6),8-(6)]
     2       9.345887       9.345887       9.345887    29[7-(6,6),7-(6,6),8-(6),8-(6)]
     3       0.048604       0.048604       0.048604    29[8-(6),8-(6),8-(6),8-(6)]
     4       2.368598       2.368598       2.368598    29[7-(6,6),7-(6,6),8-(6),8-(6)]
     5      11.416074      11.416074      11.416074    29[7-(6,6),7-(6,6),8-(6),8-(6)]
     6      11.588197      11.588197      11.588197    29[7-(6,6),7-(6,6),8-(6),8-(6)]
     7       2.422187       2.422187       2.422187    29[7-(6,6),7-(6,6),8-(6),8-(6)]
     8       6.972304       6.972304       6.972304    29[8-(6),8-(6),8-(6),8-(6)]
     9       9.292298       9.292298       9.292298    29[7-(6,6),7-(6,6),8-(6),8-(6)]
    10       4.492374       4.492374       4.492374    29[7-(6,6),7-(6,6),8-(6),8-(6)]
    11       9.182903       9.182903       9.182903    29[7-(6,6),7-(6,6),8-(6),8-(6)]
    12       4.501513       4.501513       4.501513    29[7-(6,6),7-(6,6),8-(6),8-(6)]
    13      13.798796      13.798796      13.798796    29[8-(6),8-(6),8-(6),8-(6)]
    14      11.478802      11.478802      11.478802    29[7-(6,6),7-(6,6),8-(6),8-(6)]
    15       2.431326       2.431326       2.431326    29[7-(6,6),7-(6,6),8-(6),8-(6)]
    16       2.259203       2.259203       2.259203    29[7-(6,6),7-(6,6),8-(6),8-(6)]
    17      11.425213      11.425213      11.425213    29[7-(6,6),7-(6,6),8-(6),8-(6)]
    18       6.875096       6.875096       6.875096    29[8-(6),8-(6),8-(6),8-(6)]
    19       4.555102       4.555102       4.555102    29[7-(6,6),7-(6,6),8-(6),8-(6)]
    20       9.355026       9.355026       9.355026    29[7-(6,6),7-(6,6),8-(6),8-(6)]
    21            0.0            0.0            0.0    29[8-(6),8-(6),8-(6),8-(6)]
    22         6.9237         6.9237         6.9237    29[8-(6),8-(6),8-(6),8-(6)]
    23         6.9237         6.9237         6.9237    29[8-(6),8-(6),8-(6),8-(6)]
    24            0.0            0.0            0.0    29[8-(6),8-(6),8-(6),8-(6)]
    25      12.637137      12.637137      12.637137    1[6-(1,1,6)]
    26      13.744929      13.744929      13.744929    1[6-(1,1,6)]
    27       0.101086       0.101086       0.101086    1[6-(1,1,6)]
    28       4.280231       4.280231       4.280231    1[6-(1,1,6)]
    29       4.360546       4.360546       4.360546    1[6-(1,1,6)]
    30       4.237304       4.237304       4.237304    1[6-(1,1,6)]
    31       3.366303       3.366303       3.366303    1[6-(6,6)]
    32       2.333287       2.333287       2.333287    1[6-(6,6)]
    33       3.466004       3.466004       3.466004    1[6-(6,7)]
    34       4.476864       4.476864       4.476864    1[6-(6,7)]
    35       3.975589       3.975589       3.975589    1[6-(6,7)]
    36       5.237087       5.237087       5.237087    1[6-(6,7)]
    37       8.728016       8.728016       8.728016    1[6-(6,7)]
    38      10.026902      10.026902      10.026902    1[6-(6,7)]
    39       9.574092       9.574092       9.574092    1[6-(6,7)]
    40      10.450633      10.450633      10.450633    1[6-(6,7)]
    41      11.537654      11.537654      11.537654    1[6-(6,6)]
    42      10.568336      10.568336      10.568336    1[6-(6,6)]
    43       9.647484       9.647484       9.647484    1[6-(1,1,6)]
    44        9.53255        9.53255        9.53255    1[6-(1,1,6)]
    45       9.668255       9.668255       9.668255    1[6-(1,1,6)]
    46       1.293347       1.293347       1.293347    1[6-(1,1,6)]
    47       0.051235       0.051235       0.051235    1[6-(1,1,6)]
    48       0.103855       0.103855       0.103855    1[6-(1,1,6)]
    49       3.085201       3.085201       3.085201    1[6-(6,7)]
    50       1.876323       1.876323       1.876323    1[6-(6,7)]
    51       2.459298       2.459298       2.459298    1[6-(6,7)]
    52       3.634942       3.634942       3.634942    1[6-(6,7)]
    53       3.448003       3.448003       3.448003    1[6-(6,6)]
    54       4.674882       4.674882       4.674882    1[6-(6,6)]
    55       2.626852       2.626852       2.626852    1[6-(1,1,6)]
    56       2.511918       2.511918       2.511918    1[6-(1,1,6)]
    57       2.626852       2.626852       2.626852    1[6-(1,1,6)]
    58       7.966409       7.966409       7.966409    1[6-(1,1,6)]
    59         6.5789         6.5789         6.5789    1[6-(1,1,6)]
    60       7.430515       7.430515       7.430515    1[6-(1,1,6)]
    61       3.820498       3.820498       3.820498    1[6-(6,7)]
    62       5.116614       5.116614       5.116614    1[6-(6,7)]
    63      11.389487      11.389487      11.389487    1[6-(6,7)]
    64      10.386935      10.386935      10.386935    1[6-(6,6)]
    65      10.148759      10.148759      10.148759    1[6-(6,7)]
    66       9.136515       9.136515       9.136515    1[6-(6,6)]
    67      11.215009      11.215009      11.215009    1[6-(1,1,6)]
    68      11.271784      11.271784      11.271784    1[6-(1,1,6)]
    69       11.15962       11.15962       11.15962    1[6-(1,1,6)]
    70       6.587208       6.587208       6.587208    1[6-(1,1,6)]
    71       7.185416       7.185416       7.185416    1[6-(1,1,6)]
    72        5.77852        5.77852        5.77852    1[6-(1,1,6)]
    73       5.713437       5.713437       5.713437    1[6-(1,1,6)]
    74       6.821229       6.821229       6.821229    1[6-(1,1,6)]
    75       7.024786       7.024786       7.024786    1[6-(1,1,6)]
    76      11.203931      11.203931      11.203931    1[6-(1,1,6)]
    77      11.284246      11.284246      11.284246    1[6-(1,1,6)]
    78      11.161004      11.161004      11.161004    1[6-(1,1,6)]
    79      10.290003      10.290003      10.290003    1[6-(6,6)]
    80       9.256987       9.256987       9.256987    1[6-(6,6)]
    81      10.389704      10.389704      10.389704    1[6-(6,7)]
    82      11.400564      11.400564      11.400564    1[6-(6,7)]
    83      10.899289      10.899289      10.899289    1[6-(6,7)]
    84      12.160787      12.160787      12.160787    1[6-(6,7)]
    85       1.804316       1.804316       1.804316    1[6-(6,7)]
    86       3.103202       3.103202       3.103202    1[6-(6,7)]
    87       2.650392       2.650392       2.650392    1[6-(6,7)]
    88       3.526933       3.526933       3.526933    1[6-(6,7)]
    89       4.613954       4.613954       4.613954    1[6-(6,6)]
    90       3.644636       3.644636       3.644636    1[6-(6,6)]
    91       2.723784       2.723784       2.723784    1[6-(1,1,6)]
    92        2.60885        2.60885        2.60885    1[6-(1,1,6)]
    93       2.744555       2.744555       2.744555    1[6-(1,1,6)]
    94       8.217047       8.217047       8.217047    1[6-(1,1,6)]
    95       6.974935       6.974935       6.974935    1[6-(1,1,6)]
    96       7.027556       7.027556       7.027556    1[6-(1,1,6)]
    97      10.008901      10.008901      10.008901    1[6-(6,7)]
    98       8.800023       8.800023       8.800023    1[6-(6,7)]
    99       9.382998       9.382998       9.382998    1[6-(6,7)]
   100      10.558642      10.558642      10.558642    1[6-(6,7)]
   101      10.371703      10.371703      10.371703    1[6-(6,6)]
   102      11.598582      11.598582      11.598582    1[6-(6,6)]
   103       9.550552       9.550552       9.550552    1[6-(1,1,6)]
   104       9.435618       9.435618       9.435618    1[6-(1,1,6)]
   105       9.550552       9.550552       9.550552    1[6-(1,1,6)]
   106       1.042709       1.042709       1.042709    1[6-(1,1,6)]
   107        13.5026        13.5026        13.5026    1[6-(1,1,6)]
   108       0.506815       0.506815       0.506815    1[6-(1,1,6)]
   109      10.744198      10.744198      10.744198    1[6-(6,7)]
   110      12.040314      12.040314      12.040314    1[6-(6,7)]
   111       4.465787       4.465787       4.465787    1[6-(6,7)]
   112       3.463235       3.463235       3.463235    1[6-(6,6)]
   113       3.225059       3.225059       3.225059    1[6-(6,7)]
   114       2.212815       2.212815       2.212815    1[6-(6,6)]
   115       4.291309       4.291309       4.291309    1[6-(1,1,6)]
   116       4.348084       4.348084       4.348084    1[6-(1,1,6)]
   117        4.23592        4.23592        4.23592    1[6-(1,1,6)]
   118      13.510908      13.510908      13.510908    1[6-(1,1,6)]
   119       0.261716       0.261716       0.261716    1[6-(1,1,6)]
   120       12.70222       12.70222       12.70222    1[6-(1,1,6)]
   121       1.210263       1.210263       1.210263    1[6-(1,1,6)]
   122       0.102471       0.102471       0.102471    1[6-(1,1,6)]
   123      13.746314      13.746314      13.746314    1[6-(1,1,6)]
   124       9.567169       9.567169       9.567169    1[6-(1,1,6)]
   125       9.486854       9.486854       9.486854    1[6-(1,1,6)]
   126       9.610096       9.610096       9.610096    1[6-(1,1,6)]
   127      10.481097      10.481097      10.481097    1[6-(6,6)]
   128      11.514113      11.514113      11.514113    1[6-(6,6)]
   129      10.381396      10.381396      10.381396    1[6-(6,7)]
   130       9.370536       9.370536       9.370536    1[6-(6,7)]
   131       9.871811       9.871811       9.871811    1[6-(6,7)]
   132       8.610313       8.610313       8.610313    1[6-(6,7)]
   133       5.119384       5.119384       5.119384    1[6-(6,7)]
   134       3.820498       3.820498       3.820498    1[6-(6,7)]
   135       4.273308       4.273308       4.273308    1[6-(6,7)]
   136       3.396767       3.396767       3.396767    1[6-(6,7)]
   137       2.309746       2.309746       2.309746    1[6-(6,6)]
   138       3.279064       3.279064       3.279064    1[6-(6,6)]
   139       4.199916       4.199916       4.199916    1[6-(1,1,6)]
   140        4.31485        4.31485        4.31485    1[6-(1,1,6)]
   141       4.179145       4.179145       4.179145    1[6-(1,1,6)]
   142      12.554053      12.554053      12.554053    1[6-(1,1,6)]
   143      13.796165      13.796165      13.796165    1[6-(1,1,6)]
   144      13.743545      13.743545      13.743545    1[6-(1,1,6)]
   145      10.762199      10.762199      10.762199    1[6-(6,7)]
   146      11.971077      11.971077      11.971077    1[6-(6,7)]
   147      11.388102      11.388102      11.388102    1[6-(6,7)]
   148      10.212458      10.212458      10.212458    1[6-(6,7)]
   149      10.399397      10.399397      10.399397    1[6-(6,6)]
   150       9.172518       9.172518       9.172518    1[6-(6,6)]
   151      11.220548      11.220548      11.220548    1[6-(1,1,6)]
   152      11.335482      11.335482      11.335482    1[6-(1,1,6)]
   153      11.220548      11.220548      11.220548    1[6-(1,1,6)]
   154       5.880991       5.880991       5.880991    1[6-(1,1,6)]
   155         7.2685         7.2685         7.2685    1[6-(1,1,6)]
   156       6.416885       6.416885       6.416885    1[6-(1,1,6)]
   157      10.026902      10.026902      10.026902    1[6-(6,7)]
   158       8.730786       8.730786       8.730786    1[6-(6,7)]
   159       2.457913       2.457913       2.457913    1[6-(6,7)]
   160       3.460465       3.460465       3.460465    1[6-(6,6)]
   161       3.698641       3.698641       3.698641    1[6-(6,7)]
   162       4.710885       4.710885       4.710885    1[6-(6,6)]
   163       2.632391       2.632391       2.632391    1[6-(1,1,6)]
   164       2.575616       2.575616       2.575616    1[6-(1,1,6)]
   165        2.68778        2.68778        2.68778    1[6-(1,1,6)]
   166       7.260192       7.260192       7.260192    1[6-(1,1,6)]
   167       6.661984       6.661984       6.661984    1[6-(1,1,6)]
   168        8.06888        8.06888        8.06888    1[6-(1,1,6)]
   169       8.133963       8.133963       8.133963    1[6-(1,1,6)]
   170       7.026171       7.026171       7.026171    1[6-(1,1,6)]
   171       6.822614       6.822614       6.822614    1[6-(1,1,6)]
   172       2.643469       2.643469       2.643469    1[6-(1,1,6)]
   173       2.563154       2.563154       2.563154    1[6-(1,1,6)]
   174       2.686396       2.686396       2.686396    1[6-(1,1,6)]
   175       3.557397       3.557397       3.557397    1[6-(6,6)]
   176       4.590413       4.590413       4.590413    1[6-(6,6)]
   177       3.457696       3.457696       3.457696    1[6-(6,7)]
   178       2.446836       2.446836       2.446836    1[6-(6,7)]
   179       2.948111       2.948111       2.948111    1[6-(6,7)]
   180       1.686613       1.686613       1.686613    1[6-(6,7)]
   181      12.043084      12.043084      12.043084    1[6-(6,7)]
   182      10.744198      10.744198      10.744198    1[6-(6,7)]
   183      11.197008      11.197008      11.197008    1[6-(6,7)]
   184      10.320467      10.320467      10.320467    1[6-(6,7)]
   185       9.233446       9.233446       9.233446    1[6-(6,6)]
   186      10.202764      10.202764      10.202764    1[6-(6,6)]
   187      11.123616      11.123616      11.123616    1[6-(1,1,6)]
   188       11.23855       11.23855       11.23855    1[6-(1,1,6)]
   189      11.102845      11.102845      11.102845    1[6-(1,1,6)]
   190       5.630353       5.630353       5.630353    1[6-(1,1,6)]
   191       6.872465       6.872465       6.872465    1[6-(1,1,6)]
   192       6.819844       6.819844       6.819844    1[6-(1,1,6)]
   193       3.838499       3.838499       3.838499    1[6-(6,7)]
   194       5.047377       5.047377       5.047377    1[6-(6,7)]
   195       4.464402       4.464402       4.464402    1[6-(6,7)]
   196       3.288758       3.288758       3.288758    1[6-(6,7)]
   197       3.475697       3.475697       3.475697    1[6-(6,6)]
   198       2.248818       2.248818       2.248818    1[6-(6,6)]
   199       4.296848       4.296848       4.296848    1[6-(1,1,6)]
   200       4.411782       4.411782       4.411782    1[6-(1,1,6)]
   201       4.296848       4.296848       4.296848    1[6-(1,1,6)]
   202      12.804691      12.804691      12.804691    1[6-(1,1,6)]
   203         0.3448         0.3448         0.3448    1[6-(1,1,6)]
   204      13.340585      13.340585      13.340585    1[6-(1,1,6)]
   205       3.103202       3.103202       3.103202    1[6-(6,7)]
   206       1.807086       1.807086       1.807086    1[6-(6,7)]
   207       9.381614       9.381614       9.381614    1[6-(6,7)]
   208      10.384165      10.384165      10.384165    1[6-(6,6)]
   209      10.622341      10.622341      10.622341    1[6-(6,7)]
   210      11.634585      11.634585      11.634585    1[6-(6,6)]
   211       9.556091       9.556091       9.556091    1[6-(1,1,6)]
   212       9.499316       9.499316       9.499316    1[6-(1,1,6)]
   213        9.61148        9.61148        9.61148    1[6-(1,1,6)]
   214       0.336492       0.336492       0.336492    1[6-(1,1,6)]
   215      13.585684      13.585684      13.585684    1[6-(1,1,6)]
   216        1.14518        1.14518        1.14518    1[6-(1,1,6)]
   217      13.589838      13.589838      13.589838    6[1-(0),1-(0),1-(0),6-(6,8)]
   218       0.425115       0.425115       0.425115    6[6-(1,1,1),6-(6,6),8-(29)]
   219       1.834781       1.834781       1.834781    6[6-(6,6),6-(6,8),6-(6,8)]
   220       2.482839       2.482839       2.482839    6[6-(1,1,1),6-(6,6),8-(29)]
   221        3.97005        3.97005        3.97005    6[1-(0),1-(0),1-(0),6-(6,8)]
   222       2.668394       2.668394       2.668394    6[6-(1,6),6-(1,6),6-(6,6)]
   223       3.352456       3.352456       3.352456    6[1-(0),6-(1,7),6-(6,6)]
   224         2.7404         2.7404         2.7404    6[1-(0),6-(1,7),6-(6,6)]
   225       3.418923       3.418923       3.418923    6[1-(0),6-(1,6),7-(6,29)]
   226       4.011592       4.011592       4.011592    6[1-(0),6-(1,6),7-(6,29)]
   227       7.401435       7.401435       7.401435    6[6-(6,7),8-(0),8-(29)]
   228       6.835077       6.835077       6.835077    6[6-(6,7),6-(8,8),7-(6,29)]
   229       4.908903       4.908903       4.908903    6[1-(0),6-(1,7),7-(6,29)]
   230        5.67051        5.67051        5.67051    6[1-(0),6-(1,7),7-(6)]
   231       7.571758       7.571758       7.571758    6[6-(6,7),6-(8,8),7-(6)]
   232       9.050661       9.050661       9.050661    6[6-(6,7),8-(0),8-(29)]
   233       4.895056       4.895056       4.895056    6[6-(6,7),8-(0),8-(29)]
   234       6.390575       6.390575       6.390575    6[6-(6,7),6-(8,8),7-(6)]
   235       7.160491       7.160491       7.160491    6[6-(6,7),6-(8,8),7-(6,29)]
   236       8.300132       8.300132       8.300132    6[1-(0),6-(1,7),7-(6)]
   237       9.089433       9.089433       9.089433    6[1-(0),6-(1,7),7-(6,29)]
   238       6.610749       6.610749       6.610749    6[6-(6,7),8-(0),8-(29)]
   239       9.996438       9.996438       9.996438    6[1-(0),6-(1,6),7-(6,29)]
   240      10.518485      10.518485      10.518485    6[1-(0),6-(1,6),7-(6,29)]
   241      11.169313      11.169313      11.169313    6[1-(0),6-(1,7),6-(6,6)]
   242      10.602954      10.602954      10.602954    6[1-(0),6-(1,7),6-(6,6)]
   243      11.267629      11.267629      11.267629    6[6-(1,6),6-(1,6),6-(6,6)]
   244       9.938279       9.938279       9.938279    6[1-(0),1-(0),1-(0),6-(6,8)]
   245      11.431029      11.431029      11.431029    6[6-(1,1,1),6-(6,6),8-(29)]
   246      12.080472      12.080472      12.080472    6[6-(6,6),6-(6,8),6-(6,8)]
   247      13.481829      13.481829      13.481829    6[6-(1,1,1),6-(6,6),8-(29)]
   248       0.333722       0.333722       0.333722    6[1-(0),1-(0),1-(0),6-(6,8)]
   249      13.570452      13.570452      13.570452    6[6-(6,7),8-(0),8-(29)]
   250       0.293565       0.293565       0.293565    6[6-(6,7),6-(8,8),7-(6,29)]
   251       2.172657       2.172657       2.172657    6[1-(0),6-(1,7),7-(6,29)]
   252        1.44013        1.44013        1.44013    6[1-(0),6-(1,7),7-(6)]
   253      13.407053      13.407053      13.407053    6[6-(6,7),6-(8,8),7-(6)]
   254      11.939228      11.939228      11.939228    6[6-(6,7),8-(0),8-(29)]
   255       2.928725       2.928725       2.928725    6[1-(0),6-(1,6),7-(6,29)]
   256        3.61971        3.61971        3.61971    6[1-(0),6-(1,6),7-(6,29)]
   257       3.529702       3.529702       3.529702    6[1-(0),6-(1,7),6-(6,6)]
   258       4.251152       4.251152       4.251152    6[1-(0),6-(1,7),6-(6,6)]
   259       4.248382       4.248382       4.248382    6[6-(1,6),6-(1,6),6-(6,6)]
   260       2.910723       2.910723       2.910723    6[1-(0),1-(0),1-(0),6-(6,8)]
   261       4.403473       4.403473       4.403473    6[6-(1,1,1),6-(6,6),8-(29)]
   262        5.05984        5.05984        5.05984    6[6-(6,6),6-(6,8),6-(6,8)]
   263       6.468121       6.468121       6.468121    6[6-(1,1,1),6-(6,6),8-(29)]
   264       7.174338       7.174338       7.174338    6[1-(0),1-(0),1-(0),6-(6,8)]
   265       8.924649       8.924649       8.924649    6[6-(6,7),8-(0),8-(29)]
   266        7.16326        7.16326        7.16326    6[6-(6,7),8-(0),8-(29)]
   267        6.63152        6.63152        6.63152    6[6-(6,7),6-(8,8),7-(6,29)]
   268       7.415283       7.415283       7.415283    6[6-(6,7),6-(8,8),7-(6)]
   269       4.751043       4.751043       4.751043    6[1-(0),6-(1,7),7-(6,29)]
   270       5.533421       5.533421       5.533421    6[1-(0),6-(1,7),7-(6)]
   271      10.899289      10.899289      10.899289    6[1-(0),6-(1,6),7-(6,29)]
   272      10.299696      10.299696      10.299696    6[1-(0),6-(1,7),6-(6,6)]
   273      10.177839      10.177839      10.177839    6[1-(0),6-(1,6),7-(6,29)]
   274        9.56163        9.56163        9.56163    6[1-(0),6-(1,7),6-(6,6)]
   275       9.574092       9.574092       9.574092    6[6-(1,6),6-(1,6),6-(6,6)]
   276      10.892365      10.892365      10.892365    6[1-(0),1-(0),1-(0),6-(6,8)]
   277          9.401          9.401          9.401    6[6-(1,1,1),6-(6,6),8-(29)]
   278       8.752942       8.752942       8.752942    6[6-(6,6),6-(6,8),6-(6,8)]
   279       7.344661       7.344661       7.344661    6[6-(1,1,1),6-(6,6),8-(29)]
   280       6.663369       6.663369       6.663369    6[1-(0),1-(0),1-(0),6-(6,8)]
   281       6.666138       6.666138       6.666138    6[1-(0),1-(0),1-(0),6-(6,8)]
   282       7.348815       7.348815       7.348815    6[6-(1,1,1),6-(6,6),8-(29)]
   283        8.75848        8.75848        8.75848    6[6-(6,6),6-(6,8),6-(6,8)]
   284       9.406539       9.406539       9.406539    6[6-(1,1,1),6-(6,6),8-(29)]
   285       10.89375       10.89375       10.89375    6[1-(0),1-(0),1-(0),6-(6,8)]
   286       9.592094       9.592094       9.592094    6[6-(1,6),6-(1,6),6-(6,6)]
   287      10.276156      10.276156      10.276156    6[1-(0),6-(1,7),6-(6,6)]
   288         9.6641         9.6641         9.6641    6[1-(0),6-(1,7),6-(6,6)]
   289      10.342623      10.342623      10.342623    6[1-(0),6-(1,6),7-(6,29)]
   290      10.935292      10.935292      10.935292    6[1-(0),6-(1,6),7-(6,29)]
   291       0.477735       0.477735       0.477735    6[6-(6,7),8-(0),8-(29)]
   292      13.758777      13.758777      13.758777    6[6-(6,7),6-(8,8),7-(6,29)]
   293      11.832603      11.832603      11.832603    6[1-(0),6-(1,7),7-(6,29)]
   294       12.59421       12.59421       12.59421    6[1-(0),6-(1,7),7-(6)]
   295       0.648058       0.648058       0.648058    6[6-(6,7),6-(8,8),7-(6)]
   296       2.126961       2.126961       2.126961    6[6-(6,7),8-(0),8-(29)]
   297      11.818756      11.818756      11.818756    6[6-(6,7),8-(0),8-(29)]
   298      13.314275      13.314275      13.314275    6[6-(6,7),6-(8,8),7-(6)]
   299       0.236791       0.236791       0.236791    6[6-(6,7),6-(8,8),7-(6,29)]
   300       1.376432       1.376432       1.376432    6[1-(0),6-(1,7),7-(6)]
   301       2.165733       2.165733       2.165733    6[1-(0),6-(1,7),7-(6,29)]
   302      13.534449      13.534449      13.534449    6[6-(6,7),8-(0),8-(29)]
   303       3.072738       3.072738       3.072738    6[1-(0),6-(1,6),7-(6,29)]
   304       3.594785       3.594785       3.594785    6[1-(0),6-(1,6),7-(6,29)]
   305       4.245613       4.245613       4.245613    6[1-(0),6-(1,7),6-(6,6)]
   306       3.679254       3.679254       3.679254    6[1-(0),6-(1,7),6-(6,6)]
   307       4.343929       4.343929       4.343929    6[6-(1,6),6-(1,6),6-(6,6)]
   308       3.014579       3.014579       3.014579    6[1-(0),1-(0),1-(0),6-(6,8)]
   309       4.507329       4.507329       4.507329    6[6-(1,1,1),6-(6,6),8-(29)]
   310       5.156772       5.156772       5.156772    6[6-(6,6),6-(6,8),6-(6,8)]
   311       6.558129       6.558129       6.558129    6[6-(1,1,1),6-(6,6),8-(29)]
   312       7.257422       7.257422       7.257422    6[1-(0),1-(0),1-(0),6-(6,8)]
   313       6.646752       6.646752       6.646752    6[6-(6,7),8-(0),8-(29)]
   314       7.217265       7.217265       7.217265    6[6-(6,7),6-(8,8),7-(6,29)]
   315       9.096357       9.096357       9.096357    6[1-(0),6-(1,7),7-(6,29)]
   316        8.36383        8.36383        8.36383    6[1-(0),6-(1,7),7-(6)]
   317       6.483353       6.483353       6.483353    6[6-(6,7),6-(8,8),7-(6)]
   318       5.015528       5.015528       5.015528    6[6-(6,7),8-(0),8-(29)]
   319       9.852425       9.852425       9.852425    6[1-(0),6-(1,6),7-(6,29)]
   320       10.54341       10.54341       10.54341    6[1-(0),6-(1,6),7-(6,29)]
   321      10.453402      10.453402      10.453402    6[1-(0),6-(1,7),6-(6,6)]
   322      11.174852      11.174852      11.174852    6[1-(0),6-(1,7),6-(6,6)]
   323      11.172082      11.172082      11.172082    6[6-(1,6),6-(1,6),6-(6,6)]
   324       9.834423       9.834423       9.834423    6[1-(0),1-(0),1-(0),6-(6,8)]
   325      11.327173      11.327173      11.327173    6[6-(1,1,1),6-(6,6),8-(29)]
   326       11.98354       11.98354       11.98354    6[6-(6,6),6-(6,8),6-(6,8)]
   327      13.391821      13.391821      13.391821    6[6-(1,1,1),6-(6,6),8-(29)]
   328       0.250638       0.250638       0.250638    6[1-(0),1-(0),1-(0),6-(6,8)]
   329       2.000949       2.000949       2.000949    6[6-(6,7),8-(0),8-(29)]
   330        0.23956        0.23956        0.23956    6[6-(6,7),8-(0),8-(29)]
   331       13.55522       13.55522       13.55522    6[6-(6,7),6-(8,8),7-(6,29)]
   332       0.491583       0.491583       0.491583    6[6-(6,7),6-(8,8),7-(6)]
   333      11.674743      11.674743      11.674743    6[1-(0),6-(1,7),7-(6,29)]
   334      12.457121      12.457121      12.457121    6[1-(0),6-(1,7),7-(6)]
   335       3.975589       3.975589       3.975589    6[1-(0),6-(1,6),7-(6,29)]
   336       3.375996       3.375996       3.375996    6[1-(0),6-(1,7),6-(6,6)]
   337       3.254139       3.254139       3.254139    6[1-(0),6-(1,6),7-(6,29)]
   338        2.63793        2.63793        2.63793    6[1-(0),6-(1,7),6-(6,6)]
   339       2.650392       2.650392       2.650392    6[6-(1,6),6-(1,6),6-(6,6)]
   340       3.968665       3.968665       3.968665    6[1-(0),1-(0),1-(0),6-(6,8)]
   341         2.4773         2.4773         2.4773    6[6-(1,1,1),6-(6,6),8-(29)]
   342       1.829242       1.829242       1.829242    6[6-(6,6),6-(6,8),6-(6,8)]
   343       0.420961       0.420961       0.420961    6[6-(1,1,1),6-(6,6),8-(29)]
   344      13.587069      13.587069      13.587069    6[1-(0),1-(0),1-(0),6-(6,8)]
   345       0.257562       0.257562       0.257562    6[1-(0),1-(0),1-(0),6-(6,8)]
   346      13.422285      13.422285      13.422285    6[6-(1,1,1),6-(6,6),8-(29)]
   347       12.01262       12.01262       12.01262    6[6-(6,6),6-(6,8),6-(6,8)]
   348      11.364561      11.364561      11.364561    6[6-(1,1,1),6-(6,6),8-(29)]
   349        9.87735        9.87735        9.87735    6[1-(0),1-(0),1-(0),6-(6,8)]
   350      11.179006      11.179006      11.179006    6[6-(1,6),6-(1,6),6-(6,6)]
   351      10.494944      10.494944      10.494944    6[1-(0),6-(1,7),6-(6,6)]
   352         11.107         11.107         11.107    6[1-(0),6-(1,7),6-(6,6)]
   353      10.428477      10.428477      10.428477    6[1-(0),6-(1,6),7-(6,29)]
   354       9.835808       9.835808       9.835808    6[1-(0),6-(1,6),7-(6,29)]
   355       6.445965       6.445965       6.445965    6[6-(6,7),8-(0),8-(29)]
   356       7.012323       7.012323       7.012323    6[6-(6,7),6-(8,8),7-(6,29)]
   357       8.938497       8.938497       8.938497    6[1-(0),6-(1,7),7-(6,29)]
   358        8.17689        8.17689        8.17689    6[1-(0),6-(1,7),7-(6)]
   359       6.275642       6.275642       6.275642    6[6-(6,7),6-(8,8),7-(6)]
   360       4.796739       4.796739       4.796739    6[6-(6,7),8-(0),8-(29)]
   361       8.952344       8.952344       8.952344    6[6-(6,7),8-(0),8-(29)]
   362       7.456825       7.456825       7.456825    6[6-(6,7),6-(8,8),7-(6)]
   363       6.686909       6.686909       6.686909    6[6-(6,7),6-(8,8),7-(6,29)]
   364       5.547268       5.547268       5.547268    6[1-(0),6-(1,7),7-(6)]
   365       4.757967       4.757967       4.757967    6[1-(0),6-(1,7),7-(6,29)]
   366       7.236651       7.236651       7.236651    6[6-(6,7),8-(0),8-(29)]
   367       3.850962       3.850962       3.850962    6[1-(0),6-(1,6),7-(6,29)]
   368       3.328915       3.328915       3.328915    6[1-(0),6-(1,6),7-(6,29)]
   369       2.678087       2.678087       2.678087    6[1-(0),6-(1,7),6-(6,6)]
   370       3.244446       3.244446       3.244446    6[1-(0),6-(1,7),6-(6,6)]
   371       2.579771       2.579771       2.579771    6[6-(1,6),6-(1,6),6-(6,6)]
   372       3.909121       3.909121       3.909121    6[1-(0),1-(0),1-(0),6-(6,8)]
   373       2.416371       2.416371       2.416371    6[6-(1,1,1),6-(6,6),8-(29)]
   374       1.766928       1.766928       1.766928    6[6-(6,6),6-(6,8),6-(6,8)]
   375       0.365571       0.365571       0.365571    6[6-(1,1,1),6-(6,6),8-(29)]
   376      13.513678      13.513678      13.513678    6[1-(0),1-(0),1-(0),6-(6,8)]
   377       0.276948       0.276948       0.276948    6[6-(6,7),8-(0),8-(29)]
   378      13.553835      13.553835      13.553835    6[6-(6,7),6-(8,8),7-(6,29)]
   379      11.674743      11.674743      11.674743    6[1-(0),6-(1,7),7-(6,29)]
   380       12.40727       12.40727       12.40727    6[1-(0),6-(1,7),7-(6)]
   381       0.440347       0.440347       0.440347    6[6-(6,7),6-(8,8),7-(6)]
   382       1.908172       1.908172       1.908172    6[6-(6,7),8-(0),8-(29)]
   383      10.918675      10.918675      10.918675    6[1-(0),6-(1,6),7-(6,29)]
   384       10.22769       10.22769       10.22769    6[1-(0),6-(1,6),7-(6,29)]
   385      10.317698      10.317698      10.317698    6[1-(0),6-(1,7),6-(6,6)]
   386       9.596248       9.596248       9.596248    6[1-(0),6-(1,7),6-(6,6)]
   387       9.599018       9.599018       9.599018    6[6-(1,6),6-(1,6),6-(6,6)]
   388      10.936677      10.936677      10.936677    6[1-(0),1-(0),1-(0),6-(6,8)]
   389       9.443927       9.443927       9.443927    6[6-(1,1,1),6-(6,6),8-(29)]
   390        8.78756        8.78756        8.78756    6[6-(6,6),6-(6,8),6-(6,8)]
   391       7.379279       7.379279       7.379279    6[6-(1,1,1),6-(6,6),8-(29)]
   392       6.673062       6.673062       6.673062    6[1-(0),1-(0),1-(0),6-(6,8)]
   393       4.922751       4.922751       4.922751    6[6-(6,7),8-(0),8-(29)]
   394        6.68414        6.68414        6.68414    6[6-(6,7),8-(0),8-(29)]
   395        7.21588        7.21588        7.21588    6[6-(6,7),6-(8,8),7-(6,29)]
   396       6.432117       6.432117       6.432117    6[6-(6,7),6-(8,8),7-(6)]
   397       9.096357       9.096357       9.096357    6[1-(0),6-(1,7),7-(6,29)]
   398       8.313979       8.313979       8.313979    6[1-(0),6-(1,7),7-(6)]
   399       2.948111       2.948111       2.948111    6[1-(0),6-(1,6),7-(6,29)]
   400       3.547704       3.547704       3.547704    6[1-(0),6-(1,7),6-(6,6)]
   401       3.669561       3.669561       3.669561    6[1-(0),6-(1,6),7-(6,29)]
   402        4.28577        4.28577        4.28577    6[1-(0),6-(1,7),6-(6,6)]
   403       4.273308       4.273308       4.273308    6[6-(1,6),6-(1,6),6-(6,6)]
   404       2.955035       2.955035       2.955035    6[1-(0),1-(0),1-(0),6-(6,8)]
   405         4.4464         4.4464         4.4464    6[6-(1,1,1),6-(6,6),8-(29)]
   406       5.094458       5.094458       5.094458    6[6-(6,6),6-(6,8),6-(6,8)]
   407       6.502739       6.502739       6.502739    6[6-(1,1,1),6-(6,6),8-(29)]
   408       7.184031       7.184031       7.184031    6[1-(0),1-(0),1-(0),6-(6,8)]
   409       7.181262       7.181262       7.181262    6[1-(0),1-(0),1-(0),6-(6,8)]
   410       6.498585       6.498585       6.498585    6[6-(1,1,1),6-(6,6),8-(29)]
   411        5.08892        5.08892        5.08892    6[6-(6,6),6-(6,8),6-(6,8)]
   412       4.440861       4.440861       4.440861    6[6-(1,1,1),6-(6,6),8-(29)]
   413        2.95365        2.95365        2.95365    6[1-(0),1-(0),1-(0),6-(6,8)]
   414       4.255306       4.255306       4.255306    6[6-(1,6),6-(1,6),6-(6,6)]
   415       3.571244       3.571244       3.571244    6[1-(0),6-(1,7),6-(6,6)]
   416         4.1833         4.1833         4.1833    6[1-(0),6-(1,7),6-(6,6)]
   417       3.504777       3.504777       3.504777    6[1-(0),6-(1,6),7-(6,29)]
   418       2.912108       2.912108       2.912108    6[1-(0),6-(1,6),7-(6,29)]
   419      13.369665      13.369665      13.369665    6[6-(6,7),8-(0),8-(29)]
   420       0.088623       0.088623       0.088623    6[6-(6,7),6-(8,8),7-(6,29)]
   421       2.014797       2.014797       2.014797    6[1-(0),6-(1,7),7-(6,29)]
   422        1.25319        1.25319        1.25319    6[1-(0),6-(1,7),7-(6)]
   423      13.199342      13.199342      13.199342    6[6-(6,7),6-(8,8),7-(6)]
   424      11.720439      11.720439      11.720439    6[6-(6,7),8-(0),8-(29)]
   425       2.028644       2.028644       2.028644    6[6-(6,7),8-(0),8-(29)]
   426       0.533125       0.533125       0.533125    6[6-(6,7),6-(8,8),7-(6)]
   427      13.610609      13.610609      13.610609    6[6-(6,7),6-(8,8),7-(6,29)]
   428      12.470968      12.470968      12.470968    6[1-(0),6-(1,7),7-(6)]
   429      11.681667      11.681667      11.681667    6[1-(0),6-(1,7),7-(6,29)]
   430       0.312951       0.312951       0.312951    6[6-(6,7),8-(0),8-(29)]
   431      10.774662      10.774662      10.774662    6[1-(0),6-(1,6),7-(6,29)]
   432      10.252615      10.252615      10.252615    6[1-(0),6-(1,6),7-(6,29)]
   433       9.601787       9.601787       9.601787    6[1-(0),6-(1,7),6-(6,6)]
   434      10.168146      10.168146      10.168146    6[1-(0),6-(1,7),6-(6,6)]
   435       9.503471       9.503471       9.503471    6[6-(1,6),6-(1,6),6-(6,6)]
   436      10.832821      10.832821      10.832821    6[1-(0),1-(0),1-(0),6-(6,8)]
   437       9.340071       9.340071       9.340071    6[6-(1,1,1),6-(6,6),8-(29)]
   438       8.690628       8.690628       8.690628    6[6-(6,6),6-(6,8),6-(6,8)]
   439       7.289271       7.289271       7.289271    6[6-(1,1,1),6-(6,6),8-(29)]
   440       6.589978       6.589978       6.589978    6[1-(0),1-(0),1-(0),6-(6,8)]
   441       7.200648       7.200648       7.200648    6[6-(6,7),8-(0),8-(29)]
   442       6.630135       6.630135       6.630135    6[6-(6,7),6-(8,8),7-(6,29)]
   443       4.751043       4.751043       4.751043    6[1-(0),6-(1,7),7-(6,29)]
   444        5.48357        5.48357        5.48357    6[1-(0),6-(1,7),7-(6)]
   445       7.364047       7.364047       7.364047    6[6-(6,7),6-(8,8),7-(6)]
   446       8.831872       8.831872       8.831872    6[6-(6,7),8-(0),8-(29)]
   447       3.994975       3.994975       3.994975    6[1-(0),6-(1,6),7-(6,29)]
   448        3.30399        3.30399        3.30399    6[1-(0),6-(1,6),7-(6,29)]
   449       3.393998       3.393998       3.393998    6[1-(0),6-(1,7),6-(6,6)]
   450       2.672548       2.672548       2.672548    6[1-(0),6-(1,7),6-(6,6)]
   451       2.675318       2.675318       2.675318    6[6-(1,6),6-(1,6),6-(6,6)]
   452       4.012977       4.012977       4.012977    6[1-(0),1-(0),1-(0),6-(6,8)]
   453       2.520227       2.520227       2.520227    6[6-(1,1,1),6-(6,6),8-(29)]
   454        1.86386        1.86386        1.86386    6[6-(6,6),6-(6,8),6-(6,8)]
   455       0.455579       0.455579       0.455579    6[6-(1,1,1),6-(6,6),8-(29)]
   456      13.596762      13.596762      13.596762    6[1-(0),1-(0),1-(0),6-(6,8)]
   457      11.846451      11.846451      11.846451    6[6-(6,7),8-(0),8-(29)]
   458       13.60784       13.60784       13.60784    6[6-(6,7),8-(0),8-(29)]
   459        0.29218        0.29218        0.29218    6[6-(6,7),6-(8,8),7-(6,29)]
   460      13.355817      13.355817      13.355817    6[6-(6,7),6-(8,8),7-(6)]
   461       2.172657       2.172657       2.172657    6[1-(0),6-(1,7),7-(6,29)]
   462       1.390279       1.390279       1.390279    6[1-(0),6-(1,7),7-(6)]
   463       9.871811       9.871811       9.871811    6[1-(0),6-(1,6),7-(6,29)]
   464      10.471404      10.471404      10.471404    6[1-(0),6-(1,7),6-(6,6)]
   465      10.593261      10.593261      10.593261    6[1-(0),6-(1,6),7-(6,29)]
   466       11.20947       11.20947       11.20947    6[1-(0),6-(1,7),6-(6,6)]
   467      11.197008      11.197008      11.197008    6[6-(1,6),6-(1,6),6-(6,6)]
   468       9.878735       9.878735       9.878735    6[1-(0),1-(0),1-(0),6-(6,8)]
   469        11.3701        11.3701        11.3701    6[6-(1,1,1),6-(6,6),8-(29)]
   470      12.018158      12.018158      12.018158    6[6-(6,6),6-(6,8),6-(6,8)]
   471      13.426439      13.426439      13.426439    6[6-(1,1,1),6-(6,6),8-(29)]
   472       0.260331       0.260331       0.260331    6[1-(0),1-(0),1-(0),6-(6,8)]
   473       4.012977       4.012977       4.012977    7[6-(1,6),6-(1,6),29-(7,8,8)]
   474       5.507111       5.507111       5.507111    7[6-(1,6),6-(6,6),29-(7,8,8)]
   475       6.980474       6.980474       6.980474    7[6-(1,6),6-(6,6)]
   476       6.983244       6.983244       6.983244    7[6-(1,6),6-(6,6)]
   477       8.488456       8.488456       8.488456    7[6-(1,6),6-(6,6),29-(7,8,8)]
   478       9.978436       9.978436       9.978436    7[6-(1,6),6-(1,6),29-(7,8,8)]
   479       1.591066       1.591066       1.591066    7[6-(1,6),6-(6,6),29-(7,8,8)]
   480       0.146782       0.146782       0.146782    7[6-(1,6),6-(6,6)]
   481       3.003501       3.003501       3.003501    7[6-(1,6),6-(1,6),29-(7,8,8)]
   482       5.314632       5.314632       5.314632    7[6-(1,6),6-(6,6),29-(7,8,8)]
   483       6.848924       6.848924       6.848924    7[6-(1,6),6-(6,6)]
   484      10.806511      10.806511      10.806511    7[6-(1,6),6-(1,6),29-(7,8,8)]
   485      10.936677      10.936677      10.936677    7[6-(1,6),6-(1,6),29-(7,8,8)]
   486      12.430811      12.430811      12.430811    7[6-(1,6),6-(6,6),29-(7,8,8)]
   487       0.056774       0.056774       0.056774    7[6-(1,6),6-(6,6)]
   488       0.059544       0.059544       0.059544    7[6-(1,6),6-(6,6)]
   489       1.564756       1.564756       1.564756    7[6-(1,6),6-(6,6),29-(7,8,8)]
   490       3.054736       3.054736       3.054736    7[6-(1,6),6-(1,6),29-(7,8,8)]
   491       8.514766       8.514766       8.514766    7[6-(1,6),6-(6,6),29-(7,8,8)]
   492       7.070482       7.070482       7.070482    7[6-(1,6),6-(6,6)]
   493       9.927201       9.927201       9.927201    7[6-(1,6),6-(1,6),29-(7,8,8)]
   494      12.238332      12.238332      12.238332    7[6-(1,6),6-(6,6),29-(7,8,8)]
   495      13.772624      13.772624      13.772624    7[6-(1,6),6-(6,6)]
   496       3.882811       3.882811       3.882811    7[6-(1,6),6-(1,6),29-(7,8,8)]
   497       9.834423       9.834423       9.834423    7[6-(1,6),6-(1,6),29-(7,8,8)]
   498       8.340289       8.340289       8.340289    7[6-(1,6),6-(6,6),29-(7,8,8)]
   499       6.866926       6.866926       6.866926    7[6-(1,6),6-(6,6)]
   500       6.864156       6.864156       6.864156    7[6-(1,6),6-(6,6)]
   501       5.358944       5.358944       5.358944    7[6-(1,6),6-(6,6),29-(7,8,8)]
   502       3.868964       3.868964       3.868964    7[6-(1,6),6-(1,6),29-(7,8,8)]
   503      12.256334      12.256334      12.256334    7[6-(1,6),6-(6,6),29-(7,8,8)]
   504      13.700618      13.700618      13.700618    7[6-(1,6),6-(6,6)]
   505      10.843899      10.843899      10.843899    7[6-(1,6),6-(1,6),29-(7,8,8)]
   506       8.532768       8.532768       8.532768    7[6-(1,6),6-(6,6),29-(7,8,8)]
   507       6.998476       6.998476       6.998476    7[6-(1,6),6-(6,6)]
   508       3.040889       3.040889       3.040889    7[6-(1,6),6-(1,6),29-(7,8,8)]
   509       2.910723       2.910723       2.910723    7[6-(1,6),6-(1,6),29-(7,8,8)]
   510       1.416589       1.416589       1.416589    7[6-(1,6),6-(6,6),29-(7,8,8)]
   511      13.790626      13.790626      13.790626    7[6-(1,6),6-(6,6)]
   512      13.787856      13.787856      13.787856    7[6-(1,6),6-(6,6)]
   513      12.282644      12.282644      12.282644    7[6-(1,6),6-(6,6),29-(7,8,8)]
   514      10.792664      10.792664      10.792664    7[6-(1,6),6-(1,6),29-(7,8,8)]
   515       5.332634       5.332634       5.332634    7[6-(1,6),6-(6,6),29-(7,8,8)]
   516       6.776918       6.776918       6.776918    7[6-(1,6),6-(6,6)]
   517       3.920199       3.920199       3.920199    7[6-(1,6),6-(1,6),29-(7,8,8)]
   518       1.609068       1.609068       1.609068    7[6-(1,6),6-(6,6),29-(7,8,8)]
   519       0.074776       0.074776       0.074776    7[6-(1,6),6-(6,6)]
   520       9.964589       9.964589       9.964589    7[6-(1,6),6-(1,6),29-(7,8,8)]
   521       1.865245       1.865245       1.865245    8[6-(6,6),29-(8,8,8)]
   522      13.455519      13.455519      13.455519    8[6-(6,6),29-(8,8,8)]
   523       6.534588       6.534588       6.534588    8[6-(6,8),29-(7,7,8)]
   524       8.621391       8.621391       8.621391    8[6-(6,8)]
   525       9.766571       9.766571       9.766571    8[6-(6,8),29-(7,7,8)]
   526       9.442542       9.442542       9.442542    8[6-(6,8)]
   527       4.406243       4.406243       4.406243    8[6-(6,8)]
   528       4.220688       4.220688       4.220688    8[6-(6,8),29-(7,7,8)]
   529       5.389408       5.389408       5.389408    8[6-(6,8)]
   530       7.485904       7.485904       7.485904    8[6-(6,8),29-(7,7,8)]
   531       0.445886       0.445886       0.445886    8[6-(6,6),29-(8,8,8)]
   532      12.041699      12.041699      12.041699    8[6-(6,6),29-(8,8,8)]
   533       0.569128       0.569128       0.569128    8[6-(6,8),29-(7,7,8)]
   534      12.378191      12.378191      12.378191    8[6-(6,8)]
   535      11.174852      11.174852      11.174852    8[6-(6,8),29-(7,7,8)]
   536      11.611045      11.611045      11.611045    8[6-(6,8)]
   537       5.009989       5.009989       5.009989    8[6-(6,6),29-(8,8,8)]
   538       7.278193       7.278193       7.278193    8[6-(6,6),29-(8,8,8)]
   539       9.474391       9.474391       9.474391    8[6-(6,8)]
   540        9.53255        9.53255        9.53255    8[6-(6,8),29-(7,7,8)]
   541       8.359675       8.359675       8.359675    8[6-(6,8)]
   542       6.299182       6.299182       6.299182    8[6-(6,8),29-(7,7,8)]
   543       8.795868       8.795868       8.795868    8[6-(6,6),29-(8,8,8)]
   544       6.534588       6.534588       6.534588    8[6-(6,6),29-(8,8,8)]
   545       8.788945       8.788945       8.788945    8[6-(6,6),29-(8,8,8)]
   546       6.531819       6.531819       6.531819    8[6-(6,6),29-(8,8,8)]
   547      13.458288      13.458288      13.458288    8[6-(6,8),29-(7,7,8)]
   548       1.697691       1.697691       1.697691    8[6-(6,8)]
   549       2.842871       2.842871       2.842871    8[6-(6,8),29-(7,7,8)]
   550       2.518842       2.518842       2.518842    8[6-(6,8)]
   551      11.329943      11.329943      11.329943    8[6-(6,8)]
   552      11.144388      11.144388      11.144388    8[6-(6,8),29-(7,7,8)]
   553      12.313108      12.313108      12.313108    8[6-(6,8)]
   554       0.562204       0.562204       0.562204    8[6-(6,8),29-(7,7,8)]
   555       7.369586       7.369586       7.369586    8[6-(6,6),29-(8,8,8)]
   556       5.117999       5.117999       5.117999    8[6-(6,6),29-(8,8,8)]
   557       7.492828       7.492828       7.492828    8[6-(6,8),29-(7,7,8)]
   558       5.454491       5.454491       5.454491    8[6-(6,8)]
   559       4.251152       4.251152       4.251152    8[6-(6,8),29-(7,7,8)]
   560       4.687345       4.687345       4.687345    8[6-(6,8)]
   561      11.933689      11.933689      11.933689    8[6-(6,6),29-(8,8,8)]
   562       0.354493       0.354493       0.354493    8[6-(6,6),29-(8,8,8)]
   563       2.550691       2.550691       2.550691    8[6-(6,8)]
   564        2.60885        2.60885        2.60885    8[6-(6,8),29-(7,7,8)]
   565       1.435975       1.435975       1.435975    8[6-(6,8)]
   566      13.222882      13.222882      13.222882    8[6-(6,8),29-(7,7,8)]
   567       1.872168       1.872168       1.872168    8[6-(6,6),29-(8,8,8)]
   568      13.458288      13.458288      13.458288    8[6-(6,6),29-(8,8,8)]
   569      11.982155      11.982155      11.982155    8[6-(6,6),29-(8,8,8)]
   570       0.391881       0.391881       0.391881    8[6-(6,6),29-(8,8,8)]
   571       7.312812       7.312812       7.312812    8[6-(6,8),29-(7,7,8)]
   572       5.226009       5.226009       5.226009    8[6-(6,8)]
   573       4.080829       4.080829       4.080829    8[6-(6,8),29-(7,7,8)]
   574       4.404858       4.404858       4.404858    8[6-(6,8)]
   575       9.441157       9.441157       9.441157    8[6-(6,8)]
   576       9.626712       9.626712       9.626712    8[6-(6,8),29-(7,7,8)]
   577       8.457992       8.457992       8.457992    8[6-(6,8)]
   578       6.361496       6.361496       6.361496    8[6-(6,8),29-(7,7,8)]
   579      13.401514      13.401514      13.401514    8[6-(6,6),29-(8,8,8)]
   580       1.805701       1.805701       1.805701    8[6-(6,6),29-(8,8,8)]
   581      13.278272      13.278272      13.278272    8[6-(6,8),29-(7,7,8)]
   582       1.469209       1.469209       1.469209    8[6-(6,8)]
   583       2.672548       2.672548       2.672548    8[6-(6,8),29-(7,7,8)]
   584       2.236355       2.236355       2.236355    8[6-(6,8)]
   585       8.837411       8.837411       8.837411    8[6-(6,6),29-(8,8,8)]
   586       6.569207       6.569207       6.569207    8[6-(6,6),29-(8,8,8)]
   587       4.373009       4.373009       4.373009    8[6-(6,8)]
   588        4.31485        4.31485        4.31485    8[6-(6,8),29-(7,7,8)]
   589       5.487725       5.487725       5.487725    8[6-(6,8)]
   590       7.548218       7.548218       7.548218    8[6-(6,8),29-(7,7,8)]
   591       5.051532       5.051532       5.051532    8[6-(6,6),29-(8,8,8)]
   592       7.312812       7.312812       7.312812    8[6-(6,6),29-(8,8,8)]
   593       5.058455       5.058455       5.058455    8[6-(6,6),29-(8,8,8)]
   594       7.315581       7.315581       7.315581    8[6-(6,6),29-(8,8,8)]
   595       0.389112       0.389112       0.389112    8[6-(6,8),29-(7,7,8)]
   596      12.149709      12.149709      12.149709    8[6-(6,8)]
   597      11.004529      11.004529      11.004529    8[6-(6,8),29-(7,7,8)]
   598      11.328558      11.328558      11.328558    8[6-(6,8)]
   599       2.517457       2.517457       2.517457    8[6-(6,8)]
   600       2.703012       2.703012       2.703012    8[6-(6,8),29-(7,7,8)]
   601       1.534292       1.534292       1.534292    8[6-(6,8)]
   602      13.285196      13.285196      13.285196    8[6-(6,8),29-(7,7,8)]
   603       6.477814       6.477814       6.477814    8[6-(6,6),29-(8,8,8)]
   604       8.729401       8.729401       8.729401    8[6-(6,6),29-(8,8,8)]
   605       6.354572       6.354572       6.354572    8[6-(6,8),29-(7,7,8)]
   606       8.392909       8.392909       8.392909    8[6-(6,8)]
   607       9.596248       9.596248       9.596248    8[6-(6,8),29-(7,7,8)]
   608       9.160055       9.160055       9.160055    8[6-(6,8)]
   609       1.913711       1.913711       1.913711    8[6-(6,6),29-(8,8,8)]
   610      13.492907      13.492907      13.492907    8[6-(6,6),29-(8,8,8)]
   611      11.296709      11.296709      11.296709    8[6-(6,8)]
   612       11.23855       11.23855       11.23855    8[6-(6,8),29-(7,7,8)]
   613      12.411425      12.411425      12.411425    8[6-(6,8)]
   614       0.624518       0.624518       0.624518    8[6-(6,8),29-(7,7,8)]
   615      11.975232      11.975232      11.975232    8[6-(6,6),29-(8,8,8)]
   616       0.389112       0.389112       0.389112    8[6-(6,6),29-(8,8,8)]
