# Supplementary material for: A collection of forcefield precursors for metal–organic frameworks
Source: RSC Adv. 2019 Nov 13;9(63):36492–507. doi: 10.1039/c9ra07327b (PMC9075174; doi:10.1039/c9ra07327b)
Supplement: RA-009-C9RA07327B-s909 [file RA-009-C9RA07327B-s909.txt]

GUXLIU_clean

4.938700    0.000000    0.000000
-0.292098    8.180387    0.000000
0.000000    0.000000    12.060000

     1       3.474025       3.474025       3.474025    13[8-(15),8-(15),9-(13),9-(13)]
     2       1.172577       1.172577       1.172577    13[8-(15),8-(15),9-(13),9-(13)]
     3        2.46935        2.46935        2.46935    13[8-(15),8-(15),8-(15),8-(15),9-(13),9-(13)]
     4        2.46935        2.46935        2.46935    13[8-(15),8-(15),8-(15),8-(15),9-(13),9-(13)]
     5       4.670534       4.670534       4.670534    15[6-(1,1,6),8-(13),8-(13),8-(13)]
     6      -0.023932      -0.023932      -0.023932    15[6-(1,1,6),8-(13),8-(13),8-(13)]
     7      -0.023932      -0.023932      -0.023932    15[6-(1,1,6),8-(13),8-(13),8-(13)]
     8       4.670534       4.670534       4.670534    15[6-(1,1,6),8-(13),8-(13),8-(13)]
     9       3.276389       3.276389       3.276389    1[6-(1,6,15)]
    10       4.462527       4.462527       4.462527    1[6-(1,6,15)]
    11       1.370213       1.370213       1.370213    1[6-(1,6,15)]
    12       0.184075       0.184075       0.184075    1[6-(1,6,15)]
    13       1.370213       1.370213       1.370213    1[6-(1,6,15)]
    14       0.184075       0.184075       0.184075    1[6-(1,6,15)]
    15       3.276389       3.276389       3.276389    1[6-(1,6,15)]
    16       4.462527       4.462527       4.462527    1[6-(1,6,15)]
    17       4.368866       4.368866       4.368866    6[1-(0),1-(0),6-(1,1,15),15-(8,8,8)]
    18       0.277736       0.277736       0.277736    6[1-(0),1-(0),6-(1,1,15),15-(8,8,8)]
    19       0.277736       0.277736       0.277736    6[1-(0),1-(0),6-(1,1,15),15-(8,8,8)]
    20       4.368866       4.368866       4.368866    6[1-(0),1-(0),6-(1,1,15),15-(8,8,8)]
    21       3.680611       3.680611       3.680611    8[13-(8,8,8,9,9),15-(6,8,8)]
    22       1.156786       1.156786       1.156786    8[13-(8,8,8,9,9),15-(6,8,8)]
    23       4.451144       4.451144       4.451144    8[13-(8,9,9),15-(6,8,8)]
    24       0.965991       0.965991       0.965991    8[13-(8,8,8,9,9),15-(6,8,8)]
    25       3.489816       3.489816       3.489816    8[13-(8,8,8,9,9),15-(6,8,8)]
    26       0.195458       0.195458       0.195458    8[13-(8,9,9),15-(6,8,8)]
    27       0.965991       0.965991       0.965991    8[13-(8,8,8,9,9),15-(6,8,8)]
    28       3.489816       3.489816       3.489816    8[13-(8,8,8,9,9),15-(6,8,8)]
    29       0.195458       0.195458       0.195458    8[13-(8,9,9),15-(6,8,8)]
    30       3.680611       3.680611       3.680611    8[13-(8,8,8,9,9),15-(6,8,8)]
    31       1.156786       1.156786       1.156786    8[13-(8,8,8,9,9),15-(6,8,8)]
    32       4.451144       4.451144       4.451144    8[13-(8,9,9),15-(6,8,8)]
    33       2.470203       2.470203       2.470203    9[13-(8,8,8,8,9),13-(8,8,9)]
    34       2.176399       2.176399       2.176399    9[13-(8,8,8,8,9),13-(8,8,9)]
    35       2.176399       2.176399       2.176399    9[13-(8,8,8,8,9),13-(8,8,9)]
    36       2.470203       2.470203       2.470203    9[13-(8,8,8,8,9),13-(8,8,9)]
