# Supplementary material for: A collection of forcefield precursors for metal–organic frameworks
Source: RSC Adv. 2019 Nov 13;9(63):36492–507. doi: 10.1039/c9ra07327b (PMC9075174; doi:10.1039/c9ra07327b)
Supplement: RA-009-C9RA07327B-s910 [file RA-009-C9RA07327B-s910.txt]

GUXPOF_clean

9.538400    0.000000    0.000000
-3.213712    11.744130    0.000000
-3.470120    -4.822283    18.376502

     1       5.897424       5.897424       5.897424    27[7-(6,6),8-(6),8-(6),8-(6,27)]
     2      -3.042856      -3.042856      -3.042856    27[7-(6,6),8-(6),8-(6),8-(6,27)]
     3      -3.341916      -3.341916      -3.341916    27[8-(6),8-(6),8-(6),8-(6),8-(6,27),8-(6,27)]
     4         4.7692         4.7692         4.7692    27[8-(6),8-(6)]
     5      -0.226923      -0.226923      -0.226923    1[6-(1,1,6)]
     6      -0.902484      -0.902484      -0.902484    1[6-(1,1,6)]
     7       0.453426       0.453426       0.453426    1[6-(1,1,6)]
     8       0.312044       0.312044       0.312044    1[6-(1,1,6)]
     9      -0.978472      -0.978472      -0.978472    1[6-(1,1,6)]
    10      -0.365021      -0.365021      -0.365021    1[6-(1,1,6)]
    11       1.843395       1.843395       1.843395    1[6-(1,1,6)]
    12       2.523975       2.523975       2.523975    1[6-(1,1,6)]
    13       2.507194       2.507194       2.507194    1[6-(1,1,6)]
    14       1.249022       1.249022       1.249022    1[6-(6,6)]
    15       2.858305       2.858305       2.858305    1[6-(6,6)]
    16      -1.101342      -1.101342      -1.101342    1[6-(6,6)]
    17       5.318675       5.318675       5.318675    1[6-(6,6)]
    18       1.724572       1.724572       1.724572    1[6-(6,6)]
    19       5.850993       5.850993       5.850993    1[6-(6,6)]
    20       3.446123       3.446123       3.446123    1[6-(1,1,6)]
    21       3.513352       3.513352       3.513352    1[6-(1,1,6)]
    22       4.230454       4.230454       4.230454    1[6-(1,1,6)]
    23       0.179329       0.179329       0.179329    1[6-(1,1,6)]
    24       0.980435       0.980435       0.980435    1[6-(1,1,6)]
    25       1.040156       1.040156       1.040156    1[6-(1,1,6)]
    26       6.184958       6.184958       6.184958    1[6-(1,1,6)]
    27         5.3835         5.3835         5.3835    1[6-(1,1,6)]
    28       4.616791       4.616791       4.616791    1[6-(1,1,6)]
    29      -2.023973      -2.023973      -2.023973    1[6-(6,7)]
    30      -2.345209      -2.345209      -2.345209    1[6-(6,6)]
    31       3.260836       3.260836       3.260836    1[6-(6,6)]
    32       3.687664       3.687664       3.687664    1[6-(6,7)]
    33       0.548815       0.548815       0.548815    1[6-(6,6)]
    34       2.564867       2.564867       2.564867    1[6-(6,7)]
    35      -4.304846      -4.304846      -4.304846    1[6-(6,7)]
    36       3.204822       3.204822       3.204822    1[6-(6,6)]
    37       3.081491       3.081491       3.081491    1[6-(1,1,6)]
    38       3.757052       3.757052       3.757052    1[6-(1,1,6)]
    39       2.401142       2.401142       2.401142    1[6-(1,1,6)]
    40       2.542524       2.542524       2.542524    1[6-(1,1,6)]
    41        3.83304        3.83304        3.83304    1[6-(1,1,6)]
    42       3.219589       3.219589       3.219589    1[6-(1,1,6)]
    43       1.011173       1.011173       1.011173    1[6-(1,1,6)]
    44       0.330593       0.330593       0.330593    1[6-(1,1,6)]
    45       0.347374       0.347374       0.347374    1[6-(1,1,6)]
    46       1.605546       1.605546       1.605546    1[6-(6,6)]
    47      -0.003737      -0.003737      -0.003737    1[6-(6,6)]
    48        3.95591        3.95591        3.95591    1[6-(6,6)]
    49      -2.464107      -2.464107      -2.464107    1[6-(6,6)]
    50       1.129996       1.129996       1.129996    1[6-(6,6)]
    51      -2.996425      -2.996425      -2.996425    1[6-(6,6)]
    52      -0.591555      -0.591555      -0.591555    1[6-(1,1,6)]
    53      -0.658784      -0.658784      -0.658784    1[6-(1,1,6)]
    54      -1.375886      -1.375886      -1.375886    1[6-(1,1,6)]
    55       2.675239       2.675239       2.675239    1[6-(1,1,6)]
    56       1.874133       1.874133       1.874133    1[6-(1,1,6)]
    57       1.814412       1.814412       1.814412    1[6-(1,1,6)]
    58       -3.33039       -3.33039       -3.33039    1[6-(1,1,6)]
    59      -2.528932      -2.528932      -2.528932    1[6-(1,1,6)]
    60      -1.762223      -1.762223      -1.762223    1[6-(1,1,6)]
    61       4.878541       4.878541       4.878541    1[6-(6,7)]
    62       5.199777       5.199777       5.199777    1[6-(6,6)]
    63      -0.406268      -0.406268      -0.406268    1[6-(6,6)]
    64      -0.833096      -0.833096      -0.833096    1[6-(6,7)]
    65       5.775873       5.775873       5.775873    1[6-(6,6)]
    66       0.289701       0.289701       0.289701    1[6-(6,7)]
    67       7.159414       7.159414       7.159414    1[6-(6,7)]
    68      -0.350254      -0.350254      -0.350254    1[6-(6,6)]
    69       -0.06382       -0.06382       -0.06382    6[1-(0),1-(0),1-(0),6-(6,6,6)]
    70      -0.162386      -0.162386      -0.162386    6[1-(0),1-(0),1-(0),6-(6,6,6)]
    71       2.013849       2.013849       2.013849    6[1-(0),1-(0),1-(0),6-(6,6,6)]
    72      -0.114081      -0.114081      -0.114081    6[6-(1,6),6-(1,6),6-(8,8)]
    73       1.151612       1.151612       1.151612    6[1-(0),6-(6,6),6-(6,6)]
    74       2.259728       2.259728       2.259728    6[6-(1,6),6-(1,6),6-(8,8)]
    75       2.105967       2.105967       2.105967    6[1-(0),6-(6,6),6-(6,6)]
    76       0.860786       0.860786       0.860786    6[6-(1,6),6-(1,6),6-(6,6,6)]
    77      -0.251655      -0.251655      -0.251655    6[1-(0),6-(6,6),6-(6,6)]
    78      -1.332882      -1.332882      -1.332882    6[6-(6,6),8-(0),8-(27,27)]
    79       3.651808       3.651808       3.651808    6[6-(6,6),8-(27),8-(27)]
    80        0.71118        0.71118        0.71118    6[6-(1,1,1),6-(1,1,1),6-(1,1,1),6-(6,6)]
    81       5.673631       5.673631       5.673631    6[6-(1,6),6-(1,6),6-(8,8)]
    82        5.34397        5.34397        5.34397    6[1-(0),6-(6,6),6-(6,6)]
    83       5.052694       5.052694       5.052694    6[6-(1,6),6-(1,6),6-(8,8)]
    84       1.883912       1.883912       1.883912    6[1-(0),6-(6,6),6-(6,6)]
    85       5.377689       5.377689       5.377689    6[6-(1,6),6-(1,6),6-(6,6,6)]
    86       5.662554       5.662554       5.662554    6[1-(0),6-(6,6),6-(6,6)]
    87        6.06993        6.06993        6.06993    6[6-(6,6),8-(27),8-(27)]
    88       1.474956       1.474956       1.474956    6[6-(6,6),8-(0),8-(27)]
    89        2.19448        2.19448        2.19448    6[6-(1,1,1),6-(1,1,1),6-(1,1,1),6-(6,6)]
    90       3.463888       3.463888       3.463888    6[1-(0),1-(0),1-(0),6-(6,6,6)]
    91       0.986461       0.986461       0.986461    6[1-(0),1-(0),1-(0),6-(6,6,6)]
    92       5.397076       5.397076       5.397076    6[1-(0),1-(0),1-(0),6-(6,6,6)]
    93      -2.892225      -2.892225      -2.892225    6[1-(0),6-(1,6),7-(6,27)]
    94      -3.075899      -3.075899      -3.075899    6[1-(0),6-(1,7),6-(6,16)]
    95       5.178063       5.178063       5.178063    6[6-(1,6),6-(1,6),16-(6)]
    96       4.136977       4.136977       4.136977    6[1-(0),6-(1,7),6-(6,16)]
    97         4.4017         4.4017         4.4017    6[1-(0),6-(1,6),7-(6,27)]
    98       -3.22781       -3.22781       -3.22781    6[6-(1,6),6-(1,6),16-(6)]
    99      -2.561678      -2.561678      -2.561678    6[1-(0),6-(1,7),6-(6,16)]
   100       2.123036       2.123036       2.123036    6[1-(0),6-(1,6),7-(6)]
   101       -4.67231       -4.67231       -4.67231    6[1-(0),6-(1,6),7-(6)]
   102      -5.890683      -5.890683      -5.890683    6[1-(0),6-(1,7),6-(6,16)]
   103       2.918388       2.918388       2.918388    6[1-(0),1-(0),1-(0),6-(6,6,6)]
   104       3.016954       3.016954       3.016954    6[1-(0),1-(0),1-(0),6-(6,6,6)]
   105       0.840719       0.840719       0.840719    6[1-(0),1-(0),1-(0),6-(6,6,6)]
   106       2.968649       2.968649       2.968649    6[6-(1,6),6-(1,6),6-(8,8)]
   107       1.702956       1.702956       1.702956    6[1-(0),6-(6,6),6-(6,6)]
   108        0.59484        0.59484        0.59484    6[6-(1,6),6-(1,6),6-(8,8)]
   109       0.748601       0.748601       0.748601    6[1-(0),6-(6,6),6-(6,6)]
   110       1.993782       1.993782       1.993782    6[6-(1,6),6-(1,6),6-(6,6,6)]
   111       3.106223       3.106223       3.106223    6[1-(0),6-(6,6),6-(6,6)]
   112        4.18745        4.18745        4.18745    6[6-(6,6),8-(0),8-(27,27)]
   113       -0.79724       -0.79724       -0.79724    6[6-(6,6),8-(27),8-(27)]
   114       2.143388       2.143388       2.143388    6[6-(1,1,1),6-(1,1,1),6-(1,1,1),6-(6,6)]
   115      -2.819063      -2.819063      -2.819063    6[6-(1,6),6-(1,6),6-(8,8)]
   116      -2.489402      -2.489402      -2.489402    6[1-(0),6-(6,6),6-(6,6)]
   117      -2.198126      -2.198126      -2.198126    6[6-(1,6),6-(1,6),6-(8,8)]
   118       0.970656       0.970656       0.970656    6[1-(0),6-(6,6),6-(6,6)]
   119      -2.523121      -2.523121      -2.523121    6[6-(1,6),6-(1,6),6-(6,6,6)]
   120      -2.807986      -2.807986      -2.807986    6[1-(0),6-(6,6),6-(6,6)]
   121      -3.215362      -3.215362      -3.215362    6[6-(6,6),8-(27),8-(27)]
   122       1.379612       1.379612       1.379612    6[6-(6,6),8-(0),8-(27)]
   123       0.660088       0.660088       0.660088    6[6-(1,1,1),6-(1,1,1),6-(1,1,1),6-(6,6)]
   124       -0.60932       -0.60932       -0.60932    6[1-(0),1-(0),1-(0),6-(6,6,6)]
   125       1.868107       1.868107       1.868107    6[1-(0),1-(0),1-(0),6-(6,6,6)]
   126      -2.542508      -2.542508      -2.542508    6[1-(0),1-(0),1-(0),6-(6,6,6)]
   127       5.746793       5.746793       5.746793    6[1-(0),6-(1,6),7-(6,27)]
   128       5.930467       5.930467       5.930467    6[1-(0),6-(1,7),6-(6,16)]
   129      -2.323495      -2.323495      -2.323495    6[6-(1,6),6-(1,6),16-(6)]
   130      -1.282409      -1.282409      -1.282409    6[1-(0),6-(1,7),6-(6,16)]
   131      -1.547132      -1.547132      -1.547132    6[1-(0),6-(1,6),7-(6,27)]
   132       6.082378       6.082378       6.082378    6[6-(1,6),6-(1,6),16-(6)]
   133       5.416246       5.416246       5.416246    6[1-(0),6-(1,7),6-(6,16)]
   134       0.731532       0.731532       0.731532    6[1-(0),6-(1,6),7-(6)]
   135       7.526878       7.526878       7.526878    6[1-(0),6-(1,6),7-(6)]
   136       8.745251       8.745251       8.745251    6[1-(0),6-(1,7),6-(6,16)]
   137       4.730353       4.730353       4.730353    16[6-(6,6),6-(6,6)]
   138      -1.875785      -1.875785      -1.875785    16[6-(6,6),6-(6,6)]
   139       5.646787       5.646787       5.646787    7[6-(1,6),6-(1,6),27-(8,8,8)]
   140      -0.780749      -0.780749      -0.780749    7[6-(1,6),6-(1,6)]
   141      -2.792219      -2.792219      -2.792219    7[6-(1,6),6-(1,6),27-(8,8,8)]
   142       3.635317       3.635317       3.635317    7[6-(1,6),6-(1,6)]
   143      -2.505703      -2.505703      -2.505703    8[6-(6,8),27-(7,8,8),27-(8,8,8,8,8)]
   144      -1.257614      -1.257614      -1.257614    8[6-(6,8)]
   145       3.972655       3.972655       3.972655    8[6-(6,8),27-(7,8,8)]
   146       4.425346       4.425346       4.425346    8[6-(6,8),27-(8,8,8,8,8)]
   147       6.071052       6.071052       6.071052    8[6-(6,8),27-(7,8,8)]
   148       6.454423       6.454423       6.454423    8[6-(6,8),27-(8,8,8,8,8)]
   149       4.469722       4.469722       4.469722    8[6-(6,8),27-(8)]
   150       1.407819       1.407819       1.407819    8[6-(6,8)]
   151       5.360271       5.360271       5.360271    8[6-(6,8),27-(7,8,8),27-(8,8,8,8,8)]
   152       4.112182       4.112182       4.112182    8[6-(6,8)]
   153      -1.118087      -1.118087      -1.118087    8[6-(6,8),27-(7,8,8)]
   154      -1.570778      -1.570778      -1.570778    8[6-(6,8),27-(8,8,8,8,8)]
   155      -3.216484      -3.216484      -3.216484    8[6-(6,8),27-(7,8,8)]
   156      -3.599855      -3.599855      -3.599855    8[6-(6,8),27-(8,8,8,8,8)]
   157      -1.615154      -1.615154      -1.615154    8[6-(6,8),27-(8)]
   158       1.446749       1.446749       1.446749    8[6-(6,8)]
