# Supplementary material for: A collection of forcefield precursors for metal–organic frameworks
Source: RSC Adv. 2019 Nov 13;9(63):36492–507. doi: 10.1039/c9ra07327b (PMC9075174; doi:10.1039/c9ra07327b)
Supplement: RA-009-C9RA07327B-s911 [file RA-009-C9RA07327B-s911.txt]

GUXQAR_clean

6.375800    0.000000    0.000000
1.260179    6.767673    0.000000
0.755697    3.147798    8.424852

     1       1.007938       1.007938       1.007938    23[8-(1,23),8-(1,23),8-(6),8-(6),8-(6),8-(6)]
     2       0.377849       0.377849       0.377849    23[8-(1,23),8-(1,23),8-(6),8-(6),8-(6),8-(6)]
     3       6.774544       6.774544       6.774544    1[6-(6,6)]
     4       1.713418       1.713418       1.713418    1[8-(23,23)]
     5       1.617132       1.617132       1.617132    1[6-(6,6)]
     6       6.678258       6.678258       6.678258    1[8-(23,23)]
     7       3.859707       3.859707       3.859707    6[6-(1,6),6-(6,6),6-(8,8)]
     8       3.024128       3.024128       3.024128    6[6-(6,6),8-(23),8-(23)]
     9       5.198048       5.198048       5.198048    6[6-(1,6),6-(6,6),6-(8,8)]
    10       5.969686       5.969686       5.969686    6[6-(6,6),8-(23),8-(23)]
    11       5.136291       5.136291       5.136291    6[1-(0),6-(6,6),6-(6,6)]
    12       4.531969       4.531969       4.531969    6[6-(1,6),6-(6,6),6-(8,8)]
    13       5.367548       5.367548       5.367548    6[6-(6,6),8-(23),8-(23)]
    14       3.193628       3.193628       3.193628    6[6-(1,6),6-(6,6),6-(8,8)]
    15        2.42199        2.42199        2.42199    6[6-(6,6),8-(23),8-(23)]
    16       2.499688       2.499688       2.499688    6[1-(0),6-(6,6),6-(6,6)]
    17       1.371514       1.371514       1.371514    8[1-(0),23-(8,8,8,8,8),23-(8,8,8,8,8)]
    18       6.718505       6.718505       6.718505    8[6-(6,8),23-(8,8,8,8,8)]
    19       2.246565       2.246565       2.246565    8[6-(6,8),23-(8,8,8,8,8)]
    20       3.108072       3.108072       3.108072    8[6-(6,8),23-(8,8,8,8,8)]
    21       5.857731       5.857731       5.857731    8[6-(6,8),23-(8,8,8,8,8)]
    22       7.020162       7.020162       7.020162    8[1-(0),23-(8,8,8,8,8),23-(8,8,8,8,8)]
    23       1.673171       1.673171       1.673171    8[6-(6,8),23-(8,8,8,8,8)]
    24       6.145111       6.145111       6.145111    8[6-(6,8),23-(8,8,8,8,8)]
    25       5.283604       5.283604       5.283604    8[6-(6,8),23-(8,8,8,8,8)]
    26       2.533945       2.533945       2.533945    8[6-(6,8),23-(8,8,8,8,8)]
