# Supplementary material for: A collection of forcefield precursors for metal–organic frameworks
Source: RSC Adv. 2019 Nov 13;9(63):36492–507. doi: 10.1039/c9ra07327b (PMC9075174; doi:10.1039/c9ra07327b)
Supplement: RA-009-C9RA07327B-s912 [file RA-009-C9RA07327B-s912.txt]

GUXRAT_clean

16.574800    0.000000    0.000000
-8.287400    14.354198    0.000000
0.000000    0.000000    28.129000

     1      -0.036796      -0.036796      -0.036796    30[8-(6),8-(6),8-(6),8-(6)]
     2       8.324196       8.324196       8.324196    30[8-(6),8-(6),8-(6),8-(6)]
     3       8.250604       8.250604       8.250604    30[8-(6),8-(6),8-(6),8-(6)]
     4       0.036796       0.036796       0.036796    30[8-(6),8-(6),8-(6),8-(6)]
     5       4.060412       4.060412       4.060412    30[8-(6),8-(6),8-(6),8-(6)]
     6       4.226988       4.226988       4.226988    30[8-(6),8-(6),8-(6),8-(6)]
     7       4.263784       4.263784       4.263784    30[8-(6),8-(6),8-(6),8-(6)]
     8       4.023616       4.023616       4.023616    30[8-(6),8-(6),8-(6),8-(6)]
     9      -4.023616      -4.023616      -4.023616    30[8-(6),8-(6),8-(6),8-(6)]
    10      12.311016      12.311016      12.311016    30[8-(6),8-(6),8-(6),8-(6)]
    11      12.347812      12.347812      12.347812    30[8-(6),8-(6),8-(6),8-(6)]
    12      -4.060412      -4.060412      -4.060412    30[8-(6),8-(6),8-(6),8-(6)]
    13      11.296555      11.296555      11.296555    1[6-(6,6)]
    14      13.361775      13.361775      13.361775    1[6-(6,6)]
    15      14.352119      14.352119      14.352119    1[6-(6,6)]
    16      12.286071      12.286071      12.286071    1[6-(6,6)]
    17      -2.007208      -2.007208      -2.007208    1[6-(6,6)]
    18      -1.378195      -1.378195      -1.378195    1[6-(6,6)]
    19      -1.278746      -1.278746      -1.278746    1[6-(6,6)]
    20      -2.930425      -2.930425      -2.930425    1[6-(6,6)]
    21       1.101395       1.101395       1.101395    1[6-(6,6)]
    22      -3.009155      -3.009155      -3.009155    1[6-(6,6)]
    23      -5.074375      -5.074375      -5.074375    1[6-(6,6)]
    24      -6.064719      -6.064719      -6.064719    1[6-(6,6)]
    25       -3.99867       -3.99867       -3.99867    1[6-(6,6)]
    26      10.294608      10.294608      10.294608    1[6-(6,6)]
    27       9.665595       9.665595       9.665595    1[6-(6,6)]
    28       9.566146       9.566146       9.566146    1[6-(6,6)]
    29      11.217825      11.217825      11.217825    1[6-(6,6)]
    30       7.186005       7.186005       7.186005    1[6-(6,6)]
    31       3.009155       3.009155       3.009155    1[6-(6,6)]
    32       5.074375       5.074375       5.074375    1[6-(6,6)]
    33       6.064719       6.064719       6.064719    1[6-(6,6)]
    34       3.998671       3.998671       3.998671    1[6-(6,6)]
    35       6.280192       6.280192       6.280192    1[6-(6,6)]
    36       6.909205       6.909205       6.909205    1[6-(6,6)]
    37       7.008654       7.008654       7.008654    1[6-(6,6)]
    38       5.356975       5.356975       5.356975    1[6-(6,6)]
    39       9.388795       9.388795       9.388795    1[6-(6,6)]
    40       5.278245       5.278245       5.278245    1[6-(6,6)]
    41       3.213025       3.213025       3.213025    1[6-(6,6)]
    42       2.222681       2.222681       2.222681    1[6-(6,6)]
    43        4.28873        4.28873        4.28873    1[6-(6,6)]
    44       2.007208       2.007208       2.007208    1[6-(6,6)]
    45       1.378195       1.378195       1.378195    1[6-(6,6)]
    46       1.278746       1.278746       1.278746    1[6-(6,6)]
    47       2.930425       2.930425       2.930425    1[6-(6,6)]
    48      -1.101395      -1.101395      -1.101395    1[6-(6,6)]
    49            0.0            0.0            0.0    1[6-(6,6)]
    50         8.2874         8.2874         8.2874    1[6-(6,6)]
    51       5.168851       5.168851       5.168851    1[6-(6,6)]
    52       5.048684       5.048684       5.048684    1[6-(6,6)]
    53       3.105289       3.105289       3.105289    1[6-(6,6)]
    54       3.227114       3.227114       3.227114    1[6-(6,6)]
    55      -2.256659      -2.256659      -2.256659    1[6-(6,6)]
    56      -0.837027      -0.837027      -0.837027    1[6-(6,6)]
    57       1.094766       1.094766       1.094766    1[6-(6,6)]
    58       5.556702       5.556702       5.556702    1[6-(6,6)]
    59       3.442586       3.442586       3.442586    1[6-(6,6)]
    60       3.118549       3.118549       3.118549    1[6-(6,6)]
    61       3.238716       3.238716       3.238716    1[6-(6,6)]
    62       5.182111       5.182111       5.182111    1[6-(6,6)]
    63       5.060286       5.060286       5.060286    1[6-(6,6)]
    64      10.544059      10.544059      10.544059    1[6-(6,6)]
    65       9.124427       9.124427       9.124427    1[6-(6,6)]
    66       7.192634       7.192634       7.192634    1[6-(6,6)]
    67       2.730698       2.730698       2.730698    1[6-(6,6)]
    68       4.844814       4.844814       4.844814    1[6-(6,6)]
    69       0.109394       0.109394       0.109394    1[6-(6,6)]
    70      -1.835659      -1.835659      -1.835659    1[6-(6,6)]
    71      -0.882608      -0.882608      -0.882608    1[6-(6,6)]
    72       1.061616       1.061616       1.061616    1[6-(6,6)]
    73      12.551267      12.551267      12.551267    1[6-(6,6)]
    74      10.502622      10.502622      10.502622    1[6-(6,6)]
    75        8.47138        8.47138        8.47138    1[6-(6,6)]
    76       5.661123       5.661123       5.661123    1[6-(6,6)]
    77       3.743419       3.743419       3.743419    1[6-(6,6)]
    78       8.178006       8.178006       8.178006    1[6-(6,6)]
    79      10.123059      10.123059      10.123059    1[6-(6,6)]
    80       9.170008       9.170008       9.170008    1[6-(6,6)]
    81       7.225784       7.225784       7.225784    1[6-(6,6)]
    82      -4.263867      -4.263867      -4.263867    1[6-(6,6)]
    83      -2.215222      -2.215222      -2.215222    1[6-(6,6)]
    84       -0.18398       -0.18398       -0.18398    1[6-(6,6)]
    85       2.626277       2.626277       2.626277    1[6-(6,6)]
    86       4.543981       4.543981       4.543981    1[6-(6,6)]
    87      -6.203948      -6.203948      -6.203948    1[6-(6,6)]
    88      14.491348      14.491348      14.491348    1[6-(6,6)]
    89       8.396794       8.396794       8.396794    1[6-(6,6)]
    90       6.451741       6.451741       6.451741    1[6-(6,6)]
    91       7.404792       7.404792       7.404792    1[6-(6,6)]
    92       9.349016       9.349016       9.349016    1[6-(6,6)]
    93       4.263867       4.263867       4.263867    1[6-(6,6)]
    94       2.215222       2.215222       2.215222    1[6-(6,6)]
    95        0.18398        0.18398        0.18398    1[6-(6,6)]
    96      -2.626277      -2.626277      -2.626277    1[6-(6,6)]
    97      -4.543981      -4.543981      -4.543981    1[6-(6,6)]
    98      -0.109394      -0.109394      -0.109394    1[6-(6,6)]
    99       1.835659       1.835659       1.835659    1[6-(6,6)]
   100       0.882608       0.882608       0.882608    1[6-(6,6)]
   101      -1.061616      -1.061616      -1.061616    1[6-(6,6)]
   102       4.023533       4.023533       4.023533    1[6-(6,6)]
   103       6.072178       6.072178       6.072178    1[6-(6,6)]
   104        8.10342        8.10342        8.10342    1[6-(6,6)]
   105      10.913677      10.913677      10.913677    1[6-(6,6)]
   106      12.831381      12.831381      12.831381    1[6-(6,6)]
   107      -3.118549      -3.118549      -3.118549    1[6-(6,6)]
   108      -3.238716      -3.238716      -3.238716    1[6-(6,6)]
   109      -5.182111      -5.182111      -5.182111    1[6-(6,6)]
   110      -5.060286      -5.060286      -5.060286    1[6-(6,6)]
   111       6.030741       6.030741       6.030741    1[6-(6,6)]
   112       7.450373       7.450373       7.450373    1[6-(6,6)]
   113       9.382166       9.382166       9.382166    1[6-(6,6)]
   114      13.844102      13.844102      13.844102    1[6-(6,6)]
   115      11.729986      11.729986      11.729986    1[6-(6,6)]
   116      11.405949      11.405949      11.405949    1[6-(6,6)]
   117      11.526116      11.526116      11.526116    1[6-(6,6)]
   118      13.469511      13.469511      13.469511    1[6-(6,6)]
   119      13.347686      13.347686      13.347686    1[6-(6,6)]
   120       2.256659       2.256659       2.256659    1[6-(6,6)]
   121       0.837027       0.837027       0.837027    1[6-(6,6)]
   122      -1.094766      -1.094766      -1.094766    1[6-(6,6)]
   123      -5.556702      -5.556702      -5.556702    1[6-(6,6)]
   124      -3.442586      -3.442586      -3.442586    1[6-(6,6)]
   125       6.203948       6.203948       6.203948    1[6-(6,6)]
   126       2.083452       2.083452       2.083452    1[6-(6,6)]
   127      10.315327      10.315327      10.315327    6[6-(6,6),8-(30),8-(30)]
   128      11.586614      11.586614      11.586614    6[6-(1,6),6-(1,6),6-(8,8)]
   129      11.908994      11.908994      11.908994    6[1-(0),6-(1,6),6-(6,6)]
   130      13.145474      13.145474      13.145474    6[1-(0),6-(1,6),6-(6,6)]
   131      14.061232      14.061232      14.061232    6[6-(1,6),6-(1,6),6-(6,6)]
   132       13.73968       13.73968       13.73968    6[1-(0),6-(1,6),6-(6,6)]
   133      12.501543      12.501543      12.501543    6[1-(0),6-(1,6),6-(6,6)]
   134      -1.240624      -1.240624      -1.240624    6[6-(1,6),6-(1,6),6-(6,6)]
   135      -1.211618      -1.211618      -1.211618    6[1-(0),6-(6,6),6-(6,6)]
   136      -0.812994      -0.812994      -0.812994    6[1-(0),6-(1,6),6-(6,6)]
   137      -0.751667      -0.751667      -0.751667    6[1-(0),6-(1,6),6-(6,6)]
   138      -0.978742      -0.978742      -0.978742    6[6-(6,6),8-(0),8-(30)]
   139      -0.881779      -0.881779      -0.881779    6[6-(1,6),6-(1,6),6-(8,8)]
   140      -2.129862      -2.129862      -2.129862    6[1-(0),6-(1,6),6-(6,6)]
   141       0.300833       0.300833       0.300833    6[1-(0),6-(1,6),6-(6,6)]
   142      -2.027927      -2.027927      -2.027927    6[6-(6,6),8-(30),8-(30)]
   143      -3.299214      -3.299214      -3.299214    6[6-(1,6),6-(1,6),6-(8,8)]
   144      -3.621594      -3.621594      -3.621594    6[1-(0),6-(1,6),6-(6,6)]
   145      -4.858074      -4.858074      -4.858074    6[1-(0),6-(1,6),6-(6,6)]
   146      -5.773832      -5.773832      -5.773832    6[6-(1,6),6-(1,6),6-(6,6)]
   147       -5.45228       -5.45228       -5.45228    6[1-(0),6-(1,6),6-(6,6)]
   148      -4.214143      -4.214143      -4.214143    6[1-(0),6-(1,6),6-(6,6)]
   149       9.528024       9.528024       9.528024    6[6-(1,6),6-(1,6),6-(6,6)]
   150       9.499018       9.499018       9.499018    6[1-(0),6-(6,6),6-(6,6)]
   151       9.100394       9.100394       9.100394    6[1-(0),6-(1,6),6-(6,6)]
   152       9.039067       9.039067       9.039067    6[1-(0),6-(1,6),6-(6,6)]
   153       9.266142       9.266142       9.266142    6[6-(6,6),8-(0),8-(30)]
   154       9.169179       9.169179       9.169179    6[6-(1,6),6-(1,6),6-(8,8)]
   155      10.417262      10.417262      10.417262    6[1-(0),6-(1,6),6-(6,6)]
   156       7.986567       7.986567       7.986567    6[1-(0),6-(1,6),6-(6,6)]
   157       2.027927       2.027927       2.027927    6[6-(6,6),8-(30),8-(30)]
   158       3.299214       3.299214       3.299214    6[6-(1,6),6-(1,6),6-(8,8)]
   159       3.621594       3.621594       3.621594    6[1-(0),6-(1,6),6-(6,6)]
   160       4.858074       4.858074       4.858074    6[1-(0),6-(1,6),6-(6,6)]
   161       5.773832       5.773832       5.773832    6[6-(1,6),6-(1,6),6-(6,6)]
   162        5.45228        5.45228        5.45228    6[1-(0),6-(1,6),6-(6,6)]
   163       4.214143       4.214143       4.214143    6[1-(0),6-(1,6),6-(6,6)]
   164       7.046776       7.046776       7.046776    6[6-(1,6),6-(1,6),6-(6,6)]
   165       7.075782       7.075782       7.075782    6[1-(0),6-(6,6),6-(6,6)]
   166       7.474406       7.474406       7.474406    6[1-(0),6-(1,6),6-(6,6)]
   167       7.535733       7.535733       7.535733    6[1-(0),6-(1,6),6-(6,6)]
   168       7.308658       7.308658       7.308658    6[6-(6,6),8-(0),8-(30)]
   169       7.405621       7.405621       7.405621    6[6-(1,6),6-(1,6),6-(8,8)]
   170       6.157538       6.157538       6.157538    6[1-(0),6-(1,6),6-(6,6)]
   171       8.588233       8.588233       8.588233    6[1-(0),6-(1,6),6-(6,6)]
   172       6.259473       6.259473       6.259473    6[6-(6,6),8-(30),8-(30)]
   173       4.988186       4.988186       4.988186    6[6-(1,6),6-(1,6),6-(8,8)]
   174       4.665806       4.665806       4.665806    6[1-(0),6-(1,6),6-(6,6)]
   175       3.429326       3.429326       3.429326    6[1-(0),6-(1,6),6-(6,6)]
   176       2.513568       2.513568       2.513568    6[6-(1,6),6-(1,6),6-(6,6)]
   177        2.83512        2.83512        2.83512    6[1-(0),6-(1,6),6-(6,6)]
   178       4.073257       4.073257       4.073257    6[1-(0),6-(1,6),6-(6,6)]
   179       1.240624       1.240624       1.240624    6[6-(1,6),6-(1,6),6-(6,6)]
   180       1.211618       1.211618       1.211618    6[1-(0),6-(6,6),6-(6,6)]
   181       0.812994       0.812994       0.812994    6[1-(0),6-(1,6),6-(6,6)]
   182       0.751667       0.751667       0.751667    6[1-(0),6-(1,6),6-(6,6)]
   183       0.978742       0.978742       0.978742    6[6-(6,6),8-(0),8-(30)]
   184       0.881779       0.881779       0.881779    6[6-(1,6),6-(1,6),6-(8,8)]
   185       2.129862       2.129862       2.129862    6[1-(0),6-(1,6),6-(6,6)]
   186      -0.300833      -0.300833      -0.300833    6[1-(0),6-(1,6),6-(6,6)]
   187            0.0            0.0            0.0    6[1-(0),6-(6,6),6-(6,6)]
   188            0.0            0.0            0.0    6[6-(1,6),6-(1,6),6-(6,6)]
   189            0.0            0.0            0.0    6[6-(1,6),6-(1,6),6-(6,6)]
   190            0.0            0.0            0.0    6[6-(1,6),6-(1,6),6-(8,8)]
   191            0.0            0.0            0.0    6[6-(6,6),8-(30),8-(30)]
   192         8.2874         8.2874         8.2874    6[1-(0),6-(6,6),6-(6,6)]
   193         8.2874         8.2874         8.2874    6[6-(1,6),6-(1,6),6-(6,6)]
   194         8.2874         8.2874         8.2874    6[6-(1,6),6-(1,6),6-(6,6)]
   195         8.2874         8.2874         8.2874    6[6-(1,6),6-(1,6),6-(8,8)]
   196         8.2874         8.2874         8.2874    6[6-(6,6),8-(30),8-(30)]
   197       4.167733       4.167733       4.167733    6[6-(6,6),8-(30),8-(30)]
   198       4.208342       4.208342       4.208342    6[6-(1,6),6-(1,6),6-(8,8)]
   199       4.754481       4.754481       4.754481    6[1-(0),6-(1,6),6-(6,6)]
   200        4.68321        4.68321        4.68321    6[1-(0),6-(1,6),6-(6,6)]
   201        4.06497        4.06497        4.06497    6[6-(1,6),6-(1,6),6-(6,6)]
   202       3.519659       3.519659       3.519659    6[1-(0),6-(1,6),6-(6,6)]
   203       3.591759       3.591759       3.591759    6[1-(0),6-(1,6),6-(6,6)]
   204      -4.209999      -4.209999      -4.209999    6[6-(1,6),6-(1,6),6-(6,6)]
   205      -3.059708      -3.059708      -3.059708    6[1-(0),6-(6,6),6-(6,6)]
   206      -0.739236      -0.739236      -0.739236    6[1-(0),6-(1,6),6-(6,6)]
   207       0.428459       0.428459       0.428459    6[1-(0),6-(1,6),6-(6,6)]
   208       4.539838       4.539838       4.539838    6[6-(6,6),8-(0),8-(30)]
   209       4.514976       4.514976       4.514976    6[6-(1,6),6-(1,6),6-(8,8)]
   210        5.17631        5.17631        5.17631    6[1-(0),6-(1,6),6-(6,6)]
   211       3.927399       3.927399       3.927399    6[1-(0),6-(1,6),6-(6,6)]
   212       4.119667       4.119667       4.119667    6[6-(6,6),8-(30),8-(30)]
   213       4.079058       4.079058       4.079058    6[6-(1,6),6-(1,6),6-(8,8)]
   214       3.532919       3.532919       3.532919    6[1-(0),6-(1,6),6-(6,6)]
   215        3.60419        3.60419        3.60419    6[1-(0),6-(1,6),6-(6,6)]
   216        4.22243        4.22243        4.22243    6[6-(1,6),6-(1,6),6-(6,6)]
   217       4.767741       4.767741       4.767741    6[1-(0),6-(1,6),6-(6,6)]
   218       4.695641       4.695641       4.695641    6[1-(0),6-(1,6),6-(6,6)]
   219      12.497399      12.497399      12.497399    6[6-(1,6),6-(1,6),6-(6,6)]
   220      11.347108      11.347108      11.347108    6[1-(0),6-(6,6),6-(6,6)]
   221       9.026636       9.026636       9.026636    6[1-(0),6-(1,6),6-(6,6)]
   222       7.858941       7.858941       7.858941    6[1-(0),6-(1,6),6-(6,6)]
   223       3.747562       3.747562       3.747562    6[6-(6,6),8-(0),8-(30)]
   224       3.772424       3.772424       3.772424    6[6-(1,6),6-(1,6),6-(8,8)]
   225        3.11109        3.11109        3.11109    6[1-(0),6-(1,6),6-(6,6)]
   226       4.360001       4.360001       4.360001    6[1-(0),6-(1,6),6-(6,6)]
   227        2.09174        2.09174        2.09174    6[6-(6,6),8-(30),8-(30)]
   228       0.779844       0.779844       0.779844    6[6-(1,6),6-(1,6),6-(8,8)]
   229      -0.088675      -0.088675      -0.088675    6[1-(0),6-(1,6),6-(6,6)]
   230      -1.253884      -1.253884      -1.253884    6[1-(0),6-(1,6),6-(6,6)]
   231      -1.551401      -1.551401      -1.551401    6[6-(1,6),6-(1,6),6-(6,6)]
   232      -0.684539      -0.684539      -0.684539    6[1-(0),6-(1,6),6-(6,6)]
   233       0.481498       0.481498       0.481498    6[1-(0),6-(1,6),6-(6,6)]
   234      13.738023      13.738023      13.738023    6[6-(1,6),6-(1,6),6-(6,6)]
   235      12.558726      12.558726      12.558726    6[1-(0),6-(6,6),6-(6,6)]
   236        9.83963        9.83963        9.83963    6[1-(0),6-(1,6),6-(6,6)]
   237       8.610609       8.610609       8.610609    6[1-(0),6-(1,6),6-(6,6)]
   238       4.726304       4.726304       4.726304    6[6-(6,6),8-(0),8-(30)]
   239       4.654204       4.654204       4.654204    6[6-(1,6),6-(1,6),6-(8,8)]
   240       5.240952       5.240952       5.240952    6[1-(0),6-(1,6),6-(6,6)]
   241       4.059169       4.059169       4.059169    6[1-(0),6-(1,6),6-(6,6)]
   242        6.19566        6.19566        6.19566    6[6-(6,6),8-(30),8-(30)]
   243       7.507556       7.507556       7.507556    6[6-(1,6),6-(1,6),6-(8,8)]
   244       8.376075       8.376075       8.376075    6[1-(0),6-(1,6),6-(6,6)]
   245       9.541284       9.541284       9.541284    6[1-(0),6-(1,6),6-(6,6)]
   246       9.838801       9.838801       9.838801    6[6-(1,6),6-(1,6),6-(6,6)]
   247       8.971939       8.971939       8.971939    6[1-(0),6-(1,6),6-(6,6)]
   248       7.805902       7.805902       7.805902    6[1-(0),6-(1,6),6-(6,6)]
   249      -5.450623      -5.450623      -5.450623    6[6-(1,6),6-(1,6),6-(6,6)]
   250      -4.271326      -4.271326      -4.271326    6[1-(0),6-(6,6),6-(6,6)]
   251       -1.55223       -1.55223       -1.55223    6[1-(0),6-(1,6),6-(6,6)]
   252      -0.323209      -0.323209      -0.323209    6[1-(0),6-(1,6),6-(6,6)]
   253       3.561096       3.561096       3.561096    6[6-(6,6),8-(0),8-(30)]
   254       3.633196       3.633196       3.633196    6[6-(1,6),6-(1,6),6-(8,8)]
   255       3.046448       3.046448       3.046448    6[1-(0),6-(1,6),6-(6,6)]
   256       4.228231       4.228231       4.228231    6[1-(0),6-(1,6),6-(6,6)]
   257      -5.398412      -5.398412      -5.398412    6[1-(0),6-(6,6),6-(6,6)]
   258      -3.043962      -3.043962      -3.043962    6[6-(1,6),6-(1,6),6-(6,6)]
   259      -1.758586      -1.758586      -1.758586    6[6-(1,6),6-(1,6),6-(6,6)]
   260       0.685368       0.685368       0.685368    6[6-(1,6),6-(1,6),6-(8,8)]
   261       1.978202       1.978202       1.978202    6[6-(6,6),8-(30),8-(30)]
   262      13.685812      13.685812      13.685812    6[1-(0),6-(6,6),6-(6,6)]
   263      11.331362      11.331362      11.331362    6[6-(1,6),6-(1,6),6-(6,6)]
   264      10.045986      10.045986      10.045986    6[6-(1,6),6-(1,6),6-(6,6)]
   265       7.602032       7.602032       7.602032    6[6-(1,6),6-(1,6),6-(8,8)]
   266       6.309198       6.309198       6.309198    6[6-(6,6),8-(30),8-(30)]
   267       10.37914       10.37914       10.37914    6[6-(6,6),8-(30),8-(30)]
   268       9.067244       9.067244       9.067244    6[6-(1,6),6-(1,6),6-(8,8)]
   269       8.198725       8.198725       8.198725    6[1-(0),6-(1,6),6-(6,6)]
   270       7.033516       7.033516       7.033516    6[1-(0),6-(1,6),6-(6,6)]
   271       6.735999       6.735999       6.735999    6[6-(1,6),6-(1,6),6-(6,6)]
   272       7.602861       7.602861       7.602861    6[1-(0),6-(1,6),6-(6,6)]
   273       8.768898       8.768898       8.768898    6[1-(0),6-(1,6),6-(6,6)]
   274       5.450623       5.450623       5.450623    6[6-(1,6),6-(1,6),6-(6,6)]
   275       4.271326       4.271326       4.271326    6[1-(0),6-(6,6),6-(6,6)]
   276        1.55223        1.55223        1.55223    6[1-(0),6-(1,6),6-(6,6)]
   277       0.323209       0.323209       0.323209    6[1-(0),6-(1,6),6-(6,6)]
   278      -3.561096      -3.561096      -3.561096    6[6-(6,6),8-(0),8-(30)]
   279      -3.633196      -3.633196      -3.633196    6[6-(1,6),6-(1,6),6-(8,8)]
   280      -3.046448      -3.046448      -3.046448    6[1-(0),6-(1,6),6-(6,6)]
   281      -4.228231      -4.228231      -4.228231    6[1-(0),6-(1,6),6-(6,6)]
   282       -2.09174       -2.09174       -2.09174    6[6-(6,6),8-(30),8-(30)]
   283      -0.779844      -0.779844      -0.779844    6[6-(1,6),6-(1,6),6-(8,8)]
   284       0.088675       0.088675       0.088675    6[1-(0),6-(1,6),6-(6,6)]
   285       1.253884       1.253884       1.253884    6[1-(0),6-(1,6),6-(6,6)]
   286       1.551401       1.551401       1.551401    6[6-(1,6),6-(1,6),6-(6,6)]
   287       0.684539       0.684539       0.684539    6[1-(0),6-(1,6),6-(6,6)]
   288      -0.481498      -0.481498      -0.481498    6[1-(0),6-(1,6),6-(6,6)]
   289       2.836777       2.836777       2.836777    6[6-(1,6),6-(1,6),6-(6,6)]
   290       4.016074       4.016074       4.016074    6[1-(0),6-(6,6),6-(6,6)]
   291        6.73517        6.73517        6.73517    6[1-(0),6-(1,6),6-(6,6)]
   292       7.964191       7.964191       7.964191    6[1-(0),6-(1,6),6-(6,6)]
   293      11.848496      11.848496      11.848496    6[6-(6,6),8-(0),8-(30)]
   294      11.920596      11.920596      11.920596    6[6-(1,6),6-(1,6),6-(8,8)]
   295      11.333848      11.333848      11.333848    6[1-(0),6-(1,6),6-(6,6)]
   296      12.515631      12.515631      12.515631    6[1-(0),6-(1,6),6-(6,6)]
   297      -4.119667      -4.119667      -4.119667    6[6-(6,6),8-(30),8-(30)]
   298      -4.079058      -4.079058      -4.079058    6[6-(1,6),6-(1,6),6-(8,8)]
   299      -3.532919      -3.532919      -3.532919    6[1-(0),6-(1,6),6-(6,6)]
   300       -3.60419       -3.60419       -3.60419    6[1-(0),6-(1,6),6-(6,6)]
   301       -4.22243       -4.22243       -4.22243    6[6-(1,6),6-(1,6),6-(6,6)]
   302      -4.767741      -4.767741      -4.767741    6[1-(0),6-(1,6),6-(6,6)]
   303      -4.695641      -4.695641      -4.695641    6[1-(0),6-(1,6),6-(6,6)]
   304       4.077401       4.077401       4.077401    6[6-(1,6),6-(1,6),6-(6,6)]
   305       5.227692       5.227692       5.227692    6[1-(0),6-(6,6),6-(6,6)]
   306       7.548164       7.548164       7.548164    6[1-(0),6-(1,6),6-(6,6)]
   307       8.715859       8.715859       8.715859    6[1-(0),6-(1,6),6-(6,6)]
   308      12.827238      12.827238      12.827238    6[6-(6,6),8-(0),8-(30)]
   309      12.802376      12.802376      12.802376    6[6-(1,6),6-(1,6),6-(8,8)]
   310       13.46371       13.46371       13.46371    6[1-(0),6-(1,6),6-(6,6)]
   311      12.214799      12.214799      12.214799    6[1-(0),6-(1,6),6-(6,6)]
   312      12.407067      12.407067      12.407067    6[6-(6,6),8-(30),8-(30)]
   313      12.366458      12.366458      12.366458    6[6-(1,6),6-(1,6),6-(8,8)]
   314      11.820319      11.820319      11.820319    6[1-(0),6-(1,6),6-(6,6)]
   315       11.89159       11.89159       11.89159    6[1-(0),6-(1,6),6-(6,6)]
   316       12.50983       12.50983       12.50983    6[6-(1,6),6-(1,6),6-(6,6)]
   317      13.055141      13.055141      13.055141    6[1-(0),6-(1,6),6-(6,6)]
   318      12.983041      12.983041      12.983041    6[1-(0),6-(1,6),6-(6,6)]
   319       4.209999       4.209999       4.209999    6[6-(1,6),6-(1,6),6-(6,6)]
   320       3.059708       3.059708       3.059708    6[1-(0),6-(6,6),6-(6,6)]
   321       0.739236       0.739236       0.739236    6[1-(0),6-(1,6),6-(6,6)]
   322      -0.428459      -0.428459      -0.428459    6[1-(0),6-(1,6),6-(6,6)]
   323      -4.539838      -4.539838      -4.539838    6[6-(6,6),8-(0),8-(30)]
   324      -4.514976      -4.514976      -4.514976    6[6-(1,6),6-(1,6),6-(8,8)]
   325       -5.17631       -5.17631       -5.17631    6[1-(0),6-(1,6),6-(6,6)]
   326      -3.927399      -3.927399      -3.927399    6[1-(0),6-(1,6),6-(6,6)]
   327       5.398412       5.398412       5.398412    6[1-(0),6-(6,6),6-(6,6)]
   328       3.043962       3.043962       3.043962    6[6-(1,6),6-(1,6),6-(6,6)]
   329       1.758586       1.758586       1.758586    6[6-(1,6),6-(1,6),6-(6,6)]
   330      -0.685368      -0.685368      -0.685368    6[6-(1,6),6-(1,6),6-(8,8)]
   331      -1.978202      -1.978202      -1.978202    6[6-(6,6),8-(30),8-(30)]
   332       2.888988       2.888988       2.888988    6[1-(0),6-(6,6),6-(6,6)]
   333       5.243438       5.243438       5.243438    6[6-(1,6),6-(1,6),6-(6,6)]
   334       6.528814       6.528814       6.528814    6[6-(1,6),6-(1,6),6-(6,6)]
   335       8.972768       8.972768       8.972768    6[6-(1,6),6-(1,6),6-(8,8)]
   336      10.265602      10.265602      10.265602    6[6-(6,6),8-(30),8-(30)]
   337       9.995433       9.995433       9.995433    8[6-(6,8),30-(8,8,8)]
   338       9.652335       9.652335       9.652335    8[6-(6,8),30-(8,8,8)]
   339       0.209671       0.209671       0.209671    8[6-(6,8),30-(8,8,8)]
   340       0.069614       0.069614       0.069614    8[6-(6,8),30-(8,8,8)]
   341      -1.853063      -1.853063      -1.853063    8[6-(6,8)]
   342      -1.708033      -1.708033      -1.708033    8[6-(6,8),30-(8,8,8)]
   343      -1.364935      -1.364935      -1.364935    8[6-(6,8),30-(8,8,8)]
   344       8.077729       8.077729       8.077729    8[6-(6,8),30-(8,8,8)]
   345       8.217786       8.217786       8.217786    8[6-(6,8),30-(8,8,8)]
   346      10.140463      10.140463      10.140463    8[6-(6,8)]
   347       1.708033       1.708033       1.708033    8[6-(6,8),30-(8,8,8)]
   348       1.364935       1.364935       1.364935    8[6-(6,8),30-(8,8,8)]
   349       8.497071       8.497071       8.497071    8[6-(6,8),30-(8,8,8)]
   350       8.357014       8.357014       8.357014    8[6-(6,8),30-(8,8,8)]
   351       6.434337       6.434337       6.434337    8[6-(6,8)]
   352       6.579367       6.579367       6.579367    8[6-(6,8),30-(8,8,8)]
   353       6.922465       6.922465       6.922465    8[6-(6,8),30-(8,8,8)]
   354      -0.209671      -0.209671      -0.209671    8[6-(6,8),30-(8,8,8)]
   355      -0.069614      -0.069614      -0.069614    8[6-(6,8),30-(8,8,8)]
   356       1.853063       1.853063       1.853063    8[6-(6,8)]
   357       3.907509       3.907509       3.907509    8[6-(6,8),30-(8,8,8)]
   358       4.456964       4.456964       4.456964    8[6-(6,8),30-(8,8,8)]
   359       2.344505       2.344505       2.344505    8[6-(6,8),30-(8,8,8)]
   360         4.0716         4.0716         4.0716    8[6-(6,8),30-(8,8,8)]
   361       4.513318       4.513318       4.513318    8[6-(6,8)]
   362       4.379891       4.379891       4.379891    8[6-(6,8),30-(8,8,8)]
   363       3.830436       3.830436       3.830436    8[6-(6,8),30-(8,8,8)]
   364       5.942895       5.942895       5.942895    8[6-(6,8),30-(8,8,8)]
   365         4.2158         4.2158         4.2158    8[6-(6,8),30-(8,8,8)]
   366       3.774082       3.774082       3.774082    8[6-(6,8)]
   367       2.671858       2.671858       2.671858    8[6-(6,8),30-(8,8,8)]
   368       2.465501       2.465501       2.465501    8[6-(6,8),30-(8,8,8)]
   369       5.733223       5.733223       5.733223    8[6-(6,8),30-(8,8,8)]
   370       4.146186       4.146186       4.146186    8[6-(6,8),30-(8,8,8)]
   371       5.627145       5.627145       5.627145    8[6-(6,8)]
   372       5.615542       5.615542       5.615542    8[6-(6,8),30-(8,8,8)]
   373       5.821898       5.821898       5.821898    8[6-(6,8),30-(8,8,8)]
   374       2.554177       2.554177       2.554177    8[6-(6,8),30-(8,8,8)]
   375       4.141214       4.141214       4.141214    8[6-(6,8),30-(8,8,8)]
   376       2.660255       2.660255       2.660255    8[6-(6,8)]
   377      10.959258      10.959258      10.959258    8[6-(6,8),30-(8,8,8)]
   378      10.752902      10.752902      10.752902    8[6-(6,8),30-(8,8,8)]
   379      -2.554177      -2.554177      -2.554177    8[6-(6,8),30-(8,8,8)]
   380      -4.141214      -4.141214      -4.141214    8[6-(6,8),30-(8,8,8)]
   381      -2.660255      -2.660255      -2.660255    8[6-(6,8)]
   382      -2.671858      -2.671858      -2.671858    8[6-(6,8),30-(8,8,8)]
   383      -2.465502      -2.465502      -2.465502    8[6-(6,8),30-(8,8,8)]
   384      10.841577      10.841577      10.841577    8[6-(6,8),30-(8,8,8)]
   385      12.428614      12.428614      12.428614    8[6-(6,8),30-(8,8,8)]
   386      10.947655      10.947655      10.947655    8[6-(6,8)]
   387      -4.379891      -4.379891      -4.379891    8[6-(6,8),30-(8,8,8)]
   388      -3.830436      -3.830436      -3.830436    8[6-(6,8),30-(8,8,8)]
   389      10.631905      10.631905      10.631905    8[6-(6,8),30-(8,8,8)]
   390         12.359         12.359         12.359    8[6-(6,8),30-(8,8,8)]
   391      12.800718      12.800718      12.800718    8[6-(6,8)]
   392      12.667291      12.667291      12.667291    8[6-(6,8),30-(8,8,8)]
   393      12.117836      12.117836      12.117836    8[6-(6,8),30-(8,8,8)]
   394      -2.344505      -2.344505      -2.344505    8[6-(6,8),30-(8,8,8)]
   395        -4.0716        -4.0716        -4.0716    8[6-(6,8),30-(8,8,8)]
   396      -4.513318      -4.513318      -4.513318    8[6-(6,8)]
