# Supplementary material for: A collection of forcefield precursors for metal–organic frameworks
Source: RSC Adv. 2019 Nov 13;9(63):36492–507. doi: 10.1039/c9ra07327b (PMC9075174; doi:10.1039/c9ra07327b)
Supplement: RA-009-C9RA07327B-s913 [file RA-009-C9RA07327B-s913.txt]

GUYLOC_clean

13.944000    0.000000    0.000000
4.676474    13.304022    0.000000
-4.676474    0.840616    13.277438

     1      11.898325      11.898325      11.898325    30[7-(6,6),8-(6),8-(6),8-(6),8-(6)]
     2       9.017675       9.017675       9.017675    30[7-(6,6),8-(6),8-(6),8-(6),8-(6)]
     3       2.045675       2.045675       2.045675    30[7-(6,6),8-(6),8-(6),8-(6),8-(6)]
     4       4.926325       4.926325       4.926325    30[7-(6,6),8-(6),8-(6),8-(6),8-(6)]
     5      10.565532      10.565532      10.565532    1[6-(6,6)]
     6       9.345003       9.345003       9.345003    1[6-(6,6)]
     7      16.278695      16.278695      16.278695    1[6-(6,6)]
     8      15.049239      15.049239      15.049239    1[6-(6,6)]
     9       2.574835       2.574835       2.574835    1[6-(6,6)]
    10       0.248241       0.248241       0.248241    1[6-(6,7)]
    11       0.121554       0.121554       0.121554    1[6-(6,7)]
    12       2.449083       2.449083       2.449083    1[6-(6,6)]
    13      10.350468      10.350468      10.350468    1[6-(6,6)]
    14      11.570997      11.570997      11.570997    1[6-(6,6)]
    15       4.637305       4.637305       4.637305    1[6-(6,6)]
    16       5.866761       5.866761       5.866761    1[6-(6,6)]
    17       4.397165       4.397165       4.397165    1[6-(6,6)]
    18       6.723759       6.723759       6.723759    1[6-(6,7)]
    19       6.850446       6.850446       6.850446    1[6-(6,7)]
    20       4.522917       4.522917       4.522917    1[6-(6,6)]
    21       3.378468       3.378468       3.378468    1[6-(6,6)]
    22       4.598997       4.598997       4.598997    1[6-(6,6)]
    23      -2.334695      -2.334695      -2.334695    1[6-(6,6)]
    24      -1.105239      -1.105239      -1.105239    1[6-(6,6)]
    25      11.369165      11.369165      11.369165    1[6-(6,6)]
    26      13.695759      13.695759      13.695759    1[6-(6,7)]
    27      -0.121554      -0.121554      -0.121554    1[6-(6,7)]
    28      11.494917      11.494917      11.494917    1[6-(6,6)]
    29       3.593532       3.593532       3.593532    1[6-(6,6)]
    30       2.373003       2.373003       2.373003    1[6-(6,6)]
    31       9.306695       9.306695       9.306695    1[6-(6,6)]
    32       8.077239       8.077239       8.077239    1[6-(6,6)]
    33       9.546835       9.546835       9.546835    1[6-(6,6)]
    34       7.220241       7.220241       7.220241    1[6-(6,7)]
    35       7.093554       7.093554       7.093554    1[6-(6,7)]
    36       9.421083       9.421083       9.421083    1[6-(6,6)]
    37      14.886687      14.886687      14.886687    6[6-(6,16),8-(30),8-(30)]
    38      10.703883      10.703883      10.703883    6[6-(6,16),8-(30),8-(30)]
    39      11.037193      11.037193      11.037193    6[6-(1,6),6-(8,8),16-(6)]
    40      12.256617      12.256617      12.256617    6[6-(1,6),6-(6,16),16-(6)]
    41      14.527869      14.527869      14.527869    6[6-(1,6),6-(8,8),16-(6)]
    42      10.955494      10.955494      10.955494    6[1-(0),6-(1,6),6-(6,16)]
    43      10.259371      10.259371      10.259371    6[1-(0),6-(1,6),6-(6,16)]
    44      13.279673      13.279673      13.279673    6[6-(1,6),6-(6,16),16-(6)]
    45      15.344652      15.344652      15.344652    6[1-(0),6-(1,6),6-(6,16)]
    46      14.634261      14.634261      14.634261    6[1-(0),6-(1,6),6-(6,16)]
    47       2.077122       2.077122       2.077122    6[1-(0),6-(1,7),6-(6,6)]
    48       0.694368       0.694368       0.694368    6[1-(0),6-(1,6),7-(6,30)]
    49       0.619267       0.619267       0.619267    6[1-(0),6-(1,6),7-(6,30)]
    50       2.002021       2.002021       2.002021    6[1-(0),6-(1,7),6-(6,6)]
    51       2.730948       2.730948       2.730948    6[6-(1,6),6-(1,6),6-(6,6)]
    52       6.029313       6.029313       6.029313    6[6-(6,16),8-(30),8-(30)]
    53      10.212117      10.212117      10.212117    6[6-(6,16),8-(30),8-(30)]
    54       9.878807       9.878807       9.878807    6[6-(1,6),6-(8,8),16-(6)]
    55       8.659383       8.659383       8.659383    6[6-(1,6),6-(6,16),16-(6)]
    56       6.388131       6.388131       6.388131    6[6-(1,6),6-(8,8),16-(6)]
    57       9.960506       9.960506       9.960506    6[1-(0),6-(1,6),6-(6,16)]
    58      10.656629      10.656629      10.656629    6[1-(0),6-(1,6),6-(6,16)]
    59       7.636327       7.636327       7.636327    6[6-(1,6),6-(6,16),16-(6)]
    60       5.571348       5.571348       5.571348    6[1-(0),6-(1,6),6-(6,16)]
    61       6.281739       6.281739       6.281739    6[1-(0),6-(1,6),6-(6,16)]
    62       4.894878       4.894878       4.894878    6[1-(0),6-(1,7),6-(6,6)]
    63       6.277632       6.277632       6.277632    6[1-(0),6-(1,6),7-(6,30)]
    64       6.352733       6.352733       6.352733    6[1-(0),6-(1,6),7-(6,30)]
    65       4.969979       4.969979       4.969979    6[1-(0),6-(1,7),6-(6,6)]
    66       4.241052       4.241052       4.241052    6[6-(1,6),6-(1,6),6-(6,6)]
    67      -0.942687      -0.942687      -0.942687    6[6-(6,16),8-(30),8-(30)]
    68       3.240117       3.240117       3.240117    6[6-(6,16),8-(30),8-(30)]
    69       2.906807       2.906807       2.906807    6[6-(1,6),6-(8,8),16-(6)]
    70       1.687383       1.687383       1.687383    6[6-(1,6),6-(6,16),16-(6)]
    71      -0.583869      -0.583869      -0.583869    6[6-(1,6),6-(8,8),16-(6)]
    72       2.988506       2.988506       2.988506    6[1-(0),6-(1,6),6-(6,16)]
    73       3.684629       3.684629       3.684629    6[1-(0),6-(1,6),6-(6,16)]
    74       0.664327       0.664327       0.664327    6[6-(1,6),6-(6,16),16-(6)]
    75      -1.400652      -1.400652      -1.400652    6[1-(0),6-(1,6),6-(6,16)]
    76      -0.690261      -0.690261      -0.690261    6[1-(0),6-(1,6),6-(6,16)]
    77      11.866878      11.866878      11.866878    6[1-(0),6-(1,7),6-(6,6)]
    78      13.249632      13.249632      13.249632    6[1-(0),6-(1,6),7-(6,30)]
    79      13.324733      13.324733      13.324733    6[1-(0),6-(1,6),7-(6,30)]
    80      11.941979      11.941979      11.941979    6[1-(0),6-(1,7),6-(6,6)]
    81      11.213052      11.213052      11.213052    6[6-(1,6),6-(1,6),6-(6,6)]
    82       7.914687       7.914687       7.914687    6[6-(6,16),8-(30),8-(30)]
    83       3.731883       3.731883       3.731883    6[6-(6,16),8-(30),8-(30)]
    84       4.065193       4.065193       4.065193    6[6-(1,6),6-(8,8),16-(6)]
    85       5.284617       5.284617       5.284617    6[6-(1,6),6-(6,16),16-(6)]
    86       7.555869       7.555869       7.555869    6[6-(1,6),6-(8,8),16-(6)]
    87       3.983494       3.983494       3.983494    6[1-(0),6-(1,6),6-(6,16)]
    88       3.287371       3.287371       3.287371    6[1-(0),6-(1,6),6-(6,16)]
    89       6.307673       6.307673       6.307673    6[6-(1,6),6-(6,16),16-(6)]
    90       8.372652       8.372652       8.372652    6[1-(0),6-(1,6),6-(6,16)]
    91       7.662261       7.662261       7.662261    6[1-(0),6-(1,6),6-(6,16)]
    92       9.049122       9.049122       9.049122    6[1-(0),6-(1,7),6-(6,6)]
    93       7.666368       7.666368       7.666368    6[1-(0),6-(1,6),7-(6,30)]
    94       7.591267       7.591267       7.591267    6[1-(0),6-(1,6),7-(6,30)]
    95       8.974021       8.974021       8.974021    6[1-(0),6-(1,7),6-(6,6)]
    96       9.702948       9.702948       9.702948    6[6-(1,6),6-(1,6),6-(6,6)]
    97      12.890953      12.890953      12.890953    16[6-(6,6),6-(6,6)]
    98      12.639991      12.639991      12.639991    16[6-(6,6),6-(6,6)]
    99       8.025047       8.025047       8.025047    16[6-(6,6),6-(6,6)]
   100       8.276009       8.276009       8.276009    16[6-(6,6),6-(6,6)]
   101       1.053047       1.053047       1.053047    16[6-(6,6),6-(6,6)]
   102       1.304009       1.304009       1.304009    16[6-(6,6),6-(6,6)]
   103       5.918953       5.918953       5.918953    16[6-(6,6),6-(6,6)]
   104       5.667991       5.667991       5.667991    16[6-(6,6),6-(6,6)]
   105      -0.034559      -0.034559      -0.034559    7[6-(1,6),6-(1,6),30-(8,8,8,8)]
   106       7.006559       7.006559       7.006559    7[6-(1,6),6-(1,6),30-(8,8,8,8)]
   107      13.978559      13.978559      13.978559    7[6-(1,6),6-(1,6),30-(8,8,8,8)]
   108       6.937441       6.937441       6.937441    7[6-(1,6),6-(1,6),30-(8,8,8,8)]
   109      16.086502      16.086502      16.086502    8[6-(6,8),30-(7,8,8,8)]
   110       9.545664       9.545664       9.545664    8[6-(6,8),30-(7,8,8,8)]
   111       9.262694       9.262694       9.262694    8[6-(6,8),30-(7,8,8,8)]
   112      11.627389      11.627389      11.627389    8[6-(6,8),30-(7,8,8,8)]
   113       4.829498       4.829498       4.829498    8[6-(6,8),30-(7,8,8,8)]
   114      11.370336      11.370336      11.370336    8[6-(6,8),30-(7,8,8,8)]
   115      11.653306      11.653306      11.653306    8[6-(6,8),30-(7,8,8,8)]
   116       9.288611       9.288611       9.288611    8[6-(6,8),30-(7,8,8,8)]
   117      -2.142502      -2.142502      -2.142502    8[6-(6,8),30-(7,8,8,8)]
   118       4.398336       4.398336       4.398336    8[6-(6,8),30-(7,8,8,8)]
   119       4.681306       4.681306       4.681306    8[6-(6,8),30-(7,8,8,8)]
   120       2.316611       2.316611       2.316611    8[6-(6,8),30-(7,8,8,8)]
   121       9.114502       9.114502       9.114502    8[6-(6,8),30-(7,8,8,8)]
   122       2.573664       2.573664       2.573664    8[6-(6,8),30-(7,8,8,8)]
   123       2.290694       2.290694       2.290694    8[6-(6,8),30-(7,8,8,8)]
   124       4.655389       4.655389       4.655389    8[6-(6,8),30-(7,8,8,8)]
