# Supplementary material for: A collection of forcefield precursors for metal–organic frameworks
Source: RSC Adv. 2019 Nov 13;9(63):36492–507. doi: 10.1039/c9ra07327b (PMC9075174; doi:10.1039/c9ra07327b)
Supplement: RA-009-C9RA07327B-s914 [file RA-009-C9RA07327B-s914.txt]

GUYLUI_clean

9.376000    0.000000    0.000000
-2.782534    13.736715    0.000000
-2.782534    -3.470896    13.290983

     1       5.485144       5.485144       5.485144    30[7-(6,6),8-(6),8-(6),8-(6),8-(6)]
     2       3.013788       3.013788       3.013788    30[7-(6,6),8-(6),8-(6),8-(6),8-(6)]
     3      -1.674212      -1.674212      -1.674212    30[7-(6,6),8-(6),8-(6),8-(6),8-(6)]
     4       0.797144       0.797144       0.797144    30[7-(6,6),8-(6),8-(6),8-(6),8-(6)]
     5      -3.085147      -3.085147      -3.085147    1[6-(6,7)]
     6      -1.271172      -1.271172      -1.271172    1[6-(6,6)]
     7       0.646802       0.646802       0.646802    1[6-(6,6)]
     8      -1.228051      -1.228051      -1.228051    1[6-(6,7)]
     9      -1.603503      -1.603503      -1.603503    1[6-(6,6)]
    10      -1.480458      -1.480458      -1.480458    1[6-(6,6)]
    11       4.183718       4.183718       4.183718    1[6-(6,6)]
    12       4.309015       4.309015       4.309015    1[6-(6,6)]
    13       2.208079       2.208079       2.208079    1[6-(6,7)]
    14       0.394104       0.394104       0.394104    1[6-(6,6)]
    15       -1.52387       -1.52387       -1.52387    1[6-(6,6)]
    16       0.350983       0.350983       0.350983    1[6-(6,7)]
    17       0.726435       0.726435       0.726435    1[6-(6,6)]
    18        0.60339        0.60339        0.60339    1[6-(6,6)]
    19      -5.060786      -5.060786      -5.060786    1[6-(6,6)]
    20       4.189917       4.189917       4.189917    1[6-(6,6)]
    21       6.896079       6.896079       6.896079    1[6-(6,7)]
    22       5.082104       5.082104       5.082104    1[6-(6,6)]
    23        3.16413        3.16413        3.16413    1[6-(6,6)]
    24       5.038983       5.038983       5.038983    1[6-(6,7)]
    25       5.414435       5.414435       5.414435    1[6-(6,6)]
    26        5.29139        5.29139        5.29139    1[6-(6,6)]
    27      -0.372786      -0.372786      -0.372786    1[6-(6,6)]
    28      -0.498083      -0.498083      -0.498083    1[6-(6,6)]
    29       1.602853       1.602853       1.602853    1[6-(6,7)]
    30       3.416828       3.416828       3.416828    1[6-(6,6)]
    31       5.334802       5.334802       5.334802    1[6-(6,6)]
    32       3.459949       3.459949       3.459949    1[6-(6,7)]
    33       3.084497       3.084497       3.084497    1[6-(6,6)]
    34       3.207542       3.207542       3.207542    1[6-(6,6)]
    35       8.871718       8.871718       8.871718    1[6-(6,6)]
    36      -0.378985      -0.378985      -0.378985    1[6-(6,6)]
    37      -2.307544      -2.307544      -2.307544    6[1-(0),6-(1,6),7-(6,30)]
    38      -1.215232      -1.215232      -1.215232    6[1-(0),6-(1,7),6-(6,6)]
    39       -0.07355       -0.07355       -0.07355    6[6-(1,6),6-(1,6),6-(6,6)]
    40      -0.102528      -0.102528      -0.102528    6[1-(0),6-(1,7),6-(6,6)]
    41      -1.229555      -1.229555      -1.229555    6[1-(0),6-(1,6),7-(6,30)]
    42        5.32086        5.32086        5.32086    6[6-(6,16),8-(30),8-(30)]
    43       5.827039       5.827039       5.827039    6[6-(1,6),6-(8,8),16-(6)]
    44        7.05511        7.05511        7.05511    6[1-(0),6-(1,6),6-(6,16)]
    45       7.122742       7.122742       7.122742    6[1-(0),6-(1,6),6-(6,16)]
    46        5.96199        5.96199        5.96199    6[6-(1,6),6-(6,16),16-(6)]
    47       5.641877       5.641877       5.641877    6[6-(1,6),6-(6,16),16-(6)]
    48       5.568442       5.568442       5.568442    6[6-(1,6),6-(8,8),16-(6)]
    49       4.739523       4.739523       4.739523    6[1-(0),6-(1,6),6-(6,16)]
    50       4.800046       4.800046       4.800046    6[1-(0),6-(1,6),6-(6,16)]
    51       3.157272       3.157272       3.157272    6[6-(6,16),8-(30),8-(30)]
    52       1.430476       1.430476       1.430476    6[1-(0),6-(1,6),7-(6,30)]
    53       0.338164       0.338164       0.338164    6[1-(0),6-(1,7),6-(6,6)]
    54      -0.803518      -0.803518      -0.803518    6[6-(1,6),6-(1,6),6-(6,6)]
    55       -0.77454       -0.77454       -0.77454    6[1-(0),6-(1,7),6-(6,6)]
    56       0.352487       0.352487       0.352487    6[1-(0),6-(1,6),7-(6,30)]
    57       3.178072       3.178072       3.178072    6[6-(6,16),8-(30),8-(30)]
    58       2.671893       2.671893       2.671893    6[6-(1,6),6-(8,8),16-(6)]
    59       1.443822       1.443822       1.443822    6[1-(0),6-(1,6),6-(6,16)]
    60        1.37619        1.37619        1.37619    6[1-(0),6-(1,6),6-(6,16)]
    61       2.536942       2.536942       2.536942    6[6-(1,6),6-(6,16),16-(6)]
    62       2.857055       2.857055       2.857055    6[6-(1,6),6-(6,16),16-(6)]
    63        2.93049        2.93049        2.93049    6[6-(1,6),6-(8,8),16-(6)]
    64       3.759409       3.759409       3.759409    6[1-(0),6-(1,6),6-(6,16)]
    65       3.698886       3.698886       3.698886    6[1-(0),6-(1,6),6-(6,16)]
    66        5.34166        5.34166        5.34166    6[6-(6,16),8-(30),8-(30)]
    67       6.118476       6.118476       6.118476    6[1-(0),6-(1,6),7-(6,30)]
    68       5.026164       5.026164       5.026164    6[1-(0),6-(1,7),6-(6,6)]
    69       3.884482       3.884482       3.884482    6[6-(1,6),6-(1,6),6-(6,6)]
    70        3.91346        3.91346        3.91346    6[1-(0),6-(1,7),6-(6,6)]
    71       5.040487       5.040487       5.040487    6[1-(0),6-(1,6),7-(6,30)]
    72      -1.509928      -1.509928      -1.509928    6[6-(6,16),8-(30),8-(30)]
    73      -2.016107      -2.016107      -2.016107    6[6-(1,6),6-(8,8),16-(6)]
    74      -3.244178      -3.244178      -3.244178    6[1-(0),6-(1,6),6-(6,16)]
    75       -3.31181       -3.31181       -3.31181    6[1-(0),6-(1,6),6-(6,16)]
    76      -2.151058      -2.151058      -2.151058    6[6-(1,6),6-(6,16),16-(6)]
    77      -1.830945      -1.830945      -1.830945    6[6-(1,6),6-(6,16),16-(6)]
    78       -1.75751       -1.75751       -1.75751    6[6-(1,6),6-(8,8),16-(6)]
    79      -0.928591      -0.928591      -0.928591    6[1-(0),6-(1,6),6-(6,16)]
    80      -0.989114      -0.989114      -0.989114    6[1-(0),6-(1,6),6-(6,16)]
    81        0.65366        0.65366        0.65366    6[6-(6,16),8-(30),8-(30)]
    82       2.380456       2.380456       2.380456    6[1-(0),6-(1,6),7-(6,30)]
    83       3.472768       3.472768       3.472768    6[1-(0),6-(1,7),6-(6,6)]
    84        4.61445        4.61445        4.61445    6[6-(1,6),6-(1,6),6-(6,6)]
    85       4.585472       4.585472       4.585472    6[1-(0),6-(1,7),6-(6,6)]
    86       3.458445       3.458445       3.458445    6[1-(0),6-(1,6),7-(6,30)]
    87        0.63286        0.63286        0.63286    6[6-(6,16),8-(30),8-(30)]
    88       1.139039       1.139039       1.139039    6[6-(1,6),6-(8,8),16-(6)]
    89        2.36711        2.36711        2.36711    6[1-(0),6-(1,6),6-(6,16)]
    90       2.434742       2.434742       2.434742    6[1-(0),6-(1,6),6-(6,16)]
    91        1.27399        1.27399        1.27399    6[6-(1,6),6-(6,16),16-(6)]
    92       0.953877       0.953877       0.953877    6[6-(1,6),6-(6,16),16-(6)]
    93       0.880442       0.880442       0.880442    6[6-(1,6),6-(8,8),16-(6)]
    94       0.051523       0.051523       0.051523    6[1-(0),6-(1,6),6-(6,16)]
    95       0.112046       0.112046       0.112046    6[1-(0),6-(1,6),6-(6,16)]
    96      -1.530728      -1.530728      -1.530728    6[6-(6,16),8-(30),8-(30)]
    97       4.757756       4.757756       4.757756    16[6-(6,6),6-(6,6)]
    98       6.386272       6.386272       6.386272    16[6-(6,6),6-(6,6)]
    99       3.741176       3.741176       3.741176    16[6-(6,6),6-(6,6)]
   100        2.11266        2.11266        2.11266    16[6-(6,6),6-(6,6)]
   101      -0.946824      -0.946824      -0.946824    16[6-(6,6),6-(6,6)]
   102       -2.57534       -2.57534       -2.57534    16[6-(6,6),6-(6,6)]
   103       0.069756       0.069756       0.069756    16[6-(6,6),6-(6,6)]
   104       1.698272       1.698272       1.698272    16[6-(6,6),6-(6,6)]
   105      -2.305358      -2.305358      -2.305358    7[6-(1,6),6-(1,6),30-(8,8,8,8)]
   106        1.42829        1.42829        1.42829    7[6-(1,6),6-(1,6),30-(8,8,8,8)]
   107        6.11629        6.11629        6.11629    7[6-(1,6),6-(1,6),30-(8,8,8,8)]
   108       2.382642       2.382642       2.382642    7[6-(1,6),6-(1,6),30-(8,8,8,8)]
   109       6.107342       6.107342       6.107342    8[6-(6,8),30-(7,8,8,8)]
   110       4.391593       4.391593       4.391593    8[6-(6,8),30-(7,8,8,8)]
   111       4.139961       4.139961       4.139961    8[6-(6,8),30-(7,8,8,8)]
   112       2.461053       2.461053       2.461053    8[6-(6,8),30-(7,8,8,8)]
   113        2.39159        2.39159        2.39159    8[6-(6,8),30-(7,8,8,8)]
   114       4.107339       4.107339       4.107339    8[6-(6,8),30-(7,8,8,8)]
   115       4.358971       4.358971       4.358971    8[6-(6,8),30-(7,8,8,8)]
   116       6.037879       6.037879       6.037879    8[6-(6,8),30-(7,8,8,8)]
   117       -2.29641       -2.29641       -2.29641    8[6-(6,8),30-(7,8,8,8)]
   118      -0.580661      -0.580661      -0.580661    8[6-(6,8),30-(7,8,8,8)]
   119      -0.329029      -0.329029      -0.329029    8[6-(6,8),30-(7,8,8,8)]
   120       1.349879       1.349879       1.349879    8[6-(6,8),30-(7,8,8,8)]
   121       1.419342       1.419342       1.419342    8[6-(6,8),30-(7,8,8,8)]
   122      -0.296407      -0.296407      -0.296407    8[6-(6,8),30-(7,8,8,8)]
   123      -0.548039      -0.548039      -0.548039    8[6-(6,8),30-(7,8,8,8)]
   124      -2.226947      -2.226947      -2.226947    8[6-(6,8),30-(7,8,8,8)]
