# Supplementary material for: A collection of forcefield precursors for metal–organic frameworks
Source: RSC Adv. 2019 Nov 13;9(63):36492–507. doi: 10.1039/c9ra07327b (PMC9075174; doi:10.1039/c9ra07327b)
Supplement: RA-009-C9RA07327B-s915 [file RA-009-C9RA07327B-s915.txt]

GUYLUI01_clean

9.487400    0.000000    0.000000
-2.918793    13.742454    0.000000
-2.918793    -3.505432    13.287851

     1       5.430219       5.430219       5.430219    30[7-(6,6),8-(6),8-(6),8-(6),8-(6)]
     2       2.963295       2.963295       2.963295    30[7-(6,6),8-(6),8-(6),8-(6),8-(6)]
     3      -1.780405      -1.780405      -1.780405    30[7-(6,6),8-(6),8-(6),8-(6),8-(6)]
     4       0.686519       0.686519       0.686519    30[7-(6,6),8-(6),8-(6),8-(6),8-(6)]
     5       0.506179       0.506179       0.506179    1[6-(6,6)]
     6       4.088175       4.088175       4.088175    1[6-(6,6)]
     7       0.664758       0.664758       0.664758    1[6-(6,6)]
     8      -5.322238      -5.322238      -5.322238    1[6-(6,6)]
     9      -1.441669      -1.441669      -1.441669    1[6-(6,6)]
    10       0.481907       0.481907       0.481907    1[6-(6,6)]
    11      -3.241641      -3.241641      -3.241641    1[6-(6,7)]
    12      -1.384108      -1.384108      -1.384108    1[6-(6,7)]
    13      -1.600065      -1.600065      -1.600065    1[6-(6,6)]
    14       4.305339       4.305339       4.305339    1[6-(6,6)]
    15      -1.758644      -1.758644      -1.758644    1[6-(6,6)]
    16       4.228352       4.228352       4.228352    1[6-(6,6)]
    17       0.347783       0.347783       0.347783    1[6-(6,6)]
    18      -1.575793      -1.575793      -1.575793    1[6-(6,6)]
    19       2.147755       2.147755       2.147755    1[6-(6,7)]
    20       0.290222       0.290222       0.290222    1[6-(6,7)]
    21       3.143635       3.143635       3.143635    1[6-(6,6)]
    22      -0.438361      -0.438361      -0.438361    1[6-(6,6)]
    23       2.985056       2.985056       2.985056    1[6-(6,6)]
    24       8.972052       8.972052       8.972052    1[6-(6,6)]
    25       5.091483       5.091483       5.091483    1[6-(6,6)]
    26       3.167907       3.167907       3.167907    1[6-(6,6)]
    27       6.891455       6.891455       6.891455    1[6-(6,7)]
    28       5.033922       5.033922       5.033922    1[6-(6,7)]
    29       5.249879       5.249879       5.249879    1[6-(6,6)]
    30      -0.655525      -0.655525      -0.655525    1[6-(6,6)]
    31       5.408458       5.408458       5.408458    1[6-(6,6)]
    32      -0.578538      -0.578538      -0.578538    1[6-(6,6)]
    33       3.302031       3.302031       3.302031    1[6-(6,6)]
    34       5.225607       5.225607       5.225607    1[6-(6,6)]
    35       1.502059       1.502059       1.502059    1[6-(6,7)]
    36       3.359592       3.359592       3.359592    1[6-(6,7)]
    37       2.730322       2.730322       2.730322    6[6-(1,6),6-(6,16),16-(6)]
    38       2.597397       2.597397       2.597397    6[6-(1,6),6-(8,8),16-(6)]
    39       3.129189       3.129189       3.129189    6[6-(6,16),8-(30),8-(30)]
    40       1.276987       1.276987       1.276987    6[1-(0),6-(1,6),6-(6,16)]
    41       5.298649       5.298649       5.298649    6[6-(6,16),8-(30),8-(30)]
    42       3.581831       3.581831       3.581831    6[1-(0),6-(1,6),6-(6,16)]
    43       1.368896       1.368896       1.368896    6[1-(0),6-(1,6),6-(6,16)]
    44      -0.225372      -0.225372      -0.225372    6[6-(1,6),6-(1,6),6-(6,6)]
    45       2.764442       2.764442       2.764442    6[6-(1,6),6-(8,8),16-(6)]
    46       2.432222       2.432222       2.432222    6[6-(1,6),6-(6,16),16-(6)]
    47       3.617921       3.617921       3.617921    6[1-(0),6-(1,6),6-(6,16)]
    48      -1.383028      -1.383028      -1.383028    6[1-(0),6-(1,7),6-(6,6)]
    49      -0.258613      -0.258613      -0.258613    6[1-(0),6-(1,7),6-(6,6)]
    50       -2.46974       -2.46974       -2.46974    6[1-(0),6-(1,6),7-(6,30)]
    51      -1.384659      -1.384659      -1.384659    6[1-(0),6-(1,6),7-(6,30)]
    52       5.663192       5.663192       5.663192    6[6-(1,6),6-(6,16),16-(6)]
    53       5.796117       5.796117       5.796117    6[6-(1,6),6-(8,8),16-(6)]
    54       5.264325       5.264325       5.264325    6[6-(6,16),8-(30),8-(30)]
    55       7.116527       7.116527       7.116527    6[1-(0),6-(1,6),6-(6,16)]
    56       3.094865       3.094865       3.094865    6[6-(6,16),8-(30),8-(30)]
    57       4.811683       4.811683       4.811683    6[1-(0),6-(1,6),6-(6,16)]
    58       7.024618       7.024618       7.024618    6[1-(0),6-(1,6),6-(6,16)]
    59      -0.868514      -0.868514      -0.868514    6[6-(1,6),6-(1,6),6-(6,6)]
    60       5.629072       5.629072       5.629072    6[6-(1,6),6-(8,8),16-(6)]
    61       5.961292       5.961292       5.961292    6[6-(1,6),6-(6,16),16-(6)]
    62       4.775593       4.775593       4.775593    6[1-(0),6-(1,6),6-(6,16)]
    63       0.289142       0.289142       0.289142    6[1-(0),6-(1,7),6-(6,6)]
    64      -0.835273      -0.835273      -0.835273    6[1-(0),6-(1,7),6-(6,6)]
    65       1.375854       1.375854       1.375854    6[1-(0),6-(1,6),7-(6,30)]
    66       0.290773       0.290773       0.290773    6[1-(0),6-(1,6),7-(6,30)]
    67       0.919492       0.919492       0.919492    6[6-(1,6),6-(6,16),16-(6)]
    68       1.052417       1.052417       1.052417    6[6-(1,6),6-(8,8),16-(6)]
    69       0.520625       0.520625       0.520625    6[6-(6,16),8-(30),8-(30)]
    70       2.372827       2.372827       2.372827    6[1-(0),6-(1,6),6-(6,16)]
    71      -1.648835      -1.648835      -1.648835    6[6-(6,16),8-(30),8-(30)]
    72       0.067983       0.067983       0.067983    6[1-(0),6-(1,6),6-(6,16)]
    73       2.280918       2.280918       2.280918    6[1-(0),6-(1,6),6-(6,16)]
    74       3.875186       3.875186       3.875186    6[6-(1,6),6-(1,6),6-(6,6)]
    75       0.885372       0.885372       0.885372    6[6-(1,6),6-(8,8),16-(6)]
    76       1.217592       1.217592       1.217592    6[6-(1,6),6-(6,16),16-(6)]
    77       0.031893       0.031893       0.031893    6[1-(0),6-(1,6),6-(6,16)]
    78       5.032842       5.032842       5.032842    6[1-(0),6-(1,7),6-(6,6)]
    79       3.908427       3.908427       3.908427    6[1-(0),6-(1,7),6-(6,6)]
    80       6.119554       6.119554       6.119554    6[1-(0),6-(1,6),7-(6,30)]
    81       5.034473       5.034473       5.034473    6[1-(0),6-(1,6),7-(6,30)]
    82      -2.013378      -2.013378      -2.013378    6[6-(1,6),6-(6,16),16-(6)]
    83      -2.146303      -2.146303      -2.146303    6[6-(1,6),6-(8,8),16-(6)]
    84      -1.614511      -1.614511      -1.614511    6[6-(6,16),8-(30),8-(30)]
    85      -3.466713      -3.466713      -3.466713    6[1-(0),6-(1,6),6-(6,16)]
    86       0.554949       0.554949       0.554949    6[6-(6,16),8-(30),8-(30)]
    87      -1.161869      -1.161869      -1.161869    6[1-(0),6-(1,6),6-(6,16)]
    88      -3.374804      -3.374804      -3.374804    6[1-(0),6-(1,6),6-(6,16)]
    89       4.518328       4.518328       4.518328    6[6-(1,6),6-(1,6),6-(6,6)]
    90      -1.979258      -1.979258      -1.979258    6[6-(1,6),6-(8,8),16-(6)]
    91      -2.311478      -2.311478      -2.311478    6[6-(1,6),6-(6,16),16-(6)]
    92      -1.125779      -1.125779      -1.125779    6[1-(0),6-(1,6),6-(6,16)]
    93       3.360672       3.360672       3.360672    6[1-(0),6-(1,7),6-(6,6)]
    94       4.485087       4.485087       4.485087    6[1-(0),6-(1,7),6-(6,6)]
    95        2.27396        2.27396        2.27396    6[1-(0),6-(1,6),7-(6,30)]
    96       3.359041       3.359041       3.359041    6[1-(0),6-(1,6),7-(6,30)]
    97       1.968613       1.968613       1.968613    16[6-(6,6),6-(6,6)]
    98       3.647409       3.647409       3.647409    16[6-(6,6),6-(6,6)]
    99       6.424901       6.424901       6.424901    16[6-(6,6),6-(6,6)]
   100       4.746105       4.746105       4.746105    16[6-(6,6),6-(6,6)]
   101       1.681201       1.681201       1.681201    16[6-(6,6),6-(6,6)]
   102       0.002405       0.002405       0.002405    16[6-(6,6),6-(6,6)]
   103      -2.775087      -2.775087      -2.775087    16[6-(6,6),6-(6,6)]
   104      -1.096291      -1.096291      -1.096291    16[6-(6,6),6-(6,6)]
   105      -2.463266      -2.463266      -2.463266    7[6-(1,6),6-(1,6),30-(8,8,8,8)]
   106        1.36938        1.36938        1.36938    7[6-(1,6),6-(1,6),30-(8,8,8,8)]
   107        6.11308        6.11308        6.11308    7[6-(1,6),6-(1,6),30-(8,8,8,8)]
   108       2.280434       2.280434       2.280434    7[6-(1,6),6-(1,6),30-(8,8,8,8)]
   109       5.985979       5.985979       5.985979    8[6-(6,8),30-(7,8,8,8)]
   110       4.335105       4.335105       4.335105    8[6-(6,8),30-(7,8,8,8)]
   111       2.342936       2.342936       2.342936    8[6-(6,8),30-(7,8,8,8)]
   112        4.30353        4.30353        4.30353    8[6-(6,8),30-(7,8,8,8)]
   113       2.407535       2.407535       2.407535    8[6-(6,8),30-(7,8,8,8)]
   114       4.058409       4.058409       4.058409    8[6-(6,8),30-(7,8,8,8)]
   115       6.050578       6.050578       6.050578    8[6-(6,8),30-(7,8,8,8)]
   116       4.089984       4.089984       4.089984    8[6-(6,8),30-(7,8,8,8)]
   117      -2.336165      -2.336165      -2.336165    8[6-(6,8),30-(7,8,8,8)]
   118      -0.685291      -0.685291      -0.685291    8[6-(6,8),30-(7,8,8,8)]
   119       1.306878       1.306878       1.306878    8[6-(6,8),30-(7,8,8,8)]
   120      -0.653716      -0.653716      -0.653716    8[6-(6,8),30-(7,8,8,8)]
   121       1.242279       1.242279       1.242279    8[6-(6,8),30-(7,8,8,8)]
   122      -0.408595      -0.408595      -0.408595    8[6-(6,8),30-(7,8,8,8)]
   123      -2.400764      -2.400764      -2.400764    8[6-(6,8),30-(7,8,8,8)]
   124       -0.44017       -0.44017       -0.44017    8[6-(6,8),30-(7,8,8,8)]
