# Supplementary material for: A collection of forcefield precursors for metal–organic frameworks
Source: RSC Adv. 2019 Nov 13;9(63):36492–507. doi: 10.1039/c9ra07327b (PMC9075174; doi:10.1039/c9ra07327b)
Supplement: RA-009-C9RA07327B-s916 [file RA-009-C9RA07327B-s916.txt]

GUYMAP_clean

14.003000    0.000000    0.000000
-3.807705    13.580910    0.000000
-3.807705    -4.428246    12.838682

     1       1.136076       1.136076       1.136076    30[7-(6,6),8-(6),8-(6),8-(6),8-(6)]
     2      -1.749986      -1.749986      -1.749986    30[7-(6,6),8-(6),8-(6),8-(6),8-(6)]
     3       5.251514       5.251514       5.251514    30[7-(6,6),8-(6),8-(6),8-(6),8-(6)]
     4       8.137576       8.137576       8.137576    30[7-(6,6),8-(6),8-(6),8-(6),8-(6)]
     5       5.541746       5.541746       5.541746    1[6-(6,6)]
     6       5.131714       5.131714       5.131714    1[6-(6,6)]
     7       3.216879       3.216879       3.216879    1[6-(6,7)]
     8        1.08726        1.08726        1.08726    1[6-(6,6)]
     9      -0.154001      -0.154001      -0.154001    1[6-(6,6)]
    10       5.552991       5.552991       5.552991    1[6-(6,6)]
    11       3.743885       3.743885       3.743885    1[6-(6,6)]
    12       3.408602       3.408602       3.408602    1[6-(6,7)]
    13       7.847344       7.847344       7.847344    1[6-(6,6)]
    14      -5.745624      -5.745624      -5.745624    1[6-(6,6)]
    15      -3.830789      -3.830789      -3.830789    1[6-(6,7)]
    16       -1.70117       -1.70117       -1.70117    1[6-(6,6)]
    17      -0.459909      -0.459909      -0.459909    1[6-(6,6)]
    18       7.836099       7.836099       7.836099    1[6-(6,6)]
    19      -4.357795      -4.357795      -4.357795    1[6-(6,6)]
    20       9.980488       9.980488       9.980488    1[6-(6,7)]
    21       0.845844       0.845844       0.845844    1[6-(6,6)]
    22       1.255876       1.255876       1.255876    1[6-(6,6)]
    23       3.170711       3.170711       3.170711    1[6-(6,7)]
    24        5.30033        5.30033        5.30033    1[6-(6,6)]
    25       6.541591       6.541591       6.541591    1[6-(6,6)]
    26       0.834599       0.834599       0.834599    1[6-(6,6)]
    27       2.643705       2.643705       2.643705    1[6-(6,6)]
    28       2.978988       2.978988       2.978988    1[6-(6,7)]
    29      -1.459754      -1.459754      -1.459754    1[6-(6,6)]
    30      12.133214      12.133214      12.133214    1[6-(6,6)]
    31      10.218379      10.218379      10.218379    1[6-(6,7)]
    32        8.08876        8.08876        8.08876    1[6-(6,6)]
    33       6.847499       6.847499       6.847499    1[6-(6,6)]
    34      -1.448509      -1.448509      -1.448509    1[6-(6,6)]
    35      10.745385      10.745385      10.745385    1[6-(6,6)]
    36      -3.592898      -3.592898      -3.592898    1[6-(6,7)]
    37      -0.747415      -0.747415      -0.747415    6[6-(1,6),6-(8,8),16-(6)]
    38      -0.420179      -0.420179      -0.420179    6[6-(6,16),8-(30),8-(30)]
    39       6.003042       6.003042       6.003042    6[6-(1,6),6-(1,6),6-(6,6)]
    40      -0.583671      -0.583671      -0.583671    6[6-(6,16),8-(30),8-(30)]
    41       2.104978       2.104978       2.104978    6[6-(1,6),6-(6,16),16-(6)]
    42       -0.65866       -0.65866       -0.65866    6[6-(1,6),6-(8,8),16-(6)]
    43      -1.898715      -1.898715      -1.898715    6[6-(1,6),6-(6,16),16-(6)]
    44       5.149739       5.149739       5.149739    6[1-(0),6-(1,7),6-(6,6)]
    45         4.2338         4.2338         4.2338    6[1-(0),6-(1,6),6-(6,16)]
    46       3.713892       3.713892       3.713892    6[1-(0),6-(1,6),7-(6,30)]
    47       0.170505       0.170505       0.170505    6[1-(0),6-(1,6),6-(6,16)]
    48      -0.578743      -0.578743      -0.578743    6[1-(0),6-(1,6),6-(6,16)]
    49       5.167734       5.167734       5.167734    6[1-(0),6-(1,7),6-(6,6)]
    50       3.362158       3.362158       3.362158    6[1-(0),6-(1,6),6-(6,16)]
    51       3.828143       3.828143       3.828143    6[1-(0),6-(1,6),7-(6,30)]
    52       0.133505       0.133505       0.133505    6[6-(1,6),6-(8,8),16-(6)]
    53      -0.193731      -0.193731      -0.193731    6[6-(6,16),8-(30),8-(30)]
    54       7.386048       7.386048       7.386048    6[6-(1,6),6-(1,6),6-(6,6)]
    55      -0.030239      -0.030239      -0.030239    6[6-(6,16),8-(30),8-(30)]
    56      -2.718888      -2.718888      -2.718888    6[6-(1,6),6-(6,16),16-(6)]
    57        0.04475        0.04475        0.04475    6[6-(1,6),6-(8,8),16-(6)]
    58       1.284805       1.284805       1.284805    6[6-(1,6),6-(6,16),16-(6)]
    59       8.239351       8.239351       8.239351    6[1-(0),6-(1,7),6-(6,6)]
    60       -4.84771       -4.84771       -4.84771    6[1-(0),6-(1,6),6-(6,16)]
    61       9.675198       9.675198       9.675198    6[1-(0),6-(1,6),7-(6,30)]
    62      -0.784415      -0.784415      -0.784415    6[1-(0),6-(1,6),6-(6,16)]
    63      -0.035167      -0.035167      -0.035167    6[1-(0),6-(1,6),6-(6,16)]
    64       8.221356       8.221356       8.221356    6[1-(0),6-(1,7),6-(6,6)]
    65      -3.976068      -3.976068      -3.976068    6[1-(0),6-(1,6),6-(6,16)]
    66       9.560947       9.560947       9.560947    6[1-(0),6-(1,6),7-(6,30)]
    67       7.135005       7.135005       7.135005    6[6-(1,6),6-(8,8),16-(6)]
    68       6.807769       6.807769       6.807769    6[6-(6,16),8-(30),8-(30)]
    69       0.384548       0.384548       0.384548    6[6-(1,6),6-(1,6),6-(6,6)]
    70       6.971261       6.971261       6.971261    6[6-(6,16),8-(30),8-(30)]
    71       4.282612       4.282612       4.282612    6[6-(1,6),6-(6,16),16-(6)]
    72        7.04625        7.04625        7.04625    6[6-(1,6),6-(8,8),16-(6)]
    73       8.286305       8.286305       8.286305    6[6-(1,6),6-(6,16),16-(6)]
    74       1.237851       1.237851       1.237851    6[1-(0),6-(1,7),6-(6,6)]
    75        2.15379        2.15379        2.15379    6[1-(0),6-(1,6),6-(6,16)]
    76       2.673698       2.673698       2.673698    6[1-(0),6-(1,6),7-(6,30)]
    77       6.217085       6.217085       6.217085    6[1-(0),6-(1,6),6-(6,16)]
    78       6.966333       6.966333       6.966333    6[1-(0),6-(1,6),6-(6,16)]
    79       1.219856       1.219856       1.219856    6[1-(0),6-(1,7),6-(6,6)]
    80       3.025432       3.025432       3.025432    6[1-(0),6-(1,6),6-(6,16)]
    81       2.559447       2.559447       2.559447    6[1-(0),6-(1,6),7-(6,30)]
    82       6.254085       6.254085       6.254085    6[6-(1,6),6-(8,8),16-(6)]
    83       6.581321       6.581321       6.581321    6[6-(6,16),8-(30),8-(30)]
    84      -0.998458      -0.998458      -0.998458    6[6-(1,6),6-(1,6),6-(6,6)]
    85       6.417829       6.417829       6.417829    6[6-(6,16),8-(30),8-(30)]
    86       9.106478       9.106478       9.106478    6[6-(1,6),6-(6,16),16-(6)]
    87        6.34284        6.34284        6.34284    6[6-(1,6),6-(8,8),16-(6)]
    88       5.102785       5.102785       5.102785    6[6-(1,6),6-(6,16),16-(6)]
    89      -1.851761      -1.851761      -1.851761    6[1-(0),6-(1,7),6-(6,6)]
    90        11.2353        11.2353        11.2353    6[1-(0),6-(1,6),6-(6,16)]
    91      -3.287608      -3.287608      -3.287608    6[1-(0),6-(1,6),7-(6,30)]
    92       7.172005       7.172005       7.172005    6[1-(0),6-(1,6),6-(6,16)]
    93       6.422757       6.422757       6.422757    6[1-(0),6-(1,6),6-(6,16)]
    94      -1.833766      -1.833766      -1.833766    6[1-(0),6-(1,7),6-(6,6)]
    95      10.363658      10.363658      10.363658    6[1-(0),6-(1,6),6-(6,16)]
    96      -3.173357      -3.173357      -3.173357    6[1-(0),6-(1,6),7-(6,30)]
    97      -2.198179      -2.198179      -2.198179    16[6-(6,6),6-(6,6)]
    98      -2.320022      -2.320022      -2.320022    16[6-(6,6),6-(6,6)]
    99       1.584269       1.584269       1.584269    16[6-(6,6),6-(6,6)]
   100       1.706112       1.706112       1.706112    16[6-(6,6),6-(6,6)]
   101       8.585769       8.585769       8.585769    16[6-(6,6),6-(6,6)]
   102       8.707612       8.707612       8.707612    16[6-(6,6),6-(6,6)]
   103       4.803321       4.803321       4.803321    16[6-(6,6),6-(6,6)]
   104       4.681478       4.681478       4.681478    16[6-(6,6),6-(6,6)]
   105       3.096859       3.096859       3.096859    7[6-(1,6),6-(1,6),30-(8,8,8,8)]
   106      -3.710769      -3.710769      -3.710769    7[6-(1,6),6-(1,6),30-(8,8,8,8)]
   107       3.290731       3.290731       3.290731    7[6-(1,6),6-(1,6),30-(8,8,8,8)]
   108      -3.904641      -3.904641      -3.904641    7[6-(1,6),6-(1,6),30-(8,8,8,8)]
   109        0.77317        0.77317        0.77317    8[6-(6,8),30-(7,8,8,8)]
   110       0.729516       0.729516       0.729516    8[6-(6,8),30-(7,8,8,8)]
   111       -1.52596       -1.52596       -1.52596    8[6-(6,8),30-(7,8,8,8)]
   112      -1.622826      -1.622826      -1.622826    8[6-(6,8),30-(7,8,8,8)]
   113       -1.38708       -1.38708       -1.38708    8[6-(6,8),30-(7,8,8,8)]
   114      -1.343426      -1.343426      -1.343426    8[6-(6,8),30-(7,8,8,8)]
   115        0.91205        0.91205        0.91205    8[6-(6,8),30-(7,8,8,8)]
   116       1.008916       1.008916       1.008916    8[6-(6,8),30-(7,8,8,8)]
   117        5.61442        5.61442        5.61442    8[6-(6,8),30-(7,8,8,8)]
   118       5.658074       5.658074       5.658074    8[6-(6,8),30-(7,8,8,8)]
   119        7.91355        7.91355        7.91355    8[6-(6,8),30-(7,8,8,8)]
   120       8.010416       8.010416       8.010416    8[6-(6,8),30-(7,8,8,8)]
   121        7.77467        7.77467        7.77467    8[6-(6,8),30-(7,8,8,8)]
   122       7.731016       7.731016       7.731016    8[6-(6,8),30-(7,8,8,8)]
   123        5.47554        5.47554        5.47554    8[6-(6,8),30-(7,8,8,8)]
   124       5.378674       5.378674       5.378674    8[6-(6,8),30-(7,8,8,8)]
