# Supplementary material for: A collection of forcefield precursors for metal–organic frameworks
Source: RSC Adv. 2019 Nov 13;9(63):36492–507. doi: 10.1039/c9ra07327b (PMC9075174; doi:10.1039/c9ra07327b)
Supplement: RA-009-C9RA07327B-s917 [file RA-009-C9RA07327B-s917.txt]

HABQUY_clean

41.827500    0.000000    0.000000
20.913750    36.223678    0.000000
20.913750    12.074559    34.152011

     1      33.849323      33.849323      33.849323    29[8-(6),8-(6),8-(6),8-(6)]
     2      31.203315      31.203315      31.203315    29[8-(6),8-(6),8-(6),8-(6)]
     3       20.91375       20.91375       20.91375    29[8-(6),8-(6),8-(6),8-(6)]
     4       20.91375       20.91375       20.91375    29[8-(6),8-(6),8-(6),8-(6)]
     5       20.91375       20.91375       20.91375    29[8-(6),8-(6),8-(6),8-(6)]
     6       20.91375       20.91375       20.91375    29[8-(6),8-(6),8-(6),8-(6)]
     7       7.978177       7.978177       7.978177    29[8-(6),8-(6),8-(6),8-(6)]
     8      10.624185      10.624185      10.624185    29[8-(6),8-(6),8-(6),8-(6)]
     9      37.838411      37.838411      37.838411    29[8-(6),8-(6),8-(6),8-(6)]
    10      36.515407      36.515407      36.515407    29[8-(6),8-(6),8-(6),8-(6)]
    11       3.989089       3.989089       3.989089    29[8-(6),8-(6),8-(6),8-(6)]
    12       5.312092       5.312092       5.312092    29[8-(6),8-(6),8-(6),8-(6)]
    13      16.924661      16.924661      16.924661    29[8-(6),8-(6),8-(6),8-(6)]
    14      15.601657      15.601657      15.601657    29[8-(6),8-(6),8-(6),8-(6)]
    15      24.902839      24.902839      24.902839    29[8-(6),8-(6),8-(6),8-(6)]
    16      26.225842      26.225842      26.225842    29[8-(6),8-(6),8-(6),8-(6)]
    17      37.838411      37.838411      37.838411    29[8-(6),8-(6),8-(6),8-(6)]
    18      36.515407      36.515407      36.515407    29[8-(6),8-(6),8-(6),8-(6)]
    19      16.924661      16.924661      16.924661    29[8-(6),8-(6),8-(6),8-(6)]
    20      15.601657      15.601657      15.601657    29[8-(6),8-(6),8-(6),8-(6)]
    21       3.989089       3.989089       3.989089    29[8-(6),8-(6),8-(6),8-(6)]
    22       5.312092       5.312092       5.312092    29[8-(6),8-(6),8-(6),8-(6)]
    23      24.902839      24.902839      24.902839    29[8-(6),8-(6),8-(6),8-(6)]
    24      26.225842      26.225842      26.225842    29[8-(6),8-(6),8-(6),8-(6)]
    25      51.468739      51.468739      51.468739    1[6-(6,6)]
    26      47.691715      47.691715      47.691715    1[6-(6,6)]
    27      45.696544      45.696544      45.696544    1[6-(6,6)]
    28      59.666929      59.666929      59.666929    1[6-(6,6)]
    29       57.72195       57.72195       57.72195    1[6-(6,6)]
    30      56.747369      56.747369      56.747369    1[6-(6,6)]
    31      23.988071      23.988071      23.988071    1[6-(6,6)]
    32       25.93305       25.93305       25.93305    1[6-(6,6)]
    33      26.907631      26.907631      26.907631    1[6-(6,6)]
    34      32.186261      32.186261      32.186261    1[6-(6,6)]
    35      35.963285      35.963285      35.963285    1[6-(6,6)]
    36      37.958456      37.958456      37.958456    1[6-(6,6)]
    37      35.653761      35.653761      35.653761    1[6-(6,6)]
    38      33.821716      33.821716      33.821716    1[6-(6,6)]
    39      32.801125      32.801125      32.801125    1[6-(6,6)]
    40      48.001239      48.001239      48.001239    1[6-(6,6)]
    41      49.833283      49.833283      49.833283    1[6-(6,6)]
    42      50.853874      50.853874      50.853874    1[6-(6,6)]
    43      39.803049      39.803049      39.803049    1[6-(6,6)]
    44      39.803049      39.803049      39.803049    1[6-(6,6)]
    45      39.803049      39.803049      39.803049    1[6-(6,6)]
    46      43.851951      43.851951      43.851951    1[6-(6,6)]
    47      43.851951      43.851951      43.851951    1[6-(6,6)]
    48      43.851951      43.851951      43.851951    1[6-(6,6)]
    49       53.49319       53.49319       53.49319    1[6-(6,6)]
    50      49.716166      49.716166      49.716166    1[6-(6,6)]
    51      47.720995      47.720995      47.720995    1[6-(6,6)]
    52      57.642478      57.642478      57.642478    1[6-(6,6)]
    53      55.697499      55.697499      55.697499    1[6-(6,6)]
    54      54.722918      54.722918      54.722918    1[6-(6,6)]
    55       30.16181       30.16181       30.16181    1[6-(6,6)]
    56      33.938834      33.938834      33.938834    1[6-(6,6)]
    57      35.934005      35.934005      35.934005    1[6-(6,6)]
    58      26.012522      26.012522      26.012522    1[6-(6,6)]
    59      27.957501      27.957501      27.957501    1[6-(6,6)]
    60      28.932082      28.932082      28.932082    1[6-(6,6)]
    61      26.012522      26.012522      26.012522    1[6-(6,6)]
    62      27.957501      27.957501      27.957501    1[6-(6,6)]
    63      28.932082      28.932082      28.932082    1[6-(6,6)]
    64       30.16181       30.16181       30.16181    1[6-(6,6)]
    65      33.938833      33.938833      33.938833    1[6-(6,6)]
    66      35.934005      35.934005      35.934005    1[6-(6,6)]
    67      57.642478      57.642478      57.642478    1[6-(6,6)]
    68      55.697499      55.697499      55.697499    1[6-(6,6)]
    69      54.722918      54.722918      54.722918    1[6-(6,6)]
    70       53.49319       53.49319       53.49319    1[6-(6,6)]
    71      49.716166      49.716166      49.716166    1[6-(6,6)]
    72      47.720995      47.720995      47.720995    1[6-(6,6)]
    73      59.666929      59.666929      59.666929    1[6-(6,6)]
    74       57.72195       57.72195       57.72195    1[6-(6,6)]
    75      56.747369      56.747369      56.747369    1[6-(6,6)]
    76      51.468739      51.468739      51.468739    1[6-(6,6)]
    77      47.691715      47.691715      47.691715    1[6-(6,6)]
    78      45.696544      45.696544      45.696544    1[6-(6,6)]
    79      32.186261      32.186261      32.186261    1[6-(6,6)]
    80      35.963285      35.963285      35.963285    1[6-(6,6)]
    81      37.958456      37.958456      37.958456    1[6-(6,6)]
    82      23.988071      23.988071      23.988071    1[6-(6,6)]
    83       25.93305       25.93305       25.93305    1[6-(6,6)]
    84      26.907631      26.907631      26.907631    1[6-(6,6)]
    85      39.803049      39.803049      39.803049    1[6-(6,6)]
    86      39.803049      39.803049      39.803049    1[6-(6,6)]
    87      39.803049      39.803049      39.803049    1[6-(6,6)]
    88      43.851951      43.851951      43.851951    1[6-(6,6)]
    89      43.851951      43.851951      43.851951    1[6-(6,6)]
    90      43.851951      43.851951      43.851951    1[6-(6,6)]
    91      35.653761      35.653761      35.653761    1[6-(6,6)]
    92      33.821716      33.821716      33.821716    1[6-(6,6)]
    93      32.801125      32.801125      32.801125    1[6-(6,6)]
    94      48.001239      48.001239      48.001239    1[6-(6,6)]
    95      49.833283      49.833283      49.833283    1[6-(6,6)]
    96      50.853875      50.853875      50.853875    1[6-(6,6)]
    97      32.186261      32.186261      32.186261    1[6-(6,6)]
    98      35.963285      35.963285      35.963285    1[6-(6,6)]
    99      37.958456      37.958456      37.958456    1[6-(6,6)]
   100      23.988071      23.988071      23.988071    1[6-(6,6)]
   101       25.93305       25.93305       25.93305    1[6-(6,6)]
   102      26.907631      26.907631      26.907631    1[6-(6,6)]
   103      59.666929      59.666929      59.666929    1[6-(6,6)]
   104       57.72195       57.72195       57.72195    1[6-(6,6)]
   105      56.747369      56.747369      56.747369    1[6-(6,6)]
   106      51.468739      51.468739      51.468739    1[6-(6,6)]
   107      47.691715      47.691715      47.691715    1[6-(6,6)]
   108      45.696544      45.696544      45.696544    1[6-(6,6)]
   109      48.001239      48.001239      48.001239    1[6-(6,6)]
   110      49.833283      49.833283      49.833283    1[6-(6,6)]
   111      50.853874      50.853874      50.853874    1[6-(6,6)]
   112      35.653761      35.653761      35.653761    1[6-(6,6)]
   113      33.821716      33.821716      33.821716    1[6-(6,6)]
   114      32.801125      32.801125      32.801125    1[6-(6,6)]
   115      43.851951      43.851951      43.851951    1[6-(6,6)]
   116      43.851951      43.851951      43.851951    1[6-(6,6)]
   117      43.851951      43.851951      43.851951    1[6-(6,6)]
   118      39.803049      39.803049      39.803049    1[6-(6,6)]
   119      39.803049      39.803049      39.803049    1[6-(6,6)]
   120      39.803049      39.803049      39.803049    1[6-(6,6)]
   121       30.16181       30.16181       30.16181    1[6-(6,6)]
   122      33.938834      33.938834      33.938834    1[6-(6,6)]
   123      35.934005      35.934005      35.934005    1[6-(6,6)]
   124      26.012522      26.012522      26.012522    1[6-(6,6)]
   125      27.957501      27.957501      27.957501    1[6-(6,6)]
   126      28.932082      28.932082      28.932082    1[6-(6,6)]
   127       53.49319       53.49319       53.49319    1[6-(6,6)]
   128      49.716166      49.716166      49.716166    1[6-(6,6)]
   129      47.720995      47.720995      47.720995    1[6-(6,6)]
   130      57.642478      57.642478      57.642478    1[6-(6,6)]
   131      55.697499      55.697499      55.697499    1[6-(6,6)]
   132      54.722918      54.722918      54.722918    1[6-(6,6)]
   133      57.642478      57.642478      57.642478    1[6-(6,6)]
   134      55.697499      55.697499      55.697499    1[6-(6,6)]
   135      54.722918      54.722918      54.722918    1[6-(6,6)]
   136       53.49319       53.49319       53.49319    1[6-(6,6)]
   137      49.716166      49.716166      49.716166    1[6-(6,6)]
   138      47.720995      47.720995      47.720995    1[6-(6,6)]
   139      26.012522      26.012522      26.012522    1[6-(6,6)]
   140      27.957501      27.957501      27.957501    1[6-(6,6)]
   141      28.932082      28.932082      28.932082    1[6-(6,6)]
   142       30.16181       30.16181       30.16181    1[6-(6,6)]
   143      33.938834      33.938834      33.938834    1[6-(6,6)]
   144      35.934005      35.934005      35.934005    1[6-(6,6)]
   145      23.988071      23.988071      23.988071    1[6-(6,6)]
   146       25.93305       25.93305       25.93305    1[6-(6,6)]
   147      26.907631      26.907631      26.907631    1[6-(6,6)]
   148      32.186261      32.186261      32.186261    1[6-(6,6)]
   149      35.963284      35.963284      35.963284    1[6-(6,6)]
   150      37.958456      37.958456      37.958456    1[6-(6,6)]
   151      51.468739      51.468739      51.468739    1[6-(6,6)]
   152      47.691715      47.691715      47.691715    1[6-(6,6)]
   153      45.696544      45.696544      45.696544    1[6-(6,6)]
   154      59.666929      59.666929      59.666929    1[6-(6,6)]
   155       57.72195       57.72195       57.72195    1[6-(6,6)]
   156      56.747369      56.747369      56.747369    1[6-(6,6)]
   157      43.851951      43.851951      43.851951    1[6-(6,6)]
   158      43.851951      43.851951      43.851951    1[6-(6,6)]
   159      43.851951      43.851951      43.851951    1[6-(6,6)]
   160      39.803049      39.803049      39.803049    1[6-(6,6)]
   161      39.803049      39.803049      39.803049    1[6-(6,6)]
   162      39.803049      39.803049      39.803049    1[6-(6,6)]
   163      48.001239      48.001239      48.001239    1[6-(6,6)]
   164      49.833284      49.833284      49.833284    1[6-(6,6)]
   165      50.853874      50.853874      50.853874    1[6-(6,6)]
   166      35.653761      35.653761      35.653761    1[6-(6,6)]
   167      33.821716      33.821716      33.821716    1[6-(6,6)]
   168      32.801125      32.801125      32.801125    1[6-(6,6)]
   169      55.463265      55.463265      55.463265    1[6-(6,6)]
   170      60.072655      60.072655      60.072655    1[6-(6,6)]
   171      23.582345      23.582345      23.582345    1[6-(6,6)]
   172      28.191735      28.191735      28.191735    1[6-(6,6)]
   173      37.218109      37.218109      37.218109    1[6-(6,6)]
   174       46.43689       46.43689       46.43689    1[6-(6,6)]
   175        41.8275        41.8275        41.8275    1[6-(6,6)]
   176        41.8275        41.8275        41.8275    1[6-(6,6)]
   177      55.463265      55.463265      55.463265    1[6-(6,6)]
   178      60.072655      60.072655      60.072655    1[6-(6,6)]
   179      28.191735      28.191735      28.191735    1[6-(6,6)]
   180      23.582345      23.582345      23.582345    1[6-(6,6)]
   181      23.582345      23.582345      23.582345    1[6-(6,6)]
   182      28.191735      28.191735      28.191735    1[6-(6,6)]
   183      60.072655      60.072655      60.072655    1[6-(6,6)]
   184      55.463265      55.463265      55.463265    1[6-(6,6)]
   185      60.072655      60.072655      60.072655    1[6-(6,6)]
   186      55.463265      55.463265      55.463265    1[6-(6,6)]
   187      28.191735      28.191735      28.191735    1[6-(6,6)]
   188      23.582344      23.582344      23.582344    1[6-(6,6)]
   189        41.8275        41.8275        41.8275    1[6-(6,6)]
   190        41.8275        41.8275        41.8275    1[6-(6,6)]
   191      37.218109      37.218109      37.218109    1[6-(6,6)]
   192       46.43689       46.43689       46.43689    1[6-(6,6)]
   193      43.843585      43.843585      43.843585    1[6-(6,6)]
   194      52.878326      52.878326      52.878326    1[6-(6,6)]
   195      30.776675      30.776675      30.776675    1[6-(6,6)]
   196      39.811415      39.811415      39.811415    1[6-(6,6)]
   197      30.776674      30.776674      30.776674    1[6-(6,6)]
   198      52.878325      52.878325      52.878325    1[6-(6,6)]
   199      43.843585      43.843585      43.843585    1[6-(6,6)]
   200      39.811414      39.811414      39.811414    1[6-(6,6)]
   201        41.8275        41.8275        41.8275    1[6-(6,6)]
   202      54.894411      54.894411      54.894411    1[6-(6,6)]
   203        41.8275        41.8275        41.8275    1[6-(6,6)]
   204      28.760589      28.760589      28.760589    1[6-(6,6)]
   205      28.760589      28.760589      28.760589    1[6-(6,6)]
   206        41.8275        41.8275        41.8275    1[6-(6,6)]
   207      54.894411      54.894411      54.894411    1[6-(6,6)]
   208        41.8275        41.8275        41.8275    1[6-(6,6)]
   209      52.878326      52.878326      52.878326    1[6-(6,6)]
   210      43.843585      43.843585      43.843585    1[6-(6,6)]
   211      39.811414      39.811414      39.811414    1[6-(6,6)]
   212      30.776675      30.776675      30.776675    1[6-(6,6)]
   213      43.843585      43.843585      43.843585    1[6-(6,6)]
   214      39.811415      39.811415      39.811415    1[6-(6,6)]
   215      30.776675      30.776675      30.776675    1[6-(6,6)]
   216      52.878326      52.878326      52.878326    1[6-(6,6)]
   217      53.463911      53.463911      53.463911    6[6-(6,6),8-(29),8-(29)]
   218       53.48106       53.48106       53.48106    6[6-(1,6),6-(1,6),6-(8,8)]
   219      52.286048      52.286048      52.286048    6[1-(0),6-(6,6),6-(6,6)]
   220      47.700081      47.700081      47.700081    6[1-(0),6-(1,6),6-(6,6)]
   221       46.51218       46.51218       46.51218    6[1-(0),6-(1,6),6-(6,6)]
   222      61.001226      61.001226      61.001226    6[6-(6,6),8-(29),8-(29)]
   223       60.03041       60.03041       60.03041    6[6-(1,6),6-(1,6),6-(8,8)]
   224       59.44357       59.44357       59.44357    6[1-(0),6-(6,6),6-(6,6)]
   225      57.111269      57.111269      57.111269    6[1-(0),6-(1,6),6-(6,6)]
   226      56.534049      56.534049      56.534049    6[1-(0),6-(1,6),6-(6,6)]
   227      22.653774      22.653774      22.653774    6[6-(6,6),8-(29),8-(29)]
   228       23.62459       23.62459       23.62459    6[6-(1,6),6-(1,6),6-(8,8)]
   229       24.21143       24.21143       24.21143    6[1-(0),6-(6,6),6-(6,6)]
   230      26.543731      26.543731      26.543731    6[1-(0),6-(1,6),6-(6,6)]
   231      27.120951      27.120951      27.120951    6[1-(0),6-(1,6),6-(6,6)]
   232       30.19109       30.19109       30.19109    6[6-(6,6),8-(29),8-(29)]
   233       30.17394       30.17394       30.17394    6[6-(1,6),6-(1,6),6-(8,8)]
   234      31.368952      31.368952      31.368952    6[1-(0),6-(6,6),6-(6,6)]
   235      35.954919      35.954919      35.954919    6[1-(0),6-(1,6),6-(6,6)]
   236       37.14282       37.14282       37.14282    6[1-(0),6-(1,6),6-(6,6)]
   237      36.783103      36.783103      36.783103    6[6-(6,6),8-(29),8-(29)]
   238      36.479854      36.479854      36.479854    6[6-(1,6),6-(1,6),6-(8,8)]
   239      35.873355      35.873355      35.873355    6[1-(0),6-(6,6),6-(6,6)]
   240      33.616762      33.616762      33.616762    6[1-(0),6-(1,6),6-(6,6)]
   241       33.00608       33.00608       33.00608    6[1-(0),6-(1,6),6-(6,6)]
   242      46.871897      46.871897      46.871897    6[6-(6,6),8-(29),8-(29)]
   243      47.175146      47.175146      47.175146    6[6-(1,6),6-(1,6),6-(8,8)]
   244      47.781645      47.781645      47.781645    6[1-(0),6-(6,6),6-(6,6)]
   245      50.038238      50.038238      50.038238    6[1-(0),6-(1,6),6-(6,6)]
   246       50.64892       50.64892       50.64892    6[1-(0),6-(1,6),6-(6,6)]
   247      39.334581      39.334581      39.334581    6[6-(6,6),8-(29),8-(29)]
   248      40.625796      40.625796      40.625796    6[6-(1,6),6-(1,6),6-(8,8)]
   249      40.624123      40.624123      40.624123    6[1-(0),6-(6,6),6-(6,6)]
   250      40.627051      40.627051      40.627051    6[1-(0),6-(1,6),6-(6,6)]
   251      40.627051      40.627051      40.627051    6[1-(0),6-(1,6),6-(6,6)]
   252      44.320419      44.320419      44.320419    6[6-(6,6),8-(29),8-(29)]
   253      43.029204      43.029204      43.029204    6[6-(1,6),6-(1,6),6-(8,8)]
   254      43.030877      43.030877      43.030877    6[1-(0),6-(6,6),6-(6,6)]
   255      43.027949      43.027949      43.027949    6[1-(0),6-(1,6),6-(6,6)]
   256      43.027949      43.027949      43.027949    6[1-(0),6-(1,6),6-(6,6)]
   257      55.956829      55.956829      55.956829    6[6-(6,6),8-(29),8-(29)]
   258      54.682764      54.682764      54.682764    6[6-(1,6),6-(1,6),6-(8,8)]
   259      53.489425      53.489425      53.489425    6[1-(0),6-(6,6),6-(6,6)]
   260       48.90053       48.90053       48.90053    6[1-(0),6-(1,6),6-(6,6)]
   261      47.712629      47.712629      47.712629    6[1-(0),6-(1,6),6-(6,6)]
   262      58.508307      58.508307      58.508307    6[6-(6,6),8-(29),8-(29)]
   263      58.828706      58.828706      58.828706    6[6-(1,6),6-(1,6),6-(8,8)]
   264      58.240193      58.240193      58.240193    6[1-(0),6-(6,6),6-(6,6)]
   265      55.910819      55.910819      55.910819    6[1-(0),6-(1,6),6-(6,6)]
   266        55.3336        55.3336        55.3336    6[1-(0),6-(1,6),6-(6,6)]
   267       27.69817       27.69817       27.69817    6[6-(6,6),8-(29),8-(29)]
   268      28.972236      28.972236      28.972236    6[6-(1,6),6-(1,6),6-(8,8)]
   269      30.165575      30.165575      30.165575    6[1-(0),6-(6,6),6-(6,6)]
   270       34.75447       34.75447       34.75447    6[1-(0),6-(1,6),6-(6,6)]
   271      35.942371      35.942371      35.942371    6[1-(0),6-(1,6),6-(6,6)]
   272      25.146693      25.146693      25.146693    6[6-(6,6),8-(29),8-(29)]
   273      24.826294      24.826294      24.826294    6[6-(1,6),6-(1,6),6-(8,8)]
   274      25.414807      25.414807      25.414807    6[1-(0),6-(6,6),6-(6,6)]
   275      27.744181      27.744181      27.744181    6[1-(0),6-(1,6),6-(6,6)]
   276        28.3214        28.3214        28.3214    6[1-(0),6-(1,6),6-(6,6)]
   277      25.146693      25.146693      25.146693    6[6-(6,6),8-(29),8-(29)]
   278      24.826294      24.826294      24.826294    6[6-(1,6),6-(1,6),6-(8,8)]
   279      25.414807      25.414807      25.414807    6[1-(0),6-(6,6),6-(6,6)]
   280      27.744181      27.744181      27.744181    6[1-(0),6-(1,6),6-(6,6)]
   281        28.3214        28.3214        28.3214    6[1-(0),6-(1,6),6-(6,6)]
   282      27.698171      27.698171      27.698171    6[6-(6,6),8-(29),8-(29)]
   283      28.972236      28.972236      28.972236    6[6-(1,6),6-(1,6),6-(8,8)]
   284      30.165575      30.165575      30.165575    6[1-(0),6-(6,6),6-(6,6)]
   285       34.75447       34.75447       34.75447    6[1-(0),6-(1,6),6-(6,6)]
   286      35.942371      35.942371      35.942371    6[1-(0),6-(1,6),6-(6,6)]
   287      58.508307      58.508307      58.508307    6[6-(6,6),8-(29),8-(29)]
   288      58.828706      58.828706      58.828706    6[6-(1,6),6-(1,6),6-(8,8)]
   289      58.240193      58.240193      58.240193    6[1-(0),6-(6,6),6-(6,6)]
   290      55.910819      55.910819      55.910819    6[1-(0),6-(1,6),6-(6,6)]
   291        55.3336        55.3336        55.3336    6[1-(0),6-(1,6),6-(6,6)]
   292      55.956829      55.956829      55.956829    6[6-(6,6),8-(29),8-(29)]
   293      54.682764      54.682764      54.682764    6[6-(1,6),6-(1,6),6-(8,8)]
   294      53.489425      53.489425      53.489425    6[1-(0),6-(6,6),6-(6,6)]
   295       48.90053       48.90053       48.90053    6[1-(0),6-(1,6),6-(6,6)]
   296      47.712629      47.712629      47.712629    6[1-(0),6-(1,6),6-(6,6)]
   297      61.001226      61.001226      61.001226    6[6-(6,6),8-(29),8-(29)]
   298       60.03041       60.03041       60.03041    6[6-(1,6),6-(1,6),6-(8,8)]
   299       59.44357       59.44357       59.44357    6[1-(0),6-(6,6),6-(6,6)]
   300      57.111268      57.111268      57.111268    6[1-(0),6-(1,6),6-(6,6)]
   301      56.534049      56.534049      56.534049    6[1-(0),6-(1,6),6-(6,6)]
   302       53.46391       53.46391       53.46391    6[6-(6,6),8-(29),8-(29)]
   303       53.48106       53.48106       53.48106    6[6-(1,6),6-(1,6),6-(8,8)]
   304      52.286048      52.286048      52.286048    6[1-(0),6-(6,6),6-(6,6)]
   305      47.700081      47.700081      47.700081    6[1-(0),6-(1,6),6-(6,6)]
   306       46.51218       46.51218       46.51218    6[1-(0),6-(1,6),6-(6,6)]
   307       30.19109       30.19109       30.19109    6[6-(6,6),8-(29),8-(29)]
   308       30.17394       30.17394       30.17394    6[6-(1,6),6-(1,6),6-(8,8)]
   309      31.368952      31.368952      31.368952    6[1-(0),6-(6,6),6-(6,6)]
   310      35.954919      35.954919      35.954919    6[1-(0),6-(1,6),6-(6,6)]
   311       37.14282       37.14282       37.14282    6[1-(0),6-(1,6),6-(6,6)]
   312      22.653774      22.653774      22.653774    6[6-(6,6),8-(29),8-(29)]
   313       23.62459       23.62459       23.62459    6[6-(1,6),6-(1,6),6-(8,8)]
   314       24.21143       24.21143       24.21143    6[1-(0),6-(6,6),6-(6,6)]
   315      26.543731      26.543731      26.543731    6[1-(0),6-(1,6),6-(6,6)]
   316      27.120951      27.120951      27.120951    6[1-(0),6-(1,6),6-(6,6)]
   317      39.334581      39.334581      39.334581    6[6-(6,6),8-(29),8-(29)]
   318      40.625796      40.625796      40.625796    6[6-(1,6),6-(1,6),6-(8,8)]
   319      40.624123      40.624123      40.624123    6[1-(0),6-(6,6),6-(6,6)]
   320      40.627051      40.627051      40.627051    6[1-(0),6-(1,6),6-(6,6)]
   321      40.627051      40.627051      40.627051    6[1-(0),6-(1,6),6-(6,6)]
   322      44.320419      44.320419      44.320419    6[6-(6,6),8-(29),8-(29)]
   323      43.029204      43.029204      43.029204    6[6-(1,6),6-(1,6),6-(8,8)]
   324      43.030877      43.030877      43.030877    6[1-(0),6-(6,6),6-(6,6)]
   325      43.027949      43.027949      43.027949    6[1-(0),6-(1,6),6-(6,6)]
   326      43.027949      43.027949      43.027949    6[1-(0),6-(1,6),6-(6,6)]
   327      36.783103      36.783103      36.783103    6[6-(6,6),8-(29),8-(29)]
   328      36.479854      36.479854      36.479854    6[6-(1,6),6-(1,6),6-(8,8)]
   329      35.873355      35.873355      35.873355    6[1-(0),6-(6,6),6-(6,6)]
   330      33.616762      33.616762      33.616762    6[1-(0),6-(1,6),6-(6,6)]
   331       33.00608       33.00608       33.00608    6[1-(0),6-(1,6),6-(6,6)]
   332      46.871897      46.871897      46.871897    6[6-(6,6),8-(29),8-(29)]
   333      47.175146      47.175146      47.175146    6[6-(1,6),6-(1,6),6-(8,8)]
   334      47.781645      47.781645      47.781645    6[1-(0),6-(6,6),6-(6,6)]
   335      50.038238      50.038238      50.038238    6[1-(0),6-(1,6),6-(6,6)]
   336       50.64892       50.64892       50.64892    6[1-(0),6-(1,6),6-(6,6)]
   337       30.19109       30.19109       30.19109    6[6-(6,6),8-(29),8-(29)]
   338       30.17394       30.17394       30.17394    6[6-(1,6),6-(1,6),6-(8,8)]
   339      31.368952      31.368952      31.368952    6[1-(0),6-(6,6),6-(6,6)]
   340      35.954919      35.954919      35.954919    6[1-(0),6-(1,6),6-(6,6)]
   341       37.14282       37.14282       37.14282    6[1-(0),6-(1,6),6-(6,6)]
   342      22.653774      22.653774      22.653774    6[6-(6,6),8-(29),8-(29)]
   343       23.62459       23.62459       23.62459    6[6-(1,6),6-(1,6),6-(8,8)]
   344       24.21143       24.21143       24.21143    6[1-(0),6-(6,6),6-(6,6)]
   345      26.543731      26.543731      26.543731    6[1-(0),6-(1,6),6-(6,6)]
   346      27.120951      27.120951      27.120951    6[1-(0),6-(1,6),6-(6,6)]
   347      61.001226      61.001226      61.001226    6[6-(6,6),8-(29),8-(29)]
   348       60.03041       60.03041       60.03041    6[6-(1,6),6-(1,6),6-(8,8)]
   349       59.44357       59.44357       59.44357    6[1-(0),6-(6,6),6-(6,6)]
   350      57.111268      57.111268      57.111268    6[1-(0),6-(1,6),6-(6,6)]
   351      56.534049      56.534049      56.534049    6[1-(0),6-(1,6),6-(6,6)]
   352       53.46391       53.46391       53.46391    6[6-(6,6),8-(29),8-(29)]
   353       53.48106       53.48106       53.48106    6[6-(1,6),6-(1,6),6-(8,8)]
   354      52.286048      52.286048      52.286048    6[1-(0),6-(6,6),6-(6,6)]
   355      47.700081      47.700081      47.700081    6[1-(0),6-(1,6),6-(6,6)]
   356       46.51218       46.51218       46.51218    6[1-(0),6-(1,6),6-(6,6)]
   357      46.871897      46.871897      46.871897    6[6-(6,6),8-(29),8-(29)]
   358      47.175146      47.175146      47.175146    6[6-(1,6),6-(1,6),6-(8,8)]
   359      47.781645      47.781645      47.781645    6[1-(0),6-(6,6),6-(6,6)]
   360      50.038238      50.038238      50.038238    6[1-(0),6-(1,6),6-(6,6)]
   361       50.64892       50.64892       50.64892    6[1-(0),6-(1,6),6-(6,6)]
   362      36.783103      36.783103      36.783103    6[6-(6,6),8-(29),8-(29)]
   363      36.479854      36.479854      36.479854    6[6-(1,6),6-(1,6),6-(8,8)]
   364      35.873355      35.873355      35.873355    6[1-(0),6-(6,6),6-(6,6)]
   365      33.616762      33.616762      33.616762    6[1-(0),6-(1,6),6-(6,6)]
   366       33.00608       33.00608       33.00608    6[1-(0),6-(1,6),6-(6,6)]
   367      44.320419      44.320419      44.320419    6[6-(6,6),8-(29),8-(29)]
   368      43.029204      43.029204      43.029204    6[6-(1,6),6-(1,6),6-(8,8)]
   369      43.030877      43.030877      43.030877    6[1-(0),6-(6,6),6-(6,6)]
   370      43.027949      43.027949      43.027949    6[1-(0),6-(1,6),6-(6,6)]
   371      43.027949      43.027949      43.027949    6[1-(0),6-(1,6),6-(6,6)]
   372      39.334581      39.334581      39.334581    6[6-(6,6),8-(29),8-(29)]
   373      40.625796      40.625796      40.625796    6[6-(1,6),6-(1,6),6-(8,8)]
   374      40.624123      40.624123      40.624123    6[1-(0),6-(6,6),6-(6,6)]
   375      40.627051      40.627051      40.627051    6[1-(0),6-(1,6),6-(6,6)]
   376      40.627051      40.627051      40.627051    6[1-(0),6-(1,6),6-(6,6)]
   377       27.69817       27.69817       27.69817    6[6-(6,6),8-(29),8-(29)]
   378      28.972236      28.972236      28.972236    6[6-(1,6),6-(1,6),6-(8,8)]
   379      30.165575      30.165575      30.165575    6[1-(0),6-(6,6),6-(6,6)]
   380       34.75447       34.75447       34.75447    6[1-(0),6-(1,6),6-(6,6)]
   381      35.942371      35.942371      35.942371    6[1-(0),6-(1,6),6-(6,6)]
   382      25.146693      25.146693      25.146693    6[6-(6,6),8-(29),8-(29)]
   383      24.826294      24.826294      24.826294    6[6-(1,6),6-(1,6),6-(8,8)]
   384      25.414807      25.414807      25.414807    6[1-(0),6-(6,6),6-(6,6)]
   385      27.744181      27.744181      27.744181    6[1-(0),6-(1,6),6-(6,6)]
   386        28.3214        28.3214        28.3214    6[1-(0),6-(1,6),6-(6,6)]
   387      55.956829      55.956829      55.956829    6[6-(6,6),8-(29),8-(29)]
   388      54.682764      54.682764      54.682764    6[6-(1,6),6-(1,6),6-(8,8)]
   389      53.489425      53.489425      53.489425    6[1-(0),6-(6,6),6-(6,6)]
   390       48.90053       48.90053       48.90053    6[1-(0),6-(1,6),6-(6,6)]
   391      47.712629      47.712629      47.712629    6[1-(0),6-(1,6),6-(6,6)]
   392      58.508307      58.508307      58.508307    6[6-(6,6),8-(29),8-(29)]
   393      58.828706      58.828706      58.828706    6[6-(1,6),6-(1,6),6-(8,8)]
   394      58.240193      58.240193      58.240193    6[1-(0),6-(6,6),6-(6,6)]
   395      55.910819      55.910819      55.910819    6[1-(0),6-(1,6),6-(6,6)]
   396        55.3336        55.3336        55.3336    6[1-(0),6-(1,6),6-(6,6)]
   397      58.508307      58.508307      58.508307    6[6-(6,6),8-(29),8-(29)]
   398      58.828706      58.828706      58.828706    6[6-(1,6),6-(1,6),6-(8,8)]
   399      58.240193      58.240193      58.240193    6[1-(0),6-(6,6),6-(6,6)]
   400      55.910819      55.910819      55.910819    6[1-(0),6-(1,6),6-(6,6)]
   401        55.3336        55.3336        55.3336    6[1-(0),6-(1,6),6-(6,6)]
   402      55.956829      55.956829      55.956829    6[6-(6,6),8-(29),8-(29)]
   403      54.682764      54.682764      54.682764    6[6-(1,6),6-(1,6),6-(8,8)]
   404      53.489425      53.489425      53.489425    6[1-(0),6-(6,6),6-(6,6)]
   405       48.90053       48.90053       48.90053    6[1-(0),6-(1,6),6-(6,6)]
   406      47.712629      47.712629      47.712629    6[1-(0),6-(1,6),6-(6,6)]
   407      25.146693      25.146693      25.146693    6[6-(6,6),8-(29),8-(29)]
   408      24.826294      24.826294      24.826294    6[6-(1,6),6-(1,6),6-(8,8)]
   409      25.414807      25.414807      25.414807    6[1-(0),6-(6,6),6-(6,6)]
   410      27.744181      27.744181      27.744181    6[1-(0),6-(1,6),6-(6,6)]
   411        28.3214        28.3214        28.3214    6[1-(0),6-(1,6),6-(6,6)]
   412       27.69817       27.69817       27.69817    6[6-(6,6),8-(29),8-(29)]
   413      28.972236      28.972236      28.972236    6[6-(1,6),6-(1,6),6-(8,8)]
   414      30.165575      30.165575      30.165575    6[1-(0),6-(6,6),6-(6,6)]
   415       34.75447       34.75447       34.75447    6[1-(0),6-(1,6),6-(6,6)]
   416      35.942371      35.942371      35.942371    6[1-(0),6-(1,6),6-(6,6)]
   417      22.653774      22.653774      22.653774    6[6-(6,6),8-(29),8-(29)]
   418       23.62459       23.62459       23.62459    6[6-(1,6),6-(1,6),6-(8,8)]
   419       24.21143       24.21143       24.21143    6[1-(0),6-(6,6),6-(6,6)]
   420      26.543732      26.543732      26.543732    6[1-(0),6-(1,6),6-(6,6)]
   421      27.120951      27.120951      27.120951    6[1-(0),6-(1,6),6-(6,6)]
   422       30.19109       30.19109       30.19109    6[6-(6,6),8-(29),8-(29)]
   423       30.17394       30.17394       30.17394    6[6-(1,6),6-(1,6),6-(8,8)]
   424      31.368952      31.368952      31.368952    6[1-(0),6-(6,6),6-(6,6)]
   425      35.954919      35.954919      35.954919    6[1-(0),6-(1,6),6-(6,6)]
   426       37.14282       37.14282       37.14282    6[1-(0),6-(1,6),6-(6,6)]
   427       53.46391       53.46391       53.46391    6[6-(6,6),8-(29),8-(29)]
   428       53.48106       53.48106       53.48106    6[6-(1,6),6-(1,6),6-(8,8)]
   429      52.286048      52.286048      52.286048    6[1-(0),6-(6,6),6-(6,6)]
   430      47.700081      47.700081      47.700081    6[1-(0),6-(1,6),6-(6,6)]
   431       46.51218       46.51218       46.51218    6[1-(0),6-(1,6),6-(6,6)]
   432      61.001226      61.001226      61.001226    6[6-(6,6),8-(29),8-(29)]
   433       60.03041       60.03041       60.03041    6[6-(1,6),6-(1,6),6-(8,8)]
   434       59.44357       59.44357       59.44357    6[1-(0),6-(6,6),6-(6,6)]
   435      57.111269      57.111269      57.111269    6[1-(0),6-(1,6),6-(6,6)]
   436      56.534049      56.534049      56.534049    6[1-(0),6-(1,6),6-(6,6)]
   437      44.320419      44.320419      44.320419    6[6-(6,6),8-(29),8-(29)]
   438      43.029204      43.029204      43.029204    6[6-(1,6),6-(1,6),6-(8,8)]
   439      43.030877      43.030877      43.030877    6[1-(0),6-(6,6),6-(6,6)]
   440      43.027949      43.027949      43.027949    6[1-(0),6-(1,6),6-(6,6)]
   441      43.027949      43.027949      43.027949    6[1-(0),6-(1,6),6-(6,6)]
   442      39.334581      39.334581      39.334581    6[6-(6,6),8-(29),8-(29)]
   443      40.625796      40.625796      40.625796    6[6-(1,6),6-(1,6),6-(8,8)]
   444      40.624123      40.624123      40.624123    6[1-(0),6-(6,6),6-(6,6)]
   445      40.627051      40.627051      40.627051    6[1-(0),6-(1,6),6-(6,6)]
   446      40.627051      40.627051      40.627051    6[1-(0),6-(1,6),6-(6,6)]
   447      46.871896      46.871896      46.871896    6[6-(6,6),8-(29),8-(29)]
   448      47.175146      47.175146      47.175146    6[6-(1,6),6-(1,6),6-(8,8)]
   449      47.781645      47.781645      47.781645    6[1-(0),6-(6,6),6-(6,6)]
   450      50.038238      50.038238      50.038238    6[1-(0),6-(1,6),6-(6,6)]
   451       50.64892       50.64892       50.64892    6[1-(0),6-(1,6),6-(6,6)]
   452      36.783104      36.783104      36.783104    6[6-(6,6),8-(29),8-(29)]
   453      36.479854      36.479854      36.479854    6[6-(1,6),6-(1,6),6-(8,8)]
   454      35.873355      35.873355      35.873355    6[1-(0),6-(6,6),6-(6,6)]
   455      33.616762      33.616762      33.616762    6[1-(0),6-(1,6),6-(6,6)]
   456       33.00608       33.00608       33.00608    6[1-(0),6-(1,6),6-(6,6)]
   457      54.647629      54.647629      54.647629    6[1-(0),6-(6,6),6-(6,6)]
   458      52.298596      52.298596      52.298596    6[6-(1,6),6-(1,6),6-(6)]
   459       51.07556       51.07556       51.07556    6[6-(6),6-(6,6)]
   460      50.109345      50.109345      50.109345    6[6-(6),6-(6,6)]
   461      48.896347      48.896347      48.896347    6[6-(1,6),6-(1,6),6-(6)]
   462       46.51218       46.51218       46.51218    6[6-(1,6),6-(1,6),6-(6)]
   463      45.286634      45.286634      45.286634    6[6-(6),6-(6,6)]
   464      44.270226      44.270226      44.270226    6[6-(6),6-(6,6)]
   465      43.032132      43.032132      43.032132    6[6-(1,6),6-(1,6),6-(6)]
   466      59.692025      59.692025      59.692025    6[1-(0),6-(6,6),6-(6,6)]
   467      58.535913      58.535913      58.535913    6[6-(1,6),6-(1,6),6-(6)]
   468       57.93527       57.93527       57.93527    6[6-(6),6-(6,6)]
   469      57.395695      57.395695      57.395695    6[6-(6),6-(6,6)]
   470      56.801745      56.801745      56.801745    6[6-(1,6),6-(1,6),6-(6)]
   471      55.638941      55.638941      55.638941    6[6-(1,6),6-(1,6),6-(6)]
   472      55.040807      55.040807      55.040807    6[6-(6),6-(6,6)]
   473       54.54306       54.54306       54.54306    6[6-(6),6-(6,6)]
   474      54.149881      54.149881      54.149881    6[6-(1,6),6-(1,6),6-(6)]
   475      23.962975      23.962975      23.962975    6[1-(0),6-(6,6),6-(6,6)]
   476      25.119087      25.119087      25.119087    6[6-(1,6),6-(1,6),6-(6)]
   477       25.71973       25.71973       25.71973    6[6-(6),6-(6,6)]
   478      26.259305      26.259305      26.259305    6[6-(6),6-(6,6)]
   479      26.853255      26.853255      26.853255    6[6-(1,6),6-(1,6),6-(6)]
   480      28.016059      28.016059      28.016059    6[6-(1,6),6-(1,6),6-(6)]
   481      28.614193      28.614193      28.614193    6[6-(6),6-(6,6)]
   482       29.11194       29.11194       29.11194    6[6-(6),6-(6,6)]
   483      29.505118      29.505118      29.505118    6[6-(1,6),6-(1,6),6-(6)]
   484      29.007371      29.007371      29.007371    6[1-(0),6-(6,6),6-(6,6)]
   485      31.356404      31.356404      31.356404    6[6-(1,6),6-(1,6),6-(6)]
   486       32.57944       32.57944       32.57944    6[6-(6),6-(6,6)]
   487      33.545655      33.545655      33.545655    6[6-(6),6-(6,6)]
   488      34.758653      34.758653      34.758653    6[6-(1,6),6-(1,6),6-(6)]
   489       37.14282       37.14282       37.14282    6[6-(1,6),6-(1,6),6-(6)]
   490      38.368366      38.368366      38.368366    6[6-(6),6-(6,6)]
   491      39.384774      39.384774      39.384774    6[6-(6),6-(6,6)]
   492      40.622868      40.622868      40.622868    6[6-(1,6),6-(1,6),6-(6)]
   493      36.783103      36.783103      36.783103    6[1-(0),6-(6,6),6-(6,6)]
   494      35.590183      35.590183      35.590183    6[6-(1,6),6-(1,6),6-(6)]
   495       34.96779       34.96779       34.96779    6[6-(6),6-(6,6)]
   496      34.541149      34.541149      34.541149    6[6-(6),6-(6,6)]
   497      33.922103      33.922103      33.922103    6[6-(1,6),6-(1,6),6-(6)]
   498      32.700739      32.700739      32.700739    6[6-(1,6),6-(1,6),6-(6)]
   499      32.073327      32.073327      32.073327    6[6-(6),6-(6,6)]
   500      31.554666      31.554666      31.554666    6[6-(6),6-(6,6)]
   501       30.70975       30.70975       30.70975    6[6-(1,6),6-(1,6),6-(6)]
   502      46.871896      46.871896      46.871896    6[1-(0),6-(6,6),6-(6,6)]
   503      48.064817      48.064817      48.064817    6[6-(1,6),6-(1,6),6-(6)]
   504       48.68721       48.68721       48.68721    6[6-(6),6-(6,6)]
   505       49.11385       49.11385       49.11385    6[6-(6),6-(6,6)]
   506      49.732897      49.732897      49.732897    6[6-(1,6),6-(1,6),6-(6)]
   507      50.954261      50.954261      50.954261    6[6-(1,6),6-(1,6),6-(6)]
   508      51.581673      51.581673      51.581673    6[6-(6),6-(6,6)]
   509      52.100334      52.100334      52.100334    6[6-(6),6-(6,6)]
   510       52.94525       52.94525       52.94525    6[6-(1,6),6-(1,6),6-(6)]
   511        41.8275        41.8275        41.8275    6[1-(0),6-(6,6),6-(6,6)]
   512        41.8275        41.8275        41.8275    6[6-(1,6),6-(1,6),6-(6)]
   513        41.8275        41.8275        41.8275    6[6-(6),6-(6,6)]
   514        41.8275        41.8275        41.8275    6[6-(6),6-(6,6)]
   515        41.8275        41.8275        41.8275    6[6-(1,6),6-(1,6),6-(6)]
   516        41.8275        41.8275        41.8275    6[6-(1,6),6-(1,6),6-(6)]
   517        41.8275        41.8275        41.8275    6[6-(6),6-(6,6)]
   518        41.8275        41.8275        41.8275    6[6-(6),6-(6,6)]
   519        41.8275        41.8275        41.8275    6[6-(1,6),6-(1,6),6-(6)]
   520        41.8275        41.8275        41.8275    6[1-(0),6-(6,6),6-(6,6)]
   521        41.8275        41.8275        41.8275    6[6-(1,6),6-(1,6),6-(6)]
   522        41.8275        41.8275        41.8275    6[6-(6),6-(6,6)]
   523        41.8275        41.8275        41.8275    6[6-(6),6-(6,6)]
   524        41.8275        41.8275        41.8275    6[6-(1,6),6-(1,6),6-(6)]
   525        41.8275        41.8275        41.8275    6[6-(1,6),6-(1,6),6-(6)]
   526        41.8275        41.8275        41.8275    6[6-(6),6-(6,6)]
   527        41.8275        41.8275        41.8275    6[6-(6),6-(6,6)]
   528        41.8275        41.8275        41.8275    6[6-(1,6),6-(1,6),6-(6)]
   529      54.647629      54.647629      54.647629    6[1-(0),6-(6,6),6-(6,6)]
   530      52.298596      52.298596      52.298596    6[6-(1,6),6-(1,6),6-(6)]
   531       51.07556       51.07556       51.07556    6[6-(6),6-(6,6)]
   532      50.109345      50.109345      50.109345    6[6-(6),6-(6,6)]
   533      48.896347      48.896347      48.896347    6[6-(1,6),6-(1,6),6-(6)]
   534       46.51218       46.51218       46.51218    6[6-(1,6),6-(1,6),6-(6)]
   535      45.286634      45.286634      45.286634    6[6-(6),6-(6,6)]
   536      44.270226      44.270226      44.270226    6[6-(6),6-(6,6)]
   537      43.032132      43.032132      43.032132    6[6-(1,6),6-(1,6),6-(6)]
   538      59.692025      59.692025      59.692025    6[1-(0),6-(6,6),6-(6,6)]
   539      58.535913      58.535913      58.535913    6[6-(1,6),6-(1,6),6-(6)]
   540       57.93527       57.93527       57.93527    6[6-(6),6-(6,6)]
   541      57.395696      57.395696      57.395696    6[6-(6),6-(6,6)]
   542      56.801745      56.801745      56.801745    6[6-(1,6),6-(1,6),6-(6)]
   543      55.638941      55.638941      55.638941    6[6-(1,6),6-(1,6),6-(6)]
   544      55.040807      55.040807      55.040807    6[6-(6),6-(6,6)]
   545       54.54306       54.54306       54.54306    6[6-(6),6-(6,6)]
   546      54.149882      54.149882      54.149882    6[6-(1,6),6-(1,6),6-(6)]
   547      29.007371      29.007371      29.007371    6[1-(0),6-(6,6),6-(6,6)]
   548      31.356404      31.356404      31.356404    6[6-(1,6),6-(1,6),6-(6)]
   549       32.57944       32.57944       32.57944    6[6-(6),6-(6,6)]
   550      33.545655      33.545655      33.545655    6[6-(6),6-(6,6)]
   551      34.758653      34.758653      34.758653    6[6-(1,6),6-(1,6),6-(6)]
   552       37.14282       37.14282       37.14282    6[6-(1,6),6-(1,6),6-(6)]
   553      38.368366      38.368366      38.368366    6[6-(6),6-(6,6)]
   554      39.384774      39.384774      39.384774    6[6-(6),6-(6,6)]
   555      40.622868      40.622868      40.622868    6[6-(1,6),6-(1,6),6-(6)]
   556      23.962975      23.962975      23.962975    6[1-(0),6-(6,6),6-(6,6)]
   557      25.119087      25.119087      25.119087    6[6-(1,6),6-(1,6),6-(6)]
   558       25.71973       25.71973       25.71973    6[6-(6),6-(6,6)]
   559      26.259304      26.259304      26.259304    6[6-(6),6-(6,6)]
   560      26.853255      26.853255      26.853255    6[6-(1,6),6-(1,6),6-(6)]
   561       28.01606       28.01606       28.01606    6[6-(1,6),6-(1,6),6-(6)]
   562      28.614193      28.614193      28.614193    6[6-(6),6-(6,6)]
   563       29.11194       29.11194       29.11194    6[6-(6),6-(6,6)]
   564      29.505118      29.505118      29.505118    6[6-(1,6),6-(1,6),6-(6)]
   565      23.962975      23.962975      23.962975    6[1-(0),6-(6,6),6-(6,6)]
   566      25.119087      25.119087      25.119087    6[6-(1,6),6-(1,6),6-(6)]
   567       25.71973       25.71973       25.71973    6[6-(6),6-(6,6)]
   568      26.259304      26.259304      26.259304    6[6-(6),6-(6,6)]
   569      26.853255      26.853255      26.853255    6[6-(1,6),6-(1,6),6-(6)]
   570      28.016059      28.016059      28.016059    6[6-(1,6),6-(1,6),6-(6)]
   571      28.614193      28.614193      28.614193    6[6-(6),6-(6,6)]
   572       29.11194       29.11194       29.11194    6[6-(6),6-(6,6)]
   573      29.505119      29.505119      29.505119    6[6-(1,6),6-(1,6),6-(6)]
   574      29.007371      29.007371      29.007371    6[1-(0),6-(6,6),6-(6,6)]
   575      31.356404      31.356404      31.356404    6[6-(1,6),6-(1,6),6-(6)]
   576       32.57944       32.57944       32.57944    6[6-(6),6-(6,6)]
   577      33.545655      33.545655      33.545655    6[6-(6),6-(6,6)]
   578      34.758652      34.758652      34.758652    6[6-(1,6),6-(1,6),6-(6)]
   579       37.14282       37.14282       37.14282    6[6-(1,6),6-(1,6),6-(6)]
   580      38.368366      38.368366      38.368366    6[6-(6),6-(6,6)]
   581      39.384774      39.384774      39.384774    6[6-(6),6-(6,6)]
   582      40.622868      40.622868      40.622868    6[6-(1,6),6-(1,6),6-(6)]
   583      59.692025      59.692025      59.692025    6[1-(0),6-(6,6),6-(6,6)]
   584      58.535913      58.535913      58.535913    6[6-(1,6),6-(1,6),6-(6)]
   585       57.93527       57.93527       57.93527    6[6-(6),6-(6,6)]
   586      57.395695      57.395695      57.395695    6[6-(6),6-(6,6)]
   587      56.801745      56.801745      56.801745    6[6-(1,6),6-(1,6),6-(6)]
   588       55.63894       55.63894       55.63894    6[6-(1,6),6-(1,6),6-(6)]
   589      55.040807      55.040807      55.040807    6[6-(6),6-(6,6)]
   590       54.54306       54.54306       54.54306    6[6-(6),6-(6,6)]
   591      54.149881      54.149881      54.149881    6[6-(1,6),6-(1,6),6-(6)]
   592      54.647629      54.647629      54.647629    6[1-(0),6-(6,6),6-(6,6)]
   593      52.298596      52.298596      52.298596    6[6-(1,6),6-(1,6),6-(6)]
   594       51.07556       51.07556       51.07556    6[6-(6),6-(6,6)]
   595      50.109345      50.109345      50.109345    6[6-(6),6-(6,6)]
   596      48.896347      48.896347      48.896347    6[6-(1,6),6-(1,6),6-(6)]
   597       46.51218       46.51218       46.51218    6[6-(1,6),6-(1,6),6-(6)]
   598      45.286634      45.286634      45.286634    6[6-(6),6-(6,6)]
   599      44.270226      44.270226      44.270226    6[6-(6),6-(6,6)]
   600      43.032132      43.032132      43.032132    6[6-(1,6),6-(1,6),6-(6)]
   601      59.692025      59.692025      59.692025    6[1-(0),6-(6,6),6-(6,6)]
   602      58.535913      58.535913      58.535913    6[6-(1,6),6-(1,6),6-(6)]
   603       57.93527       57.93527       57.93527    6[6-(6),6-(6,6)]
   604      57.395695      57.395695      57.395695    6[6-(6),6-(6,6)]
   605      56.801745      56.801745      56.801745    6[6-(1,6),6-(1,6),6-(6)]
   606       55.63894       55.63894       55.63894    6[6-(1,6),6-(1,6),6-(6)]
   607      55.040807      55.040807      55.040807    6[6-(6),6-(6,6)]
   608       54.54306       54.54306       54.54306    6[6-(6),6-(6,6)]
   609      54.149882      54.149882      54.149882    6[6-(1,6),6-(1,6),6-(6)]
   610      54.647629      54.647629      54.647629    6[1-(0),6-(6,6),6-(6,6)]
   611      52.298596      52.298596      52.298596    6[6-(1,6),6-(1,6),6-(6)]
   612       51.07556       51.07556       51.07556    6[6-(6),6-(6,6)]
   613      50.109345      50.109345      50.109345    6[6-(6),6-(6,6)]
   614      48.896347      48.896347      48.896347    6[6-(1,6),6-(1,6),6-(6)]
   615       46.51218       46.51218       46.51218    6[6-(1,6),6-(1,6),6-(6)]
   616      45.286634      45.286634      45.286634    6[6-(6),6-(6,6)]
   617      44.270226      44.270226      44.270226    6[6-(6),6-(6,6)]
   618      43.032132      43.032132      43.032132    6[6-(1,6),6-(1,6),6-(6)]
   619      29.007371      29.007371      29.007371    6[1-(0),6-(6,6),6-(6,6)]
   620      31.356404      31.356404      31.356404    6[6-(1,6),6-(1,6),6-(6)]
   621       32.57944       32.57944       32.57944    6[6-(6),6-(6,6)]
   622      33.545655      33.545655      33.545655    6[6-(6),6-(6,6)]
   623      34.758652      34.758652      34.758652    6[6-(1,6),6-(1,6),6-(6)]
   624       37.14282       37.14282       37.14282    6[6-(1,6),6-(1,6),6-(6)]
   625      38.368366      38.368366      38.368366    6[6-(6),6-(6,6)]
   626      39.384774      39.384774      39.384774    6[6-(6),6-(6,6)]
   627      40.622868      40.622868      40.622868    6[6-(1,6),6-(1,6),6-(6)]
   628      23.962975      23.962975      23.962975    6[1-(0),6-(6,6),6-(6,6)]
   629      25.119087      25.119087      25.119087    6[6-(1,6),6-(1,6),6-(6)]
   630       25.71973       25.71973       25.71973    6[6-(6),6-(6,6)]
   631      26.259304      26.259304      26.259304    6[6-(6),6-(6,6)]
   632      26.853255      26.853255      26.853255    6[6-(1,6),6-(1,6),6-(6)]
   633       28.01606       28.01606       28.01606    6[6-(1,6),6-(1,6),6-(6)]
   634      28.614193      28.614193      28.614193    6[6-(6),6-(6,6)]
   635       29.11194       29.11194       29.11194    6[6-(6),6-(6,6)]
   636      29.505118      29.505118      29.505118    6[6-(1,6),6-(1,6),6-(6)]
   637        41.8275        41.8275        41.8275    6[1-(0),6-(6,6),6-(6,6)]
   638        41.8275        41.8275        41.8275    6[6-(1,6),6-(1,6),6-(6)]
   639        41.8275        41.8275        41.8275    6[6-(6),6-(6,6)]
   640        41.8275        41.8275        41.8275    6[6-(6),6-(6,6)]
   641        41.8275        41.8275        41.8275    6[6-(1,6),6-(1,6),6-(6)]
   642        41.8275        41.8275        41.8275    6[6-(1,6),6-(1,6),6-(6)]
   643        41.8275        41.8275        41.8275    6[6-(6),6-(6,6)]
   644        41.8275        41.8275        41.8275    6[6-(6),6-(6,6)]
   645        41.8275        41.8275        41.8275    6[6-(1,6),6-(1,6),6-(6)]
   646        41.8275        41.8275        41.8275    6[1-(0),6-(6,6),6-(6,6)]
   647        41.8275        41.8275        41.8275    6[6-(1,6),6-(1,6),6-(6)]
   648        41.8275        41.8275        41.8275    6[6-(6),6-(6,6)]
   649        41.8275        41.8275        41.8275    6[6-(6),6-(6,6)]
   650        41.8275        41.8275        41.8275    6[6-(1,6),6-(1,6),6-(6)]
   651        41.8275        41.8275        41.8275    6[6-(1,6),6-(1,6),6-(6)]
   652        41.8275        41.8275        41.8275    6[6-(6),6-(6,6)]
   653        41.8275        41.8275        41.8275    6[6-(6),6-(6,6)]
   654        41.8275        41.8275        41.8275    6[6-(1,6),6-(1,6),6-(6)]
   655      36.783103      36.783103      36.783103    6[1-(0),6-(6,6),6-(6,6)]
   656      35.590183      35.590183      35.590183    6[6-(1,6),6-(1,6),6-(6)]
   657       34.96779       34.96779       34.96779    6[6-(6),6-(6,6)]
   658      34.541149      34.541149      34.541149    6[6-(6),6-(6,6)]
   659      33.922102      33.922102      33.922102    6[6-(1,6),6-(1,6),6-(6)]
   660      32.700739      32.700739      32.700739    6[6-(1,6),6-(1,6),6-(6)]
   661      32.073327      32.073327      32.073327    6[6-(6),6-(6,6)]
   662      31.554666      31.554666      31.554666    6[6-(6),6-(6,6)]
   663       30.70975       30.70975       30.70975    6[6-(1,6),6-(1,6),6-(6)]
   664      46.871897      46.871897      46.871897    6[1-(0),6-(6,6),6-(6,6)]
   665      48.064817      48.064817      48.064817    6[6-(1,6),6-(1,6),6-(6)]
   666       48.68721       48.68721       48.68721    6[6-(6),6-(6,6)]
   667       49.11385       49.11385       49.11385    6[6-(6),6-(6,6)]
   668      49.732897      49.732897      49.732897    6[6-(1,6),6-(1,6),6-(6)]
   669      50.954261      50.954261      50.954261    6[6-(1,6),6-(1,6),6-(6)]
   670      51.581673      51.581673      51.581673    6[6-(6),6-(6,6)]
   671      52.100334      52.100334      52.100334    6[6-(6),6-(6,6)]
   672      52.945249      52.945249      52.945249    6[6-(1,6),6-(1,6),6-(6)]
   673      43.032132      43.032132      43.032132    6[1-(0),6-(6,6),6-(6,6)]
   674      53.263139      53.263139      53.263139    6[1-(0),6-(6,6),6-(6,6)]
   675      30.391861      30.391861      30.391861    6[1-(0),6-(6,6),6-(6,6)]
   676      40.622868      40.622868      40.622868    6[1-(0),6-(6,6),6-(6,6)]
   677      30.391861      30.391861      30.391861    6[1-(0),6-(6,6),6-(6,6)]
   678      53.263139      53.263139      53.263139    6[1-(0),6-(6,6),6-(6,6)]
   679      43.032132      43.032132      43.032132    6[1-(0),6-(6,6),6-(6,6)]
   680      40.622868      40.622868      40.622868    6[1-(0),6-(6,6),6-(6,6)]
   681        41.8275        41.8275        41.8275    6[1-(0),6-(6,6),6-(6,6)]
   682      54.467771      54.467771      54.467771    6[1-(0),6-(6,6),6-(6,6)]
   683        41.8275        41.8275        41.8275    6[1-(0),6-(6,6),6-(6,6)]
   684      29.187229      29.187229      29.187229    6[1-(0),6-(6,6),6-(6,6)]
   685      29.187229      29.187229      29.187229    6[1-(0),6-(6,6),6-(6,6)]
   686        41.8275        41.8275        41.8275    6[1-(0),6-(6,6),6-(6,6)]
   687      54.467771      54.467771      54.467771    6[1-(0),6-(6,6),6-(6,6)]
   688        41.8275        41.8275        41.8275    6[1-(0),6-(6,6),6-(6,6)]
   689      53.263138      53.263138      53.263138    6[1-(0),6-(6,6),6-(6,6)]
   690      43.032132      43.032132      43.032132    6[1-(0),6-(6,6),6-(6,6)]
   691      40.622868      40.622868      40.622868    6[1-(0),6-(6,6),6-(6,6)]
   692      30.391861      30.391861      30.391861    6[1-(0),6-(6,6),6-(6,6)]
   693      43.032132      43.032132      43.032132    6[1-(0),6-(6,6),6-(6,6)]
   694      40.622868      40.622868      40.622868    6[1-(0),6-(6,6),6-(6,6)]
   695      30.391861      30.391861      30.391861    6[1-(0),6-(6,6),6-(6,6)]
   696      53.263138      53.263138      53.263138    6[1-(0),6-(6,6),6-(6,6)]
   697      54.556863      54.556863      54.556863    8[6-(6,8),29-(8,8,8)]
   698      52.330385      52.330385      52.330385    8[6-(6,8),29-(8,8,8)]
   699      61.397332      61.397332      61.397332    8[6-(6,8),29-(8,8,8)]
   700      61.365125      61.365125      61.365125    8[6-(6,8),29-(8,8,8)]
   701      22.257668      22.257668      22.257668    8[6-(6,8),29-(8,8,8)]
   702      22.289875      22.289875      22.289875    8[6-(6,8),29-(8,8,8)]
   703      29.098137      29.098137      29.098137    8[6-(6,8),29-(8,8,8)]
   704      31.324615      31.324615      31.324615    8[6-(6,8),29-(8,8,8)]
   705      37.436867      37.436867      37.436867    8[6-(6,8),29-(8,8,8)]
   706       36.35228       36.35228       36.35228    8[6-(6,8),29-(8,8,8)]
   707      46.218133      46.218133      46.218133    8[6-(6,8),29-(8,8,8)]
   708       47.30272       47.30272       47.30272    8[6-(6,8),29-(8,8,8)]
   709      39.377663      39.377663      39.377663    8[6-(6,8),29-(8,8,8)]
   710       38.26798       38.26798       38.26798    8[6-(6,8),29-(8,8,8)]
   711      44.277337      44.277337      44.277337    8[6-(6,8),29-(8,8,8)]
   712       45.38702       45.38702       45.38702    8[6-(6,8),29-(8,8,8)]
   713        57.0067        57.0067        57.0067    8[6-(6,8),29-(8,8,8)]
   714      55.889905      55.889905      55.889905    8[6-(6,8),29-(8,8,8)]
   715      58.947496      58.947496      58.947496    8[6-(6,8),29-(8,8,8)]
   716      57.805605      57.805605      57.805605    8[6-(6,8),29-(8,8,8)]
   717        26.6483        26.6483        26.6483    8[6-(6,8),29-(8,8,8)]
   718      27.765094      27.765094      27.765094    8[6-(6,8),29-(8,8,8)]
   719      24.707504      24.707504      24.707504    8[6-(6,8),29-(8,8,8)]
   720      25.849395      25.849395      25.849395    8[6-(6,8),29-(8,8,8)]
   721      24.707504      24.707504      24.707504    8[6-(6,8),29-(8,8,8)]
   722      25.849395      25.849395      25.849395    8[6-(6,8),29-(8,8,8)]
   723        26.6483        26.6483        26.6483    8[6-(6,8),29-(8,8,8)]
   724      27.765095      27.765095      27.765095    8[6-(6,8),29-(8,8,8)]
   725      58.947496      58.947496      58.947496    8[6-(6,8),29-(8,8,8)]
   726      57.805605      57.805605      57.805605    8[6-(6,8),29-(8,8,8)]
   727        57.0067        57.0067        57.0067    8[6-(6,8),29-(8,8,8)]
   728      55.889905      55.889905      55.889905    8[6-(6,8),29-(8,8,8)]
   729      61.397332      61.397332      61.397332    8[6-(6,8),29-(8,8,8)]
   730      61.365125      61.365125      61.365125    8[6-(6,8),29-(8,8,8)]
   731      54.556863      54.556863      54.556863    8[6-(6,8),29-(8,8,8)]
   732      52.330385      52.330385      52.330385    8[6-(6,8),29-(8,8,8)]
   733      29.098137      29.098137      29.098137    8[6-(6,8),29-(8,8,8)]
   734      31.324615      31.324615      31.324615    8[6-(6,8),29-(8,8,8)]
   735      22.257668      22.257668      22.257668    8[6-(6,8),29-(8,8,8)]
   736      22.289875      22.289875      22.289875    8[6-(6,8),29-(8,8,8)]
   737      39.377663      39.377663      39.377663    8[6-(6,8),29-(8,8,8)]
   738       38.26798       38.26798       38.26798    8[6-(6,8),29-(8,8,8)]
   739      44.277337      44.277337      44.277337    8[6-(6,8),29-(8,8,8)]
   740       45.38702       45.38702       45.38702    8[6-(6,8),29-(8,8,8)]
   741      37.436867      37.436867      37.436867    8[6-(6,8),29-(8,8,8)]
   742       36.35228       36.35228       36.35228    8[6-(6,8),29-(8,8,8)]
   743      46.218133      46.218133      46.218133    8[6-(6,8),29-(8,8,8)]
   744       47.30272       47.30272       47.30272    8[6-(6,8),29-(8,8,8)]
   745      29.098137      29.098137      29.098137    8[6-(6,8),29-(8,8,8)]
   746      31.324615      31.324615      31.324615    8[6-(6,8),29-(8,8,8)]
   747      22.257668      22.257668      22.257668    8[6-(6,8),29-(8,8,8)]
   748      22.289875      22.289875      22.289875    8[6-(6,8),29-(8,8,8)]
   749      61.397332      61.397332      61.397332    8[6-(6,8),29-(8,8,8)]
   750      61.365125      61.365125      61.365125    8[6-(6,8),29-(8,8,8)]
   751      54.556863      54.556863      54.556863    8[6-(6,8),29-(8,8,8)]
   752      52.330385      52.330385      52.330385    8[6-(6,8),29-(8,8,8)]
   753      46.218133      46.218133      46.218133    8[6-(6,8),29-(8,8,8)]
   754       47.30272       47.30272       47.30272    8[6-(6,8),29-(8,8,8)]
   755      37.436867      37.436867      37.436867    8[6-(6,8),29-(8,8,8)]
   756       36.35228       36.35228       36.35228    8[6-(6,8),29-(8,8,8)]
   757      44.277337      44.277337      44.277337    8[6-(6,8),29-(8,8,8)]
   758       45.38702       45.38702       45.38702    8[6-(6,8),29-(8,8,8)]
   759      39.377663      39.377663      39.377663    8[6-(6,8),29-(8,8,8)]
   760       38.26798       38.26798       38.26798    8[6-(6,8),29-(8,8,8)]
   761        26.6483        26.6483        26.6483    8[6-(6,8),29-(8,8,8)]
   762      27.765095      27.765095      27.765095    8[6-(6,8),29-(8,8,8)]
   763      24.707504      24.707504      24.707504    8[6-(6,8),29-(8,8,8)]
   764      25.849395      25.849395      25.849395    8[6-(6,8),29-(8,8,8)]
   765        57.0067        57.0067        57.0067    8[6-(6,8),29-(8,8,8)]
   766      55.889906      55.889906      55.889906    8[6-(6,8),29-(8,8,8)]
   767      58.947496      58.947496      58.947496    8[6-(6,8),29-(8,8,8)]
   768      57.805605      57.805605      57.805605    8[6-(6,8),29-(8,8,8)]
   769      58.947496      58.947496      58.947496    8[6-(6,8),29-(8,8,8)]
   770      57.805605      57.805605      57.805605    8[6-(6,8),29-(8,8,8)]
   771        57.0067        57.0067        57.0067    8[6-(6,8),29-(8,8,8)]
   772      55.889905      55.889905      55.889905    8[6-(6,8),29-(8,8,8)]
   773      24.707504      24.707504      24.707504    8[6-(6,8),29-(8,8,8)]
   774      25.849395      25.849395      25.849395    8[6-(6,8),29-(8,8,8)]
   775        26.6483        26.6483        26.6483    8[6-(6,8),29-(8,8,8)]
   776      27.765094      27.765094      27.765094    8[6-(6,8),29-(8,8,8)]
   777      22.257668      22.257668      22.257668    8[6-(6,8),29-(8,8,8)]
   778      22.289875      22.289875      22.289875    8[6-(6,8),29-(8,8,8)]
   779      29.098137      29.098137      29.098137    8[6-(6,8),29-(8,8,8)]
   780      31.324615      31.324615      31.324615    8[6-(6,8),29-(8,8,8)]
   781      54.556863      54.556863      54.556863    8[6-(6,8),29-(8,8,8)]
   782      52.330385      52.330385      52.330385    8[6-(6,8),29-(8,8,8)]
   783      61.397332      61.397332      61.397332    8[6-(6,8),29-(8,8,8)]
   784      61.365125      61.365125      61.365125    8[6-(6,8),29-(8,8,8)]
   785      44.277337      44.277337      44.277337    8[6-(6,8),29-(8,8,8)]
   786       45.38702       45.38702       45.38702    8[6-(6,8),29-(8,8,8)]
   787      39.377663      39.377663      39.377663    8[6-(6,8),29-(8,8,8)]
   788       38.26798       38.26798       38.26798    8[6-(6,8),29-(8,8,8)]
   789      46.218133      46.218133      46.218133    8[6-(6,8),29-(8,8,8)]
   790       47.30272       47.30272       47.30272    8[6-(6,8),29-(8,8,8)]
   791      37.436867      37.436867      37.436867    8[6-(6,8),29-(8,8,8)]
   792       36.35228       36.35228       36.35228    8[6-(6,8),29-(8,8,8)]
