# Supplementary material for: A collection of forcefield precursors for metal–organic frameworks
Source: RSC Adv. 2019 Nov 13;9(63):36492–507. doi: 10.1039/c9ra07327b (PMC9075174; doi:10.1039/c9ra07327b)
Supplement: RA-009-C9RA07327B-s918 [file RA-009-C9RA07327B-s918.txt]

HABRAF_clean5b

37.291400    0.000000    0.000000
18.645700    32.295300    0.000000
18.645700    10.765100    30.448301

     1      45.386058      45.386058      45.386058    29[8-(6),8-(6),8-(6),8-(6),29-(8,8,8,8)]
     2      47.514464      47.514464      47.514464    29[8-(6),8-(6),8-(6),8-(6),29-(8,8,8,8)]
     3      37.292705      37.292705      37.292705    29[8-(6),8-(6),8-(6),8-(6),29-(8,8,8,8)]
     4      37.305944      37.305944      37.305944    29[8-(6),8-(6),8-(6),8-(6),29-(8,8,8,8)]
     5      37.291773      37.291773      37.291773    29[8-(6),8-(6),8-(6),8-(6),29-(8,8,8,8)]
     6      37.299977      37.299977      37.299977    29[8-(6),8-(6),8-(6),8-(6),29-(8,8,8,8)]
     7      29.193013      29.193013      29.193013    29[8-(6),8-(6),8-(6),8-(6),29-(8,8,8,8)]
     8      27.063674      27.063674      27.063674    29[8-(6),8-(6),8-(6),8-(6),29-(8,8,8,8)]
     9       41.34945       41.34945       41.34945    29[8-(6),8-(6),8-(6),8-(6),29-(8,8,8,8)]
    10      42.414865      42.414865      42.414865    29[8-(6),8-(6),8-(6),8-(6),29-(8,8,8,8)]
    11      33.247893      33.247893      33.247893    29[8-(6),8-(6),8-(6),8-(6),29-(8,8,8,8)]
    12      32.165138      32.165138      32.165138    29[8-(6),8-(6),8-(6),8-(6),29-(8,8,8,8)]
    13      41.339568      41.339568      41.339568    29[8-(6),8-(6),8-(6),8-(6),29-(8,8,8,8)]
    14      42.407221      42.407221      42.407221    29[8-(6),8-(6),8-(6),8-(6),29-(8,8,8,8)]
    15      33.247521      33.247521      33.247521    29[8-(6),8-(6),8-(6),8-(6),29-(8,8,8,8)]
    16      32.165324      32.165324      32.165324    29[8-(6),8-(6),8-(6),8-(6),29-(8,8,8,8)]
    17      41.336212      41.336212      41.336212    29[8-(6),8-(6),8-(6),8-(6),29-(8,8,8,8)]
    18      42.419527      42.419527      42.419527    29[8-(6),8-(6),8-(6),8-(6),29-(8,8,8,8)]
    19      41.347213      41.347213      41.347213    29[8-(6),8-(6),8-(6),8-(6),29-(8,8,8,8)]
    20      42.429782      42.429782      42.429782    29[8-(6),8-(6),8-(6),8-(6),29-(8,8,8,8)]
    21      33.231299      33.231299      33.231299    29[8-(6),8-(6),8-(6),8-(6),29-(8,8,8,8)]
    22      32.149102      32.149102      32.149102    29[8-(6),8-(6),8-(6),8-(6),29-(8,8,8,8)]
    23      33.240808      33.240808      33.240808    29[8-(6),8-(6),8-(6),8-(6),29-(8,8,8,8)]
    24      32.179495      32.179495      32.179495    29[8-(6),8-(6),8-(6),8-(6),29-(8,8,8,8)]
    25      48.535503      48.535503      48.535503    1[6-(6,6)]
    26       50.07079       50.07079       50.07079    1[6-(6,6)]
    27       14.80655       14.80655       14.80655    1[6-(6,6)]
    28      34.262033      34.262033      34.262033    1[6-(6,6)]
    29      30.894806      30.894806      30.894806    1[6-(6,6)]
    30      11.419559      11.419559      11.419559    1[6-(6,6)]
    31      40.312749      40.312749      40.312749    1[6-(6,6)]
    32      43.691164      43.691164      43.691164    1[6-(6,6)]
    33        25.8724        25.8724        25.8724    1[6-(6,6)]
    34      26.045992      26.045992      26.045992    1[6-(6,6)]
    35      24.511264      24.511264      24.511264    1[6-(6,6)]
    36       22.48429       22.48429       22.48429    1[6-(6,6)]
    37      46.387518      46.387518      46.387518    1[6-(6,6)]
    38      52.219334      52.219334      52.219334    1[6-(6,6)]
    39      16.993877      16.993877      16.993877    1[6-(6,6)]
    40      28.184467      28.184467      28.184467    1[6-(6,6)]
    41      22.357686      22.357686      22.357686    1[6-(6,6)]
    42      20.293234      20.293234      20.293234    1[6-(6,6)]
    43      42.464277      42.464277      42.464277    1[6-(6,6)]
    44      41.540941      41.540941      41.540941    1[6-(6,6)]
    45      23.683768      23.683768      23.683768    1[6-(6,6)]
    46      32.126168      32.126168      32.126168    1[6-(6,6)]
    47      33.043537      33.043537      33.043537    1[6-(6,6)]
    48       13.60931       13.60931       13.60931    1[6-(6,6)]
    49       43.35666       43.35666       43.35666    1[6-(6,6)]
    50      45.823299      45.823299      45.823299    1[6-(6,6)]
    51       9.770906       9.770906       9.770906    1[6-(6,6)]
    52      39.430062      39.430062      39.430062    1[6-(6,6)]
    53      35.139127      35.139127      35.139127    1[6-(6,6)]
    54      16.455203      16.455203      16.455203    1[6-(6,6)]
    55      31.214393      31.214393      31.214393    1[6-(6,6)]
    56      28.759687      28.759687      28.759687    1[6-(6,6)]
    57      27.522358      27.522358      27.522358    1[6-(6,6)]
    58      35.149196      35.149196      35.149196    1[6-(6,6)]
    59      39.442181      39.442181      39.442181    1[6-(6,6)]
    60      20.835265      20.835265      20.835265    1[6-(6,6)]
    61      35.153298      35.153298      35.153298    1[6-(6,6)]
    62      39.442368      39.442368      39.442368    1[6-(6,6)]
    63      58.126851      58.126851      58.126851    1[6-(6,6)]
    64      31.225022      31.225022      31.225022    1[6-(6,6)]
    65      28.761925      28.761925      28.761925    1[6-(6,6)]
    66      64.814691      64.814691      64.814691    1[6-(6,6)]
    67      39.433045      39.433045      39.433045    1[6-(6,6)]
    68      35.141737      35.141737      35.141737    1[6-(6,6)]
    69      53.747535      53.747535      53.747535    1[6-(6,6)]
    70      43.373441      43.373441      43.373441    1[6-(6,6)]
    71      45.822926      45.822926      45.822926    1[6-(6,6)]
    72      47.061747      47.061747      47.061747    1[6-(6,6)]
    73      34.256253      34.256253      34.256253    1[6-(6,6)]
    74      30.892196      30.892196      30.892196    1[6-(6,6)]
    75      48.710027      48.710027      48.710027    1[6-(6,6)]
    76      48.535689      48.535689      48.535689    1[6-(6,6)]
    77      50.071349      50.071349      50.071349    1[6-(6,6)]
    78      52.098137      52.098137      52.098137    1[6-(6,6)]
    79      26.048416      26.048416      26.048416    1[6-(6,6)]
    80      24.510518      24.510518      24.510518    1[6-(6,6)]
    81      59.775317      59.775317      59.775317    1[6-(6,6)]
    82      40.311817      40.311817      40.311817    1[6-(6,6)]
    83       43.68874       43.68874       43.68874    1[6-(6,6)]
    84      63.163241      63.163241      63.163241    1[6-(6,6)]
    85      42.454208      42.454208      42.454208    1[6-(6,6)]
    86      41.541874      41.541874      41.541874    1[6-(6,6)]
    87      60.974982      60.974982      60.974982    1[6-(6,6)]
    88      32.120202      32.120202      32.120202    1[6-(6,6)]
    89      33.042977      33.042977      33.042977    1[6-(6,6)]
    90      50.899591      50.899591      50.899591    1[6-(6,6)]
    91      46.397214      46.397214      46.397214    1[6-(6,6)]
    92      52.223436      52.223436      52.223436    1[6-(6,6)]
    93      54.288634      54.288634      54.288634    1[6-(6,6)]
    94      28.180179      28.180179      28.180179    1[6-(6,6)]
    95      22.360669      22.360669      22.360669    1[6-(6,6)]
    96      57.585939      57.585939      57.585939    1[6-(6,6)]
    97      26.046551      26.046551      26.046551    1[6-(6,6)]
    98      24.511824      24.511824      24.511824    1[6-(6,6)]
    99      59.776063      59.776063      59.776063    1[6-(6,6)]
   100      40.319835      40.319835      40.319835    1[6-(6,6)]
   101      43.691909      43.691909      43.691909    1[6-(6,6)]
   102      63.163427      63.163427      63.163427    1[6-(6,6)]
   103      34.263338      34.263338      34.263338    1[6-(6,6)]
   104       30.89145       30.89145       30.89145    1[6-(6,6)]
   105      48.709094      48.709094      48.709094    1[6-(6,6)]
   106      48.534011      48.534011      48.534011    1[6-(6,6)]
   107      50.070976      50.070976      50.070976    1[6-(6,6)]
   108      52.098323      52.098323      52.098323    1[6-(6,6)]
   109      28.181111      28.181111      28.181111    1[6-(6,6)]
   110       22.35694       22.35694       22.35694    1[6-(6,6)]
   111      57.584075      57.584075      57.584075    1[6-(6,6)]
   112      46.399265      46.399265      46.399265    1[6-(6,6)]
   113       52.22269       52.22269       52.22269    1[6-(6,6)]
   114      54.288634      54.288634      54.288634    1[6-(6,6)]
   115      32.129897      32.129897      32.129897    1[6-(6,6)]
   116      33.043723      33.043723      33.043723    1[6-(6,6)]
   117      50.900524      50.900524      50.900524    1[6-(6,6)]
   118       42.47304       42.47304       42.47304    1[6-(6,6)]
   119      41.539263      41.539263      41.539263    1[6-(6,6)]
   120      60.975355      60.975355      60.975355    1[6-(6,6)]
   121       31.20563       31.20563       31.20563    1[6-(6,6)]
   122      28.760433      28.760433      28.760433    1[6-(6,6)]
   123      64.813758      64.813758      64.813758    1[6-(6,6)]
   124      35.154416      35.154416      35.154416    1[6-(6,6)]
   125      39.444233      39.444233      39.444233    1[6-(6,6)]
   126      58.126478      58.126478      58.126478    1[6-(6,6)]
   127      43.365423      43.365423      43.365423    1[6-(6,6)]
   128      45.823299      45.823299      45.823299    1[6-(6,6)]
   129       47.06156       47.06156       47.06156    1[6-(6,6)]
   130      39.428384      39.428384      39.428384    1[6-(6,6)]
   131      35.140246      35.140246      35.140246    1[6-(6,6)]
   132      53.746976      53.746976      53.746976    1[6-(6,6)]
   133      39.429316      39.429316      39.429316    1[6-(6,6)]
   134      35.140059      35.140059      35.140059    1[6-(6,6)]
   135      16.455949      16.455949      16.455949    1[6-(6,6)]
   136      43.383882      43.383882      43.383882    1[6-(6,6)]
   137      45.824791      45.824791      45.824791    1[6-(6,6)]
   138       9.771838       9.771838       9.771838    1[6-(6,6)]
   139      35.153111      35.153111      35.153111    1[6-(6,6)]
   140      39.441436      39.441436      39.441436    1[6-(6,6)]
   141      20.834519      20.834519      20.834519    1[6-(6,6)]
   142      31.222784      31.222784      31.222784    1[6-(6,6)]
   143      28.760619      28.760619      28.760619    1[6-(6,6)]
   144      27.523291      27.523291      27.523291    1[6-(6,6)]
   145      40.315173      40.315173      40.315173    1[6-(6,6)]
   146      43.692282      43.692282      43.692282    1[6-(6,6)]
   147      25.873519      25.873519      25.873519    1[6-(6,6)]
   148      26.048043      26.048043      26.048043    1[6-(6,6)]
   149      24.511637      24.511637      24.511637    1[6-(6,6)]
   150      22.484663      22.484663      22.484663    1[6-(6,6)]
   151      48.536062      48.536062      48.536062    1[6-(6,6)]
   152      50.068739      50.068739      50.068739    1[6-(6,6)]
   153      14.804686      14.804686      14.804686    1[6-(6,6)]
   154      34.258118      34.258118      34.258118    1[6-(6,6)]
   155      30.893687      30.893687      30.893687    1[6-(6,6)]
   156      11.419373      11.419373      11.419373    1[6-(6,6)]
   157      32.117405      32.117405      32.117405    1[6-(6,6)]
   158      33.044842      33.044842      33.044842    1[6-(6,6)]
   159      13.608378      13.608378      13.608378    1[6-(6,6)]
   160      42.463158      42.463158      42.463158    1[6-(6,6)]
   161      41.540009      41.540009      41.540009    1[6-(6,6)]
   162      23.684141      23.684141      23.684141    1[6-(6,6)]
   163      28.179619      28.179619      28.179619    1[6-(6,6)]
   164      22.357499      22.357499      22.357499    1[6-(6,6)]
   165      20.293048      20.293048      20.293048    1[6-(6,6)]
   166      46.396655      46.396655      46.396655    1[6-(6,6)]
   167      52.223622      52.223622      52.223622    1[6-(6,6)]
   168      16.997607      16.997607      16.997607    1[6-(6,6)]
   169      44.264146      44.264146      44.264146    1[6-(6,6)]
   170      34.668882      34.668882      34.668882    1[6-(6,6)]
   171      39.899933      39.899933      39.899933    1[6-(6,6)]
   172      30.318468      30.318468      30.318468    1[6-(6,6)]
   173        44.2634        44.2634        44.2634    1[6-(6,6)]
   174      30.317535      30.317535      30.317535    1[6-(6,6)]
   175      39.904781      39.904781      39.904781    1[6-(6,6)]
   176      34.681748      34.681748      34.681748    1[6-(6,6)]
   177      41.662698      41.662698      41.662698    1[6-(6,6)]
   178      37.291214      37.291214      37.291214    1[6-(6,6)]
   179      32.934646      32.934646      32.934646    1[6-(6,6)]
   180       37.28879       37.28879       37.28879    1[6-(6,6)]
   181      37.292892      37.292892      37.292892    1[6-(6,6)]
   182      32.926628      32.926628      32.926628    1[6-(6,6)]
   183       37.27984       37.27984       37.27984    1[6-(6,6)]
   184      41.662139      41.662139      41.662139    1[6-(6,6)]
   185      34.679883      34.679883      34.679883    1[6-(6,6)]
   186        44.2634        44.2634        44.2634    1[6-(6,6)]
   187      30.317162      30.317162      30.317162    1[6-(6,6)]
   188      39.911121      39.911121      39.911121    1[6-(6,6)]
   189      39.893967      39.893967      39.893967    1[6-(6,6)]
   190       34.67951       34.67951       34.67951    1[6-(6,6)]
   191      44.263027      44.263027      44.263027    1[6-(6,6)]
   192      30.316789      30.316789      30.316789    1[6-(6,6)]
   193      16.535939      16.535939      16.535939    1[6-(6,6)]
   194      10.432642      10.432642      10.432642    1[6-(6,6)]
   195      26.859504      26.859504      26.859504    1[6-(6,6)]
   196      20.754342      20.754342      20.754342    1[6-(6,6)]
   197      18.643649      18.643649      18.643649    1[6-(6,6)]
   198      18.645514      18.645514      18.645514    1[6-(6,6)]
   199       24.74937       24.74937       24.74937    1[6-(6,6)]
   200      12.540725      12.540725      12.540725    1[6-(6,6)]
   201      10.432456      10.432456      10.432456    1[6-(6,6)]
   202      16.534447      16.534447      16.534447    1[6-(6,6)]
   203      26.859504      26.859504      26.859504    1[6-(6,6)]
   204      20.755088      20.755088      20.755088    1[6-(6,6)]
   205      58.046861      58.046861      58.046861    1[6-(6,6)]
   206      64.152209      64.152209      64.152209    1[6-(6,6)]
   207      53.827339      53.827339      53.827339    1[6-(6,6)]
   208      47.724601      47.724601      47.724601    1[6-(6,6)]
   209      47.725161      47.725161      47.725161    1[6-(6,6)]
   210      53.827712      53.827712      53.827712    1[6-(6,6)]
   211      58.046488      58.046488      58.046488    1[6-(6,6)]
   212      64.151463      64.151463      64.151463    1[6-(6,6)]
   213      62.042634      62.042634      62.042634    1[6-(6,6)]
   214      49.832684      49.832684      49.832684    1[6-(6,6)]
   215      55.936354      55.936354      55.936354    1[6-(6,6)]
   216      55.937286      55.937286      55.937286    1[6-(6,6)]
   217      46.407096      46.407096      46.407096    6[6-(6,6),8-(29),8-(29)]
   218      46.393485      46.393485      46.393485    6[6-(1,6),6-(1,6),6-(8,8)]
   219      47.587369      47.587369      47.587369    6[1-(0),6-(6,6),6-(6,6)]
   220      13.713539      13.713539      13.713539    6[1-(0),6-(1,6),6-(6,6)]
   221      14.903881      14.903881      14.903881    6[1-(0),6-(1,6),6-(6,6)]
   222      35.553621      35.553621      35.553621    6[6-(6,6),8-(29),8-(29)]
   223      34.554211      34.554211      34.554211    6[6-(1,6),6-(1,6),6-(8,8)]
   224      33.986077      33.986077      33.986077    6[1-(0),6-(6,6),6-(6,6)]
   225      12.519655      12.519655      12.519655    6[1-(0),6-(1,6),6-(6,6)]
   226      12.024612      12.024612      12.024612    6[1-(0),6-(1,6),6-(6,6)]
   227      39.027501      39.027501      39.027501    6[6-(6,6),8-(29),8-(29)]
   228      40.029335      40.029335      40.029335    6[6-(1,6),6-(1,6),6-(8,8)]
   229      40.590943      40.590943      40.590943    6[1-(0),6-(6,6),6-(6,6)]
   230      24.773609      24.773609      24.773609    6[1-(0),6-(1,6),6-(6,6)]
   231      25.267347      25.267347      25.267347    6[1-(0),6-(1,6),6-(6,6)]
   232      28.175704      28.175704      28.175704    6[6-(6,6),8-(29),8-(29)]
   233      28.189315      28.189315      28.189315    6[6-(1,6),6-(1,6),6-(8,8)]
   234      26.994312      26.994312      26.994312    6[1-(0),6-(6,6),6-(6,6)]
   235      23.577301      23.577301      23.577301    6[1-(0),6-(1,6),6-(6,6)]
   236      22.386773      22.386773      22.386773    6[1-(0),6-(1,6),6-(6,6)]
   237      43.936914      43.936914      43.936914    6[6-(6,6),8-(29),8-(29)]
   238      45.177039      45.177039      45.177039    6[6-(1,6),6-(1,6),6-(8,8)]
   239      46.372042      46.372042      46.372042    6[1-(0),6-(6,6),6-(6,6)]
   240      14.918238      14.918238      14.918238    6[1-(0),6-(1,6),6-(6,6)]
   241      16.114733      16.114733      16.114733    6[1-(0),6-(1,6),6-(6,6)]
   242      30.634885      30.634885      30.634885    6[6-(6,6),8-(29),8-(29)]
   243      29.398862      29.398862      29.398862    6[6-(1,6),6-(1,6),6-(8,8)]
   244      28.201994      28.201994      28.201994    6[1-(0),6-(6,6),6-(6,6)]
   245      22.367941      22.367941      22.367941    6[1-(0),6-(1,6),6-(6,6)]
   246      21.172752      21.172752      21.172752    6[1-(0),6-(1,6),6-(6,6)]
   247      41.493581      41.493581      41.493581    6[6-(6,6),8-(29),8-(29)]
   248       41.24261       41.24261       41.24261    6[6-(1,6),6-(1,6),6-(8,8)]
   249      41.807575      41.807575      41.807575    6[1-(0),6-(6,6),6-(6,6)]
   250        23.5663        23.5663        23.5663    6[1-(0),6-(1,6),6-(6,6)]
   251      24.055004      24.055004      24.055004    6[1-(0),6-(1,6),6-(6,6)]
   252      33.089592      33.089592      33.089592    6[6-(6,6),8-(29),8-(29)]
   253      33.342427      33.342427      33.342427    6[6-(1,6),6-(1,6),6-(8,8)]
   254      32.782497      32.782497      32.782497    6[1-(0),6-(6,6),6-(6,6)]
   255      13.726405      13.726405      13.726405    6[1-(0),6-(1,6),6-(6,6)]
   256      13.237515      13.237515      13.237515    6[1-(0),6-(1,6),6-(6,6)]
   257      42.209763      42.209763      42.209763    6[6-(6,6),8-(29),8-(29)]
   258      42.450479      42.450479      42.450479    6[6-(1,6),6-(1,6),6-(8,8)]
   259       43.07194       43.07194       43.07194    6[1-(0),6-(6,6),6-(6,6)]
   260       8.794617       8.794617       8.794617    6[1-(0),6-(1,6),6-(6,6)]
   261       9.496441       9.496441       9.496441    6[1-(0),6-(1,6),6-(6,6)]
   262      39.756362      39.756362      39.756362    6[6-(6,6),8-(29),8-(29)]
   263      38.502625      38.502625      38.502625    6[6-(1,6),6-(1,6),6-(8,8)]
   264      38.499828      38.499828      38.499828    6[1-(0),6-(6,6),6-(6,6)]
   265      17.436526      17.436526      17.436526    6[1-(0),6-(1,6),6-(6,6)]
   266      17.431306      17.431306      17.431306    6[1-(0),6-(1,6),6-(6,6)]
   267      32.372478      32.372478      32.372478    6[6-(6,6),8-(29),8-(29)]
   268      32.141458      32.141458      32.141458    6[6-(1,6),6-(1,6),6-(8,8)]
   269      31.510674      31.510674      31.510674    6[1-(0),6-(6,6),6-(6,6)]
   270      28.497529      28.497529      28.497529    6[1-(0),6-(1,6),6-(6,6)]
   271      27.796077      27.796077      27.796077    6[1-(0),6-(1,6),6-(6,6)]
   272      34.826998      34.826998      34.826998    6[6-(6,6),8-(29),8-(29)]
   273      36.080548      36.080548      36.080548    6[6-(1,6),6-(1,6),6-(8,8)]
   274      36.081481      36.081481      36.081481    6[1-(0),6-(6,6),6-(6,6)]
   275      19.853755      19.853755      19.853755    6[1-(0),6-(1,6),6-(6,6)]
   276      19.859349      19.859349      19.859349    6[1-(0),6-(1,6),6-(6,6)]
   277      34.823828      34.823828      34.823828    6[6-(6,6),8-(29),8-(29)]
   278      36.079989      36.079989      36.079989    6[6-(1,6),6-(1,6),6-(8,8)]
   279      36.083904      36.083904      36.083904    6[1-(0),6-(6,6),6-(6,6)]
   280      57.145155      57.145155      57.145155    6[1-(0),6-(1,6),6-(6,6)]
   281      57.150562      57.150562      57.150562    6[1-(0),6-(1,6),6-(6,6)]
   282      32.371173      32.371173      32.371173    6[6-(6,6),8-(29),8-(29)]
   283      32.135491      32.135491      32.135491    6[6-(1,6),6-(1,6),6-(8,8)]
   284      31.511047      31.511047      31.511047    6[1-(0),6-(6,6),6-(6,6)]
   285      65.789861      65.789861      65.789861    6[1-(0),6-(1,6),6-(6,6)]
   286       65.08841       65.08841       65.08841    6[1-(0),6-(1,6),6-(6,6)]
   287      39.747598      39.747598      39.747598    6[6-(6,6),8-(29),8-(29)]
   288      38.496658      38.496658      38.496658    6[6-(1,6),6-(1,6),6-(8,8)]
   289      38.500201      38.500201      38.500201    6[1-(0),6-(6,6),6-(6,6)]
   290      54.729791      54.729791      54.729791    6[1-(0),6-(1,6),6-(6,6)]
   291      54.723638      54.723638      54.723638    6[1-(0),6-(1,6),6-(6,6)]
   292       42.21256       42.21256       42.21256    6[6-(6,6),8-(29),8-(29)]
   293      42.450106      42.450106      42.450106    6[6-(1,6),6-(1,6),6-(8,8)]
   294      43.079771      43.079771      43.079771    6[1-(0),6-(6,6),6-(6,6)]
   295      46.085831      46.085831      46.085831    6[1-(0),6-(1,6),6-(6,6)]
   296      46.787282      46.787282      46.787282    6[1-(0),6-(1,6),6-(6,6)]
   297      35.556977      35.556977      35.556977    6[6-(6,6),8-(29),8-(29)]
   298      34.557381      34.557381      34.557381    6[6-(1,6),6-(1,6),6-(8,8)]
   299      33.986823      33.986823      33.986823    6[1-(0),6-(6,6),6-(6,6)]
   300      49.810123      49.810123      49.810123    6[1-(0),6-(1,6),6-(6,6)]
   301      49.315453      49.315453      49.315453    6[1-(0),6-(1,6),6-(6,6)]
   302      46.410266      46.410266      46.410266    6[6-(6,6),8-(29),8-(29)]
   303      46.393112      46.393112      46.393112    6[6-(1,6),6-(1,6),6-(8,8)]
   304      47.585505      47.585505      47.585505    6[1-(0),6-(6,6),6-(6,6)]
   305      51.005312      51.005312      51.005312    6[1-(0),6-(1,6),6-(6,6)]
   306      52.195467      52.195467      52.195467    6[1-(0),6-(1,6),6-(6,6)]
   307      28.172348      28.172348      28.172348    6[6-(6,6),8-(29),8-(29)]
   308      28.189688      28.189688      28.189688    6[6-(1,6),6-(1,6),6-(8,8)]
   309      26.996736      26.996736      26.996736    6[1-(0),6-(6,6),6-(6,6)]
   310      60.867955      60.867955      60.867955    6[1-(0),6-(1,6),6-(6,6)]
   311      59.677987      59.677987      59.677987    6[1-(0),6-(1,6),6-(6,6)]
   312      39.026382      39.026382      39.026382    6[6-(6,6),8-(29),8-(29)]
   313      40.034928      40.034928      40.034928    6[6-(1,6),6-(1,6),6-(8,8)]
   314      40.592808      40.592808      40.592808    6[1-(0),6-(6,6),6-(6,6)]
   315      62.063331      62.063331      62.063331    6[1-(0),6-(1,6),6-(6,6)]
   316      62.558561      62.558561      62.558561    6[1-(0),6-(1,6),6-(6,6)]
   317      41.488547      41.488547      41.488547    6[6-(6,6),8-(29),8-(29)]
   318      41.239254      41.239254      41.239254    6[6-(1,6),6-(1,6),6-(8,8)]
   319      41.801422      41.801422      41.801422    6[1-(0),6-(6,6),6-(6,6)]
   320      60.858073      60.858073      60.858073    6[1-(0),6-(1,6),6-(6,6)]
   321      61.346963      61.346963      61.346963    6[1-(0),6-(1,6),6-(6,6)]
   322       33.09071       33.09071       33.09071    6[6-(6,6),8-(29),8-(29)]
   323      33.342054      33.342054      33.342054    6[6-(1,6),6-(1,6),6-(8,8)]
   324      32.779327      32.779327      32.779327    6[1-(0),6-(6,6),6-(6,6)]
   325      51.017991      51.017991      51.017991    6[1-(0),6-(1,6),6-(6,6)]
   326      50.528915      50.528915      50.528915    6[1-(0),6-(1,6),6-(6,6)]
   327      43.942694      43.942694      43.942694    6[6-(6,6),8-(29),8-(29)]
   328      45.180582      45.180582      45.180582    6[6-(1,6),6-(1,6),6-(8,8)]
   329      46.376704      46.376704      46.376704    6[1-(0),6-(6,6),6-(6,6)]
   330      52.214113      52.214113      52.214113    6[1-(0),6-(1,6),6-(6,6)]
   331      53.409675      53.409675      53.409675    6[1-(0),6-(1,6),6-(6,6)]
   332      30.636936      30.636936      30.636936    6[6-(6,6),8-(29),8-(29)]
   333      29.399048      29.399048      29.399048    6[6-(1,6),6-(1,6),6-(8,8)]
   334       28.20274       28.20274       28.20274    6[1-(0),6-(6,6),6-(6,6)]
   335      59.660087      59.660087      59.660087    6[1-(0),6-(1,6),6-(6,6)]
   336      58.464711      58.464711      58.464711    6[1-(0),6-(1,6),6-(6,6)]
   337       28.17272       28.17272       28.17272    6[6-(6,6),8-(29),8-(29)]
   338      28.189129      28.189129      28.189129    6[6-(1,6),6-(1,6),6-(8,8)]
   339      26.995804      26.995804      26.995804    6[1-(0),6-(6,6),6-(6,6)]
   340      60.869074      60.869074      60.869074    6[1-(0),6-(1,6),6-(6,6)]
   341      59.678733      59.678733      59.678733    6[1-(0),6-(1,6),6-(6,6)]
   342      39.028993      39.028993      39.028993    6[6-(6,6),8-(29),8-(29)]
   343      40.027097      40.027097      40.027097    6[6-(1,6),6-(1,6),6-(8,8)]
   344      40.590943      40.590943      40.590943    6[1-(0),6-(6,6),6-(6,6)]
   345      62.066315      62.066315      62.066315    6[1-(0),6-(1,6),6-(6,6)]
   346      62.560053      62.560053      62.560053    6[1-(0),6-(1,6),6-(6,6)]
   347      35.564435      35.564435      35.564435    6[6-(6,6),8-(29),8-(29)]
   348      34.557008      34.557008      34.557008    6[6-(1,6),6-(1,6),6-(8,8)]
   349      33.987382      33.987382      33.987382    6[1-(0),6-(6,6),6-(6,6)]
   350      49.809377      49.809377      49.809377    6[1-(0),6-(1,6),6-(6,6)]
   351      49.315266      49.315266      49.315266    6[1-(0),6-(1,6),6-(6,6)]
   352       46.41008       46.41008       46.41008    6[6-(6,6),8-(29),8-(29)]
   353       46.39218       46.39218       46.39218    6[6-(1,6),6-(1,6),6-(8,8)]
   354      47.584572      47.584572      47.584572    6[1-(0),6-(6,6),6-(6,6)]
   355      51.004567      51.004567      51.004567    6[1-(0),6-(1,6),6-(6,6)]
   356      52.195094      52.195094      52.195094    6[1-(0),6-(1,6),6-(6,6)]
   357      30.635631      30.635631      30.635631    6[6-(6,6),8-(29),8-(29)]
   358      29.398302      29.398302      29.398302    6[6-(1,6),6-(1,6),6-(8,8)]
   359      28.202367      28.202367      28.202367    6[1-(0),6-(6,6),6-(6,6)]
   360      59.657849      59.657849      59.657849    6[1-(0),6-(1,6),6-(6,6)]
   361      58.462847      58.462847      58.462847    6[1-(0),6-(1,6),6-(6,6)]
   362       43.94605       43.94605       43.94605    6[6-(6,6),8-(29),8-(29)]
   363      45.183006      45.183006      45.183006    6[6-(1,6),6-(1,6),6-(8,8)]
   364      46.378382      46.378382      46.378382    6[1-(0),6-(6,6),6-(6,6)]
   365        52.2143        52.2143        52.2143    6[1-(0),6-(1,6),6-(6,6)]
   366      53.409675      53.409675      53.409675    6[1-(0),6-(1,6),6-(6,6)]
   367      33.088659      33.088659      33.088659    6[6-(6,6),8-(29),8-(29)]
   368       33.33963       33.33963       33.33963    6[6-(1,6),6-(1,6),6-(8,8)]
   369      32.781378      32.781378      32.781378    6[1-(0),6-(6,6),6-(6,6)]
   370      51.018364      51.018364      51.018364    6[1-(0),6-(1,6),6-(6,6)]
   371      50.529474      50.529474      50.529474    6[1-(0),6-(1,6),6-(6,6)]
   372      41.498243      41.498243      41.498243    6[6-(6,6),8-(29),8-(29)]
   373       41.24317       41.24317       41.24317    6[6-(1,6),6-(1,6),6-(8,8)]
   374      41.811677      41.811677      41.811677    6[1-(0),6-(6,6),6-(6,6)]
   375      60.856022      60.856022      60.856022    6[1-(0),6-(1,6),6-(6,6)]
   376      61.345845      61.345845      61.345845    6[1-(0),6-(1,6),6-(6,6)]
   377      32.372291      32.372291      32.372291    6[6-(6,6),8-(29),8-(29)]
   378      32.139034      32.139034      32.139034    6[6-(1,6),6-(1,6),6-(8,8)]
   379      31.504707      31.504707      31.504707    6[1-(0),6-(6,6),6-(6,6)]
   380      65.789488      65.789488      65.789488    6[1-(0),6-(1,6),6-(6,6)]
   381       65.08841       65.08841       65.08841    6[1-(0),6-(1,6),6-(6,6)]
   382       34.81898       34.81898       34.81898    6[6-(6,6),8-(29),8-(29)]
   383        36.0757        36.0757        36.0757    6[6-(1,6),6-(1,6),6-(8,8)]
   384      36.083532      36.083532      36.083532    6[1-(0),6-(6,6),6-(6,6)]
   385       57.14646       57.14646       57.14646    6[1-(0),6-(1,6),6-(6,6)]
   386      57.150749      57.150749      57.150749    6[1-(0),6-(1,6),6-(6,6)]
   387      42.213865      42.213865      42.213865    6[6-(6,6),8-(29),8-(29)]
   388      42.448614      42.448614      42.448614    6[6-(1,6),6-(1,6),6-(8,8)]
   389      43.075296      43.075296      43.075296    6[1-(0),6-(6,6),6-(6,6)]
   390      46.085644      46.085644      46.085644    6[1-(0),6-(1,6),6-(6,6)]
   391      46.787282      46.787282      46.787282    6[1-(0),6-(1,6),6-(6,6)]
   392      39.758972      39.758972      39.758972    6[6-(6,6),8-(29),8-(29)]
   393      38.506167      38.506167      38.506167    6[6-(1,6),6-(1,6),6-(8,8)]
   394      38.500574      38.500574      38.500574    6[1-(0),6-(6,6),6-(6,6)]
   395      54.728486      54.728486      54.728486    6[1-(0),6-(1,6),6-(6,6)]
   396      54.723078      54.723078      54.723078    6[1-(0),6-(1,6),6-(6,6)]
   397      39.755989      39.755989      39.755989    6[6-(6,6),8-(29),8-(29)]
   398      38.502065      38.502065      38.502065    6[6-(1,6),6-(1,6),6-(8,8)]
   399      38.498896      38.498896      38.498896    6[1-(0),6-(6,6),6-(6,6)]
   400      17.437272      17.437272      17.437272    6[1-(0),6-(1,6),6-(6,6)]
   401      17.431865      17.431865      17.431865    6[1-(0),6-(1,6),6-(6,6)]
   402      42.219272      42.219272      42.219272    6[6-(6,6),8-(29),8-(29)]
   403      42.452157      42.452157      42.452157    6[6-(1,6),6-(1,6),6-(8,8)]
   404      43.085178      43.085178      43.085178    6[1-(0),6-(6,6),6-(6,6)]
   405        8.79555        8.79555        8.79555    6[1-(0),6-(1,6),6-(6,6)]
   406       9.497001       9.497001       9.497001    6[1-(0),6-(1,6),6-(6,6)]
   407      34.824574      34.824574      34.824574    6[6-(6,6),8-(29),8-(29)]
   408      36.079616      36.079616      36.079616    6[6-(1,6),6-(1,6),6-(8,8)]
   409      36.083904      36.083904      36.083904    6[1-(0),6-(6,6),6-(6,6)]
   410      19.852823      19.852823      19.852823    6[1-(0),6-(1,6),6-(6,6)]
   411      19.858603      19.858603      19.858603    6[1-(0),6-(1,6),6-(6,6)]
   412      32.372478      32.372478      32.372478    6[6-(6,6),8-(29),8-(29)]
   413      32.137729      32.137729      32.137729    6[6-(1,6),6-(1,6),6-(8,8)]
   414      31.511792      31.511792      31.511792    6[1-(0),6-(6,6),6-(6,6)]
   415      28.498088      28.498088      28.498088    6[1-(0),6-(1,6),6-(6,6)]
   416      27.796637      27.796637      27.796637    6[1-(0),6-(1,6),6-(6,6)]
   417      39.033841      39.033841      39.033841    6[6-(6,6),8-(29),8-(29)]
   418      40.032318      40.032318      40.032318    6[6-(1,6),6-(1,6),6-(8,8)]
   419      40.592621      40.592621      40.592621    6[1-(0),6-(6,6),6-(6,6)]
   420      24.774915      24.774915      24.774915    6[1-(0),6-(1,6),6-(6,6)]
   421      25.268653      25.268653      25.268653    6[1-(0),6-(1,6),6-(6,6)]
   422      28.175144      28.175144      28.175144    6[6-(6,6),8-(29),8-(29)]
   423      28.189688      28.189688      28.189688    6[6-(1,6),6-(1,6),6-(8,8)]
   424       26.99599       26.99599       26.99599    6[1-(0),6-(6,6),6-(6,6)]
   425      23.577488      23.577488      23.577488    6[1-(0),6-(1,6),6-(6,6)]
   426      22.387706      22.387706      22.387706    6[1-(0),6-(1,6),6-(6,6)]
   427       46.40691       46.40691       46.40691    6[6-(6,6),8-(29),8-(29)]
   428      46.392553      46.392553      46.392553    6[6-(1,6),6-(1,6),6-(8,8)]
   429       47.58625       47.58625       47.58625    6[1-(0),6-(6,6),6-(6,6)]
   430      13.711115      13.711115      13.711115    6[1-(0),6-(1,6),6-(6,6)]
   431      14.901643      14.901643      14.901643    6[1-(0),6-(1,6),6-(6,6)]
   432      35.561638      35.561638      35.561638    6[6-(6,6),8-(29),8-(29)]
   433      34.557381      34.557381      34.557381    6[6-(1,6),6-(1,6),6-(8,8)]
   434       33.98645       33.98645       33.98645    6[1-(0),6-(6,6),6-(6,6)]
   435      12.518537      12.518537      12.518537    6[1-(0),6-(1,6),6-(6,6)]
   436       12.02368       12.02368       12.02368    6[1-(0),6-(1,6),6-(6,6)]
   437      33.086422      33.086422      33.086422    6[6-(6,6),8-(29),8-(29)]
   438      33.338698      33.338698      33.338698    6[6-(1,6),6-(1,6),6-(8,8)]
   439      32.775784      32.775784      32.775784    6[1-(0),6-(6,6),6-(6,6)]
   440      13.727524      13.727524      13.727524    6[1-(0),6-(1,6),6-(6,6)]
   441      13.238261      13.238261      13.238261    6[1-(0),6-(1,6),6-(6,6)]
   442      41.495073      41.495073      41.495073    6[6-(6,6),8-(29),8-(29)]
   443      41.239627      41.239627      41.239627    6[6-(1,6),6-(1,6),6-(8,8)]
   444      41.804032      41.804032      41.804032    6[1-(0),6-(6,6),6-(6,6)]
   445      23.565368      23.565368      23.565368    6[1-(0),6-(1,6),6-(6,6)]
   446      24.054445      24.054445      24.054445    6[1-(0),6-(1,6),6-(6,6)]
   447      30.629851      30.629851      30.629851    6[6-(6,6),8-(29),8-(29)]
   448      29.395692      29.395692      29.395692    6[6-(1,6),6-(1,6),6-(8,8)]
   449      28.199384      28.199384      28.199384    6[1-(0),6-(6,6),6-(6,6)]
   450      22.368314      22.368314      22.368314    6[1-(0),6-(1,6),6-(6,6)]
   451      21.172379      21.172379      21.172379    6[1-(0),6-(1,6),6-(6,6)]
   452      43.946983      43.946983      43.946983    6[6-(6,6),8-(29),8-(29)]
   453      45.184498      45.184498      45.184498    6[6-(1,6),6-(1,6),6-(8,8)]
   454      46.379128      46.379128      46.379128    6[1-(0),6-(6,6),6-(6,6)]
   455       14.92234       14.92234       14.92234    6[1-(0),6-(1,6),6-(6,6)]
   456      16.118275      16.118275      16.118275    6[1-(0),6-(1,6),6-(6,6)]
   457      45.190278      45.190278      45.190278    6[1-(0),6-(6,6),6-(6,6)]
   458       47.56574       47.56574       47.56574    6[6-(1,6),6-(1,6),6-(6)]
   459      48.781999      48.781999      48.781999    6[6-(6),6-(6,6)]
   460      49.807326      49.807326      49.807326    6[6-(6),6-(6,6)]
   461      51.021348      51.021348      51.021348    6[6-(1,6),6-(1,6),6-(6)]
   462      16.136921      16.136921      16.136921    6[6-(1,6),6-(1,6),6-(6,6)]
   463      17.422356      17.422356      17.422356    6[6-(1,6),6-(1,6),6-(6,6)]
   464      34.215046      34.215046      34.215046    6[1-(0),6-(6,6),6-(6,6)]
   465      33.104508      33.104508      33.104508    6[6-(1,6),6-(1,6),6-(6)]
   466      32.675843      32.675843      32.675843    6[6-(6),6-(6,6)]
   467      32.355883      32.355883      32.355883    6[6-(6),6-(6,6)]
   468      31.974952      31.974952      31.974952    6[6-(1,6),6-(1,6),6-(6)]
   469       12.31418       12.31418       12.31418    6[6-(1,6),6-(1,6),6-(6,6)]
   470      11.718077      11.718077      11.718077    6[6-(1,6),6-(1,6),6-(6,6)]
   471      40.363093      40.363093      40.363093    6[1-(0),6-(6,6),6-(6,6)]
   472      41.470647      41.470647      41.470647    6[6-(1,6),6-(1,6),6-(6)]
   473      41.904346      41.904346      41.904346    6[6-(6),6-(6,6)]
   474      42.228968      42.228968      42.228968    6[6-(6),6-(6,6)]
   475      42.610832      42.610832      42.610832    6[6-(1,6),6-(1,6),6-(6)]
   476       24.97778       24.97778       24.97778    6[6-(1,6),6-(1,6),6-(6,6)]
   477      25.573883      25.573883      25.573883    6[6-(1,6),6-(1,6),6-(6,6)]
   478      29.392336      29.392336      29.392336    6[1-(0),6-(6,6),6-(6,6)]
   479      27.014822      27.014822      27.014822    6[6-(1,6),6-(1,6),6-(6)]
   480      25.799123      25.799123      25.799123    6[6-(6),6-(6,6)]
   481      24.774355      24.774355      24.774355    6[6-(6),6-(6,6)]
   482      23.560334      23.560334      23.560334    6[6-(1,6),6-(1,6),6-(6)]
   483       21.15336       21.15336       21.15336    6[6-(1,6),6-(1,6),6-(6,6)]
   484      19.867739      19.867739      19.867739    6[6-(1,6),6-(1,6),6-(6,6)]
   485      45.187108      45.187108      45.187108    6[1-(0),6-(6,6),6-(6,6)]
   486      47.562011      47.562011      47.562011    6[6-(1,6),6-(1,6),6-(6)]
   487      48.776592      48.776592      48.776592    6[6-(6),6-(6,6)]
   488      49.801732      49.801732      49.801732    6[6-(6),6-(6,6)]
   489      51.017246      51.017246      51.017246    6[6-(1,6),6-(1,6),6-(6)]
   490      16.134684      16.134684      16.134684    6[6-(1,6),6-(1,6),6-(6,6)]
   491       17.42105       17.42105       17.42105    6[6-(1,6),6-(1,6),6-(6,6)]
   492      29.393081      29.393081      29.393081    6[1-(0),6-(6,6),6-(6,6)]
   493      27.016501      27.016501      27.016501    6[6-(1,6),6-(1,6),6-(6)]
   494      25.800428      25.800428      25.800428    6[6-(6),6-(6,6)]
   495      24.775287      24.775287      24.775287    6[6-(6),6-(6,6)]
   496       23.56052       23.56052       23.56052    6[6-(1,6),6-(1,6),6-(6)]
   497      21.154106      21.154106      21.154106    6[6-(1,6),6-(1,6),6-(6,6)]
   498      19.868858      19.868858      19.868858    6[6-(1,6),6-(1,6),6-(6,6)]
   499      40.365889      40.365889      40.365889    6[1-(0),6-(6,6),6-(6,6)]
   500      41.474936      41.474936      41.474936    6[6-(1,6),6-(1,6),6-(6)]
   501      41.907889      41.907889      41.907889    6[6-(6),6-(6,6)]
   502      42.232324      42.232324      42.232324    6[6-(6),6-(6,6)]
   503      42.611578      42.611578      42.611578    6[6-(1,6),6-(1,6),6-(6)]
   504      24.978153      24.978153      24.978153    6[6-(1,6),6-(1,6),6-(6,6)]
   505      25.574069      25.574069      25.574069    6[6-(1,6),6-(1,6),6-(6,6)]
   506      34.221199      34.221199      34.221199    6[1-(0),6-(6,6),6-(6,6)]
   507      33.110661      33.110661      33.110661    6[6-(1,6),6-(1,6),6-(6)]
   508       32.67603       32.67603       32.67603    6[6-(6),6-(6,6)]
   509      32.352527      32.352527      32.352527    6[6-(6),6-(6,6)]
   510      31.972901      31.972901      31.972901    6[6-(1,6),6-(1,6),6-(6)]
   511       12.31362       12.31362       12.31362    6[6-(1,6),6-(1,6),6-(6,6)]
   512       11.71789       11.71789       11.71789    6[6-(1,6),6-(1,6),6-(6,6)]
   513      42.126603      42.126603      42.126603    6[1-(0),6-(6,6),6-(6,6)]
   514      43.384442      43.384442      43.384442    6[6-(1,6),6-(1,6),6-(6)]
   515      44.166629      44.166629      44.166629    6[6-(6),6-(6,6)]
   516      44.869572      44.869572      44.869572    6[6-(6),6-(6,6)]
   517      45.704153      45.704153      45.704153    6[6-(1,6),6-(1,6),6-(6)]
   518        9.80596        9.80596        9.80596    6[6-(1,6),6-(1,6),6-(6,6)]
   519      10.494732      10.494732      10.494732    6[6-(1,6),6-(1,6),6-(6,6)]
   520        37.2914        37.2914        37.2914    6[1-(0),6-(6,6),6-(6,6)]
   521      37.292146      37.292146      37.292146    6[6-(1,6),6-(1,6),6-(6)]
   522      37.291773      37.291773      37.291773    6[6-(6),6-(6,6)]
   523      37.290468      37.290468      37.290468    6[6-(6),6-(6,6)]
   524      37.290281      37.290281      37.290281    6[6-(1,6),6-(1,6),6-(6)]
   525      18.644768      18.644768      18.644768    6[6-(1,6),6-(1,6),6-(6,6)]
   526      18.644581      18.644581      18.644581    6[6-(1,6),6-(1,6),6-(6,6)]
   527      32.469808      32.469808      32.469808    6[1-(0),6-(6,6),6-(6,6)]
   528      31.204511      31.204511      31.204511    6[6-(1,6),6-(1,6),6-(6)]
   529      30.419341      30.419341      30.419341    6[6-(6),6-(6,6)]
   530      29.715652      29.715652      29.715652    6[6-(6),6-(6,6)]
   531      28.880884      28.880884      28.880884    6[6-(1,6),6-(1,6),6-(6)]
   532      27.487118      27.487118      27.487118    6[6-(1,6),6-(1,6),6-(6,6)]
   533      26.797227      26.797227      26.797227    6[6-(1,6),6-(1,6),6-(6,6)]
   534        37.2914        37.2914        37.2914    6[1-(0),6-(6,6),6-(6,6)]
   535      37.289908      37.289908      37.289908    6[6-(1,6),6-(1,6),6-(6)]
   536      37.289908      37.289908      37.289908    6[6-(6),6-(6,6)]
   537      37.290281      37.290281      37.290281    6[6-(6),6-(6,6)]
   538      37.291027      37.291027      37.291027    6[6-(1,6),6-(1,6),6-(6)]
   539      18.645514      18.645514      18.645514    6[6-(1,6),6-(1,6),6-(6,6)]
   540      18.645514      18.645514      18.645514    6[6-(1,6),6-(1,6),6-(6,6)]
   541      37.293637      37.293637      37.293637    6[1-(0),6-(6,6),6-(6,6)]
   542      37.291586      37.291586      37.291586    6[6-(1,6),6-(1,6),6-(6)]
   543      37.290468      37.290468      37.290468    6[6-(6),6-(6,6)]
   544      37.290281      37.290281      37.290281    6[6-(6),6-(6,6)]
   545      37.290841      37.290841      37.290841    6[6-(1,6),6-(1,6),6-(6)]
   546      55.936727      55.936727      55.936727    6[6-(1,6),6-(1,6),6-(6,6)]
   547        55.9371        55.9371        55.9371    6[6-(1,6),6-(1,6),6-(6,6)]
   548      32.466079      32.466079      32.466079    6[1-(0),6-(6,6),6-(6,6)]
   549      31.199477      31.199477      31.199477    6[6-(1,6),6-(1,6),6-(6)]
   550      30.417849      30.417849      30.417849    6[6-(6),6-(6,6)]
   551      29.716211      29.716211      29.716211    6[6-(6),6-(6,6)]
   552       28.88163       28.88163       28.88163    6[6-(1,6),6-(1,6),6-(6)]
   553      64.779823      64.779823      64.779823    6[6-(1,6),6-(1,6),6-(6,6)]
   554      64.089373      64.089373      64.089373    6[6-(1,6),6-(1,6),6-(6,6)]
   555      37.283755      37.283755      37.283755    6[1-(0),6-(6,6),6-(6,6)]
   556      37.294383      37.294383      37.294383    6[6-(1,6),6-(1,6),6-(6)]
   557      37.296621      37.296621      37.296621    6[6-(6),6-(6,6)]
   558      37.294197      37.294197      37.294197    6[6-(6),6-(6,6)]
   559      37.292705      37.292705      37.292705    6[6-(1,6),6-(1,6),6-(6)]
   560      55.937286      55.937286      55.937286    6[6-(1,6),6-(1,6),6-(6,6)]
   561      55.936354      55.936354      55.936354    6[6-(1,6),6-(1,6),6-(6,6)]
   562       42.12306       42.12306       42.12306    6[1-(0),6-(6,6),6-(6,6)]
   563      43.385188      43.385188      43.385188    6[6-(1,6),6-(1,6),6-(6)]
   564      44.166256      44.166256      44.166256    6[6-(6),6-(6,6)]
   565      44.867707      44.867707      44.867707    6[6-(6),6-(6,6)]
   566      45.702475      45.702475      45.702475    6[6-(1,6),6-(1,6),6-(6)]
   567      47.096614      47.096614      47.096614    6[6-(1,6),6-(1,6),6-(6,6)]
   568      47.786878      47.786878      47.786878    6[6-(1,6),6-(1,6),6-(6,6)]
   569      34.219334      34.219334      34.219334    6[1-(0),6-(6,6),6-(6,6)]
   570      33.109915      33.109915      33.109915    6[6-(1,6),6-(1,6),6-(6)]
   571      32.677335      32.677335      32.677335    6[6-(6),6-(6,6)]
   572      32.354019      32.354019      32.354019    6[6-(6),6-(6,6)]
   573      31.973833      31.973833      31.973833    6[6-(1,6),6-(1,6),6-(6)]
   574      49.605393      49.605393      49.605393    6[6-(1,6),6-(1,6),6-(6,6)]
   575      49.009663      49.009663      49.009663    6[6-(1,6),6-(1,6),6-(6,6)]
   576        45.1886        45.1886        45.1886    6[1-(0),6-(6,6),6-(6,6)]
   577      47.564621      47.564621      47.564621    6[6-(1,6),6-(1,6),6-(6)]
   578      48.781813      48.781813      48.781813    6[6-(6),6-(6,6)]
   579      49.807513      49.807513      49.807513    6[6-(6),6-(6,6)]
   580      51.021721      51.021721      51.021721    6[6-(1,6),6-(1,6),6-(6)]
   581      53.428321      53.428321      53.428321    6[6-(1,6),6-(1,6),6-(6,6)]
   582      54.713942      54.713942      54.713942    6[6-(1,6),6-(1,6),6-(6,6)]
   583      29.392895      29.392895      29.392895    6[1-(0),6-(6,6),6-(6,6)]
   584      27.016501      27.016501      27.016501    6[6-(1,6),6-(1,6),6-(6)]
   585      25.798936      25.798936      25.798936    6[6-(6),6-(6,6)]
   586      24.772863      24.772863      24.772863    6[6-(6),6-(6,6)]
   587      23.559215      23.559215      23.559215    6[6-(1,6),6-(1,6),6-(6)]
   588      58.444947      58.444947      58.444947    6[6-(1,6),6-(1,6),6-(6,6)]
   589      57.159885      57.159885      57.159885    6[6-(1,6),6-(1,6),6-(6,6)]
   590      40.372043      40.372043      40.372043    6[1-(0),6-(6,6),6-(6,6)]
   591      41.474563      41.474563      41.474563    6[6-(1,6),6-(1,6),6-(6)]
   592      41.905278      41.905278      41.905278    6[6-(6),6-(6,6)]
   593      42.228595      42.228595      42.228595    6[6-(6),6-(6,6)]
   594      42.609154      42.609154      42.609154    6[6-(1,6),6-(1,6),6-(6)]
   595      62.269926      62.269926      62.269926    6[6-(1,6),6-(1,6),6-(6,6)]
   596      62.866029      62.866029      62.866029    6[6-(1,6),6-(1,6),6-(6,6)]
   597      40.360669      40.360669      40.360669    6[1-(0),6-(6,6),6-(6,6)]
   598      41.468783      41.468783      41.468783    6[6-(1,6),6-(1,6),6-(6)]
   599      41.904906      41.904906      41.904906    6[6-(6),6-(6,6)]
   600      42.231392      42.231392      42.231392    6[6-(6),6-(6,6)]
   601       42.61195       42.61195       42.61195    6[6-(1,6),6-(1,6),6-(6)]
   602      62.270858      62.270858      62.270858    6[6-(1,6),6-(1,6),6-(6,6)]
   603      62.866029      62.866029      62.866029    6[6-(1,6),6-(1,6),6-(6,6)]
   604      34.218216      34.218216      34.218216    6[1-(0),6-(6,6),6-(6,6)]
   605      33.108797      33.108797      33.108797    6[6-(1,6),6-(1,6),6-(6)]
   606      32.675098      32.675098      32.675098    6[6-(6),6-(6,6)]
   607      32.352341      32.352341      32.352341    6[6-(6),6-(6,6)]
   608      31.972341      31.972341      31.972341    6[6-(1,6),6-(1,6),6-(6)]
   609      49.605207      49.605207      49.605207    6[6-(1,6),6-(1,6),6-(6,6)]
   610       49.00929       49.00929       49.00929    6[6-(1,6),6-(1,6),6-(6,6)]
   611      45.187667      45.187667      45.187667    6[1-(0),6-(6,6),6-(6,6)]
   612      47.563503      47.563503      47.563503    6[6-(1,6),6-(1,6),6-(6)]
   613      48.781067      48.781067      48.781067    6[6-(6),6-(6,6)]
   614       49.80714       49.80714       49.80714    6[6-(6),6-(6,6)]
   615      51.021534      51.021534      51.021534    6[6-(1,6),6-(1,6),6-(6)]
   616      53.428135      53.428135      53.428135    6[6-(1,6),6-(1,6),6-(6,6)]
   617      54.713196      54.713196      54.713196    6[6-(1,6),6-(1,6),6-(6,6)]
   618      29.393268      29.393268      29.393268    6[1-(0),6-(6,6),6-(6,6)]
   619      27.016128      27.016128      27.016128    6[6-(1,6),6-(1,6),6-(6)]
   620      25.799869      25.799869      25.799869    6[6-(6),6-(6,6)]
   621      24.774355      24.774355      24.774355    6[6-(6),6-(6,6)]
   622      23.561079      23.561079      23.561079    6[6-(1,6),6-(1,6),6-(6)]
   623      58.446065      58.446065      58.446065    6[6-(1,6),6-(1,6),6-(6,6)]
   624      57.160444      57.160444      57.160444    6[6-(1,6),6-(1,6),6-(6,6)]
   625      17.447341      17.447341      17.447341    6[1-(0),6-(6,6),6-(6,6)]
   626      10.854967      10.854967      10.854967    6[1-(0),6-(6,6),6-(6,6)]
   627      26.436806      26.436806      26.436806    6[1-(0),6-(6,6),6-(6,6)]
   628      19.842381      19.842381      19.842381    6[1-(0),6-(6,6),6-(6,6)]
   629      18.644395      18.644395      18.644395    6[1-(0),6-(6,6),6-(6,6)]
   630      18.645327      18.645327      18.645327    6[1-(0),6-(6,6),6-(6,6)]
   631      25.238633      25.238633      25.238633    6[1-(0),6-(6,6),6-(6,6)]
   632      12.053513      12.053513      12.053513    6[1-(0),6-(6,6),6-(6,6)]
   633      10.854967      10.854967      10.854967    6[1-(0),6-(6,6),6-(6,6)]
   634      17.446222      17.446222      17.446222    6[1-(0),6-(6,6),6-(6,6)]
   635      26.436619      26.436619      26.436619    6[1-(0),6-(6,6),6-(6,6)]
   636        19.8435        19.8435        19.8435    6[1-(0),6-(6,6),6-(6,6)]
   637      57.135086      57.135086      57.135086    6[1-(0),6-(6,6),6-(6,6)]
   638      63.729324      63.729324      63.729324    6[1-(0),6-(6,6),6-(6,6)]
   639      54.738554      54.738554      54.738554    6[1-(0),6-(6,6),6-(6,6)]
   640       48.14674       48.14674       48.14674    6[1-(0),6-(6,6),6-(6,6)]
   641      48.147486      48.147486      48.147486    6[1-(0),6-(6,6),6-(6,6)]
   642      54.738741      54.738741      54.738741    6[1-(0),6-(6,6),6-(6,6)]
   643        57.1349        57.1349        57.1349    6[1-(0),6-(6,6),6-(6,6)]
   644      63.728765      63.728765      63.728765    6[1-(0),6-(6,6),6-(6,6)]
   645      62.530779      62.530779      62.530779    6[1-(0),6-(6,6),6-(6,6)]
   646      49.344726      49.344726      49.344726    6[1-(0),6-(6,6),6-(6,6)]
   647      55.936541      55.936541      55.936541    6[1-(0),6-(6,6),6-(6,6)]
   648      55.936914      55.936914      55.936914    6[1-(0),6-(6,6),6-(6,6)]
   649      45.305135      45.305135      45.305135    8[6-(6,8),29-(8,8,8,29)]
   650      47.521177      47.521177      47.521177    8[6-(6,8),29-(8,8,8,29)]
   651      36.006898      36.006898      36.006898    8[6-(6,8),29-(8,8,8,29)]
   652      35.991981      35.991981      35.991981    8[6-(6,8),29-(8,8,8,29)]
   653      38.573105      38.573105      38.573105    8[6-(6,8),29-(8,8,8,29)]
   654      38.591005      38.591005      38.591005    8[6-(6,8),29-(8,8,8,29)]
   655      29.276732      29.276732      29.276732    8[6-(6,8),29-(8,8,8,29)]
   656      27.060691      27.060691      27.060691    8[6-(6,8),29-(8,8,8,29)]
   657      42.840547      42.840547      42.840547    8[6-(6,8),29-(8,8,8,29)]
   658      43.961153      43.961153      43.961153    8[6-(6,8),29-(8,8,8,29)]
   659      31.734049      31.734049      31.734049    8[6-(6,8),29-(8,8,8,29)]
   660      30.605052      30.605052      30.605052    8[6-(6,8),29-(8,8,8,29)]
   661      41.035457      41.035457      41.035457    8[6-(6,8),29-(8,8,8,29)]
   662      42.146927      42.146927      42.146927    8[6-(6,8),29-(8,8,8,29)]
   663        33.5507        33.5507        33.5507    8[6-(6,8),29-(8,8,8,29)]
   664       32.43606       32.43606       32.43606    8[6-(6,8),29-(8,8,8,29)]
   665       41.56313       41.56313       41.56313    8[6-(6,8),29-(8,8,8,29)]
   666      42.672735      42.672735      42.672735    8[6-(6,8),29-(8,8,8,29)]
   667      39.753938      39.753938      39.753938    8[6-(6,8),29-(8,8,8,29)]
   668      40.843033      40.843033      40.843033    8[6-(6,8),29-(8,8,8,29)]
   669      33.016127      33.016127      33.016127    8[6-(6,8),29-(8,8,8,29)]
   670      31.906895      31.906895      31.906895    8[6-(6,8),29-(8,8,8,29)]
   671      34.829049      34.829049      34.829049    8[6-(6,8),29-(8,8,8,29)]
   672      33.740513      33.740513      33.740513    8[6-(6,8),29-(8,8,8,29)]
   673      34.832219      34.832219      34.832219    8[6-(6,8),29-(8,8,8,29)]
   674      33.730817      33.730817      33.730817    8[6-(6,8),29-(8,8,8,29)]
   675       33.02284       33.02284       33.02284    8[6-(6,8),29-(8,8,8,29)]
   676      31.907641      31.907641      31.907641    8[6-(6,8),29-(8,8,8,29)]
   677      39.747225      39.747225      39.747225    8[6-(6,8),29-(8,8,8,29)]
   678      40.834269      40.834269      40.834269    8[6-(6,8),29-(8,8,8,29)]
   679      41.565367      41.565367      41.565367    8[6-(6,8),29-(8,8,8,29)]
   680      42.677024      42.677024      42.677024    8[6-(6,8),29-(8,8,8,29)]
   681      36.005965      36.005965      36.005965    8[6-(6,8),29-(8,8,8,29)]
   682      35.996643      35.996643      35.996643    8[6-(6,8),29-(8,8,8,29)]
   683      45.307932      45.307932      45.307932    8[6-(6,8),29-(8,8,8,29)]
   684      47.523601      47.523601      47.523601    8[6-(6,8),29-(8,8,8,29)]
   685      29.274495      29.274495      29.274495    8[6-(6,8),29-(8,8,8,29)]
   686      27.059013      27.059013      27.059013    8[6-(6,8),29-(8,8,8,29)]
   687       38.57236       38.57236       38.57236    8[6-(6,8),29-(8,8,8,29)]
   688      38.586157      38.586157      38.586157    8[6-(6,8),29-(8,8,8,29)]
   689        41.0321        41.0321        41.0321    8[6-(6,8),29-(8,8,8,29)]
   690      42.141333      42.141333      42.141333    8[6-(6,8),29-(8,8,8,29)]
   691      33.546225      33.546225      33.546225    8[6-(6,8),29-(8,8,8,29)]
   692      32.438297      32.438297      32.438297    8[6-(6,8),29-(8,8,8,29)]
   693      42.844089      42.844089      42.844089    8[6-(6,8),29-(8,8,8,29)]
   694      43.971781      43.971781      43.971781    8[6-(6,8),29-(8,8,8,29)]
   695      31.732744      31.732744      31.732744    8[6-(6,8),29-(8,8,8,29)]
   696      30.615866      30.615866      30.615866    8[6-(6,8),29-(8,8,8,29)]
   697      29.274681      29.274681      29.274681    8[6-(6,8),29-(8,8,8,29)]
   698      27.059759      27.059759      27.059759    8[6-(6,8),29-(8,8,8,29)]
   699      38.575156      38.575156      38.575156    8[6-(6,8),29-(8,8,8,29)]
   700      38.594175      38.594175      38.594175    8[6-(6,8),29-(8,8,8,29)]
   701      36.012864      36.012864      36.012864    8[6-(6,8),29-(8,8,8,29)]
   702      36.008389      36.008389      36.008389    8[6-(6,8),29-(8,8,8,29)]
   703         45.307         45.307         45.307    8[6-(6,8),29-(8,8,8,29)]
   704      47.523601      47.523601      47.523601    8[6-(6,8),29-(8,8,8,29)]
   705      31.734608      31.734608      31.734608    8[6-(6,8),29-(8,8,8,29)]
   706      30.607289      30.607289      30.607289    8[6-(6,8),29-(8,8,8,29)]
   707      42.848751      42.848751      42.848751    8[6-(6,8),29-(8,8,8,29)]
   708       43.97029       43.97029       43.97029    8[6-(6,8),29-(8,8,8,29)]
   709      33.551445      33.551445      33.551445    8[6-(6,8),29-(8,8,8,29)]
   710      32.434941      32.434941      32.434941    8[6-(6,8),29-(8,8,8,29)]
   711      41.051865      41.051865      41.051865    8[6-(6,8),29-(8,8,8,29)]
   712      42.148605      42.148605      42.148605    8[6-(6,8),29-(8,8,8,29)]
   713      33.017806      33.017806      33.017806    8[6-(6,8),29-(8,8,8,29)]
   714      31.908759      31.908759      31.908759    8[6-(6,8),29-(8,8,8,29)]
   715      34.820285      34.820285      34.820285    8[6-(6,8),29-(8,8,8,29)]
   716       33.73119       33.73119       33.73119    8[6-(6,8),29-(8,8,8,29)]
   717      41.568537      41.568537      41.568537    8[6-(6,8),29-(8,8,8,29)]
   718      42.678516      42.678516      42.678516    8[6-(6,8),29-(8,8,8,29)]
   719      39.750768      39.750768      39.750768    8[6-(6,8),29-(8,8,8,29)]
   720      40.850491      40.850491      40.850491    8[6-(6,8),29-(8,8,8,29)]
   721      39.750954      39.750954      39.750954    8[6-(6,8),29-(8,8,8,29)]
   722      40.844338      40.844338      40.844338    8[6-(6,8),29-(8,8,8,29)]
   723      41.579911      41.579911      41.579911    8[6-(6,8),29-(8,8,8,29)]
   724      42.680753      42.680753      42.680753    8[6-(6,8),29-(8,8,8,29)]
   725      34.832964      34.832964      34.832964    8[6-(6,8),29-(8,8,8,29)]
   726      33.732682      33.732682      33.732682    8[6-(6,8),29-(8,8,8,29)]
   727      33.024332      33.024332      33.024332    8[6-(6,8),29-(8,8,8,29)]
   728      31.906522      31.906522      31.906522    8[6-(6,8),29-(8,8,8,29)]
   729      38.578326      38.578326      38.578326    8[6-(6,8),29-(8,8,8,29)]
   730      38.599955      38.599955      38.599955    8[6-(6,8),29-(8,8,8,29)]
   731      29.276546      29.276546      29.276546    8[6-(6,8),29-(8,8,8,29)]
   732      27.060504      27.060504      27.060504    8[6-(6,8),29-(8,8,8,29)]
   733      45.304949      45.304949      45.304949    8[6-(6,8),29-(8,8,8,29)]
   734      47.521736      47.521736      47.521736    8[6-(6,8),29-(8,8,8,29)]
   735      36.010627      36.010627      36.010627    8[6-(6,8),29-(8,8,8,29)]
   736      36.002982      36.002982      36.002982    8[6-(6,8),29-(8,8,8,29)]
   737      33.543055      33.543055      33.543055    8[6-(6,8),29-(8,8,8,29)]
   738      32.435314      32.435314      32.435314    8[6-(6,8),29-(8,8,8,29)]
   739      41.040677      41.040677      41.040677    8[6-(6,8),29-(8,8,8,29)]
   740      42.148045      42.148045      42.148045    8[6-(6,8),29-(8,8,8,29)]
   741      31.727896      31.727896      31.727896    8[6-(6,8),29-(8,8,8,29)]
   742      30.599645      30.599645      30.599645    8[6-(6,8),29-(8,8,8,29)]
   743      42.848005      42.848005      42.848005    8[6-(6,8),29-(8,8,8,29)]
   744      43.976256      43.976256      43.976256    8[6-(6,8),29-(8,8,8,29)]
