# Supplementary material for: A collection of forcefield precursors for metal–organic frameworks
Source: RSC Adv. 2019 Nov 13;9(63):36492–507. doi: 10.1039/c9ra07327b (PMC9075174; doi:10.1039/c9ra07327b)
Supplement: RA-009-C9RA07327B-s919 [file RA-009-C9RA07327B-s919.txt]

HABREJ_clean

13.058400    0.000000    0.000000
0.000000    13.058400    0.000000
0.000000    0.000000    53.731000

     1       2.058526       2.058526       2.058526    30[7-(6,6),7-(6,6),7-(6,6),8-(6)]
     2       4.252599       4.252599       4.252599    30[7-(6,6),7-(6,6),7-(6,6),8-(6)]
     3      10.999874      10.999874      10.999874    30[7-(6,6),7-(6,6),7-(6,6),8-(6)]
     4       8.805801       8.805801       8.805801    30[7-(6,6),7-(6,6),7-(6,6),8-(6)]
     5       4.879271       4.879271       4.879271    30[7-(6,6),7-(6,6),7-(6,6),8-(6)]
     6       5.759799       5.759799       5.759799    30[7-(6,6),7-(6,6),7-(6,6),8-(6)]
     7       8.179129       8.179129       8.179129    30[7-(6,6),7-(6,6),7-(6,6),8-(6)]
     8       7.298601       7.298601       7.298601    30[7-(6,6),7-(6,6),7-(6,6),8-(6)]
     9       4.470674       4.470674       4.470674    30[7-(6,6),7-(6,6),7-(6,6),8-(6)]
    10       2.276601       2.276601       2.276601    30[7-(6,6),7-(6,6),7-(6,6),8-(6)]
    11       8.587726       8.587726       8.587726    30[7-(6,6),7-(6,6),7-(6,6),8-(6)]
    12      10.781799      10.781799      10.781799    30[7-(6,6),7-(6,6),7-(6,6),8-(6)]
    13       1.649929       1.649929       1.649929    30[7-(6,6),7-(6,6),7-(6,6),8-(6)]
    14       0.769401       0.769401       0.769401    30[7-(6,6),7-(6,6),7-(6,6),8-(6)]
    15      11.408471      11.408471      11.408471    30[7-(6,6),7-(6,6),7-(6,6),8-(6)]
    16      12.288999      12.288999      12.288999    30[7-(6,6),7-(6,6),7-(6,6),8-(6)]
    17       3.431748       3.431748       3.431748    5[7-(6,6),7-(6,6),7-(6,6),7-(6,6)]
    18       9.626652       9.626652       9.626652    5[7-(6,6),7-(6,6),7-(6,6),7-(6,6)]
    19      12.654895      12.654895      12.654895    5[7-(6,6),7-(6,6),7-(6,6),7-(6,6)]
    20       0.403505       0.403505       0.403505    5[7-(6,6),7-(6,6),7-(6,6),7-(6,6)]
    21       3.097452       3.097452       3.097452    5[7-(6,6),7-(6,6),7-(6,6),7-(6,6)]
    22       9.960948       9.960948       9.960948    5[7-(6,6),7-(6,6),7-(6,6),7-(6,6)]
    23       6.932705       6.932705       6.932705    5[7-(6,6),7-(6,6),7-(6,6),7-(6,6)]
    24       6.125695       6.125695       6.125695    5[7-(6,6),7-(6,6),7-(6,6),7-(6,6)]
    25       0.788727       0.788727       0.788727    1[6-(7,7)]
    26       4.097726       4.097726       4.097726    1[6-(6,7)]
    27        2.28522        2.28522        2.28522    1[6-(6,7)]
    28       3.635459       3.635459       3.635459    1[6-(7,7)]
    29       0.201099       0.201099       0.201099    1[6-(6,7)]
    30       0.765222       0.765222       0.765222    1[6-(6,7)]
    31       6.056486       6.056486       6.056486    1[6-(7,7)]
    32       4.199581       4.199581       4.199581    1[6-(6,7)]
    33       6.356829       6.356829       6.356829    1[6-(6,7)]
    34       4.426798       4.426798       4.426798    1[6-(7,7)]
    35       4.210028       4.210028       4.210028    1[6-(6,7)]
    36        2.77491        2.77491        2.77491    1[6-(6,7)]
    37       4.677519       4.677519       4.677519    1[6-(7,7)]
    38       4.652708       4.652708       4.652708    1[6-(6,7)]
    39        3.49051        3.49051        3.49051    1[6-(6,7)]
    40       4.638344       4.638344       4.638344    1[6-(6,6)]
    41       4.706247       4.706247       4.706247    1[6-(6,6)]
    42       1.718485       1.718485       1.718485    1[6-(6,6)]
    43       1.628382       1.628382       1.628382    1[6-(6,6)]
    44      12.269673      12.269673      12.269673    1[6-(7,7)]
    45       8.960674       8.960674       8.960674    1[6-(6,7)]
    46       10.77318       10.77318       10.77318    1[6-(6,7)]
    47       9.422941       9.422941       9.422941    1[6-(7,7)]
    48      12.857301      12.857301      12.857301    1[6-(6,7)]
    49      12.293178      12.293178      12.293178    1[6-(6,7)]
    50       7.001914       7.001914       7.001914    1[6-(7,7)]
    51       8.858819       8.858819       8.858819    1[6-(6,7)]
    52       6.701571       6.701571       6.701571    1[6-(6,7)]
    53       8.631602       8.631602       8.631602    1[6-(7,7)]
    54       8.848372       8.848372       8.848372    1[6-(6,7)]
    55       10.28349       10.28349       10.28349    1[6-(6,7)]
    56       8.380881       8.380881       8.380881    1[6-(7,7)]
    57       8.405692       8.405692       8.405692    1[6-(6,7)]
    58        9.56789        9.56789        9.56789    1[6-(6,7)]
    59       8.420056       8.420056       8.420056    1[6-(6,6)]
    60       8.352153       8.352153       8.352153    1[6-(6,6)]
    61      11.339915      11.339915      11.339915    1[6-(6,6)]
    62      11.430018      11.430018      11.430018    1[6-(6,6)]
    63      12.481219      12.481219      12.481219    1[6-(7,7)]
    64      10.420603      10.420603      10.420603    1[6-(6,7)]
    65       9.516962       9.516962       9.516962    1[6-(6,7)]
    66       2.413192       2.413192       2.413192    1[6-(7,7)]
    67       2.349206       2.349206       2.349206    1[6-(6,7)]
    68       0.080962       0.080962       0.080962    1[6-(6,7)]
    69       0.284673       0.284673       0.284673    1[6-(7,7)]
    70        0.56804        0.56804        0.56804    1[6-(6,7)]
    71       1.529139       1.529139       1.529139    1[6-(6,7)]
    72       6.997997       6.997997       6.997997    1[6-(7,7)]
    73       6.479578       6.479578       6.479578    1[6-(6,7)]
    74       4.886453       4.886453       4.886453    1[6-(6,7)]
    75      10.152906      10.152906      10.152906    1[6-(7,7)]
    76      11.632423      11.632423      11.632423    1[6-(6,7)]
    77       0.107079       0.107079       0.107079    1[6-(6,7)]
    78       4.088585       4.088585       4.088585    1[6-(6,6)]
    79       4.428103       4.428103       4.428103    1[6-(6,6)]
    80       7.022808       7.022808       7.022808    1[6-(6,6)]
    81       6.725076       6.725076       6.725076    1[6-(6,6)]
    82       0.577181       0.577181       0.577181    1[6-(7,7)]
    83       2.637797       2.637797       2.637797    1[6-(6,7)]
    84       3.541438       3.541438       3.541438    1[6-(6,7)]
    85      10.645208      10.645208      10.645208    1[6-(7,7)]
    86      10.709194      10.709194      10.709194    1[6-(6,7)]
    87      12.977438      12.977438      12.977438    1[6-(6,7)]
    88      12.773727      12.773727      12.773727    1[6-(7,7)]
    89       12.49036       12.49036       12.49036    1[6-(6,7)]
    90      11.529261      11.529261      11.529261    1[6-(6,7)]
    91       6.060403       6.060403       6.060403    1[6-(7,7)]
    92       6.578822       6.578822       6.578822    1[6-(6,7)]
    93       8.171947       8.171947       8.171947    1[6-(6,7)]
    94       2.905494       2.905494       2.905494    1[6-(7,7)]
    95       1.425977       1.425977       1.425977    1[6-(6,7)]
    96      12.951321      12.951321      12.951321    1[6-(6,7)]
    97       8.969815       8.969815       8.969815    1[6-(6,6)]
    98       8.630297       8.630297       8.630297    1[6-(6,6)]
    99       6.035592       6.035592       6.035592    1[6-(6,6)]
   100       6.333324       6.333324       6.333324    1[6-(6,6)]
   101       5.740473       5.740473       5.740473    1[6-(7,7)]
   102       2.431474       2.431474       2.431474    1[6-(6,7)]
   103        4.24398        4.24398        4.24398    1[6-(6,7)]
   104       2.893741       2.893741       2.893741    1[6-(7,7)]
   105       6.328101       6.328101       6.328101    1[6-(6,7)]
   106       5.763978       5.763978       5.763978    1[6-(6,7)]
   107       0.472714       0.472714       0.472714    1[6-(7,7)]
   108       2.329619       2.329619       2.329619    1[6-(6,7)]
   109       0.172371       0.172371       0.172371    1[6-(6,7)]
   110       2.102402       2.102402       2.102402    1[6-(7,7)]
   111       2.319172       2.319172       2.319172    1[6-(6,7)]
   112        3.75429        3.75429        3.75429    1[6-(6,7)]
   113       1.851681       1.851681       1.851681    1[6-(7,7)]
   114       1.876492       1.876492       1.876492    1[6-(6,7)]
   115        3.03869        3.03869        3.03869    1[6-(6,7)]
   116       1.890856       1.890856       1.890856    1[6-(6,6)]
   117       1.822953       1.822953       1.822953    1[6-(6,6)]
   118       4.810715       4.810715       4.810715    1[6-(6,6)]
   119       4.900818       4.900818       4.900818    1[6-(6,6)]
   120       7.317927       7.317927       7.317927    1[6-(7,7)]
   121      10.626926      10.626926      10.626926    1[6-(6,7)]
   122        8.81442        8.81442        8.81442    1[6-(6,7)]
   123      10.164659      10.164659      10.164659    1[6-(7,7)]
   124       6.730299       6.730299       6.730299    1[6-(6,7)]
   125       7.294422       7.294422       7.294422    1[6-(6,7)]
   126      12.585686      12.585686      12.585686    1[6-(7,7)]
   127      10.728781      10.728781      10.728781    1[6-(6,7)]
   128      12.886029      12.886029      12.886029    1[6-(6,7)]
   129      10.955998      10.955998      10.955998    1[6-(7,7)]
   130      10.739228      10.739228      10.739228    1[6-(6,7)]
   131        9.30411        9.30411        9.30411    1[6-(6,7)]
   132      11.206719      11.206719      11.206719    1[6-(7,7)]
   133      11.181908      11.181908      11.181908    1[6-(6,7)]
   134       10.01971       10.01971       10.01971    1[6-(6,7)]
   135      11.167544      11.167544      11.167544    1[6-(6,6)]
   136      11.235447      11.235447      11.235447    1[6-(6,6)]
   137       8.247685       8.247685       8.247685    1[6-(6,6)]
   138       8.157582       8.157582       8.157582    1[6-(6,6)]
   139       7.106381       7.106381       7.106381    1[6-(7,7)]
   140       9.166997       9.166997       9.166997    1[6-(6,7)]
   141      10.070638      10.070638      10.070638    1[6-(6,7)]
   142       4.116008       4.116008       4.116008    1[6-(7,7)]
   143       4.179994       4.179994       4.179994    1[6-(6,7)]
   144       6.448238       6.448238       6.448238    1[6-(6,7)]
   145       6.244527       6.244527       6.244527    1[6-(7,7)]
   146        5.96116        5.96116        5.96116    1[6-(6,7)]
   147       5.000061       5.000061       5.000061    1[6-(6,7)]
   148      12.589603      12.589603      12.589603    1[6-(7,7)]
   149       0.049622       0.049622       0.049622    1[6-(6,7)]
   150       1.642747       1.642747       1.642747    1[6-(6,7)]
   151       9.434694       9.434694       9.434694    1[6-(7,7)]
   152       7.955177       7.955177       7.955177    1[6-(6,7)]
   153       6.422121       6.422121       6.422121    1[6-(6,7)]
   154       2.440615       2.440615       2.440615    1[6-(6,6)]
   155       2.101097       2.101097       2.101097    1[6-(6,6)]
   156      12.564792      12.564792      12.564792    1[6-(6,6)]
   157      12.862524      12.862524      12.862524    1[6-(6,6)]
   158       5.952019       5.952019       5.952019    1[6-(7,7)]
   159       3.891403       3.891403       3.891403    1[6-(6,7)]
   160       2.987762       2.987762       2.987762    1[6-(6,7)]
   161       8.942392       8.942392       8.942392    1[6-(7,7)]
   162       8.878406       8.878406       8.878406    1[6-(6,7)]
   163       6.610162       6.610162       6.610162    1[6-(6,7)]
   164       6.813873       6.813873       6.813873    1[6-(7,7)]
   165        7.09724        7.09724        7.09724    1[6-(6,7)]
   166       8.058339       8.058339       8.058339    1[6-(6,7)]
   167       0.468797       0.468797       0.468797    1[6-(7,7)]
   168      13.008778      13.008778      13.008778    1[6-(6,7)]
   169      11.415653      11.415653      11.415653    1[6-(6,7)]
   170       3.623706       3.623706       3.623706    1[6-(7,7)]
   171       5.103223       5.103223       5.103223    1[6-(6,7)]
   172       6.636279       6.636279       6.636279    1[6-(6,7)]
   173      10.617785      10.617785      10.617785    1[6-(6,6)]
   174      10.957303      10.957303      10.957303    1[6-(6,6)]
   175       0.493608       0.493608       0.493608    1[6-(6,6)]
   176       0.195876       0.195876       0.195876    1[6-(6,6)]
   177       1.392025       1.392025       1.392025    6[1-(0),7-(5,6),7-(6,30)]
   178        3.21759        3.21759        3.21759    6[1-(0),6-(1,7),7-(5,6)]
   179       2.218622       2.218622       2.218622    6[1-(0),6-(1,7),7-(6,30)]
   180       2.846731       2.846731       2.846731    6[1-(0),7-(5,6),7-(6,30)]
   181       0.984603       0.984603       0.984603    6[1-(0),6-(1,7),7-(6,30)]
   182       1.284947       1.284947       1.284947    6[1-(0),6-(1,7),7-(5,6)]
   183       5.873668       5.873668       5.873668    6[1-(0),7-(5,6),7-(6,30)]
   184       4.848584       4.848584       4.848584    6[1-(0),6-(1,7),7-(5,6)]
   185       6.025146       6.025146       6.025146    6[1-(0),6-(1,7),7-(6,30)]
   186       4.194358       4.194358       4.194358    6[1-(0),7-(6,30),7-(6,30)]
   187       4.082056       4.082056       4.082056    6[1-(0),6-(1,7),7-(6,30)]
   188       3.288105       3.288105       3.288105    6[1-(0),6-(1,7),7-(6,30)]
   189       4.499925       4.499925       4.499925    6[1-(0),7-(5,6),7-(6,30)]
   190       4.496007       4.496007       4.496007    6[1-(0),6-(1,7),7-(6,30)]
   191       3.865286       3.865286       3.865286    6[1-(0),6-(1,7),7-(5,6)]
   192       3.006044       3.006044       3.006044    6[6-(6,6),8-(0),8-(30)]
   193       3.096147       3.096147       3.096147    6[6-(1,6),6-(1,6),6-(8,8)]
   194       4.035046       4.035046       4.035046    6[1-(0),6-(1,6),6-(6,6)]
   195        4.09642        4.09642        4.09642    6[1-(0),6-(1,6),6-(6,6)]
   196       3.252847       3.252847       3.252847    6[6-(1,6),6-(1,6),6-(8,8)]
   197       2.323089       2.323089       2.323089    6[1-(0),6-(1,6),6-(6,6)]
   198       2.235598       2.235598       2.235598    6[1-(0),6-(1,6),6-(6,6)]
   199       3.350785       3.350785       3.350785    6[6-(6,6),8-(0),8-(30)]
   200      11.666375      11.666375      11.666375    6[1-(0),7-(5,6),7-(6,30)]
   201        9.84081        9.84081        9.84081    6[1-(0),6-(1,7),7-(5,6)]
   202      10.839778      10.839778      10.839778    6[1-(0),6-(1,7),7-(6,30)]
   203      10.211669      10.211669      10.211669    6[1-(0),7-(5,6),7-(6,30)]
   204      12.073797      12.073797      12.073797    6[1-(0),6-(1,7),7-(6,30)]
   205      11.773453      11.773453      11.773453    6[1-(0),6-(1,7),7-(5,6)]
   206       7.184732       7.184732       7.184732    6[1-(0),7-(5,6),7-(6,30)]
   207       8.209816       8.209816       8.209816    6[1-(0),6-(1,7),7-(5,6)]
   208       7.033254       7.033254       7.033254    6[1-(0),6-(1,7),7-(6,30)]
   209       8.864042       8.864042       8.864042    6[1-(0),7-(6,30),7-(6,30)]
   210       8.976344       8.976344       8.976344    6[1-(0),6-(1,7),7-(6,30)]
   211       9.770295       9.770295       9.770295    6[1-(0),6-(1,7),7-(6,30)]
   212       8.558475       8.558475       8.558475    6[1-(0),7-(5,6),7-(6,30)]
   213       8.562393       8.562393       8.562393    6[1-(0),6-(1,7),7-(6,30)]
   214       9.193114       9.193114       9.193114    6[1-(0),6-(1,7),7-(5,6)]
   215      10.052356      10.052356      10.052356    6[6-(6,6),8-(0),8-(30)]
   216       9.962253       9.962253       9.962253    6[6-(1,6),6-(1,6),6-(8,8)]
   217       9.023354       9.023354       9.023354    6[1-(0),6-(1,6),6-(6,6)]
   218        8.96198        8.96198        8.96198    6[1-(0),6-(1,6),6-(6,6)]
   219       9.805553       9.805553       9.805553    6[6-(1,6),6-(1,6),6-(8,8)]
   220      10.735311      10.735311      10.735311    6[1-(0),6-(1,6),6-(6,6)]
   221      10.822802      10.822802      10.822802    6[1-(0),6-(1,6),6-(6,6)]
   222       9.707615       9.707615       9.707615    6[6-(6,6),8-(0),8-(30)]
   223      11.870086      11.870086      11.870086    6[1-(0),7-(5,6),7-(6,30)]
   224      10.720946      10.720946      10.720946    6[1-(0),6-(1,7),7-(5,6)]
   225      10.239091      10.239091      10.239091    6[1-(0),6-(1,7),7-(6,30)]
   226       2.097179       2.097179       2.097179    6[1-(0),7-(5,6),7-(6,30)]
   227       2.058004       2.058004       2.058004    6[1-(0),6-(1,7),7-(6,30)]
   228        0.81615        0.81615        0.81615    6[1-(0),6-(1,7),7-(5,6)]
   229        0.45835        0.45835        0.45835    6[1-(0),7-(5,6),7-(6,30)]
   230       0.613745       0.613745       0.613745    6[1-(0),6-(1,7),7-(5,6)]
   231       1.147833       1.147833       1.147833    6[1-(0),6-(1,7),7-(6,30)]
   232       6.679372       6.679372       6.679372    6[1-(0),7-(6,30),7-(6,30)]
   233       6.398616       6.398616       6.398616    6[1-(0),6-(1,7),7-(6,30)]
   234       5.523703       5.523703       5.523703    6[1-(0),6-(1,7),7-(6,30)]
   235      10.713111      10.713111      10.713111    6[1-(0),7-(5,6),7-(6,30)]
   236       11.52012       11.52012       11.52012    6[1-(0),6-(1,7),7-(6,30)]
   237      12.357164      12.357164      12.357164    6[1-(0),6-(1,7),7-(5,6)]
   238       5.081023       5.081023       5.081023    6[6-(6,6),8-(0),8-(30)]
   239        5.30824        5.30824        5.30824    6[6-(1,6),6-(1,6),6-(8,8)]
   240       4.676213       4.676213       4.676213    6[1-(0),6-(1,6),6-(6,6)]
   241       4.900818       4.900818       4.900818    6[1-(0),6-(1,6),6-(6,6)]
   242       5.833187       5.833187       5.833187    6[6-(1,6),6-(1,6),6-(8,8)]
   243       6.448238       6.448238       6.448238    6[1-(0),6-(1,6),6-(6,6)]
   244       6.247139       6.247139       6.247139    6[1-(0),6-(1,6),6-(6,6)]
   245       6.123084       6.123084       6.123084    6[6-(6,6),8-(0),8-(30)]
   246       1.188314       1.188314       1.188314    6[1-(0),7-(5,6),7-(6,30)]
   247       2.337454       2.337454       2.337454    6[1-(0),6-(1,7),7-(5,6)]
   248       2.819309       2.819309       2.819309    6[1-(0),6-(1,7),7-(6,30)]
   249      10.961221      10.961221      10.961221    6[1-(0),7-(5,6),7-(6,30)]
   250      11.000396      11.000396      11.000396    6[1-(0),6-(1,7),7-(6,30)]
   251       12.24225       12.24225       12.24225    6[1-(0),6-(1,7),7-(5,6)]
   252       12.60005       12.60005       12.60005    6[1-(0),7-(5,6),7-(6,30)]
   253      12.444655      12.444655      12.444655    6[1-(0),6-(1,7),7-(5,6)]
   254      11.910567      11.910567      11.910567    6[1-(0),6-(1,7),7-(6,30)]
   255       6.379028       6.379028       6.379028    6[1-(0),7-(6,30),7-(6,30)]
   256       6.659784       6.659784       6.659784    6[1-(0),6-(1,7),7-(6,30)]
   257       7.534697       7.534697       7.534697    6[1-(0),6-(1,7),7-(6,30)]
   258       2.345289       2.345289       2.345289    6[1-(0),7-(5,6),7-(6,30)]
   259        1.53828        1.53828        1.53828    6[1-(0),6-(1,7),7-(6,30)]
   260       0.701236       0.701236       0.701236    6[1-(0),6-(1,7),7-(5,6)]
   261       7.977377       7.977377       7.977377    6[6-(6,6),8-(0),8-(30)]
   262        7.75016        7.75016        7.75016    6[6-(1,6),6-(1,6),6-(8,8)]
   263       8.382187       8.382187       8.382187    6[1-(0),6-(1,6),6-(6,6)]
   264       8.157582       8.157582       8.157582    6[1-(0),6-(1,6),6-(6,6)]
   265       7.225213       7.225213       7.225213    6[6-(1,6),6-(1,6),6-(8,8)]
   266       6.610162       6.610162       6.610162    6[1-(0),6-(1,6),6-(6,6)]
   267       6.811261       6.811261       6.811261    6[1-(0),6-(1,6),6-(6,6)]
   268       6.935316       6.935316       6.935316    6[6-(6,6),8-(0),8-(30)]
   269       5.137175       5.137175       5.137175    6[1-(0),7-(5,6),7-(6,30)]
   270        3.31161        3.31161        3.31161    6[1-(0),6-(1,7),7-(5,6)]
   271       4.310578       4.310578       4.310578    6[1-(0),6-(1,7),7-(6,30)]
   272       3.682469       3.682469       3.682469    6[1-(0),7-(5,6),7-(6,30)]
   273       5.544597       5.544597       5.544597    6[1-(0),6-(1,7),7-(6,30)]
   274       5.244253       5.244253       5.244253    6[1-(0),6-(1,7),7-(5,6)]
   275       0.655532       0.655532       0.655532    6[1-(0),7-(5,6),7-(6,30)]
   276       1.680616       1.680616       1.680616    6[1-(0),6-(1,7),7-(5,6)]
   277       0.504054       0.504054       0.504054    6[1-(0),6-(1,7),7-(6,30)]
   278       2.334842       2.334842       2.334842    6[1-(0),7-(6,30),7-(6,30)]
   279       2.447144       2.447144       2.447144    6[1-(0),6-(1,7),7-(6,30)]
   280       3.241095       3.241095       3.241095    6[1-(0),6-(1,7),7-(6,30)]
   281       2.029275       2.029275       2.029275    6[1-(0),7-(5,6),7-(6,30)]
   282       2.033193       2.033193       2.033193    6[1-(0),6-(1,7),7-(6,30)]
   283       2.663914       2.663914       2.663914    6[1-(0),6-(1,7),7-(5,6)]
   284       3.523156       3.523156       3.523156    6[6-(6,6),8-(0),8-(30)]
   285       3.433053       3.433053       3.433053    6[6-(1,6),6-(1,6),6-(8,8)]
   286       2.494154       2.494154       2.494154    6[1-(0),6-(1,6),6-(6,6)]
   287        2.43278        2.43278        2.43278    6[1-(0),6-(1,6),6-(6,6)]
   288       3.276353       3.276353       3.276353    6[6-(1,6),6-(1,6),6-(8,8)]
   289       4.206111       4.206111       4.206111    6[1-(0),6-(1,6),6-(6,6)]
   290       4.293602       4.293602       4.293602    6[1-(0),6-(1,6),6-(6,6)]
   291       3.178415       3.178415       3.178415    6[6-(6,6),8-(0),8-(30)]
   292       7.921225       7.921225       7.921225    6[1-(0),7-(5,6),7-(6,30)]
   293        9.74679        9.74679        9.74679    6[1-(0),6-(1,7),7-(5,6)]
   294       8.747822       8.747822       8.747822    6[1-(0),6-(1,7),7-(6,30)]
   295       9.375931       9.375931       9.375931    6[1-(0),7-(5,6),7-(6,30)]
   296       7.513803       7.513803       7.513803    6[1-(0),6-(1,7),7-(6,30)]
   297       7.814147       7.814147       7.814147    6[1-(0),6-(1,7),7-(5,6)]
   298      12.402868      12.402868      12.402868    6[1-(0),7-(5,6),7-(6,30)]
   299      11.377784      11.377784      11.377784    6[1-(0),6-(1,7),7-(5,6)]
   300      12.554346      12.554346      12.554346    6[1-(0),6-(1,7),7-(6,30)]
   301      10.723558      10.723558      10.723558    6[1-(0),7-(6,30),7-(6,30)]
   302      10.611256      10.611256      10.611256    6[1-(0),6-(1,7),7-(6,30)]
   303       9.817305       9.817305       9.817305    6[1-(0),6-(1,7),7-(6,30)]
   304      11.029125      11.029125      11.029125    6[1-(0),7-(5,6),7-(6,30)]
   305      11.025207      11.025207      11.025207    6[1-(0),6-(1,7),7-(6,30)]
   306      10.394486      10.394486      10.394486    6[1-(0),6-(1,7),7-(5,6)]
   307       9.535244       9.535244       9.535244    6[6-(6,6),8-(0),8-(30)]
   308       9.625347       9.625347       9.625347    6[6-(1,6),6-(1,6),6-(8,8)]
   309      10.564246      10.564246      10.564246    6[1-(0),6-(1,6),6-(6,6)]
   310       10.62562       10.62562       10.62562    6[1-(0),6-(1,6),6-(6,6)]
   311       9.782047       9.782047       9.782047    6[6-(1,6),6-(1,6),6-(8,8)]
   312       8.852289       8.852289       8.852289    6[1-(0),6-(1,6),6-(6,6)]
   313       8.764798       8.764798       8.764798    6[1-(0),6-(1,6),6-(6,6)]
   314       9.879985       9.879985       9.879985    6[6-(6,6),8-(0),8-(30)]
   315       7.717514       7.717514       7.717514    6[1-(0),7-(5,6),7-(6,30)]
   316       8.866654       8.866654       8.866654    6[1-(0),6-(1,7),7-(5,6)]
   317       9.348509       9.348509       9.348509    6[1-(0),6-(1,7),7-(6,30)]
   318       4.432021       4.432021       4.432021    6[1-(0),7-(5,6),7-(6,30)]
   319       4.471196       4.471196       4.471196    6[1-(0),6-(1,7),7-(6,30)]
   320        5.71305        5.71305        5.71305    6[1-(0),6-(1,7),7-(5,6)]
   321        6.07085        6.07085        6.07085    6[1-(0),7-(5,6),7-(6,30)]
   322       5.915455       5.915455       5.915455    6[1-(0),6-(1,7),7-(5,6)]
   323       5.381367       5.381367       5.381367    6[1-(0),6-(1,7),7-(6,30)]
   324      12.908228      12.908228      12.908228    6[1-(0),7-(6,30),7-(6,30)]
   325       0.130584       0.130584       0.130584    6[1-(0),6-(1,7),7-(6,30)]
   326       1.005497       1.005497       1.005497    6[1-(0),6-(1,7),7-(6,30)]
   327       8.874489       8.874489       8.874489    6[1-(0),7-(5,6),7-(6,30)]
   328        8.06748        8.06748        8.06748    6[1-(0),6-(1,7),7-(6,30)]
   329       7.230436       7.230436       7.230436    6[1-(0),6-(1,7),7-(5,6)]
   330       1.448177       1.448177       1.448177    6[6-(6,6),8-(0),8-(30)]
   331        1.22096        1.22096        1.22096    6[6-(1,6),6-(1,6),6-(8,8)]
   332       1.852987       1.852987       1.852987    6[1-(0),6-(1,6),6-(6,6)]
   333       1.628382       1.628382       1.628382    6[1-(0),6-(1,6),6-(6,6)]
   334       0.696013       0.696013       0.696013    6[6-(1,6),6-(1,6),6-(8,8)]
   335       0.080962       0.080962       0.080962    6[1-(0),6-(1,6),6-(6,6)]
   336       0.282061       0.282061       0.282061    6[1-(0),6-(1,6),6-(6,6)]
   337       0.406116       0.406116       0.406116    6[6-(6,6),8-(0),8-(30)]
   338       5.340886       5.340886       5.340886    6[1-(0),7-(5,6),7-(6,30)]
   339       4.191746       4.191746       4.191746    6[1-(0),6-(1,7),7-(5,6)]
   340       3.709891       3.709891       3.709891    6[1-(0),6-(1,7),7-(6,30)]
   341       8.626379       8.626379       8.626379    6[1-(0),7-(5,6),7-(6,30)]
   342       8.587204       8.587204       8.587204    6[1-(0),6-(1,7),7-(6,30)]
   343        7.34535        7.34535        7.34535    6[1-(0),6-(1,7),7-(5,6)]
   344        6.98755        6.98755        6.98755    6[1-(0),7-(5,6),7-(6,30)]
   345       7.142945       7.142945       7.142945    6[1-(0),6-(1,7),7-(5,6)]
   346       7.677033       7.677033       7.677033    6[1-(0),6-(1,7),7-(6,30)]
   347       0.150172       0.150172       0.150172    6[1-(0),7-(6,30),7-(6,30)]
   348      12.927816      12.927816      12.927816    6[1-(0),6-(1,7),7-(6,30)]
   349      12.052903      12.052903      12.052903    6[1-(0),6-(1,7),7-(6,30)]
   350       4.183911       4.183911       4.183911    6[1-(0),7-(5,6),7-(6,30)]
   351        4.99092        4.99092        4.99092    6[1-(0),6-(1,7),7-(6,30)]
   352       5.827964       5.827964       5.827964    6[1-(0),6-(1,7),7-(5,6)]
   353      11.610223      11.610223      11.610223    6[6-(6,6),8-(0),8-(30)]
   354       11.83744       11.83744       11.83744    6[6-(1,6),6-(1,6),6-(8,8)]
   355      11.205413      11.205413      11.205413    6[1-(0),6-(1,6),6-(6,6)]
   356      11.430018      11.430018      11.430018    6[1-(0),6-(1,6),6-(6,6)]
   357      12.362387      12.362387      12.362387    6[6-(1,6),6-(1,6),6-(8,8)]
   358      12.977438      12.977438      12.977438    6[1-(0),6-(1,6),6-(6,6)]
   359      12.776339      12.776339      12.776339    6[1-(0),6-(1,6),6-(6,6)]
   360      12.652284      12.652284      12.652284    6[6-(6,6),8-(0),8-(30)]
   361       2.667831       2.667831       2.667831    7[5-(7,7,7),6-(1,6),6-(1,7)]
   362       1.091682       1.091682       1.091682    7[6-(1,6),6-(1,7),30-(7,7,8)]
   363        2.53333        2.53333        2.53333    7[5-(7,7,7),6-(1,6),6-(1,7)]
   364       1.920891       1.920891       1.920891    7[6-(1,6),6-(1,7),30-(7,7,8)]
   365       4.710165       4.710165       4.710165    7[5-(7,7,7),6-(1,6),6-(1,7)]
   366       6.718547       6.718547       6.718547    7[6-(1,6),6-(1,7),30-(7,7,8)]
   367       4.697106       4.697106       4.697106    7[6-(1,6),6-(1,7),30-(7,7,8)]
   368       3.337727       3.337727       3.337727    7[6-(1,6),6-(1,7),30-(7,7,8)]
   369       3.840475       3.840475       3.840475    7[5-(7,7,7),6-(1,6),6-(1,7)]
   370       4.870783       4.870783       4.870783    7[6-(1,6),6-(1,7),30-(7,7,8)]
   371      10.390569      10.390569      10.390569    7[5-(7,7,7),6-(1,6),6-(1,7)]
   372      11.966718      11.966718      11.966718    7[6-(1,6),6-(1,7),30-(7,7,8)]
   373       10.52507       10.52507       10.52507    7[5-(7,7,7),6-(1,6),6-(1,7)]
   374      11.137509      11.137509      11.137509    7[6-(1,6),6-(1,7),30-(7,7,8)]
   375       8.348235       8.348235       8.348235    7[5-(7,7,7),6-(1,6),6-(1,7)]
   376       6.339853       6.339853       6.339853    7[6-(1,6),6-(1,7),30-(7,7,8)]
   377       8.361294       8.361294       8.361294    7[6-(1,6),6-(1,7),30-(7,7,8)]
   378       9.720673       9.720673       9.720673    7[6-(1,6),6-(1,7),30-(7,7,8)]
   379       9.217925       9.217925       9.217925    7[5-(7,7,7),6-(1,6),6-(1,7)]
   380       8.187617       8.187617       8.187617    7[6-(1,6),6-(1,7),30-(7,7,8)]
   381      11.772148      11.772148      11.772148    7[5-(7,7,7),6-(1,6),6-(1,7)]
   382      10.970362      10.970362      10.970362    7[6-(1,6),6-(1,7),30-(7,7,8)]
   383       0.779586       0.779586       0.779586    7[5-(7,7,7),6-(1,6),6-(1,7)]
   384       2.857178       2.857178       2.857178    7[6-(1,6),6-(1,7),30-(7,7,8)]
   385       0.124055       0.124055       0.124055    7[5-(7,7,7),6-(1,6),6-(1,7)]
   386       1.059036       1.059036       1.059036    7[6-(1,6),6-(1,7),30-(7,7,8)]
   387       7.178202       7.178202       7.178202    7[6-(1,6),6-(1,7),30-(7,7,8)]
   388       5.696074       5.696074       5.696074    7[6-(1,6),6-(1,7),30-(7,7,8)]
   389       11.86878       11.86878       11.86878    7[5-(7,7,7),6-(1,6),6-(1,7)]
   390      10.457167      10.457167      10.457167    7[6-(1,6),6-(1,7),30-(7,7,8)]
   391       1.286252       1.286252       1.286252    7[5-(7,7,7),6-(1,6),6-(1,7)]
   392       2.088038       2.088038       2.088038    7[6-(1,6),6-(1,7),30-(7,7,8)]
   393      12.278814      12.278814      12.278814    7[5-(7,7,7),6-(1,6),6-(1,7)]
   394      10.201222      10.201222      10.201222    7[6-(1,6),6-(1,7),30-(7,7,8)]
   395      12.934345      12.934345      12.934345    7[5-(7,7,7),6-(1,6),6-(1,7)]
   396      11.999364      11.999364      11.999364    7[6-(1,6),6-(1,7),30-(7,7,8)]
   397       5.880198       5.880198       5.880198    7[6-(1,6),6-(1,7),30-(7,7,8)]
   398       7.362326       7.362326       7.362326    7[6-(1,6),6-(1,7),30-(7,7,8)]
   399        1.18962        1.18962        1.18962    7[5-(7,7,7),6-(1,6),6-(1,7)]
   400       2.601233       2.601233       2.601233    7[6-(1,6),6-(1,7),30-(7,7,8)]
   401       3.861369       3.861369       3.861369    7[5-(7,7,7),6-(1,6),6-(1,7)]
   402       5.437518       5.437518       5.437518    7[6-(1,6),6-(1,7),30-(7,7,8)]
   403        3.99587        3.99587        3.99587    7[5-(7,7,7),6-(1,6),6-(1,7)]
   404       4.608309       4.608309       4.608309    7[6-(1,6),6-(1,7),30-(7,7,8)]
   405       1.819035       1.819035       1.819035    7[5-(7,7,7),6-(1,6),6-(1,7)]
   406      12.869053      12.869053      12.869053    7[6-(1,6),6-(1,7),30-(7,7,8)]
   407       1.832094       1.832094       1.832094    7[6-(1,6),6-(1,7),30-(7,7,8)]
   408       3.191473       3.191473       3.191473    7[6-(1,6),6-(1,7),30-(7,7,8)]
   409       2.688725       2.688725       2.688725    7[5-(7,7,7),6-(1,6),6-(1,7)]
   410       1.658417       1.658417       1.658417    7[6-(1,6),6-(1,7),30-(7,7,8)]
   411       9.197031       9.197031       9.197031    7[5-(7,7,7),6-(1,6),6-(1,7)]
   412       7.620882       7.620882       7.620882    7[6-(1,6),6-(1,7),30-(7,7,8)]
   413        9.06253        9.06253        9.06253    7[5-(7,7,7),6-(1,6),6-(1,7)]
   414       8.450091       8.450091       8.450091    7[6-(1,6),6-(1,7),30-(7,7,8)]
   415      11.239365      11.239365      11.239365    7[5-(7,7,7),6-(1,6),6-(1,7)]
   416       0.189347       0.189347       0.189347    7[6-(1,6),6-(1,7),30-(7,7,8)]
   417      11.226306      11.226306      11.226306    7[6-(1,6),6-(1,7),30-(7,7,8)]
   418       9.866927       9.866927       9.866927    7[6-(1,6),6-(1,7),30-(7,7,8)]
   419      10.369675      10.369675      10.369675    7[5-(7,7,7),6-(1,6),6-(1,7)]
   420      11.399983      11.399983      11.399983    7[6-(1,6),6-(1,7),30-(7,7,8)]
   421       7.815452       7.815452       7.815452    7[5-(7,7,7),6-(1,6),6-(1,7)]
   422       8.617238       8.617238       8.617238    7[6-(1,6),6-(1,7),30-(7,7,8)]
   423       5.749614       5.749614       5.749614    7[5-(7,7,7),6-(1,6),6-(1,7)]
   424       3.672022       3.672022       3.672022    7[6-(1,6),6-(1,7),30-(7,7,8)]
   425       6.405145       6.405145       6.405145    7[5-(7,7,7),6-(1,6),6-(1,7)]
   426       5.470164       5.470164       5.470164    7[6-(1,6),6-(1,7),30-(7,7,8)]
   427      12.409398      12.409398      12.409398    7[6-(1,6),6-(1,7),30-(7,7,8)]
   428       0.833126       0.833126       0.833126    7[6-(1,6),6-(1,7),30-(7,7,8)]
   429        7.71882        7.71882        7.71882    7[5-(7,7,7),6-(1,6),6-(1,7)]
   430       9.130433       9.130433       9.130433    7[6-(1,6),6-(1,7),30-(7,7,8)]
   431       5.242948       5.242948       5.242948    7[5-(7,7,7),6-(1,6),6-(1,7)]
   432       4.441162       4.441162       4.441162    7[6-(1,6),6-(1,7),30-(7,7,8)]
   433       7.308786       7.308786       7.308786    7[5-(7,7,7),6-(1,6),6-(1,7)]
   434       9.386378       9.386378       9.386378    7[6-(1,6),6-(1,7),30-(7,7,8)]
   435       6.653255       6.653255       6.653255    7[5-(7,7,7),6-(1,6),6-(1,7)]
   436       7.588236       7.588236       7.588236    7[6-(1,6),6-(1,7),30-(7,7,8)]
   437       0.649002       0.649002       0.649002    7[6-(1,6),6-(1,7),30-(7,7,8)]
   438      12.225274      12.225274      12.225274    7[6-(1,6),6-(1,7),30-(7,7,8)]
   439        5.33958        5.33958        5.33958    7[5-(7,7,7),6-(1,6),6-(1,7)]
   440       3.927967       3.927967       3.927967    7[6-(1,6),6-(1,7),30-(7,7,8)]
   441       4.230922       4.230922       4.230922    8[6-(6,8),30-(7,7,7)]
   442       2.615598       2.615598       2.615598    8[6-(6,8)]
   443       1.992712       1.992712       1.992712    8[6-(6,8),30-(7,7,7)]
   444       3.950166       3.950166       3.950166    8[6-(6,8)]
   445       8.827478       8.827478       8.827478    8[6-(6,8),30-(7,7,7)]
   446      10.442802      10.442802      10.442802    8[6-(6,8)]
   447      11.065688      11.065688      11.065688    8[6-(6,8),30-(7,7,7)]
   448       9.108234       9.108234       9.108234    8[6-(6,8)]
   449         5.4558         5.4558         5.4558    8[6-(6,8),30-(7,7,7)]
   450       6.917034       6.917034       6.917034    8[6-(6,8)]
   451       5.564184       5.564184       5.564184    8[6-(6,8),30-(7,7,7)]
   452       4.445079       4.445079       4.445079    8[6-(6,8)]
   453         7.6026         7.6026         7.6026    8[6-(6,8),30-(7,7,7)]
   454       6.141366       6.141366       6.141366    8[6-(6,8)]
   455       7.494216       7.494216       7.494216    8[6-(6,8),30-(7,7,7)]
   456       8.613321       8.613321       8.613321    8[6-(6,8)]
   457       2.298278       2.298278       2.298278    8[6-(6,8),30-(7,7,7)]
   458       3.913602       3.913602       3.913602    8[6-(6,8)]
   459       4.536488       4.536488       4.536488    8[6-(6,8),30-(7,7,7)]
   460       2.579034       2.579034       2.579034    8[6-(6,8)]
   461      10.760122      10.760122      10.760122    8[6-(6,8),30-(7,7,7)]
   462       9.144798       9.144798       9.144798    8[6-(6,8)]
   463       8.521912       8.521912       8.521912    8[6-(6,8),30-(7,7,7)]
   464      10.479366      10.479366      10.479366    8[6-(6,8)]
   465         1.0734         1.0734         1.0734    8[6-(6,8),30-(7,7,7)]
   466      12.670566      12.670566      12.670566    8[6-(6,8)]
   467       0.965016       0.965016       0.965016    8[6-(6,8),30-(7,7,7)]
   468       2.084121       2.084121       2.084121    8[6-(6,8)]
   469         11.985         11.985         11.985    8[6-(6,8),30-(7,7,7)]
   470       0.387834       0.387834       0.387834    8[6-(6,8)]
   471      12.093384      12.093384      12.093384    8[6-(6,8),30-(7,7,7)]
   472      10.974279      10.974279      10.974279    8[6-(6,8)]
