# Supplementary material for: A collection of forcefield precursors for metal–organic frameworks
Source: RSC Adv. 2019 Nov 13;9(63):36492–507. doi: 10.1039/c9ra07327b (PMC9075174; doi:10.1039/c9ra07327b)
Supplement: RA-009-C9RA07327B-s920 [file RA-009-C9RA07327B-s920.txt]

HABRIN_clean

12.489500    0.000000    0.000000
-5.548975    11.189124    0.000000
-2.778970    -4.480099    17.476114

     1      -2.006457      -2.006457      -2.006457    30[7-(6,6),7-(6,6),8-(6),8-(6)]
     2       2.361011       2.361011       2.361011    30[7-(6,6),7-(6,6),8-(6),8-(6)]
     3       6.168012       6.168012       6.168012    30[7-(6,6),7-(6,6),8-(6),8-(6)]
     4       1.800544       1.800544       1.800544    30[7-(6,6),7-(6,6),8-(6),8-(6)]
     5       7.533348       7.533348       7.533348    30[7-(6,6),7-(6,6),7-(6,6),7-(6,6)]
     6      -3.371793      -3.371793      -3.371793    30[7-(6,6),7-(6,6),7-(6,6),7-(6,6)]
     7       6.068989       6.068989       6.068989    5[7-(6,6),7-(6,6),7-(6,6),7-(6,6)]
     8       8.918736       8.918736       8.918736    5[7-(6,6),7-(6,6),7-(6,6),7-(6,6)]
     9      -1.907434      -1.907434      -1.907434    5[7-(6,6),7-(6,6),7-(6,6),7-(6,6)]
    10      -4.757181      -4.757181      -4.757181    5[7-(6,6),7-(6,6),7-(6,6),7-(6,6)]
    11       2.356722       2.356722       2.356722    1[6-(6,7)]
    12      -2.606023      -2.606023      -2.606023    1[6-(6,7)]
    13       10.52075       10.52075       10.52075    1[6-(7,7)]
    14       3.165144       3.165144       3.165144    1[6-(6,7)]
    15       1.913874       1.913874       1.913874    1[6-(6,7)]
    16       2.779309       2.779309       2.779309    1[6-(7,7)]
    17       8.850686       8.850686       8.850686    1[6-(7,7)]
    18        7.07221        7.07221        7.07221    1[6-(6,7)]
    19       4.620985       4.620985       4.620985    1[6-(6,7)]
    20       5.474665       5.474665       5.474665    1[6-(6,7)]
    21       3.788712       3.788712       3.788712    1[6-(6,7)]
    22        -1.2449        -1.2449        -1.2449    1[6-(7,7)]
    23      -0.598174      -0.598174      -0.598174    1[6-(6,6)]
    24       1.133163       1.133163       1.133163    1[6-(6,6)]
    25      -0.508207      -0.508207      -0.508207    1[6-(6,6)]
    26       0.446271       0.446271       0.446271    1[6-(6,6)]
    27       -2.68727       -2.68727       -2.68727    1[6-(6,7)]
    28       3.790707       3.790707       3.790707    1[6-(6,7)]
    29       7.909761       7.909761       7.909761    1[6-(7,7)]
    30       0.076971       0.076971       0.076971    1[6-(6,7)]
    31      -2.315531      -2.315531      -2.315531    1[6-(6,7)]
    32      -0.945239      -0.945239      -0.945239    1[6-(7,7)]
    33       9.074748       9.074748       9.074748    1[6-(7,7)]
    34       5.297373       5.297373       5.297373    1[6-(6,7)]
    35       6.124091       6.124091       6.124091    1[6-(6,7)]
    36       7.362874       7.362874       7.362874    1[6-(6,7)]
    37      -5.136289      -5.136289      -5.136289    1[6-(6,7)]
    38      -2.693342      -2.693342      -2.693342    1[6-(7,7)]
    39       2.072518       2.072518       2.072518    1[6-(6,6)]
    40      -0.091742      -0.091742      -0.091742    1[6-(6,6)]
    41       1.620737       1.620737       1.620737    1[6-(6,6)]
    42       0.521952       0.521952       0.521952    1[6-(6,6)]
    43       1.804833       1.804833       1.804833    1[6-(6,7)]
    44       6.767578       6.767578       6.767578    1[6-(6,7)]
    45      -6.359195      -6.359195      -6.359195    1[6-(7,7)]
    46       0.996411       0.996411       0.996411    1[6-(6,7)]
    47       2.247681       2.247681       2.247681    1[6-(6,7)]
    48       1.382246       1.382246       1.382246    1[6-(7,7)]
    49      -4.689131      -4.689131      -4.689131    1[6-(7,7)]
    50      -2.910655      -2.910655      -2.910655    1[6-(6,7)]
    51       -0.45943       -0.45943       -0.45943    1[6-(6,7)]
    52       -1.31311       -1.31311       -1.31311    1[6-(6,7)]
    53       5.921818       5.921818       5.921818    1[6-(6,7)]
    54       5.406455       5.406455       5.406455    1[6-(7,7)]
    55       4.759729       4.759729       4.759729    1[6-(6,6)]
    56       3.028392       3.028392       3.028392    1[6-(6,6)]
    57       4.669762       4.669762       4.669762    1[6-(6,6)]
    58       3.715284       3.715284       3.715284    1[6-(6,6)]
    59       6.848825       6.848825       6.848825    1[6-(6,7)]
    60       0.370848       0.370848       0.370848    1[6-(6,7)]
    61      -3.748206      -3.748206      -3.748206    1[6-(7,7)]
    62       4.084584       4.084584       4.084584    1[6-(6,7)]
    63       6.477086       6.477086       6.477086    1[6-(6,7)]
    64       5.106794       5.106794       5.106794    1[6-(7,7)]
    65      -4.913193      -4.913193      -4.913193    1[6-(7,7)]
    66      -1.135818      -1.135818      -1.135818    1[6-(6,7)]
    67      -1.962536      -1.962536      -1.962536    1[6-(6,7)]
    68      -3.201319      -3.201319      -3.201319    1[6-(6,7)]
    69      -3.191656      -3.191656      -3.191656    1[6-(6,7)]
    70       6.854897       6.854897       6.854897    1[6-(7,7)]
    71       2.089037       2.089037       2.089037    1[6-(6,6)]
    72       4.253297       4.253297       4.253297    1[6-(6,6)]
    73       2.540818       2.540818       2.540818    1[6-(6,6)]
    74       3.639603       3.639603       3.639603    1[6-(6,6)]
    75       8.117463       8.117463       8.117463    6[1-(0),6-(1,7),7-(5,6)]
    76       9.160338       9.160338       9.160338    6[1-(0),6-(1,7),7-(6,30)]
    77       8.013169       8.013169       8.013169    6[1-(0),7-(5,6),7-(6,30)]
    78       3.374207       3.374207       3.374207    6[1-(0),6-(1,7),7-(6,30)]
    79       2.735964       2.735964       2.735964    6[1-(0),6-(1,7),7-(5,6)]
    80       2.002484       2.002484       2.002484    6[1-(0),7-(5,6),7-(6,30)]
    81       8.465074       8.465074       8.465074    6[1-(0),7-(5,6),7-(6,30)]
    82       7.421977       7.421977       7.421977    6[1-(0),6-(1,7),7-(6,30)]
    83       7.600565       7.600565       7.600565    6[1-(0),6-(1,7),7-(5,6)]
    84       4.913502       4.913502       4.913502    6[1-(0),6-(1,7),7-(5,6)]
    85      -1.486099      -1.486099      -1.486099    6[1-(0),6-(1,7),7-(6,30)]
    86       -1.17407       -1.17407       -1.17407    6[1-(0),7-(5,6),7-(6,30)]
    87      -0.054349      -0.054349      -0.054349    6[6-(6,6),8-(0),8-(30)]
    88      -0.177109      -0.177109      -0.177109    6[1-(0),6-(1,6),6-(6,6)]
    89        0.19745        0.19745        0.19745    6[6-(1,6),6-(1,6),6-(8,8)]
    90       0.892345       0.892345       0.892345    6[1-(0),6-(1,6),6-(6,6)]
    91      -0.866034      -0.866034      -0.866034    6[6-(6,6),8-(0),8-(30)]
    92      -0.166456      -0.166456      -0.166456    6[6-(1,6),6-(1,6),6-(8,8)]
    93      -0.106562      -0.106562      -0.106562    6[1-(0),6-(1,6),6-(6,6)]
    94       0.436984       0.436984       0.436984    6[1-(0),6-(1,6),6-(6,6)]
    95       9.395649       9.395649       9.395649    6[1-(0),6-(1,7),7-(5,6)]
    96       9.117605       9.117605       9.117605    6[1-(0),6-(1,7),7-(6,30)]
    97       8.276934       8.276934       8.276934    6[1-(0),7-(5,6),7-(6,30)]
    98      -0.528938      -0.528938      -0.528938    6[1-(0),6-(1,7),7-(6,30)]
    99      -1.820812      -1.820812      -1.820812    6[1-(0),6-(1,7),7-(5,6)]
   100      -1.034261      -1.034261      -1.034261    6[1-(0),7-(5,6),7-(6,30)]
   101       8.219312       8.219312       8.219312    6[1-(0),7-(5,6),7-(6,30)]
   102       6.105677       6.105677       6.105677    6[1-(0),6-(1,7),7-(6,30)]
   103       6.562043       6.562043       6.562043    6[1-(0),6-(1,7),7-(5,6)]
   104       7.714791       7.714791       7.714791    6[1-(0),6-(1,7),7-(5,6)]
   105      -4.681699      -4.681699      -4.681699    6[1-(0),6-(1,7),7-(6,30)]
   106       -3.26925       -3.26925       -3.26925    6[1-(0),7-(5,6),7-(6,30)]
   107       1.514263       1.514263       1.514263    6[6-(6,6),8-(0),8-(30)]
   108       1.290684       1.290684       1.290684    6[1-(0),6-(1,6),6-(6,6)]
   109       0.959418       0.959418       0.959418    6[6-(1,6),6-(1,6),6-(8,8)]
   110       0.210407       0.210407       0.210407    6[1-(0),6-(1,6),6-(6,6)]
   111       1.816218       1.816218       1.816218    6[6-(6,6),8-(0),8-(30)]
   112       1.131071       1.131071       1.131071    6[6-(1,6),6-(1,6),6-(8,8)]
   113       1.125293       1.125293       1.125293    6[1-(0),6-(1,6),6-(6,6)]
   114       0.495162       0.495162       0.495162    6[1-(0),6-(1,6),6-(6,6)]
   115      -3.955908      -3.955908      -3.955908    6[1-(0),6-(1,7),7-(5,6)]
   116      -4.998783      -4.998783      -4.998783    6[1-(0),6-(1,7),7-(6,30)]
   117      -3.851614      -3.851614      -3.851614    6[1-(0),7-(5,6),7-(6,30)]
   118       0.787348       0.787348       0.787348    6[1-(0),6-(1,7),7-(6,30)]
   119       1.425591       1.425591       1.425591    6[1-(0),6-(1,7),7-(5,6)]
   120       2.159071       2.159071       2.159071    6[1-(0),7-(5,6),7-(6,30)]
   121      -4.303519      -4.303519      -4.303519    6[1-(0),7-(5,6),7-(6,30)]
   122      -3.260422      -3.260422      -3.260422    6[1-(0),6-(1,7),7-(6,30)]
   123       -3.43901       -3.43901       -3.43901    6[1-(0),6-(1,7),7-(5,6)]
   124      -0.751947      -0.751947      -0.751947    6[1-(0),6-(1,7),7-(5,6)]
   125       5.647654       5.647654       5.647654    6[1-(0),6-(1,7),7-(6,30)]
   126       5.335625       5.335625       5.335625    6[1-(0),7-(5,6),7-(6,30)]
   127       4.215904       4.215904       4.215904    6[6-(6,6),8-(0),8-(30)]
   128       4.338664       4.338664       4.338664    6[1-(0),6-(1,6),6-(6,6)]
   129       3.964105       3.964105       3.964105    6[6-(1,6),6-(1,6),6-(8,8)]
   130        3.26921        3.26921        3.26921    6[1-(0),6-(1,6),6-(6,6)]
   131       5.027589       5.027589       5.027589    6[6-(6,6),8-(0),8-(30)]
   132       4.328011       4.328011       4.328011    6[6-(1,6),6-(1,6),6-(8,8)]
   133       4.268117       4.268117       4.268117    6[1-(0),6-(1,6),6-(6,6)]
   134       3.724571       3.724571       3.724571    6[1-(0),6-(1,6),6-(6,6)]
   135      -5.234094      -5.234094      -5.234094    6[1-(0),6-(1,7),7-(5,6)]
   136       -4.95605       -4.95605       -4.95605    6[1-(0),6-(1,7),7-(6,30)]
   137      -4.115379      -4.115379      -4.115379    6[1-(0),7-(5,6),7-(6,30)]
   138       4.690493       4.690493       4.690493    6[1-(0),6-(1,7),7-(6,30)]
   139       5.982367       5.982367       5.982367    6[1-(0),6-(1,7),7-(5,6)]
   140       5.195816       5.195816       5.195816    6[1-(0),7-(5,6),7-(6,30)]
   141      -4.057757      -4.057757      -4.057757    6[1-(0),7-(5,6),7-(6,30)]
   142      -1.944122      -1.944122      -1.944122    6[1-(0),6-(1,7),7-(6,30)]
   143      -2.400488      -2.400488      -2.400488    6[1-(0),6-(1,7),7-(5,6)]
   144      -3.553236      -3.553236      -3.553236    6[1-(0),6-(1,7),7-(5,6)]
   145       8.843254       8.843254       8.843254    6[1-(0),6-(1,7),7-(6,30)]
   146       7.430805       7.430805       7.430805    6[1-(0),7-(5,6),7-(6,30)]
   147       2.647292       2.647292       2.647292    6[6-(6,6),8-(0),8-(30)]
   148       2.870871       2.870871       2.870871    6[1-(0),6-(1,6),6-(6,6)]
   149       3.202137       3.202137       3.202137    6[6-(1,6),6-(1,6),6-(8,8)]
   150       3.951148       3.951148       3.951148    6[1-(0),6-(1,6),6-(6,6)]
   151       2.345337       2.345337       2.345337    6[6-(6,6),8-(0),8-(30)]
   152       3.030484       3.030484       3.030484    6[6-(1,6),6-(1,6),6-(8,8)]
   153       3.036262       3.036262       3.036262    6[1-(0),6-(1,6),6-(6,6)]
   154       3.666393       3.666393       3.666393    6[1-(0),6-(1,6),6-(6,6)]
   155      -3.405392      -3.405392      -3.405392    7[6-(1,6),6-(1,7),30-(7,8,8)]
   156       7.370449       7.370449       7.370449    7[5-(7,7,7),6-(1,6),6-(1,7)]
   157       4.694148       4.694148       4.694148    7[6-(1,6),6-(1,7),30-(7,8,8)]
   158       0.837331       0.837331       0.837331    7[5-(7,7,7),6-(1,6),6-(1,7)]
   159       7.985096       7.985096       7.985096    7[6-(1,6),6-(1,7),30-(7,7,7)]
   160        8.26521        8.26521        8.26521    7[5-(7,7,7),6-(1,6),6-(1,7)]
   161      -0.400294      -0.400294      -0.400294    7[5-(7,7,7),6-(1,6),6-(1,7)]
   162      -1.835949      -1.835949      -1.835949    7[6-(1,6),6-(1,7),30-(7,7,7)]
   163       2.829521       2.829521       2.829521    7[6-(1,6),6-(1,7),30-(7,8,8)]
   164       8.869147       8.869147       8.869147    7[5-(7,7,7),6-(1,6),6-(1,7)]
   165      -0.026994      -0.026994      -0.026994    7[6-(1,6),6-(1,7),30-(7,8,8)]
   166      -2.152779      -2.152779      -2.152779    7[5-(7,7,7),6-(1,6),6-(1,7)]
   167       7.176844       7.176844       7.176844    7[6-(1,6),6-(1,7),30-(7,7,7)]
   168       7.939353       7.939353       7.939353    7[5-(7,7,7),6-(1,6),6-(1,7)]
   169      -3.851818      -3.851818      -3.851818    7[5-(7,7,7),6-(1,6),6-(1,7)]
   170      -3.707718      -3.707718      -3.707718    7[6-(1,6),6-(1,7),30-(7,7,7)]
   171       7.566947       7.566947       7.566947    7[6-(1,6),6-(1,7),30-(7,8,8)]
   172      -3.208894      -3.208894      -3.208894    7[5-(7,7,7),6-(1,6),6-(1,7)]
   173      -0.532593      -0.532593      -0.532593    7[6-(1,6),6-(1,7),30-(7,8,8)]
   174       3.324224       3.324224       3.324224    7[5-(7,7,7),6-(1,6),6-(1,7)]
   175      -3.823541      -3.823541      -3.823541    7[6-(1,6),6-(1,7),30-(7,7,7)]
   176      -4.103655      -4.103655      -4.103655    7[5-(7,7,7),6-(1,6),6-(1,7)]
   177       4.561849       4.561849       4.561849    7[5-(7,7,7),6-(1,6),6-(1,7)]
   178       5.997504       5.997504       5.997504    7[6-(1,6),6-(1,7),30-(7,7,7)]
   179       1.332034       1.332034       1.332034    7[6-(1,6),6-(1,7),30-(7,8,8)]
   180      -4.707592      -4.707592      -4.707592    7[5-(7,7,7),6-(1,6),6-(1,7)]
   181       4.188549       4.188549       4.188549    7[6-(1,6),6-(1,7),30-(7,8,8)]
   182       6.314334       6.314334       6.314334    7[5-(7,7,7),6-(1,6),6-(1,7)]
   183      -3.015289      -3.015289      -3.015289    7[6-(1,6),6-(1,7),30-(7,7,7)]
   184      -3.777798      -3.777798      -3.777798    7[5-(7,7,7),6-(1,6),6-(1,7)]
   185       8.013373       8.013373       8.013373    7[5-(7,7,7),6-(1,6),6-(1,7)]
   186       7.869273       7.869273       7.869273    7[6-(1,6),6-(1,7),30-(7,7,7)]
   187      -0.546766      -0.546766      -0.546766    8[6-(6,8)]
   188       0.340588       0.340588       0.340588    8[6-(6,8),30-(7,7,8)]
   189      -1.089825      -1.089825      -1.089825    8[6-(6,8)]
   190      -1.190361      -1.190361      -1.190361    8[6-(6,8),30-(7,7,8)]
   191       2.302511       2.302511       2.302511    8[6-(6,8)]
   192       1.169834       1.169834       1.169834    8[6-(6,8),30-(7,7,8)]
   193       2.685787       2.685787       2.685787    8[6-(6,8)]
   194        1.49116        1.49116        1.49116    8[6-(6,8),30-(7,7,8)]
   195       4.708321       4.708321       4.708321    8[6-(6,8)]
   196       3.820967       3.820967       3.820967    8[6-(6,8),30-(7,7,8)]
   197        5.25138        5.25138        5.25138    8[6-(6,8)]
   198       5.351916       5.351916       5.351916    8[6-(6,8),30-(7,7,8)]
   199       1.859044       1.859044       1.859044    8[6-(6,8)]
   200       2.991721       2.991721       2.991721    8[6-(6,8),30-(7,7,8)]
   201       1.475768       1.475768       1.475768    8[6-(6,8)]
   202       2.670395       2.670395       2.670395    8[6-(6,8),30-(7,7,8)]
