# Supplementary material for: A collection of forcefield precursors for metal–organic frameworks
Source: RSC Adv. 2019 Nov 13;9(63):36492–507. doi: 10.1039/c9ra07327b (PMC9075174; doi:10.1039/c9ra07327b)
Supplement: RA-009-C9RA07327B-s921 [file RA-009-C9RA07327B-s921.txt]

HADQUA_clean

23.530300    0.000000    0.000000
-7.843348    22.184610    0.000000
-7.843348    -11.092124    19.212540

     1       6.450596       6.450596       6.450596    30[7-(6,6),7-(6,6),7-(6,6),7-(6,6),7-(6,6),7-(6,6)]
     2       5.693301       5.693301       5.693301    30[7-(6,6),7-(6,6),7-(6,6),7-(6,6),7-(6,6),7-(6,6)]
     3      -9.993523      -9.993523      -9.993523    30[7-(6,6),7-(6,6),7-(6,6),7-(6,6),7-(6,6),7-(6,6)]
     4      -2.150118      -2.150118      -2.150118    30[7-(6,6),7-(6,6),7-(6,6),7-(6,6),7-(6,6),7-(6,6)]
     5      18.215746      18.215746      18.215746    30[7-(6,6),7-(6,6),7-(6,6),7-(6,6),7-(6,6),7-(6,6)]
     6       1.771627       1.771627       1.771627    30[7-(6,6),7-(6,6),7-(6,6),7-(6,6),7-(6,6),7-(6,6)]
     7       9.615032       9.615032       9.615032    30[7-(6,6),7-(6,6),7-(6,6),7-(6,6),7-(6,6),7-(6,6)]
     8      -6.071849      -6.071849      -6.071849    30[7-(6,6),7-(6,6),7-(6,6),7-(6,6),7-(6,6),7-(6,6)]
     9       9.804345       9.804345       9.804345    30[7-(6,6),7-(6,6),7-(6,6),7-(6,6)]
    10      13.726083      13.726083      13.726083    30[7-(6,6),7-(6,6),7-(6,6),7-(6,6)]
    11      -5.882447      -5.882447      -5.882447    30[7-(6,6),7-(6,6),7-(6,6),7-(6,6)]
    12       5.882703       5.882703       5.882703    30[7-(6,6),7-(6,6),7-(6,6),7-(6,6)]
    13       1.960933       1.960933       1.960933    30[7-(6,6),7-(6,6),7-(6,6),7-(6,6)]
    14      -1.960805      -1.960805      -1.960805    30[7-(6,6),7-(6,6),7-(6,6),7-(6,6)]
    15       9.098393       9.098393       9.098393    1[6-(6,7)]
    16      10.521205      10.521205      10.521205    1[6-(6,6)]
    17       9.958059       9.958059       9.958059    1[6-(6,6)]
    18      -4.119283      -4.119283      -4.119283    1[6-(6,7)]
    19       2.738941       2.738941       2.738941    1[6-(6,6)]
    20       3.939001       3.939001       3.939001    1[6-(6,6)]
    21       7.363469       7.363469       7.363469    1[6-(7,7)]
    22       4.382974       4.382974       4.382974    1[6-(6,7)]
    23       5.131235       5.131235       5.131235    1[6-(6,6)]
    24       7.354062       7.354062       7.354062    1[6-(6,6)]
    25       8.110172       8.110172       8.110172    1[6-(6,7)]
    26      10.340839      10.340839      10.340839    1[6-(6,6)]
    27      11.371464      11.371464      11.371464    1[6-(6,6)]
    28      12.154236      12.154236      12.154236    1[6-(7,7)]
    29      -9.182975      -9.182975      -9.182975    1[6-(6,7)]
    30      -9.215923      -9.215923      -9.215923    1[6-(6,6)]
    31      13.917482      13.917482      13.917482    1[6-(6,6)]
    32      13.239805      13.239805      13.239805    1[6-(6,7)]
    33      13.108018      13.108018      13.108018    1[6-(6,6)]
    34      13.097029      13.097029      13.097029    1[6-(6,6)]
    35      13.098591      13.098591      13.098591    1[6-(7,7)]
    36      -4.298136      -4.298136      -4.298136    1[6-(6,7)]
    37      17.094038      17.094038      17.094038    1[6-(6,6)]
    38      15.831254      15.831254      15.831254    1[6-(6,6)]
    39      -1.543486      -1.543486      -1.543486    1[6-(6,7)]
    40      -2.657242      -2.657242      -2.657242    1[6-(6,6)]
    41      -4.876938      -4.876938      -4.876938    1[6-(6,6)]
    42      14.444559      14.444559      14.444559    1[6-(7,7)]
    43       1.255038       1.255038       1.255038    1[6-(6,7)]
    44       2.677827       2.677827       2.677827    1[6-(6,6)]
    45      -5.728696      -5.728696      -5.728696    1[6-(6,6)]
    46     -11.962646     -11.962646     -11.962646    1[6-(6,7)]
    47     -12.947797     -12.947797     -12.947797    1[6-(6,6)]
    48     -11.747763     -11.747763     -11.747763    1[6-(6,6)]
    49      -8.323336      -8.323336      -8.323336    1[6-(7,7)]
    50       -3.46046       -3.46046       -3.46046    1[6-(6,7)]
    51     -10.555558     -10.555558     -10.555558    1[6-(6,6)]
    52       -8.33273       -8.33273       -8.33273    1[6-(6,6)]
    53       0.266774       0.266774       0.266774    1[6-(6,7)]
    54       2.497448       2.497448       2.497448    1[6-(6,6)]
    55       3.528063       3.528063       3.528063    1[6-(6,6)]
    56      -3.532541      -3.532541      -3.532541    1[6-(7,7)]
    57       6.503856       6.503856       6.503856    1[6-(6,7)]
    58       6.470931       6.470931       6.470931    1[6-(6,6)]
    59       6.074065       6.074065       6.074065    1[6-(6,6)]
    60       5.396344       5.396344       5.396344    1[6-(6,7)]
    61       5.264584       5.264584       5.264584    1[6-(6,6)]
    62       5.253621       5.253621       5.253621    1[6-(6,6)]
    63       5.255224       5.255224       5.255224    1[6-(7,7)]
    64      11.388773      11.388773      11.388773    1[6-(6,7)]
    65       9.250659       9.250659       9.250659    1[6-(6,6)]
    66       7.987873       7.987873       7.987873    1[6-(6,6)]
    67      -9.386912      -9.386912      -9.386912    1[6-(6,7)]
    68      13.029625      13.029625      13.029625    1[6-(6,6)]
    69       10.80994       10.80994       10.80994    1[6-(6,6)]
    70       6.601165       6.601165       6.601165    1[6-(7,7)]
    71      -6.588327      -6.588327      -6.588327    1[6-(6,7)]
    72      -5.165532      -5.165532      -5.165532    1[6-(6,6)]
    73       2.114662       2.114662       2.114662    1[6-(6,6)]
    74       3.724072       3.724072       3.724072    1[6-(6,7)]
    75      -5.104407      -5.104407      -5.104407    1[6-(6,6)]
    76      -3.904365      -3.904365      -3.904365    1[6-(6,6)]
    77      -0.479932      -0.479932      -0.479932    1[6-(7,7)]
    78     -11.303826     -11.303826     -11.303826    1[6-(6,7)]
    79      -2.712199      -2.712199      -2.712199    1[6-(6,6)]
    80      -0.489366      -0.489366      -0.489366    1[6-(6,6)]
    81      -7.576659      -7.576659      -7.576659    1[6-(6,7)]
    82      -5.345984      -5.345984      -5.345984    1[6-(6,6)]
    83      -4.315341      -4.315341      -4.315341    1[6-(6,6)]
    84       4.310813       4.310813       4.310813    1[6-(7,7)]
    85      -1.339601      -1.339601      -1.339601    1[6-(6,7)]
    86      -1.372555      -1.372555      -1.372555    1[6-(6,6)]
    87      -1.769427      -1.769427      -1.769427    1[6-(6,6)]
    88      -2.447047      -2.447047      -2.447047    1[6-(6,7)]
    89      -2.578808      -2.578808      -2.578808    1[6-(6,6)]
    90      -2.589799      -2.589799      -2.589799    1[6-(6,6)]
    91      -2.588258      -2.588258      -2.588258    1[6-(7,7)]
    92       3.545314       3.545314       3.545314    1[6-(6,7)]
    93       1.407194       1.407194       1.407194    1[6-(6,6)]
    94       0.144387       0.144387       0.144387    1[6-(6,6)]
    95        6.29989        6.29989        6.29989    1[6-(6,7)]
    96       5.186108       5.186108       5.186108    1[6-(6,6)]
    97       2.966414       2.966414       2.966414    1[6-(6,6)]
    98      -1.242368      -1.242368      -1.242368    1[6-(7,7)]
    99       5.176823       5.176823       5.176823    1[6-(6,7)]
   100       6.599618       6.599618       6.599618    1[6-(6,6)]
   101      13.879812      13.879812      13.879812    1[6-(6,6)]
   102      15.489222      15.489222      15.489222    1[6-(6,7)]
   103       6.660743       6.660743       6.660743    1[6-(6,6)]
   104       7.860785       7.860785       7.860785    1[6-(6,6)]
   105      11.285218      11.285218      11.285218    1[6-(7,7)]
   106       0.461324       0.461324       0.461324    1[6-(6,7)]
   107       9.052951       9.052951       9.052951    1[6-(6,6)]
   108      11.275784      11.275784      11.275784    1[6-(6,6)]
   109       4.188491       4.188491       4.188491    1[6-(6,7)]
   110       6.419166       6.419166       6.419166    1[6-(6,6)]
   111       7.449809       7.449809       7.449809    1[6-(6,6)]
   112      16.075963      16.075963      16.075963    1[6-(7,7)]
   113      10.425549      10.425549      10.425549    1[6-(6,7)]
   114      10.392595      10.392595      10.392595    1[6-(6,6)]
   115       9.995723       9.995723       9.995723    1[6-(6,6)]
   116       9.318103       9.318103       9.318103    1[6-(6,7)]
   117       9.186342       9.186342       9.186342    1[6-(6,6)]
   118       9.175351       9.175351       9.175351    1[6-(6,6)]
   119       9.176892       9.176892       9.176892    1[6-(7,7)]
   120      15.310464      15.310464      15.310464    1[6-(6,7)]
   121      13.172344      13.172344      13.172344    1[6-(6,6)]
   122      11.909537      11.909537      11.909537    1[6-(6,6)]
   123       18.06504       18.06504       18.06504    1[6-(6,7)]
   124      16.951258      16.951258      16.951258    1[6-(6,6)]
   125      14.731564      14.731564      14.731564    1[6-(6,6)]
   126      10.522782      10.522782      10.522782    1[6-(7,7)]
   127      20.863543      20.863543      20.863543    1[6-(6,7)]
   128      -1.243945      -1.243945      -1.243945    1[6-(6,6)]
   129      -1.807091      -1.807091      -1.807091    1[6-(6,6)]
   130       7.645867       7.645867       7.645867    1[6-(6,7)]
   131      14.504091      14.504091      14.504091    1[6-(6,6)]
   132      15.704151      15.704151      15.704151    1[6-(6,6)]
   133      -4.401681      -4.401681      -4.401681    1[6-(7,7)]
   134      16.148124      16.148124      16.148124    1[6-(6,7)]
   135      16.896385      16.896385      16.896385    1[6-(6,6)]
   136      -4.411088      -4.411088      -4.411088    1[6-(6,6)]
   137      -3.654978      -3.654978      -3.654978    1[6-(6,7)]
   138      -1.424311      -1.424311      -1.424311    1[6-(6,6)]
   139      -0.393686      -0.393686      -0.393686    1[6-(6,6)]
   140       0.389086       0.389086       0.389086    1[6-(7,7)]
   141       2.582175       2.582175       2.582175    1[6-(6,7)]
   142       2.549227       2.549227       2.549227    1[6-(6,6)]
   143       2.152332       2.152332       2.152332    1[6-(6,6)]
   144       1.474655       1.474655       1.474655    1[6-(6,7)]
   145       1.342868       1.342868       1.342868    1[6-(6,6)]
   146       1.331879       1.331879       1.331879    1[6-(6,6)]
   147       1.333441       1.333441       1.333441    1[6-(7,7)]
   148       7.467014       7.467014       7.467014    1[6-(6,7)]
   149       5.328888       5.328888       5.328888    1[6-(6,6)]
   150       4.066104       4.066104       4.066104    1[6-(6,6)]
   151      10.221664      10.221664      10.221664    1[6-(6,7)]
   152       9.107908       9.107908       9.107908    1[6-(6,6)]
   153       6.888212       6.888212       6.888212    1[6-(6,6)]
   154       2.679409       2.679409       2.679409    1[6-(7,7)]
   155      13.020188      13.020188      13.020188    1[6-(6,7)]
   156      14.442977      14.442977      14.442977    1[6-(6,6)]
   157       6.036454       6.036454       6.036454    1[6-(6,6)]
   158      -0.197496      -0.197496      -0.197496    1[6-(6,7)]
   159      -1.182647      -1.182647      -1.182647    1[6-(6,6)]
   160       0.017387       0.017387       0.017387    1[6-(6,6)]
   161       3.441814       3.441814       3.441814    1[6-(7,7)]
   162        8.30469        8.30469        8.30469    1[6-(6,7)]
   163       1.209592       1.209592       1.209592    1[6-(6,6)]
   164        3.43242        3.43242        3.43242    1[6-(6,6)]
   165      12.031924      12.031924      12.031924    1[6-(6,7)]
   166      14.262598      14.262598      14.262598    1[6-(6,6)]
   167      15.293213      15.293213      15.293213    1[6-(6,6)]
   168       8.232609       8.232609       8.232609    1[6-(7,7)]
   169      -5.261294      -5.261294      -5.261294    1[6-(6,7)]
   170      -5.294219      -5.294219      -5.294219    1[6-(6,6)]
   171      -5.691085      -5.691085      -5.691085    1[6-(6,6)]
   172      17.161494      17.161494      17.161494    1[6-(6,7)]
   173      -6.500566      -6.500566      -6.500566    1[6-(6,6)]
   174      -6.511529      -6.511529      -6.511529    1[6-(6,6)]
   175      -6.509926      -6.509926      -6.509926    1[6-(7,7)]
   176      -0.376377      -0.376377      -0.376377    1[6-(6,7)]
   177      -2.514491      -2.514491      -2.514491    1[6-(6,6)]
   178      -3.777277      -3.777277      -3.777277    1[6-(6,6)]
   179       2.378238       2.378238       2.378238    1[6-(6,7)]
   180       1.264475       1.264475       1.264475    1[6-(6,6)]
   181       -0.95521       -0.95521       -0.95521    1[6-(6,6)]
   182      -5.163985      -5.163985      -5.163985    1[6-(7,7)]
   183       8.850545       8.850545       8.850545    6[1-(0),6-(1,6),7-(6,30)]
   184        9.70235        9.70235        9.70235    6[1-(0),6-(1,6),6-(1,7)]
   185       9.369796       9.369796       9.369796    6[1-(0),6-(1,6),6-(6,6)]
   186       8.136807       8.136807       8.136807    6[6-(1,6),6-(6,7),6-(6,7)]
   187       7.330493       7.330493       7.330493    6[6-(6,6),6-(6,7),7-(6,30)]
   188       4.193108       4.193108       4.193108    6[1-(0),6-(1,6),7-(6,30)]
   189       3.603289       3.603289       3.603289    6[1-(0),6-(1,6),6-(1,7)]
   190       4.304501       4.304501       4.304501    6[1-(0),6-(1,6),6-(6,6)]
   191       5.574982       5.574982       5.574982    6[6-(1,6),6-(6,7),6-(6,7)]
   192       6.072091       6.072091       6.072091    6[6-(6,6),6-(6,7),7-(6,30)]
   193       7.250518       7.250518       7.250518    6[1-(0),7-(6),7-(6,30)]
   194       6.398708       6.398708       6.398708    6[6-(6,6),6-(6,7),7-(6)]
   195       7.637971       7.637971       7.637971    6[6-(6,6),6-(6,7),7-(6,30)]
   196       5.308498       5.308498       5.308498    6[1-(0),6-(1,6),7-(6,30)]
   197       5.749297       5.749297       5.749297    6[1-(0),6-(1,6),6-(1,7)]
   198       7.051306       7.051306       7.051306    6[1-(0),6-(1,6),6-(6,6)]
   199       7.979967       7.979967       7.979967    6[6-(1,6),6-(6,7),6-(6,7)]
   200       7.427791       7.427791       7.427791    6[6-(6,6),6-(6,7),7-(6,30)]
   201       8.497636       8.497636       8.497636    6[1-(0),6-(1,6),7-(6,30)]
   202       9.846704       9.846704       9.846704    6[1-(0),6-(1,6),6-(1,7)]
   203      10.450647      10.450647      10.450647    6[1-(0),6-(1,6),6-(6,6)]
   204       9.657049       9.657049       9.657049    6[6-(1,6),6-(6,7),6-(6,7)]
   205       8.297157       8.297157       8.297157    6[6-(6,6),6-(6,7),7-(6,30)]
   206      11.391856      11.391856      11.391856    6[1-(0),7-(6),7-(6,30)]
   207      10.172988      10.172988      10.172988    6[6-(6,6),6-(6,7),7-(6)]
   208       9.366685       9.366685       9.366685    6[6-(6,6),6-(6,7),7-(6,30)]
   209      -9.361812      -9.361812      -9.361812    6[1-(0),6-(1,6),7-(6,30)]
   210      -9.369659      -9.369659      -9.369659    6[1-(0),6-(1,6),6-(1,7)]
   211       13.93474       13.93474       13.93474    6[1-(0),6-(1,6),6-(6,6)]
   212      13.718254      13.718254      13.718254    6[6-(1,6),6-(6,7),6-(6,7)]
   213      13.724534      13.724534      13.724534    6[6-(6,6),6-(6,7),7-(6,30)]
   214      13.294706      13.294706      13.294706    6[1-(0),6-(1,6),7-(6,30)]
   215      13.184887      13.184887      13.184887    6[1-(0),6-(1,6),6-(1,7)]
   216      13.189588      13.189588      13.189588    6[1-(0),6-(1,6),6-(6,6)]
   217      13.340345      13.340345      13.340345    6[6-(1,6),6-(6,7),6-(6,7)]
   218      13.504284      13.504284      13.504284    6[6-(6,6),6-(6,7),7-(6,30)]
   219      13.198993      13.198993      13.198993    6[1-(0),7-(6),7-(6,30)]
   220      13.341753      13.341753      13.341753    6[6-(6,6),6-(6,7),7-(6)]
   221      13.482941      13.482941      13.482941    6[6-(6,6),6-(6,7),7-(6,30)]
   222      -4.796975      -4.796975      -4.796975    6[1-(0),6-(1,6),7-(6,30)]
   223      17.448567      17.448567      17.448567    6[1-(0),6-(1,6),6-(1,7)]
   224      16.705014      16.705014      16.705014    6[1-(0),6-(1,6),6-(6,6)]
   225      -6.304473      -6.304473      -6.304473    6[6-(1,6),6-(6,7),6-(6,7)]
   226      -4.952262      -4.952262      -4.952262    6[6-(6,6),6-(6,7),7-(6,30)]
   227      -2.454894      -2.454894      -2.454894    6[1-(0),6-(1,6),7-(6,30)]
   228      -3.104324      -3.104324      -3.104324    6[1-(0),6-(1,6),6-(1,7)]
   229      -4.414179      -4.414179      -4.414179    6[1-(0),6-(1,6),6-(6,6)]
   230       -5.04182       -5.04182       -5.04182    6[6-(1,6),6-(6,7),6-(6,7)]
   231      -4.342976      -4.342976      -4.342976    6[6-(6,6),6-(6,7),7-(6,30)]
   232      -8.310811      -8.310811      -8.310811    6[1-(0),7-(6),7-(6,30)]
   233      -6.382893      -6.382893      -6.382893    6[6-(6,6),6-(6,7),7-(6)]
   234      -6.957041      -6.957041      -6.957041    6[6-(6,6),6-(6,7),7-(6,30)]
   235       1.007179       1.007179       1.007179    6[1-(0),6-(1,6),7-(6,30)]
   236        1.85897        1.85897        1.85897    6[1-(0),6-(1,6),6-(1,7)]
   237       -6.31695       -6.31695       -6.31695    6[1-(0),6-(1,6),6-(6,6)]
   238      -7.549942      -7.549942      -7.549942    6[6-(1,6),6-(6,7),6-(6,7)]
   239       -8.35624       -8.35624       -8.35624    6[6-(6,6),6-(6,7),7-(6,30)]
   240     -11.493613     -11.493613     -11.493613    6[1-(0),6-(1,6),7-(6,30)]
   241     -12.083449     -12.083449     -12.083449    6[1-(0),6-(1,6),6-(1,7)]
   242     -11.382253     -11.382253     -11.382253    6[1-(0),6-(1,6),6-(6,6)]
   243      -10.11177      -10.11177      -10.11177    6[6-(1,6),6-(6,7),6-(6,7)]
   244      -9.614644      -9.614644      -9.614644    6[6-(6,6),6-(6,7),7-(6,30)]
   245      -8.436275      -8.436275      -8.436275    6[1-(0),7-(6),7-(6,30)]
   246      -9.288059      -9.288059      -9.288059    6[6-(6,6),6-(6,7),7-(6)]
   247      -8.048794      -8.048794      -8.048794    6[6-(6,6),6-(6,7),7-(6,30)]
   248      -2.534935      -2.534935      -2.534935    6[1-(0),6-(1,6),7-(6,30)]
   249       -9.93749       -9.93749       -9.93749    6[1-(0),6-(1,6),6-(1,7)]
   250      -8.635481      -8.635481      -8.635481    6[1-(0),6-(1,6),6-(6,6)]
   251       0.136537       0.136537       0.136537    6[6-(1,6),6-(6,7),6-(6,7)]
   252      -0.415633      -0.415633      -0.415633    6[6-(6,6),6-(6,7),7-(6,30)]
   253       0.654234       0.654234       0.654234    6[1-(0),6-(1,6),7-(6,30)]
   254       2.003306       2.003306       2.003306    6[1-(0),6-(1,6),6-(1,7)]
   255       2.607243       2.607243       2.607243    6[1-(0),6-(1,6),6-(6,6)]
   256       1.813636       1.813636       1.813636    6[6-(1,6),6-(6,7),6-(6,7)]
   257       0.453741       0.453741       0.453741    6[6-(6,6),6-(6,7),7-(6,30)]
   258       3.548428       3.548428       3.548428    6[1-(0),7-(6),7-(6,30)]
   259       2.329569       2.329569       2.329569    6[6-(6,6),6-(6,7),7-(6)]
   260       1.523256       1.523256       1.523256    6[6-(6,6),6-(6,7),7-(6,30)]
   261       6.325031       6.325031       6.325031    6[1-(0),6-(1,6),7-(6,30)]
   262       6.317198       6.317198       6.317198    6[1-(0),6-(1,6),6-(1,7)]
   263       6.091313       6.091313       6.091313    6[1-(0),6-(1,6),6-(6,6)]
   264       5.874831       5.874831       5.874831    6[6-(1,6),6-(6,7),6-(6,7)]
   265       5.881095       5.881095       5.881095    6[6-(6,6),6-(6,7),7-(6,30)]
   266       5.451255       5.451255       5.451255    6[1-(0),6-(1,6),7-(6,30)]
   267       5.341453       5.341453       5.341453    6[1-(0),6-(1,6),6-(1,7)]
   268        5.34617        5.34617        5.34617    6[1-(0),6-(1,6),6-(6,6)]
   269       5.496925       5.496925       5.496925    6[6-(1,6),6-(6,7),6-(6,7)]
   270       5.660847       5.660847       5.660847    6[6-(6,6),6-(6,7),7-(6,30)]
   271       5.355614       5.355614       5.355614    6[1-(0),7-(6),7-(6,30)]
   272       5.498348       5.498348       5.498348    6[6-(6,6),6-(6,7),7-(6)]
   273       5.639534       5.639534       5.639534    6[6-(6,6),6-(6,7),7-(6,30)]
   274      10.889934      10.889934      10.889934    6[1-(0),6-(1,6),7-(6,30)]
   275       9.605183       9.605183       9.605183    6[1-(0),6-(1,6),6-(1,7)]
   276       8.861629       8.861629       8.861629    6[1-(0),6-(1,6),6-(6,6)]
   277       9.382433       9.382433       9.382433    6[6-(1,6),6-(6,7),6-(6,7)]
   278      10.734638      10.734638      10.734638    6[6-(6,6),6-(6,7),7-(6,30)]
   279      13.231984      13.231984      13.231984    6[1-(0),6-(1,6),7-(6,30)]
   280       12.58255       12.58255       12.58255    6[1-(0),6-(1,6),6-(1,7)]
   281        11.2727        11.2727        11.2727    6[1-(0),6-(1,6),6-(6,6)]
   282      10.645069      10.645069      10.645069    6[6-(1,6),6-(6,7),6-(6,7)]
   283      11.343916      11.343916      11.343916    6[6-(6,6),6-(6,7),7-(6,30)]
   284       7.376093       7.376093       7.376093    6[1-(0),7-(6),7-(6,30)]
   285       9.304002       9.304002       9.304002    6[6-(6,6),6-(6,7),7-(6)]
   286       8.729864       8.729864       8.729864    6[6-(6,6),6-(6,7),7-(6,30)]
   287      -6.836178      -6.836178      -6.836178    6[1-(0),6-(1,6),7-(6,30)]
   288      -5.984383      -5.984383      -5.984383    6[1-(0),6-(1,6),6-(1,7)]
   289       1.526406       1.526406       1.526406    6[1-(0),6-(1,6),6-(6,6)]
   290       0.293424       0.293424       0.293424    6[6-(1,6),6-(6,7),6-(6,7)]
   291      -0.512879      -0.512879      -0.512879    6[6-(6,6),6-(6,7),7-(6,30)]
   292       -3.65024       -3.65024       -3.65024    6[1-(0),6-(1,6),7-(6,30)]
   293      -4.240064      -4.240064      -4.240064    6[1-(0),6-(1,6),6-(1,7)]
   294      -3.538863      -3.538863      -3.538863    6[1-(0),6-(1,6),6-(6,6)]
   295      -2.268388      -2.268388      -2.268388    6[6-(1,6),6-(6,7),6-(6,7)]
   296      -1.771274      -1.771274      -1.771274    6[6-(6,6),6-(6,7),7-(6,30)]
   297      -0.592878      -0.592878      -0.592878    6[1-(0),7-(6),7-(6,30)]
   298      -1.444673      -1.444673      -1.444673    6[6-(6,6),6-(6,7),7-(6)]
   299      -0.205415      -0.205415      -0.205415    6[6-(6,6),6-(6,7),7-(6,30)]
   300       -10.3783       -10.3783       -10.3783    6[1-(0),6-(1,6),7-(6,30)]
   301      -2.094141      -2.094141      -2.094141    6[1-(0),6-(1,6),6-(1,7)]
   302      -0.792129      -0.792129      -0.792129    6[1-(0),6-(1,6),6-(6,6)]
   303      -7.706821      -7.706821      -7.706821    6[6-(1,6),6-(6,7),6-(6,7)]
   304      -8.259008      -8.259008      -8.259008    6[6-(6,6),6-(6,7),7-(6,30)]
   305      -7.189187      -7.189187      -7.189187    6[1-(0),6-(1,6),7-(6,30)]
   306      -5.840115      -5.840115      -5.840115    6[1-(0),6-(1,6),6-(1,7)]
   307      -5.236162      -5.236162      -5.236162    6[1-(0),6-(1,6),6-(6,6)]
   308      -6.029753      -6.029753      -6.029753    6[6-(1,6),6-(6,7),6-(6,7)]
   309       -7.38965       -7.38965       -7.38965    6[6-(6,6),6-(6,7),7-(6,30)]
   310      -4.294921      -4.294921      -4.294921    6[1-(0),7-(6),7-(6,30)]
   311      -5.513803      -5.513803      -5.513803    6[6-(6,6),6-(6,7),7-(6)]
   312      -6.320101      -6.320101      -6.320101    6[6-(6,6),6-(6,7),7-(6,30)]
   313      -1.518429      -1.518429      -1.518429    6[1-(0),6-(1,6),7-(6,30)]
   314      -1.526279      -1.526279      -1.526279    6[1-(0),6-(1,6),6-(1,7)]
   315      -1.752167      -1.752167      -1.752167    6[1-(0),6-(1,6),6-(6,6)]
   316      -1.968635      -1.968635      -1.968635    6[6-(1,6),6-(6,7),6-(6,7)]
   317      -1.962353      -1.962353      -1.962353    6[6-(6,6),6-(6,7),7-(6,30)]
   318      -2.392147      -2.392147      -2.392147    6[1-(0),6-(1,6),7-(6,30)]
   319       -2.50195       -2.50195       -2.50195    6[1-(0),6-(1,6),6-(1,7)]
   320       -2.49725       -2.49725       -2.49725    6[1-(0),6-(1,6),6-(6,6)]
   321      -2.346509      -2.346509      -2.346509    6[6-(1,6),6-(6,7),6-(6,7)]
   322      -2.182586      -2.182586      -2.182586    6[6-(6,6),6-(6,7),7-(6,30)]
   323      -2.487861      -2.487861      -2.487861    6[1-(0),7-(6),7-(6,30)]
   324      -2.345104      -2.345104      -2.345104    6[6-(6,6),6-(6,7),7-(6)]
   325      -2.203933      -2.203933      -2.203933    6[6-(6,6),6-(6,7),7-(6,30)]
   326       3.046466       3.046466       3.046466    6[1-(0),6-(1,6),7-(6,30)]
   327       1.761711       1.761711       1.761711    6[1-(0),6-(1,6),6-(1,7)]
   328       1.018145       1.018145       1.018145    6[1-(0),6-(1,6),6-(6,6)]
   329        1.53894        1.53894        1.53894    6[6-(1,6),6-(6,7),6-(6,7)]
   330       2.891149       2.891149       2.891149    6[6-(6,6),6-(6,7),7-(6,30)]
   331       5.388483       5.388483       5.388483    6[1-(0),6-(1,6),7-(6,30)]
   332       4.739037       4.739037       4.739037    6[1-(0),6-(1,6),6-(1,7)]
   333       3.429182       3.429182       3.429182    6[1-(0),6-(1,6),6-(6,6)]
   334       2.801559       2.801559       2.801559    6[6-(1,6),6-(6,7),6-(6,7)]
   335       3.500418       3.500418       3.500418    6[6-(6,6),6-(6,7),7-(6,30)]
   336      -0.467432      -0.467432      -0.467432    6[1-(0),7-(6),7-(6,30)]
   337       1.460488       1.460488       1.460488    6[6-(6,6),6-(6,7),7-(6)]
   338       0.886357       0.886357       0.886357    6[6-(6,6),6-(6,7),7-(6,30)]
   339       4.928972       4.928972       4.928972    6[1-(0),6-(1,6),7-(6,30)]
   340       5.780767       5.780767       5.780767    6[1-(0),6-(1,6),6-(1,7)]
   341      13.291556      13.291556      13.291556    6[1-(0),6-(1,6),6-(6,6)]
   342      12.058574      12.058574      12.058574    6[6-(1,6),6-(6,7),6-(6,7)]
   343      11.252271      11.252271      11.252271    6[6-(6,6),6-(6,7),7-(6,30)]
   344        8.11491        8.11491        8.11491    6[1-(0),6-(1,6),7-(6,30)]
   345       7.525086       7.525086       7.525086    6[1-(0),6-(1,6),6-(1,7)]
   346       8.226287       8.226287       8.226287    6[1-(0),6-(1,6),6-(6,6)]
   347       9.496762       9.496762       9.496762    6[6-(1,6),6-(6,7),6-(6,7)]
   348       9.993876       9.993876       9.993876    6[6-(6,6),6-(6,7),7-(6,30)]
   349      11.172272      11.172272      11.172272    6[1-(0),7-(6),7-(6,30)]
   350      10.320477      10.320477      10.320477    6[6-(6,6),6-(6,7),7-(6)]
   351      11.559735      11.559735      11.559735    6[6-(6,6),6-(6,7),7-(6,30)]
   352        1.38685        1.38685        1.38685    6[1-(0),6-(1,6),7-(6,30)]
   353       9.671009       9.671009       9.671009    6[1-(0),6-(1,6),6-(1,7)]
   354      10.973021      10.973021      10.973021    6[1-(0),6-(1,6),6-(6,6)]
   355       4.058329       4.058329       4.058329    6[6-(1,6),6-(6,7),6-(6,7)]
   356       3.506142       3.506142       3.506142    6[6-(6,6),6-(6,7),7-(6,30)]
   357       4.575963       4.575963       4.575963    6[1-(0),6-(1,6),7-(6,30)]
   358       5.925035       5.925035       5.925035    6[1-(0),6-(1,6),6-(1,7)]
   359       6.528988       6.528988       6.528988    6[1-(0),6-(1,6),6-(6,6)]
   360       5.735397       5.735397       5.735397    6[6-(1,6),6-(6,7),6-(6,7)]
   361         4.3755         4.3755         4.3755    6[6-(6,6),6-(6,7),7-(6,30)]
   362       7.470229       7.470229       7.470229    6[1-(0),7-(6),7-(6,30)]
   363       6.251347       6.251347       6.251347    6[6-(6,6),6-(6,7),7-(6)]
   364       5.445049       5.445049       5.445049    6[6-(6,6),6-(6,7),7-(6,30)]
   365      10.246721      10.246721      10.246721    6[1-(0),6-(1,6),7-(6,30)]
   366      10.238871      10.238871      10.238871    6[1-(0),6-(1,6),6-(1,7)]
   367      10.012983      10.012983      10.012983    6[1-(0),6-(1,6),6-(6,6)]
   368       9.796515       9.796515       9.796515    6[6-(1,6),6-(6,7),6-(6,7)]
   369       9.802797       9.802797       9.802797    6[6-(6,6),6-(6,7),7-(6,30)]
   370       9.373003       9.373003       9.373003    6[1-(0),6-(1,6),7-(6,30)]
   371         9.2632         9.2632         9.2632    6[1-(0),6-(1,6),6-(1,7)]
   372         9.2679         9.2679         9.2679    6[1-(0),6-(1,6),6-(6,6)]
   373       9.418641       9.418641       9.418641    6[6-(1,6),6-(6,7),6-(6,7)]
   374       9.582564       9.582564       9.582564    6[6-(6,6),6-(6,7),7-(6,30)]
   375       9.277289       9.277289       9.277289    6[1-(0),7-(6),7-(6,30)]
   376       9.420046       9.420046       9.420046    6[6-(6,6),6-(6,7),7-(6)]
   377       9.561217       9.561217       9.561217    6[6-(6,6),6-(6,7),7-(6,30)]
   378      14.811616      14.811616      14.811616    6[1-(0),6-(1,6),7-(6,30)]
   379      13.526861      13.526861      13.526861    6[1-(0),6-(1,6),6-(1,7)]
   380      12.783295      12.783295      12.783295    6[1-(0),6-(1,6),6-(6,6)]
   381       13.30409       13.30409       13.30409    6[6-(1,6),6-(6,7),6-(6,7)]
   382      14.656299      14.656299      14.656299    6[6-(6,6),6-(6,7),7-(6,30)]
   383      17.153633      17.153633      17.153633    6[1-(0),6-(1,6),7-(6,30)]
   384      16.504187      16.504187      16.504187    6[1-(0),6-(1,6),6-(1,7)]
   385      15.194332      15.194332      15.194332    6[1-(0),6-(1,6),6-(6,6)]
   386      14.566709      14.566709      14.566709    6[6-(1,6),6-(6,7),6-(6,7)]
   387      15.265568      15.265568      15.265568    6[6-(6,6),6-(6,7),7-(6,30)]
   388      11.297718      11.297718      11.297718    6[1-(0),7-(6),7-(6,30)]
   389      13.225638      13.225638      13.225638    6[6-(6,6),6-(6,7),7-(6)]
   390      12.651507      12.651507      12.651507    6[6-(6,6),6-(6,7),7-(6,30)]
   391      20.615695      20.615695      20.615695    6[1-(0),6-(1,6),7-(6,30)]
   392        -2.0628        -2.0628        -2.0628    6[1-(0),6-(1,6),6-(1,7)]
   393      -2.395354      -2.395354      -2.395354    6[1-(0),6-(1,6),6-(6,6)]
   394      19.901957      19.901957      19.901957    6[6-(1,6),6-(6,7),6-(6,7)]
   395      19.095643      19.095643      19.095643    6[6-(6,6),6-(6,7),7-(6,30)]
   396      15.958258      15.958258      15.958258    6[1-(0),6-(1,6),7-(6,30)]
   397      15.368439      15.368439      15.368439    6[1-(0),6-(1,6),6-(1,7)]
   398      16.069651      16.069651      16.069651    6[1-(0),6-(1,6),6-(6,6)]
   399      17.340132      17.340132      17.340132    6[6-(1,6),6-(6,7),6-(6,7)]
   400      17.837241      17.837241      17.837241    6[6-(6,6),6-(6,7),7-(6,30)]
   401      19.015668      19.015668      19.015668    6[1-(0),7-(6),7-(6,30)]
   402      18.163858      18.163858      18.163858    6[6-(6,6),6-(6,7),7-(6)]
   403      19.403121      19.403121      19.403121    6[6-(6,6),6-(6,7),7-(6,30)]
   404      17.073648      17.073648      17.073648    6[1-(0),6-(1,6),7-(6,30)]
   405      17.514447      17.514447      17.514447    6[1-(0),6-(1,6),6-(1,7)]
   406      -4.713844      -4.713844      -4.713844    6[1-(0),6-(1,6),6-(6,6)]
   407      -3.785183      -3.785183      -3.785183    6[6-(1,6),6-(6,7),6-(6,7)]
   408      -4.337359      -4.337359      -4.337359    6[6-(6,6),6-(6,7),7-(6,30)]
   409      -3.267514      -3.267514      -3.267514    6[1-(0),6-(1,6),7-(6,30)]
   410      -1.918446      -1.918446      -1.918446    6[1-(0),6-(1,6),6-(1,7)]
   411      -1.314503      -1.314503      -1.314503    6[1-(0),6-(1,6),6-(6,6)]
   412      -2.108101      -2.108101      -2.108101    6[6-(1,6),6-(6,7),6-(6,7)]
   413      -3.467993      -3.467993      -3.467993    6[6-(6,6),6-(6,7),7-(6,30)]
   414      -0.373294      -0.373294      -0.373294    6[1-(0),7-(6),7-(6,30)]
   415      -1.592162      -1.592162      -1.592162    6[6-(6,6),6-(6,7),7-(6)]
   416      -2.398465      -2.398465      -2.398465    6[6-(6,6),6-(6,7),7-(6,30)]
   417       2.403338       2.403338       2.403338    6[1-(0),6-(1,6),7-(6,30)]
   418       2.395491       2.395491       2.395491    6[1-(0),6-(1,6),6-(1,7)]
   419        2.16959        2.16959        2.16959    6[1-(0),6-(1,6),6-(6,6)]
   420       1.953104       1.953104       1.953104    6[6-(1,6),6-(6,7),6-(6,7)]
   421       1.959384       1.959384       1.959384    6[6-(6,6),6-(6,7),7-(6,30)]
   422       1.529556       1.529556       1.529556    6[1-(0),6-(1,6),7-(6,30)]
   423       1.419737       1.419737       1.419737    6[1-(0),6-(1,6),6-(1,7)]
   424       1.424438       1.424438       1.424438    6[1-(0),6-(1,6),6-(6,6)]
   425       1.575195       1.575195       1.575195    6[6-(1,6),6-(6,7),6-(6,7)]
   426       1.739134       1.739134       1.739134    6[6-(6,6),6-(6,7),7-(6,30)]
   427       1.433843       1.433843       1.433843    6[1-(0),7-(6),7-(6,30)]
   428       1.576603       1.576603       1.576603    6[6-(6,6),6-(6,7),7-(6)]
   429       1.717791       1.717791       1.717791    6[6-(6,6),6-(6,7),7-(6,30)]
   430       6.968175       6.968175       6.968175    6[1-(0),6-(1,6),7-(6,30)]
   431       5.683417       5.683417       5.683417    6[1-(0),6-(1,6),6-(1,7)]
   432       4.939864       4.939864       4.939864    6[1-(0),6-(1,6),6-(6,6)]
   433       5.460677       5.460677       5.460677    6[6-(1,6),6-(6,7),6-(6,7)]
   434       6.812888       6.812888       6.812888    6[6-(6,6),6-(6,7),7-(6,30)]
   435       9.310256       9.310256       9.310256    6[1-(0),6-(1,6),7-(6,30)]
   436       8.660826       8.660826       8.660826    6[1-(0),6-(1,6),6-(1,7)]
   437       7.350971       7.350971       7.350971    6[1-(0),6-(1,6),6-(6,6)]
   438        6.72333        6.72333        6.72333    6[6-(1,6),6-(6,7),6-(6,7)]
   439       7.422174       7.422174       7.422174    6[6-(6,6),6-(6,7),7-(6,30)]
   440       3.454339       3.454339       3.454339    6[1-(0),7-(6),7-(6,30)]
   441       5.382257       5.382257       5.382257    6[6-(6,6),6-(6,7),7-(6)]
   442       4.808109       4.808109       4.808109    6[6-(6,6),6-(6,7),7-(6,30)]
   443      12.772329      12.772329      12.772329    6[1-(0),6-(1,6),7-(6,30)]
   444       13.62412       13.62412       13.62412    6[1-(0),6-(1,6),6-(1,7)]
   445         5.4482         5.4482         5.4482    6[1-(0),6-(1,6),6-(6,6)]
   446       4.215208       4.215208       4.215208    6[6-(1,6),6-(6,7),6-(6,7)]
   447        3.40891        3.40891        3.40891    6[6-(6,6),6-(6,7),7-(6,30)]
   448       0.271537       0.271537       0.271537    6[1-(0),6-(1,6),7-(6,30)]
   449      -0.318299      -0.318299      -0.318299    6[1-(0),6-(1,6),6-(1,7)]
   450       0.382897       0.382897       0.382897    6[1-(0),6-(1,6),6-(6,6)]
   451        1.65338        1.65338        1.65338    6[6-(1,6),6-(6,7),6-(6,7)]
   452       2.150506       2.150506       2.150506    6[6-(6,6),6-(6,7),7-(6,30)]
   453       3.328875       3.328875       3.328875    6[1-(0),7-(6),7-(6,30)]
   454       2.477091       2.477091       2.477091    6[6-(6,6),6-(6,7),7-(6)]
   455       3.716356       3.716356       3.716356    6[6-(6,6),6-(6,7),7-(6,30)]
   456       9.230215       9.230215       9.230215    6[1-(0),6-(1,6),7-(6,30)]
   457        1.82766        1.82766        1.82766    6[1-(0),6-(1,6),6-(1,7)]
   458       3.129669       3.129669       3.129669    6[1-(0),6-(1,6),6-(6,6)]
   459      11.901687      11.901687      11.901687    6[6-(1,6),6-(6,7),6-(6,7)]
   460      11.349517      11.349517      11.349517    6[6-(6,6),6-(6,7),7-(6,30)]
   461      12.419384      12.419384      12.419384    6[1-(0),6-(1,6),7-(6,30)]
   462      13.768456      13.768456      13.768456    6[1-(0),6-(1,6),6-(1,7)]
   463      14.372393      14.372393      14.372393    6[1-(0),6-(1,6),6-(6,6)]
   464      13.578786      13.578786      13.578786    6[6-(1,6),6-(6,7),6-(6,7)]
   465      12.218891      12.218891      12.218891    6[6-(6,6),6-(6,7),7-(6,30)]
   466      15.313578      15.313578      15.313578    6[1-(0),7-(6),7-(6,30)]
   467      14.094719      14.094719      14.094719    6[6-(6,6),6-(6,7),7-(6)]
   468      13.288406      13.288406      13.288406    6[6-(6,6),6-(6,7),7-(6,30)]
   469      -5.440119      -5.440119      -5.440119    6[1-(0),6-(1,6),7-(6,30)]
   470      -5.447952      -5.447952      -5.447952    6[1-(0),6-(1,6),6-(1,7)]
   471      -5.673837      -5.673837      -5.673837    6[1-(0),6-(1,6),6-(6,6)]
   472      -5.890319      -5.890319      -5.890319    6[6-(1,6),6-(6,7),6-(6,7)]
   473      -5.884055      -5.884055      -5.884055    6[6-(6,6),6-(6,7),7-(6,30)]
   474      -6.313895      -6.313895      -6.313895    6[1-(0),6-(1,6),7-(6,30)]
   475      -6.423697      -6.423697      -6.423697    6[1-(0),6-(1,6),6-(1,7)]
   476       -6.41898       -6.41898       -6.41898    6[1-(0),6-(1,6),6-(6,6)]
   477      -6.268225      -6.268225      -6.268225    6[6-(1,6),6-(6,7),6-(6,7)]
   478      -6.104303      -6.104303      -6.104303    6[6-(6,6),6-(6,7),7-(6,30)]
   479      -6.409536      -6.409536      -6.409536    6[1-(0),7-(6),7-(6,30)]
   480      -6.266802      -6.266802      -6.266802    6[6-(6,6),6-(6,7),7-(6)]
   481      -6.125616      -6.125616      -6.125616    6[6-(6,6),6-(6,7),7-(6,30)]
   482      -0.875216      -0.875216      -0.875216    6[1-(0),6-(1,6),7-(6,30)]
   483      -2.159967      -2.159967      -2.159967    6[1-(0),6-(1,6),6-(1,7)]
   484      -2.903521      -2.903521      -2.903521    6[1-(0),6-(1,6),6-(6,6)]
   485      -2.382717      -2.382717      -2.382717    6[6-(1,6),6-(6,7),6-(6,7)]
   486      -1.030512      -1.030512      -1.030512    6[6-(6,6),6-(6,7),7-(6,30)]
   487       1.466834       1.466834       1.466834    6[1-(0),6-(1,6),7-(6,30)]
   488         0.8174         0.8174         0.8174    6[1-(0),6-(1,6),6-(1,7)]
   489       -0.49245       -0.49245       -0.49245    6[1-(0),6-(1,6),6-(6,6)]
   490      -1.120081      -1.120081      -1.120081    6[6-(1,6),6-(6,7),6-(6,7)]
   491      -0.421234      -0.421234      -0.421234    6[6-(6,6),6-(6,7),7-(6,30)]
   492      -4.389057      -4.389057      -4.389057    6[1-(0),7-(6),7-(6,30)]
   493      -2.461148      -2.461148      -2.461148    6[6-(6,6),6-(6,7),7-(6)]
   494      -3.035286      -3.035286      -3.035286    6[6-(6,6),6-(6,7),7-(6,30)]
   495        7.70854        7.70854        7.70854    7[6-(1,6),6-(6,6),30-(7,7,7,7,7)]
   496       5.385312       5.385312       5.385312    7[6-(1,6),6-(6,6),30-(7,7,7,7,7)]
   497       8.205688       8.205688       8.205688    7[6-(1,7),6-(6,6),30-(7,7,7)]
   498       6.155569       6.155569       6.155569    7[6-(1,7),6-(6,6)]
   499       6.127038       6.127038       6.127038    7[6-(1,6),6-(6,6),30-(7,7,7,7,7)]
   500       7.723019       7.723019       7.723019    7[6-(1,6),6-(6,6),30-(7,7,7,7,7)]
   501      10.157144      10.157144      10.157144    7[6-(1,7),6-(6,6),30-(7,7,7)]
   502       11.47029       11.47029       11.47029    7[6-(1,7),6-(6,6)]
   503       -9.59618       -9.59618       -9.59618    7[6-(1,6),6-(6,6),30-(7,7,7,7,7)]
   504      13.471346      13.471346      13.471346    7[6-(1,6),6-(6,6),30-(7,7,7,7,7)]
   505      13.410932      13.410932      13.410932    7[6-(1,7),6-(6,6),30-(7,7,7)]
   506      13.145657      13.145657      13.145657    7[6-(1,7),6-(6,6)]
   507      -4.239142      -4.239142      -4.239142    7[6-(1,6),6-(6,6),30-(7,7,7,7,7)]
   508      -3.049121      -3.049121      -3.049121    7[6-(1,6),6-(6,6),30-(7,7,7,7,7)]
   509      15.287092      15.287092      15.287092    7[6-(1,7),6-(6,6),30-(7,7,7)]
   510       -7.24096       -7.24096       -7.24096    7[6-(1,7),6-(6,6)]
   511      -0.134829      -0.134829      -0.134829    7[6-(1,6),6-(6,6),30-(7,7,7,7,7)]
   512     -10.301408     -10.301408     -10.301408    7[6-(1,6),6-(6,6),30-(7,7,7,7,7)]
   513      -7.481094      -7.481094      -7.481094    7[6-(1,7),6-(6,6),30-(7,7,7)]
   514      -9.531216      -9.531216      -9.531216    7[6-(1,7),6-(6,6)]
   515      -1.716387      -1.716387      -1.716387    7[6-(1,6),6-(6,6),30-(7,7,7,7,7)]
   516      -0.120391      -0.120391      -0.120391    7[6-(1,6),6-(6,6),30-(7,7,7,7,7)]
   517      -5.529637      -5.529637      -5.529637    7[6-(1,7),6-(6,6),30-(7,7,7)]
   518       3.626871       3.626871       3.626871    7[6-(1,7),6-(6,6)]
   519       6.090665       6.090665       6.090665    7[6-(1,6),6-(6,6),30-(7,7,7,7,7)]
   520       5.627894       5.627894       5.627894    7[6-(1,6),6-(6,6),30-(7,7,7,7,7)]
   521       5.567542       5.567542       5.567542    7[6-(1,7),6-(6,6),30-(7,7,7)]
   522        5.30227        5.30227        5.30227    7[6-(1,7),6-(6,6)]
   523      11.447759      11.447759      11.447759    7[6-(1,6),6-(6,6),30-(7,7,7,7,7)]
   524      12.637765      12.637765      12.637765    7[6-(1,6),6-(6,6),30-(7,7,7,7,7)]
   525       7.443701       7.443701       7.443701    7[6-(1,7),6-(6,6),30-(7,7,7)]
   526       8.445935       8.445935       8.445935    7[6-(1,7),6-(6,6)]
   527      -0.134828      -0.134828      -0.134828    7[6-(1,6),6-(6,6),30-(7,7,7,7,7)]
   528      -2.458043      -2.458043      -2.458043    7[6-(1,6),6-(6,6),30-(7,7,7,7,7)]
   529       0.362291       0.362291       0.362291    7[6-(1,7),6-(6,6),30-(7,7,7)]
   530      -1.687818      -1.687818      -1.687818    7[6-(1,7),6-(6,6)]
   531      -9.559766      -9.559766      -9.559766    7[6-(1,6),6-(6,6),30-(7,7,7,7,7)]
   532      -7.963798      -7.963798      -7.963798    7[6-(1,6),6-(6,6),30-(7,7,7,7,7)]
   533       2.313717       2.313717       2.313717    7[6-(1,7),6-(6,6),30-(7,7,7)]
   534      -4.216495      -4.216495      -4.216495    7[6-(1,7),6-(6,6)]
   535      -1.752781      -1.752781      -1.752781    7[6-(1,6),6-(6,6),30-(7,7,7,7,7)]
   536      -2.215523      -2.215523      -2.215523    7[6-(1,6),6-(6,6),30-(7,7,7,7,7)]
   537       -2.27594       -2.27594       -2.27594    7[6-(1,7),6-(6,6),30-(7,7,7)]
   538      -2.541188      -2.541188      -2.541188    7[6-(1,7),6-(6,6)]
   539       3.604283       3.604283       3.604283    7[6-(1,6),6-(6,6),30-(7,7,7,7,7)]
   540       4.794272       4.794272       4.794272    7[6-(1,6),6-(6,6),30-(7,7,7,7,7)]
   541      -0.399812      -0.399812      -0.399812    7[6-(1,7),6-(6,6),30-(7,7,7)]
   542       0.602408       0.602408       0.602408    7[6-(1,7),6-(6,6)]
   543      11.630322      11.630322      11.630322    7[6-(1,6),6-(6,6),30-(7,7,7,7,7)]
   544       9.307107       9.307107       9.307107    7[6-(1,6),6-(6,6),30-(7,7,7,7,7)]
   545      12.127441      12.127441      12.127441    7[6-(1,7),6-(6,6),30-(7,7,7)]
   546      10.077332      10.077332      10.077332    7[6-(1,7),6-(6,6)]
   547       2.205384       2.205384       2.205384    7[6-(1,6),6-(6,6),30-(7,7,7,7,7)]
   548       3.801352       3.801352       3.801352    7[6-(1,6),6-(6,6),30-(7,7,7,7,7)]
   549      14.078867      14.078867      14.078867    7[6-(1,7),6-(6,6),30-(7,7,7)]
   550       7.548655       7.548655       7.548655    7[6-(1,7),6-(6,6)]
   551      10.012369      10.012369      10.012369    7[6-(1,6),6-(6,6),30-(7,7,7,7,7)]
   552       9.549627       9.549627       9.549627    7[6-(1,6),6-(6,6),30-(7,7,7,7,7)]
   553        9.48921        9.48921        9.48921    7[6-(1,7),6-(6,6),30-(7,7,7)]
   554       9.223962       9.223962       9.223962    7[6-(1,7),6-(6,6)]
   555      15.369433      15.369433      15.369433    7[6-(1,6),6-(6,6),30-(7,7,7,7,7)]
   556      16.559422      16.559422      16.559422    7[6-(1,6),6-(6,6),30-(7,7,7,7,7)]
   557      11.365338      11.365338      11.365338    7[6-(1,7),6-(6,6),30-(7,7,7)]
   558      12.367558      12.367558      12.367558    7[6-(1,7),6-(6,6)]
   559       19.47369       19.47369       19.47369    7[6-(1,6),6-(6,6),30-(7,7,7,7,7)]
   560      17.150462      17.150462      17.150462    7[6-(1,6),6-(6,6),30-(7,7,7,7,7)]
   561      -3.559462      -3.559462      -3.559462    7[6-(1,7),6-(6,6),30-(7,7,7)]
   562      17.920719      17.920719      17.920719    7[6-(1,7),6-(6,6)]
   563      -5.638112      -5.638112      -5.638112    7[6-(1,6),6-(6,6),30-(7,7,7,7,7)]
   564      -4.042131      -4.042131      -4.042131    7[6-(1,6),6-(6,6),30-(7,7,7,7,7)]
   565      -1.608006      -1.608006      -1.608006    7[6-(1,7),6-(6,6),30-(7,7,7)]
   566       -0.29486       -0.29486       -0.29486    7[6-(1,7),6-(6,6)]
   567        2.16897        2.16897        2.16897    7[6-(1,6),6-(6,6),30-(7,7,7,7,7)]
   568       1.706196       1.706196       1.706196    7[6-(1,6),6-(6,6),30-(7,7,7,7,7)]
   569       1.645782       1.645782       1.645782    7[6-(1,7),6-(6,6),30-(7,7,7)]
   570       1.380507       1.380507       1.380507    7[6-(1,7),6-(6,6)]
   571       7.526008       7.526008       7.526008    7[6-(1,6),6-(6,6),30-(7,7,7,7,7)]
   572       8.716029       8.716029       8.716029    7[6-(1,6),6-(6,6),30-(7,7,7,7,7)]
   573       3.521942       3.521942       3.521942    7[6-(1,7),6-(6,6),30-(7,7,7)]
   574        4.52419        4.52419        4.52419    7[6-(1,7),6-(6,6)]
   575      11.630321      11.630321      11.630321    7[6-(1,6),6-(6,6),30-(7,7,7,7,7)]
   576       1.463742       1.463742       1.463742    7[6-(1,6),6-(6,6),30-(7,7,7,7,7)]
   577       4.284056       4.284056       4.284056    7[6-(1,7),6-(6,6),30-(7,7,7)]
   578       2.233934       2.233934       2.233934    7[6-(1,7),6-(6,6)]
   579      10.048763      10.048763      10.048763    7[6-(1,6),6-(6,6),30-(7,7,7,7,7)]
   580      11.644759      11.644759      11.644759    7[6-(1,6),6-(6,6),30-(7,7,7,7,7)]
   581       6.235513       6.235513       6.235513    7[6-(1,7),6-(6,6),30-(7,7,7)]
   582      15.392021      15.392021      15.392021    7[6-(1,7),6-(6,6)]
   583      -5.674485      -5.674485      -5.674485    7[6-(1,6),6-(6,6),30-(7,7,7,7,7)]
   584      -6.137256      -6.137256      -6.137256    7[6-(1,6),6-(6,6),30-(7,7,7,7,7)]
   585      -6.197608      -6.197608      -6.197608    7[6-(1,7),6-(6,6),30-(7,7,7)]
   586       -6.46288       -6.46288       -6.46288    7[6-(1,7),6-(6,6)]
   587      -0.317391      -0.317391      -0.317391    7[6-(1,6),6-(6,6),30-(7,7,7,7,7)]
   588       0.872615       0.872615       0.872615    7[6-(1,6),6-(6,6),30-(7,7,7,7,7)]
   589      -4.321449      -4.321449      -4.321449    7[6-(1,7),6-(6,6),30-(7,7,7)]
   590      -3.319215      -3.319215      -3.319215    7[6-(1,7),6-(6,6)]
