# Supplementary material for: A collection of forcefield precursors for metal–organic frameworks
Source: RSC Adv. 2019 Nov 13;9(63):36492–507. doi: 10.1039/c9ra07327b (PMC9075174; doi:10.1039/c9ra07327b)
Supplement: RA-009-C9RA07327B-s922 [file RA-009-C9RA07327B-s922.txt]

HAFQUC_clean

6.643900    0.000000    0.000000
-0.232539    14.952192    0.000000
0.000000    0.000000    15.089000

     1            0.0            0.0            0.0    13[8-(1,13),8-(1,13),8-(6),8-(6),8-(6),8-(6)]
     2       3.205681       3.205681       3.205681    13[8-(1,13),8-(1,13),8-(6),8-(6),8-(6),8-(6)]
     3        3.32195        3.32195        3.32195    13[8-(1,13),8-(1,13),8-(6),8-(6),8-(6),8-(6)]
     4      -0.116269      -0.116269      -0.116269    13[8-(1,13),8-(1,13),8-(6),8-(6),8-(6),8-(6)]
     5       4.768731       4.768731       4.768731    1[8-(13,13)]
     6       3.728421       3.728421       3.728421    1[6-(6,6)]
     7       3.802529       3.802529       3.802529    1[6-(6,6)]
     8         6.1238         6.1238         6.1238    1[6-(6,6)]
     9       6.198624       6.198624       6.198624    1[6-(6,6)]
    10       4.848311       4.848311       4.848311    1[8-(13,13)]
    11       6.121159       6.121159       6.121159    1[6-(6,6)]
    12       6.047052       6.047052       6.047052    1[6-(6,6)]
    13       3.725781       3.725781       3.725781    1[6-(6,6)]
    14       3.650956       3.650956       3.650956    1[6-(6,6)]
    15        1.64263        1.64263        1.64263    1[8-(13,13)]
    16        2.68294        2.68294        2.68294    1[6-(6,6)]
    17       2.608832       2.608832       2.608832    1[6-(6,6)]
    18       0.287561       0.287561       0.287561    1[6-(6,6)]
    19       0.212737       0.212737       0.212737    1[6-(6,6)]
    20        1.56305        1.56305        1.56305    1[8-(13,13)]
    21       0.290202       0.290202       0.290202    1[6-(6,6)]
    22       0.364309       0.364309       0.364309    1[6-(6,6)]
    23        2.68558        2.68558        2.68558    1[6-(6,6)]
    24       2.760405       2.760405       2.760405    1[6-(6,6)]
    25       4.802127       4.802127       4.802127    6[6-(6,6),8-(13),8-(13)]
    26       4.893341       4.893341       4.893341    6[6-(1,6),6-(1,6),6-(8,8)]
    27       4.217428       4.217428       4.217428    6[1-(0),6-(1,6),6-(6,6)]
    28       5.006506       5.006506       5.006506    6[6-(6,6),8-(13),8-(13)]
    29       5.011654       5.011654       5.011654    6[6-(1,6),6-(1,6),6-(8,8)]
    30       4.268563       4.268563       4.268563    6[1-(0),6-(1,6),6-(6,6)]
    31       5.649068       5.649068       5.649068    6[1-(0),6-(1,6),6-(6,6)]
    32       5.701056       5.701056       5.701056    6[1-(0),6-(1,6),6-(6,6)]
    33       5.047454       5.047454       5.047454    6[6-(6,6),8-(13),8-(13)]
    34        4.95624        4.95624        4.95624    6[6-(1,6),6-(1,6),6-(8,8)]
    35       5.632153       5.632153       5.632153    6[1-(0),6-(1,6),6-(6,6)]
    36       4.843074       4.843074       4.843074    6[6-(6,6),8-(13),8-(13)]
    37       4.837926       4.837926       4.837926    6[6-(1,6),6-(1,6),6-(8,8)]
    38       5.581017       5.581017       5.581017    6[1-(0),6-(1,6),6-(6,6)]
    39       4.200512       4.200512       4.200512    6[1-(0),6-(1,6),6-(6,6)]
    40       4.148525       4.148525       4.148525    6[1-(0),6-(1,6),6-(6,6)]
    41       1.609234       1.609234       1.609234    6[6-(6,6),8-(13),8-(13)]
    42        1.51802        1.51802        1.51802    6[6-(1,6),6-(1,6),6-(8,8)]
    43       2.193933       2.193933       2.193933    6[1-(0),6-(1,6),6-(6,6)]
    44       1.404855       1.404855       1.404855    6[6-(6,6),8-(13),8-(13)]
    45       1.399707       1.399707       1.399707    6[6-(1,6),6-(1,6),6-(8,8)]
    46       2.142798       2.142798       2.142798    6[1-(0),6-(1,6),6-(6,6)]
    47       0.762293       0.762293       0.762293    6[1-(0),6-(1,6),6-(6,6)]
    48       0.710305       0.710305       0.710305    6[1-(0),6-(1,6),6-(6,6)]
    49       1.363907       1.363907       1.363907    6[6-(6,6),8-(13),8-(13)]
    50       1.455121       1.455121       1.455121    6[6-(1,6),6-(1,6),6-(8,8)]
    51       0.779208       0.779208       0.779208    6[1-(0),6-(1,6),6-(6,6)]
    52       1.568287       1.568287       1.568287    6[6-(6,6),8-(13),8-(13)]
    53       1.573435       1.573435       1.573435    6[6-(1,6),6-(1,6),6-(8,8)]
    54       0.830344       0.830344       0.830344    6[1-(0),6-(1,6),6-(6,6)]
    55       2.210849       2.210849       2.210849    6[1-(0),6-(1,6),6-(6,6)]
    56       2.262836       2.262836       2.262836    6[1-(0),6-(1,6),6-(6,6)]
    57       4.767596       4.767596       4.767596    8[1-(0),13-(8,8,8,8,8),13-(8,8,8,8,8)]
    58       6.123414       6.123414       6.123414    8[6-(6,8),13-(8,8,8,8,8)]
    59       5.773696       5.773696       5.773696    8[6-(6,8),13-(8,8,8,8,8)]
    60       3.885682       3.885682       3.885682    8[6-(6,8),13-(8,8,8,8,8)]
    61       3.762726       3.762726       3.762726    8[6-(6,8),13-(8,8,8,8,8)]
    62       4.849445       4.849445       4.849445    8[1-(0),13-(8,8,8,8,8),13-(8,8,8,8,8)]
    63       3.726167       3.726167       3.726167    8[6-(6,8),13-(8,8,8,8,8)]
    64       4.075885       4.075885       4.075885    8[6-(6,8),13-(8,8,8,8,8)]
    65       5.963898       5.963898       5.963898    8[6-(6,8),13-(8,8,8,8,8)]
    66       6.086854       6.086854       6.086854    8[6-(6,8),13-(8,8,8,8,8)]
    67       1.643765       1.643765       1.643765    8[1-(0),13-(8,8,8,8,8),13-(8,8,8,8,8)]
    68       0.287947       0.287947       0.287947    8[6-(6,8),13-(8,8,8,8,8)]
    69       0.637665       0.637665       0.637665    8[6-(6,8),13-(8,8,8,8,8)]
    70       2.525679       2.525679       2.525679    8[6-(6,8),13-(8,8,8,8,8)]
    71       2.648635       2.648635       2.648635    8[6-(6,8),13-(8,8,8,8,8)]
    72       1.561916       1.561916       1.561916    8[1-(0),13-(8,8,8,8,8),13-(8,8,8,8,8)]
    73       2.685194       2.685194       2.685194    8[6-(6,8),13-(8,8,8,8,8)]
    74       2.335476       2.335476       2.335476    8[6-(6,8),13-(8,8,8,8,8)]
    75       0.447463       0.447463       0.447463    8[6-(6,8),13-(8,8,8,8,8)]
    76       0.324507       0.324507       0.324507    8[6-(6,8),13-(8,8,8,8,8)]
