# Supplementary material for: A collection of forcefield precursors for metal–organic frameworks
Source: RSC Adv. 2019 Nov 13;9(63):36492–507. doi: 10.1039/c9ra07327b (PMC9075174; doi:10.1039/c9ra07327b)
Supplement: RA-009-C9RA07327B-s923 [file RA-009-C9RA07327B-s923.txt]

HAFTOZ_clean

18.731800    0.000000    0.000000
9.365900    16.222215    0.000000
9.365900    5.407405    15.294451

     1      16.734241      16.734241      16.734241    28[7-(6,7),7-(6,7),7-(6,7)]
     2         9.3659         9.3659         9.3659    28[7-(6,7),7-(6,7),7-(6,7)]
     3         9.3659         9.3659         9.3659    28[7-(6,7),7-(6,7),7-(6,7)]
     4       1.997559       1.997559       1.997559    28[7-(6,7),7-(6,7),7-(6,7)]
     5        28.0977        28.0977        28.0977    28[7-(6,7),7-(6,7),7-(6,7)]
     6      20.729359      20.729359      20.729359    28[7-(6,7),7-(6,7),7-(6,7)]
     7        28.0977        28.0977        28.0977    28[7-(6,7),7-(6,7),7-(6,7)]
     8      35.466041      35.466041      35.466041    28[7-(6,7),7-(6,7),7-(6,7)]
     9      13.206668      13.206668      13.206668    1[6-(6,7)]
    10         9.3659         9.3659         9.3659    1[6-(6,7)]
    11         9.3659         9.3659         9.3659    1[6-(6,7)]
    12       5.525132       5.525132       5.525132    1[6-(6,7)]
    13      14.552361      14.552361      14.552361    1[6-(6,7)]
    14       4.179439       4.179439       4.179439    1[6-(6,7)]
    15       8.020207       8.020207       8.020207    1[6-(6,7)]
    16      10.711593      10.711593      10.711593    1[6-(6,7)]
    17      14.552361      14.552361      14.552361    1[6-(6,7)]
    18       8.020207       8.020207       8.020207    1[6-(6,7)]
    19       4.179439       4.179439       4.179439    1[6-(6,7)]
    20      10.711593      10.711593      10.711593    1[6-(6,7)]
    21      29.443393      29.443393      29.443393    1[6-(6,7)]
    22      22.911239      22.911239      22.911239    1[6-(6,7)]
    23      26.752007      26.752007      26.752007    1[6-(6,7)]
    24      33.284161      33.284161      33.284161    1[6-(6,7)]
    25        28.0977        28.0977        28.0977    1[6-(6,7)]
    26      31.938468      31.938468      31.938468    1[6-(6,7)]
    27      24.256932      24.256932      24.256932    1[6-(6,7)]
    28        28.0977        28.0977        28.0977    1[6-(6,7)]
    29      26.752007      26.752007      26.752007    1[6-(6,7)]
    30      29.443393      29.443393      29.443393    1[6-(6,7)]
    31      33.284161      33.284161      33.284161    1[6-(6,7)]
    32      22.911239      22.911239      22.911239    1[6-(6,7)]
    33       10.06085       10.06085       10.06085    6[6-(6),6-(6)]
    34       11.31101       11.31101       11.31101    6[6-(6),6-(6,6)]
    35       12.70091       12.70091       12.70091    6[6-(1,7),6-(1,7),6-(6)]
    36         9.3659         9.3659         9.3659    6[6-(6),6-(6)]
    37         9.3659         9.3659         9.3659    6[6-(6),6-(6,6)]
    38         9.3659         9.3659         9.3659    6[6-(1,7),6-(1,7),6-(6)]
    39         9.3659         9.3659         9.3659    6[6-(6),6-(6)]
    40         9.3659         9.3659         9.3659    6[6-(6),6-(6,6)]
    41         9.3659         9.3659         9.3659    6[6-(1,7),6-(1,7),6-(6)]
    42        8.67095        8.67095        8.67095    6[6-(6),6-(6)]
    43        7.42079        7.42079        7.42079    6[6-(6),6-(6,6)]
    44        6.03089        6.03089        6.03089    6[6-(1,7),6-(1,7),6-(6)]
    45      14.396325      14.396325      14.396325    6[6-(6),6-(6)]
    46      15.021405      15.021405      15.021405    6[6-(6),6-(6,6)]
    47      15.716355      15.716355      15.716355    6[6-(1,7),6-(1,7),6-(6)]
    48       4.335475       4.335475       4.335475    6[6-(6),6-(6)]
    49       3.710395       3.710395       3.710395    6[6-(6),6-(6,6)]
    50       3.015445       3.015445       3.015445    6[6-(1,7),6-(1,7),6-(6)]
    51       5.030425       5.030425       5.030425    6[6-(6),6-(6)]
    52       5.655505       5.655505       5.655505    6[6-(6),6-(6,6)]
    53       6.350455       6.350455       6.350455    6[6-(1,7),6-(1,7),6-(6)]
    54      13.701375      13.701375      13.701375    6[6-(6),6-(6)]
    55      13.076295      13.076295      13.076295    6[6-(6),6-(6,6)]
    56      12.381345      12.381345      12.381345    6[6-(1,7),6-(1,7),6-(6)]
    57      14.396325      14.396325      14.396325    6[6-(6),6-(6)]
    58      15.021405      15.021405      15.021405    6[6-(6),6-(6,6)]
    59      15.716355      15.716355      15.716355    6[6-(1,7),6-(1,7),6-(6)]
    60       5.030425       5.030425       5.030425    6[6-(6),6-(6)]
    61       5.655505       5.655505       5.655505    6[6-(6),6-(6,6)]
    62       6.350455       6.350455       6.350455    6[6-(1,7),6-(1,7),6-(6)]
    63       4.335475       4.335475       4.335475    6[6-(6),6-(6)]
    64       3.710395       3.710395       3.710395    6[6-(6),6-(6,6)]
    65       3.015445       3.015445       3.015445    6[6-(1,7),6-(1,7),6-(6)]
    66      13.701375      13.701375      13.701375    6[6-(6),6-(6)]
    67      13.076295      13.076295      13.076295    6[6-(6),6-(6,6)]
    68      12.381345      12.381345      12.381345    6[6-(1,7),6-(1,7),6-(6)]
    69      13.500383      13.500383      13.500383    6[1-(0),6-(6,6),7-(7,28)]
    70         9.3659         9.3659         9.3659    6[1-(0),6-(6,6),7-(7,28)]
    71         9.3659         9.3659         9.3659    6[1-(0),6-(6,6),7-(7,28)]
    72       5.231417       5.231417       5.231417    6[1-(0),6-(6,6),7-(7,28)]
    73       15.33816       15.33816       15.33816    6[1-(0),6-(6,6),7-(7,28)]
    74        3.39364        3.39364        3.39364    6[1-(0),6-(6,6),7-(7,28)]
    75       7.528123       7.528123       7.528123    6[1-(0),6-(6,6),7-(7,28)]
    76      11.203677      11.203677      11.203677    6[1-(0),6-(6,6),7-(7,28)]
    77       15.33816       15.33816       15.33816    6[1-(0),6-(6,6),7-(7,28)]
    78       7.528123       7.528123       7.528123    6[1-(0),6-(6,6),7-(7,28)]
    79        3.39364        3.39364        3.39364    6[1-(0),6-(6,6),7-(7,28)]
    80      11.203677      11.203677      11.203677    6[1-(0),6-(6,6),7-(7,28)]
    81      29.935477      29.935477      29.935477    6[1-(0),6-(6,6),7-(7,28)]
    82       22.12544       22.12544       22.12544    6[1-(0),6-(6,6),7-(7,28)]
    83      26.259923      26.259923      26.259923    6[1-(0),6-(6,6),7-(7,28)]
    84       34.06996       34.06996       34.06996    6[1-(0),6-(6,6),7-(7,28)]
    85        28.0977        28.0977        28.0977    6[1-(0),6-(6,6),7-(7,28)]
    86      32.232183      32.232183      32.232183    6[1-(0),6-(6,6),7-(7,28)]
    87      23.963217      23.963217      23.963217    6[1-(0),6-(6,6),7-(7,28)]
    88        28.0977        28.0977        28.0977    6[1-(0),6-(6,6),7-(7,28)]
    89      26.259923      26.259923      26.259923    6[1-(0),6-(6,6),7-(7,28)]
    90      29.935477      29.935477      29.935477    6[1-(0),6-(6,6),7-(7,28)]
    91       34.06996       34.06996       34.06996    6[1-(0),6-(6,6),7-(7,28)]
    92       22.12544       22.12544       22.12544    6[1-(0),6-(6,6),7-(7,28)]
    93      14.793626      14.793626      14.793626    7[6-(1,6),7-(6,28),28-(7,7)]
    94         9.3659         9.3659         9.3659    7[6-(1,6),7-(6,28),28-(7,7)]
    95         9.3659         9.3659         9.3659    7[6-(1,6),7-(6,28),28-(7,7)]
    96       3.938174       3.938174       3.938174    7[6-(1,6),7-(6,28),28-(7,7)]
    97      16.281868      16.281868      16.281868    7[6-(1,6),7-(6,28),28-(7,7)]
    98       2.449932       2.449932       2.449932    7[6-(1,6),7-(6,28),28-(7,7)]
    99       7.877658       7.877658       7.877658    7[6-(1,6),7-(6,28),28-(7,7)]
   100      10.854142      10.854142      10.854142    7[6-(1,6),7-(6,28),28-(7,7)]
   101      16.281868      16.281868      16.281868    7[6-(1,6),7-(6,28),28-(7,7)]
   102       7.877658       7.877658       7.877658    7[6-(1,6),7-(6,28),28-(7,7)]
   103       2.449932       2.449932       2.449932    7[6-(1,6),7-(6,28),28-(7,7)]
   104      10.854142      10.854142      10.854142    7[6-(1,6),7-(6,28),28-(7,7)]
   105      29.585942      29.585942      29.585942    7[6-(1,6),7-(6,28),28-(7,7)]
   106      21.181732      21.181732      21.181732    7[6-(1,6),7-(6,28),28-(7,7)]
   107      26.609458      26.609458      26.609458    7[6-(1,6),7-(6,28),28-(7,7)]
   108      35.013668      35.013668      35.013668    7[6-(1,6),7-(6,28),28-(7,7)]
   109        28.0977        28.0977        28.0977    7[6-(1,6),7-(6,28),28-(7,7)]
   110      33.525426      33.525426      33.525426    7[6-(1,6),7-(6,28),28-(7,7)]
   111      22.669974      22.669974      22.669974    7[6-(1,6),7-(6,28),28-(7,7)]
   112        28.0977        28.0977        28.0977    7[6-(1,6),7-(6,28),28-(7,7)]
   113      26.609458      26.609458      26.609458    7[6-(1,6),7-(6,28),28-(7,7)]
   114      29.585942      29.585942      29.585942    7[6-(1,6),7-(6,28),28-(7,7)]
   115      35.013668      35.013668      35.013668    7[6-(1,6),7-(6,28),28-(7,7)]
   116      21.181732      21.181732      21.181732    7[6-(1,6),7-(6,28),28-(7,7)]
