# Supplementary material for: A collection of forcefield precursors for metal–organic frameworks
Source: RSC Adv. 2019 Nov 13;9(63):36492–507. doi: 10.1039/c9ra07327b (PMC9075174; doi:10.1039/c9ra07327b)
Supplement: RA-009-C9RA07327B-s924 [file RA-009-C9RA07327B-s924.txt]

HAFWAO_charged

21.800400    0.000000    0.000000
-10.223580    19.254502    0.000000
-10.223580    -6.960949    17.952188

     1      -9.221245      -9.221245      -9.221245    30[8-(6),8-(6),8-(6),8-(6)]
     2      10.735199      10.735199      10.735199    30[8-(6),8-(6),8-(6),8-(6)]
     3      -4.970033      -4.970033      -4.970033    30[8-(6),8-(6),8-(6),8-(6)]
     4       6.162559       6.162559       6.162559    30[8-(6),8-(6),8-(6),8-(6)]
     5       5.930167       5.930167       5.930167    30[8-(6),8-(6),8-(6),8-(6)]
     6     -14.961221     -14.961221     -14.961221    30[8-(6),8-(6),8-(6),8-(6)]
     7      -0.165001      -0.165001      -0.165001    30[8-(6),8-(6),8-(6),8-(6)]
     8      11.902535      11.902535      11.902535    30[8-(6),8-(6),8-(6),8-(6)]
     9      -5.702078      -5.702078      -5.702078    1[6-(6,6)]
    10        4.87658        4.87658        4.87658    1[6-(6,6)]
    11       -6.55474       -6.55474       -6.55474    1[6-(6,6)]
    12      -8.127494      -8.127494      -8.127494    1[6-(6,6)]
    13      -9.469339      -9.469339      -9.469339    1[6-(6,6)]
    14      -0.608277      -0.608277      -0.608277    1[6-(6,6)]
    15      -1.098307      -1.098307      -1.098307    1[6-(6,6)]
    16       8.885355       8.885355       8.885355    1[6-(6,6)]
    17       5.657115       5.657115       5.657115    1[6-(6,6)]
    18       7.105285       7.105285       7.105285    1[6-(6,6)]
    19       6.978911       6.978911       6.978911    1[6-(6,6)]
    20       8.716922       8.716922       8.716922    1[6-(6,6)]
    21      -8.439737      -8.439737      -8.439737    1[6-(6,6)]
    22       -7.16335       -7.16335       -7.16335    1[6-(6,6)]
    23      -4.707816      -4.707816      -4.707816    1[6-(6,6)]
    24       2.037924       2.037924       2.037924    1[6-(6,6)]
    25      -9.788715      -9.788715      -9.788715    1[6-(6,6)]
    26       8.815603       8.815603       8.815603    1[6-(6,6)]
    27      12.340209      12.340209      12.340209    1[6-(6,6)]
    28       9.778349       9.778349       9.778349    1[6-(6,6)]
    29      -3.921289      -3.921289      -3.921289    1[6-(6,6)]
    30      -2.183278      -2.183278      -2.183278    1[6-(6,6)]
    31       2.460463       2.460463       2.460463    1[6-(6,6)]
    32        3.73685        3.73685        3.73685    1[6-(6,6)]
    33       6.192384       6.192384       6.192384    1[6-(6,6)]
    34       2.714544       2.714544       2.714544    1[6-(6,6)]
    35       1.111485       1.111485       1.111485    1[6-(6,6)]
    36      -2.084597      -2.084597      -2.084597    1[6-(6,6)]
    37      -8.783571      -8.783571      -8.783571    1[6-(6,6)]
    38     -11.345431     -11.345431     -11.345431    1[6-(6,6)]
    39      -1.284897      -1.284897      -1.284897    1[6-(6,6)]
    40      -1.774927      -1.774927      -1.774927    1[6-(6,6)]
    41      -2.014845      -2.014845      -2.014845    1[6-(6,6)]
    42      -5.243085      -5.243085      -5.243085    1[6-(6,6)]
    43      -3.794915      -3.794915      -3.794915    1[6-(6,6)]
    44       5.198122       5.198122       5.198122    1[6-(6,6)]
    45         5.5532         5.5532         5.5532    1[6-(6,6)]
    46        4.34546        4.34546        4.34546    1[6-(6,6)]
    47      12.996286      12.996286      12.996286    1[6-(6,6)]
    48      11.654441      11.654441      11.654441    1[6-(6,6)]
    49      -6.595671      -6.595671      -6.595671    1[6-(6,6)]
    50       8.233168       8.233168       8.233168    1[6-(6,6)]
    51      13.060701      13.060701      13.060701    1[6-(6,6)]
    52      -1.768138      -1.768138      -1.768138    1[6-(6,6)]
    53      -5.919051      -5.919051      -5.919051    1[6-(6,6)]
    54       8.909788       8.909788       8.909788    1[6-(6,6)]
    55       2.160501       2.160501       2.160501    1[6-(6,6)]
    56     -12.668338     -12.668338     -12.668338    1[6-(6,6)]
    57      -9.955024      -9.955024      -9.955024    1[7-(1,6,6)]
    58       -9.01292       -9.01292       -9.01292    1[7-(1,6,6)]
    59     -10.935563     -10.935563     -10.935563    1[6-(1,1,7)]
    60        0.46437        0.46437        0.46437    1[6-(1,1,7)]
    61      -0.565356      -0.565356      -0.565356    1[6-(1,1,7)]
    62      -7.883289      -7.883289      -7.883289    1[6-(1,1,7)]
    63       1.380702       1.380702       1.380702    1[6-(1,1,7)]
    64       2.394297       2.394297       2.394297    1[6-(1,1,7)]
    65      -4.872873      -4.872873      -4.872873    1[7-(1,6,6)]
    66      -3.694776      -3.694776      -3.694776    1[7-(1,6,6)]
    67      -4.937706      -4.937706      -4.937706    1[6-(1,1,7)]
    68       -6.17137       -6.17137       -6.17137    1[6-(1,1,7)]
    69      -4.917258      -4.917258      -4.917258    1[6-(1,1,7)]
    70       -4.62234       -4.62234       -4.62234    1[6-(1,1,7)]
    71      -4.730899      -4.730899      -4.730899    1[6-(1,1,7)]
    72      -5.977298      -5.977298      -5.977298    1[6-(1,1,7)]
    73       7.582791       7.582791       7.582791    1[7-(1,6,6)]
    74       8.288728       8.288728       8.288728    1[7-(1,6,6)]
    75       8.125761       8.125761       8.125761    1[6-(1,1,7)]
    76        7.29701        7.29701        7.29701    1[6-(1,1,7)]
    77        6.56828        6.56828        6.56828    1[6-(1,1,7)]
    78       6.533415       6.533415       6.533415    1[6-(1,1,7)]
    79       5.566881       5.566881       5.566881    1[6-(1,1,7)]
    80         6.3281         6.3281         6.3281    1[6-(1,1,7)]
    81       7.906869       7.906869       7.906869    1[7-(1,6,6)]
    82       7.329919       7.329919       7.329919    1[7-(1,6,6)]
    83       5.575295       5.575295       5.575295    1[6-(1,1,7)]
    84       6.207813       6.207813       6.207813    1[6-(1,1,7)]
    85       5.595742       5.595742       5.595742    1[6-(1,1,7)]
    86       9.083548       9.083548       9.083548    1[6-(1,1,7)]
    87       7.736269       7.736269       7.736269    1[6-(1,1,7)]
    88       8.381522       8.381522       8.381522    1[6-(1,1,7)]
    89      -2.379101      -2.379101      -2.379101    1[7-(1,6,6)]
    90      -2.617334      -2.617334      -2.617334    1[7-(1,6,6)]
    91      -0.673853      -0.673853      -0.673853    1[6-(1,1,7)]
    92      -0.331327      -0.331327      -0.331327    1[6-(1,1,7)]
    93      -0.088824      -0.088824      -0.088824    1[6-(1,1,7)]
    94      -3.059301      -3.059301      -3.059301    1[6-(1,1,7)]
    95      -1.592648      -1.592648      -1.592648    1[6-(1,1,7)]
    96      -1.851434      -1.851434      -1.851434    1[6-(1,1,7)]
    97      -7.134786      -7.134786      -7.134786    1[7-(1,6,6)]
    98      -6.925979      -6.925979      -6.925979    1[7-(1,6,6)]
    99      -5.949316      -5.949316      -5.949316    1[6-(1,1,7)]
   100      -5.072218      -5.072218      -5.072218    1[6-(1,1,7)]
   101      -4.828289      -4.828289      -4.828289    1[6-(1,1,7)]
   102      -6.385081      -6.385081      -6.385081    1[6-(1,1,7)]
   103       5.132524       5.132524       5.132524    1[6-(1,1,7)]
   104      -5.345012      -5.345012      -5.345012    1[6-(1,1,7)]
   105       7.457813       7.457813       7.457813    1[7-(1,6,6)]
   106       6.048006       6.048006       6.048006    1[7-(1,6,6)]
   107       6.190134       6.190134       6.190134    1[6-(1,1,7)]
   108      -4.723573      -4.723573      -4.723573    1[6-(1,1,7)]
   109       -3.20762       -3.20762       -3.20762    1[6-(1,1,7)]
   110       7.115656       7.115656       7.115656    1[6-(1,1,7)]
   111      -2.648454      -2.648454      -2.648454    1[6-(1,1,7)]
   112      -4.164483      -4.164483      -4.164483    1[6-(1,1,7)]
   113       6.807269       6.807269       6.807269    1[7-(1,6,6)]
   114       5.997316       5.997316       5.997316    1[7-(1,6,6)]
   115       8.018207       8.018207       8.018207    1[6-(1,1,7)]
   116       7.742255       7.742255       7.742255    1[6-(1,1,7)]
   117       6.856285       6.856285       6.856285    1[6-(1,1,7)]
   118       4.630353       4.630353       4.630353    1[6-(1,1,7)]
   119       4.792165       4.792165       4.792165    1[6-(1,1,7)]
   120       5.647268       5.647268       5.647268    1[6-(1,1,7)]
   121     -13.279301     -13.279301     -13.279301    1[7-(1,6,6)]
   122     -13.517534     -13.517534     -13.517534    1[7-(1,6,6)]
   123     -11.574053     -11.574053     -11.574053    1[6-(1,1,7)]
   124     -11.231527     -11.231527     -11.231527    1[6-(1,1,7)]
   125     -10.989024     -10.989024     -10.989024    1[6-(1,1,7)]
   126     -13.959501     -13.959501     -13.959501    1[6-(1,1,7)]
   127     -12.492848     -12.492848     -12.492848    1[6-(1,1,7)]
   128     -12.751634     -12.751634     -12.751634    1[6-(1,1,7)]
   129       3.765414       3.765414       3.765414    1[7-(1,6,6)]
   130       3.974221       3.974221       3.974221    1[7-(1,6,6)]
   131       4.950884       4.950884       4.950884    1[6-(1,1,7)]
   132       5.827982       5.827982       5.827982    1[6-(1,1,7)]
   133       6.071911       6.071911       6.071911    1[6-(1,1,7)]
   134       4.515119       4.515119       4.515119    1[6-(1,1,7)]
   135     -15.991256     -15.991256     -15.991256    1[6-(1,1,7)]
   136       5.555188       5.555188       5.555188    1[6-(1,1,7)]
   137       8.134433       8.134433       8.134433    1[7-(1,6,6)]
   138       6.724626       6.724626       6.724626    1[7-(1,6,6)]
   139       6.866754       6.866754       6.866754    1[6-(1,1,7)]
   140       6.176627       6.176627       6.176627    1[6-(1,1,7)]
   141        7.69258        7.69258        7.69258    1[6-(1,1,7)]
   142       7.792276       7.792276       7.792276    1[6-(1,1,7)]
   143       8.251746       8.251746       8.251746    1[6-(1,1,7)]
   144       6.735717       6.735717       6.735717    1[6-(1,1,7)]
   145     -14.316511     -14.316511     -14.316511    1[7-(1,6,6)]
   146     -15.126464     -15.126464     -15.126464    1[7-(1,6,6)]
   147     -13.105573     -13.105573     -13.105573    1[6-(1,1,7)]
   148     -13.381525     -13.381525     -13.381525    1[6-(1,1,7)]
   149     -14.267495     -14.267495     -14.267495    1[6-(1,1,7)]
   150     -16.493427     -16.493427     -16.493427    1[6-(1,1,7)]
   151       5.468785       5.468785       5.468785    1[6-(1,1,7)]
   152     -15.476512     -15.476512     -15.476512    1[6-(1,1,7)]
   153      -3.317409      -3.317409      -3.317409    1[7-(1,6,6)]
   154      -2.611472      -2.611472      -2.611472    1[7-(1,6,6)]
   155      -2.774439      -2.774439      -2.774439    1[6-(1,1,7)]
   156       -3.60319       -3.60319       -3.60319    1[6-(1,1,7)]
   157       -4.33192       -4.33192       -4.33192    1[6-(1,1,7)]
   158      -4.366785      -4.366785      -4.366785    1[6-(1,1,7)]
   159      -5.333319      -5.333319      -5.333319    1[6-(1,1,7)]
   160        -4.5721        -4.5721        -4.5721    1[6-(1,1,7)]
   161      -2.993331      -2.993331      -2.993331    1[7-(1,6,6)]
   162       -3.57028       -3.57028       -3.57028    1[7-(1,6,6)]
   163      -5.324905      -5.324905      -5.324905    1[6-(1,1,7)]
   164      -4.692387      -4.692387      -4.692387    1[6-(1,1,7)]
   165      -5.304458      -5.304458      -5.304458    1[6-(1,1,7)]
   166      -1.816652      -1.816652      -1.816652    1[6-(1,1,7)]
   167      -3.163931      -3.163931      -3.163931    1[6-(1,1,7)]
   168      -2.518678      -2.518678      -2.518678    1[6-(1,1,7)]
   169      11.168756      11.168756      11.168756    1[7-(1,6,6)]
   170       12.11086       12.11086       12.11086    1[7-(1,6,6)]
   171      10.188217      10.188217      10.188217    1[6-(1,1,7)]
   172       11.36457       11.36457       11.36457    1[6-(1,1,7)]
   173      10.334844      10.334844      10.334844    1[6-(1,1,7)]
   174      13.240491      13.240491      13.240491    1[6-(1,1,7)]
   175      12.280902      12.280902      12.280902    1[6-(1,1,7)]
   176      13.294497      13.294497      13.294497    1[6-(1,1,7)]
   177      16.250907      16.250907      16.250907    1[7-(1,6,6)]
   178      17.429004      17.429004      17.429004    1[7-(1,6,6)]
   179      16.186074      16.186074      16.186074    1[6-(1,1,7)]
   180       14.95241       14.95241       14.95241    1[6-(1,1,7)]
   181      16.206522      16.206522      16.206522    1[6-(1,1,7)]
   182       16.50144       16.50144       16.50144    1[6-(1,1,7)]
   183      16.392881      16.392881      16.392881    1[6-(1,1,7)]
   184      15.146482      15.146482      15.146482    1[6-(1,1,7)]
   185      -7.298323      -7.298323      -7.298323    6[6-(6,6),8-(0),8-(30)]
   186      -6.315083      -6.315083      -6.315083    6[6-(1,6),6-(1,6),6-(8,8)]
   187      -5.590299      -5.590299      -5.590299    6[1-(0),6-(6,6),6-(6,6)]
   188       5.754428       5.754428       5.754428    6[1-(0),6-(6,6),6-(6,6)]
   189       6.467215       6.467215       6.467215    6[6-(1,6),6-(1,6),6-(8,8)]
   190       5.864748       5.864748       5.864748    6[6-(6,6),8-(0),8-(30)]
   191        -7.9602        -7.9602        -7.9602    6[6-(1,6),6-(1,6),6-(8,8)]
   192      -7.130989      -7.130989      -7.130989    6[1-(0),6-(6,6),6-(6,6)]
   193      -7.148154      -7.148154      -7.148154    6[6-(1,6),6-(1,6),6-(8,8)]
   194      -8.090031      -8.090031      -8.090031    6[1-(0),6-(6,6),6-(6,6)]
   195      -8.940772      -8.940772      -8.940772    6[6-(1,6),6-(1,6),6-(6,6)]
   196      -8.883013      -8.883013      -8.883013    6[1-(0),6-(6,6),6-(6,6)]
   197      -8.018676      -8.018676      -8.018676    6[6-(6,6),8-(0),8-(30)]
   198      -6.231124      -6.231124      -6.231124    6[6-(6,6),8-(0),8-(30)]
   199      10.561328      10.561328      10.561328    6[6-(6,6),8-(0),8-(30)]
   200       1.010728       1.010728       1.010728    6[6-(1,6),6-(1,6),6-(8,8)]
   201       0.302302       0.302302       0.302302    6[1-(0),6-(6,6),6-(6,6)]
   202      -0.896545      -0.896545      -0.896545    6[1-(0),6-(6,6),6-(6,6)]
   203        -1.6216        -1.6216        -1.6216    6[6-(1,6),6-(1,6),6-(8,8)]
   204      -2.761231      -2.761231      -2.761231    6[6-(6,6),8-(0),8-(30)]
   205       8.139773       8.139773       8.139773    6[6-(1,6),6-(1,6),6-(8,8)]
   206       8.197969       8.197969       8.197969    6[1-(0),6-(6,6),6-(6,6)]
   207       7.250028       7.250028       7.250028    6[6-(1,6),6-(1,6),6-(8,8)]
   208       6.278051       6.278051       6.278051    6[1-(0),6-(6,6),6-(6,6)]
   209       6.216848       6.216848       6.216848    6[6-(1,6),6-(1,6),6-(6,6)]
   210       7.140553       7.140553       7.140553    6[1-(0),6-(6,6),6-(6,6)]
   211       9.204249       9.204249       9.204249    6[6-(6,6),8-(0),8-(30)]
   212       7.310372       7.310372       7.310372    6[6-(6,6),8-(0),8-(30)]
   213      -4.329616      -4.329616      -4.329616    6[6-(6,6),8-(0),8-(30)]
   214       5.721102       5.721102       5.721102    6[6-(1,6),6-(1,6),6-(8,8)]
   215       6.394798       6.394798       6.394798    6[1-(0),6-(6,6),6-(6,6)]
   216       8.304462       8.304462       8.304462    6[1-(0),6-(6,6),6-(6,6)]
   217        8.98784        8.98784        8.98784    6[6-(1,6),6-(1,6),6-(8,8)]
   218      10.389107      10.389107      10.389107    6[6-(6,6),8-(0),8-(30)]
   219      -6.517951      -6.517951      -6.517951    6[6-(1,6),6-(1,6),6-(8,8)]
   220      -7.756982      -7.756982      -7.756982    6[1-(0),6-(6,6),6-(6,6)]
   221      -7.996823      -7.996823      -7.996823    6[6-(1,6),6-(1,6),6-(8,8)]
   222      -6.990115      -6.990115      -6.990115    6[1-(0),6-(6,6),6-(6,6)]
   223      -5.785123      -5.785123      -5.785123    6[6-(1,6),6-(1,6),6-(6,6)]
   224      -5.541885      -5.541885      -5.541885    6[1-(0),6-(6,6),6-(6,6)]
   225      -6.234885      -6.234885      -6.234885    6[6-(6,6),8-(0),8-(30)]
   226      -9.330618      -9.330618      -9.330618    6[6-(6,6),8-(0),8-(30)]
   227       3.773091       3.773091       3.773091    6[6-(6,6),8-(0),8-(30)]
   228       2.289733       2.289733       2.289733    6[6-(1,6),6-(1,6),6-(8,8)]
   229       1.599679       1.599679       1.599679    6[1-(0),6-(6,6),6-(6,6)]
   230     -10.455865     -10.455865     -10.455865    6[1-(0),6-(6,6),6-(6,6)]
   231     -11.126975     -11.126975     -11.126975    6[6-(1,6),6-(1,6),6-(8,8)]
   232     -10.786144     -10.786144     -10.786144    6[6-(6,6),8-(0),8-(30)]
   233       9.044858       9.044858       9.044858    6[6-(1,6),6-(1,6),6-(8,8)]
   234       9.396482       9.396482       9.396482    6[1-(0),6-(6,6),6-(6,6)]
   235      10.601429      10.601429      10.601429    6[6-(1,6),6-(1,6),6-(8,8)]
   236      11.508576      11.508576      11.508576    6[1-(0),6-(6,6),6-(6,6)]
   237      11.215527      11.215527      11.215527    6[6-(1,6),6-(1,6),6-(6,6)]
   238       9.990825       9.990825       9.990825    6[1-(0),6-(6,6),6-(6,6)]
   239       7.755792       7.755792       7.755792    6[6-(6,6),8-(0),8-(30)]
   240       10.95785       10.95785       10.95785    6[6-(6,6),8-(0),8-(30)]
   241      -5.006236      -5.006236      -5.006236    6[6-(6,6),8-(0),8-(30)]
   242      -5.179098      -5.179098      -5.179098    6[6-(1,6),6-(1,6),6-(8,8)]
   243      -4.505402      -4.505402      -4.505402    6[1-(0),6-(6,6),6-(6,6)]
   244      -2.595738      -2.595738      -2.595738    6[1-(0),6-(6,6),6-(6,6)]
   245        8.31122        8.31122        8.31122    6[6-(1,6),6-(1,6),6-(8,8)]
   246      -0.511093      -0.511093      -0.511093    6[6-(6,6),8-(0),8-(30)]
   247       4.382249       4.382249       4.382249    6[6-(1,6),6-(1,6),6-(8,8)]
   248       3.143218       3.143218       3.143218    6[1-(0),6-(6,6),6-(6,6)]
   249       2.903377       2.903377       2.903377    6[6-(1,6),6-(1,6),6-(8,8)]
   250       3.910085       3.910085       3.910085    6[1-(0),6-(6,6),6-(6,6)]
   251       5.115077       5.115077       5.115077    6[6-(1,6),6-(1,6),6-(6,6)]
   252       5.358315       5.358315       5.358315    6[1-(0),6-(6,6),6-(6,6)]
   253       4.665315       4.665315       4.665315    6[6-(6,6),8-(0),8-(30)]
   254       1.569582       1.569582       1.569582    6[6-(6,6),8-(0),8-(30)]
   255       4.449711       4.449711       4.449711    6[6-(6,6),8-(0),8-(30)]
   256       2.966353       2.966353       2.966353    6[6-(1,6),6-(1,6),6-(8,8)]
   257       2.276299       2.276299       2.276299    6[1-(0),6-(6,6),6-(6,6)]
   258       0.444335       0.444335       0.444335    6[1-(0),6-(6,6),6-(6,6)]
   259      -0.226775      -0.226775      -0.226775    6[6-(1,6),6-(1,6),6-(8,8)]
   260       0.114056       0.114056       0.114056    6[6-(6,6),8-(0),8-(30)]
   261     -12.078922     -12.078922     -12.078922    6[6-(1,6),6-(1,6),6-(8,8)]
   262      -1.503718      -1.503718      -1.503718    6[1-(0),6-(6,6),6-(6,6)]
   263     -10.522351     -10.522351     -10.522351    6[6-(1,6),6-(1,6),6-(8,8)]
   264      -9.615204      -9.615204      -9.615204    6[1-(0),6-(6,6),6-(6,6)]
   265      -9.908253      -9.908253      -9.908253    6[6-(1,6),6-(1,6),6-(6,6)]
   266     -11.132955     -11.132955     -11.132955    6[1-(0),6-(6,6),6-(6,6)]
   267     -13.367988     -13.367988     -13.367988    6[6-(6,6),8-(0),8-(30)]
   268        0.05765        0.05765        0.05765    6[6-(6,6),8-(0),8-(30)]
   269      -0.338872      -0.338872      -0.338872    6[6-(6,6),8-(0),8-(30)]
   270       0.334108       0.334108       0.334108    6[6-(1,6),6-(1,6),6-(8,8)]
   271      -0.374318      -0.374318      -0.374318    6[1-(0),6-(6,6),6-(6,6)]
   272      -1.573165      -1.573165      -1.573165    6[1-(0),6-(6,6),6-(6,6)]
   273       -12.5218       -12.5218       -12.5218    6[6-(1,6),6-(1,6),6-(8,8)]
   274      -3.437851      -3.437851      -3.437851    6[6-(6,6),8-(0),8-(30)]
   275      -2.760427      -2.760427      -2.760427    6[6-(1,6),6-(1,6),6-(8,8)]
   276      -2.702231      -2.702231      -2.702231    6[1-(0),6-(6,6),6-(6,6)]
   277      -3.650172      -3.650172      -3.650172    6[6-(1,6),6-(1,6),6-(8,8)]
   278      -4.622149      -4.622149      -4.622149    6[1-(0),6-(6,6),6-(6,6)]
   279      -4.683352      -4.683352      -4.683352    6[6-(1,6),6-(1,6),6-(6,6)]
   280      -3.759647      -3.759647      -3.759647    6[1-(0),6-(6,6),6-(6,6)]
   281      -1.695951      -1.695951      -1.695951    6[6-(6,6),8-(0),8-(30)]
   282      -3.589828      -3.589828      -3.589828    6[6-(6,6),8-(0),8-(30)]
   283       3.601877       3.601877       3.601877    6[6-(6,6),8-(0),8-(30)]
   284       4.585117       4.585117       4.585117    6[6-(1,6),6-(1,6),6-(8,8)]
   285       5.309901       5.309901       5.309901    6[1-(0),6-(6,6),6-(6,6)]
   286       6.431048       6.431048       6.431048    6[1-(0),6-(6,6),6-(6,6)]
   287       7.143835       7.143835       7.143835    6[6-(1,6),6-(1,6),6-(8,8)]
   288       6.541368       6.541368       6.541368    6[6-(6,6),8-(0),8-(30)]
   289       13.16358       13.16358       13.16358    6[6-(1,6),6-(1,6),6-(8,8)]
   290       3.769211       3.769211       3.769211    6[1-(0),6-(6,6),6-(6,6)]
   291      13.975626      13.975626      13.975626    6[6-(1,6),6-(1,6),6-(8,8)]
   292      13.033749      13.033749      13.033749    6[1-(0),6-(6,6),6-(6,6)]
   293      12.183008      12.183008      12.183008    6[6-(1,6),6-(1,6),6-(6,6)]
   294      12.240767      12.240767      12.240767    6[1-(0),6-(6,6),6-(6,6)]
   295      13.105104      13.105104      13.105104    6[6-(6,6),8-(0),8-(30)]
   296       4.669076       4.669076       4.669076    6[6-(6,6),8-(0),8-(30)]
   297       -4.67855       -4.67855       -4.67855    6[6-(1,6),6-(1,6),6-(6,6)]
   298      -3.919111      -3.919111      -3.919111    6[6-(1,6),6-(1,6),6-(6,6)]
   299      -6.116391      -6.116391      -6.116391    6[1-(0),6-(6,6),6-(6,6)]
   300       7.753887       7.753887       7.753887    6[1-(0),6-(6,6),6-(6,6)]
   301           0.92           0.92           0.92    6[6-(1,6),6-(1,6),6-(6,6)]
   302       0.160561       0.160561       0.160561    6[6-(1,6),6-(1,6),6-(6,6)]
   303       2.357841       2.357841       2.357841    6[1-(0),6-(6,6),6-(6,6)]
   304      -1.288857      -1.288857      -1.288857    6[1-(0),6-(6,6),6-(6,6)]
   305        6.22165        6.22165        6.22165    6[6-(1,6),6-(1,6),6-(6,6)]
   306       6.981089       6.981089       6.981089    6[6-(1,6),6-(1,6),6-(6,6)]
   307       4.783809       4.783809       4.783809    6[1-(0),6-(6,6),6-(6,6)]
   308       8.430507       8.430507       8.430507    6[1-(0),6-(6,6),6-(6,6)]
   309        0.24338        0.24338        0.24338    6[6-(1,6),6-(1,6),6-(6,6)]
   310      -0.516059      -0.516059      -0.516059    6[6-(1,6),6-(1,6),6-(6,6)]
   311       1.681221       1.681221       1.681221    6[1-(0),6-(6,6),6-(6,6)]
   312     -12.189057     -12.189057     -12.189057    6[1-(0),6-(6,6),6-(6,6)]
   313       -0.08485       -0.08485       -0.08485    6[1-(0),1-(0),1-(0),7-(1,1,6)]
   314        1.81857        1.81857        1.81857    6[1-(0),1-(0),1-(0),7-(1,1,6)]
   315      -5.214227      -5.214227      -5.214227    6[1-(0),1-(0),1-(0),7-(1,1,6)]
   316      -5.020501      -5.020501      -5.020501    6[1-(0),1-(0),1-(0),7-(1,1,6)]
   317       7.363676       7.363676       7.363676    6[1-(0),1-(0),1-(0),7-(1,1,6)]
   318       6.384468       6.384468       6.384468    6[1-(0),1-(0),1-(0),7-(1,1,6)]
   319       6.076735       6.076735       6.076735    6[1-(0),1-(0),1-(0),7-(1,1,6)]
   320       8.238522       8.238522       8.238522    6[1-(0),1-(0),1-(0),7-(1,1,6)]
   321      -0.661946      -0.661946      -0.661946    6[1-(0),1-(0),1-(0),7-(1,1,6)]
   322      -2.150915      -2.150915      -2.150915    6[1-(0),1-(0),1-(0),7-(1,1,6)]
   323      -5.494512      -5.494512      -5.494512    6[1-(0),1-(0),1-(0),7-(1,1,6)]
   324       -5.76233       -5.76233       -5.76233    6[1-(0),1-(0),1-(0),7-(1,1,6)]
   325      -3.910401      -3.910401      -3.910401    6[1-(0),1-(0),1-(0),7-(1,1,6)]
   326      -3.345643      -3.345643      -3.345643    6[1-(0),1-(0),1-(0),7-(1,1,6)]
   327       7.338484       7.338484       7.338484    6[1-(0),1-(0),1-(0),7-(1,1,6)]
   328       5.250789       5.250789       5.250789    6[1-(0),1-(0),1-(0),7-(1,1,6)]
   329     -11.562146     -11.562146     -11.562146    6[1-(0),1-(0),1-(0),7-(1,1,6)]
   330     -13.051115     -13.051115     -13.051115    6[1-(0),1-(0),1-(0),7-(1,1,6)]
   331       5.405688       5.405688       5.405688    6[1-(0),1-(0),1-(0),7-(1,1,6)]
   332        5.13787        5.13787        5.13787    6[1-(0),1-(0),1-(0),7-(1,1,6)]
   333       6.989799       6.989799       6.989799    6[1-(0),1-(0),1-(0),7-(1,1,6)]
   334       7.554557       7.554557       7.554557    6[1-(0),1-(0),1-(0),7-(1,1,6)]
   335     -13.785296     -13.785296     -13.785296    6[1-(0),1-(0),1-(0),7-(1,1,6)]
   336     -15.872991     -15.872991     -15.872991    6[1-(0),1-(0),1-(0),7-(1,1,6)]
   337      -3.536524      -3.536524      -3.536524    6[1-(0),1-(0),1-(0),7-(1,1,6)]
   338      -4.515732      -4.515732      -4.515732    6[1-(0),1-(0),1-(0),7-(1,1,6)]
   339      -4.823465      -4.823465      -4.823465    6[1-(0),1-(0),1-(0),7-(1,1,6)]
   340      -2.661678      -2.661678      -2.661678    6[1-(0),1-(0),1-(0),7-(1,1,6)]
   341       10.81535       10.81535       10.81535    6[1-(0),1-(0),1-(0),7-(1,1,6)]
   342       12.71877       12.71877       12.71877    6[1-(0),1-(0),1-(0),7-(1,1,6)]
   343      15.909553      15.909553      15.909553    6[1-(0),1-(0),1-(0),7-(1,1,6)]
   344      16.103279      16.103279      16.103279    6[1-(0),1-(0),1-(0),7-(1,1,6)]
   345      -7.755293      -7.755293      -7.755293    8[6-(6,8),30-(8,8,8)]
   346      -7.620512      -7.620512      -7.620512    8[6-(6,8)]
   347       4.877899       4.877899       4.877899    8[6-(6,8)]
   348       6.437123       6.437123       6.437123    8[6-(6,8),30-(8,8,8)]
   349      -8.840896      -8.840896      -8.840896    8[6-(6,8),30-(8,8,8)]
   350      -7.303327      -7.303327      -7.303327    8[6-(6,8)]
   351      -6.283907      -6.283907      -6.283907    8[6-(6,8),30-(8,8,8)]
   352      -5.388205      -5.388205      -5.388205    8[6-(6,8)]
   353      11.275932      11.275932      11.275932    8[6-(6,8),30-(8,8,8)]
   354         9.4195         9.4195         9.4195    8[6-(6,8)]
   355      -3.271115      -3.271115      -3.271115    8[6-(6,8)]
   356      -3.165939      -3.165939      -3.165939    8[6-(6,8),30-(8,8,8)]
   357         9.0859         9.0859         9.0859    8[6-(6,8),30-(8,8,8)]
   358      10.169657      10.169657      10.169657    8[6-(6,8)]
   359       6.393959       6.393959       6.393959    8[6-(6,8),30-(8,8,8)]
   360       8.197283       8.197283       8.197283    8[6-(6,8)]
   361      -5.176196      -5.176196      -5.176196    8[6-(6,8),30-(8,8,8)]
   362      -3.389225      -3.389225      -3.389225    8[6-(6,8)]
   363      10.778592      10.778592      10.778592    8[6-(6,8)]
   364     -10.735687     -10.735687     -10.735687    8[6-(6,8),30-(8,8,8)]
   365      -5.074622      -5.074622      -5.074622    8[6-(6,8),30-(8,8,8)]
   366      -7.160932      -7.160932      -7.160932    8[6-(6,8)]
   367       -9.46538       -9.46538       -9.46538    8[6-(6,8),30-(8,8,8)]
   368     -10.219844     -10.219844     -10.219844    8[6-(6,8)]
   369       4.362037       4.362037       4.362037    8[6-(6,8),30-(8,8,8)]
   370       4.296716       4.296716       4.296716    8[6-(6,8)]
   371      -9.678897      -9.678897      -9.678897    8[6-(6,8)]
   372      10.170983      10.170983      10.170983    8[6-(6,8),30-(8,8,8)]
   373       7.536098       7.536098       7.536098    8[6-(6,8),30-(8,8,8)]
   374       7.001082       7.001082       7.001082    8[6-(6,8)]
   375      12.061807      12.061807      12.061807    8[6-(6,8),30-(8,8,8)]
   376      10.117246      10.117246      10.117246    8[6-(6,8)]
   377      -5.852816      -5.852816      -5.852816    8[6-(6,8),30-(8,8,8)]
   378     -14.289425     -14.289425     -14.289425    8[6-(6,8)]
   379      -0.121608      -0.121608      -0.121608    8[6-(6,8)]
   380      10.388093      10.388093      10.388093    8[6-(6,8),30-(8,8,8)]
   381       5.825578       5.825578       5.825578    8[6-(6,8),30-(8,8,8)]
   382       3.739268       3.739268       3.739268    8[6-(6,8)]
   383        1.43482        1.43482        1.43482    8[6-(6,8),30-(8,8,8)]
   384       0.680356       0.680356       0.680356    8[6-(6,8)]
   385       5.038657       5.038657       5.038657    8[6-(6,8),30-(8,8,8)]
   386       4.973336       4.973336       4.973336    8[6-(6,8)]
   387       1.221303       1.221303       1.221303    8[6-(6,8)]
   388      -0.729217      -0.729217      -0.729217    8[6-(6,8),30-(8,8,8)]
   389     -13.587682     -13.587682     -13.587682    8[6-(6,8),30-(8,8,8)]
   390      -3.899118      -3.899118      -3.899118    8[6-(6,8)]
   391       1.161607       1.161607       1.161607    8[6-(6,8),30-(8,8,8)]
   392      -0.782954      -0.782954      -0.782954    8[6-(6,8)]
   393       0.375732       0.375732       0.375732    8[6-(6,8),30-(8,8,8)]
   394        -1.4807        -1.4807        -1.4807    8[6-(6,8)]
   395      -3.947735      -3.947735      -3.947735    8[6-(6,8)]
   396     -14.066139     -14.066139     -14.066139    8[6-(6,8),30-(8,8,8)]
   397        -1.8143        -1.8143        -1.8143    8[6-(6,8),30-(8,8,8)]
   398      -0.730543      -0.730543      -0.730543    8[6-(6,8)]
   399      -4.506241      -4.506241      -4.506241    8[6-(6,8),30-(8,8,8)]
   400      -2.702917      -2.702917      -2.702917    8[6-(6,8)]
   401       3.144907       3.144907       3.144907    8[6-(6,8),30-(8,8,8)]
   402      13.503268      13.503268      13.503268    8[6-(6,8)]
   403       5.554519       5.554519       5.554519    8[6-(6,8)]
   404       7.113743       7.113743       7.113743    8[6-(6,8),30-(8,8,8)]
   405      12.282884      12.282884      12.282884    8[6-(6,8),30-(8,8,8)]
   406       3.596873       3.596873       3.596873    8[6-(6,8)]
   407       4.616293       4.616293       4.616293    8[6-(6,8),30-(8,8,8)]
   408       5.511995       5.511995       5.511995    8[6-(6,8)]
   409      -9.431077      -9.431077      -9.431077    7[1-(0),1-(0),6-(1,1,1),6-(1,1,1)]
   410       -4.59354       -4.59354       -4.59354    7[1-(0),1-(0),6-(1,1,1),6-(1,1,1)]
   411       7.520951       7.520951       7.520951    7[1-(0),1-(0),6-(1,1,1),6-(1,1,1)]
   412       7.447601       7.447601       7.447601    7[1-(0),1-(0),6-(1,1,1),6-(1,1,1)]
   413      -2.076462      -2.076462      -2.076462    7[1-(0),1-(0),6-(1,1,1),6-(1,1,1)]
   414      -6.511127      -6.511127      -6.511127    7[1-(0),1-(0),6-(1,1,1),6-(1,1,1)]
   415       6.693069       6.693069       6.693069    7[1-(0),1-(0),6-(1,1,1),6-(1,1,1)]
   416       6.363545       6.363545       6.363545    7[1-(0),1-(0),6-(1,1,1),6-(1,1,1)]
   417     -12.976662     -12.976662     -12.976662    7[1-(0),1-(0),6-(1,1,1),6-(1,1,1)]
   418       4.389073       4.389073       4.389073    7[1-(0),1-(0),6-(1,1,1),6-(1,1,1)]
   419       7.369689       7.369689       7.369689    7[1-(0),1-(0),6-(1,1,1),6-(1,1,1)]
   420     -14.760235     -14.760235     -14.760235    7[1-(0),1-(0),6-(1,1,1),6-(1,1,1)]
   421      -3.379249      -3.379249      -3.379249    7[1-(0),1-(0),6-(1,1,1),6-(1,1,1)]
   422      -3.452599      -3.452599      -3.452599    7[1-(0),1-(0),6-(1,1,1),6-(1,1,1)]
   423      11.692703      11.692703      11.692703    7[1-(0),1-(0),6-(1,1,1),6-(1,1,1)]
   424       16.53024       16.53024       16.53024    7[1-(0),1-(0),6-(1,1,1),6-(1,1,1)]
