# Supplementary material for: A collection of forcefield precursors for metal–organic frameworks
Source: RSC Adv. 2019 Nov 13;9(63):36492–507. doi: 10.1039/c9ra07327b (PMC9075174; doi:10.1039/c9ra07327b)
Supplement: RA-009-C9RA07327B-s925 [file RA-009-C9RA07327B-s925.txt]

HAJJAE_clean

4.709600    0.000000    0.000000
-1.322020    11.015654    0.000000
0.000000    0.000000    20.041700

     1       0.186243       0.186243       0.186243    29[7-(6,6),7-(6,6),8-(6),8-(6)]
     2       2.540327       2.540327       2.540327    29[7-(6,6),7-(6,6),8-(6),8-(6)]
     3       3.201337       3.201337       3.201337    29[7-(6,6),7-(6,6),8-(6),8-(6)]
     4       0.847253       0.847253       0.847253    29[7-(6,6),7-(6,6),8-(6),8-(6)]
     5       0.043371       0.043371       0.043371    1[6-(6,7)]
     6       2.058018       2.058018       2.058018    1[6-(6,7)]
     7       1.837606       1.837606       1.837606    1[6-(6,7)]
     8       0.886575       0.886575       0.886575    1[6-(6,7)]
     9       2.683199       2.683199       2.683199    1[6-(6,7)]
    10       1.990572       1.990572       1.990572    1[6-(6,7)]
    11       0.888964       0.888964       0.888964    1[6-(6,7)]
    12       3.162015       3.162015       3.162015    1[6-(6,7)]
    13       3.344209       3.344209       3.344209    1[6-(6,7)]
    14       1.329562       1.329562       1.329562    1[6-(6,7)]
    15       1.549974       1.549974       1.549974    1[6-(6,7)]
    16       2.501005       2.501005       2.501005    1[6-(6,7)]
    17       0.704381       0.704381       0.704381    1[6-(6,7)]
    18       1.397008       1.397008       1.397008    1[6-(6,7)]
    19       2.498616       2.498616       2.498616    1[6-(6,7)]
    20       0.225565       0.225565       0.225565    1[6-(6,7)]
    21      -0.767603      -0.767603      -0.767603    6[6-(6,7),6-(8,8),7-(6,29)]
    22       3.577294       3.577294       3.577294    6[6-(6,7),6-(8,8),7-(6)]
    23      -0.158497      -0.158497      -0.158497    6[1-(0),6-(1,7),7-(6)]
    24       0.235042       0.235042       0.235042    6[1-(0),6-(1,7),7-(6,29)]
    25      -0.959208      -0.959208      -0.959208    6[6-(6,7),8-(0),8-(29)]
    26       2.779309       2.779309       2.779309    6[6-(6,7),8-(0),8-(29)]
    27       1.440948       1.440948       1.440948    6[1-(0),6-(1,7),7-(6,29)]
    28       1.543012       1.543012       1.543012    6[1-(0),6-(1,7),7-(6,29)]
    29       3.494173       3.494173       3.494173    6[6-(6,7),6-(8,8),7-(6,29)]
    30      -0.850724      -0.850724      -0.850724    6[6-(6,7),6-(8,8),7-(6)]
    31       2.885067       2.885067       2.885067    6[1-(0),6-(1,7),7-(6)]
    32       2.491528       2.491528       2.491528    6[1-(0),6-(1,7),7-(6,29)]
    33      -1.023822      -1.023822      -1.023822    6[6-(6,7),8-(0),8-(29)]
    34      -0.052739      -0.052739      -0.052739    6[6-(6,7),8-(0),8-(29)]
    35       1.285622       1.285622       1.285622    6[1-(0),6-(1,7),7-(6,29)]
    36       2.505578       2.505578       2.505578    6[1-(0),6-(1,7),7-(6,29)]
    37       4.155183       4.155183       4.155183    6[6-(6,7),6-(8,8),7-(6,29)]
    38      -0.189714      -0.189714      -0.189714    6[6-(6,7),6-(8,8),7-(6)]
    39       3.546077       3.546077       3.546077    6[1-(0),6-(1,7),7-(6)]
    40       3.152538       3.152538       3.152538    6[1-(0),6-(1,7),7-(6,29)]
    41      -0.362812      -0.362812      -0.362812    6[6-(6,7),8-(0),8-(29)]
    42       0.608271       0.608271       0.608271    6[6-(6,7),8-(0),8-(29)]
    43       1.946632       1.946632       1.946632    6[1-(0),6-(1,7),7-(6,29)]
    44       1.844568       1.844568       1.844568    6[1-(0),6-(1,7),7-(6,29)]
    45      -0.106593      -0.106593      -0.106593    6[6-(6,7),6-(8,8),7-(6,29)]
    46       4.238304       4.238304       4.238304    6[6-(6,7),6-(8,8),7-(6)]
    47       0.502513       0.502513       0.502513    6[1-(0),6-(1,7),7-(6)]
    48       0.896052       0.896052       0.896052    6[1-(0),6-(1,7),7-(6,29)]
    49      -0.298198      -0.298198      -0.298198    6[6-(6,7),8-(0),8-(29)]
    50       3.440319       3.440319       3.440319    6[6-(6,7),8-(0),8-(29)]
    51       2.101958       2.101958       2.101958    6[1-(0),6-(1,7),7-(6,29)]
    52       0.882002       0.882002       0.882002    6[1-(0),6-(1,7),7-(6,29)]
    53       -0.04588       -0.04588       -0.04588    7[6-(1,6),6-(6,6),29-(7,8,8)]
    54      -0.778674      -0.778674      -0.778674    7[6-(1,6),6-(6,6)]
    55        0.64932        0.64932        0.64932    7[6-(1,6),6-(1,6),29-(7,8,8)]
    56        2.77245        2.77245        2.77245    7[6-(1,6),6-(6,6),29-(7,8,8)]
    57       3.505244       3.505244       3.505244    7[6-(1,6),6-(6,6)]
    58        2.07725        2.07725        2.07725    7[6-(1,6),6-(1,6),29-(7,8,8)]
    59        3.43346        3.43346        3.43346    7[6-(1,6),6-(6,6),29-(7,8,8)]
    60       4.166254       4.166254       4.166254    7[6-(1,6),6-(6,6)]
    61        2.73826        2.73826        2.73826    7[6-(1,6),6-(1,6),29-(7,8,8)]
    62        0.61513        0.61513        0.61513    7[6-(1,6),6-(6,6),29-(7,8,8)]
    63      -0.117664      -0.117664      -0.117664    7[6-(1,6),6-(6,6)]
    64        1.31033        1.31033        1.31033    7[6-(1,6),6-(1,6),29-(7,8,8)]
    65      -0.487093      -0.487093      -0.487093    8[6-(6,8),29-(7,7,8)]
    66       3.274312       3.274312       3.274312    8[6-(6,8)]
    67       1.529943       1.529943       1.529943    8[6-(6,8),29-(7,7,8)]
    68       3.423122       3.423122       3.423122    8[6-(6,8)]
    69       3.213663       3.213663       3.213663    8[6-(6,8),29-(7,7,8)]
    70      -0.547742      -0.547742      -0.547742    8[6-(6,8)]
    71       1.196627       1.196627       1.196627    8[6-(6,8),29-(7,7,8)]
    72      -0.696552      -0.696552      -0.696552    8[6-(6,8)]
    73       3.874673       3.874673       3.874673    8[6-(6,8),29-(7,7,8)]
    74       0.113268       0.113268       0.113268    8[6-(6,8)]
    75       1.857637       1.857637       1.857637    8[6-(6,8),29-(7,7,8)]
    76      -0.035542      -0.035542      -0.035542    8[6-(6,8)]
    77       0.173917       0.173917       0.173917    8[6-(6,8),29-(7,7,8)]
    78       3.935322       3.935322       3.935322    8[6-(6,8)]
    79       2.190953       2.190953       2.190953    8[6-(6,8),29-(7,7,8)]
    80       4.084132       4.084132       4.084132    8[6-(6,8)]
