# Supplementary material for: A collection of forcefield precursors for metal–organic frameworks
Source: RSC Adv. 2019 Nov 13;9(63):36492–507. doi: 10.1039/c9ra07327b (PMC9075174; doi:10.1039/c9ra07327b)
Supplement: RA-009-C9RA07327B-s926 [file RA-009-C9RA07327B-s926.txt]

HAJLEK_clean

10.962000    0.000000    0.000000
-3.654079    14.597088    0.000000
3.654002    7.298579    12.641450

     1       5.480962       5.480962       5.480962    26[7-(6),7-(6),7-(6,7),7-(6,7)]
     2      -1.827039      -1.827039      -1.827039    26[7-(6),7-(6),7-(6,7),7-(6,7)]
     3       1.827001       1.827001       1.827001    26[7-(6),7-(6),7-(6,7),7-(6,7)]
     4       3.248015       3.248015       3.248015    1[7-(6,7)]
     5       3.766489       3.766489       3.766489    1[6-(1,1,6)]
     6       2.194537       2.194537       2.194537    1[6-(1,1,6)]
     7            3.1            3.1            3.1    1[6-(1,1,6)]
     8       1.426139       1.426139       1.426139    1[6-(1,1,6)]
     9       0.986559       0.986559       0.986559    1[6-(1,1,6)]
    10      11.067212      11.067212      11.067212    1[6-(1,1,6)]
    11      -1.431693      -1.431693      -1.431693    1[6-(1,1,6)]
    12       0.138065       0.138065       0.138065    1[6-(1,1,6)]
    13      -0.799179      -0.799179      -0.799179    1[6-(1,1,6)]
    14       0.603977       0.603977       0.603977    1[6-(1,1,6)]
    15       1.095079       1.095079       1.095079    1[6-(1,1,6)]
    16       1.955589       1.955589       1.955589    1[6-(1,1,6)]
    17       9.050178       9.050178       9.050178    1[7-(6,7)]
    18       7.713908       7.713908       7.713908    1[7-(6,7)]
    19       7.195434       7.195434       7.195434    1[6-(1,1,6)]
    20       8.767386       8.767386       8.767386    1[6-(1,1,6)]
    21       7.861923       7.861923       7.861923    1[6-(1,1,6)]
    22       9.535784       9.535784       9.535784    1[6-(1,1,6)]
    23       9.975364       9.975364       9.975364    1[6-(1,1,6)]
    24      -0.105289      -0.105289      -0.105289    1[6-(1,1,6)]
    25      12.393616      12.393616      12.393616    1[6-(1,1,6)]
    26      10.823858      10.823858      10.823858    1[6-(1,1,6)]
    27      11.761102      11.761102      11.761102    1[6-(1,1,6)]
    28      10.357946      10.357946      10.357946    1[6-(1,1,6)]
    29       9.866844       9.866844       9.866844    1[6-(1,1,6)]
    30       9.006334       9.006334       9.006334    1[6-(1,1,6)]
    31       1.911745       1.911745       1.911745    1[7-(6,7)]
    32       6.901998       6.901998       6.901998    1[7-(6,7)]
    33        7.42052        7.42052        7.42052    1[6-(1,1,6)]
    34       5.848571       5.848571       5.848571    1[6-(1,1,6)]
    35       6.754038       6.754038       6.754038    1[6-(1,1,6)]
    36       5.080115       5.080115       5.080115    1[6-(1,1,6)]
    37       4.640548       4.640548       4.640548    1[6-(1,1,6)]
    38       3.759197       3.759197       3.759197    1[6-(1,1,6)]
    39       2.222344       2.222344       2.222344    1[6-(1,1,6)]
    40       3.792101       3.792101       3.792101    1[6-(1,1,6)]
    41       2.854843       2.854843       2.854843    1[6-(1,1,6)]
    42       4.257996       4.257996       4.257996    1[6-(1,1,6)]
    43       4.749084       4.749084       4.749084    1[6-(1,1,6)]
    44       5.609608       5.609608       5.609608    1[6-(1,1,6)]
    45       1.742217       1.742217       1.742217    1[7-(6,7)]
    46       4.059925       4.059925       4.059925    1[7-(6,7)]
    47       3.541403       3.541403       3.541403    1[6-(1,1,6)]
    48       5.113352       5.113352       5.113352    1[6-(1,1,6)]
    49       4.207885       4.207885       4.207885    1[6-(1,1,6)]
    50       5.881808       5.881808       5.881808    1[6-(1,1,6)]
    51       6.321375       6.321375       6.321375    1[6-(1,1,6)]
    52       7.202726       7.202726       7.202726    1[6-(1,1,6)]
    53       8.739579       8.739579       8.739579    1[6-(1,1,6)]
    54       7.169822       7.169822       7.169822    1[6-(1,1,6)]
    55        8.10708        8.10708        8.10708    1[6-(1,1,6)]
    56       6.703927       6.703927       6.703927    1[6-(1,1,6)]
    57       6.212839       6.212839       6.212839    1[6-(1,1,6)]
    58       5.352315       5.352315       5.352315    1[6-(1,1,6)]
    59       9.219706       9.219706       9.219706    1[7-(6,7)]
    60      10.556032      10.556032      10.556032    1[7-(6,7)]
    61      11.074543      11.074543      11.074543    1[6-(1,1,6)]
    62       9.502592       9.502592       9.502592    1[6-(1,1,6)]
    63      10.408045      10.408045      10.408045    1[6-(1,1,6)]
    64       8.734138       8.734138       8.734138    1[6-(1,1,6)]
    65       8.294556       8.294556       8.294556    1[6-(1,1,6)]
    66       7.413219       7.413219       7.413219    1[6-(1,1,6)]
    67       5.876361       5.876361       5.876361    1[6-(1,1,6)]
    68       7.446121       7.446121       7.446121    1[6-(1,1,6)]
    69        6.50887        6.50887        6.50887    1[6-(1,1,6)]
    70       7.911969       7.911969       7.911969    1[6-(1,1,6)]
    71       8.403072       8.403072       8.403072    1[6-(1,1,6)]
    72       9.263589       9.263589       9.263589    1[6-(1,1,6)]
    73        5.39621        5.39621        5.39621    1[7-(6,7)]
    74       0.405891       0.405891       0.405891    1[7-(6,7)]
    75       -0.11262       -0.11262       -0.11262    1[6-(1,1,6)]
    76       1.459331       1.459331       1.459331    1[6-(1,1,6)]
    77       0.553878       0.553878       0.553878    1[6-(1,1,6)]
    78       2.227785       2.227785       2.227785    1[6-(1,1,6)]
    79       2.667367       2.667367       2.667367    1[6-(1,1,6)]
    80       3.548704       3.548704       3.548704    1[6-(1,1,6)]
    81       5.085562       5.085562       5.085562    1[6-(1,1,6)]
    82       3.515802       3.515802       3.515802    1[6-(1,1,6)]
    83       4.453053       4.453053       4.453053    1[6-(1,1,6)]
    84       3.049954       3.049954       3.049954    1[6-(1,1,6)]
    85       2.558851       2.558851       2.558851    1[6-(1,1,6)]
    86       1.698334       1.698334       1.698334    1[6-(1,1,6)]
    87       5.565713       5.565713       5.565713    1[7-(6,7)]
    88       4.431911       4.431911       4.431911    6[7-(26),16-(0)]
    89       2.713052       2.713052       2.713052    6[6-(1,1,1),6-(6,6),7-(7,26)]
    90       1.647551       1.647551       1.647551    6[6-(6,6),6-(6,7),6-(6,7)]
    91       1.816373       1.816373       1.816373    6[6-(1,1,1),6-(6,6),7-(1,7)]
    92       2.965169       2.965169       2.965169    6[1-(0),1-(0),1-(0),6-(6,7)]
    93       1.016155       1.016155       1.016155    6[1-(0),1-(0),1-(0),6-(6,7)]
    94      -0.403448      -0.403448      -0.403448    6[6-(1,1,1),6-(6,6),7-(1,7)]
    95        0.58533        0.58533        0.58533    6[6-(6,6),6-(6,7),6-(6,7)]
    96       0.274013       0.274013       0.274013    6[6-(1,1,1),6-(6,6),7-(7)]
    97      -0.644618      -0.644618      -0.644618    6[1-(0),1-(0),1-(0),6-(6,7)]
    98       1.049033       1.049033       1.049033    6[1-(0),1-(0),1-(0),6-(6,7)]
    99       6.530012       6.530012       6.530012    6[7-(26),16-(0)]
   100       8.248871       8.248871       8.248871    6[6-(1,1,1),6-(6,6),7-(7,26)]
   101       9.314372       9.314372       9.314372    6[6-(6,6),6-(6,7),6-(6,7)]
   102        9.14555        9.14555        9.14555    6[6-(1,1,1),6-(6,6),7-(1,7)]
   103       7.996754       7.996754       7.996754    6[1-(0),1-(0),1-(0),6-(6,7)]
   104       9.945768       9.945768       9.945768    6[1-(0),1-(0),1-(0),6-(6,7)]
   105      11.365371      11.365371      11.365371    6[6-(1,1,1),6-(6,6),7-(1,7)]
   106      10.376593      10.376593      10.376593    6[6-(6,6),6-(6,7),6-(6,7)]
   107       10.68791       10.68791       10.68791    6[6-(1,1,1),6-(6,6),7-(7)]
   108      11.606541      11.606541      11.606541    6[1-(0),1-(0),1-(0),6-(6,7)]
   109        9.91289        9.91289        9.91289    6[1-(0),1-(0),1-(0),6-(6,7)]
   110        0.77788        0.77788        0.77788    6[7-(26),16-(0)]
   111       6.367068       6.367068       6.367068    6[6-(1,1,1),6-(6,6),7-(7,26)]
   112       5.301562       5.301562       5.301562    6[6-(6,6),6-(6,7),6-(6,7)]
   113        5.47037        5.47037        5.47037    6[6-(1,1,1),6-(6,6),7-(1,7)]
   114         6.6192         6.6192         6.6192    6[1-(0),1-(0),1-(0),6-(6,7)]
   115       4.670141       4.670141       4.670141    6[1-(0),1-(0),1-(0),6-(6,7)]
   116        3.25058        3.25058        3.25058    6[6-(1,1,1),6-(6,6),7-(1,7)]
   117       4.239351       4.239351       4.239351    6[6-(6,6),6-(6,7),6-(6,7)]
   118       3.928035       3.928035       3.928035    6[6-(1,1,1),6-(6,6),7-(7)]
   119       3.009413       3.009413       3.009413    6[1-(0),1-(0),1-(0),6-(6,7)]
   120       4.703049       4.703049       4.703049    6[1-(0),1-(0),1-(0),6-(6,7)]
   121      10.184043      10.184043      10.184043    6[7-(26),16-(0)]
   122       4.594855       4.594855       4.594855    6[6-(1,1,1),6-(6,6),7-(7,26)]
   123       5.660361       5.660361       5.660361    6[6-(6,6),6-(6,7),6-(6,7)]
   124       5.491553       5.491553       5.491553    6[6-(1,1,1),6-(6,6),7-(1,7)]
   125       4.342723       4.342723       4.342723    6[1-(0),1-(0),1-(0),6-(6,7)]
   126       6.291782       6.291782       6.291782    6[1-(0),1-(0),1-(0),6-(6,7)]
   127       7.711343       7.711343       7.711343    6[6-(1,1,1),6-(6,6),7-(1,7)]
   128       6.722572       6.722572       6.722572    6[6-(6,6),6-(6,7),6-(6,7)]
   129       7.033888       7.033888       7.033888    6[6-(1,1,1),6-(6,6),7-(7)]
   130        7.95251        7.95251        7.95251    6[1-(0),1-(0),1-(0),6-(6,7)]
   131       6.258874       6.258874       6.258874    6[1-(0),1-(0),1-(0),6-(6,7)]
   132       8.085865       8.085865       8.085865    6[7-(26),16-(0)]
   133      10.021088      10.021088      10.021088    6[6-(1,1,1),6-(6,6),7-(7,26)]
   134       8.955576       8.955576       8.955576    6[6-(6,6),6-(6,7),6-(6,7)]
   135        9.12439        9.12439        9.12439    6[6-(1,1,1),6-(6,6),7-(1,7)]
   136      10.273217      10.273217      10.273217    6[1-(0),1-(0),1-(0),6-(6,7)]
   137       8.324159       8.324159       8.324159    6[1-(0),1-(0),1-(0),6-(6,7)]
   138       6.904586       6.904586       6.904586    6[6-(1,1,1),6-(6,6),7-(1,7)]
   139       7.893355       7.893355       7.893355    6[6-(6,6),6-(6,7),6-(6,7)]
   140       7.582025       7.582025       7.582025    6[6-(1,1,1),6-(6,6),7-(7)]
   141       6.663431       6.663431       6.663431    6[1-(0),1-(0),1-(0),6-(6,7)]
   142       8.357031       8.357031       8.357031    6[1-(0),1-(0),1-(0),6-(6,7)]
   143       2.876058       2.876058       2.876058    6[7-(26),16-(0)]
   144       0.940835       0.940835       0.940835    6[6-(1,1,1),6-(6,6),7-(7,26)]
   145       2.006347       2.006347       2.006347    6[6-(6,6),6-(6,7),6-(6,7)]
   146       1.837533       1.837533       1.837533    6[6-(1,1,1),6-(6,6),7-(1,7)]
   147       0.688706       0.688706       0.688706    6[1-(0),1-(0),1-(0),6-(6,7)]
   148       2.637764       2.637764       2.637764    6[1-(0),1-(0),1-(0),6-(6,7)]
   149       4.057337       4.057337       4.057337    6[6-(1,1,1),6-(6,6),7-(1,7)]
   150       3.068568       3.068568       3.068568    6[6-(6,6),6-(6,7),6-(6,7)]
   151       3.379898       3.379898       3.379898    6[6-(1,1,1),6-(6,6),7-(7)]
   152       4.298492       4.298492       4.298492    6[1-(0),1-(0),1-(0),6-(6,7)]
   153       2.604892       2.604892       2.604892    6[1-(0),1-(0),1-(0),6-(6,7)]
   154       4.118074       4.118074       4.118074    16[6-(7)]
   155       6.843849       6.843849       6.843849    16[6-(7)]
   156       0.464028       0.464028       0.464028    16[6-(7)]
   157      10.497895      10.497895      10.497895    16[6-(7)]
   158       7.772027       7.772027       7.772027    16[6-(7)]
   159       3.189896       3.189896       3.189896    16[6-(7)]
   160        4.68184        4.68184        4.68184    7[6-(16),26-(7,7,7)]
   161       3.497936       3.497936       3.497936    7[6-(6,6),7-(1,6),26-(7,7,7)]
   162       2.926824       2.926824       2.926824    7[1-(0),6-(6,6),7-(6,26)]
   163       -0.82219       -0.82219       -0.82219    7[6-(6,6),7-(1,6)]
   164      -1.210251      -1.210251      -1.210251    7[1-(0),6-(6,6),7-(6)]
   165       6.280083       6.280083       6.280083    7[6-(16),26-(7,7,7)]
   166       7.463987       7.463987       7.463987    7[6-(6,6),7-(1,6),26-(7,7,7)]
   167       8.035099       8.035099       8.035099    7[1-(0),6-(6,6),7-(6,26)]
   168      11.784113      11.784113      11.784113    7[6-(6,6),7-(1,6)]
   169      12.172174      12.172174      12.172174    7[1-(0),6-(6,6),7-(6)]
   170      11.989821      11.989821      11.989821    7[6-(16),26-(7,7,7)]
   171        7.15194        7.15194        7.15194    7[6-(6,6),7-(1,6),26-(7,7,7)]
   172       6.580816       6.580816       6.580816    7[1-(0),6-(6,6),7-(6,26)]
   173        2.83184        2.83184        2.83184    7[6-(6,6),7-(1,6)]
   174       2.443783       2.443783       2.443783    7[1-(0),6-(6,6),7-(6)]
   175      -1.027898      -1.027898      -1.027898    7[6-(16),26-(7,7,7)]
   176       3.809983       3.809983       3.809983    7[6-(6,6),7-(1,6),26-(7,7,7)]
   177       4.381107       4.381107       4.381107    7[1-(0),6-(6,6),7-(6,26)]
   178       8.130083       8.130083       8.130083    7[6-(6,6),7-(1,6)]
   179        8.51814        8.51814        8.51814    7[1-(0),6-(6,6),7-(6)]
   180       8.335796       8.335796       8.335796    7[6-(16),26-(7,7,7)]
   181      10.805969      10.805969      10.805969    7[6-(6,6),7-(1,6),26-(7,7,7)]
   182      10.234845      10.234845      10.234845    7[1-(0),6-(6,6),7-(6,26)]
   183       6.485824       6.485824       6.485824    7[6-(6,6),7-(1,6)]
   184       6.097777       6.097777       6.097777    7[1-(0),6-(6,6),7-(6)]
   185       2.626127       2.626127       2.626127    7[6-(16),26-(7,7,7)]
   186       0.155954       0.155954       0.155954    7[6-(6,6),7-(1,6),26-(7,7,7)]
   187       0.727078       0.727078       0.727078    7[1-(0),6-(6,6),7-(6,26)]
   188       4.476099       4.476099       4.476099    7[6-(6,6),7-(1,6)]
   189       4.864146       4.864146       4.864146    7[1-(0),6-(6,6),7-(6)]
