# Supplementary material for: A collection of forcefield precursors for metal–organic frameworks
Source: RSC Adv. 2019 Nov 13;9(63):36492–507. doi: 10.1039/c9ra07327b (PMC9075174; doi:10.1039/c9ra07327b)
Supplement: RA-009-C9RA07327B-s927 [file RA-009-C9RA07327B-s927.txt]

HAJLIO_clean

10.946300    0.000000    0.000000
-3.648692    14.597198    0.000000
3.648743    7.298568    12.641547

     1       5.473176       5.473176       5.473176    26[7-(6),7-(6),7-(6,7),7-(6,7)]
     2      -1.824346      -1.824346      -1.824346    26[7-(6),7-(6),7-(6,7),7-(6,7)]
     3       1.824372       1.824372       1.824372    26[7-(6),7-(6),7-(6,7),7-(6,7)]
     4       3.224793       3.224793       3.224793    1[7-(6,7)]
     5        3.76995        3.76995        3.76995    1[6-(1,1,6)]
     6       2.201347       2.201347       2.201347    1[6-(1,1,6)]
     7         3.1077         3.1077         3.1077    1[6-(1,1,6)]
     8       1.415362       1.415362       1.415362    1[6-(1,1,6)]
     9       0.973137       0.973137       0.973137    1[6-(1,1,6)]
    10       11.04045       11.04045       11.04045    1[6-(1,1,6)]
    11      -1.451432      -1.451432      -1.451432    1[6-(1,1,6)]
    12       0.114984       0.114984       0.114984    1[6-(1,1,6)]
    13      -0.823123      -0.823123      -0.823123    1[6-(1,1,6)]
    14       0.595503       0.595503       0.595503    1[6-(1,1,6)]
    15       1.083702       1.083702       1.083702    1[6-(1,1,6)]
    16       1.950657       1.950657       1.950657    1[6-(1,1,6)]
    17       9.038404       9.038404       9.038404    1[7-(6,7)]
    18       7.721558       7.721558       7.721558    1[7-(6,7)]
    19       7.176401       7.176401       7.176401    1[6-(1,1,6)]
    20       8.745004       8.745004       8.745004    1[6-(1,1,6)]
    21       7.838651       7.838651       7.838651    1[6-(1,1,6)]
    22       9.530989       9.530989       9.530989    1[6-(1,1,6)]
    23       9.973214       9.973214       9.973214    1[6-(1,1,6)]
    24      -0.094099      -0.094099      -0.094099    1[6-(1,1,6)]
    25      12.397783      12.397783      12.397783    1[6-(1,1,6)]
    26      10.831367      10.831367      10.831367    1[6-(1,1,6)]
    27      11.769474      11.769474      11.769474    1[6-(1,1,6)]
    28      10.350848      10.350848      10.350848    1[6-(1,1,6)]
    29       9.862649       9.862649       9.862649    1[6-(1,1,6)]
    30       8.995694       8.995694       8.995694    1[6-(1,1,6)]
    31       1.907947       1.907947       1.907947    1[7-(6,7)]
    32       6.873584       6.873584       6.873584    1[7-(6,7)]
    33       7.418694       7.418694       7.418694    1[6-(1,1,6)]
    34       5.850087       5.850087       5.850087    1[6-(1,1,6)]
    35       6.756433       6.756433       6.756433    1[6-(1,1,6)]
    36       5.064158       5.064158       5.064158    1[6-(1,1,6)]
    37       4.621916       4.621916       4.621916    1[6-(1,1,6)]
    38       3.742936       3.742936       3.742936    1[6-(1,1,6)]
    39       2.197304       2.197304       2.197304    1[6-(1,1,6)]
    40       3.763721       3.763721       3.763721    1[6-(1,1,6)]
    41       2.825631       2.825631       2.825631    1[6-(1,1,6)]
    42       4.244245       4.244245       4.244245    1[6-(1,1,6)]
    43       4.732461       4.732461       4.732461    1[6-(1,1,6)]
    44         5.5994         5.5994         5.5994    1[6-(1,1,6)]
    45       1.740831       1.740831       1.740831    1[7-(6,7)]
    46       4.072767       4.072767       4.072767    1[7-(6,7)]
    47       3.527657       3.527657       3.527657    1[6-(1,1,6)]
    48       5.096264       5.096264       5.096264    1[6-(1,1,6)]
    49       4.189918       4.189918       4.189918    1[6-(1,1,6)]
    50       5.882193       5.882193       5.882193    1[6-(1,1,6)]
    51       6.324435       6.324435       6.324435    1[6-(1,1,6)]
    52       7.203415       7.203415       7.203415    1[6-(1,1,6)]
    53       8.749047       8.749047       8.749047    1[6-(1,1,6)]
    54        7.18263        7.18263        7.18263    1[6-(1,1,6)]
    55        8.12072        8.12072        8.12072    1[6-(1,1,6)]
    56       6.702106       6.702106       6.702106    1[6-(1,1,6)]
    57        6.21389        6.21389        6.21389    1[6-(1,1,6)]
    58       5.346951       5.346951       5.346951    1[6-(1,1,6)]
    59        9.20552        9.20552        9.20552    1[7-(6,7)]
    60      10.522314      10.522314      10.522314    1[7-(6,7)]
    61      11.067424      11.067424      11.067424    1[6-(1,1,6)]
    62       9.498819       9.498819       9.498819    1[6-(1,1,6)]
    63      10.405181      10.405181      10.405181    1[6-(1,1,6)]
    64       8.712901       8.712901       8.712901    1[6-(1,1,6)]
    65       8.270676       8.270676       8.270676    1[6-(1,1,6)]
    66        7.39168        7.39168        7.39168    1[6-(1,1,6)]
    67       5.846041       5.846041       5.846041    1[6-(1,1,6)]
    68       7.412454       7.412454       7.412454    1[6-(1,1,6)]
    69       6.474358       6.474358       6.474358    1[6-(1,1,6)]
    70       7.893039       7.893039       7.893039    1[6-(1,1,6)]
    71        8.38124        8.38124        8.38124    1[6-(1,1,6)]
    72       9.248185       9.248185       9.248185    1[6-(1,1,6)]
    73       5.389596       5.389596       5.389596    1[7-(6,7)]
    74       0.424037       0.424037       0.424037    1[7-(6,7)]
    75      -0.121073      -0.121073      -0.121073    1[6-(1,1,6)]
    76       1.447532       1.447532       1.447532    1[6-(1,1,6)]
    77        0.54117        0.54117        0.54117    1[6-(1,1,6)]
    78        2.23345        2.23345        2.23345    1[6-(1,1,6)]
    79       2.675675       2.675675       2.675675    1[6-(1,1,6)]
    80       3.554671       3.554671       3.554671    1[6-(1,1,6)]
    81        5.10031        5.10031        5.10031    1[6-(1,1,6)]
    82       3.533897       3.533897       3.533897    1[6-(1,1,6)]
    83       4.471993       4.471993       4.471993    1[6-(1,1,6)]
    84       3.053312       3.053312       3.053312    1[6-(1,1,6)]
    85       2.565111       2.565111       2.565111    1[6-(1,1,6)]
    86       1.698166       1.698166       1.698166    1[6-(1,1,6)]
    87       5.556755       5.556755       5.556755    1[7-(6,7)]
    88       4.432165       4.432165       4.432165    6[7-(26),16-(0)]
    89       2.702674       2.702674       2.702674    6[6-(1,1,1),6-(6,6),7-(7,26)]
    90         1.6365         1.6365         1.6365    6[6-(6,6),6-(6,7),6-(6,7)]
    91       1.805064       1.805064       1.805064    6[6-(1,1,1),6-(6,6),7-(1,7)]
    92       2.967585       2.967585       2.967585    6[1-(0),1-(0),1-(0),6-(6,7)]
    93       1.003787       1.003787       1.003787    6[1-(0),1-(0),1-(0),6-(6,7)]
    94      -0.411542      -0.411542      -0.411542    6[6-(1,1,1),6-(6,6),7-(1,7)]
    95       0.577997       0.577997       0.577997    6[6-(6,6),6-(6,7),6-(6,7)]
    96       0.275877       0.275877       0.275877    6[6-(1,1,1),6-(6,6),7-(7)]
    97      -0.664397      -0.664397      -0.664397    6[1-(0),1-(0),1-(0),6-(6,7)]
    98       1.042112       1.042112       1.042112    6[1-(0),1-(0),1-(0),6-(6,7)]
    99       6.514186       6.514186       6.514186    6[7-(26),16-(0)]
   100       8.243677       8.243677       8.243677    6[6-(1,1,1),6-(6,6),7-(7,26)]
   101       9.309851       9.309851       9.309851    6[6-(6,6),6-(6,7),6-(6,7)]
   102       9.141287       9.141287       9.141287    6[6-(1,1,1),6-(6,6),7-(1,7)]
   103       7.978766       7.978766       7.978766    6[1-(0),1-(0),1-(0),6-(6,7)]
   104       9.942564       9.942564       9.942564    6[1-(0),1-(0),1-(0),6-(6,7)]
   105      11.357893      11.357893      11.357893    6[6-(1,1,1),6-(6,6),7-(1,7)]
   106      10.368354      10.368354      10.368354    6[6-(6,6),6-(6,7),6-(6,7)]
   107      10.670474      10.670474      10.670474    6[6-(1,1,1),6-(6,6),7-(7)]
   108      11.610748      11.610748      11.610748    6[1-(0),1-(0),1-(0),6-(6,7)]
   109       9.904239       9.904239       9.904239    6[1-(0),1-(0),1-(0),6-(6,7)]
   110       0.783424       0.783424       0.783424    6[7-(26),16-(0)]
   111       6.351432       6.351432       6.351432    6[6-(1,1,1),6-(6,6),7-(7,26)]
   112        5.28526        5.28526        5.28526    6[6-(6,6),6-(6,7),6-(6,7)]
   113       5.453839       5.453839       5.453839    6[6-(1,1,1),6-(6,6),7-(1,7)]
   114       6.616327       6.616327       6.616327    6[1-(0),1-(0),1-(0),6-(6,7)]
   115       4.652572       4.652572       4.652572    6[1-(0),1-(0),1-(0),6-(6,7)]
   116       3.237199       3.237199       3.237199    6[6-(1,1,1),6-(6,6),7-(1,7)]
   117       4.226746       4.226746       4.226746    6[6-(6,6),6-(6,7),6-(6,7)]
   118       3.924621       3.924621       3.924621    6[6-(1,1,1),6-(6,6),7-(7)]
   119       2.984345       2.984345       2.984345    6[1-(0),1-(0),1-(0),6-(6,7)]
   120       4.690859       4.690859       4.690859    6[1-(0),1-(0),1-(0),6-(6,7)]
   121      10.162927      10.162927      10.162927    6[7-(26),16-(0)]
   122       4.594919       4.594919       4.594919    6[6-(1,1,1),6-(6,6),7-(7,26)]
   123       5.661091       5.661091       5.661091    6[6-(6,6),6-(6,7),6-(6,7)]
   124       5.492512       5.492512       5.492512    6[6-(1,1,1),6-(6,6),7-(1,7)]
   125       4.330024       4.330024       4.330024    6[1-(0),1-(0),1-(0),6-(6,7)]
   126       6.293779       6.293779       6.293779    6[1-(0),1-(0),1-(0),6-(6,7)]
   127       7.709152       7.709152       7.709152    6[6-(1,1,1),6-(6,6),7-(1,7)]
   128       6.719605       6.719605       6.719605    6[6-(6,6),6-(6,7),6-(6,7)]
   129        7.02173        7.02173        7.02173    6[6-(1,1,1),6-(6,6),7-(7)]
   130       7.962006       7.962006       7.962006    6[1-(0),1-(0),1-(0),6-(6,7)]
   131       6.255492       6.255492       6.255492    6[1-(0),1-(0),1-(0),6-(6,7)]
   132       8.080983       8.080983       8.080983    6[7-(26),16-(0)]
   133      10.000169      10.000169      10.000169    6[6-(1,1,1),6-(6,6),7-(7,26)]
   134       8.934006       8.934006       8.934006    6[6-(6,6),6-(6,7),6-(6,7)]
   135       9.102582       9.102582       9.102582    6[6-(1,1,1),6-(6,6),7-(1,7)]
   136      10.265064      10.265064      10.265064    6[1-(0),1-(0),1-(0),6-(6,7)]
   137        8.30132        8.30132        8.30132    6[1-(0),1-(0),1-(0),6-(6,7)]
   138       6.885951       6.885951       6.885951    6[6-(1,1,1),6-(6,6),7-(1,7)]
   139       7.875502       7.875502       7.875502    6[6-(6,6),6-(6,7),6-(6,7)]
   140       7.573393       7.573393       7.573393    6[6-(1,1,1),6-(6,6),7-(7)]
   141       6.633081       6.633081       6.633081    6[1-(0),1-(0),1-(0),6-(6,7)]
   142       8.339643       8.339643       8.339643    6[1-(0),1-(0),1-(0),6-(6,7)]
   143       2.865368       2.865368       2.865368    6[7-(26),16-(0)]
   144       0.946182       0.946182       0.946182    6[6-(1,1,1),6-(6,6),7-(7,26)]
   145       2.012345       2.012345       2.012345    6[6-(6,6),6-(6,7),6-(6,7)]
   146       1.843769       1.843769       1.843769    6[6-(1,1,1),6-(6,6),7-(1,7)]
   147       0.681287       0.681287       0.681287    6[1-(0),1-(0),1-(0),6-(6,7)]
   148       2.645031       2.645031       2.645031    6[1-(0),1-(0),1-(0),6-(6,7)]
   149         4.0604         4.0604         4.0604    6[6-(1,1,1),6-(6,6),7-(1,7)]
   150       3.070849       3.070849       3.070849    6[6-(6,6),6-(6,7),6-(6,7)]
   151       3.372958       3.372958       3.372958    6[6-(1,1,1),6-(6,6),7-(7)]
   152        4.31327        4.31327        4.31327    6[1-(0),1-(0),1-(0),6-(6,7)]
   153       2.606708       2.606708       2.606708    6[1-(0),1-(0),1-(0),6-(6,7)]
   154       4.125551       4.125551       4.125551    16[6-(7)]
   155         6.8208         6.8208         6.8208    16[6-(7)]
   156       0.476829       0.476829       0.476829    16[6-(7)]
   157      10.469522      10.469522      10.469522    16[6-(7)]
   158       7.774375       7.774375       7.774375    16[6-(7)]
   159       3.171976       3.171976       3.171976    16[6-(7)]
   160       4.677697       4.677697       4.677697    7[6-(16),26-(7,7,7)]
   161       3.482045       3.482045       3.482045    7[6-(6,6),7-(1,6),26-(7,7,7)]
   162       2.908669       2.908669       2.908669    7[1-(0),6-(6,6),7-(6,26)]
   163      -0.828381      -0.828381      -0.828381    7[6-(6,6),7-(1,6)]
   164      -1.209526      -1.209526      -1.209526    7[1-(0),6-(6,6),7-(6)]
   165       6.268654       6.268654       6.268654    7[6-(16),26-(7,7,7)]
   166       7.464306       7.464306       7.464306    7[6-(6,6),7-(1,6),26-(7,7,7)]
   167       8.037682       8.037682       8.037682    7[1-(0),6-(6,6),7-(6,26)]
   168      11.774732      11.774732      11.774732    7[6-(6,6),7-(1,6)]
   169      12.155877      12.155877      12.155877    7[1-(0),6-(6,6),7-(6)]
   170      11.975241      11.975241      11.975241    7[6-(16),26-(7,7,7)]
   171       7.130815       7.130815       7.130815    7[6-(6,6),7-(1,6),26-(7,7,7)]
   172        6.55745        6.55745        6.55745    7[1-(0),6-(6,6),7-(6,26)]
   173       2.820353       2.820353       2.820353    7[6-(6,6),7-(1,6)]
   174       2.439207       2.439207       2.439207    7[1-(0),6-(6,6),7-(6)]
   175       -1.02889       -1.02889       -1.02889    7[6-(16),26-(7,7,7)]
   176       3.815536       3.815536       3.815536    7[6-(6,6),7-(1,6),26-(7,7,7)]
   177       4.388901       4.388901       4.388901    7[1-(0),6-(6,6),7-(6,26)]
   178       8.125998       8.125998       8.125998    7[6-(6,6),7-(1,6)]
   179       8.507144       8.507144       8.507144    7[1-(0),6-(6,6),7-(6)]
   180       8.326511       8.326511       8.326511    7[6-(16),26-(7,7,7)]
   181      10.779545      10.779545      10.779545    7[6-(6,6),7-(1,6),26-(7,7,7)]
   182      10.206184      10.206184      10.206184    7[1-(0),6-(6,6),7-(6,26)]
   183       6.469131       6.469131       6.469131    7[6-(6,6),7-(1,6)]
   184       6.087972       6.087972       6.087972    7[1-(0),6-(6,6),7-(6)]
   185        2.61984        2.61984        2.61984    7[6-(16),26-(7,7,7)]
   186       0.166806       0.166806       0.166806    7[6-(6,6),7-(1,6),26-(7,7,7)]
   187       0.740167       0.740167       0.740167    7[1-(0),6-(6,6),7-(6,26)]
   188        4.47722        4.47722        4.47722    7[6-(6,6),7-(1,6)]
   189       4.858379       4.858379       4.858379    7[1-(0),6-(6,6),7-(6)]
