# Supplementary material for: A collection of forcefield precursors for metal–organic frameworks
Source: RSC Adv. 2019 Nov 13;9(63):36492–507. doi: 10.1039/c9ra07327b (PMC9075174; doi:10.1039/c9ra07327b)
Supplement: RA-009-C9RA07327B-s928 [file RA-009-C9RA07327B-s928.txt]

HAJLUA_clean

10.986000    0.000000    0.000000
-3.661947    14.658926    0.000000
3.661998    7.329433    12.695005

     1       5.493025       5.493025       5.493025    26[7-(6),7-(6),7-(6,7),7-(6,7)]
     2      -1.830974      -1.830974      -1.830974    26[7-(6),7-(6),7-(6,7),7-(6,7)]
     3       1.830999       1.830999       1.830999    26[7-(6),7-(6),7-(6,7),7-(6,7)]
     4       3.245282       3.245282       3.245282    1[7-(6,7)]
     5       3.796797       3.796797       3.796797    1[6-(1,1,6)]
     6       2.262054       2.262054       2.262054    1[6-(1,1,6)]
     7       3.151919       3.151919       3.151919    1[6-(1,1,6)]
     8       1.431488       1.431488       1.431488    1[6-(1,1,6)]
     9       0.989852       0.989852       0.989852    1[6-(1,1,6)]
    10      11.125538      11.125538      11.125538    1[6-(1,1,6)]
    11      -1.427044      -1.427044      -1.427044    1[6-(1,1,6)]
    12       0.106601       0.106601       0.106601    1[6-(1,1,6)]
    13      -0.816227      -0.816227      -0.816227    1[6-(1,1,6)]
    14       0.638306       0.638306       0.638306    1[6-(1,1,6)]
    15       1.145857       1.145857       1.145857    1[6-(1,1,6)]
    16       1.962121       1.962121       1.962121    1[6-(1,1,6)]
    17       9.096441       9.096441       9.096441    1[7-(6,7)]
    18       7.740769       7.740769       7.740769    1[7-(6,7)]
    19       7.189254       7.189254       7.189254    1[6-(1,1,6)]
    20       8.723997       8.723997       8.723997    1[6-(1,1,6)]
    21       7.834132       7.834132       7.834132    1[6-(1,1,6)]
    22       9.554563       9.554563       9.554563    1[6-(1,1,6)]
    23       9.996199       9.996199       9.996199    1[6-(1,1,6)]
    24      -0.139487      -0.139487      -0.139487    1[6-(1,1,6)]
    25      12.413095      12.413095      12.413095    1[6-(1,1,6)]
    26       10.87945       10.87945       10.87945    1[6-(1,1,6)]
    27      11.802278      11.802278      11.802278    1[6-(1,1,6)]
    28      10.347745      10.347745      10.347745    1[6-(1,1,6)]
    29       9.840194       9.840194       9.840194    1[6-(1,1,6)]
    30        9.02393        9.02393        9.02393    1[6-(1,1,6)]
    31        1.88961        1.88961        1.88961    1[7-(6,7)]
    32       6.907292       6.907292       6.907292    1[7-(6,7)]
    33       7.458777       7.458777       7.458777    1[6-(1,1,6)]
    34       5.924032       5.924032       5.924032    1[6-(1,1,6)]
    35       6.813894       6.813894       6.813894    1[6-(1,1,6)]
    36       5.093503       5.093503       5.093503    1[6-(1,1,6)]
    37        4.65186        4.65186        4.65186    1[6-(1,1,6)]
    38       3.801547       3.801547       3.801547    1[6-(1,1,6)]
    39       2.234931       2.234931       2.234931    1[6-(1,1,6)]
    40       3.768578       3.768578       3.768578    1[6-(1,1,6)]
    41       2.845759       2.845759       2.845759    1[6-(1,1,6)]
    42       4.300293       4.300293       4.300293    1[6-(1,1,6)]
    43       4.807853       4.807853       4.807853    1[6-(1,1,6)]
    44       5.624108       5.624108       5.624108    1[6-(1,1,6)]
    45       1.772415       1.772415       1.772415    1[7-(6,7)]
    46       4.078759       4.078759       4.078759    1[7-(6,7)]
    47       3.527274       3.527274       3.527274    1[6-(1,1,6)]
    48       5.062019       5.062019       5.062019    1[6-(1,1,6)]
    49       4.172157       4.172157       4.172157    1[6-(1,1,6)]
    50       5.892548       5.892548       5.892548    1[6-(1,1,6)]
    51       6.334191       6.334191       6.334191    1[6-(1,1,6)]
    52       7.184504       7.184504       7.184504    1[6-(1,1,6)]
    53        8.75112        8.75112        8.75112    1[6-(1,1,6)]
    54       7.217473       7.217473       7.217473    1[6-(1,1,6)]
    55       8.140292       8.140292       8.140292    1[6-(1,1,6)]
    56       6.685758       6.685758       6.685758    1[6-(1,1,6)]
    57       6.178198       6.178198       6.178198    1[6-(1,1,6)]
    58       5.361943       5.361943       5.361943    1[6-(1,1,6)]
    59       9.213636       9.213636       9.213636    1[7-(6,7)]
    60       10.56927       10.56927       10.56927    1[7-(6,7)]
    61      11.120761      11.120761      11.120761    1[6-(1,1,6)]
    62       9.586017       9.586017       9.586017    1[6-(1,1,6)]
    63      10.475889      10.475889      10.475889    1[6-(1,1,6)]
    64       8.755487       8.755487       8.755487    1[6-(1,1,6)]
    65       8.313854       8.313854       8.313854    1[6-(1,1,6)]
    66       7.463533       7.463533       7.463533    1[6-(1,1,6)]
    67        5.89692        5.89692        5.89692    1[6-(1,1,6)]
    68       7.430564       7.430564       7.430564    1[6-(1,1,6)]
    69        6.50774        6.50774        6.50774    1[6-(1,1,6)]
    70       7.962311       7.962311       7.962311    1[6-(1,1,6)]
    71       8.469861       8.469861       8.469861    1[6-(1,1,6)]
    72       9.286121       9.286121       9.286121    1[6-(1,1,6)]
    73       5.434419       5.434419       5.434419    1[7-(6,7)]
    74       0.416781       0.416781       0.416781    1[7-(6,7)]
    75       -0.13471       -0.13471       -0.13471    1[6-(1,1,6)]
    76       1.400034       1.400034       1.400034    1[6-(1,1,6)]
    77       0.510162       0.510162       0.510162    1[6-(1,1,6)]
    78       2.230564       2.230564       2.230564    1[6-(1,1,6)]
    79       2.672197       2.672197       2.672197    1[6-(1,1,6)]
    80       3.522518       3.522518       3.522518    1[6-(1,1,6)]
    81       5.089131       5.089131       5.089131    1[6-(1,1,6)]
    82       3.555487       3.555487       3.555487    1[6-(1,1,6)]
    83       4.478311       4.478311       4.478311    1[6-(1,1,6)]
    84        3.02374        3.02374        3.02374    1[6-(1,1,6)]
    85        2.51619        2.51619        2.51619    1[6-(1,1,6)]
    86        1.69993        1.69993        1.69993    1[6-(1,1,6)]
    87       5.551632       5.551632       5.551632    1[7-(6,7)]
    88       4.442755       4.442755       4.442755    6[7-(26),16-(0)]
    89       2.742134       2.742134       2.742134    6[6-(1,1,1),6-(6,6),7-(7,26)]
    90       1.661109       1.661109       1.661109    6[6-(6,6),6-(6,7),6-(6,7)]
    91       1.832485       1.832485       1.832485    6[6-(1,1,1),6-(6,6),7-(1,7)]
    92       3.012396       3.012396       3.012396    6[1-(0),1-(0),1-(0),6-(6,7)]
    93       1.028304       1.028304       1.028304    6[1-(0),1-(0),1-(0),6-(6,7)]
    94      -0.395465      -0.395465      -0.395465    6[6-(1,1,1),6-(6,6),7-(1,7)]
    95       0.603159       0.603159       0.603159    6[6-(6,6),6-(6,7),6-(6,7)]
    96       0.306534       0.306534       0.306534    6[6-(1,1,1),6-(6,6),7-(7)]
    97      -0.655829      -0.655829      -0.655829    6[1-(0),1-(0),1-(0),6-(6,7)]
    98       1.081043       1.081043       1.081043    6[1-(0),1-(0),1-(0),6-(6,7)]
    99       6.543296       6.543296       6.543296    6[7-(26),16-(0)]
   100       8.243917       8.243917       8.243917    6[6-(1,1,1),6-(6,6),7-(7,26)]
   101       9.324942       9.324942       9.324942    6[6-(6,6),6-(6,7),6-(6,7)]
   102       9.153566       9.153566       9.153566    6[6-(1,1,1),6-(6,6),7-(1,7)]
   103       7.973655       7.973655       7.973655    6[1-(0),1-(0),1-(0),6-(6,7)]
   104       9.957747       9.957747       9.957747    6[1-(0),1-(0),1-(0),6-(6,7)]
   105      11.381516      11.381516      11.381516    6[6-(1,1,1),6-(6,6),7-(1,7)]
   106      10.382892      10.382892      10.382892    6[6-(6,6),6-(6,7),6-(6,7)]
   107      10.679517      10.679517      10.679517    6[6-(1,1,1),6-(6,6),7-(7)]
   108       11.64188       11.64188       11.64188    6[1-(0),1-(0),1-(0),6-(6,7)]
   109       9.905008       9.905008       9.905008    6[1-(0),1-(0),1-(0),6-(6,7)]
   110       0.780776       0.780776       0.780776    6[7-(26),16-(0)]
   111       6.404124       6.404124       6.404124    6[6-(1,1,1),6-(6,6),7-(7,26)]
   112       5.323101       5.323101       5.323101    6[6-(6,6),6-(6,7),6-(6,7)]
   113       5.494487       5.494487       5.494487    6[6-(1,1,1),6-(6,6),7-(1,7)]
   114       6.674375       6.674375       6.674375    6[1-(0),1-(0),1-(0),6-(6,7)]
   115       4.690314       4.690314       4.690314    6[1-(0),1-(0),1-(0),6-(6,7)]
   116       3.266516       3.266516       3.266516    6[6-(1,1,1),6-(6,6),7-(1,7)]
   117       4.265145       4.265145       4.265145    6[6-(6,6),6-(6,7),6-(6,7)]
   118       3.968519       3.968519       3.968519    6[6-(1,1,1),6-(6,6),7-(7)]
   119        3.00615        3.00615        3.00615    6[1-(0),1-(0),1-(0),6-(6,7)]
   120       4.743032       4.743032       4.743032    6[1-(0),1-(0),1-(0),6-(6,7)]
   121      10.205275      10.205275      10.205275    6[7-(26),16-(0)]
   122       4.581927       4.581927       4.581927    6[6-(1,1,1),6-(6,6),7-(7,26)]
   123        5.66295        5.66295        5.66295    6[6-(6,6),6-(6,7),6-(6,7)]
   124       5.491564       5.491564       5.491564    6[6-(1,1,1),6-(6,6),7-(1,7)]
   125       4.311676       4.311676       4.311676    6[1-(0),1-(0),1-(0),6-(6,7)]
   126       6.295737       6.295737       6.295737    6[1-(0),1-(0),1-(0),6-(6,7)]
   127       7.719535       7.719535       7.719535    6[6-(1,1,1),6-(6,6),7-(1,7)]
   128       6.720906       6.720906       6.720906    6[6-(6,6),6-(6,7),6-(6,7)]
   129       7.017532       7.017532       7.017532    6[6-(1,1,1),6-(6,6),7-(7)]
   130       7.979901       7.979901       7.979901    6[1-(0),1-(0),1-(0),6-(6,7)]
   131       6.243019       6.243019       6.243019    6[1-(0),1-(0),1-(0),6-(6,7)]
   132       8.104786       8.104786       8.104786    6[7-(26),16-(0)]
   133       10.06611       10.06611       10.06611    6[6-(1,1,1),6-(6,6),7-(7,26)]
   134       8.985091       8.985091       8.985091    6[6-(6,6),6-(6,7),6-(6,7)]
   135       9.156474       9.156474       9.156474    6[6-(1,1,1),6-(6,6),7-(1,7)]
   136      10.336363      10.336363      10.336363    6[1-(0),1-(0),1-(0),6-(6,7)]
   137       8.352302       8.352302       8.352302    6[1-(0),1-(0),1-(0),6-(6,7)]
   138       6.928512       6.928512       6.928512    6[6-(1,1,1),6-(6,6),7-(1,7)]
   139       7.927142       7.927142       7.927142    6[6-(6,6),6-(6,7),6-(6,7)]
   140       7.630526       7.630526       7.630526    6[6-(1,1,1),6-(6,6),7-(7)]
   141       6.668137       6.668137       6.668137    6[1-(0),1-(0),1-(0),6-(6,7)]
   142       8.405044       8.405044       8.405044    6[1-(0),1-(0),1-(0),6-(6,7)]
   143       2.881265       2.881265       2.881265    6[7-(26),16-(0)]
   144       0.919941       0.919941       0.919941    6[6-(1,1,1),6-(6,6),7-(7,26)]
   145        2.00096        2.00096        2.00096    6[6-(6,6),6-(6,7),6-(6,7)]
   146       1.829577       1.829577       1.829577    6[6-(1,1,1),6-(6,6),7-(1,7)]
   147       0.649688       0.649688       0.649688    6[1-(0),1-(0),1-(0),6-(6,7)]
   148       2.633749       2.633749       2.633749    6[1-(0),1-(0),1-(0),6-(6,7)]
   149       4.057539       4.057539       4.057539    6[6-(1,1,1),6-(6,6),7-(1,7)]
   150       3.058909       3.058909       3.058909    6[6-(6,6),6-(6,7),6-(6,7)]
   151       3.355525       3.355525       3.355525    6[6-(1,1,1),6-(6,6),7-(7)]
   152       4.317914       4.317914       4.317914    6[1-(0),1-(0),1-(0),6-(6,7)]
   153       2.581007       2.581007       2.581007    6[1-(0),1-(0),1-(0),6-(6,7)]
   154       4.141186       4.141186       4.141186    16[6-(7)]
   155       6.844865       6.844865       6.844865    16[6-(7)]
   156       0.479217       0.479217       0.479217    16[6-(7)]
   157      10.506834      10.506834      10.506834    16[6-(7)]
   158       7.803218       7.803218       7.803218    16[6-(7)]
   159       3.182833       3.182833       3.182833    16[6-(7)]
   160       4.695436       4.695436       4.695436    7[6-(16),26-(7,7,7)]
   161       3.514447       3.514447       3.514447    7[6-(6,6),7-(1,6),26-(7,7,7)]
   162       2.935479       2.935479       2.935479    7[1-(0),6-(6,6),7-(6,26)]
   163      -0.805247      -0.805247      -0.805247    7[6-(6,6),7-(1,6)]
   164      -1.195246      -1.195246      -1.195246    7[1-(0),6-(6,6),7-(6)]
   165       6.290615       6.290615       6.290615    7[6-(16),26-(7,7,7)]
   166       7.471604       7.471604       7.471604    7[6-(6,6),7-(1,6),26-(7,7,7)]
   167       8.050572       8.050572       8.050572    7[1-(0),6-(6,6),7-(6,26)]
   168      11.791298      11.791298      11.791298    7[6-(6,6),7-(1,6)]
   169      12.181297      12.181297      12.181297    7[1-(0),6-(6,6),7-(6)]
   170      12.019449      12.019449      12.019449    7[6-(16),26-(7,7,7)]
   171       7.176444       7.176444       7.176444    7[6-(6,6),7-(1,6),26-(7,7,7)]
   172       6.597484       6.597484       6.597484    7[1-(0),6-(6,6),7-(6,26)]
   173       2.856733       2.856733       2.856733    7[6-(6,6),7-(1,6)]
   174       2.466732       2.466732       2.466732    7[1-(0),6-(6,6),7-(6)]
   175      -1.033398      -1.033398      -1.033398    7[6-(16),26-(7,7,7)]
   176       3.809607       3.809607       3.809607    7[6-(6,6),7-(1,6),26-(7,7,7)]
   177       4.388567       4.388567       4.388567    7[1-(0),6-(6,6),7-(6,26)]
   178       8.129318       8.129318       8.129318    7[6-(6,6),7-(1,6)]
   179       8.519319       8.519319       8.519319    7[1-(0),6-(6,6),7-(6)]
   180       8.357466       8.357466       8.357466    7[6-(16),26-(7,7,7)]
   181      10.838425      10.838425      10.838425    7[6-(6,6),7-(1,6),26-(7,7,7)]
   182      10.259465      10.259465      10.259465    7[1-(0),6-(6,6),7-(6,26)]
   183       6.518743       6.518743       6.518743    7[6-(6,6),7-(1,6)]
   184       6.128735       6.128735       6.128735    7[1-(0),6-(6,6),7-(6)]
   185       2.628585       2.628585       2.628585    7[6-(16),26-(7,7,7)]
   186       0.147626       0.147626       0.147626    7[6-(6,6),7-(1,6),26-(7,7,7)]
   187       0.726586       0.726586       0.726586    7[1-(0),6-(6,6),7-(6,26)]
   188       4.467308       4.467308       4.467308    7[6-(6,6),7-(1,6)]
   189       4.857316       4.857316       4.857316    7[1-(0),6-(6,6),7-(6)]
