# Supplementary material for: A collection of forcefield precursors for metal–organic frameworks
Source: RSC Adv. 2019 Nov 13;9(63):36492–507. doi: 10.1039/c9ra07327b (PMC9075174; doi:10.1039/c9ra07327b)
Supplement: RA-009-C9RA07327B-s929 [file RA-009-C9RA07327B-s929.txt]

HAJMAH_clean

11.038500    0.000000    0.000000
-3.679582    14.722961    0.000000
3.679479    7.361523    12.750463

     1       5.519198       5.519198       5.519198    26[7-(6),7-(6),7-(6,7),7-(6,7)]
     2      -1.839791      -1.839791      -1.839791    26[7-(6),7-(6),7-(6,7),7-(6,7)]
     3       1.839739       1.839739       1.839739    26[7-(6),7-(6),7-(6,7),7-(6,7)]
     4       3.262941       3.262941       3.262941    1[7-(6,7)]
     5       3.807116       3.807116       3.807116    1[6-(1,1,6)]
     6       2.272764       2.272764       2.272764    1[6-(1,1,6)]
     7       3.162471       3.162471       3.162471    1[6-(1,1,6)]
     8        1.43387        1.43387        1.43387    1[6-(1,1,6)]
     9       0.990122       0.990122       0.990122    1[6-(1,1,6)]
    10      11.180861      11.180861      11.180861    1[6-(1,1,6)]
    11      -1.430653      -1.430653      -1.430653    1[6-(1,1,6)]
    12       0.102594       0.102594       0.102594    1[6-(1,1,6)]
    13      -0.818012      -0.818012      -0.818012    1[6-(1,1,6)]
    14       0.646822       0.646822       0.646822    1[6-(1,1,6)]
    15       1.152387       1.152387       1.152387    1[6-(1,1,6)]
    16       1.969231       1.969231       1.969231    1[6-(1,1,6)]
    17       9.145343       9.145343       9.145343    1[7-(6,7)]
    18       7.775456       7.775456       7.775456    1[7-(6,7)]
    19       7.231281       7.231281       7.231281    1[6-(1,1,6)]
    20       8.765633       8.765633       8.765633    1[6-(1,1,6)]
    21       7.875926       7.875926       7.875926    1[6-(1,1,6)]
    22       9.604527       9.604527       9.604527    1[6-(1,1,6)]
    23      10.048275      10.048275      10.048275    1[6-(1,1,6)]
    24      -0.142464      -0.142464      -0.142464    1[6-(1,1,6)]
    25       12.46905       12.46905       12.46905    1[6-(1,1,6)]
    26      10.935803      10.935803      10.935803    1[6-(1,1,6)]
    27      11.856409      11.856409      11.856409    1[6-(1,1,6)]
    28      10.391575      10.391575      10.391575    1[6-(1,1,6)]
    29        9.88601        9.88601        9.88601    1[6-(1,1,6)]
    30       9.069166       9.069166       9.069166    1[6-(1,1,6)]
    31       1.893054       1.893054       1.893054    1[7-(6,7)]
    32       6.942434       6.942434       6.942434    1[7-(6,7)]
    33       7.486654       7.486654       7.486654    1[6-(1,1,6)]
    34       5.952305       5.952305       5.952305    1[6-(1,1,6)]
    35       6.842011       6.842011       6.842011    1[6-(1,1,6)]
    36       5.113353       5.113353       5.113353    1[6-(1,1,6)]
    37       4.669613       4.669613       4.669613    1[6-(1,1,6)]
    38       3.821853       3.821853       3.821853    1[6-(1,1,6)]
    39        2.24889        2.24889        2.24889    1[6-(1,1,6)]
    40       3.782136       3.782136       3.782136    1[6-(1,1,6)]
    41       2.861518       2.861518       2.861518    1[6-(1,1,6)]
    42       4.326334       4.326334       4.326334    1[6-(1,1,6)]
    43       4.831889       4.831889       4.831889    1[6-(1,1,6)]
    44       5.648746       5.648746       5.648746    1[6-(1,1,6)]
    45       1.786381       1.786381       1.786381    1[7-(6,7)]
    46       4.095963       4.095963       4.095963    1[7-(6,7)]
    47       3.551743       3.551743       3.551743    1[6-(1,1,6)]
    48       5.086092       5.086092       5.086092    1[6-(1,1,6)]
    49       4.196386       4.196386       4.196386    1[6-(1,1,6)]
    50       5.925044       5.925044       5.925044    1[6-(1,1,6)]
    51       6.368784       6.368784       6.368784    1[6-(1,1,6)]
    52       7.216544       7.216544       7.216544    1[6-(1,1,6)]
    53       8.789507       8.789507       8.789507    1[6-(1,1,6)]
    54       7.256261       7.256261       7.256261    1[6-(1,1,6)]
    55       8.176879       8.176879       8.176879    1[6-(1,1,6)]
    56       6.712063       6.712063       6.712063    1[6-(1,1,6)]
    57       6.206508       6.206508       6.206508    1[6-(1,1,6)]
    58       5.389651       5.389651       5.389651    1[6-(1,1,6)]
    59       9.252016       9.252016       9.252016    1[7-(6,7)]
    60      10.621963      10.621963      10.621963    1[7-(6,7)]
    61      11.166162      11.166162      11.166162    1[6-(1,1,6)]
    62        9.63181        9.63181        9.63181    1[6-(1,1,6)]
    63      10.521506      10.521506      10.521506    1[6-(1,1,6)]
    64       8.792877       8.792877       8.792877    1[6-(1,1,6)]
    65       8.349122       8.349122       8.349122    1[6-(1,1,6)]
    66       7.501373       7.501373       7.501373    1[6-(1,1,6)]
    67       5.928392       5.928392       5.928392    1[6-(1,1,6)]
    68       7.461641       7.461641       7.461641    1[6-(1,1,6)]
    69       6.541032       6.541032       6.541032    1[6-(1,1,6)]
    70       8.005809       8.005809       8.005809    1[6-(1,1,6)]
    71       8.511379       8.511379       8.511379    1[6-(1,1,6)]
    72       9.328226       9.328226       9.328226    1[6-(1,1,6)]
    73       5.465865       5.465865       5.465865    1[7-(6,7)]
    74       0.416434       0.416434       0.416434    1[7-(6,7)]
    75      -0.127765      -0.127765      -0.127765    1[6-(1,1,6)]
    76       1.406587       1.406587       1.406587    1[6-(1,1,6)]
    77       0.516891       0.516891       0.516891    1[6-(1,1,6)]
    78        2.24552        2.24552        2.24552    1[6-(1,1,6)]
    79       2.689275       2.689275       2.689275    1[6-(1,1,6)]
    80       3.537024       3.537024       3.537024    1[6-(1,1,6)]
    81       5.110005       5.110005       5.110005    1[6-(1,1,6)]
    82       3.576756       3.576756       3.576756    1[6-(1,1,6)]
    83       4.497365       4.497365       4.497365    1[6-(1,1,6)]
    84       3.032588       3.032588       3.032588    1[6-(1,1,6)]
    85       2.527018       2.527018       2.527018    1[6-(1,1,6)]
    86       1.710171       1.710171       1.710171    1[6-(1,1,6)]
    87       5.572532       5.572532       5.572532    1[7-(6,7)]
    88       4.468341       4.468341       4.468341    6[7-(26),16-(0)]
    89       2.748534       2.748534       2.748534    6[6-(1,1,1),6-(6,6),7-(7,26)]
    90       1.674493       1.674493       1.674493    6[6-(6,6),6-(6,7),6-(6,7)]
    91       1.837869       1.837869       1.837869    6[6-(1,1,1),6-(6,6),7-(1,7)]
    92       3.022281       3.022281       3.022281    6[1-(0),1-(0),1-(0),6-(6,7)]
    93       1.029858       1.029858       1.029858    6[1-(0),1-(0),1-(0),6-(6,7)]
    94       -0.39744       -0.39744       -0.39744    6[6-(1,1,1),6-(6,6),7-(1,7)]
    95       0.603758       0.603758       0.603758    6[6-(6,6),6-(6,7),6-(6,7)]
    96       0.307931       0.307931       0.307931    6[6-(1,1,1),6-(6,6),7-(7)]
    97      -0.659059      -0.659059      -0.659059    6[1-(0),1-(0),1-(0),6-(6,7)]
    98        1.08836        1.08836        1.08836    6[1-(0),1-(0),1-(0),6-(6,7)]
    99       6.570056       6.570056       6.570056    6[7-(26),16-(0)]
   100       8.289863       8.289863       8.289863    6[6-(1,1,1),6-(6,6),7-(7,26)]
   101       9.363904       9.363904       9.363904    6[6-(6,6),6-(6,7),6-(6,7)]
   102       9.200528       9.200528       9.200528    6[6-(1,1,1),6-(6,6),7-(1,7)]
   103       8.016116       8.016116       8.016116    6[1-(0),1-(0),1-(0),6-(6,7)]
   104      10.008539      10.008539      10.008539    6[1-(0),1-(0),1-(0),6-(6,7)]
   105      11.435837      11.435837      11.435837    6[6-(1,1,1),6-(6,6),7-(1,7)]
   106      10.434639      10.434639      10.434639    6[6-(6,6),6-(6,7),6-(6,7)]
   107      10.730466      10.730466      10.730466    6[6-(1,1,1),6-(6,6),7-(7)]
   108      11.697456      11.697456      11.697456    6[1-(0),1-(0),1-(0),6-(6,7)]
   109       9.950037       9.950037       9.950037    6[1-(0),1-(0),1-(0),6-(6,7)]
   110       0.788805       0.788805       0.788805    6[7-(26),16-(0)]
   111       6.428056       6.428056       6.428056    6[6-(1,1,1),6-(6,6),7-(7,26)]
   112       5.354009       5.354009       5.354009    6[6-(6,6),6-(6,7),6-(6,7)]
   113       5.517372       5.517372       5.517372    6[6-(1,1,1),6-(6,6),7-(1,7)]
   114       6.701818       6.701818       6.701818    6[1-(0),1-(0),1-(0),6-(6,7)]
   115       4.709349       4.709349       4.709349    6[1-(0),1-(0),1-(0),6-(6,7)]
   116       3.282091       3.282091       3.282091    6[6-(1,1,1),6-(6,6),7-(1,7)]
   117        4.28328        4.28328        4.28328    6[6-(6,6),6-(6,7),6-(6,7)]
   118       3.987451       3.987451       3.987451    6[6-(1,1,1),6-(6,6),7-(7)]
   119       3.020478       3.020478       3.020478    6[1-(0),1-(0),1-(0),6-(6,7)]
   120       4.767872       4.767872       4.767872    6[1-(0),1-(0),1-(0),6-(6,7)]
   121      10.249592      10.249592      10.249592    6[7-(26),16-(0)]
   122       4.610341       4.610341       4.610341    6[6-(1,1,1),6-(6,6),7-(7,26)]
   123       5.684388       5.684388       5.684388    6[6-(6,6),6-(6,7),6-(6,7)]
   124       5.521025       5.521025       5.521025    6[6-(1,1,1),6-(6,6),7-(1,7)]
   125       4.336579       4.336579       4.336579    6[1-(0),1-(0),1-(0),6-(6,7)]
   126       6.329048       6.329048       6.329048    6[1-(0),1-(0),1-(0),6-(6,7)]
   127       7.756306       7.756306       7.756306    6[6-(1,1,1),6-(6,6),7-(1,7)]
   128       6.755117       6.755117       6.755117    6[6-(6,6),6-(6,7),6-(6,7)]
   129       7.050946       7.050946       7.050946    6[6-(1,1,1),6-(6,6),7-(7)]
   130       8.017919       8.017919       8.017919    6[1-(0),1-(0),1-(0),6-(6,7)]
   131       6.270525       6.270525       6.270525    6[1-(0),1-(0),1-(0),6-(6,7)]
   132       8.147802       8.147802       8.147802    6[7-(26),16-(0)]
   133      10.107566      10.107566      10.107566    6[6-(1,1,1),6-(6,6),7-(7,26)]
   134       9.033516       9.033516       9.033516    6[6-(6,6),6-(6,7),6-(6,7)]
   135       9.196887       9.196887       9.196887    6[6-(1,1,1),6-(6,6),7-(1,7)]
   136      10.381322      10.381322      10.381322    6[1-(0),1-(0),1-(0),6-(6,7)]
   137       8.388866       8.388866       8.388866    6[1-(0),1-(0),1-(0),6-(6,7)]
   138       6.961588       6.961588       6.961588    6[6-(1,1,1),6-(6,6),7-(1,7)]
   139       7.962777       7.962777       7.962777    6[6-(6,6),6-(6,7),6-(6,7)]
   140       7.666937       7.666937       7.666937    6[6-(1,1,1),6-(6,6),7-(7)]
   141       6.699983       6.699983       6.699983    6[1-(0),1-(0),1-(0),6-(6,7)]
   142       8.447354       8.447354       8.447354    6[1-(0),1-(0),1-(0),6-(6,7)]
   143       2.890595       2.890595       2.890595    6[7-(26),16-(0)]
   144       0.930831       0.930831       0.930831    6[6-(1,1,1),6-(6,6),7-(7,26)]
   145       2.004881       2.004881       2.004881    6[6-(6,6),6-(6,7),6-(6,7)]
   146        1.84151        1.84151        1.84151    6[6-(1,1,1),6-(6,6),7-(1,7)]
   147       0.657075       0.657075       0.657075    6[1-(0),1-(0),1-(0),6-(6,7)]
   148       2.649531       2.649531       2.649531    6[1-(0),1-(0),1-(0),6-(6,7)]
   149       4.076809       4.076809       4.076809    6[6-(1,1,1),6-(6,6),7-(1,7)]
   150        3.07562        3.07562        3.07562    6[6-(6,6),6-(6,7),6-(6,7)]
   151        3.37146        3.37146        3.37146    6[6-(1,1,1),6-(6,6),7-(7)]
   152       4.338414       4.338414       4.338414    6[1-(0),1-(0),1-(0),6-(6,7)]
   153       2.591043       2.591043       2.591043    6[1-(0),1-(0),1-(0),6-(6,7)]
   154       4.162246       4.162246       4.162246    16[6-(7)]
   155       6.876151       6.876151       6.876151    16[6-(7)]
   156       0.482699       0.482699       0.482699    16[6-(7)]
   157      10.555698      10.555698      10.555698    16[6-(7)]
   158       7.841711       7.841711       7.841711    16[6-(7)]
   159       3.196686       3.196686       3.196686    16[6-(7)]
   160       4.714497       4.714497       4.714497    7[6-(16),26-(7,7,7)]
   161       3.526751       3.526751       3.526751    7[6-(6,6),7-(1,6),26-(7,7,7)]
   162       2.951652       2.951652       2.951652    7[1-(0),6-(6,6),7-(6,26)]
   163      -0.811375      -0.811375      -0.811375    7[6-(6,6),7-(1,6)]
   164      -1.202144      -1.202144      -1.202144    7[1-(0),6-(6,6),7-(6)]
   165         6.3239         6.3239         6.3239    7[6-(16),26-(7,7,7)]
   166       7.511646       7.511646       7.511646    7[6-(6,6),7-(1,6),26-(7,7,7)]
   167       8.086745       8.086745       8.086745    7[1-(0),6-(6,6),7-(6,26)]
   168      11.849772      11.849772      11.849772    7[6-(6,6),7-(1,6)]
   169      12.240541      12.240541      12.240541    7[1-(0),6-(6,6),7-(6)]
   170       12.07347       12.07347       12.07347    7[6-(16),26-(7,7,7)]
   171       7.206264       7.206264       7.206264    7[6-(6,6),7-(1,6),26-(7,7,7)]
   172       6.631153       6.631153       6.631153    7[1-(0),6-(6,6),7-(6,26)]
   173       2.868151       2.868151       2.868151    7[6-(6,6),7-(1,6)]
   174       2.477389       2.477389       2.477389    7[1-(0),6-(6,6),7-(6)]
   175      -1.035073      -1.035073      -1.035073    7[6-(16),26-(7,7,7)]
   176       3.832133       3.832133       3.832133    7[6-(6,6),7-(1,6),26-(7,7,7)]
   177       4.407244       4.407244       4.407244    7[1-(0),6-(6,6),7-(6,26)]
   178       8.170246       8.170246       8.170246    7[6-(6,6),7-(1,6)]
   179       8.561008       8.561008       8.561008    7[1-(0),6-(6,6),7-(6)]
   180       8.393957       8.393957       8.393957    7[6-(16),26-(7,7,7)]
   181      10.885784      10.885784      10.885784    7[6-(6,6),7-(1,6),26-(7,7,7)]
   182      10.310676      10.310676      10.310676    7[1-(0),6-(6,6),7-(6,26)]
   183       6.547631       6.547631       6.547631    7[6-(6,6),7-(1,6)]
   184       6.156875       6.156875       6.156875    7[1-(0),6-(6,6),7-(6)]
   185        2.64444        2.64444        2.64444    7[6-(16),26-(7,7,7)]
   186       0.152613       0.152613       0.152613    7[6-(6,6),7-(1,6),26-(7,7,7)]
   187       0.727721       0.727721       0.727721    7[1-(0),6-(6,6),7-(6,26)]
   188       4.490766       4.490766       4.490766    7[6-(6,6),7-(1,6)]
   189       4.881522       4.881522       4.881522    7[1-(0),6-(6,6),7-(6)]
