# Supplementary material for: A collection of forcefield precursors for metal–organic frameworks
Source: RSC Adv. 2019 Nov 13;9(63):36492–507. doi: 10.1039/c9ra07327b (PMC9075174; doi:10.1039/c9ra07327b)
Supplement: RA-009-C9RA07327B-s930 [file RA-009-C9RA07327B-s930.txt]

HAJMEL_clean

11.021500    0.000000    0.000000
-3.673756    14.696380    0.000000
3.673833    7.348159    12.727434

     1       5.510788       5.510788       5.510788    26[7-(6),7-(6),7-(6,7),7-(6,7)]
     2      -1.836878      -1.836878      -1.836878    26[7-(6),7-(6),7-(6,7),7-(6,7)]
     3       1.836917       1.836917       1.836917    26[7-(6),7-(6),7-(6,7),7-(6,7)]
     4       3.804675       3.804675       3.804675    1[6-(1,1,6)]
     5       2.269381       2.269381       2.269381    1[6-(1,1,6)]
     6       3.159916       3.159916       3.159916    1[6-(1,1,6)]
     7       1.435018       1.435018       1.435018    1[6-(1,1,6)]
     8       1.000773       1.000773       1.000773    1[6-(1,1,6)]
     9      11.162599      11.162599      11.162599    1[6-(1,1,6)]
    10      -1.431638      -1.431638      -1.431638    1[6-(1,1,6)]
    11       0.101453       0.101453       0.101453    1[6-(1,1,6)]
    12      -0.819951      -0.819951      -0.819951    1[6-(1,1,6)]
    13       0.645889       0.645889       0.645889    1[6-(1,1,6)]
    14       1.149568       1.149568       1.149568    1[6-(1,1,6)]
    15        1.96737        1.96737        1.96737    1[6-(1,1,6)]
    16       9.125851       9.125851       9.125851    1[7-(6,7)]
    17       7.216902       7.216902       7.216902    1[6-(1,1,6)]
    18       8.752196       8.752196       8.752196    1[6-(1,1,6)]
    19       7.861661       7.861661       7.861661    1[6-(1,1,6)]
    20       9.586559       9.586559       9.586559    1[6-(1,1,6)]
    21      10.020804      10.020804      10.020804    1[6-(1,1,6)]
    22      -0.141022      -0.141022      -0.141022    1[6-(1,1,6)]
    23      12.453215      12.453215      12.453215    1[6-(1,1,6)]
    24      10.920124      10.920124      10.920124    1[6-(1,1,6)]
    25      11.841528      11.841528      11.841528    1[6-(1,1,6)]
    26      10.375688      10.375688      10.375688    1[6-(1,1,6)]
    27       9.872009       9.872009       9.872009    1[6-(1,1,6)]
    28       9.054207       9.054207       9.054207    1[6-(1,1,6)]
    29       1.895726       1.895726       1.895726    1[7-(6,7)]
    30       7.478478       7.478478       7.478478    1[6-(1,1,6)]
    31       5.943181       5.943181       5.943181    1[6-(1,1,6)]
    32       6.833713       6.833713       6.833713    1[6-(1,1,6)]
    33       5.108873       5.108873       5.108873    1[6-(1,1,6)]
    34       4.674617       4.674617       4.674617    1[6-(1,1,6)]
    35       3.814946       3.814946       3.814946    1[6-(1,1,6)]
    36       2.242159       2.242159       2.242159    1[6-(1,1,6)]
    37       3.775251       3.775251       3.775251    1[6-(1,1,6)]
    38       2.853861       2.853861       2.853861    1[6-(1,1,6)]
    39       4.319704       4.319704       4.319704    1[6-(1,1,6)]
    40       4.823396       4.823396       4.823396    1[6-(1,1,6)]
    41       5.641184       5.641184       5.641184    1[6-(1,1,6)]
    42       1.778146       1.778146       1.778146    1[7-(6,7)]
    43       3.543099       3.543099       3.543099    1[6-(1,1,6)]
    44       5.078396       5.078396       5.078396    1[6-(1,1,6)]
    45       4.187864       4.187864       4.187864    1[6-(1,1,6)]
    46       5.912704       5.912704       5.912704    1[6-(1,1,6)]
    47        6.34696        6.34696        6.34696    1[6-(1,1,6)]
    48       7.206631       7.206631       7.206631    1[6-(1,1,6)]
    49       8.779418       8.779418       8.779418    1[6-(1,1,6)]
    50       7.246326       7.246326       7.246326    1[6-(1,1,6)]
    51       8.167716       8.167716       8.167716    1[6-(1,1,6)]
    52       6.701873       6.701873       6.701873    1[6-(1,1,6)]
    53       6.198181       6.198181       6.198181    1[6-(1,1,6)]
    54       5.380393       5.380393       5.380393    1[6-(1,1,6)]
    55       9.243431       9.243431       9.243431    1[7-(6,7)]
    56       11.15229       11.15229       11.15229    1[6-(1,1,6)]
    57       9.616995       9.616995       9.616995    1[6-(1,1,6)]
    58       10.50754       10.50754       10.50754    1[6-(1,1,6)]
    59       8.782684       8.782684       8.782684    1[6-(1,1,6)]
    60       8.348443       8.348443       8.348443    1[6-(1,1,6)]
    61       7.488758       7.488758       7.488758    1[6-(1,1,6)]
    62       5.915977       5.915977       5.915977    1[6-(1,1,6)]
    63       7.449066       7.449066       7.449066    1[6-(1,1,6)]
    64       6.527668       6.527668       6.527668    1[6-(1,1,6)]
    65       7.993564       7.993564       7.993564    1[6-(1,1,6)]
    66       8.497241       8.497241       8.497241    1[6-(1,1,6)]
    67       9.315036       9.315036       9.315036    1[6-(1,1,6)]
    68       5.451986       5.451986       5.451986    1[7-(6,7)]
    69      -0.130713      -0.130713      -0.130713    1[6-(1,1,6)]
    70       1.404582       1.404582       1.404582    1[6-(1,1,6)]
    71       0.514037       0.514037       0.514037    1[6-(1,1,6)]
    72       2.238893       2.238893       2.238893    1[6-(1,1,6)]
    73       2.673134       2.673134       2.673134    1[6-(1,1,6)]
    74       3.532819       3.532819       3.532819    1[6-(1,1,6)]
    75         5.1056         5.1056         5.1056    1[6-(1,1,6)]
    76       3.572511       3.572511       3.572511    1[6-(1,1,6)]
    77       4.493909       4.493909       4.493909    1[6-(1,1,6)]
    78       3.028013       3.028013       3.028013    1[6-(1,1,6)]
    79       2.524336       2.524336       2.524336    1[6-(1,1,6)]
    80       1.706541       1.706541       1.706541    1[6-(1,1,6)]
    81       5.569591       5.569591       5.569591    1[7-(6,7)]
    82       4.463734       4.463734       4.463734    6[7-(26),16-(0)]
    83         2.7466         2.7466         2.7466    6[6-(1,1,1),6-(6,6),7-(7,26)]
    84       1.666489       1.666489       1.666489    6[6-(6,6),6-(6,7),6-(6,7)]
    85        1.83511        1.83511        1.83511    6[6-(1,1,1),6-(6,6),7-(7)]
    86        3.01884        3.01884        3.01884    6[1-(0),1-(0),1-(0),6-(6,7)]
    87       1.031635       1.031635       1.031635    6[1-(0),1-(0),1-(0),6-(6,7)]
    88      -0.400034      -0.400034      -0.400034    6[6-(1,1,1),6-(6,6),7-(1,7)]
    89       0.596303       0.596303       0.596303    6[6-(6,6),6-(6,7),6-(6,7)]
    90        0.30423        0.30423        0.30423    6[6-(1,1,1),6-(6,6),7-(7)]
    91      -0.660136      -0.660136      -0.660136    6[1-(0),1-(0),1-(0),6-(6,7)]
    92       1.085648       1.085648       1.085648    6[1-(0),1-(0),1-(0),6-(6,7)]
    93       6.557843       6.557843       6.557843    6[7-(26),16-(0)]
    94       8.274977       8.274977       8.274977    6[6-(1,1,1),6-(6,6),7-(7,26)]
    95       9.355088       9.355088       9.355088    6[6-(6,6),6-(6,7),6-(6,7)]
    96       9.186467       9.186467       9.186467    6[6-(1,1,1),6-(6,6),7-(7)]
    97       8.002737       8.002737       8.002737    6[1-(0),1-(0),1-(0),6-(6,7)]
    98       9.989942       9.989942       9.989942    6[1-(0),1-(0),1-(0),6-(6,7)]
    99      11.421611      11.421611      11.421611    6[6-(1,1,1),6-(6,6),7-(1,7)]
   100      10.425274      10.425274      10.425274    6[6-(6,6),6-(6,7),6-(6,7)]
   101      10.717347      10.717347      10.717347    6[6-(1,1,1),6-(6,6),7-(7)]
   102      11.681713      11.681713      11.681713    6[1-(0),1-(0),1-(0),6-(6,7)]
   103       9.935929       9.935929       9.935929    6[1-(0),1-(0),1-(0),6-(6,7)]
   104       0.789931       0.789931       0.789931    6[7-(26),16-(0)]
   105       6.420418       6.420418       6.420418    6[6-(1,1,1),6-(6,6),7-(7,26)]
   106        5.34031        5.34031        5.34031    6[6-(6,6),6-(6,7),6-(6,7)]
   107       5.508946       5.508946       5.508946    6[6-(1,1,1),6-(6,6),7-(7)]
   108       6.692643       6.692643       6.692643    6[1-(0),1-(0),1-(0),6-(6,7)]
   109       4.705482       4.705482       4.705482    6[1-(0),1-(0),1-(0),6-(6,7)]
   110       3.273771       3.273771       3.273771    6[6-(1,1,1),6-(6,6),7-(1,7)]
   111       4.270117       4.270117       4.270117    6[6-(6,6),6-(6,7),6-(6,7)]
   112       3.978042       3.978042       3.978042    6[6-(1,1,1),6-(6,6),7-(7)]
   113       3.013667       3.013667       3.013667    6[1-(0),1-(0),1-(0),6-(6,7)]
   114       4.759466       4.759466       4.759466    6[1-(0),1-(0),1-(0),6-(6,7)]
   115      10.231646      10.231646      10.231646    6[7-(26),16-(0)]
   116       4.601159       4.601159       4.601159    6[6-(1,1,1),6-(6,6),7-(7,26)]
   117       5.681267       5.681267       5.681267    6[6-(6,6),6-(6,7),6-(6,7)]
   118       5.512631       5.512631       5.512631    6[6-(1,1,1),6-(6,6),7-(7)]
   119       4.328934       4.328934       4.328934    6[1-(0),1-(0),1-(0),6-(6,7)]
   120       6.316095       6.316095       6.316095    6[1-(0),1-(0),1-(0),6-(6,7)]
   121       7.747806       7.747806       7.747806    6[6-(1,1,1),6-(6,6),7-(1,7)]
   122        6.75146        6.75146        6.75146    6[6-(6,6),6-(6,7),6-(6,7)]
   123       7.043535       7.043535       7.043535    6[6-(1,1,1),6-(6,6),7-(7)]
   124        8.00791        8.00791        8.00791    6[1-(0),1-(0),1-(0),6-(6,7)]
   125       6.262111       6.262111       6.262111    6[1-(0),1-(0),1-(0),6-(6,7)]
   126       8.137611       8.137611       8.137611    6[7-(26),16-(0)]
   127      10.094232      10.094232      10.094232    6[6-(1,1,1),6-(6,6),7-(7,26)]
   128        9.01413        9.01413        9.01413    6[6-(6,6),6-(6,7),6-(6,7)]
   129        9.18276        9.18276        9.18276    6[6-(1,1,1),6-(6,6),7-(7)]
   130       10.36646       10.36646       10.36646    6[1-(0),1-(0),1-(0),6-(6,7)]
   131       8.379297       8.379297       8.379297    6[1-(0),1-(0),1-(0),6-(6,7)]
   132       6.947599       6.947599       6.947599    6[6-(1,1,1),6-(6,6),7-(1,7)]
   133       7.943946       7.943946       7.943946    6[6-(6,6),6-(6,7),6-(6,7)]
   134       7.651885       7.651885       7.651885    6[6-(1,1,1),6-(6,6),7-(7)]
   135       6.687483       6.687483       6.687483    6[1-(0),1-(0),1-(0),6-(6,7)]
   136       8.433316       8.433316       8.433316    6[1-(0),1-(0),1-(0),6-(6,7)]
   137       2.883966       2.883966       2.883966    6[7-(26),16-(0)]
   138       0.927345       0.927345       0.927345    6[6-(1,1,1),6-(6,6),7-(7,26)]
   139       2.007447       2.007447       2.007447    6[6-(6,6),6-(6,7),6-(6,7)]
   140       1.838817       1.838817       1.838817    6[6-(1,1,1),6-(6,6),7-(7)]
   141       0.655117       0.655117       0.655117    6[1-(0),1-(0),1-(0),6-(6,7)]
   142        2.64228        2.64228        2.64228    6[1-(0),1-(0),1-(0),6-(6,7)]
   143       4.073978       4.073978       4.073978    6[6-(1,1,1),6-(6,6),7-(1,7)]
   144       3.077631       3.077631       3.077631    6[6-(6,6),6-(6,7),6-(6,7)]
   145       3.369692       3.369692       3.369692    6[6-(1,1,1),6-(6,6),7-(7)]
   146       4.334094       4.334094       4.334094    6[1-(0),1-(0),1-(0),6-(6,7)]
   147       2.588261       2.588261       2.588261    6[1-(0),1-(0),1-(0),6-(6,7)]
   148        4.15656        4.15656        4.15656    16[6-(7)]
   149       6.865017       6.865017       6.865017    16[6-(7)]
   150       0.482771       0.482771       0.482771    16[6-(7)]
   151      10.538806      10.538806      10.538806    16[6-(7)]
   152       7.830438       7.830438       7.830438    16[6-(7)]
   153       3.191139       3.191139       3.191139    16[6-(7)]
   154       4.702904       4.702904       4.702904    7[6-(16),26-(7,7,7)]
   155       3.523612       3.523612       3.523612    7[6-(6,6),7-(6),26-(7,7,7)]
   156       2.946078       2.946078       2.946078    7[6-(6,6),7-(6,26)]
   157      -0.813347      -0.813347      -0.813347    7[6-(6,6),7-(1,6)]
   158      -1.201298      -1.201298      -1.201298    7[1-(0),6-(6,6),7-(6)]
   159       6.318673       6.318673       6.318673    7[6-(16),26-(7,7,7)]
   160       7.497965       7.497965       7.497965    7[6-(6,6),7-(6),26-(7,7,7)]
   161       8.075499       8.075499       8.075499    7[6-(6,6),7-(6,26)]
   162      11.834924      11.834924      11.834924    7[6-(6,6),7-(1,6)]
   163      12.222875      12.222875      12.222875    7[1-(0),6-(6,6),7-(6)]
   164       12.05059       12.05059       12.05059    7[6-(16),26-(7,7,7)]
   165        7.19744        7.19744        7.19744    7[6-(6,6),7-(6),26-(7,7,7)]
   166       6.619917       6.619917       6.619917    7[6-(6,6),7-(6,26)]
   167       2.860458       2.860458       2.860458    7[6-(6,6),7-(1,6)]
   168       2.472503       2.472503       2.472503    7[1-(0),6-(6,6),7-(6)]
   169      -1.029013      -1.029013      -1.029013    7[6-(16),26-(7,7,7)]
   170       3.824137       3.824137       3.824137    7[6-(6,6),7-(6),26-(7,7,7)]
   171        4.40166        4.40166        4.40166    7[6-(6,6),7-(6,26)]
   172       8.161119       8.161119       8.161119    7[6-(6,6),7-(1,6)]
   173       8.549074       8.549074       8.549074    7[1-(0),6-(6,6),7-(6)]
   174       8.376781       8.376781       8.376781    7[6-(16),26-(7,7,7)]
   175      10.871246      10.871246      10.871246    7[6-(6,6),7-(6),26-(7,7,7)]
   176      10.293723      10.293723      10.293723    7[6-(6,6),7-(6,26)]
   177       6.534306       6.534306       6.534306    7[6-(6,6),7-(1,6)]
   178       6.146342       6.146342       6.146342    7[1-(0),6-(6,6),7-(6)]
   179       2.644796       2.644796       2.644796    7[6-(16),26-(7,7,7)]
   180       0.150331       0.150331       0.150331    7[6-(6,6),7-(6),26-(7,7,7)]
   181       0.727854       0.727854       0.727854    7[6-(6,6),7-(6,26)]
   182       4.487271       4.487271       4.487271    7[6-(6,6),7-(1,6)]
   183       4.875235       4.875235       4.875235    7[1-(0),6-(6,6),7-(6)]
