# Supplementary material for: A collection of forcefield precursors for metal–organic frameworks
Source: RSC Adv. 2019 Nov 13;9(63):36492–507. doi: 10.1039/c9ra07327b (PMC9075174; doi:10.1039/c9ra07327b)
Supplement: RA-009-C9RA07327B-s931 [file RA-009-C9RA07327B-s931.txt]

HAKCIG_clean

14.652400    0.000000    0.000000
1.246185    15.541217    0.000000
-1.246185    -4.238641    14.952035

     1      -0.173219      -0.173219      -0.173219    29[7-(6,6),7-(6,6),8-(6),8-(6)]
     2       7.499419       7.499419       7.499419    29[7-(6,6),7-(6,6),8-(6),8-(6)]
     3      14.825619      14.825619      14.825619    29[7-(6,6),7-(6,6),8-(6),8-(6)]
     4       7.152981       7.152981       7.152981    29[7-(6,6),7-(6,6),8-(6),8-(6)]
     5        10.9893        10.9893        10.9893    29[7-(6,6),7-(6,6),8-(6),8-(6)]
     6         3.6631         3.6631         3.6631    29[7-(6,6),7-(6,6),8-(6),8-(6)]
     7       2.694382       2.694382       2.694382    1[6-(6,16)]
     8       0.513271       0.513271       0.513271    1[6-(6,6)]
     9      13.752567      13.752567      13.752567    1[6-(6,7)]
    10      11.245252      11.245252      11.245252    1[6-(6,7)]
    11      12.569823      12.569823      12.569823    1[6-(6,6)]
    12       0.484791       0.484791       0.484791    1[6-(6,16)]
    13       2.845161       2.845161       2.845161    1[6-(6,6)]
    14       4.676907       4.676907       4.676907    1[6-(6,7)]
    15       6.239791       6.239791       6.239791    1[6-(6,7)]
    16       4.428769       4.428769       4.428769    1[6-(6,6)]
    17      10.124864      10.124864      10.124864    1[6-(6,16)]
    18       7.580309       7.580309       7.580309    1[6-(6,6)]
    19       7.400307       7.400307       7.400307    1[6-(6,7)]
    20       7.541039       7.541039       7.541039    1[6-(6,7)]
    21       9.011402       9.011402       9.011402    1[6-(6,6)]
    22       4.631818       4.631818       4.631818    1[6-(6,16)]
    23       6.812929       6.812929       6.812929    1[6-(6,6)]
    24       8.226033       8.226033       8.226033    1[6-(6,7)]
    25      10.733348      10.733348      10.733348    1[6-(6,7)]
    26       9.408777       9.408777       9.408777    1[6-(6,6)]
    27       6.841409       6.841409       6.841409    1[6-(6,16)]
    28       4.481039       4.481039       4.481039    1[6-(6,6)]
    29       2.649293       2.649293       2.649293    1[6-(6,7)]
    30       1.086409       1.086409       1.086409    1[6-(6,7)]
    31       2.897431       2.897431       2.897431    1[6-(6,6)]
    32      11.853736      11.853736      11.853736    1[6-(6,16)]
    33      14.398291      14.398291      14.398291    1[6-(6,6)]
    34      14.578293      14.578293      14.578293    1[6-(6,7)]
    35      14.437561      14.437561      14.437561    1[6-(6,7)]
    36      12.967198      12.967198      12.967198    1[6-(6,6)]
    37      11.958018      11.958018      11.958018    1[6-(6,16)]
    38      14.139129      14.139129      14.139129    1[6-(6,6)]
    39       0.899833       0.899833       0.899833    1[6-(6,7)]
    40       3.407148       3.407148       3.407148    1[6-(6,7)]
    41       2.082577       2.082577       2.082577    1[6-(6,6)]
    42      14.167609      14.167609      14.167609    1[6-(6,16)]
    43      11.807239      11.807239      11.807239    1[6-(6,6)]
    44       9.975493       9.975493       9.975493    1[6-(6,7)]
    45       8.412609       8.412609       8.412609    1[6-(6,7)]
    46      10.223631      10.223631      10.223631    1[6-(6,6)]
    47       4.527536       4.527536       4.527536    1[6-(6,16)]
    48       7.072091       7.072091       7.072091    1[6-(6,6)]
    49       7.252093       7.252093       7.252093    1[6-(6,7)]
    50       7.111361       7.111361       7.111361    1[6-(6,7)]
    51       5.640998       5.640998       5.640998    1[6-(6,6)]
    52      10.020582      10.020582      10.020582    1[6-(6,16)]
    53       7.839471       7.839471       7.839471    1[6-(6,6)]
    54       6.426367       6.426367       6.426367    1[6-(6,7)]
    55       3.919052       3.919052       3.919052    1[6-(6,7)]
    56       5.243623       5.243623       5.243623    1[6-(6,6)]
    57       7.810991       7.810991       7.810991    1[6-(6,16)]
    58      10.171361      10.171361      10.171361    1[6-(6,6)]
    59      12.003107      12.003107      12.003107    1[6-(6,7)]
    60      13.565991      13.565991      13.565991    1[6-(6,7)]
    61      11.754969      11.754969      11.754969    1[6-(6,6)]
    62       2.798664       2.798664       2.798664    1[6-(6,16)]
    63       0.254109       0.254109       0.254109    1[6-(6,6)]
    64       0.074107       0.074107       0.074107    1[6-(6,7)]
    65       0.214839       0.214839       0.214839    1[6-(6,7)]
    66       1.685202       1.685202       1.685202    1[6-(6,6)]
    67       1.661484       1.661484       1.661484    6[6-(6,7),8-(0),8-(29)]
    68       1.342138       1.342138       1.342138    6[6-(1,16),6-(8,8),7-(6)]
    69       2.008177       2.008177       2.008177    6[1-(0),6-(6,7),16-(6)]
    70       0.298284       0.298284       0.298284    6[6-(6,6),7-(6),16-(6)]
    71      14.045324      14.045324      14.045324    6[6-(1,6),6-(1,6),6-(7,16)]
    72      14.363483      14.363483      14.363483    6[1-(0),6-(1,7),6-(6,6)]
    73      13.513432      13.513432      13.513432    6[1-(0),6-(1,6),7-(6,29)]
    74      12.054986      12.054986      12.054986    6[1-(0),6-(1,6),7-(6,29)]
    75      12.840719      12.840719      12.840719    6[1-(0),6-(1,7),6-(6,6)]
    76      13.453174      13.453174      13.453174    6[6-(6,7),8-(0),8-(29)]
    77       0.248223       0.248223       0.248223    6[6-(1,16),6-(8,8),7-(6,29)]
    78       0.896116       0.896116       0.896116    6[1-(0),6-(6,7),16-(6)]
    79       2.303858       2.303858       2.303858    6[6-(6,6),7-(6,29),16-(6)]
    80       3.434044       3.434044       3.434044    6[6-(1,6),6-(1,6),6-(7,16)]
    81       3.534828       3.534828       3.534828    6[1-(0),6-(1,7),6-(6,6)]
    82       4.625757       4.625757       4.625757    6[1-(0),6-(1,6),7-(6,29)]
    83       5.531605       5.531605       5.531605    6[1-(0),6-(1,6),7-(6,29)]
    84       4.463971       4.463971       4.463971    6[1-(0),6-(1,7),6-(6,6)]
    85      11.094122      11.094122      11.094122    6[6-(6,7),8-(0),8-(29)]
    86      10.675189      10.675189      10.675189    6[6-(1,16),6-(8,8),7-(6)]
    87      10.225143      10.225143      10.225143    6[1-(0),6-(6,7),16-(6)]
    88       7.838268       7.838268       7.838268    6[6-(6,6),7-(6),16-(6)]
    89       7.706917       7.706917       7.706917    6[6-(1,6),6-(1,6),6-(7,16)]
    90       7.585294       7.585294       7.585294    6[1-(0),6-(1,7),6-(6,6)]
    91       7.469879       7.469879       7.469879    6[1-(0),6-(1,6),7-(6)]
    92       7.556906       7.556906       7.556906    6[1-(0),6-(1,6),7-(6)]
    93       7.688756       7.688756       7.688756    6[1-(0),6-(1,7),6-(6,6)]
    94       5.664716       5.664716       5.664716    6[6-(6,7),8-(0),8-(29)]
    95       5.984062       5.984062       5.984062    6[6-(1,16),6-(8,8),7-(6)]
    96       5.318023       5.318023       5.318023    6[1-(0),6-(6,7),16-(6)]
    97       7.027916       7.027916       7.027916    6[6-(6,6),7-(6),16-(6)]
    98       7.933276       7.933276       7.933276    6[6-(1,6),6-(1,6),6-(7,16)]
    99       7.615117       7.615117       7.615117    6[1-(0),6-(1,7),6-(6,6)]
   100       8.465168       8.465168       8.465168    6[1-(0),6-(1,6),7-(6,29)]
   101       9.923614       9.923614       9.923614    6[1-(0),6-(1,6),7-(6,29)]
   102       9.137881       9.137881       9.137881    6[1-(0),6-(1,7),6-(6,6)]
   103       8.525426       8.525426       8.525426    6[6-(6,7),8-(0),8-(29)]
   104       7.077977       7.077977       7.077977    6[6-(1,16),6-(8,8),7-(6,29)]
   105       6.430084       6.430084       6.430084    6[1-(0),6-(6,7),16-(6)]
   106       5.022342       5.022342       5.022342    6[6-(6,6),7-(6,29),16-(6)]
   107       3.892156       3.892156       3.892156    6[6-(1,6),6-(1,6),6-(7,16)]
   108       3.791372       3.791372       3.791372    6[1-(0),6-(1,7),6-(6,6)]
   109       2.700443       2.700443       2.700443    6[1-(0),6-(1,6),7-(6,29)]
   110       1.794595       1.794595       1.794595    6[1-(0),6-(1,6),7-(6,29)]
   111       2.862229       2.862229       2.862229    6[1-(0),6-(1,7),6-(6,6)]
   112      10.884478      10.884478      10.884478    6[6-(6,7),8-(0),8-(29)]
   113      11.303411      11.303411      11.303411    6[6-(1,16),6-(8,8),7-(6)]
   114      11.753457      11.753457      11.753457    6[1-(0),6-(6,7),16-(6)]
   115      14.140332      14.140332      14.140332    6[6-(6,6),7-(6),16-(6)]
   116      14.271683      14.271683      14.271683    6[6-(1,6),6-(1,6),6-(7,16)]
   117      14.393306      14.393306      14.393306    6[1-(0),6-(1,7),6-(6,6)]
   118      14.508721      14.508721      14.508721    6[1-(0),6-(1,6),7-(6)]
   119      14.421694      14.421694      14.421694    6[1-(0),6-(1,6),7-(6)]
   120      14.289844      14.289844      14.289844    6[1-(0),6-(1,7),6-(6,6)]
   121      12.990916      12.990916      12.990916    6[6-(6,7),8-(0),8-(29)]
   122      13.310262      13.310262      13.310262    6[6-(1,16),6-(8,8),7-(6)]
   123      12.644223      12.644223      12.644223    6[1-(0),6-(6,7),16-(6)]
   124      14.354116      14.354116      14.354116    6[6-(6,6),7-(6),16-(6)]
   125       0.607076       0.607076       0.607076    6[6-(1,6),6-(1,6),6-(7,16)]
   126       0.288917       0.288917       0.288917    6[1-(0),6-(1,7),6-(6,6)]
   127       1.138968       1.138968       1.138968    6[1-(0),6-(1,6),7-(6,29)]
   128       2.597414       2.597414       2.597414    6[1-(0),6-(1,6),7-(6,29)]
   129       1.811681       1.811681       1.811681    6[1-(0),6-(1,7),6-(6,6)]
   130       1.199226       1.199226       1.199226    6[6-(6,7),8-(0),8-(29)]
   131      14.404177      14.404177      14.404177    6[6-(1,16),6-(8,8),7-(6,29)]
   132      13.756284      13.756284      13.756284    6[1-(0),6-(6,7),16-(6)]
   133      12.348542      12.348542      12.348542    6[6-(6,6),7-(6,29),16-(6)]
   134      11.218356      11.218356      11.218356    6[6-(1,6),6-(1,6),6-(7,16)]
   135      11.117572      11.117572      11.117572    6[1-(0),6-(1,7),6-(6,6)]
   136      10.026643      10.026643      10.026643    6[1-(0),6-(1,6),7-(6,29)]
   137       9.120795       9.120795       9.120795    6[1-(0),6-(1,6),7-(6,29)]
   138      10.188429      10.188429      10.188429    6[1-(0),6-(1,7),6-(6,6)]
   139       3.558278       3.558278       3.558278    6[6-(6,7),8-(0),8-(29)]
   140       3.977211       3.977211       3.977211    6[6-(1,16),6-(8,8),7-(6)]
   141       4.427257       4.427257       4.427257    6[1-(0),6-(6,7),16-(6)]
   142       6.814132       6.814132       6.814132    6[6-(6,6),7-(6),16-(6)]
   143       6.945483       6.945483       6.945483    6[6-(1,6),6-(1,6),6-(7,16)]
   144       7.067106       7.067106       7.067106    6[1-(0),6-(1,7),6-(6,6)]
   145       7.182521       7.182521       7.182521    6[1-(0),6-(1,6),7-(6)]
   146       7.095494       7.095494       7.095494    6[1-(0),6-(1,6),7-(6)]
   147       6.963644       6.963644       6.963644    6[1-(0),6-(1,7),6-(6,6)]
   148       8.987684       8.987684       8.987684    6[6-(6,7),8-(0),8-(29)]
   149       8.668338       8.668338       8.668338    6[6-(1,16),6-(8,8),7-(6)]
   150       9.334377       9.334377       9.334377    6[1-(0),6-(6,7),16-(6)]
   151       7.624484       7.624484       7.624484    6[6-(6,6),7-(6),16-(6)]
   152       6.719124       6.719124       6.719124    6[6-(1,6),6-(1,6),6-(7,16)]
   153       7.037283       7.037283       7.037283    6[1-(0),6-(1,7),6-(6,6)]
   154       6.187232       6.187232       6.187232    6[1-(0),6-(1,6),7-(6,29)]
   155       4.728786       4.728786       4.728786    6[1-(0),6-(1,6),7-(6,29)]
   156       5.514519       5.514519       5.514519    6[1-(0),6-(1,7),6-(6,6)]
   157       6.126974       6.126974       6.126974    6[6-(6,7),8-(0),8-(29)]
   158       7.574423       7.574423       7.574423    6[6-(1,16),6-(8,8),7-(6,29)]
   159       8.222316       8.222316       8.222316    6[1-(0),6-(6,7),16-(6)]
   160       9.630058       9.630058       9.630058    6[6-(6,6),7-(6,29),16-(6)]
   161      10.760244      10.760244      10.760244    6[6-(1,6),6-(1,6),6-(7,16)]
   162      10.861028      10.861028      10.861028    6[1-(0),6-(1,7),6-(6,6)]
   163      11.951957      11.951957      11.951957    6[1-(0),6-(1,6),7-(6,29)]
   164      12.857805      12.857805      12.857805    6[1-(0),6-(1,6),7-(6,29)]
   165      11.790171      11.790171      11.790171    6[1-(0),6-(1,7),6-(6,6)]
   166       3.767922       3.767922       3.767922    6[6-(6,7),8-(0),8-(29)]
   167       3.348989       3.348989       3.348989    6[6-(1,16),6-(8,8),7-(6)]
   168       2.898943       2.898943       2.898943    6[1-(0),6-(6,7),16-(6)]
   169       0.512068       0.512068       0.512068    6[6-(6,6),7-(6),16-(6)]
   170       0.380717       0.380717       0.380717    6[6-(1,6),6-(1,6),6-(7,16)]
   171       0.259094       0.259094       0.259094    6[1-(0),6-(1,7),6-(6,6)]
   172       0.143679       0.143679       0.143679    6[1-(0),6-(1,6),7-(6)]
   173       0.230706       0.230706       0.230706    6[1-(0),6-(1,6),7-(6)]
   174       0.362556       0.362556       0.362556    6[1-(0),6-(1,7),6-(6,6)]
   175       1.444407       1.444407       1.444407    16[6-(1,6),6-(6,7)]
   176        2.54801        2.54801        2.54801    16[6-(1,6),6-(6,7)]
   177       8.619913       8.619913       8.619913    16[6-(1,6),6-(6,7)]
   178       5.881793       5.881793       5.881793    16[6-(1,6),6-(6,7)]
   179        4.77819        4.77819        4.77819    16[6-(1,6),6-(6,7)]
   180      13.358687      13.358687      13.358687    16[6-(1,6),6-(6,7)]
   181      13.207993      13.207993      13.207993    16[6-(1,6),6-(6,7)]
   182       12.10439       12.10439       12.10439    16[6-(1,6),6-(6,7)]
   183       6.032487       6.032487       6.032487    16[6-(1,6),6-(6,7)]
   184       8.770607       8.770607       8.770607    16[6-(1,6),6-(6,7)]
   185        9.87421        9.87421        9.87421    16[6-(1,6),6-(6,7)]
   186       1.293713       1.293713       1.293713    16[6-(1,6),6-(6,7)]
   187        0.34997        0.34997        0.34997    7[6-(6,16),6-(6,6)]
   188      12.370378      12.370378      12.370378    7[6-(1,6),6-(1,6),29-(7,8,8)]
   189       1.047563       1.047563       1.047563    7[6-(6,16),6-(6,6),29-(7,8,8)]
   190       5.621394       5.621394       5.621394    7[6-(1,6),6-(1,6),29-(7,8,8)]
   191       9.486685       9.486685       9.486685    7[6-(6,16),6-(6,6)]
   192       7.450232       7.450232       7.450232    7[6-(1,6),6-(1,6)]
   193        6.97623        6.97623        6.97623    7[6-(6,16),6-(6,6)]
   194       9.608222       9.608222       9.608222    7[6-(1,6),6-(1,6),29-(7,8,8)]
   195       6.278637       6.278637       6.278637    7[6-(6,16),6-(6,6),29-(7,8,8)]
   196       1.704806       1.704806       1.704806    7[6-(1,6),6-(1,6),29-(7,8,8)]
   197      12.491915      12.491915      12.491915    7[6-(6,16),6-(6,6)]
   198      14.528368      14.528368      14.528368    7[6-(1,6),6-(1,6)]
   199       14.30243       14.30243       14.30243    7[6-(6,16),6-(6,6)]
   200       2.282022       2.282022       2.282022    7[6-(1,6),6-(1,6),29-(7,8,8)]
   201      13.604837      13.604837      13.604837    7[6-(6,16),6-(6,6),29-(7,8,8)]
   202       9.031006       9.031006       9.031006    7[6-(1,6),6-(1,6),29-(7,8,8)]
   203       5.165715       5.165715       5.165715    7[6-(6,16),6-(6,6)]
   204       7.202168       7.202168       7.202168    7[6-(1,6),6-(1,6)]
   205        7.67617        7.67617        7.67617    7[6-(6,16),6-(6,6)]
   206       5.044178       5.044178       5.044178    7[6-(1,6),6-(1,6),29-(7,8,8)]
   207       8.373763       8.373763       8.373763    7[6-(6,16),6-(6,6),29-(7,8,8)]
   208      12.947594      12.947594      12.947594    7[6-(1,6),6-(1,6),29-(7,8,8)]
   209       2.160485       2.160485       2.160485    7[6-(6,16),6-(6,6)]
   210       0.124032       0.124032       0.124032    7[6-(1,6),6-(1,6)]
   211       1.103999       1.103999       1.103999    8[6-(6,8),29-(7,7,8)]
   212        2.47526        2.47526        2.47526    8[6-(6,8)]
   213      13.114448      13.114448      13.114448    8[6-(6,8),29-(7,7,8)]
   214      12.698932      12.698932      12.698932    8[6-(6,8)]
   215      10.342278      10.342278      10.342278    8[6-(6,8),29-(7,7,8)]
   216      10.940534      10.940534      10.940534    8[6-(6,8)]
   217       6.222201       6.222201       6.222201    8[6-(6,8),29-(7,7,8)]
   218        4.85094        4.85094        4.85094    8[6-(6,8)]
   219       8.864152       8.864152       8.864152    8[6-(6,8),29-(7,7,8)]
   220       9.279668       9.279668       9.279668    8[6-(6,8)]
   221      11.636322      11.636322      11.636322    8[6-(6,8),29-(7,7,8)]
   222      11.038066      11.038066      11.038066    8[6-(6,8)]
   223      13.548401      13.548401      13.548401    8[6-(6,8),29-(7,7,8)]
   224       12.17714       12.17714       12.17714    8[6-(6,8)]
   225       1.537952       1.537952       1.537952    8[6-(6,8),29-(7,7,8)]
   226       1.953468       1.953468       1.953468    8[6-(6,8)]
   227       4.310122       4.310122       4.310122    8[6-(6,8),29-(7,7,8)]
   228       3.711866       3.711866       3.711866    8[6-(6,8)]
   229       8.430199       8.430199       8.430199    8[6-(6,8),29-(7,7,8)]
   230        9.80146        9.80146        9.80146    8[6-(6,8)]
   231       5.788248       5.788248       5.788248    8[6-(6,8),29-(7,7,8)]
   232       5.372732       5.372732       5.372732    8[6-(6,8)]
   233       3.016078       3.016078       3.016078    8[6-(6,8),29-(7,7,8)]
   234       3.614334       3.614334       3.614334    8[6-(6,8)]
