# Supplementary material for: A collection of forcefield precursors for metal–organic frameworks
Source: RSC Adv. 2019 Nov 13;9(63):36492–507. doi: 10.1039/c9ra07327b (PMC9075174; doi:10.1039/c9ra07327b)
Supplement: RA-009-C9RA07327B-s932 [file RA-009-C9RA07327B-s932.txt]

HAKWUM_clean

5.043200    0.000000    0.000000
-2.399707    6.837947    0.000000
-0.356064    -2.784329    7.863940

     1      -1.199853      -1.199853      -1.199853    31[8-(15),8-(15),8-(15),8-(15),9-(31),9-(31)]
     2         2.5216         2.5216         2.5216    31[8-(15),8-(15),9-(31),9-(31)]
     3       0.998204       0.998204       0.998204    15[6-(1,1,6),8-(31),8-(31),8-(31)]
     4       1.289225       1.289225       1.289225    15[6-(1,1,6),8-(31),8-(31),8-(31)]
     5      -0.230616      -0.230616      -0.230616    1[6-(1,6,15)]
     6       0.822643       0.822643       0.822643    1[6-(1,6,15)]
     7       2.518045       2.518045       2.518045    1[6-(1,6,15)]
     8       1.464786       1.464786       1.464786    1[6-(1,6,15)]
     9       0.695027       0.695027       0.695027    6[1-(0),1-(0),6-(1,1,15),15-(8,8,8)]
    10       1.592402       1.592402       1.592402    6[1-(0),1-(0),6-(1,1,15),15-(8,8,8)]
    11       0.011424       0.011424       0.011424    8[15-(6,8,8),31-(8,8,8,9,9)]
    12       0.818037       0.818037       0.818037    8[15-(6,8,8),31-(8,9,9)]
    13       2.444205       2.444205       2.444205    8[15-(6,8,8),31-(8,8,8,9,9)]
    14       2.276005       2.276005       2.276005    8[15-(6,8,8),31-(8,8,8,9,9)]
    15       1.469392       1.469392       1.469392    8[15-(6,8,8),31-(8,9,9)]
    16      -0.156776      -0.156776      -0.156776    8[15-(6,8,8),31-(8,8,8,9,9)]
    17      -0.952108      -0.952108      -0.952108    9[31-(8,8,8,8,9),31-(8,8,9)]
    18       3.239537       3.239537       3.239537    9[31-(8,8,8,8,9),31-(8,8,9)]
