# Supplementary material for: A collection of forcefield precursors for metal–organic frameworks
Source: RSC Adv. 2019 Nov 13;9(63):36492–507. doi: 10.1039/c9ra07327b (PMC9075174; doi:10.1039/c9ra07327b)
Supplement: RA-009-C9RA07327B-s933 [file RA-009-C9RA07327B-s933.txt]

HAMJOW_clean

13.749000    0.000000    0.000000
0.000000    13.990000    0.000000
0.000000    -4.937210    13.178516

     1       0.801567       0.801567       0.801567    30[7-(6,6),8-(6),8-(6),8-(6),8-(6)]
     2       7.676067       7.676067       7.676067    30[7-(6,6),8-(6),8-(6),8-(6),8-(6)]
     3      12.947433      12.947433      12.947433    30[7-(6,6),8-(6),8-(6),8-(6),8-(6)]
     4       6.072933       6.072933       6.072933    30[7-(6,6),8-(6),8-(6),8-(6),8-(6)]
     5      12.299855      12.299855      12.299855    1[7-(6,6)]
     6      12.599584      12.599584      12.599584    1[6-(6,6)]
     7      10.552358      10.552358      10.552358    1[6-(6,6)]
     8       9.632549       9.632549       9.632549    1[6-(6,6)]
     9       0.291479       0.291479       0.291479    1[6-(6,7)]
    10      13.332405      13.332405      13.332405    1[6-(6,6)]
    11       9.511558       9.511558       9.511558    1[6-(6,6)]
    12      10.307625      10.307625      10.307625    1[6-(6,7)]
    13       5.425355       5.425355       5.425355    1[7-(6,6)]
    14       5.725084       5.725084       5.725084    1[6-(6,6)]
    15       3.677858       3.677858       3.677858    1[6-(6,6)]
    16       2.758049       2.758049       2.758049    1[6-(6,6)]
    17       7.165979       7.165979       7.165979    1[6-(6,7)]
    18       6.457905       6.457905       6.457905    1[6-(6,6)]
    19       2.637058       2.637058       2.637058    1[6-(6,6)]
    20       3.433125       3.433125       3.433125    1[6-(6,7)]
    21       1.449145       1.449145       1.449145    1[7-(6,6)]
    22       1.149416       1.149416       1.149416    1[6-(6,6)]
    23       3.196643       3.196643       3.196643    1[6-(6,6)]
    24       4.116451       4.116451       4.116451    1[6-(6,6)]
    25      13.457521      13.457521      13.457521    1[6-(6,7)]
    26       0.416595       0.416595       0.416595    1[6-(6,6)]
    27       4.237442       4.237442       4.237442    1[6-(6,6)]
    28       3.441375       3.441375       3.441375    1[6-(6,7)]
    29       8.323645       8.323645       8.323645    1[7-(6,6)]
    30       8.023916       8.023916       8.023916    1[6-(6,6)]
    31      10.071143      10.071143      10.071143    1[6-(6,6)]
    32      10.990951      10.990951      10.990951    1[6-(6,6)]
    33       6.583021       6.583021       6.583021    1[6-(6,7)]
    34       7.291095       7.291095       7.291095    1[6-(6,6)]
    35      11.111942      11.111942      11.111942    1[6-(6,6)]
    36      10.315875      10.315875      10.315875    1[6-(6,7)]
    37      11.182062      11.182062      11.182062    6[6-(1,6),6-(1,6),7-(1,6)]
    38      11.919008      11.919008      11.919008    6[1-(0),6-(6,6),6-(6,7)]
    39      11.670151      11.670151      11.670151    6[6-(1,6),6-(1,6),6-(8,8)]
    40      10.695347      10.695347      10.695347    6[1-(0),6-(6,6),6-(6,6)]
    41       9.926778       9.926778       9.926778    6[6-(1,6),6-(1,6),6-(8,8)]
    42      10.160511      10.160511      10.160511    6[1-(0),6-(6,6),6-(6,7)]
    43      10.748968      10.748968      10.748968    6[6-(6,6),7-(1,6),8-(0)]
    44      13.109672      13.109672      13.109672    6[1-(0),6-(1,6),7-(6,30)]
    45      12.695827      12.695827      12.695827    6[1-(0),6-(1,7),6-(6,6)]
    46      11.342925      11.342925      11.342925    6[6-(1,6),6-(1,6),6-(7,8)]
    47      10.445115      10.445115      10.445115    6[1-(0),6-(1,7),6-(6,6)]
    48       10.92633       10.92633       10.92633    6[1-(0),6-(1,6),7-(6,30)]
    49       12.44972       12.44972       12.44972    6[6-(6,6),8-(30),8-(30)]
    50       8.840607       8.840607       8.840607    6[6-(6,6),8-(30),8-(30)]
    51       4.307562       4.307562       4.307562    6[6-(1,6),6-(1,6),7-(1,6)]
    52       5.044508       5.044508       5.044508    6[1-(0),6-(6,6),6-(6,7)]
    53       4.795651       4.795651       4.795651    6[6-(1,6),6-(1,6),6-(8,8)]
    54       3.820847       3.820847       3.820847    6[1-(0),6-(6,6),6-(6,6)]
    55       3.052278       3.052278       3.052278    6[6-(1,6),6-(1,6),6-(8,8)]
    56       3.286011       3.286011       3.286011    6[1-(0),6-(6,6),6-(6,7)]
    57       3.874468       3.874468       3.874468    6[6-(6,6),7-(1,6),8-(0)]
    58       6.235171       6.235171       6.235171    6[1-(0),6-(1,6),7-(6,30)]
    59       5.821327       5.821327       5.821327    6[1-(0),6-(1,7),6-(6,6)]
    60       4.468425       4.468425       4.468425    6[6-(1,6),6-(1,6),6-(7,8)]
    61       3.570615       3.570615       3.570615    6[1-(0),6-(1,7),6-(6,6)]
    62        4.05183        4.05183        4.05183    6[1-(0),6-(1,6),7-(6,30)]
    63        5.57522        5.57522        5.57522    6[6-(6,6),8-(30),8-(30)]
    64       1.966107       1.966107       1.966107    6[6-(6,6),8-(30),8-(30)]
    65       2.566938       2.566938       2.566938    6[6-(1,6),6-(1,6),7-(1,6)]
    66       1.829992       1.829992       1.829992    6[1-(0),6-(6,6),6-(6,7)]
    67       2.078849       2.078849       2.078849    6[6-(1,6),6-(1,6),6-(8,8)]
    68       3.053653       3.053653       3.053653    6[1-(0),6-(6,6),6-(6,6)]
    69       3.822222       3.822222       3.822222    6[6-(1,6),6-(1,6),6-(8,8)]
    70       3.588489       3.588489       3.588489    6[1-(0),6-(6,6),6-(6,7)]
    71       3.000032       3.000032       3.000032    6[6-(6,6),7-(1,6),8-(0)]
    72       0.639328       0.639328       0.639328    6[1-(0),6-(1,6),7-(6,30)]
    73       1.053173       1.053173       1.053173    6[1-(0),6-(1,7),6-(6,6)]
    74       2.406075       2.406075       2.406075    6[6-(1,6),6-(1,6),6-(7,8)]
    75       3.303885       3.303885       3.303885    6[1-(0),6-(1,7),6-(6,6)]
    76        2.82267        2.82267        2.82267    6[1-(0),6-(1,6),7-(6,30)]
    77       1.299281       1.299281       1.299281    6[6-(6,6),8-(30),8-(30)]
    78       4.908393       4.908393       4.908393    6[6-(6,6),8-(30),8-(30)]
    79       9.441438       9.441438       9.441438    6[6-(1,6),6-(1,6),7-(1,6)]
    80       8.704492       8.704492       8.704492    6[1-(0),6-(6,6),6-(6,7)]
    81       8.953349       8.953349       8.953349    6[6-(1,6),6-(1,6),6-(8,8)]
    82       9.928153       9.928153       9.928153    6[1-(0),6-(6,6),6-(6,6)]
    83      10.696722      10.696722      10.696722    6[6-(1,6),6-(1,6),6-(8,8)]
    84      10.462989      10.462989      10.462989    6[1-(0),6-(6,6),6-(6,7)]
    85       9.874532       9.874532       9.874532    6[6-(6,6),7-(1,6),8-(0)]
    86       7.513828       7.513828       7.513828    6[1-(0),6-(1,6),7-(6,30)]
    87       7.927673       7.927673       7.927673    6[1-(0),6-(1,7),6-(6,6)]
    88       9.280575       9.280575       9.280575    6[6-(1,6),6-(1,6),6-(7,8)]
    89      10.178385      10.178385      10.178385    6[1-(0),6-(1,7),6-(6,6)]
    90        9.69717        9.69717        9.69717    6[1-(0),6-(1,6),7-(6,30)]
    91        8.17378        8.17378        8.17378    6[6-(6,6),8-(30),8-(30)]
    92      11.782893      11.782893      11.782893    6[6-(6,6),8-(30),8-(30)]
    93      11.510663      11.510663      11.510663    7[1-(0),6-(6,6),6-(6,8)]
    94      12.248984      12.248984      12.248984    7[6-(1,6),6-(1,6),30-(8,8,8,8)]
    95       4.636163       4.636163       4.636163    7[1-(0),6-(6,6),6-(6,8)]
    96       5.374484       5.374484       5.374484    7[6-(1,6),6-(1,6),30-(8,8,8,8)]
    97       2.238337       2.238337       2.238337    7[1-(0),6-(6,6),6-(6,8)]
    98       1.500016       1.500016       1.500016    7[6-(1,6),6-(1,6),30-(8,8,8,8)]
    99       9.112837       9.112837       9.112837    7[1-(0),6-(6,6),6-(6,8)]
   100       8.374516       8.374516       8.374516    7[6-(1,6),6-(1,6),30-(8,8,8,8)]
   101       9.660047       9.660047       9.660047    8[6-(6,7)]
   102      13.377777      13.377777      13.377777    8[6-(6,8),30-(7,8,8,8)]
   103      12.094995      12.094995      12.094995    8[6-(6,8),30-(7,8,8,8)]
   104       9.033093       9.033093       9.033093    8[6-(6,8),30-(7,8,8,8)]
   105       7.806682       7.806682       7.806682    8[6-(6,8),30-(7,8,8,8)]
   106       2.785547       2.785547       2.785547    8[6-(6,7)]
   107       6.503277       6.503277       6.503277    8[6-(6,8),30-(7,8,8,8)]
   108       5.220495       5.220495       5.220495    8[6-(6,8),30-(7,8,8,8)]
   109       2.158593       2.158593       2.158593    8[6-(6,8),30-(7,8,8,8)]
   110       0.932182       0.932182       0.932182    8[6-(6,8),30-(7,8,8,8)]
   111       4.088953       4.088953       4.088953    8[6-(6,7)]
   112       0.371223       0.371223       0.371223    8[6-(6,8),30-(7,8,8,8)]
   113       1.654005       1.654005       1.654005    8[6-(6,8),30-(7,8,8,8)]
   114       4.715907       4.715907       4.715907    8[6-(6,8),30-(7,8,8,8)]
   115       5.942318       5.942318       5.942318    8[6-(6,8),30-(7,8,8,8)]
   116      10.963453      10.963453      10.963453    8[6-(6,7)]
   117       7.245723       7.245723       7.245723    8[6-(6,8),30-(7,8,8,8)]
   118       8.528505       8.528505       8.528505    8[6-(6,8),30-(7,8,8,8)]
   119      11.590407      11.590407      11.590407    8[6-(6,8),30-(7,8,8,8)]
   120      12.816818      12.816818      12.816818    8[6-(6,8),30-(7,8,8,8)]
