# Supplementary material for: A collection of forcefield precursors for metal–organic frameworks
Source: RSC Adv. 2019 Nov 13;9(63):36492–507. doi: 10.1039/c9ra07327b (PMC9075174; doi:10.1039/c9ra07327b)
Supplement: RA-009-C9RA07327B-s934 [file RA-009-C9RA07327B-s934.txt]

HAMRIY_clean

13.323800    0.000000    0.000000
-6.661900    11.538749    0.000000
0.000000    0.000000    14.336800

     1         6.6619         6.6619         6.6619    67[8-(6),8-(6),8-(6),8-(6),8-(6),8-(6)]
     2            0.0            0.0            0.0    67[8-(6),8-(6),8-(6),8-(6),8-(6),8-(6)]
     3            0.0            0.0            0.0    67[8-(6),8-(6),8-(6),8-(6),8-(6),8-(6)]
     4         6.6619         6.6619         6.6619    67[8-(6),8-(6),8-(6),8-(6),8-(6),8-(6)]
     5         6.6619         6.6619         6.6619    29[7-(1,6,6),7-(1,6,6),8-(6),8-(6)]
     6        3.33095        3.33095        3.33095    29[7-(1,6,6),7-(1,6,6),8-(6),8-(6)]
     7       -3.33095       -3.33095       -3.33095    29[7-(1,6,6),7-(1,6,6),8-(6),8-(6)]
     8         6.6619         6.6619         6.6619    29[7-(1,6,6),7-(1,6,6),8-(6),8-(6)]
     9       -3.33095       -3.33095       -3.33095    29[7-(1,6,6),7-(1,6,6),8-(6),8-(6)]
    10        3.33095        3.33095        3.33095    29[7-(1,6,6),7-(1,6,6),8-(6),8-(6)]
    11       2.151794       2.151794       2.151794    1[7-(6,6,29)]
    12      10.004175      10.004175      10.004175    1[6-(1,6,7)]
    13       9.673079       9.673079       9.673079    1[6-(1,6,7)]
    14       8.575864       8.575864       8.575864    1[6-(1,6,7)]
    15       8.481931       8.481931       8.481931    1[6-(1,6,7)]
    16       2.025218       2.025218       2.025218    1[7-(6,6,29)]
    17       3.053815       3.053815       3.053815    1[6-(1,6,7)]
    18       2.235067       2.235067       2.235067    1[6-(1,6,7)]
    19        3.22436        3.22436        3.22436    1[6-(1,6,7)]
    20       4.357549       4.357549       4.357549    1[6-(1,6,7)]
    21      -4.177011      -4.177011      -4.177011    1[7-(6,6,29)]
    22        6.92771        6.92771        6.92771    1[6-(1,6,7)]
    23       8.077554       8.077554       8.077554    1[6-(1,6,7)]
    24       8.185477       8.185477       8.185477    1[6-(1,6,7)]
    25        7.14622        7.14622        7.14622    1[6-(1,6,7)]
    26       8.813694       8.813694       8.813694    1[7-(6,6,29)]
    27       3.342275       3.342275       3.342275    1[6-(1,6,7)]
    28       3.011179       3.011179       3.011179    1[6-(1,6,7)]
    29       1.913964       1.913964       1.913964    1[6-(1,6,7)]
    30       1.820031       1.820031       1.820031    1[6-(1,6,7)]
    31       8.687118       8.687118       8.687118    1[7-(6,6,29)]
    32      -3.608085      -3.608085      -3.608085    1[6-(1,6,7)]
    33      -4.426833      -4.426833      -4.426833    1[6-(1,6,7)]
    34       -3.43754       -3.43754       -3.43754    1[6-(1,6,7)]
    35      -2.304351      -2.304351      -2.304351    1[6-(1,6,7)]
    36       2.484889       2.484889       2.484889    1[7-(6,6,29)]
    37        0.26581        0.26581        0.26581    1[6-(1,6,7)]
    38       1.415654       1.415654       1.415654    1[6-(1,6,7)]
    39       1.523577       1.523577       1.523577    1[6-(1,6,7)]
    40        0.48432        0.48432        0.48432    1[6-(1,6,7)]
    41       4.510106       4.510106       4.510106    1[7-(6,6,29)]
    42      -3.342275      -3.342275      -3.342275    1[6-(1,6,7)]
    43      -3.011179      -3.011179      -3.011179    1[6-(1,6,7)]
    44      -1.913964      -1.913964      -1.913964    1[6-(1,6,7)]
    45      -1.820031      -1.820031      -1.820031    1[6-(1,6,7)]
    46       4.636682       4.636682       4.636682    1[7-(6,6,29)]
    47       3.608085       3.608085       3.608085    1[6-(1,6,7)]
    48       4.426833       4.426833       4.426833    1[6-(1,6,7)]
    49        3.43754        3.43754        3.43754    1[6-(1,6,7)]
    50       2.304351       2.304351       2.304351    1[6-(1,6,7)]
    51      10.838911      10.838911      10.838911    1[7-(6,6,29)]
    52       -0.26581       -0.26581       -0.26581    1[6-(1,6,7)]
    53      -1.415654      -1.415654      -1.415654    1[6-(1,6,7)]
    54      -1.523577      -1.523577      -1.523577    1[6-(1,6,7)]
    55       -0.48432       -0.48432       -0.48432    1[6-(1,6,7)]
    56      -2.151794      -2.151794      -2.151794    1[7-(6,6,29)]
    57       3.319625       3.319625       3.319625    1[6-(1,6,7)]
    58       3.650721       3.650721       3.650721    1[6-(1,6,7)]
    59       4.747936       4.747936       4.747936    1[6-(1,6,7)]
    60       4.841869       4.841869       4.841869    1[6-(1,6,7)]
    61      -2.025218      -2.025218      -2.025218    1[7-(6,6,29)]
    62      10.269985      10.269985      10.269985    1[6-(1,6,7)]
    63      11.088733      11.088733      11.088733    1[6-(1,6,7)]
    64       10.09944       10.09944       10.09944    1[6-(1,6,7)]
    65       8.966251       8.966251       8.966251    1[6-(1,6,7)]
    66       4.177011       4.177011       4.177011    1[7-(6,6,29)]
    67        6.39609        6.39609        6.39609    1[6-(1,6,7)]
    68       5.246246       5.246246       5.246246    1[6-(1,6,7)]
    69       5.138323       5.138323       5.138323    1[6-(1,6,7)]
    70        6.17758        6.17758        6.17758    1[6-(1,6,7)]
    71       8.515241       8.515241       8.515241    6[6-(1,1,7),8-(0),8-(67)]
    72       9.282691       9.282691       9.282691    6[1-(0),1-(0),6-(8,8),7-(1,6,29)]
    73       8.124187       8.124187       8.124187    6[1-(0),1-(0),6-(8,8),7-(1,6,29)]
    74       6.660568       6.660568       6.660568    6[6-(1,1,7),8-(29),8-(67)]
    75       4.252957       4.252957       4.252957    6[6-(1,1,7),8-(0),8-(67)]
    76       3.015842       3.015842       3.015842    6[1-(0),1-(0),6-(8,8),7-(1,6,29)]
    77       3.767971       3.767971       3.767971    6[1-(0),1-(0),6-(8,8),7-(1,6,29)]
    78       4.592714       4.592714       4.592714    6[6-(1,1,7),8-(29),8-(67)]
    79       7.217502       7.217502       7.217502    6[6-(1,1,7),8-(0),8-(67)]
    80       7.687166       7.687166       7.687166    6[1-(0),1-(0),6-(8,8),7-(1,6,29)]
    81       8.093542       8.093542       8.093542    6[1-(0),1-(0),6-(8,8),7-(1,6,29)]
    82       8.732419       8.732419       8.732419    6[6-(1,1,7),8-(29),8-(67)]
    83       1.853341       1.853341       1.853341    6[6-(1,1,7),8-(0),8-(67)]
    84       2.620791       2.620791       2.620791    6[1-(0),1-(0),6-(8,8),7-(1,6,29)]
    85       1.462287       1.462287       1.462287    6[1-(0),1-(0),6-(8,8),7-(1,6,29)]
    86      -0.001332      -0.001332      -0.001332    6[6-(1,1,7),8-(29),8-(67)]
    87      -2.408943      -2.408943      -2.408943    6[6-(1,1,7),8-(0),8-(67)]
    88      -3.646058      -3.646058      -3.646058    6[1-(0),1-(0),6-(8,8),7-(1,6,29)]
    89      -2.893929      -2.893929      -2.893929    6[1-(0),1-(0),6-(8,8),7-(1,6,29)]
    90      -2.069186      -2.069186      -2.069186    6[6-(1,1,7),8-(29),8-(67)]
    91       0.555602       0.555602       0.555602    6[6-(1,1,7),8-(0),8-(67)]
    92       1.025266       1.025266       1.025266    6[1-(0),1-(0),6-(8,8),7-(1,6,29)]
    93       1.431642       1.431642       1.431642    6[1-(0),1-(0),6-(8,8),7-(1,6,29)]
    94       2.070519       2.070519       2.070519    6[6-(1,1,7),8-(29),8-(67)]
    95      -1.853341      -1.853341      -1.853341    6[6-(1,1,7),8-(0),8-(67)]
    96      -2.620791      -2.620791      -2.620791    6[1-(0),1-(0),6-(8,8),7-(1,6,29)]
    97      -1.462287      -1.462287      -1.462287    6[1-(0),1-(0),6-(8,8),7-(1,6,29)]
    98       0.001332       0.001332       0.001332    6[6-(1,1,7),8-(29),8-(67)]
    99       2.408943       2.408943       2.408943    6[6-(1,1,7),8-(0),8-(67)]
   100       3.646058       3.646058       3.646058    6[1-(0),1-(0),6-(8,8),7-(1,6,29)]
   101       2.893929       2.893929       2.893929    6[1-(0),1-(0),6-(8,8),7-(1,6,29)]
   102       2.069186       2.069186       2.069186    6[6-(1,1,7),8-(29),8-(67)]
   103      -0.555602      -0.555602      -0.555602    6[6-(1,1,7),8-(0),8-(67)]
   104      -1.025266      -1.025266      -1.025266    6[1-(0),1-(0),6-(8,8),7-(1,6,29)]
   105      -1.431642      -1.431642      -1.431642    6[1-(0),1-(0),6-(8,8),7-(1,6,29)]
   106      -2.070519      -2.070519      -2.070519    6[6-(1,1,7),8-(29),8-(67)]
   107       4.808559       4.808559       4.808559    6[6-(1,1,7),8-(0),8-(67)]
   108       4.041109       4.041109       4.041109    6[1-(0),1-(0),6-(8,8),7-(1,6,29)]
   109       5.199613       5.199613       5.199613    6[1-(0),1-(0),6-(8,8),7-(1,6,29)]
   110       6.663232       6.663232       6.663232    6[6-(1,1,7),8-(29),8-(67)]
   111       9.070843       9.070843       9.070843    6[6-(1,1,7),8-(0),8-(67)]
   112      10.307958      10.307958      10.307958    6[1-(0),1-(0),6-(8,8),7-(1,6,29)]
   113       9.555829       9.555829       9.555829    6[1-(0),1-(0),6-(8,8),7-(1,6,29)]
   114       8.731086       8.731086       8.731086    6[6-(1,1,7),8-(29),8-(67)]
   115       6.106298       6.106298       6.106298    6[6-(1,1,7),8-(0),8-(67)]
   116       5.636634       5.636634       5.636634    6[1-(0),1-(0),6-(8,8),7-(1,6,29)]
   117       5.230258       5.230258       5.230258    6[1-(0),1-(0),6-(8,8),7-(1,6,29)]
   118       4.591381       4.591381       4.591381    6[6-(1,1,7),8-(29),8-(67)]
   119       8.406652       8.406652       8.406652    7[1-(0),6-(1,1,6),6-(1,1,6),29-(7,8,8)]
   120       2.887267       2.887267       2.887267    7[1-(0),6-(1,1,6),6-(1,1,6),29-(7,8,8)]
   121       8.691781       8.691781       8.691781    7[1-(0),6-(1,1,6),6-(1,1,6),29-(7,8,8)]
   122       1.744752       1.744752       1.744752    7[1-(0),6-(1,1,6),6-(1,1,6),29-(7,8,8)]
   123      -3.774633      -3.774633      -3.774633    7[1-(0),6-(1,1,6),6-(1,1,6),29-(7,8,8)]
   124       2.029881       2.029881       2.029881    7[1-(0),6-(1,1,6),6-(1,1,6),29-(7,8,8)]
   125      -1.744752      -1.744752      -1.744752    7[1-(0),6-(1,1,6),6-(1,1,6),29-(7,8,8)]
   126       3.774633       3.774633       3.774633    7[1-(0),6-(1,1,6),6-(1,1,6),29-(7,8,8)]
   127      -2.029881      -2.029881      -2.029881    7[1-(0),6-(1,1,6),6-(1,1,6),29-(7,8,8)]
   128       4.917148       4.917148       4.917148    7[1-(0),6-(1,1,6),6-(1,1,6),29-(7,8,8)]
   129      10.436533      10.436533      10.436533    7[1-(0),6-(1,1,6),6-(1,1,6),29-(7,8,8)]
   130       4.632019       4.632019       4.632019    7[1-(0),6-(1,1,6),6-(1,1,6),29-(7,8,8)]
   131       7.256808       7.256808       7.256808    8[6-(6,8),67-(8,8,8,8,8)]
   132       9.110148       9.110148       9.110148    8[6-(6,8)]
   133       6.302157       6.302157       6.302157    8[6-(6,8),67-(8,8,8,8,8)]
   134       5.847816       5.847816       5.847816    8[6-(6,8),29-(7,7,8)]
   135       4.927141       4.927141       4.927141    8[6-(6,8),67-(8,8,8,8,8)]
   136       4.566066       4.566066       4.566066    8[6-(6,8)]
   137       5.361497       5.361497       5.361497    8[6-(6,8),67-(8,8,8,8,8)]
   138       4.475464       4.475464       4.475464    8[6-(6,8),29-(7,7,8)]
   139       7.801751       7.801751       7.801751    8[6-(6,8),67-(8,8,8,8,8)]
   140       6.309485       6.309485       6.309485    8[6-(6,8)]
   141       8.322045       8.322045       8.322045    8[6-(6,8),67-(8,8,8,8,8)]
   142        9.66242        9.66242        9.66242    8[6-(6,8),29-(7,7,8)]
   143       0.594908       0.594908       0.594908    8[6-(6,8),67-(8,8,8,8,8)]
   144       2.448248       2.448248       2.448248    8[6-(6,8)]
   145      -0.359743      -0.359743      -0.359743    8[6-(6,8),67-(8,8,8,8,8)]
   146      -0.814084      -0.814084      -0.814084    8[6-(6,8),29-(7,7,8)]
   147      -1.734759      -1.734759      -1.734759    8[6-(6,8),67-(8,8,8,8,8)]
   148      -2.095834      -2.095834      -2.095834    8[6-(6,8)]
   149      -1.300403      -1.300403      -1.300403    8[6-(6,8),67-(8,8,8,8,8)]
   150      -2.186436      -2.186436      -2.186436    8[6-(6,8),29-(7,7,8)]
   151       1.139851       1.139851       1.139851    8[6-(6,8),67-(8,8,8,8,8)]
   152      -0.352415      -0.352415      -0.352415    8[6-(6,8)]
   153       1.660145       1.660145       1.660145    8[6-(6,8),67-(8,8,8,8,8)]
   154        3.00052        3.00052        3.00052    8[6-(6,8),29-(7,7,8)]
   155      -0.594908      -0.594908      -0.594908    8[6-(6,8),67-(8,8,8,8,8)]
   156      -2.448248      -2.448248      -2.448248    8[6-(6,8)]
   157       0.359743       0.359743       0.359743    8[6-(6,8),67-(8,8,8,8,8)]
   158       0.814084       0.814084       0.814084    8[6-(6,8),29-(7,7,8)]
   159       1.734759       1.734759       1.734759    8[6-(6,8),67-(8,8,8,8,8)]
   160       2.095834       2.095834       2.095834    8[6-(6,8)]
   161       1.300403       1.300403       1.300403    8[6-(6,8),67-(8,8,8,8,8)]
   162       2.186436       2.186436       2.186436    8[6-(6,8),29-(7,7,8)]
   163      -1.139851      -1.139851      -1.139851    8[6-(6,8),67-(8,8,8,8,8)]
   164       0.352415       0.352415       0.352415    8[6-(6,8)]
   165      -1.660145      -1.660145      -1.660145    8[6-(6,8),67-(8,8,8,8,8)]
   166       -3.00052       -3.00052       -3.00052    8[6-(6,8),29-(7,7,8)]
   167       6.066992       6.066992       6.066992    8[6-(6,8),67-(8,8,8,8,8)]
   168       4.213652       4.213652       4.213652    8[6-(6,8)]
   169       7.021643       7.021643       7.021643    8[6-(6,8),67-(8,8,8,8,8)]
   170       7.475984       7.475984       7.475984    8[6-(6,8),29-(7,7,8)]
   171       8.396659       8.396659       8.396659    8[6-(6,8),67-(8,8,8,8,8)]
   172       8.757734       8.757734       8.757734    8[6-(6,8)]
   173       7.962303       7.962303       7.962303    8[6-(6,8),67-(8,8,8,8,8)]
   174       8.848336       8.848336       8.848336    8[6-(6,8),29-(7,7,8)]
   175       5.522049       5.522049       5.522049    8[6-(6,8),67-(8,8,8,8,8)]
   176       7.014315       7.014315       7.014315    8[6-(6,8)]
   177       5.001755       5.001755       5.001755    8[6-(6,8),67-(8,8,8,8,8)]
   178        3.66138        3.66138        3.66138    8[6-(6,8),29-(7,7,8)]
