# Supplementary material for: A collection of forcefield precursors for metal–organic frameworks
Source: RSC Adv. 2019 Nov 13;9(63):36492–507. doi: 10.1039/c9ra07327b (PMC9075174; doi:10.1039/c9ra07327b)
Supplement: RA-009-C9RA07327B-s935 [file RA-009-C9RA07327B-s935.txt]

HANWAW_clean

20.015700    0.000000    0.000000
0.000000    26.893200    0.000000
0.000000    0.000000    26.989000

     1      19.135209      19.135209      19.135209    29[8-(6),8-(6),8-(6),8-(6)]
     2      10.888341      10.888341      10.888341    29[8-(6),8-(6),8-(6),8-(6)]
     3       0.880491       0.880491       0.880491    29[8-(6),8-(6),8-(6),8-(6)]
     4       9.127359       9.127359       9.127359    29[8-(6),8-(6),8-(6),8-(6)]
     5       0.880491       0.880491       0.880491    29[8-(6),8-(6),8-(6),8-(6)]
     6       9.127359       9.127359       9.127359    29[8-(6),8-(6),8-(6),8-(6)]
     7      19.135209      19.135209      19.135209    29[8-(6),8-(6),8-(6),8-(6)]
     8      10.888341      10.888341      10.888341    29[8-(6),8-(6),8-(6),8-(6)]
     9       1.076645       1.076645       1.076645    29[8-(6),8-(6),8-(6),8-(6)]
    10      19.389609      19.389609      19.389609    29[8-(6),8-(6),8-(6),8-(6)]
    11       8.931205       8.931205       8.931205    29[8-(6),8-(6),8-(6),8-(6)]
    12      10.633941      10.633941      10.633941    29[8-(6),8-(6),8-(6),8-(6)]
    13      18.939055      18.939055      18.939055    29[8-(6),8-(6),8-(6),8-(6)]
    14       0.626091       0.626091       0.626091    29[8-(6),8-(6),8-(6),8-(6)]
    15      11.084495      11.084495      11.084495    29[8-(6),8-(6),8-(6),8-(6)]
    16       9.381759       9.381759       9.381759    29[8-(6),8-(6),8-(6),8-(6)]
    17       8.942214       8.942214       8.942214    29[8-(6),8-(6),8-(6),8-(6)]
    18      10.668568      10.668568      10.668568    29[8-(6),8-(6),8-(6),8-(6)]
    19       1.065636       1.065636       1.065636    29[8-(6),8-(6),8-(6),8-(6)]
    20      19.354982      19.354982      19.354982    29[8-(6),8-(6),8-(6),8-(6)]
    21      11.073486      11.073486      11.073486    29[8-(6),8-(6),8-(6),8-(6)]
    22       9.347132       9.347132       9.347132    29[8-(6),8-(6),8-(6),8-(6)]
    23      18.950064      18.950064      18.950064    29[8-(6),8-(6),8-(6),8-(6)]
    24       0.660718       0.660718       0.660718    29[8-(6),8-(6),8-(6),8-(6)]
    25       6.569153       6.569153       6.569153    1[8-(6)]
    26       1.743367       1.743367       1.743367    1[8-(6)]
    27       1.563226       1.563226       1.563226    1[6-(6,6)]
    28       4.287363       4.287363       4.287363    1[6-(6,6)]
    29       2.910283       2.910283       2.910283    1[6-(6,6)]
    30       7.095566       7.095566       7.095566    1[6-(6,6)]
    31       2.756162       2.756162       2.756162    1[6-(6,6)]
    32       3.308595       3.308595       3.308595    1[6-(6,6)]
    33       0.966758       0.966758       0.966758    1[6-(6,6)]
    34       3.192504       3.192504       3.192504    1[6-(6,6)]
    35       7.111578       7.111578       7.111578    1[6-(6,6)]
    36       5.934655       5.934655       5.934655    1[6-(6,6)]
    37       8.774883       8.774883       8.774883    1[6-(6,6)]
    38       9.155181       9.155181       9.155181    1[6-(6,6)]
    39       6.891406       6.891406       6.891406    1[6-(6,6)]
    40       6.389011       6.389011       6.389011    1[6-(6,6)]
    41       3.438697       3.438697       3.438697    1[8-(6)]
    42       8.264483       8.264483       8.264483    1[8-(6)]
    43       8.444624       8.444624       8.444624    1[6-(6,6)]
    44       5.720487       5.720487       5.720487    1[6-(6,6)]
    45       7.097567       7.097567       7.097567    1[6-(6,6)]
    46       2.912284       2.912284       2.912284    1[6-(6,6)]
    47       7.251688       7.251688       7.251688    1[6-(6,6)]
    48       6.699255       6.699255       6.699255    1[6-(6,6)]
    49       9.041092       9.041092       9.041092    1[6-(6,6)]
    50       6.815346       6.815346       6.815346    1[6-(6,6)]
    51       2.896272       2.896272       2.896272    1[6-(6,6)]
    52       4.073195       4.073195       4.073195    1[6-(6,6)]
    53       1.232967       1.232967       1.232967    1[6-(6,6)]
    54       0.852669       0.852669       0.852669    1[6-(6,6)]
    55       3.116444       3.116444       3.116444    1[6-(6,6)]
    56       3.618839       3.618839       3.618839    1[6-(6,6)]
    57      13.446547      13.446547      13.446547    1[8-(6)]
    58      18.272333      18.272333      18.272333    1[8-(6)]
    59      18.452474      18.452474      18.452474    1[6-(6,6)]
    60      15.728337      15.728337      15.728337    1[6-(6,6)]
    61      17.105417      17.105417      17.105417    1[6-(6,6)]
    62      12.920134      12.920134      12.920134    1[6-(6,6)]
    63      17.259538      17.259538      17.259538    1[6-(6,6)]
    64      16.707105      16.707105      16.707105    1[6-(6,6)]
    65      19.048942      19.048942      19.048942    1[6-(6,6)]
    66      16.823196      16.823196      16.823196    1[6-(6,6)]
    67      12.904122      12.904122      12.904122    1[6-(6,6)]
    68      14.081045      14.081045      14.081045    1[6-(6,6)]
    69      11.240817      11.240817      11.240817    1[6-(6,6)]
    70      10.860519      10.860519      10.860519    1[6-(6,6)]
    71      13.124294      13.124294      13.124294    1[6-(6,6)]
    72      13.626689      13.626689      13.626689    1[6-(6,6)]
    73      16.577003      16.577003      16.577003    1[8-(6)]
    74      11.751217      11.751217      11.751217    1[8-(6)]
    75      11.571076      11.571076      11.571076    1[6-(6,6)]
    76      14.295213      14.295213      14.295213    1[6-(6,6)]
    77      12.918133      12.918133      12.918133    1[6-(6,6)]
    78      17.103416      17.103416      17.103416    1[6-(6,6)]
    79      12.764012      12.764012      12.764012    1[6-(6,6)]
    80      13.316445      13.316445      13.316445    1[6-(6,6)]
    81      10.974608      10.974608      10.974608    1[6-(6,6)]
    82      13.200354      13.200354      13.200354    1[6-(6,6)]
    83      17.119428      17.119428      17.119428    1[6-(6,6)]
    84      15.942505      15.942505      15.942505    1[6-(6,6)]
    85      18.782733      18.782733      18.782733    1[6-(6,6)]
    86      19.163031      19.163031      19.163031    1[6-(6,6)]
    87      16.899256      16.899256      16.899256    1[6-(6,6)]
    88      16.396861      16.396861      16.396861    1[6-(6,6)]
    89      13.446547      13.446547      13.446547    1[8-(6)]
    90      18.272333      18.272333      18.272333    1[8-(6)]
    91      18.452474      18.452474      18.452474    1[6-(6,6)]
    92      15.728337      15.728337      15.728337    1[6-(6,6)]
    93      17.105417      17.105417      17.105417    1[6-(6,6)]
    94      12.920134      12.920134      12.920134    1[6-(6,6)]
    95      17.259538      17.259538      17.259538    1[6-(6,6)]
    96      16.707105      16.707105      16.707105    1[6-(6,6)]
    97      19.048942      19.048942      19.048942    1[6-(6,6)]
    98      16.823196      16.823196      16.823196    1[6-(6,6)]
    99      12.904122      12.904122      12.904122    1[6-(6,6)]
   100      14.081045      14.081045      14.081045    1[6-(6,6)]
   101      11.240817      11.240817      11.240817    1[6-(6,6)]
   102      10.860519      10.860519      10.860519    1[6-(6,6)]
   103      13.124294      13.124294      13.124294    1[6-(6,6)]
   104      13.626689      13.626689      13.626689    1[6-(6,6)]
   105      16.577003      16.577003      16.577003    1[8-(6)]
   106      11.751217      11.751217      11.751217    1[8-(6)]
   107      11.571076      11.571076      11.571076    1[6-(6,6)]
   108      14.295213      14.295213      14.295213    1[6-(6,6)]
   109      12.918133      12.918133      12.918133    1[6-(6,6)]
   110      17.103416      17.103416      17.103416    1[6-(6,6)]
   111      12.764012      12.764012      12.764012    1[6-(6,6)]
   112      13.316445      13.316445      13.316445    1[6-(6,6)]
   113      10.974608      10.974608      10.974608    1[6-(6,6)]
   114      13.200354      13.200354      13.200354    1[6-(6,6)]
   115      17.119428      17.119428      17.119428    1[6-(6,6)]
   116      15.942505      15.942505      15.942505    1[6-(6,6)]
   117      18.782733      18.782733      18.782733    1[6-(6,6)]
   118      19.163031      19.163031      19.163031    1[6-(6,6)]
   119      16.899256      16.899256      16.899256    1[6-(6,6)]
   120      16.396861      16.396861      16.396861    1[6-(6,6)]
   121       6.569153       6.569153       6.569153    1[8-(6)]
   122       1.743367       1.743367       1.743367    1[8-(6)]
   123       1.563226       1.563226       1.563226    1[6-(6,6)]
   124       4.287363       4.287363       4.287363    1[6-(6,6)]
   125       2.910283       2.910283       2.910283    1[6-(6,6)]
   126       7.095566       7.095566       7.095566    1[6-(6,6)]
   127       2.756162       2.756162       2.756162    1[6-(6,6)]
   128       3.308595       3.308595       3.308595    1[6-(6,6)]
   129       0.966758       0.966758       0.966758    1[6-(6,6)]
   130       3.192504       3.192504       3.192504    1[6-(6,6)]
   131       7.111578       7.111578       7.111578    1[6-(6,6)]
   132       5.934655       5.934655       5.934655    1[6-(6,6)]
   133       8.774883       8.774883       8.774883    1[6-(6,6)]
   134       9.155181       9.155181       9.155181    1[6-(6,6)]
   135       6.891406       6.891406       6.891406    1[6-(6,6)]
   136       6.389011       6.389011       6.389011    1[6-(6,6)]
   137       3.438697       3.438697       3.438697    1[8-(6)]
   138       8.264483       8.264483       8.264483    1[8-(6)]
   139       8.444624       8.444624       8.444624    1[6-(6,6)]
   140       5.720487       5.720487       5.720487    1[6-(6,6)]
   141       7.097567       7.097567       7.097567    1[6-(6,6)]
   142       2.912284       2.912284       2.912284    1[6-(6,6)]
   143       7.251688       7.251688       7.251688    1[6-(6,6)]
   144       6.699255       6.699255       6.699255    1[6-(6,6)]
   145       9.041092       9.041092       9.041092    1[6-(6,6)]
   146       6.815346       6.815346       6.815346    1[6-(6,6)]
   147       2.896272       2.896272       2.896272    1[6-(6,6)]
   148       4.073195       4.073195       4.073195    1[6-(6,6)]
   149       1.232967       1.232967       1.232967    1[6-(6,6)]
   150       0.852669       0.852669       0.852669    1[6-(6,6)]
   151       3.116444       3.116444       3.116444    1[6-(6,6)]
   152       3.618839       3.618839       3.618839    1[6-(6,6)]
   153       8.600746       8.600746       8.600746    6[6-(6,6),8-(29),8-(29)]
   154       1.549215       1.549215       1.549215    6[6-(6,6),8-(29),8-(29)]
   155       2.085636       2.085636       2.085636    6[6-(1,6),6-(1,6),6-(8,8)]
   156        1.17292        1.17292        1.17292    6[6-(6,6),8-(29),8-(29)]
   157       8.644781       8.644781       8.644781    6[6-(6,6),8-(29),8-(29)]
   158       1.186931       1.186931       1.186931    6[6-(6,6),8-(29),8-(29)]
   159       2.079631       2.079631       2.079631    6[6-(1,6),6-(1,6),6-(8,8)]
   160        2.02759        2.02759        2.02759    6[1-(0),6-(6,6),6-(6,6)]
   161       2.688109       2.688109       2.688109    6[6-(1,6),6-(1,6),6-(8,8)]
   162       3.666876       3.666876       3.666876    6[1-(0),6-(6,6),6-(6,6)]
   163       3.680887       3.680887       3.680887    6[6-(1,6),6-(1,6),6-(6,6)]
   164       2.880259       2.880259       2.880259    6[1-(0),6-(6,6),6-(6,6)]
   165       4.387441       4.387441       4.387441    6[6-(1,6),6-(6,6),6-(6,6)]
   166       5.742504       5.742504       5.742504    6[6-(1,6),6-(6,6),6-(6,6)]
   167       6.250903       6.250903       6.250903    6[1-(0),6-(6,6),6-(6,6)]
   168       5.648431       5.648431       5.648431    6[6-(1,6),6-(6,6),6-(6,6)]
   169       4.337402       4.337402       4.337402    6[6-(1,6),6-(6,6),6-(6,6)]
   170       3.672881       3.672881       3.672881    6[1-(0),6-(6,6),6-(6,6)]
   171       3.324608       3.324608       3.324608    6[6-(1,6),6-(1,6),6-(6,6)]
   172       2.930298       2.930298       2.930298    6[1-(0),6-(6,6),6-(6,6)]
   173       1.603258       1.603258       1.603258    6[1-(0),6-(6,6),6-(6,6)]
   174       2.886264       2.886264       2.886264    6[1-(0),6-(6,6),6-(6,6)]
   175       8.798902       8.798902       8.798902    6[6-(6,6),8-(29),8-(29)]
   176       6.407026       6.407026       6.407026    6[6-(1,6),6-(1,6),6-(6,6)]
   177        7.17763        7.17763        7.17763    6[1-(0),6-(6,6),6-(6,6)]
   178       8.052316       8.052316       8.052316    6[6-(1,6),6-(1,6),6-(8,8)]
   179       6.435048       6.435048       6.435048    6[1-(0),6-(6,6),6-(6,6)]
   180       8.120369       8.120369       8.120369    6[1-(0),6-(6,6),6-(6,6)]
   181       7.197646       7.197646       7.197646    6[6-(1,6),6-(1,6),6-(8,8)]
   182        7.27971        7.27971        7.27971    6[6-(6,6),8-(0),8-(1)]
   183       2.620055       2.620055       2.620055    6[6-(6,6),8-(0),8-(1)]
   184       1.955534       1.955534       1.955534    6[6-(1,6),6-(1,6),6-(8,8)]
   185       7.936225       7.936225       7.936225    6[6-(1,6),6-(1,6),6-(8,8)]
   186       8.526688       8.526688       8.526688    6[1-(0),6-(6,6),6-(6,6)]
   187       8.106358       8.106358       8.106358    6[6-(1,6),6-(1,6),6-(8,8)]
   188       6.507104       6.507104       6.507104    6[6-(1,6),6-(1,6),6-(6,6)]
   189       7.111578       7.111578       7.111578    6[1-(0),6-(6,6),6-(6,6)]
   190       6.845369       6.845369       6.845369    6[1-(0),6-(6,6),6-(6,6)]
   191       1.407104       1.407104       1.407104    6[6-(6,6),8-(29),8-(29)]
   192       8.458635       8.458635       8.458635    6[6-(6,6),8-(29),8-(29)]
   193       7.922214       7.922214       7.922214    6[6-(1,6),6-(1,6),6-(8,8)]
   194        8.83493        8.83493        8.83493    6[6-(6,6),8-(29),8-(29)]
   195       1.363069       1.363069       1.363069    6[6-(6,6),8-(29),8-(29)]
   196       8.820919       8.820919       8.820919    6[6-(6,6),8-(29),8-(29)]
   197       7.928219       7.928219       7.928219    6[6-(1,6),6-(1,6),6-(8,8)]
   198        7.98026        7.98026        7.98026    6[1-(0),6-(6,6),6-(6,6)]
   199       7.319741       7.319741       7.319741    6[6-(1,6),6-(1,6),6-(8,8)]
   200       6.340974       6.340974       6.340974    6[1-(0),6-(6,6),6-(6,6)]
   201       6.326963       6.326963       6.326963    6[6-(1,6),6-(1,6),6-(6,6)]
   202       7.127591       7.127591       7.127591    6[1-(0),6-(6,6),6-(6,6)]
   203       5.620409       5.620409       5.620409    6[6-(1,6),6-(6,6),6-(6,6)]
   204       4.265346       4.265346       4.265346    6[6-(1,6),6-(6,6),6-(6,6)]
   205       3.756947       3.756947       3.756947    6[1-(0),6-(6,6),6-(6,6)]
   206       4.359419       4.359419       4.359419    6[6-(1,6),6-(6,6),6-(6,6)]
   207       5.670448       5.670448       5.670448    6[6-(1,6),6-(6,6),6-(6,6)]
   208       6.334969       6.334969       6.334969    6[1-(0),6-(6,6),6-(6,6)]
   209       6.683242       6.683242       6.683242    6[6-(1,6),6-(1,6),6-(6,6)]
   210       7.077552       7.077552       7.077552    6[1-(0),6-(6,6),6-(6,6)]
   211       8.404592       8.404592       8.404592    6[1-(0),6-(6,6),6-(6,6)]
   212       7.121586       7.121586       7.121586    6[1-(0),6-(6,6),6-(6,6)]
   213       1.208948       1.208948       1.208948    6[6-(6,6),8-(29),8-(29)]
   214       3.600824       3.600824       3.600824    6[6-(1,6),6-(1,6),6-(6,6)]
   215        2.83022        2.83022        2.83022    6[1-(0),6-(6,6),6-(6,6)]
   216       1.955534       1.955534       1.955534    6[6-(1,6),6-(1,6),6-(8,8)]
   217       3.572802       3.572802       3.572802    6[1-(0),6-(6,6),6-(6,6)]
   218       1.887481       1.887481       1.887481    6[1-(0),6-(6,6),6-(6,6)]
   219       2.810204       2.810204       2.810204    6[6-(1,6),6-(1,6),6-(8,8)]
   220        2.72814        2.72814        2.72814    6[6-(6,6),8-(0),8-(1)]
   221       7.387795       7.387795       7.387795    6[6-(6,6),8-(0),8-(1)]
   222       8.052316       8.052316       8.052316    6[6-(1,6),6-(1,6),6-(8,8)]
   223       2.071625       2.071625       2.071625    6[6-(1,6),6-(1,6),6-(8,8)]
   224       1.481162       1.481162       1.481162    6[1-(0),6-(6,6),6-(6,6)]
   225       1.901491       1.901491       1.901491    6[6-(1,6),6-(1,6),6-(8,8)]
   226       3.500746       3.500746       3.500746    6[6-(1,6),6-(1,6),6-(6,6)]
   227       2.896272       2.896272       2.896272    6[1-(0),6-(6,6),6-(6,6)]
   228       3.162481       3.162481       3.162481    6[1-(0),6-(6,6),6-(6,6)]
   229      11.414954      11.414954      11.414954    6[6-(6,6),8-(29),8-(29)]
   230      18.466485      18.466485      18.466485    6[6-(6,6),8-(29),8-(29)]
   231      17.930064      17.930064      17.930064    6[6-(1,6),6-(1,6),6-(8,8)]
   232       18.84278       18.84278       18.84278    6[6-(6,6),8-(29),8-(29)]
   233      11.370919      11.370919      11.370919    6[6-(6,6),8-(29),8-(29)]
   234      18.828769      18.828769      18.828769    6[6-(6,6),8-(29),8-(29)]
   235      17.936069      17.936069      17.936069    6[6-(1,6),6-(1,6),6-(8,8)]
   236       17.98811       17.98811       17.98811    6[1-(0),6-(6,6),6-(6,6)]
   237      17.327591      17.327591      17.327591    6[6-(1,6),6-(1,6),6-(8,8)]
   238      16.348824      16.348824      16.348824    6[1-(0),6-(6,6),6-(6,6)]
   239      16.334813      16.334813      16.334813    6[6-(1,6),6-(1,6),6-(6,6)]
   240      17.135441      17.135441      17.135441    6[1-(0),6-(6,6),6-(6,6)]
   241      15.628259      15.628259      15.628259    6[6-(1,6),6-(6,6),6-(6,6)]
   242      14.273196      14.273196      14.273196    6[6-(1,6),6-(6,6),6-(6,6)]
   243      13.764797      13.764797      13.764797    6[1-(0),6-(6,6),6-(6,6)]
   244      14.367269      14.367269      14.367269    6[6-(1,6),6-(6,6),6-(6,6)]
   245      15.678298      15.678298      15.678298    6[6-(1,6),6-(6,6),6-(6,6)]
   246      16.342819      16.342819      16.342819    6[1-(0),6-(6,6),6-(6,6)]
   247      16.691092      16.691092      16.691092    6[6-(1,6),6-(1,6),6-(6,6)]
   248      17.085402      17.085402      17.085402    6[1-(0),6-(6,6),6-(6,6)]
   249      18.412442      18.412442      18.412442    6[1-(0),6-(6,6),6-(6,6)]
   250      17.129436      17.129436      17.129436    6[1-(0),6-(6,6),6-(6,6)]
   251      11.216798      11.216798      11.216798    6[6-(6,6),8-(29),8-(29)]
   252      13.608674      13.608674      13.608674    6[6-(1,6),6-(1,6),6-(6,6)]
   253       12.83807       12.83807       12.83807    6[1-(0),6-(6,6),6-(6,6)]
   254      11.963384      11.963384      11.963384    6[6-(1,6),6-(1,6),6-(8,8)]
   255      13.580652      13.580652      13.580652    6[1-(0),6-(6,6),6-(6,6)]
   256      11.895331      11.895331      11.895331    6[1-(0),6-(6,6),6-(6,6)]
   257      12.818054      12.818054      12.818054    6[6-(1,6),6-(1,6),6-(8,8)]
   258       12.73599       12.73599       12.73599    6[6-(6,6),8-(0),8-(1)]
   259      17.395645      17.395645      17.395645    6[6-(6,6),8-(0),8-(1)]
   260      18.060166      18.060166      18.060166    6[6-(1,6),6-(1,6),6-(8,8)]
   261      12.079475      12.079475      12.079475    6[6-(1,6),6-(1,6),6-(8,8)]
   262      11.489012      11.489012      11.489012    6[1-(0),6-(6,6),6-(6,6)]
   263      11.909341      11.909341      11.909341    6[6-(1,6),6-(1,6),6-(8,8)]
   264      13.508596      13.508596      13.508596    6[6-(1,6),6-(1,6),6-(6,6)]
   265      12.904122      12.904122      12.904122    6[1-(0),6-(6,6),6-(6,6)]
   266      13.170331      13.170331      13.170331    6[1-(0),6-(6,6),6-(6,6)]
   267      18.608596      18.608596      18.608596    6[6-(6,6),8-(29),8-(29)]
   268      11.557065      11.557065      11.557065    6[6-(6,6),8-(29),8-(29)]
   269      12.093486      12.093486      12.093486    6[6-(1,6),6-(1,6),6-(8,8)]
   270       11.18077       11.18077       11.18077    6[6-(6,6),8-(29),8-(29)]
   271      18.652631      18.652631      18.652631    6[6-(6,6),8-(29),8-(29)]
   272      11.194781      11.194781      11.194781    6[6-(6,6),8-(29),8-(29)]
   273      12.087481      12.087481      12.087481    6[6-(1,6),6-(1,6),6-(8,8)]
   274       12.03544       12.03544       12.03544    6[1-(0),6-(6,6),6-(6,6)]
   275      12.695959      12.695959      12.695959    6[6-(1,6),6-(1,6),6-(8,8)]
   276      13.674726      13.674726      13.674726    6[1-(0),6-(6,6),6-(6,6)]
   277      13.688737      13.688737      13.688737    6[6-(1,6),6-(1,6),6-(6,6)]
   278      12.888109      12.888109      12.888109    6[1-(0),6-(6,6),6-(6,6)]
   279      14.395291      14.395291      14.395291    6[6-(1,6),6-(6,6),6-(6,6)]
   280      15.750354      15.750354      15.750354    6[6-(1,6),6-(6,6),6-(6,6)]
   281      16.258753      16.258753      16.258753    6[1-(0),6-(6,6),6-(6,6)]
   282      15.656281      15.656281      15.656281    6[6-(1,6),6-(6,6),6-(6,6)]
   283      14.345252      14.345252      14.345252    6[6-(1,6),6-(6,6),6-(6,6)]
   284      13.680731      13.680731      13.680731    6[1-(0),6-(6,6),6-(6,6)]
   285      13.332458      13.332458      13.332458    6[6-(1,6),6-(1,6),6-(6,6)]
   286      12.938148      12.938148      12.938148    6[1-(0),6-(6,6),6-(6,6)]
   287      11.611108      11.611108      11.611108    6[1-(0),6-(6,6),6-(6,6)]
   288      12.894114      12.894114      12.894114    6[1-(0),6-(6,6),6-(6,6)]
   289      18.806752      18.806752      18.806752    6[6-(6,6),8-(29),8-(29)]
   290      16.414876      16.414876      16.414876    6[6-(1,6),6-(1,6),6-(6,6)]
   291       17.18548       17.18548       17.18548    6[1-(0),6-(6,6),6-(6,6)]
   292      18.060166      18.060166      18.060166    6[6-(1,6),6-(1,6),6-(8,8)]
   293      16.442898      16.442898      16.442898    6[1-(0),6-(6,6),6-(6,6)]
   294      18.128219      18.128219      18.128219    6[1-(0),6-(6,6),6-(6,6)]
   295      17.205496      17.205496      17.205496    6[6-(1,6),6-(1,6),6-(8,8)]
   296       17.28756       17.28756       17.28756    6[6-(6,6),8-(0),8-(1)]
   297      12.627905      12.627905      12.627905    6[6-(6,6),8-(0),8-(1)]
   298      11.963384      11.963384      11.963384    6[6-(1,6),6-(1,6),6-(8,8)]
   299      17.944075      17.944075      17.944075    6[6-(1,6),6-(1,6),6-(8,8)]
   300      18.534538      18.534538      18.534538    6[1-(0),6-(6,6),6-(6,6)]
   301      18.114209      18.114209      18.114209    6[6-(1,6),6-(1,6),6-(8,8)]
   302      16.514954      16.514954      16.514954    6[6-(1,6),6-(1,6),6-(6,6)]
   303      17.119428      17.119428      17.119428    6[1-(0),6-(6,6),6-(6,6)]
   304      16.853219      16.853219      16.853219    6[1-(0),6-(6,6),6-(6,6)]
   305      11.414954      11.414954      11.414954    6[6-(6,6),8-(29),8-(29)]
   306      18.466485      18.466485      18.466485    6[6-(6,6),8-(29),8-(29)]
   307      17.930064      17.930064      17.930064    6[6-(1,6),6-(1,6),6-(8,8)]
   308       18.84278       18.84278       18.84278    6[6-(6,6),8-(29),8-(29)]
   309      11.370919      11.370919      11.370919    6[6-(6,6),8-(29),8-(29)]
   310      18.828769      18.828769      18.828769    6[6-(6,6),8-(29),8-(29)]
   311      17.936069      17.936069      17.936069    6[6-(1,6),6-(1,6),6-(8,8)]
   312       17.98811       17.98811       17.98811    6[1-(0),6-(6,6),6-(6,6)]
   313      17.327591      17.327591      17.327591    6[6-(1,6),6-(1,6),6-(8,8)]
   314      16.348824      16.348824      16.348824    6[1-(0),6-(6,6),6-(6,6)]
   315      16.334813      16.334813      16.334813    6[6-(1,6),6-(1,6),6-(6,6)]
   316      17.135441      17.135441      17.135441    6[1-(0),6-(6,6),6-(6,6)]
   317      15.628259      15.628259      15.628259    6[6-(1,6),6-(6,6),6-(6,6)]
   318      14.273196      14.273196      14.273196    6[6-(1,6),6-(6,6),6-(6,6)]
   319      13.764797      13.764797      13.764797    6[1-(0),6-(6,6),6-(6,6)]
   320      14.367269      14.367269      14.367269    6[6-(1,6),6-(6,6),6-(6,6)]
   321      15.678298      15.678298      15.678298    6[6-(1,6),6-(6,6),6-(6,6)]
   322      16.342819      16.342819      16.342819    6[1-(0),6-(6,6),6-(6,6)]
   323      16.691092      16.691092      16.691092    6[6-(1,6),6-(1,6),6-(6,6)]
   324      17.085402      17.085402      17.085402    6[1-(0),6-(6,6),6-(6,6)]
   325      18.412442      18.412442      18.412442    6[1-(0),6-(6,6),6-(6,6)]
   326      17.129436      17.129436      17.129436    6[1-(0),6-(6,6),6-(6,6)]
   327      11.216798      11.216798      11.216798    6[6-(6,6),8-(29),8-(29)]
   328      13.608674      13.608674      13.608674    6[6-(1,6),6-(1,6),6-(6,6)]
   329       12.83807       12.83807       12.83807    6[1-(0),6-(6,6),6-(6,6)]
   330      11.963384      11.963384      11.963384    6[6-(1,6),6-(1,6),6-(8,8)]
   331      13.580652      13.580652      13.580652    6[1-(0),6-(6,6),6-(6,6)]
   332      11.895331      11.895331      11.895331    6[1-(0),6-(6,6),6-(6,6)]
   333      12.818054      12.818054      12.818054    6[6-(1,6),6-(1,6),6-(8,8)]
   334       12.73599       12.73599       12.73599    6[6-(6,6),8-(0),8-(1)]
   335      17.395645      17.395645      17.395645    6[6-(6,6),8-(0),8-(1)]
   336      18.060166      18.060166      18.060166    6[6-(1,6),6-(1,6),6-(8,8)]
   337      12.079475      12.079475      12.079475    6[6-(1,6),6-(1,6),6-(8,8)]
   338      11.489012      11.489012      11.489012    6[1-(0),6-(6,6),6-(6,6)]
   339      11.909341      11.909341      11.909341    6[6-(1,6),6-(1,6),6-(8,8)]
   340      13.508596      13.508596      13.508596    6[6-(1,6),6-(1,6),6-(6,6)]
   341      12.904122      12.904122      12.904122    6[1-(0),6-(6,6),6-(6,6)]
   342      13.170331      13.170331      13.170331    6[1-(0),6-(6,6),6-(6,6)]
   343      18.608596      18.608596      18.608596    6[6-(6,6),8-(29),8-(29)]
   344      11.557065      11.557065      11.557065    6[6-(6,6),8-(29),8-(29)]
   345      12.093486      12.093486      12.093486    6[6-(1,6),6-(1,6),6-(8,8)]
   346       11.18077       11.18077       11.18077    6[6-(6,6),8-(29),8-(29)]
   347      18.652631      18.652631      18.652631    6[6-(6,6),8-(29),8-(29)]
   348      11.194781      11.194781      11.194781    6[6-(6,6),8-(29),8-(29)]
   349      12.087481      12.087481      12.087481    6[6-(1,6),6-(1,6),6-(8,8)]
   350       12.03544       12.03544       12.03544    6[1-(0),6-(6,6),6-(6,6)]
   351      12.695959      12.695959      12.695959    6[6-(1,6),6-(1,6),6-(8,8)]
   352      13.674726      13.674726      13.674726    6[1-(0),6-(6,6),6-(6,6)]
   353      13.688737      13.688737      13.688737    6[6-(1,6),6-(1,6),6-(6,6)]
   354      12.888109      12.888109      12.888109    6[1-(0),6-(6,6),6-(6,6)]
   355      14.395291      14.395291      14.395291    6[6-(1,6),6-(6,6),6-(6,6)]
   356      15.750354      15.750354      15.750354    6[6-(1,6),6-(6,6),6-(6,6)]
   357      16.258753      16.258753      16.258753    6[1-(0),6-(6,6),6-(6,6)]
   358      15.656281      15.656281      15.656281    6[6-(1,6),6-(6,6),6-(6,6)]
   359      14.345252      14.345252      14.345252    6[6-(1,6),6-(6,6),6-(6,6)]
   360      13.680731      13.680731      13.680731    6[1-(0),6-(6,6),6-(6,6)]
   361      13.332458      13.332458      13.332458    6[6-(1,6),6-(1,6),6-(6,6)]
   362      12.938148      12.938148      12.938148    6[1-(0),6-(6,6),6-(6,6)]
   363      11.611108      11.611108      11.611108    6[1-(0),6-(6,6),6-(6,6)]
   364      12.894114      12.894114      12.894114    6[1-(0),6-(6,6),6-(6,6)]
   365      18.806752      18.806752      18.806752    6[6-(6,6),8-(29),8-(29)]
   366      16.414876      16.414876      16.414876    6[6-(1,6),6-(1,6),6-(6,6)]
   367       17.18548       17.18548       17.18548    6[1-(0),6-(6,6),6-(6,6)]
   368      18.060166      18.060166      18.060166    6[6-(1,6),6-(1,6),6-(8,8)]
   369      16.442898      16.442898      16.442898    6[1-(0),6-(6,6),6-(6,6)]
   370      18.128219      18.128219      18.128219    6[1-(0),6-(6,6),6-(6,6)]
   371      17.205496      17.205496      17.205496    6[6-(1,6),6-(1,6),6-(8,8)]
   372       17.28756       17.28756       17.28756    6[6-(6,6),8-(0),8-(1)]
   373      12.627905      12.627905      12.627905    6[6-(6,6),8-(0),8-(1)]
   374      11.963384      11.963384      11.963384    6[6-(1,6),6-(1,6),6-(8,8)]
   375      17.944075      17.944075      17.944075    6[6-(1,6),6-(1,6),6-(8,8)]
   376      18.534538      18.534538      18.534538    6[1-(0),6-(6,6),6-(6,6)]
   377      18.114209      18.114209      18.114209    6[6-(1,6),6-(1,6),6-(8,8)]
   378      16.514954      16.514954      16.514954    6[6-(1,6),6-(1,6),6-(6,6)]
   379      17.119428      17.119428      17.119428    6[1-(0),6-(6,6),6-(6,6)]
   380      16.853219      16.853219      16.853219    6[1-(0),6-(6,6),6-(6,6)]
   381       8.600746       8.600746       8.600746    6[6-(6,6),8-(29),8-(29)]
   382       1.549215       1.549215       1.549215    6[6-(6,6),8-(29),8-(29)]
   383       2.085636       2.085636       2.085636    6[6-(1,6),6-(1,6),6-(8,8)]
   384        1.17292        1.17292        1.17292    6[6-(6,6),8-(29),8-(29)]
   385       8.644781       8.644781       8.644781    6[6-(6,6),8-(29),8-(29)]
   386       1.186931       1.186931       1.186931    6[6-(6,6),8-(29),8-(29)]
   387       2.079631       2.079631       2.079631    6[6-(1,6),6-(1,6),6-(8,8)]
   388        2.02759        2.02759        2.02759    6[1-(0),6-(6,6),6-(6,6)]
   389       2.688109       2.688109       2.688109    6[6-(1,6),6-(1,6),6-(8,8)]
   390       3.666876       3.666876       3.666876    6[1-(0),6-(6,6),6-(6,6)]
   391       3.680887       3.680887       3.680887    6[6-(1,6),6-(1,6),6-(6,6)]
   392       2.880259       2.880259       2.880259    6[1-(0),6-(6,6),6-(6,6)]
   393       4.387441       4.387441       4.387441    6[6-(1,6),6-(6,6),6-(6,6)]
   394       5.742504       5.742504       5.742504    6[6-(1,6),6-(6,6),6-(6,6)]
   395       6.250903       6.250903       6.250903    6[1-(0),6-(6,6),6-(6,6)]
   396       5.648431       5.648431       5.648431    6[6-(1,6),6-(6,6),6-(6,6)]
   397       4.337402       4.337402       4.337402    6[6-(1,6),6-(6,6),6-(6,6)]
   398       3.672881       3.672881       3.672881    6[1-(0),6-(6,6),6-(6,6)]
   399       3.324608       3.324608       3.324608    6[6-(1,6),6-(1,6),6-(6,6)]
   400       2.930298       2.930298       2.930298    6[1-(0),6-(6,6),6-(6,6)]
   401       1.603258       1.603258       1.603258    6[1-(0),6-(6,6),6-(6,6)]
   402       2.886264       2.886264       2.886264    6[1-(0),6-(6,6),6-(6,6)]
   403       8.798902       8.798902       8.798902    6[6-(6,6),8-(29),8-(29)]
   404       6.407026       6.407026       6.407026    6[6-(1,6),6-(1,6),6-(6,6)]
   405        7.17763        7.17763        7.17763    6[1-(0),6-(6,6),6-(6,6)]
   406       8.052316       8.052316       8.052316    6[6-(1,6),6-(1,6),6-(8,8)]
   407       6.435048       6.435048       6.435048    6[1-(0),6-(6,6),6-(6,6)]
   408       8.120369       8.120369       8.120369    6[1-(0),6-(6,6),6-(6,6)]
   409       7.197646       7.197646       7.197646    6[6-(1,6),6-(1,6),6-(8,8)]
   410        7.27971        7.27971        7.27971    6[6-(6,6),8-(0),8-(1)]
   411       2.620055       2.620055       2.620055    6[6-(6,6),8-(0),8-(1)]
   412       1.955534       1.955534       1.955534    6[6-(1,6),6-(1,6),6-(8,8)]
   413       7.936225       7.936225       7.936225    6[6-(1,6),6-(1,6),6-(8,8)]
   414       8.526688       8.526688       8.526688    6[1-(0),6-(6,6),6-(6,6)]
   415       8.106358       8.106358       8.106358    6[6-(1,6),6-(1,6),6-(8,8)]
   416       6.507104       6.507104       6.507104    6[6-(1,6),6-(1,6),6-(6,6)]
   417       7.111578       7.111578       7.111578    6[1-(0),6-(6,6),6-(6,6)]
   418       6.845369       6.845369       6.845369    6[1-(0),6-(6,6),6-(6,6)]
   419       1.407104       1.407104       1.407104    6[6-(6,6),8-(29),8-(29)]
   420       8.458635       8.458635       8.458635    6[6-(6,6),8-(29),8-(29)]
   421       7.922214       7.922214       7.922214    6[6-(1,6),6-(1,6),6-(8,8)]
   422        8.83493        8.83493        8.83493    6[6-(6,6),8-(29),8-(29)]
   423       1.363069       1.363069       1.363069    6[6-(6,6),8-(29),8-(29)]
   424       8.820919       8.820919       8.820919    6[6-(6,6),8-(29),8-(29)]
   425       7.928219       7.928219       7.928219    6[6-(1,6),6-(1,6),6-(8,8)]
   426        7.98026        7.98026        7.98026    6[1-(0),6-(6,6),6-(6,6)]
   427       7.319741       7.319741       7.319741    6[6-(1,6),6-(1,6),6-(8,8)]
   428       6.340974       6.340974       6.340974    6[1-(0),6-(6,6),6-(6,6)]
   429       6.326963       6.326963       6.326963    6[6-(1,6),6-(1,6),6-(6,6)]
   430       7.127591       7.127591       7.127591    6[1-(0),6-(6,6),6-(6,6)]
   431       5.620409       5.620409       5.620409    6[6-(1,6),6-(6,6),6-(6,6)]
   432       4.265346       4.265346       4.265346    6[6-(1,6),6-(6,6),6-(6,6)]
   433       3.756947       3.756947       3.756947    6[1-(0),6-(6,6),6-(6,6)]
   434       4.359419       4.359419       4.359419    6[6-(1,6),6-(6,6),6-(6,6)]
   435       5.670448       5.670448       5.670448    6[6-(1,6),6-(6,6),6-(6,6)]
   436       6.334969       6.334969       6.334969    6[1-(0),6-(6,6),6-(6,6)]
   437       6.683242       6.683242       6.683242    6[6-(1,6),6-(1,6),6-(6,6)]
   438       7.077552       7.077552       7.077552    6[1-(0),6-(6,6),6-(6,6)]
   439       8.404592       8.404592       8.404592    6[1-(0),6-(6,6),6-(6,6)]
   440       7.121586       7.121586       7.121586    6[1-(0),6-(6,6),6-(6,6)]
   441       1.208948       1.208948       1.208948    6[6-(6,6),8-(29),8-(29)]
   442       3.600824       3.600824       3.600824    6[6-(1,6),6-(1,6),6-(6,6)]
   443        2.83022        2.83022        2.83022    6[1-(0),6-(6,6),6-(6,6)]
   444       1.955534       1.955534       1.955534    6[6-(1,6),6-(1,6),6-(8,8)]
   445       3.572802       3.572802       3.572802    6[1-(0),6-(6,6),6-(6,6)]
   446       1.887481       1.887481       1.887481    6[1-(0),6-(6,6),6-(6,6)]
   447       2.810204       2.810204       2.810204    6[6-(1,6),6-(1,6),6-(8,8)]
   448        2.72814        2.72814        2.72814    6[6-(6,6),8-(0),8-(1)]
   449       7.387795       7.387795       7.387795    6[6-(6,6),8-(0),8-(1)]
   450       8.052316       8.052316       8.052316    6[6-(1,6),6-(1,6),6-(8,8)]
   451       2.071625       2.071625       2.071625    6[6-(1,6),6-(1,6),6-(8,8)]
   452       1.481162       1.481162       1.481162    6[1-(0),6-(6,6),6-(6,6)]
   453       1.901491       1.901491       1.901491    6[6-(1,6),6-(1,6),6-(8,8)]
   454       3.500746       3.500746       3.500746    6[6-(1,6),6-(1,6),6-(6,6)]
   455       2.896272       2.896272       2.896272    6[1-(0),6-(6,6),6-(6,6)]
   456       3.162481       3.162481       3.162481    6[1-(0),6-(6,6),6-(6,6)]
   457       8.036304       8.036304       8.036304    8[6-(6,8),29-(8,8,8)]
   458       9.519467       9.519467       9.519467    8[6-(6,8),29-(8,8,8)]
   459       0.144113       0.144113       0.144113    8[6-(6,8),29-(8,8,8)]
   460        1.63128        1.63128        1.63128    8[6-(6,8),29-(8,8,8)]
   461       0.538422       0.538422       0.538422    8[6-(6,8),29-(8,8,8)]
   462       2.029592       2.029592       2.029592    8[6-(6,8),29-(8,8,8)]
   463       8.466641       8.466641       8.466641    8[6-(6,8),29-(8,8,8)]
   464       9.855731       9.855731       9.855731    8[6-(6,8),29-(8,8,8)]
   465       0.320251       0.320251       0.320251    8[6-(6,8),29-(8,8,8)]
   466       9.755652       9.755652       9.755652    8[6-(6,8),29-(8,8,8)]
   467       8.262481       8.262481       8.262481    8[6-(6,8),29-(8,8,8)]
   468       6.687245       6.687245       6.687245    8[1-(0),6-(6,8)]
   469       7.956241       7.956241       7.956241    8[6-(6,8)]
   470       3.690895       3.690895       3.690895    8[6-(6,8)]
   471        1.54321        1.54321        1.54321    8[1-(0),6-(6,8)]
   472       1.719349       1.719349       1.719349    8[6-(6,8),29-(8,8,8)]
   473       1.971546       1.971546       1.971546    8[6-(6,8),29-(8,8,8)]
   474       0.488383       0.488383       0.488383    8[6-(6,8),29-(8,8,8)]
   475       9.863737       9.863737       9.863737    8[6-(6,8),29-(8,8,8)]
   476        8.37657        8.37657        8.37657    8[6-(6,8),29-(8,8,8)]
   477       9.469428       9.469428       9.469428    8[6-(6,8),29-(8,8,8)]
   478       7.978258       7.978258       7.978258    8[6-(6,8),29-(8,8,8)]
   479       1.541209       1.541209       1.541209    8[6-(6,8),29-(8,8,8)]
   480       0.152119       0.152119       0.152119    8[6-(6,8),29-(8,8,8)]
   481       9.687599       9.687599       9.687599    8[6-(6,8),29-(8,8,8)]
   482       0.252198       0.252198       0.252198    8[6-(6,8),29-(8,8,8)]
   483       1.745369       1.745369       1.745369    8[6-(6,8),29-(8,8,8)]
   484       3.320605       3.320605       3.320605    8[1-(0),6-(6,8)]
   485       2.051609       2.051609       2.051609    8[6-(6,8)]
   486       6.316955       6.316955       6.316955    8[6-(6,8)]
   487        8.46464        8.46464        8.46464    8[1-(0),6-(6,8)]
   488       8.288501       8.288501       8.288501    8[6-(6,8),29-(8,8,8)]
   489      11.979396      11.979396      11.979396    8[6-(6,8),29-(8,8,8)]
   490      10.496233      10.496233      10.496233    8[6-(6,8),29-(8,8,8)]
   491      19.871587      19.871587      19.871587    8[6-(6,8),29-(8,8,8)]
   492       18.38442       18.38442       18.38442    8[6-(6,8),29-(8,8,8)]
   493      19.477278      19.477278      19.477278    8[6-(6,8),29-(8,8,8)]
   494      17.986108      17.986108      17.986108    8[6-(6,8),29-(8,8,8)]
   495      11.549059      11.549059      11.549059    8[6-(6,8),29-(8,8,8)]
   496      10.159969      10.159969      10.159969    8[6-(6,8),29-(8,8,8)]
   497      19.695449      19.695449      19.695449    8[6-(6,8),29-(8,8,8)]
   498      10.260048      10.260048      10.260048    8[6-(6,8),29-(8,8,8)]
   499      11.753219      11.753219      11.753219    8[6-(6,8),29-(8,8,8)]
   500      13.328455      13.328455      13.328455    8[1-(0),6-(6,8)]
   501      12.059459      12.059459      12.059459    8[6-(6,8)]
   502      16.324805      16.324805      16.324805    8[6-(6,8)]
   503       18.47249       18.47249       18.47249    8[1-(0),6-(6,8)]
   504      18.296351      18.296351      18.296351    8[6-(6,8),29-(8,8,8)]
   505      18.044154      18.044154      18.044154    8[6-(6,8),29-(8,8,8)]
   506      19.527317      19.527317      19.527317    8[6-(6,8),29-(8,8,8)]
   507      10.151963      10.151963      10.151963    8[6-(6,8),29-(8,8,8)]
   508       11.63913       11.63913       11.63913    8[6-(6,8),29-(8,8,8)]
   509      10.546272      10.546272      10.546272    8[6-(6,8),29-(8,8,8)]
   510      12.037442      12.037442      12.037442    8[6-(6,8),29-(8,8,8)]
   511      18.474491      18.474491      18.474491    8[6-(6,8),29-(8,8,8)]
   512      19.863581      19.863581      19.863581    8[6-(6,8),29-(8,8,8)]
   513      10.328101      10.328101      10.328101    8[6-(6,8),29-(8,8,8)]
   514      19.763502      19.763502      19.763502    8[6-(6,8),29-(8,8,8)]
   515      18.270331      18.270331      18.270331    8[6-(6,8),29-(8,8,8)]
   516      16.695095      16.695095      16.695095    8[1-(0),6-(6,8)]
   517      17.964091      17.964091      17.964091    8[6-(6,8)]
   518      13.698745      13.698745      13.698745    8[6-(6,8)]
   519       11.55106       11.55106       11.55106    8[1-(0),6-(6,8)]
   520      11.727199      11.727199      11.727199    8[6-(6,8),29-(8,8,8)]
   521      11.979396      11.979396      11.979396    8[6-(6,8),29-(8,8,8)]
   522      10.496233      10.496233      10.496233    8[6-(6,8),29-(8,8,8)]
   523      19.871587      19.871587      19.871587    8[6-(6,8),29-(8,8,8)]
   524       18.38442       18.38442       18.38442    8[6-(6,8),29-(8,8,8)]
   525      19.477278      19.477278      19.477278    8[6-(6,8),29-(8,8,8)]
   526      17.986108      17.986108      17.986108    8[6-(6,8),29-(8,8,8)]
   527      11.549059      11.549059      11.549059    8[6-(6,8),29-(8,8,8)]
   528      10.159969      10.159969      10.159969    8[6-(6,8),29-(8,8,8)]
   529      19.695449      19.695449      19.695449    8[6-(6,8),29-(8,8,8)]
   530      10.260048      10.260048      10.260048    8[6-(6,8),29-(8,8,8)]
   531      11.753219      11.753219      11.753219    8[6-(6,8),29-(8,8,8)]
   532      13.328455      13.328455      13.328455    8[1-(0),6-(6,8)]
   533      12.059459      12.059459      12.059459    8[6-(6,8)]
   534      16.324805      16.324805      16.324805    8[6-(6,8)]
   535       18.47249       18.47249       18.47249    8[1-(0),6-(6,8)]
   536      18.296351      18.296351      18.296351    8[6-(6,8),29-(8,8,8)]
   537      18.044154      18.044154      18.044154    8[6-(6,8),29-(8,8,8)]
   538      19.527317      19.527317      19.527317    8[6-(6,8),29-(8,8,8)]
   539      10.151963      10.151963      10.151963    8[6-(6,8),29-(8,8,8)]
   540       11.63913       11.63913       11.63913    8[6-(6,8),29-(8,8,8)]
   541      10.546272      10.546272      10.546272    8[6-(6,8),29-(8,8,8)]
   542      12.037442      12.037442      12.037442    8[6-(6,8),29-(8,8,8)]
   543      18.474491      18.474491      18.474491    8[6-(6,8),29-(8,8,8)]
   544      19.863581      19.863581      19.863581    8[6-(6,8),29-(8,8,8)]
   545      10.328101      10.328101      10.328101    8[6-(6,8),29-(8,8,8)]
   546      19.763502      19.763502      19.763502    8[6-(6,8),29-(8,8,8)]
   547      18.270331      18.270331      18.270331    8[6-(6,8),29-(8,8,8)]
   548      16.695095      16.695095      16.695095    8[1-(0),6-(6,8)]
   549      17.964091      17.964091      17.964091    8[6-(6,8)]
   550      13.698745      13.698745      13.698745    8[6-(6,8)]
   551       11.55106       11.55106       11.55106    8[1-(0),6-(6,8)]
   552      11.727199      11.727199      11.727199    8[6-(6,8),29-(8,8,8)]
   553       8.036304       8.036304       8.036304    8[6-(6,8),29-(8,8,8)]
   554       9.519467       9.519467       9.519467    8[6-(6,8),29-(8,8,8)]
   555       0.144113       0.144113       0.144113    8[6-(6,8),29-(8,8,8)]
   556        1.63128        1.63128        1.63128    8[6-(6,8),29-(8,8,8)]
   557       0.538422       0.538422       0.538422    8[6-(6,8),29-(8,8,8)]
   558       2.029592       2.029592       2.029592    8[6-(6,8),29-(8,8,8)]
   559       8.466641       8.466641       8.466641    8[6-(6,8),29-(8,8,8)]
   560       9.855731       9.855731       9.855731    8[6-(6,8),29-(8,8,8)]
   561       0.320251       0.320251       0.320251    8[6-(6,8),29-(8,8,8)]
   562       9.755652       9.755652       9.755652    8[6-(6,8),29-(8,8,8)]
   563       8.262481       8.262481       8.262481    8[6-(6,8),29-(8,8,8)]
   564       6.687245       6.687245       6.687245    8[1-(0),6-(6,8)]
   565       7.956241       7.956241       7.956241    8[6-(6,8)]
   566       3.690895       3.690895       3.690895    8[6-(6,8)]
   567        1.54321        1.54321        1.54321    8[1-(0),6-(6,8)]
   568       1.719349       1.719349       1.719349    8[6-(6,8),29-(8,8,8)]
   569       1.971546       1.971546       1.971546    8[6-(6,8),29-(8,8,8)]
   570       0.488383       0.488383       0.488383    8[6-(6,8),29-(8,8,8)]
   571       9.863737       9.863737       9.863737    8[6-(6,8),29-(8,8,8)]
   572        8.37657        8.37657        8.37657    8[6-(6,8),29-(8,8,8)]
   573       9.469428       9.469428       9.469428    8[6-(6,8),29-(8,8,8)]
   574       7.978258       7.978258       7.978258    8[6-(6,8),29-(8,8,8)]
   575       1.541209       1.541209       1.541209    8[6-(6,8),29-(8,8,8)]
   576       0.152119       0.152119       0.152119    8[6-(6,8),29-(8,8,8)]
   577       9.687599       9.687599       9.687599    8[6-(6,8),29-(8,8,8)]
   578       0.252198       0.252198       0.252198    8[6-(6,8),29-(8,8,8)]
   579       1.745369       1.745369       1.745369    8[6-(6,8),29-(8,8,8)]
   580       3.320605       3.320605       3.320605    8[1-(0),6-(6,8)]
   581       2.051609       2.051609       2.051609    8[6-(6,8)]
   582       6.316955       6.316955       6.316955    8[6-(6,8)]
   583        8.46464        8.46464        8.46464    8[1-(0),6-(6,8)]
   584       8.288501       8.288501       8.288501    8[6-(6,8),29-(8,8,8)]
