# Supplementary material for: A collection of forcefield precursors for metal–organic frameworks
Source: RSC Adv. 2019 Nov 13;9(63):36492–507. doi: 10.1039/c9ra07327b (PMC9075174; doi:10.1039/c9ra07327b)
Supplement: RA-009-C9RA07327B-s936 [file RA-009-C9RA07327B-s936.txt]

HAPHUD_clean

11.381500    0.000000    0.000000
0.000000    20.067600    0.000000
-4.494320    0.000000    29.091991

     1       3.697896       3.697896       3.697896    30[7-(6,6),7-(6,6),8-(6),8-(6),8-(6)]
     2       3.950381       3.950381       3.950381    30[7-(6,6),7-(6,6),8-(6),8-(6),8-(6)]
     3       0.942124       0.942124       0.942124    30[7-(6,6),7-(6,6),8-(6),8-(6),8-(6)]
     4       5.183959       5.183959       5.183959    30[7-(6,6),7-(6,6),8-(6),8-(6),8-(6)]
     5       3.189284       3.189284       3.189284    30[7-(6,6),7-(6,6),8-(6),8-(6),8-(6)]
     6       2.936799       2.936799       2.936799    30[7-(6,6),7-(6,6),8-(6),8-(6),8-(6)]
     7       5.945056       5.945056       5.945056    30[7-(6,6),7-(6,6),8-(6),8-(6),8-(6)]
     8       1.703221       1.703221       1.703221    30[7-(6,6),7-(6,6),8-(6),8-(6),8-(6)]
     9       1.206249       1.206249       1.206249    1[7-(6,6)]
    10       0.602411       0.602411       0.602411    1[7-(6,6)]
    11       3.795829       3.795829       3.795829    1[6-(6,6)]
    12       2.330753       2.330753       2.330753    1[6-(6,6)]
    13        2.47334        2.47334        2.47334    1[6-(6,6)]
    14       1.165439       1.165439       1.165439    1[6-(6,6)]
    15       1.654367       1.654367       1.654367    1[6-(6,6)]
    16       1.490893       1.490893       1.490893    1[6-(6,6)]
    17       1.250102       1.250102       1.250102    1[6-(6,7)]
    18      -1.020029      -1.020029      -1.020029    1[6-(6,6)]
    19      -0.869734      -0.869734      -0.869734    1[6-(6,6)]
    20       1.387194       1.387194       1.387194    1[6-(6,7)]
    21       8.326842       8.326842       8.326842    1[6-(6,6)]
    22        6.05677        6.05677        6.05677    1[6-(6,7)]
    23       6.118923       6.118923       6.118923    1[6-(6,7)]
    24       8.376476       8.376476       8.376476    1[6-(6,6)]
    25       1.544773       1.544773       1.544773    1[6-(6,7)]
    26      -0.726706      -0.726706      -0.726706    1[6-(6,6)]
    27        -0.6738        -0.6738        -0.6738    1[6-(6,6)]
    28       1.647974       1.647974       1.647974    1[6-(6,7)]
    29       8.668889       8.668889       8.668889    1[6-(6,6)]
    30       6.340684       6.340684       6.340684    1[6-(6,7)]
    31        6.33479        6.33479        6.33479    1[6-(6,7)]
    32       8.663795       8.663795       8.663795    1[6-(6,6)]
    33       3.433771       3.433771       3.433771    1[7-(6,6)]
    34       4.037609       4.037609       4.037609    1[7-(6,6)]
    35       0.844191       0.844191       0.844191    1[6-(6,6)]
    36       2.309267       2.309267       2.309267    1[6-(6,6)]
    37        2.16668        2.16668        2.16668    1[6-(6,6)]
    38       3.474581       3.474581       3.474581    1[6-(6,6)]
    39       2.985653       2.985653       2.985653    1[6-(6,6)]
    40       3.149127       3.149127       3.149127    1[6-(6,6)]
    41       7.884238       7.884238       7.884238    1[6-(6,7)]
    42      10.154369      10.154369      10.154369    1[6-(6,6)]
    43       5.509754       5.509754       5.509754    1[6-(6,6)]
    44       3.252826       3.252826       3.252826    1[6-(6,7)]
    45      -3.686822      -3.686822      -3.686822    1[6-(6,6)]
    46       -1.41675       -1.41675       -1.41675    1[6-(6,7)]
    47      -1.478903      -1.478903      -1.478903    1[6-(6,7)]
    48      -3.736456      -3.736456      -3.736456    1[6-(6,6)]
    49       7.589567       7.589567       7.589567    1[6-(6,7)]
    50       9.861046       9.861046       9.861046    1[6-(6,6)]
    51        5.31382        5.31382        5.31382    1[6-(6,6)]
    52       2.992046       2.992046       2.992046    1[6-(6,7)]
    53       0.465451       0.465451       0.465451    1[6-(6,6)]
    54       2.793656       2.793656       2.793656    1[6-(6,7)]
    55        2.79955        2.79955        2.79955    1[6-(6,7)]
    56       0.470545       0.470545       0.470545    1[6-(6,6)]
    57       5.680931       5.680931       5.680931    1[7-(6,6)]
    58       6.284769       6.284769       6.284769    1[7-(6,6)]
    59       3.091351       3.091351       3.091351    1[6-(6,6)]
    60       4.556427       4.556427       4.556427    1[6-(6,6)]
    61        4.41384        4.41384        4.41384    1[6-(6,6)]
    62       5.721741       5.721741       5.721741    1[6-(6,6)]
    63       5.232813       5.232813       5.232813    1[6-(6,6)]
    64       5.396287       5.396287       5.396287    1[6-(6,6)]
    65       5.637078       5.637078       5.637078    1[6-(6,7)]
    66       7.907209       7.907209       7.907209    1[6-(6,6)]
    67       7.756914       7.756914       7.756914    1[6-(6,6)]
    68       5.499986       5.499986       5.499986    1[6-(6,7)]
    69      -1.439662      -1.439662      -1.439662    1[6-(6,6)]
    70        0.83041        0.83041        0.83041    1[6-(6,7)]
    71       0.768257       0.768257       0.768257    1[6-(6,7)]
    72      -1.489296      -1.489296      -1.489296    1[6-(6,6)]
    73       5.342407       5.342407       5.342407    1[6-(6,7)]
    74       7.613886       7.613886       7.613886    1[6-(6,6)]
    75        7.56098        7.56098        7.56098    1[6-(6,6)]
    76       5.239206       5.239206       5.239206    1[6-(6,7)]
    77      -1.781709      -1.781709      -1.781709    1[6-(6,6)]
    78       0.546496       0.546496       0.546496    1[6-(6,7)]
    79        0.55239        0.55239        0.55239    1[6-(6,7)]
    80      -1.776615      -1.776615      -1.776615    1[6-(6,6)]
    81       3.453409       3.453409       3.453409    1[7-(6,6)]
    82       2.849571       2.849571       2.849571    1[7-(6,6)]
    83       6.042989       6.042989       6.042989    1[6-(6,6)]
    84       4.577913       4.577913       4.577913    1[6-(6,6)]
    85         4.7205         4.7205         4.7205    1[6-(6,6)]
    86       3.412599       3.412599       3.412599    1[6-(6,6)]
    87       3.901527       3.901527       3.901527    1[6-(6,6)]
    88       3.738053       3.738053       3.738053    1[6-(6,6)]
    89      -0.997058      -0.997058      -0.997058    1[6-(6,7)]
    90      -3.267189      -3.267189      -3.267189    1[6-(6,6)]
    91       1.377426       1.377426       1.377426    1[6-(6,6)]
    92       3.634354       3.634354       3.634354    1[6-(6,7)]
    93      10.574002      10.574002      10.574002    1[6-(6,6)]
    94        8.30393        8.30393        8.30393    1[6-(6,7)]
    95       8.366083       8.366083       8.366083    1[6-(6,7)]
    96      10.623636      10.623636      10.623636    1[6-(6,6)]
    97      -0.702387      -0.702387      -0.702387    1[6-(6,7)]
    98      -2.973866      -2.973866      -2.973866    1[6-(6,6)]
    99        1.57336        1.57336        1.57336    1[6-(6,6)]
   100       3.895134       3.895134       3.895134    1[6-(6,7)]
   101       6.421729       6.421729       6.421729    1[6-(6,6)]
   102       4.093524       4.093524       4.093524    1[6-(6,7)]
   103        4.08763        4.08763        4.08763    1[6-(6,7)]
   104       6.416635       6.416635       6.416635    1[6-(6,6)]
   105       3.369404       3.369404       3.369404    6[6-(6,6),8-(0),8-(30)]
   106       3.105358       3.105358       3.105358    6[6-(1,6),6-(1,6),6-(8,8)]
   107       3.382094       3.382094       3.382094    6[1-(0),6-(6,6),6-(6,6)]
   108       3.053325       3.053325       3.053325    6[6-(1,6),6-(1,6),6-(8,8)]
   109       2.514101       2.514101       2.514101    6[1-(0),6-(6,6),6-(6,7)]
   110       2.247427       2.247427       2.247427    6[6-(1,6),6-(1,6),7-(1,6)]
   111       2.590992       2.590992       2.590992    6[1-(0),6-(6,6),6-(6,7)]
   112       3.339079       3.339079       3.339079    6[6-(6,6),8-(30),8-(30)]
   113       1.754834       1.754834       1.754834    6[7-(1,6),7-(1,6),8-(0)]
   114       1.344247       1.344247       1.344247    6[6-(1,6),6-(1,6),7-(1,6)]
   115       1.276539       1.276539       1.276539    6[1-(0),6-(6,6),6-(6,7)]
   116       1.372396       1.372396       1.372396    6[6-(1,6),6-(1,6),6-(8,8)]
   117       1.547553       1.547553       1.547553    6[1-(0),6-(6,6),6-(6,6)]
   118       1.565182       1.565182       1.565182    6[6-(1,6),6-(1,6),6-(8,8)]
   119       1.469985       1.469985       1.469985    6[1-(0),6-(6,6),6-(6,7)]
   120       1.341885       1.341885       1.341885    6[6-(6,6),8-(30),8-(30)]
   121       1.680706       1.680706       1.680706    6[6-(6,6),8-(0),8-(30)]
   122       0.804354       0.804354       0.804354    6[1-(0),6-(1,6),7-(6,30)]
   123      -0.545703      -0.545703      -0.545703    6[1-(0),6-(1,7),6-(6,6)]
   124      -1.247285      -1.247285      -1.247285    6[6-(1,6),6-(1,6),6-(6,6)]
   125      -0.452947      -0.452947      -0.452947    6[1-(0),6-(1,7),6-(6,6)]
   126       0.884204       0.884204       0.884204    6[1-(0),6-(1,6),7-(6,30)]
   127       8.672947       8.672947       8.672947    6[6-(1,6),6-(1,6),6-(6,6)]
   128        7.89749        7.89749        7.89749    6[1-(0),6-(1,7),6-(6,6)]
   129       6.540214       6.540214       6.540214    6[1-(0),6-(1,6),7-(6,30)]
   130       6.573286       6.573286       6.573286    6[1-(0),6-(1,6),7-(6,30)]
   131       7.922653       7.922653       7.922653    6[1-(0),6-(1,7),6-(6,6)]
   132       1.078246       1.078246       1.078246    6[1-(0),6-(1,6),7-(6,30)]
   133      -0.268424      -0.268424      -0.268424    6[1-(0),6-(1,7),6-(6,6)]
   134      -0.968465      -0.968465      -0.968465    6[6-(1,6),6-(1,6),6-(6,6)]
   135      -0.226201      -0.226201      -0.226201    6[1-(0),6-(1,7),6-(6,6)]
   136       1.160608       1.160608       1.160608    6[1-(0),6-(1,6),7-(6,30)]
   137       8.903008       8.903008       8.903008    6[6-(1,6),6-(1,6),6-(6,6)]
   138       8.217895       8.217895       8.217895    6[1-(0),6-(1,7),6-(6,6)]
   139       6.800029       6.800029       6.800029    6[1-(0),6-(1,6),7-(6,30)]
   140       6.790845       6.790845       6.790845    6[1-(0),6-(1,6),7-(6,30)]
   141        8.20682        8.20682        8.20682    6[1-(0),6-(1,7),6-(6,6)]
   142       1.270616       1.270616       1.270616    6[6-(6,6),8-(0),8-(30)]
   143       1.534662       1.534662       1.534662    6[6-(1,6),6-(1,6),6-(8,8)]
   144       1.257926       1.257926       1.257926    6[1-(0),6-(6,6),6-(6,6)]
   145       1.586695       1.586695       1.586695    6[6-(1,6),6-(1,6),6-(8,8)]
   146       2.125919       2.125919       2.125919    6[1-(0),6-(6,6),6-(6,7)]
   147       2.392593       2.392593       2.392593    6[6-(1,6),6-(1,6),7-(1,6)]
   148       2.049028       2.049028       2.049028    6[1-(0),6-(6,6),6-(6,7)]
   149       1.300941       1.300941       1.300941    6[6-(6,6),8-(30),8-(30)]
   150       2.885186       2.885186       2.885186    6[7-(1,6),7-(1,6),8-(0)]
   151       3.295773       3.295773       3.295773    6[6-(1,6),6-(1,6),7-(1,6)]
   152       3.363481       3.363481       3.363481    6[1-(0),6-(6,6),6-(6,7)]
   153       3.267624       3.267624       3.267624    6[6-(1,6),6-(1,6),6-(8,8)]
   154       3.092467       3.092467       3.092467    6[1-(0),6-(6,6),6-(6,6)]
   155       3.074838       3.074838       3.074838    6[6-(1,6),6-(1,6),6-(8,8)]
   156       3.170035       3.170035       3.170035    6[1-(0),6-(6,6),6-(6,7)]
   157       3.298135       3.298135       3.298135    6[6-(6,6),8-(30),8-(30)]
   158       2.959314       2.959314       2.959314    6[6-(6,6),8-(0),8-(30)]
   159       3.835666       3.835666       3.835666    6[1-(0),6-(1,6),7-(6,30)]
   160       5.185723       5.185723       5.185723    6[1-(0),6-(1,7),6-(6,6)]
   161       5.887305       5.887305       5.887305    6[6-(1,6),6-(1,6),6-(6,6)]
   162       5.092967       5.092967       5.092967    6[1-(0),6-(1,7),6-(6,6)]
   163       3.755816       3.755816       3.755816    6[1-(0),6-(1,6),7-(6,30)]
   164      -4.032927      -4.032927      -4.032927    6[6-(1,6),6-(1,6),6-(6,6)]
   165       -3.25747       -3.25747       -3.25747    6[1-(0),6-(1,7),6-(6,6)]
   166      -1.900194      -1.900194      -1.900194    6[1-(0),6-(1,6),7-(6,30)]
   167      -1.933266      -1.933266      -1.933266    6[1-(0),6-(1,6),7-(6,30)]
   168      -3.282633      -3.282633      -3.282633    6[1-(0),6-(1,7),6-(6,6)]
   169       8.056094       8.056094       8.056094    6[1-(0),6-(1,6),7-(6,30)]
   170       9.402764       9.402764       9.402764    6[1-(0),6-(1,7),6-(6,6)]
   171      10.102805      10.102805      10.102805    6[6-(1,6),6-(1,6),6-(6,6)]
   172       9.360541       9.360541       9.360541    6[1-(0),6-(1,7),6-(6,6)]
   173       7.973732       7.973732       7.973732    6[1-(0),6-(1,6),7-(6,30)]
   174       0.231332       0.231332       0.231332    6[6-(1,6),6-(1,6),6-(6,6)]
   175       0.916445       0.916445       0.916445    6[1-(0),6-(1,7),6-(6,6)]
   176       2.334311       2.334311       2.334311    6[1-(0),6-(1,6),7-(6,30)]
   177       2.343495       2.343495       2.343495    6[1-(0),6-(1,6),7-(6,30)]
   178        0.92752        0.92752        0.92752    6[1-(0),6-(1,7),6-(6,6)]
   179       3.517776       3.517776       3.517776    6[6-(6,6),8-(0),8-(30)]
   180       3.781822       3.781822       3.781822    6[6-(1,6),6-(1,6),6-(8,8)]
   181       3.505086       3.505086       3.505086    6[1-(0),6-(6,6),6-(6,6)]
   182       3.833855       3.833855       3.833855    6[6-(1,6),6-(1,6),6-(8,8)]
   183       4.373079       4.373079       4.373079    6[1-(0),6-(6,6),6-(6,7)]
   184       4.639753       4.639753       4.639753    6[6-(1,6),6-(1,6),7-(1,6)]
   185       4.296188       4.296188       4.296188    6[1-(0),6-(6,6),6-(6,7)]
   186       3.548101       3.548101       3.548101    6[6-(6,6),8-(30),8-(30)]
   187       5.132346       5.132346       5.132346    6[7-(1,6),7-(1,6),8-(0)]
   188       5.542933       5.542933       5.542933    6[6-(1,6),6-(1,6),7-(1,6)]
   189       5.610641       5.610641       5.610641    6[1-(0),6-(6,6),6-(6,7)]
   190       5.514784       5.514784       5.514784    6[6-(1,6),6-(1,6),6-(8,8)]
   191       5.339627       5.339627       5.339627    6[1-(0),6-(6,6),6-(6,6)]
   192       5.321998       5.321998       5.321998    6[6-(1,6),6-(1,6),6-(8,8)]
   193       5.417195       5.417195       5.417195    6[1-(0),6-(6,6),6-(6,7)]
   194       5.545295       5.545295       5.545295    6[6-(6,6),8-(30),8-(30)]
   195       5.206474       5.206474       5.206474    6[6-(6,6),8-(0),8-(30)]
   196       6.082826       6.082826       6.082826    6[1-(0),6-(1,6),7-(6,30)]
   197       7.432883       7.432883       7.432883    6[1-(0),6-(1,7),6-(6,6)]
   198       8.134465       8.134465       8.134465    6[6-(1,6),6-(1,6),6-(6,6)]
   199       7.340127       7.340127       7.340127    6[1-(0),6-(1,7),6-(6,6)]
   200       6.002976       6.002976       6.002976    6[1-(0),6-(1,6),7-(6,30)]
   201      -1.785767      -1.785767      -1.785767    6[6-(1,6),6-(1,6),6-(6,6)]
   202       -1.01031       -1.01031       -1.01031    6[1-(0),6-(1,7),6-(6,6)]
   203       0.346966       0.346966       0.346966    6[1-(0),6-(1,6),7-(6,30)]
   204       0.313894       0.313894       0.313894    6[1-(0),6-(1,6),7-(6,30)]
   205      -1.035473      -1.035473      -1.035473    6[1-(0),6-(1,7),6-(6,6)]
   206       5.808934       5.808934       5.808934    6[1-(0),6-(1,6),7-(6,30)]
   207       7.155604       7.155604       7.155604    6[1-(0),6-(1,7),6-(6,6)]
   208       7.855645       7.855645       7.855645    6[6-(1,6),6-(1,6),6-(6,6)]
   209       7.113381       7.113381       7.113381    6[1-(0),6-(1,7),6-(6,6)]
   210       5.726572       5.726572       5.726572    6[1-(0),6-(1,6),7-(6,30)]
   211      -2.015828      -2.015828      -2.015828    6[6-(1,6),6-(1,6),6-(6,6)]
   212      -1.330715      -1.330715      -1.330715    6[1-(0),6-(1,7),6-(6,6)]
   213       0.087151       0.087151       0.087151    6[1-(0),6-(1,6),7-(6,30)]
   214       0.096335       0.096335       0.096335    6[1-(0),6-(1,6),7-(6,30)]
   215       -1.31964       -1.31964       -1.31964    6[1-(0),6-(1,7),6-(6,6)]
   216       5.616564       5.616564       5.616564    6[6-(6,6),8-(0),8-(30)]
   217       5.352518       5.352518       5.352518    6[6-(1,6),6-(1,6),6-(8,8)]
   218       5.629254       5.629254       5.629254    6[1-(0),6-(6,6),6-(6,6)]
   219       5.300485       5.300485       5.300485    6[6-(1,6),6-(1,6),6-(8,8)]
   220       4.761261       4.761261       4.761261    6[1-(0),6-(6,6),6-(6,7)]
   221       4.494587       4.494587       4.494587    6[6-(1,6),6-(1,6),7-(1,6)]
   222       4.838152       4.838152       4.838152    6[1-(0),6-(6,6),6-(6,7)]
   223       5.586239       5.586239       5.586239    6[6-(6,6),8-(30),8-(30)]
   224       4.001994       4.001994       4.001994    6[7-(1,6),7-(1,6),8-(0)]
   225       3.591407       3.591407       3.591407    6[6-(1,6),6-(1,6),7-(1,6)]
   226       3.523699       3.523699       3.523699    6[1-(0),6-(6,6),6-(6,7)]
   227       3.619556       3.619556       3.619556    6[6-(1,6),6-(1,6),6-(8,8)]
   228       3.794713       3.794713       3.794713    6[1-(0),6-(6,6),6-(6,6)]
   229       3.812342       3.812342       3.812342    6[6-(1,6),6-(1,6),6-(8,8)]
   230       3.717145       3.717145       3.717145    6[1-(0),6-(6,6),6-(6,7)]
   231       3.589045       3.589045       3.589045    6[6-(6,6),8-(30),8-(30)]
   232       3.927866       3.927866       3.927866    6[6-(6,6),8-(0),8-(30)]
   233       3.051514       3.051514       3.051514    6[1-(0),6-(1,6),7-(6,30)]
   234       1.701457       1.701457       1.701457    6[1-(0),6-(1,7),6-(6,6)]
   235       0.999875       0.999875       0.999875    6[6-(1,6),6-(1,6),6-(6,6)]
   236       1.794213       1.794213       1.794213    6[1-(0),6-(1,7),6-(6,6)]
   237       3.131364       3.131364       3.131364    6[1-(0),6-(1,6),7-(6,30)]
   238      10.920107      10.920107      10.920107    6[6-(1,6),6-(1,6),6-(6,6)]
   239       10.14465       10.14465       10.14465    6[1-(0),6-(1,7),6-(6,6)]
   240       8.787374       8.787374       8.787374    6[1-(0),6-(1,6),7-(6,30)]
   241       8.820446       8.820446       8.820446    6[1-(0),6-(1,6),7-(6,30)]
   242      10.169813      10.169813      10.169813    6[1-(0),6-(1,7),6-(6,6)]
   243      -1.168914      -1.168914      -1.168914    6[1-(0),6-(1,6),7-(6,30)]
   244      -2.515584      -2.515584      -2.515584    6[1-(0),6-(1,7),6-(6,6)]
   245      -3.215625      -3.215625      -3.215625    6[6-(1,6),6-(1,6),6-(6,6)]
   246      -2.473361      -2.473361      -2.473361    6[1-(0),6-(1,7),6-(6,6)]
   247      -1.086552      -1.086552      -1.086552    6[1-(0),6-(1,6),7-(6,30)]
   248       6.655848       6.655848       6.655848    6[6-(1,6),6-(1,6),6-(6,6)]
   249       5.970735       5.970735       5.970735    6[1-(0),6-(1,7),6-(6,6)]
   250       4.552869       4.552869       4.552869    6[1-(0),6-(1,6),7-(6,30)]
   251       4.543685       4.543685       4.543685    6[1-(0),6-(1,6),7-(6,30)]
   252        5.95966        5.95966        5.95966    6[1-(0),6-(1,7),6-(6,6)]
   253       1.675109       1.675109       1.675109    7[1-(0),6-(6,6),6-(7,8)]
   254       1.154372       1.154372       1.154372    7[1-(0),6-(6,6),6-(7,8)]
   255       1.555985       1.555985       1.555985    7[6-(1,6),6-(1,6),30-(7,8,8,8)]
   256       5.830414       5.830414       5.830414    7[6-(1,6),6-(1,6),30-(7,8,8,8)]
   257       1.823388       1.823388       1.823388    7[6-(1,6),6-(1,6),30-(7,8,8,8)]
   258       6.040858       6.040858       6.040858    7[6-(1,6),6-(1,6),30-(7,8,8,8)]
   259       2.964911       2.964911       2.964911    7[1-(0),6-(6,6),6-(7,8)]
   260       3.485648       3.485648       3.485648    7[1-(0),6-(6,6),6-(7,8)]
   261       3.084035       3.084035       3.084035    7[6-(1,6),6-(1,6),30-(7,8,8,8)]
   262      -1.190394      -1.190394      -1.190394    7[6-(1,6),6-(1,6),30-(7,8,8,8)]
   263       7.310952       7.310952       7.310952    7[6-(1,6),6-(1,6),30-(7,8,8,8)]
   264       3.093482       3.093482       3.093482    7[6-(1,6),6-(1,6),30-(7,8,8,8)]
   265       5.212071       5.212071       5.212071    7[1-(0),6-(6,6),6-(7,8)]
   266       5.732808       5.732808       5.732808    7[1-(0),6-(6,6),6-(7,8)]
   267       5.331195       5.331195       5.331195    7[6-(1,6),6-(1,6),30-(7,8,8,8)]
   268       1.056766       1.056766       1.056766    7[6-(1,6),6-(1,6),30-(7,8,8,8)]
   269       5.063792       5.063792       5.063792    7[6-(1,6),6-(1,6),30-(7,8,8,8)]
   270       0.846322       0.846322       0.846322    7[6-(1,6),6-(1,6),30-(7,8,8,8)]
   271       3.922269       3.922269       3.922269    7[1-(0),6-(6,6),6-(7,8)]
   272       3.401532       3.401532       3.401532    7[1-(0),6-(6,6),6-(7,8)]
   273       3.803145       3.803145       3.803145    7[6-(1,6),6-(1,6),30-(7,8,8,8)]
   274       8.077574       8.077574       8.077574    7[6-(1,6),6-(1,6),30-(7,8,8,8)]
   275      -0.423772      -0.423772      -0.423772    7[6-(1,6),6-(1,6),30-(7,8,8,8)]
   276       3.793698       3.793698       3.793698    7[6-(1,6),6-(1,6),30-(7,8,8,8)]
   277       3.334136       3.334136       3.334136    8[6-(6,8)]
   278       3.657815       3.657815       3.657815    8[6-(6,8),30-(7,7,8,8)]
   279       1.700037       1.700037       1.700037    8[6-(6,8),30-(7,7,8,8)]
   280       0.938591       0.938591       0.938591    8[6-(6,8),30-(7,7,8,8)]
   281        3.99618        3.99618        3.99618    8[6-(6,8),30-(7,7,8,8)]
   282       2.867773       2.867773       2.867773    8[6-(6,8),30-(7,7,8,8)]
   283       1.717893       1.717893       1.717893    8[6-(6,8),30-(7,7,8,8)]
   284       1.710131       1.710131       1.710131    8[6-(6,8)]
   285       2.284039       2.284039       2.284039    8[6-(7,7)]
   286       1.305884       1.305884       1.305884    8[6-(6,8)]
   287       0.982205       0.982205       0.982205    8[6-(6,8),30-(7,7,8,8)]
   288       2.939983       2.939983       2.939983    8[6-(6,8),30-(7,7,8,8)]
   289       3.701429       3.701429       3.701429    8[6-(6,8),30-(7,7,8,8)]
   290        0.64384        0.64384        0.64384    8[6-(6,8),30-(7,7,8,8)]
   291       1.772247       1.772247       1.772247    8[6-(6,8),30-(7,7,8,8)]
   292       2.922127       2.922127       2.922127    8[6-(6,8),30-(7,7,8,8)]
   293       2.929889       2.929889       2.929889    8[6-(6,8)]
   294       2.355981       2.355981       2.355981    8[6-(7,7)]
   295       3.553044       3.553044       3.553044    8[6-(6,8)]
   296       3.229365       3.229365       3.229365    8[6-(6,8),30-(7,7,8,8)]
   297       5.187143       5.187143       5.187143    8[6-(6,8),30-(7,7,8,8)]
   298       5.948589       5.948589       5.948589    8[6-(6,8),30-(7,7,8,8)]
   299          2.891          2.891          2.891    8[6-(6,8),30-(7,7,8,8)]
   300       4.019407       4.019407       4.019407    8[6-(6,8),30-(7,7,8,8)]
   301       5.169287       5.169287       5.169287    8[6-(6,8),30-(7,7,8,8)]
   302       5.177049       5.177049       5.177049    8[6-(6,8)]
   303       4.603141       4.603141       4.603141    8[6-(7,7)]
   304       5.581296       5.581296       5.581296    8[6-(6,8)]
   305       5.904975       5.904975       5.904975    8[6-(6,8),30-(7,7,8,8)]
   306       3.947197       3.947197       3.947197    8[6-(6,8),30-(7,7,8,8)]
   307       3.185751       3.185751       3.185751    8[6-(6,8),30-(7,7,8,8)]
   308        6.24334        6.24334        6.24334    8[6-(6,8),30-(7,7,8,8)]
   309       5.114933       5.114933       5.114933    8[6-(6,8),30-(7,7,8,8)]
   310       3.965053       3.965053       3.965053    8[6-(6,8),30-(7,7,8,8)]
   311       3.957291       3.957291       3.957291    8[6-(6,8)]
   312       4.531199       4.531199       4.531199    8[6-(7,7)]
