# Supplementary material for: A collection of forcefield precursors for metal–organic frameworks
Source: RSC Adv. 2019 Nov 13;9(63):36492–507. doi: 10.1039/c9ra07327b (PMC9075174; doi:10.1039/c9ra07327b)
Supplement: RA-009-C9RA07327B-s937 [file RA-009-C9RA07327B-s937.txt]

HARNAR_clean

12.393700    0.000000    0.000000
-1.733173    17.212159    0.000000
0.000000    0.000000    19.330000

     1       2.658523       2.658523       2.658523    47[7-(6,6),7-(6,6),47-(7,7)]
     2       3.120338       3.120338       3.120338    47[7-(6,6),7-(6,6),47-(7,7)]
     3       8.414987       8.414987       8.414987    47[7-(6,6),7-(6,6),47-(47),47-(47)]
     4        2.67174        2.67174        2.67174    47[7-(6,6),7-(6,6),47-(7,7)]
     5       2.209926       2.209926       2.209926    47[7-(6,6),7-(6,6),47-(7,7)]
     6       7.575804       7.575804       7.575804    47[7-(6,6),7-(6,6),47-(47),47-(47)]
     7       8.002004       8.002004       8.002004    47[7-(6,6),7-(6,6),47-(7,7)]
     8       7.540189       7.540189       7.540189    47[7-(6,6),7-(6,6),47-(7,7)]
     9        2.24554        2.24554        2.24554    47[7-(6,6),7-(6,6),47-(47),47-(47)]
    10       7.988787       7.988787       7.988787    47[7-(6,6),7-(6,6),47-(7,7)]
    11       8.450601       8.450601       8.450601    47[7-(6,6),7-(6,6),47-(7,7)]
    12       3.084723       3.084723       3.084723    47[7-(6,6),7-(6,6),47-(47),47-(47)]
    13       5.330264       5.330264       5.330264    47[47-(7,7,47),47-(7,7,47)]
    14            0.0            0.0            0.0    47[47-(7,7,47),47-(7,7,47)]
    15      -0.866587      -0.866587      -0.866587    47[47-(7,7,47),47-(7,7,47)]
    16        6.19685        6.19685        6.19685    47[47-(7,7,47),47-(7,7,47)]
    17        3.86602        3.86602        3.86602    1[6-(6,7)]
    18       5.294273       5.294273       5.294273    1[6-(6,6)]
    19       2.369362       2.369362       2.369362    1[6-(6,6)]
    20       0.983405       0.983405       0.983405    1[6-(6,7)]
    21       7.653062       7.653062       7.653062    1[6-(6,6,6)]
    22       7.201024       7.201024       7.201024    1[6-(6,6,6)]
    23       9.044058       9.044058       9.044058    1[6-(6,6,6)]
    24        8.55779        8.55779        8.55779    1[6-(6,6,6)]
    25       6.202019       6.202019       6.202019    1[6-(6,6,6)]
    26       7.172444       7.172444       7.172444    1[6-(6,6,6)]
    27       5.303436       5.303436       5.303436    1[6-(6,6)]
    28       4.797684       4.797684       4.797684    1[6-(6,6)]
    29       8.036567       8.036567       8.036567    1[6-(6,7)]
    30       6.668003       6.668003       6.668003    1[6-(6,6)]
    31       3.455362       3.455362       3.455362    1[6-(6,6)]
    32       4.934135       4.934135       4.934135    1[6-(6,7)]
    33       9.156519       9.156519       9.156519    1[6-(6,6,6)]
    34        9.44428        9.44428        9.44428    1[6-(6,6,6)]
    35        7.75202        7.75202        7.75202    1[6-(6,6,6)]
    36       8.404299       8.404299       8.404299    1[6-(6,6,6)]
    37      10.801924      10.801924      10.801924    1[6-(6,6,6)]
    38       9.863339       9.863339       9.863339    1[6-(6,6,6)]
    39      -1.029886      -1.029886      -1.029886    1[6-(6,6)]
    40      -0.355888      -0.355888      -0.355888    1[6-(6,6)]
    41      -0.268929      -0.268929      -0.268929    1[6-(6,7)]
    42      10.696518      10.696518      10.696518    1[6-(6,6)]
    43       1.227728       1.227728       1.227728    1[6-(6,6)]
    44       2.613686       2.613686       2.613686    1[6-(6,7)]
    45      10.070901      10.070901      10.070901    1[6-(6,6,6)]
    46      10.522939      10.522939      10.522939    1[6-(6,6,6)]
    47       8.679905       8.679905       8.679905    1[6-(6,6,6)]
    48       9.166174       9.166174       9.166174    1[6-(6,6,6)]
    49      11.521945      11.521945      11.521945    1[6-(6,6,6)]
    50      10.551519      10.551519      10.551519    1[6-(6,6,6)]
    51       0.026827       0.026827       0.026827    1[6-(6,6)]
    52       0.532579       0.532579       0.532579    1[6-(6,6)]
    53       7.954224       7.954224       7.954224    1[6-(6,7)]
    54       9.322787       9.322787       9.322787    1[6-(6,6)]
    55       0.141728       0.141728       0.141728    1[6-(6,6)]
    56      -1.337045      -1.337045      -1.337045    1[6-(6,7)]
    57       6.834272       6.834272       6.834272    1[6-(6,6,6)]
    58        6.54651        6.54651        6.54651    1[6-(6,6,6)]
    59        8.23877        8.23877        8.23877    1[6-(6,6,6)]
    60       7.586492       7.586492       7.586492    1[6-(6,6,6)]
    61       5.188867       5.188867       5.188867    1[6-(6,6,6)]
    62       6.127451       6.127451       6.127451    1[6-(6,6,6)]
    63       4.626977       4.626977       4.626977    1[6-(6,6)]
    64       3.952978       3.952978       3.952978    1[6-(6,6)]
    65       6.794507       6.794507       6.794507    1[6-(6,7)]
    66       5.366254       5.366254       5.366254    1[6-(6,6)]
    67       8.291165       8.291165       8.291165    1[6-(6,6)]
    68       9.677122       9.677122       9.677122    1[6-(6,7)]
    69       3.007465       3.007465       3.007465    1[6-(6,6,6)]
    70       3.459503       3.459503       3.459503    1[6-(6,6,6)]
    71       1.616469       1.616469       1.616469    1[6-(6,6,6)]
    72       2.102737       2.102737       2.102737    1[6-(6,6,6)]
    73       4.458508       4.458508       4.458508    1[6-(6,6,6)]
    74       3.488083       3.488083       3.488083    1[6-(6,6,6)]
    75       5.357091       5.357091       5.357091    1[6-(6,6)]
    76       5.862843       5.862843       5.862843    1[6-(6,6)]
    77        2.62396        2.62396        2.62396    1[6-(6,7)]
    78       3.992524       3.992524       3.992524    1[6-(6,6)]
    79       7.205165       7.205165       7.205165    1[6-(6,6)]
    80       5.726392       5.726392       5.726392    1[6-(6,7)]
    81       1.504008       1.504008       1.504008    1[6-(6,6,6)]
    82       1.216247       1.216247       1.216247    1[6-(6,6,6)]
    83       2.908507       2.908507       2.908507    1[6-(6,6,6)]
    84       2.256228       2.256228       2.256228    1[6-(6,6,6)]
    85      -0.141397      -0.141397      -0.141397    1[6-(6,6,6)]
    86       0.797188       0.797188       0.797188    1[6-(6,6,6)]
    87      11.690413      11.690413      11.690413    1[6-(6,6)]
    88      11.016415      11.016415      11.016415    1[6-(6,6)]
    89      10.929456      10.929456      10.929456    1[6-(6,7)]
    90      -0.035991      -0.035991      -0.035991    1[6-(6,6)]
    91       9.432799       9.432799       9.432799    1[6-(6,6)]
    92       8.046841       8.046841       8.046841    1[6-(6,7)]
    93       0.589626       0.589626       0.589626    1[6-(6,6,6)]
    94       0.137588       0.137588       0.137588    1[6-(6,6,6)]
    95       1.980622       1.980622       1.980622    1[6-(6,6,6)]
    96       1.494353       1.494353       1.494353    1[6-(6,6,6)]
    97      -0.861418      -0.861418      -0.861418    1[6-(6,6,6)]
    98       0.109008       0.109008       0.109008    1[6-(6,6,6)]
    99        10.6337        10.6337        10.6337    1[6-(6,6)]
   100      10.127948      10.127948      10.127948    1[6-(6,6)]
   101       2.706303       2.706303       2.706303    1[6-(6,7)]
   102        1.33774        1.33774        1.33774    1[6-(6,6)]
   103      10.518799      10.518799      10.518799    1[6-(6,6)]
   104      11.997572      11.997572      11.997572    1[6-(6,7)]
   105       3.826255       3.826255       3.826255    1[6-(6,6,6)]
   106       4.114017       4.114017       4.114017    1[6-(6,6,6)]
   107       2.421757       2.421757       2.421757    1[6-(6,6,6)]
   108       3.074035       3.074035       3.074035    1[6-(6,6,6)]
   109        5.47166        5.47166        5.47166    1[6-(6,6,6)]
   110       4.533076       4.533076       4.533076    1[6-(6,6,6)]
   111        6.03355        6.03355        6.03355    1[6-(6,6)]
   112       6.707549       6.707549       6.707549    1[6-(6,6)]
   113       3.550351       3.550351       3.550351    6[1-(0),6-(1,6),7-(6,47)]
   114       4.404879       4.404879       4.404879    6[1-(0),6-(1,7),6-(6,6)]
   115       3.990038       3.990038       3.990038    6[6-(1,6),6-(1,6),6-(6,6)]
   116       2.692814       2.692814       2.692814    6[1-(0),6-(1,7),6-(6,6)]
   117       1.874878       1.874878       1.874878    6[1-(0),6-(1,6),7-(6,47)]
   118        5.63611        5.63611        5.63611    6[6-(1,6,6),7-(6,47),8-(0)]
   119        6.83011        6.83011        6.83011    6[1-(0),6-(1,6,6),6-(1,6,6),6-(7,8)]
   120       7.030808       7.030808       7.030808    6[1-(0),6-(1,6),6-(1,6,6),6-(1,6,6)]
   121       8.233006       8.233006       8.233006    6[1-(0),6-(1,6,6),6-(1,6,6),6-(7,8)]
   122       8.535637       8.535637       8.535637    6[6-(1,6,6),7-(6,47),8-(0)]
   123       8.010108       8.010108       8.010108    6[6-(1,6,6),7-(6,47),8-(0)]
   124       7.891898       7.891898       7.891898    6[1-(0),6-(1,6,6),6-(1,6,6),6-(7,8)]
   125       6.467362       6.467362       6.467362    6[1-(0),6-(1,6),6-(1,6,6),6-(1,6,6)]
   126       6.491827       6.491827       6.491827    6[1-(0),6-(1,6,6),6-(1,6,6),6-(7,8)]
   127       5.149217       5.149217       5.149217    6[6-(1,6,6),7-(6,47),8-(0)]
   128       5.819573       5.819573       5.819573    6[1-(0),6-(1,6),6-(1,6,6)]
   129       5.541542       5.541542       5.541542    6[1-(0),6-(1,6),6-(1,6,6)]
   130       7.095597       7.095597       7.095597    6[1-(0),6-(1,6),7-(6,47)]
   131       6.286605       6.286605       6.286605    6[1-(0),6-(1,7),6-(6,6)]
   132       4.912697       4.912697       4.912697    6[6-(1,6),6-(1,6),6-(6,6)]
   133       4.393013       4.393013       4.393013    6[1-(0),6-(1,7),6-(6,6)]
   134       5.288293       5.288293       5.288293    6[1-(0),6-(1,6),7-(6,47)]
   135      -1.262698      -1.262698      -1.262698    6[6-(1,6,6),7-(6,47),8-(0)]
   136        9.98604        9.98604        9.98604    6[1-(0),6-(1,6,6),6-(1,6,6),6-(7,8)]
   137       9.704643       9.704643       9.704643    6[1-(0),6-(1,6),6-(1,6,6),6-(1,6,6)]
   138       8.554197       8.554197       8.554197    6[1-(0),6-(1,6,6),6-(1,6,6),6-(7,8)]
   139       8.192388       8.192388       8.192388    6[6-(1,6,6),7-(6,47),8-(0)]
   140       8.954502       8.954502       8.954502    6[6-(1,6,6),7-(6,47),8-(0)]
   141       9.015649       9.015649       9.015649    6[1-(0),6-(1,6,6),6-(1,6,6),6-(7,8)]
   142      10.460093      10.460093      10.460093    6[1-(0),6-(1,6),6-(1,6,6),6-(1,6,6)]
   143      10.460804      10.460804      10.460804    6[1-(0),6-(1,6,6),6-(1,6,6),6-(7,8)]
   144       -0.55834       -0.55834       -0.55834    6[6-(1,6,6),7-(6,47),8-(0)]
   145      10.911692      10.911692      10.911692    6[1-(0),6-(1,6),6-(1,6,6)]
   146      -1.101557      -1.101557      -1.101557    6[1-(0),6-(1,6),6-(1,6,6)]
   147        0.04674        0.04674        0.04674    6[1-(0),6-(1,6),7-(6,47)]
   148      -0.807789      -0.807789      -0.807789    6[1-(0),6-(1,7),6-(6,6)]
   149      -0.392948      -0.392948      -0.392948    6[6-(1,6),6-(1,6),6-(6,6)]
   150       0.904277       0.904277       0.904277    6[1-(0),6-(1,7),6-(6,6)]
   151       1.722213       1.722213       1.722213    6[1-(0),6-(1,6),7-(6,47)]
   152      -0.305847      -0.305847      -0.305847    6[6-(1,6,6),7-(6,47),8-(0)]
   153      10.893853      10.893853      10.893853    6[1-(0),6-(1,6,6),6-(1,6,6),6-(7,8)]
   154      10.693155      10.693155      10.693155    6[1-(0),6-(1,6),6-(1,6,6),6-(1,6,6)]
   155       9.490957       9.490957       9.490957    6[1-(0),6-(1,6,6),6-(1,6,6),6-(7,8)]
   156       9.188327       9.188327       9.188327    6[6-(1,6,6),7-(6,47),8-(0)]
   157       9.713856       9.713856       9.713856    6[6-(1,6,6),7-(6,47),8-(0)]
   158       9.832065       9.832065       9.832065    6[1-(0),6-(1,6,6),6-(1,6,6),6-(7,8)]
   159      11.256601      11.256601      11.256601    6[1-(0),6-(1,6),6-(1,6,6),6-(1,6,6)]
   160      11.232136      11.232136      11.232136    6[1-(0),6-(1,6,6),6-(1,6,6),6-(7,8)]
   161       0.181046       0.181046       0.181046    6[6-(1,6,6),7-(6,47),8-(0)]
   162       11.90439       11.90439       11.90439    6[1-(0),6-(1,6),6-(1,6,6)]
   163      -0.211279      -0.211279      -0.211279    6[1-(0),6-(1,6),6-(1,6,6)]
   164       8.895193       8.895193       8.895193    6[1-(0),6-(1,6),7-(6,47)]
   165       9.704185       9.704185       9.704185    6[1-(0),6-(1,7),6-(6,6)]
   166      -1.315606      -1.315606      -1.315606    6[6-(1,6),6-(1,6),6-(6,6)]
   167      -0.795922      -0.795922      -0.795922    6[1-(0),6-(1,7),6-(6,6)]
   168      10.702497      10.702497      10.702497    6[1-(0),6-(1,6),7-(6,47)]
   169       4.859789       4.859789       4.859789    6[6-(1,6,6),7-(6,47),8-(0)]
   170        6.00475        6.00475        6.00475    6[1-(0),6-(1,6,6),6-(1,6,6),6-(7,8)]
   171       6.286148       6.286148       6.286148    6[1-(0),6-(1,6),6-(1,6,6),6-(1,6,6)]
   172       7.436593       7.436593       7.436593    6[1-(0),6-(1,6,6),6-(1,6,6),6-(7,8)]
   173       7.798403       7.798403       7.798403    6[6-(1,6,6),7-(6,47),8-(0)]
   174       7.036288       7.036288       7.036288    6[6-(1,6,6),7-(6,47),8-(0)]
   175       6.975142       6.975142       6.975142    6[1-(0),6-(1,6,6),6-(1,6,6),6-(7,8)]
   176       5.530698       5.530698       5.530698    6[1-(0),6-(1,6),6-(1,6,6),6-(1,6,6)]
   177       5.529986       5.529986       5.529986    6[1-(0),6-(1,6,6),6-(1,6,6),6-(7,8)]
   178       4.155431       4.155431       4.155431    6[6-(1,6,6),7-(6,47),8-(0)]
   179       5.079099       5.079099       5.079099    6[1-(0),6-(1,6),6-(1,6,6)]
   180       4.698648       4.698648       4.698648    6[1-(0),6-(1,6),6-(1,6,6)]
   181       7.110176       7.110176       7.110176    6[1-(0),6-(1,6),7-(6,47)]
   182       6.255648       6.255648       6.255648    6[1-(0),6-(1,7),6-(6,6)]
   183       6.670489       6.670489       6.670489    6[6-(1,6),6-(1,6),6-(6,6)]
   184       7.967713       7.967713       7.967713    6[1-(0),6-(1,7),6-(6,6)]
   185       8.785649       8.785649       8.785649    6[1-(0),6-(1,6),7-(6,47)]
   186       5.024417       5.024417       5.024417    6[6-(1,6,6),7-(6,47),8-(0)]
   187       3.830417       3.830417       3.830417    6[1-(0),6-(1,6,6),6-(1,6,6),6-(7,8)]
   188       3.629719       3.629719       3.629719    6[1-(0),6-(1,6),6-(1,6,6),6-(1,6,6)]
   189       2.427521       2.427521       2.427521    6[1-(0),6-(1,6,6),6-(1,6,6),6-(7,8)]
   190        2.12489        2.12489        2.12489    6[6-(1,6,6),7-(6,47),8-(0)]
   191       2.650419       2.650419       2.650419    6[6-(1,6,6),7-(6,47),8-(0)]
   192       2.768629       2.768629       2.768629    6[1-(0),6-(1,6,6),6-(1,6,6),6-(7,8)]
   193       4.193165       4.193165       4.193165    6[1-(0),6-(1,6),6-(1,6,6),6-(1,6,6)]
   194         4.1687         4.1687         4.1687    6[1-(0),6-(1,6,6),6-(1,6,6),6-(7,8)]
   195        5.51131        5.51131        5.51131    6[6-(1,6,6),7-(6,47),8-(0)]
   196       4.840954       4.840954       4.840954    6[1-(0),6-(1,6),6-(1,6,6)]
   197       5.118985       5.118985       5.118985    6[1-(0),6-(1,6),6-(1,6,6)]
   198        3.56493        3.56493        3.56493    6[1-(0),6-(1,6),7-(6,47)]
   199       4.373922       4.373922       4.373922    6[1-(0),6-(1,7),6-(6,6)]
   200        5.74783        5.74783        5.74783    6[6-(1,6),6-(1,6),6-(6,6)]
   201       6.267514       6.267514       6.267514    6[1-(0),6-(1,7),6-(6,6)]
   202       5.372234       5.372234       5.372234    6[1-(0),6-(1,6),7-(6,47)]
   203      11.923225      11.923225      11.923225    6[6-(1,6,6),7-(6,47),8-(0)]
   204       0.674487       0.674487       0.674487    6[1-(0),6-(1,6,6),6-(1,6,6),6-(7,8)]
   205       0.955884       0.955884       0.955884    6[1-(0),6-(1,6),6-(1,6,6),6-(1,6,6)]
   206        2.10633        2.10633        2.10633    6[1-(0),6-(1,6,6),6-(1,6,6),6-(7,8)]
   207       2.468139       2.468139       2.468139    6[6-(1,6,6),7-(6,47),8-(0)]
   208       1.706025       1.706025       1.706025    6[6-(1,6,6),7-(6,47),8-(0)]
   209       1.644878       1.644878       1.644878    6[1-(0),6-(1,6,6),6-(1,6,6),6-(7,8)]
   210       0.200434       0.200434       0.200434    6[1-(0),6-(1,6),6-(1,6,6),6-(1,6,6)]
   211       0.199723       0.199723       0.199723    6[1-(0),6-(1,6,6),6-(1,6,6),6-(7,8)]
   212      11.218867      11.218867      11.218867    6[6-(1,6,6),7-(6,47),8-(0)]
   213      -0.251165      -0.251165      -0.251165    6[1-(0),6-(1,6),6-(1,6,6)]
   214      11.762084      11.762084      11.762084    6[1-(0),6-(1,6),6-(1,6,6)]
   215      10.613787      10.613787      10.613787    6[1-(0),6-(1,6),7-(6,47)]
   216      11.468316      11.468316      11.468316    6[1-(0),6-(1,7),6-(6,6)]
   217      11.053475      11.053475      11.053475    6[6-(1,6),6-(1,6),6-(6,6)]
   218        9.75625        9.75625        9.75625    6[1-(0),6-(1,7),6-(6,6)]
   219       8.938314       8.938314       8.938314    6[1-(0),6-(1,6),7-(6,47)]
   220      10.966374      10.966374      10.966374    6[6-(1,6,6),7-(6,47),8-(0)]
   221      -0.233326      -0.233326      -0.233326    6[1-(0),6-(1,6,6),6-(1,6,6),6-(7,8)]
   222      -0.032628      -0.032628      -0.032628    6[1-(0),6-(1,6),6-(1,6,6),6-(1,6,6)]
   223        1.16957        1.16957        1.16957    6[1-(0),6-(1,6,6),6-(1,6,6),6-(7,8)]
   224         1.4722         1.4722         1.4722    6[6-(1,6,6),7-(6,47),8-(0)]
   225       0.946671       0.946671       0.946671    6[6-(1,6,6),7-(6,47),8-(0)]
   226       0.828462       0.828462       0.828462    6[1-(0),6-(1,6,6),6-(1,6,6),6-(7,8)]
   227      -0.596074      -0.596074      -0.596074    6[1-(0),6-(1,6),6-(1,6,6),6-(1,6,6)]
   228      -0.571609      -0.571609      -0.571609    6[1-(0),6-(1,6,6),6-(1,6,6),6-(7,8)]
   229      10.479481      10.479481      10.479481    6[6-(1,6,6),7-(6,47),8-(0)]
   230      -1.243863      -1.243863      -1.243863    6[1-(0),6-(1,6),6-(1,6,6)]
   231      10.871806      10.871806      10.871806    6[1-(0),6-(1,6),6-(1,6,6)]
   232       1.765334       1.765334       1.765334    6[1-(0),6-(1,6),7-(6,47)]
   233       0.956342       0.956342       0.956342    6[1-(0),6-(1,7),6-(6,6)]
   234      -0.417567      -0.417567      -0.417567    6[6-(1,6),6-(1,6),6-(6,6)]
   235      11.456449      11.456449      11.456449    6[1-(0),6-(1,7),6-(6,6)]
   236       -0.04197       -0.04197       -0.04197    6[1-(0),6-(1,6),7-(6,47)]
   237       5.800738       5.800738       5.800738    6[6-(1,6,6),7-(6,47),8-(0)]
   238       4.655777       4.655777       4.655777    6[1-(0),6-(1,6,6),6-(1,6,6),6-(7,8)]
   239       4.374379       4.374379       4.374379    6[1-(0),6-(1,6),6-(1,6,6),6-(1,6,6)]
   240       3.223934       3.223934       3.223934    6[1-(0),6-(1,6,6),6-(1,6,6),6-(7,8)]
   241       2.862124       2.862124       2.862124    6[6-(1,6,6),7-(6,47),8-(0)]
   242       3.624239       3.624239       3.624239    6[6-(1,6,6),7-(6,47),8-(0)]
   243       3.685385       3.685385       3.685385    6[1-(0),6-(1,6,6),6-(1,6,6),6-(7,8)]
   244       5.129829       5.129829       5.129829    6[1-(0),6-(1,6),6-(1,6,6),6-(1,6,6)]
   245       5.130541       5.130541       5.130541    6[1-(0),6-(1,6,6),6-(1,6,6),6-(7,8)]
   246       6.505096       6.505096       6.505096    6[6-(1,6,6),7-(6,47),8-(0)]
   247       5.581428       5.581428       5.581428    6[1-(0),6-(1,6),6-(1,6,6)]
   248       5.961879       5.961879       5.961879    6[1-(0),6-(1,6),6-(1,6,6)]
   249       2.272662       2.272662       2.272662    7[6-(1,6),6-(1,6),47-(7,47)]
   250       4.725353       4.725353       4.725353    7[6-(6,8),6-(6,8),47-(7,47)]
   251       8.363308       8.363308       8.363308    7[6-(6,8),6-(6,8),47-(7,47,47)]
   252       6.616172       6.616172       6.616172    7[6-(1,6),6-(1,6),47-(7,47)]
   253      -0.263658      -0.263658      -0.263658    7[6-(6,8),6-(6,8),47-(7,47)]
   254       8.450253       8.450253       8.450253    7[6-(6,8),6-(6,8),47-(7,47,47)]
   255       1.324429       1.324429       1.324429    7[6-(1,6),6-(1,6),47-(7,47)]
   256        0.60491        0.60491        0.60491    7[6-(6,8),6-(6,8),47-(7,47)]
   257       9.360656       9.360656       9.360656    7[6-(6,8),6-(6,8),47-(7,47,47)]
   258       9.374619       9.374619       9.374619    7[6-(1,6),6-(1,6),47-(7,47)]
   259       3.860749       3.860749       3.860749    7[6-(6,8),6-(6,8),47-(7,47)]
   260       7.540538       7.540538       7.540538    7[6-(6,8),6-(6,8),47-(7,47,47)]
   261       8.387865       8.387865       8.387865    7[6-(1,6),6-(1,6),47-(7,47)]
   262       5.935174       5.935174       5.935174    7[6-(6,8),6-(6,8),47-(7,47)]
   263       2.297219       2.297219       2.297219    7[6-(6,8),6-(6,8),47-(7,47,47)]
   264       4.044355       4.044355       4.044355    7[6-(1,6),6-(1,6),47-(7,47)]
   265      10.924185      10.924185      10.924185    7[6-(6,8),6-(6,8),47-(7,47)]
   266       2.210274       2.210274       2.210274    7[6-(6,8),6-(6,8),47-(7,47,47)]
   267       9.336098       9.336098       9.336098    7[6-(1,6),6-(1,6),47-(7,47)]
   268      10.055617      10.055617      10.055617    7[6-(6,8),6-(6,8),47-(7,47)]
   269       1.299871       1.299871       1.299871    7[6-(6,8),6-(6,8),47-(7,47,47)]
   270       1.285908       1.285908       1.285908    7[6-(1,6),6-(1,6),47-(7,47)]
   271       6.799778       6.799778       6.799778    7[6-(6,8),6-(6,8),47-(7,47)]
   272       3.119989       3.119989       3.119989    7[6-(6,8),6-(6,8),47-(7,47,47)]
   273       7.745307       7.745307       7.745307    8[6-(6,7)]
   274       8.898766       8.898766       8.898766    8[6-(6,7)]
   275       5.504411       5.504411       5.504411    8[6-(6,7)]
   276       4.535314       4.535314       4.535314    8[6-(6,7)]
   277       0.202885       0.202885       0.202885    8[6-(6,7)]
   278      -1.229448      -1.229448      -1.229448    8[6-(6,7)]
   279       7.758075       7.758075       7.758075    8[6-(6,7)]
   280       9.320925       9.320925       9.320925    8[6-(6,7)]
   281       9.978657       9.978657       9.978657    8[6-(6,7)]
   282       8.825198       8.825198       8.825198    8[6-(6,7)]
   283      -0.174147      -0.174147      -0.174147    8[6-(6,7)]
   284        0.79495        0.79495        0.79495    8[6-(6,7)]
   285       3.394206       3.394206       3.394206    8[6-(6,7)]
   286       4.826539       4.826539       4.826539    8[6-(6,7)]
   287       8.232715       8.232715       8.232715    8[6-(6,7)]
   288       6.669866       6.669866       6.669866    8[6-(6,7)]
   289        2.91522        2.91522        2.91522    8[6-(6,7)]
   290       1.761761       1.761761       1.761761    8[6-(6,7)]
   291       5.156116       5.156116       5.156116    8[6-(6,7)]
   292       6.125213       6.125213       6.125213    8[6-(6,7)]
   293      10.457642      10.457642      10.457642    8[6-(6,7)]
   294      11.889975      11.889975      11.889975    8[6-(6,7)]
   295       2.902452       2.902452       2.902452    8[6-(6,7)]
   296       1.339602       1.339602       1.339602    8[6-(6,7)]
   297        0.68187        0.68187        0.68187    8[6-(6,7)]
   298       1.835329       1.835329       1.835329    8[6-(6,7)]
   299      10.834674      10.834674      10.834674    8[6-(6,7)]
   300       9.865577       9.865577       9.865577    8[6-(6,7)]
   301       7.266321       7.266321       7.266321    8[6-(6,7)]
   302       5.833988       5.833988       5.833988    8[6-(6,7)]
   303       2.427812       2.427812       2.427812    8[6-(6,7)]
   304       3.990661       3.990661       3.990661    8[6-(6,7)]
