# Supplementary material for: A collection of forcefield precursors for metal–organic frameworks
Source: RSC Adv. 2019 Nov 13;9(63):36492–507. doi: 10.1039/c9ra07327b (PMC9075174; doi:10.1039/c9ra07327b)
Supplement: RA-009-C9RA07327B-s938 [file RA-009-C9RA07327B-s938.txt]

HASMIZ_clean

11.373700    0.000000    0.000000
-2.824427    17.373209    0.000000
0.000000    0.000000    17.905800

     1      10.769572      10.769572      10.769572    27[7-(6,6),8-(6),8-(6),8-(6)]
     2      -0.808086      -0.808086      -0.808086    27[7-(6,6),8-(6),8-(6),8-(6)]
     3      -2.220299      -2.220299      -2.220299    27[7-(6,6),8-(6),8-(6),8-(6)]
     4       9.357359       9.357359       9.357359    27[7-(6,6),8-(6),8-(6),8-(6)]
     5      -2.222656      -2.222656      -2.222656    1[7-(1,6)]
     6      -1.849141      -1.849141      -1.849141    1[7-(1,6)]
     7       8.222673       8.222673       8.222673    1[6-(6,6)]
     8      -1.904999      -1.904999      -1.904999    1[6-(6,6)]
     9        8.49474        8.49474        8.49474    1[6-(6,6)]
    10       3.234329       3.234329       3.234329    1[6-(6,6)]
    11       5.535763       5.535763       5.535763    1[6-(6,7)]
    12        8.40257        8.40257        8.40257    1[6-(6,7)]
    13       6.117922       6.117922       6.117922    1[6-(6,6)]
    14       4.036824       4.036824       4.036824    1[6-(6,6)]
    15       1.734482       1.734482       1.734482    1[6-(6,7)]
    16       1.768475       1.768475       1.768475    1[6-(6,7)]
    17       4.081481       4.081481       4.081481    1[6-(6,6)]
    18      -2.013985      -2.013985      -2.013985    1[7-(1,6)]
    19         8.9862         8.9862         8.9862    1[7-(1,6)]
    20      -1.085614      -1.085614      -1.085614    1[6-(6,6)]
    21      -2.331642      -2.331642      -2.331642    1[6-(6,6)]
    22      -1.357681      -1.357681      -1.357681    1[6-(6,6)]
    23        3.90273        3.90273        3.90273    1[6-(6,6)]
    24       1.601296       1.601296       1.601296    1[6-(6,7)]
    25       1.558916       1.558916       1.558916    1[6-(6,7)]
    26       3.843564       3.843564       3.843564    1[6-(6,6)]
    27       5.924663       5.924663       5.924663    1[6-(6,6)]
    28       8.227005       8.227005       8.227005    1[6-(6,7)]
    29       8.193012       8.193012       8.193012    1[6-(6,7)]
    30       5.880005       5.880005       5.880005    1[6-(6,6)]
    31      -0.601771      -0.601771      -0.601771    1[7-(1,6)]
    32      10.398414      10.398414      10.398414    1[7-(1,6)]
    33         0.3266         0.3266         0.3266    1[6-(6,6)]
    34      -0.919428      -0.919428      -0.919428    1[6-(6,6)]
    35       0.054533       0.054533       0.054533    1[6-(6,6)]
    36       5.314944       5.314944       5.314944    1[6-(6,6)]
    37        3.01351        3.01351        3.01351    1[6-(6,7)]
    38       0.146703       0.146703       0.146703    1[6-(6,7)]
    39       2.431351       2.431351       2.431351    1[6-(6,6)]
    40       7.336876       7.336876       7.336876    1[6-(6,6)]
    41       9.639218       9.639218       9.639218    1[6-(6,7)]
    42       6.780798       6.780798       6.780798    1[6-(6,7)]
    43       4.467792       4.467792       4.467792    1[6-(6,6)]
    44      -0.810442      -0.810442      -0.810442    1[7-(1,6)]
    45      -0.436927      -0.436927      -0.436927    1[7-(1,6)]
    46       9.634887       9.634887       9.634887    1[6-(6,6)]
    47      -0.492785      -0.492785      -0.492785    1[6-(6,6)]
    48       9.906954       9.906954       9.906954    1[6-(6,6)]
    49       4.646543       4.646543       4.646543    1[6-(6,6)]
    50       6.947977       6.947977       6.947977    1[6-(6,7)]
    51       6.990357       6.990357       6.990357    1[6-(6,7)]
    52       4.705709       4.705709       4.705709    1[6-(6,6)]
    53        2.62461        2.62461        2.62461    1[6-(6,6)]
    54       0.322268       0.322268       0.322268    1[6-(6,7)]
    55       0.356261       0.356261       0.356261    1[6-(6,7)]
    56       2.669268       2.669268       2.669268    1[6-(6,6)]
    57       8.897527       8.897527       8.897527    6[6-(1,6),6-(6,7),6-(8,8)]
    58      -2.152558      -2.152558      -2.152558    6[6-(1,6),6-(6,6),7-(1,1)]
    59       9.296809       9.296809       9.296809    6[1-(0),6-(6,6),6-(6,7)]
    60       9.106996       9.106996       9.106996    6[6-(1,6),6-(1,6),6-(8,8)]
    61       8.688422       8.688422       8.688422    6[1-(0),6-(1,6),6-(6,6)]
    62       8.557796       8.557796       8.557796    6[1-(0),6-(1,6),6-(6,6)]
    63        8.64611        8.64611        8.64611    6[6-(6,6),8-(27),8-(27)]
    64       9.253921       9.253921       9.253921    6[6-(6,6),8-(0),8-(27)]
    65       5.820763       5.820763       5.820763    6[6-(1,6),6-(1,6),6-(6,6)]
    66       6.526624       6.526624       6.526624    6[1-(0),6-(1,7),6-(6,6)]
    67         7.8943         7.8943         7.8943    6[1-(0),6-(1,6),7-(6,27)]
    68       7.929298       7.929298       7.929298    6[1-(0),6-(1,6),7-(6,27)]
    69       6.572721       6.572721       6.572721    6[1-(0),6-(1,7),6-(6,6)]
    70       4.434912       4.434912       4.434912    6[6-(1,6),6-(1,6),6-(6,6)]
    71       3.603804       3.603804       3.603804    6[1-(0),6-(1,7),6-(6,6)]
    72       2.219624       2.219624       2.219624    6[1-(0),6-(1,6),7-(6)]
    73       2.246677       2.246677       2.246677    6[1-(0),6-(1,6),7-(6)]
    74       3.633635       3.633635       3.633635    6[1-(0),6-(1,7),6-(6,6)]
    75      -1.760468      -1.760468      -1.760468    6[6-(1,6),6-(6,7),6-(8,8)]
    76      -2.084083      -2.084083      -2.084083    6[6-(1,6),6-(6,6),7-(1,1)]
    77      -2.159749      -2.159749      -2.159749    6[1-(0),6-(6,6),6-(6,7)]
    78      -1.969937      -1.969937      -1.969937    6[6-(1,6),6-(1,6),6-(8,8)]
    79      -1.551363      -1.551363      -1.551363    6[1-(0),6-(1,6),6-(6,6)]
    80      -1.420736      -1.420736      -1.420736    6[1-(0),6-(1,6),6-(6,6)]
    81      -1.509051      -1.509051      -1.509051    6[6-(6,6),8-(27),8-(27)]
    82      -2.116861      -2.116861      -2.116861    6[6-(6,6),8-(0),8-(27)]
    83       4.140723       4.140723       4.140723    6[6-(1,6),6-(1,6),6-(6,6)]
    84       3.434862       3.434862       3.434862    6[1-(0),6-(1,7),6-(6,6)]
    85       2.067186       2.067186       2.067186    6[1-(0),6-(1,6),7-(6,27)]
    86       2.032189       2.032189       2.032189    6[1-(0),6-(1,6),7-(6,27)]
    87       3.388766       3.388766       3.388766    6[1-(0),6-(1,7),6-(6,6)]
    88       5.526574       5.526574       5.526574    6[6-(1,6),6-(1,6),6-(6,6)]
    89       6.357683       6.357683       6.357683    6[1-(0),6-(1,7),6-(6,6)]
    90       7.741862       7.741862       7.741862    6[1-(0),6-(1,6),7-(6)]
    91        7.71481        7.71481        7.71481    6[1-(0),6-(1,6),7-(6)]
    92       6.327852       6.327852       6.327852    6[1-(0),6-(1,7),6-(6,6)]
    93      -0.348254      -0.348254      -0.348254    6[6-(1,6),6-(6,7),6-(8,8)]
    94      -0.671869      -0.671869      -0.671869    6[6-(1,6),6-(6,6),7-(1,1)]
    95      -0.747536      -0.747536      -0.747536    6[1-(0),6-(6,6),6-(6,7)]
    96      -0.557723      -0.557723      -0.557723    6[6-(1,6),6-(1,6),6-(8,8)]
    97      -0.139149      -0.139149      -0.139149    6[1-(0),6-(1,6),6-(6,6)]
    98      -0.008523      -0.008523      -0.008523    6[1-(0),6-(1,6),6-(6,6)]
    99      -0.096837      -0.096837      -0.096837    6[6-(6,6),8-(27),8-(27)]
   100      -0.704648      -0.704648      -0.704648    6[6-(6,6),8-(0),8-(27)]
   101        2.72851        2.72851        2.72851    6[6-(1,6),6-(1,6),6-(6,6)]
   102       2.022649       2.022649       2.022649    6[1-(0),6-(1,7),6-(6,6)]
   103       0.654973       0.654973       0.654973    6[1-(0),6-(1,6),7-(6,27)]
   104       0.619975       0.619975       0.619975    6[1-(0),6-(1,6),7-(6,27)]
   105       1.976552       1.976552       1.976552    6[1-(0),6-(1,7),6-(6,6)]
   106       4.114361       4.114361       4.114361    6[6-(1,6),6-(1,6),6-(6,6)]
   107       4.945469       4.945469       4.945469    6[1-(0),6-(1,7),6-(6,6)]
   108       6.329649       6.329649       6.329649    6[1-(0),6-(1,6),7-(6)]
   109       6.302596       6.302596       6.302596    6[1-(0),6-(1,6),7-(6)]
   110       4.915638       4.915638       4.915638    6[1-(0),6-(1,7),6-(6,6)]
   111      10.309741      10.309741      10.309741    6[6-(1,6),6-(6,7),6-(8,8)]
   112      -0.740344      -0.740344      -0.740344    6[6-(1,6),6-(6,6),7-(1,1)]
   113      10.709022      10.709022      10.709022    6[1-(0),6-(6,6),6-(6,7)]
   114       10.51921       10.51921       10.51921    6[6-(1,6),6-(1,6),6-(8,8)]
   115      10.100636      10.100636      10.100636    6[1-(0),6-(1,6),6-(6,6)]
   116       9.970009       9.970009       9.970009    6[1-(0),6-(1,6),6-(6,6)]
   117      10.058324      10.058324      10.058324    6[6-(6,6),8-(27),8-(27)]
   118      10.666134      10.666134      10.666134    6[6-(6,6),8-(0),8-(27)]
   119        4.40855        4.40855        4.40855    6[6-(1,6),6-(1,6),6-(6,6)]
   120       5.114411       5.114411       5.114411    6[1-(0),6-(1,7),6-(6,6)]
   121       6.482087       6.482087       6.482087    6[1-(0),6-(1,6),7-(6,27)]
   122       6.517084       6.517084       6.517084    6[1-(0),6-(1,6),7-(6,27)]
   123       5.160507       5.160507       5.160507    6[1-(0),6-(1,7),6-(6,6)]
   124       3.022699       3.022699       3.022699    6[6-(1,6),6-(1,6),6-(6,6)]
   125        2.19159        2.19159        2.19159    6[1-(0),6-(1,7),6-(6,6)]
   126       0.807411       0.807411       0.807411    6[1-(0),6-(1,6),7-(6)]
   127       0.834463       0.834463       0.834463    6[1-(0),6-(1,6),7-(6)]
   128       2.221421       2.221421       2.221421    6[1-(0),6-(1,7),6-(6,6)]
   129      -2.067741      -2.067741      -2.067741    7[1-(0),1-(0),6-(6,6)]
   130       8.622373       8.622373       8.622373    7[6-(1,6),6-(1,6),27-(8,8,8)]
   131       1.590105       1.590105       1.590105    7[6-(1,6),6-(1,6)]
   132       9.204801       9.204801       9.204801    7[1-(0),1-(0),6-(6,6)]
   133       1.339114       1.339114       1.339114    7[6-(1,6),6-(1,6),27-(8,8,8)]
   134       8.371381       8.371381       8.371381    7[6-(1,6),6-(1,6)]
   135      10.617014      10.617014      10.617014    7[1-(0),1-(0),6-(6,6)]
   136        -0.0731        -0.0731        -0.0731    7[6-(1,6),6-(1,6),27-(8,8,8)]
   137       6.959168       6.959168       6.959168    7[6-(1,6),6-(1,6)]
   138      -0.655528      -0.655528      -0.655528    7[1-(0),1-(0),6-(6,6)]
   139       7.210159       7.210159       7.210159    7[6-(1,6),6-(1,6),27-(8,8,8)]
   140       0.177892       0.177892       0.177892    7[6-(1,6),6-(1,6)]
   141       7.939814       7.939814       7.939814    8[6-(6,8),27-(7,8,8)]
   142      -2.144591      -2.144591      -2.144591    8[6-(6,8),27-(7,8,8)]
   143        9.30465        9.30465        9.30465    8[6-(6,8)]
   144       9.279956       9.279956       9.279956    8[6-(6,8),27-(7,8,8)]
   145      -0.802754      -0.802754      -0.802754    8[6-(6,8),27-(7,8,8)]
   146       9.281651       9.281651       9.281651    8[6-(6,8),27-(7,8,8)]
   147      -2.167591      -2.167591      -2.167591    8[6-(6,8)]
   148      -2.142897      -2.142897      -2.142897    8[6-(6,8),27-(7,8,8)]
   149       0.609459       0.609459       0.609459    8[6-(6,8),27-(7,8,8)]
   150      10.693864      10.693864      10.693864    8[6-(6,8),27-(7,8,8)]
   151      -0.755377      -0.755377      -0.755377    8[6-(6,8)]
   152      -0.730683      -0.730683      -0.730683    8[6-(6,8),27-(7,8,8)]
   153       9.352027       9.352027       9.352027    8[6-(6,8),27-(7,8,8)]
   154      -0.732378      -0.732378      -0.732378    8[6-(6,8),27-(7,8,8)]
   155      10.716864      10.716864      10.716864    8[6-(6,8)]
   156       10.69217       10.69217       10.69217    8[6-(6,8),27-(7,8,8)]
