# Supplementary material for: A collection of forcefield precursors for metal–organic frameworks
Source: RSC Adv. 2019 Nov 13;9(63):36492–507. doi: 10.1039/c9ra07327b (PMC9075174; doi:10.1039/c9ra07327b)
Supplement: RA-009-C9RA07327B-s939 [file RA-009-C9RA07327B-s939.txt]

HAWGIX_charged

10.270000    0.000000    0.000000
-4.284771    16.031269    0.000000
0.000000    0.000000    28.683000

     1       7.002313       7.002313       7.002313    48[8-(6),8-(6),8-(6),8-(6),8-(6),8-(6,48)]
     2       3.611249       3.611249       3.611249    48[8-(1,1),8-(1,1),8-(6),8-(6),8-(6,48)]
     3      -3.159469      -3.159469      -3.159469    48[8-(6),8-(6),8-(6),8-(6),8-(6),8-(6,48)]
     4       0.231595       0.231595       0.231595    48[8-(1,1),8-(1,1),8-(6),8-(6),8-(6,48)]
     5      -1.017084      -1.017084      -1.017084    48[8-(6),8-(6),8-(6),8-(6),8-(6),8-(6,48)]
     6        2.37398        2.37398        2.37398    48[8-(1,1),8-(1,1),8-(6),8-(6),8-(6,48)]
     7       9.144698       9.144698       9.144698    48[8-(6),8-(6),8-(6),8-(6),8-(6),8-(6,48)]
     8       5.753634       5.753634       5.753634    48[8-(1,1),8-(1,1),8-(6),8-(6),8-(6,48)]
     9       3.745369       3.745369       3.745369    1[6-(6,6)]
    10      -0.069403      -0.069403      -0.069403    1[6-(6,6)]
    11       5.812133       5.812133       5.812133    1[6-(6,6)]
    12      -2.972412      -2.972412      -2.972412    1[6-(1,6,8)]
    13       5.762102       5.762102       5.762102    1[6-(1,6,8)]
    14       8.381268       8.381268       8.381268    1[6-(1,1,6)]
    15       8.389172       8.389172       8.389172    1[6-(1,1,6)]
    16        9.09758        9.09758        9.09758    1[6-(1,1,6)]
    17       0.862304       0.862304       0.862304    1[6-(1,1,6)]
    18       2.409564       2.409564       2.409564    1[6-(1,1,6)]
    19        1.55424        1.55424        1.55424    1[6-(1,1,6)]
    20      -1.317846      -1.317846      -1.317846    1[6-(1,1,6)]
    21       -0.66002       -0.66002       -0.66002    1[6-(1,1,6)]
    22       3.997963       3.997963       3.997963    1[6-(1,1,6)]
    23       5.443758       5.443758       5.443758    1[6-(6,6)]
    24       7.154693       7.154693       7.154693    1[6-(6,6)]
    25      -1.453335      -1.453335      -1.453335    1[6-(6,6)]
    26       8.350971       8.350971       8.350971    1[6-(1,6,8)]
    27      -0.971397      -0.971397      -0.971397    1[6-(1,6,8)]
    28       3.508844       3.508844       3.508844    1[6-(6,6)]
    29       5.649824       5.649824       5.649824    1[6-(6,6)]
    30       6.743948       6.743948       6.743948    1[6-(6,6)]
    31        4.38731        4.38731        4.38731    1[6-(1,6,8)]
    32        3.79105        3.79105        3.79105    1[6-(1,6,8)]
    33        1.28692        1.28692        1.28692    1[8-(1,48)]
    34       0.771787       0.771787       0.771787    1[8-(1,48)]
    35       4.540598       4.540598       4.540598    1[8-(1,48)]
    36       3.192577       3.192577       3.192577    1[8-(1,48)]
    37       0.097475       0.097475       0.097475    1[6-(6,6)]
    38       8.197017       8.197017       8.197017    1[6-(6,6)]
    39      -1.969289      -1.969289      -1.969289    1[6-(6,6)]
    40       6.815255       6.815255       6.815255    1[6-(1,6,8)]
    41      -1.919258      -1.919258      -1.919258    1[6-(1,6,8)]
    42      -0.253654      -0.253654      -0.253654    1[6-(1,1,6)]
    43      -0.261557      -0.261557      -0.261557    1[6-(1,1,6)]
    44      -0.969966      -0.969966      -0.969966    1[6-(1,1,6)]
    45        7.26531        7.26531        7.26531    1[6-(1,1,6)]
    46       5.718051       5.718051       5.718051    1[6-(1,1,6)]
    47       6.573374       6.573374       6.573374    1[6-(1,1,6)]
    48       5.160689       5.160689       5.160689    1[6-(1,1,6)]
    49       4.502864       4.502864       4.502864    1[6-(1,1,6)]
    50       4.129651       4.129651       4.129651    1[6-(1,1,6)]
    51      -1.600914      -1.600914      -1.600914    1[6-(6,6)]
    52       0.972922       0.972922       0.972922    1[6-(6,6)]
    53       9.580949       9.580949       9.580949    1[6-(6,6)]
    54      -0.223357      -0.223357      -0.223357    1[6-(1,6,8)]
    55       9.099011       9.099011       9.099011    1[6-(1,6,8)]
    56       4.618771       4.618771       4.618771    1[6-(6,6)]
    57       2.477791       2.477791       2.477791    1[6-(6,6)]
    58       1.383667       1.383667       1.383667    1[6-(6,6)]
    59       3.740304       3.740304       3.740304    1[6-(1,6,8)]
    60       4.336565       4.336565       4.336565    1[6-(1,6,8)]
    61       2.555923       2.555923       2.555923    1[8-(1,48)]
    62       3.071056       3.071056       3.071056    1[8-(1,48)]
    63      -0.697755      -0.697755      -0.697755    1[8-(1,48)]
    64       0.650267       0.650267       0.650267    1[8-(1,48)]
    65        2.23986        2.23986        2.23986    1[6-(6,6)]
    66       6.054632       6.054632       6.054632    1[6-(6,6)]
    67       0.173096       0.173096       0.173096    1[6-(6,6)]
    68       8.957641       8.957641       8.957641    1[6-(1,6,8)]
    69       0.223127       0.223127       0.223127    1[6-(1,6,8)]
    70      -2.396039      -2.396039      -2.396039    1[6-(1,1,6)]
    71      -2.403943      -2.403943      -2.403943    1[6-(1,1,6)]
    72      -3.112351      -3.112351      -3.112351    1[6-(1,1,6)]
    73       5.122925       5.122925       5.122925    1[6-(1,1,6)]
    74       3.575665       3.575665       3.575665    1[6-(1,1,6)]
    75       4.430989       4.430989       4.430989    1[6-(1,1,6)]
    76       7.303075       7.303075       7.303075    1[6-(1,1,6)]
    77       6.645249       6.645249       6.645249    1[6-(1,1,6)]
    78       1.987266       1.987266       1.987266    1[6-(1,1,6)]
    79       0.541471       0.541471       0.541471    1[6-(6,6)]
    80      -1.169464      -1.169464      -1.169464    1[6-(6,6)]
    81       7.438564       7.438564       7.438564    1[6-(6,6)]
    82      -2.365742      -2.365742      -2.365742    1[6-(1,6,8)]
    83       6.956626       6.956626       6.956626    1[6-(1,6,8)]
    84       6.761156       6.761156       6.761156    1[6-(6,6)]
    85       0.335405       0.335405       0.335405    1[6-(6,6)]
    86      -0.758719      -0.758719      -0.758719    1[6-(6,6)]
    87       1.597919       1.597919       1.597919    1[6-(1,6,8)]
    88       2.194179       2.194179       2.194179    1[6-(1,6,8)]
    89       4.698309       4.698309       4.698309    1[8-(1,48)]
    90       5.213442       5.213442       5.213442    1[8-(1,48)]
    91       1.444631       1.444631       1.444631    1[8-(1,48)]
    92       2.792652       2.792652       2.792652    1[8-(1,48)]
    93       5.887754       5.887754       5.887754    1[6-(6,6)]
    94      -2.211788      -2.211788      -2.211788    1[6-(6,6)]
    95       7.954518       7.954518       7.954518    1[6-(6,6)]
    96      -0.830026      -0.830026      -0.830026    1[6-(1,6,8)]
    97       7.904487       7.904487       7.904487    1[6-(1,6,8)]
    98       6.238883       6.238883       6.238883    1[6-(1,1,6)]
    99       6.246786       6.246786       6.246786    1[6-(1,1,6)]
   100       6.955195       6.955195       6.955195    1[6-(1,1,6)]
   101      -1.280081      -1.280081      -1.280081    1[6-(1,1,6)]
   102       0.267178       0.267178       0.267178    1[6-(1,1,6)]
   103      -0.588145      -0.588145      -0.588145    1[6-(1,1,6)]
   104        0.82454        0.82454        0.82454    1[6-(1,1,6)]
   105       1.482365       1.482365       1.482365    1[6-(1,1,6)]
   106       1.855578       1.855578       1.855578    1[6-(1,1,6)]
   107       7.586143       7.586143       7.586143    1[6-(6,6)]
   108       5.012307       5.012307       5.012307    1[6-(6,6)]
   109       -3.59572       -3.59572       -3.59572    1[6-(6,6)]
   110       6.208586       6.208586       6.208586    1[6-(1,6,8)]
   111      -3.113782      -3.113782      -3.113782    1[6-(1,6,8)]
   112       1.366458       1.366458       1.366458    1[6-(6,6)]
   113       3.507438       3.507438       3.507438    1[6-(6,6)]
   114       4.601562       4.601562       4.601562    1[6-(6,6)]
   115       2.244925       2.244925       2.244925    1[6-(1,6,8)]
   116       1.648664       1.648664       1.648664    1[6-(1,6,8)]
   117       3.429306       3.429306       3.429306    1[8-(1,48)]
   118       2.914173       2.914173       2.914173    1[8-(1,48)]
   119       6.682984       6.682984       6.682984    1[8-(1,48)]
   120       5.334962       5.334962       5.334962    1[8-(1,48)]
   121       4.316802       4.316802       4.316802    6[6-(6,6),8-(0),8-(48,48)]
   122       4.719738       4.719738       4.719738    6[6-(1,6),6-(1,6),6-(8,8)]
   123       4.319348       4.319348       4.319348    6[1-(0),6-(6,6),6-(6,6)]
   124       4.772056       4.772056       4.772056    6[6-(1,6),6-(1,6),6-(8,8)]
   125       9.884244       9.884244       9.884244    6[1-(0),6-(6,6),6-(6,8)]
   126       5.956206       5.956206       5.956206    6[6-(1,6),6-(1,6),8-(6)]
   127       5.548176       5.548176       5.548176    6[1-(0),6-(6,6),6-(6,8)]
   128       8.681316       8.681316       8.681316    6[6-(6,6),8-(48),8-(48)]
   129      -3.622922      -3.622922      -3.622922    6[1-(0),1-(0),6-(6,6),8-(6)]
   130       0.938055       0.938055       0.938055    6[6-(1,1,8),6-(6,6),6-(6,6)]
   131      -0.098599      -0.098599      -0.098599    6[6-(1,1,1),6-(6,6),6-(6,6)]
   132       0.090611       0.090611       0.090611    6[6-(1,1,8),6-(6,6),6-(6,6)]
   133       1.332622       1.332622       1.332622    6[6-(1,1,1),6-(6,6),6-(6,6)]
   134       2.354728       2.354728       2.354728    6[6-(1,1,8),6-(6,6),6-(6,6)]
   135       2.167239       2.167239       2.167239    6[6-(1,1,1),6-(6,6),6-(6,6)]
   136       8.894792       8.894792       8.894792    6[1-(0),1-(0),1-(0),6-(6,6)]
   137       1.561233       1.561233       1.561233    6[1-(0),1-(0),1-(0),6-(6,6)]
   138       3.291202       3.291202       3.291202    6[1-(0),1-(0),1-(0),6-(6,6)]
   139       7.120396       7.120396       7.120396    6[6-(6,6),8-(48),8-(48)]
   140        7.12018        7.12018        7.12018    6[6-(1,6),6-(1,6),6-(8,8)]
   141       6.130955       6.130955       6.130955    6[1-(0),6-(6,6),6-(6,6)]
   142       6.144404       6.144404       6.144404    6[6-(1,6),6-(1,6),6-(8,8)]
   143        7.14769        7.14769        7.14769    6[1-(0),6-(6,6),6-(6,8)]
   144       8.130414       8.130414       8.130414    6[6-(1,6),6-(1,6),8-(6)]
   145       8.130908       8.130908       8.130908    6[1-(0),6-(6,6),6-(6,8)]
   146       5.069257       5.069257       5.069257    6[6-(6,6),8-(0),8-(0)]
   147       9.185407       9.185407       9.185407    6[1-(0),1-(0),6-(6,6),8-(6)]
   148       0.586309       0.586309       0.586309    6[6-(6,6),8-(0),8-(48)]
   149        5.08319        5.08319        5.08319    6[6-(1,6),6-(1,6),6-(8,8)]
   150       4.226767       4.226767       4.226767    6[1-(0),6-(6,6),6-(6,8)]
   151       4.424512       4.424512       4.424512    6[6-(1,6),6-(1,6),8-(6)]
   152       5.504783       5.504783       5.504783    6[1-(0),6-(6,6),6-(6,8)]
   153       6.365308       6.365308       6.365308    6[6-(1,6),6-(1,6),6-(8,8)]
   154       6.163278       6.163278       6.163278    6[1-(0),6-(6,6),6-(6,6)]
   155       7.497664       7.497664       7.497664    6[6-(6,6),8-(48),8-(48)]
   156       3.636296       3.636296       3.636296    6[1-(0),1-(0),6-(6,6),8-(6)]
   157      -0.473958      -0.473958      -0.473958    6[6-(6,6),8-(0),8-(48,48)]
   158      -0.876895      -0.876895      -0.876895    6[6-(1,6),6-(1,6),6-(8,8)]
   159      -0.476504      -0.476504      -0.476504    6[1-(0),6-(6,6),6-(6,6)]
   160      -0.929212      -0.929212      -0.929212    6[6-(1,6),6-(1,6),6-(8,8)]
   161      -1.756629      -1.756629      -1.756629    6[1-(0),6-(6,6),6-(6,8)]
   162      -2.113362      -2.113362      -2.113362    6[6-(1,6),6-(1,6),8-(6)]
   163      -1.705332      -1.705332      -1.705332    6[1-(0),6-(6,6),6-(6,8)]
   164      -0.553701      -0.553701      -0.553701    6[6-(6,6),8-(48),8-(48)]
   165       7.465765       7.465765       7.465765    6[1-(0),1-(0),6-(6,6),8-(6)]
   166       7.189559       7.189559       7.189559    6[6-(1,1,8),6-(6,6),6-(6,6)]
   167       8.226213       8.226213       8.226213    6[6-(1,1,1),6-(6,6),6-(6,6)]
   168       8.037003       8.037003       8.037003    6[6-(1,1,8),6-(6,6),6-(6,6)]
   169       6.794992       6.794992       6.794992    6[6-(1,1,1),6-(6,6),6-(6,6)]
   170       5.772886       5.772886       5.772886    6[6-(1,1,8),6-(6,6),6-(6,6)]
   171       5.960376       5.960376       5.960376    6[6-(1,1,1),6-(6,6),6-(6,6)]
   172      -0.767178      -0.767178      -0.767178    6[1-(0),1-(0),1-(0),6-(6,6)]
   173       6.566381       6.566381       6.566381    6[1-(0),1-(0),1-(0),6-(6,6)]
   174       4.836413       4.836413       4.836413    6[1-(0),1-(0),1-(0),6-(6,6)]
   175      -3.277552      -3.277552      -3.277552    6[6-(6,6),8-(48),8-(48)]
   176       1.007434       1.007434       1.007434    6[6-(1,6),6-(1,6),6-(8,8)]
   177        1.99666        1.99666        1.99666    6[1-(0),6-(6,6),6-(6,6)]
   178       1.983211       1.983211       1.983211    6[6-(1,6),6-(1,6),6-(8,8)]
   179       0.979924       0.979924       0.979924    6[1-(0),6-(6,6),6-(6,8)]
   180        -0.0028        -0.0028        -0.0028    6[6-(1,6),6-(1,6),8-(6)]
   181      -0.003293      -0.003293      -0.003293    6[1-(0),6-(6,6),6-(6,8)]
   182       3.058358       3.058358       3.058358    6[6-(6,6),8-(0),8-(0)]
   183      -1.057793      -1.057793      -1.057793    6[1-(0),1-(0),6-(6,6),8-(6)]
   184       3.256534       3.256534       3.256534    6[6-(6,6),8-(0),8-(48)]
   185       3.044425       3.044425       3.044425    6[6-(1,6),6-(1,6),6-(8,8)]
   186       3.900848       3.900848       3.900848    6[1-(0),6-(6,6),6-(6,8)]
   187       3.703103       3.703103       3.703103    6[6-(1,6),6-(1,6),8-(6)]
   188       2.622831       2.622831       2.622831    6[1-(0),6-(6,6),6-(6,8)]
   189       1.762307       1.762307       1.762307    6[6-(1,6),6-(1,6),6-(8,8)]
   190       1.964337       1.964337       1.964337    6[1-(0),6-(6,6),6-(6,6)]
   191       0.629951       0.629951       0.629951    6[6-(6,6),8-(48),8-(48)]
   192       4.491319       4.491319       4.491319    6[1-(0),1-(0),6-(6,6),8-(6)]
   193       1.668427       1.668427       1.668427    6[6-(6,6),8-(0),8-(48,48)]
   194       1.265491       1.265491       1.265491    6[6-(1,6),6-(1,6),6-(8,8)]
   195       1.665881       1.665881       1.665881    6[1-(0),6-(6,6),6-(6,6)]
   196       1.213173       1.213173       1.213173    6[6-(1,6),6-(1,6),6-(8,8)]
   197      -3.899015      -3.899015      -3.899015    6[1-(0),6-(6,6),6-(6,8)]
   198       0.029023       0.029023       0.029023    6[6-(1,6),6-(1,6),8-(6)]
   199       0.437053       0.437053       0.437053    6[1-(0),6-(6,6),6-(6,8)]
   200      -2.696087      -2.696087      -2.696087    6[6-(6,6),8-(48),8-(48)]
   201       9.608151       9.608151       9.608151    6[1-(0),1-(0),6-(6,6),8-(6)]
   202       5.047174       5.047174       5.047174    6[6-(1,1,8),6-(6,6),6-(6,6)]
   203       6.083828       6.083828       6.083828    6[6-(1,1,1),6-(6,6),6-(6,6)]
   204       5.894618       5.894618       5.894618    6[6-(1,1,8),6-(6,6),6-(6,6)]
   205       4.652607       4.652607       4.652607    6[6-(1,1,1),6-(6,6),6-(6,6)]
   206       3.630501       3.630501       3.630501    6[6-(1,1,8),6-(6,6),6-(6,6)]
   207        3.81799        3.81799        3.81799    6[6-(1,1,1),6-(6,6),6-(6,6)]
   208      -2.909563      -2.909563      -2.909563    6[1-(0),1-(0),1-(0),6-(6,6)]
   209       4.423996       4.423996       4.423996    6[1-(0),1-(0),1-(0),6-(6,6)]
   210       6.978798       6.978798       6.978798    6[1-(0),1-(0),1-(0),6-(6,6)]
   211      -1.135167      -1.135167      -1.135167    6[6-(6,6),8-(48),8-(48)]
   212      -1.134951      -1.134951      -1.134951    6[6-(1,6),6-(1,6),6-(8,8)]
   213      -0.145726      -0.145726      -0.145726    6[1-(0),6-(6,6),6-(6,6)]
   214      -0.159175      -0.159175      -0.159175    6[6-(1,6),6-(1,6),6-(8,8)]
   215      -1.162461      -1.162461      -1.162461    6[1-(0),6-(6,6),6-(6,8)]
   216      -2.145185      -2.145185      -2.145185    6[6-(1,6),6-(1,6),8-(6)]
   217      -2.145679      -2.145679      -2.145679    6[1-(0),6-(6,6),6-(6,8)]
   218       0.915972       0.915972       0.915972    6[6-(6,6),8-(0),8-(0)]
   219      -3.200178      -3.200178      -3.200178    6[1-(0),1-(0),6-(6,6),8-(6)]
   220        5.39892        5.39892        5.39892    6[6-(6,6),8-(0),8-(48)]
   221       0.902039       0.902039       0.902039    6[6-(1,6),6-(1,6),6-(8,8)]
   222       1.758462       1.758462       1.758462    6[1-(0),6-(6,6),6-(6,8)]
   223       1.560717       1.560717       1.560717    6[6-(1,6),6-(1,6),8-(6)]
   224       0.480446       0.480446       0.480446    6[1-(0),6-(6,6),6-(6,8)]
   225      -0.380079      -0.380079      -0.380079    6[6-(1,6),6-(1,6),6-(8,8)]
   226      -0.178049      -0.178049      -0.178049    6[1-(0),6-(6,6),6-(6,6)]
   227      -1.512435      -1.512435      -1.512435    6[6-(6,6),8-(48),8-(48)]
   228       2.348933       2.348933       2.348933    6[1-(0),1-(0),6-(6,6),8-(6)]
   229       6.459187       6.459187       6.459187    6[6-(6,6),8-(0),8-(48,48)]
   230       6.862124       6.862124       6.862124    6[6-(1,6),6-(1,6),6-(8,8)]
   231       6.461733       6.461733       6.461733    6[1-(0),6-(6,6),6-(6,6)]
   232       6.914441       6.914441       6.914441    6[6-(1,6),6-(1,6),6-(8,8)]
   233       7.741858       7.741858       7.741858    6[1-(0),6-(6,6),6-(6,8)]
   234       8.098591       8.098591       8.098591    6[6-(1,6),6-(1,6),8-(6)]
   235       7.690561       7.690561       7.690561    6[1-(0),6-(6,6),6-(6,8)]
   236        6.53893        6.53893        6.53893    6[6-(6,6),8-(48),8-(48)]
   237      -1.480536      -1.480536      -1.480536    6[1-(0),1-(0),6-(6,6),8-(6)]
   238       -1.20433       -1.20433       -1.20433    6[6-(1,1,8),6-(6,6),6-(6,6)]
   239      -2.240984      -2.240984      -2.240984    6[6-(1,1,1),6-(6,6),6-(6,6)]
   240      -2.051774      -2.051774      -2.051774    6[6-(1,1,8),6-(6,6),6-(6,6)]
   241      -0.809763      -0.809763      -0.809763    6[6-(1,1,1),6-(6,6),6-(6,6)]
   242       0.212343       0.212343       0.212343    6[6-(1,1,8),6-(6,6),6-(6,6)]
   243       0.024853       0.024853       0.024853    6[6-(1,1,1),6-(6,6),6-(6,6)]
   244       6.752407       6.752407       6.752407    6[1-(0),1-(0),1-(0),6-(6,6)]
   245      -0.581152      -0.581152      -0.581152    6[1-(0),1-(0),1-(0),6-(6,6)]
   246       1.148816       1.148816       1.148816    6[1-(0),1-(0),1-(0),6-(6,6)]
   247       9.262781       9.262781       9.262781    6[6-(6,6),8-(48),8-(48)]
   248       4.977795       4.977795       4.977795    6[6-(1,6),6-(1,6),6-(8,8)]
   249       3.988569       3.988569       3.988569    6[1-(0),6-(6,6),6-(6,6)]
   250       4.002018       4.002018       4.002018    6[6-(1,6),6-(1,6),6-(8,8)]
   251       5.005305       5.005305       5.005305    6[1-(0),6-(6,6),6-(6,8)]
   252       5.988029       5.988029       5.988029    6[6-(1,6),6-(1,6),8-(6)]
   253       5.988522       5.988522       5.988522    6[1-(0),6-(6,6),6-(6,8)]
   254       2.926871       2.926871       2.926871    6[6-(6,6),8-(0),8-(0)]
   255       7.043022       7.043022       7.043022    6[1-(0),1-(0),6-(6,6),8-(6)]
   256       2.728695       2.728695       2.728695    6[6-(6,6),8-(0),8-(48)]
   257       2.940804       2.940804       2.940804    6[6-(1,6),6-(1,6),6-(8,8)]
   258       2.084381       2.084381       2.084381    6[1-(0),6-(6,6),6-(6,8)]
   259       2.282126       2.282126       2.282126    6[6-(1,6),6-(1,6),8-(6)]
   260       3.362398       3.362398       3.362398    6[1-(0),6-(6,6),6-(6,8)]
   261       4.222922       4.222922       4.222922    6[6-(1,6),6-(1,6),6-(8,8)]
   262       4.020892       4.020892       4.020892    6[1-(0),6-(6,6),6-(6,6)]
   263       5.355278       5.355278       5.355278    6[6-(6,6),8-(48),8-(48)]
   264        1.49391        1.49391        1.49391    6[1-(0),1-(0),6-(6,6),8-(6)]
   265       4.878173       4.878173       4.878173    8[6-(6,8),48-(8,8,8,8),48-(8,8,8,8,8)]
   266       3.402301       3.402301       3.402301    8[6-(6,8)]
   267       7.799332       7.799332       7.799332    8[6-(6,8),48-(8,8,8,8)]
   268       9.317509       9.317509       9.317509    8[6-(6,8),48-(8,8,8,8,8)]
   269       0.749398       0.749398       0.749398    8[6-(1,1,6),6-(6,6)]
   270       6.178606       6.178606       6.178606    8[6-(6,8),48-(8,8,8,8,8)]
   271      -2.176981      -2.176981      -2.176981    8[6-(6,8),48-(8,8,8,8,8)]
   272       4.113939       4.113939       4.113939    8[6-(6,8)]
   273       5.065145       5.065145       5.065145    8[6-(6,8)]
   274      -1.099776      -1.099776      -1.099776    8[6-(1,1,6),6-(6,6)]
   275      -0.070689      -0.070689      -0.070689    8[6-(6,8)]
   276        5.36751        5.36751        5.36751    8[6-(6,8),48-(8,8,8,8)]
   277       7.943683       7.943683       7.943683    8[6-(6,8),48-(8,8,8,8,8)]
   278       7.980886       7.980886       7.980886    8[6-(6,8),48-(8,8,8,8,8)]
   279       3.495879       3.495879       3.495879    8[6-(1,1,6),6-(6,6)]
   280       1.473214       1.473214       1.473214    8[1-(0),1-(0),48-(8,8,8,8)]
   281       3.697241       3.697241       3.697241    8[1-(0),1-(0),48-(8,8,8,8)]
   282       -1.03533       -1.03533       -1.03533    8[6-(6,8),48-(8,8,8,8),48-(8,8,8,8,8)]
   283       0.440543       0.440543       0.440543    8[6-(6,8)]
   284       0.328283       0.328283       0.328283    8[6-(6,8),48-(8,8,8,8)]
   285      -1.189894      -1.189894      -1.189894    8[6-(6,8),48-(8,8,8,8,8)]
   286       7.378217       7.378217       7.378217    8[6-(1,1,6),6-(6,6)]
   287      -2.335762      -2.335762      -2.335762    8[6-(6,8),48-(8,8,8,8,8)]
   288       6.019824       6.019824       6.019824    8[6-(6,8),48-(8,8,8,8,8)]
   289       4.013675       4.013675       4.013675    8[6-(6,8)]
   290        3.06247        3.06247        3.06247    8[6-(6,8)]
   291        9.22739        9.22739        9.22739    8[6-(1,1,6),6-(6,6)]
   292       3.913533       3.913533       3.913533    8[6-(6,8)]
   293       2.760104       2.760104       2.760104    8[6-(6,8),48-(8,8,8,8)]
   294       0.183932       0.183932       0.183932    8[6-(6,8),48-(8,8,8,8,8)]
   295       0.146728       0.146728       0.146728    8[6-(6,8),48-(8,8,8,8,8)]
   296       4.631735       4.631735       4.631735    8[6-(1,1,6),6-(6,6)]
   297        2.36963        2.36963        2.36963    8[1-(0),1-(0),48-(8,8,8,8)]
   298       0.145602       0.145602       0.145602    8[1-(0),1-(0),48-(8,8,8,8)]
   299       1.107056       1.107056       1.107056    8[6-(6,8),48-(8,8,8,8),48-(8,8,8,8,8)]
   300       2.582928       2.582928       2.582928    8[6-(6,8)]
   301      -1.814103      -1.814103      -1.814103    8[6-(6,8),48-(8,8,8,8)]
   302       -3.33228       -3.33228       -3.33228    8[6-(6,8),48-(8,8,8,8,8)]
   303       5.235831       5.235831       5.235831    8[6-(1,1,6),6-(6,6)]
   304      -0.193377      -0.193377      -0.193377    8[6-(6,8),48-(8,8,8,8,8)]
   305        8.16221        8.16221        8.16221    8[6-(6,8),48-(8,8,8,8,8)]
   306        1.87129        1.87129        1.87129    8[6-(6,8)]
   307       0.920084       0.920084       0.920084    8[6-(6,8)]
   308       7.085005       7.085005       7.085005    8[6-(1,1,6),6-(6,6)]
   309       6.055918       6.055918       6.055918    8[6-(6,8)]
   310       0.617719       0.617719       0.617719    8[6-(6,8),48-(8,8,8,8)]
   311      -1.958454      -1.958454      -1.958454    8[6-(6,8),48-(8,8,8,8,8)]
   312      -1.995657      -1.995657      -1.995657    8[6-(6,8),48-(8,8,8,8,8)]
   313        2.48935        2.48935        2.48935    8[6-(1,1,6),6-(6,6)]
   314       4.512015       4.512015       4.512015    8[1-(0),1-(0),48-(8,8,8,8)]
   315       2.287988       2.287988       2.287988    8[1-(0),1-(0),48-(8,8,8,8)]
   316       7.020559       7.020559       7.020559    8[6-(6,8),48-(8,8,8,8),48-(8,8,8,8,8)]
   317       5.544686       5.544686       5.544686    8[6-(6,8)]
   318       5.656946       5.656946       5.656946    8[6-(6,8),48-(8,8,8,8)]
   319       7.175123       7.175123       7.175123    8[6-(6,8),48-(8,8,8,8,8)]
   320      -1.392988      -1.392988      -1.392988    8[6-(1,1,6),6-(6,6)]
   321       8.320991       8.320991       8.320991    8[6-(6,8),48-(8,8,8,8,8)]
   322      -0.034595      -0.034595      -0.034595    8[6-(6,8),48-(8,8,8,8,8)]
   323       1.971554       1.971554       1.971554    8[6-(6,8)]
   324       2.922759       2.922759       2.922759    8[6-(6,8)]
   325      -3.242161      -3.242161      -3.242161    8[6-(1,1,6),6-(6,6)]
   326       2.071696       2.071696       2.071696    8[6-(6,8)]
   327       3.225125       3.225125       3.225125    8[6-(6,8),48-(8,8,8,8)]
   328       5.801297       5.801297       5.801297    8[6-(6,8),48-(8,8,8,8,8)]
   329       5.838501       5.838501       5.838501    8[6-(6,8),48-(8,8,8,8,8)]
   330       1.353494       1.353494       1.353494    8[6-(1,1,6),6-(6,6)]
   331       3.615599       3.615599       3.615599    8[1-(0),1-(0),48-(8,8,8,8)]
   332       5.839627       5.839627       5.839627    8[1-(0),1-(0),48-(8,8,8,8)]
