# Supplementary material for: A collection of forcefield precursors for metal–organic frameworks
Source: RSC Adv. 2019 Nov 13;9(63):36492–507. doi: 10.1039/c9ra07327b (PMC9075174; doi:10.1039/c9ra07327b)
Supplement: RA-009-C9RA07327B-s940 [file RA-009-C9RA07327B-s940.txt]

HAWWEJ_charged

11.504700    0.000000    0.000000
0.000000    14.021400    0.000000
0.000000    -1.057817    15.796120

     1      10.224112      10.224112      10.224112    70[8-(6),8-(6),8-(6),8-(6),8-(6),8-(6),8-(6)]
     2       4.471762       4.471762       4.471762    70[8-(6),8-(6),8-(6),8-(6),8-(6),8-(6),8-(6)]
     3       1.280588       1.280588       1.280588    70[8-(6),8-(6),8-(6),8-(6),8-(6),8-(6),8-(6)]
     4       7.032938       7.032938       7.032938    70[8-(6),8-(6),8-(6),8-(6),8-(6),8-(6),8-(6)]
     5       7.879569       7.879569       7.879569    1[7-(6,6)]
     6       6.499005       6.499005       6.499005    1[7-(6,6)]
     7      10.713177      10.713177      10.713177    1[6-(6,6)]
     8      10.926014      10.926014      10.926014    1[6-(6,6)]
     9       9.821562       9.821562       9.821562    1[6-(6,6)]
    10       8.500823       8.500823       8.500823    1[6-(6,6)]
    11       5.610842       5.610842       5.610842    1[6-(1,6,7)]
    12       4.654802       4.654802       4.654802    1[6-(1,6,7)]
    13       5.342783       5.342783       5.342783    1[6-(1,6,7)]
    14       5.861645       5.861645       5.861645    1[6-(1,6,7)]
    15       2.127219       2.127219       2.127219    1[7-(6,6)]
    16       0.746655       0.746655       0.746655    1[7-(6,6)]
    17       4.960827       4.960827       4.960827    1[6-(6,6)]
    18       5.173664       5.173664       5.173664    1[6-(6,6)]
    19       4.069212       4.069212       4.069212    1[6-(6,6)]
    20       2.748473       2.748473       2.748473    1[6-(6,6)]
    21      11.363192      11.363192      11.363192    1[6-(1,6,7)]
    22      10.407152      10.407152      10.407152    1[6-(1,6,7)]
    23      11.095133      11.095133      11.095133    1[6-(1,6,7)]
    24       0.109295       0.109295       0.109295    1[6-(1,6,7)]
    25       3.625131       3.625131       3.625131    1[7-(6,6)]
    26       5.005695       5.005695       5.005695    1[7-(6,6)]
    27       0.791523       0.791523       0.791523    1[6-(6,6)]
    28       0.578686       0.578686       0.578686    1[6-(6,6)]
    29       1.683138       1.683138       1.683138    1[6-(6,6)]
    30       3.003877       3.003877       3.003877    1[6-(6,6)]
    31       5.893858       5.893858       5.893858    1[6-(1,6,7)]
    32       6.849898       6.849898       6.849898    1[6-(1,6,7)]
    33       6.161917       6.161917       6.161917    1[6-(1,6,7)]
    34       5.643055       5.643055       5.643055    1[6-(1,6,7)]
    35       9.377481       9.377481       9.377481    1[7-(6,6)]
    36      10.758045      10.758045      10.758045    1[7-(6,6)]
    37       6.543873       6.543873       6.543873    1[6-(6,6)]
    38       6.331036       6.331036       6.331036    1[6-(6,6)]
    39       7.435488       7.435488       7.435488    1[6-(6,6)]
    40       8.756227       8.756227       8.756227    1[6-(6,6)]
    41       0.141508       0.141508       0.141508    1[6-(1,6,7)]
    42       1.097548       1.097548       1.097548    1[6-(1,6,7)]
    43       0.409567       0.409567       0.409567    1[6-(1,6,7)]
    44      11.395405      11.395405      11.395405    1[6-(1,6,7)]
    45         1.2241         1.2241         1.2241    6[6-(1,6),6-(8,8),16-(6)]
    46       0.020708       0.020708       0.020708    6[1-(0),6-(1,6),6-(6,16)]
    47       0.143809       0.143809       0.143809    6[1-(0),6-(1,6),6-(6,16)]
    48       1.438087       1.438087       1.438087    6[6-(1,6),6-(8,8),16-(6)]
    49       1.525523       1.525523       1.525523    6[6-(6,16),8-(0),8-(70)]
    50       1.940843       1.940843       1.940843    6[6-(6,16),8-(0),8-(70)]
    51       8.790741       8.790741       8.790741    6[6-(1,6),6-(8,8),16-(6)]
    52       9.147387       9.147387       9.147387    6[1-(0),6-(1,6),6-(6,16)]
    53       8.382324       8.382324       8.382324    6[1-(0),6-(1,6),6-(6,16)]
    54       7.444691       7.444691       7.444691    6[6-(1,6),6-(8,8),16-(6)]
    55       9.386685       9.386685       9.386685    6[6-(6,16),8-(70),8-(70)]
    56       6.472544       6.472544       6.472544    6[6-(6,16),8-(70),8-(70)]
    57       7.579296       7.579296       7.579296    6[7-(1,6),7-(1,6),8-(70)]
    58       5.548717       5.548717       5.548717    6[1-(0),1-(0),6-(1,1,7),7-(1,6)]
    59       5.915717       5.915717       5.915717    6[1-(0),1-(0),6-(1,1,7),7-(1,6)]
    60        6.97645        6.97645        6.97645    6[6-(1,6),6-(8,8),16-(6)]
    61       5.773058       5.773058       5.773058    6[1-(0),6-(1,6),6-(6,16)]
    62       5.896159       5.896159       5.896159    6[1-(0),6-(1,6),6-(6,16)]
    63       7.190437       7.190437       7.190437    6[6-(1,6),6-(8,8),16-(6)]
    64       7.277873       7.277873       7.277873    6[6-(6,16),8-(0),8-(70)]
    65       7.693193       7.693193       7.693193    6[6-(6,16),8-(0),8-(70)]
    66       3.038391       3.038391       3.038391    6[6-(1,6),6-(8,8),16-(6)]
    67       3.395037       3.395037       3.395037    6[1-(0),6-(1,6),6-(6,16)]
    68       2.629974       2.629974       2.629974    6[1-(0),6-(1,6),6-(6,16)]
    69       1.692341       1.692341       1.692341    6[6-(1,6),6-(8,8),16-(6)]
    70       3.634335       3.634335       3.634335    6[6-(6,16),8-(70),8-(70)]
    71       0.720194       0.720194       0.720194    6[6-(6,16),8-(70),8-(70)]
    72       1.826946       1.826946       1.826946    6[7-(1,6),7-(1,6),8-(70)]
    73      11.301067      11.301067      11.301067    6[1-(0),1-(0),6-(1,1,7),7-(1,6)]
    74       0.163367       0.163367       0.163367    6[1-(0),1-(0),6-(1,1,7),7-(1,6)]
    75        10.2806        10.2806        10.2806    6[6-(1,6),6-(8,8),16-(6)]
    76      -0.020708      -0.020708      -0.020708    6[1-(0),6-(1,6),6-(6,16)]
    77      11.360891      11.360891      11.360891    6[1-(0),6-(1,6),6-(6,16)]
    78      10.066613      10.066613      10.066613    6[6-(1,6),6-(8,8),16-(6)]
    79       9.979177       9.979177       9.979177    6[6-(6,16),8-(0),8-(70)]
    80       9.563857       9.563857       9.563857    6[6-(6,16),8-(0),8-(70)]
    81       2.713959       2.713959       2.713959    6[6-(1,6),6-(8,8),16-(6)]
    82       2.357313       2.357313       2.357313    6[1-(0),6-(1,6),6-(6,16)]
    83       3.122376       3.122376       3.122376    6[1-(0),6-(1,6),6-(6,16)]
    84       4.060009       4.060009       4.060009    6[6-(1,6),6-(8,8),16-(6)]
    85       2.118015       2.118015       2.118015    6[6-(6,16),8-(70),8-(70)]
    86       5.032156       5.032156       5.032156    6[6-(6,16),8-(70),8-(70)]
    87       3.925404       3.925404       3.925404    6[7-(1,6),7-(1,6),8-(70)]
    88       5.955983       5.955983       5.955983    6[1-(0),1-(0),6-(1,1,7),7-(1,6)]
    89       5.588983       5.588983       5.588983    6[1-(0),1-(0),6-(1,1,7),7-(1,6)]
    90        4.52825        4.52825        4.52825    6[6-(1,6),6-(8,8),16-(6)]
    91       5.731642       5.731642       5.731642    6[1-(0),6-(1,6),6-(6,16)]
    92       5.608541       5.608541       5.608541    6[1-(0),6-(1,6),6-(6,16)]
    93       4.314263       4.314263       4.314263    6[6-(1,6),6-(8,8),16-(6)]
    94       4.226827       4.226827       4.226827    6[6-(6,16),8-(0),8-(70)]
    95       3.811507       3.811507       3.811507    6[6-(6,16),8-(0),8-(70)]
    96       8.466309       8.466309       8.466309    6[6-(1,6),6-(8,8),16-(6)]
    97       8.109663       8.109663       8.109663    6[1-(0),6-(1,6),6-(6,16)]
    98       8.874726       8.874726       8.874726    6[1-(0),6-(1,6),6-(6,16)]
    99       9.812359       9.812359       9.812359    6[6-(1,6),6-(8,8),16-(6)]
   100       7.870365       7.870365       7.870365    6[6-(6,16),8-(70),8-(70)]
   101      10.784506      10.784506      10.784506    6[6-(6,16),8-(70),8-(70)]
   102       9.677754       9.677754       9.677754    6[7-(1,6),7-(1,6),8-(70)]
   103       0.203633       0.203633       0.203633    6[1-(0),1-(0),6-(1,1,7),7-(1,6)]
   104      11.341333      11.341333      11.341333    6[1-(0),1-(0),6-(1,1,7),7-(1,6)]
   105       2.514697       2.514697       2.514697    16[6-(6,6),6-(6,6)]
   106        7.49117        7.49117        7.49117    16[6-(6,6),6-(6,6)]
   107       8.267047       8.267047       8.267047    16[6-(6,6),6-(6,6)]
   108        1.73882        1.73882        1.73882    16[6-(6,6),6-(6,6)]
   109       8.990003       8.990003       8.990003    16[6-(6,6),6-(6,6)]
   110        4.01353        4.01353        4.01353    16[6-(6,6),6-(6,6)]
   111       3.237653       3.237653       3.237653    16[6-(6,6),6-(6,6)]
   112        9.76588        9.76588        9.76588    16[6-(6,6),6-(6,6)]
   113        7.29398        7.29398        7.29398    7[1-(0),6-(1,1,6),6-(7,8)]
   114       6.555378       6.555378       6.555378    7[1-(0),6-(1,1,6),6-(7,8)]
   115        1.54163        1.54163        1.54163    7[1-(0),6-(1,1,6),6-(7,8)]
   116       0.803028       0.803028       0.803028    7[1-(0),6-(1,1,6),6-(7,8)]
   117        4.21072        4.21072        4.21072    7[1-(0),6-(1,1,6),6-(7,8)]
   118       4.949322       4.949322       4.949322    7[1-(0),6-(1,1,6),6-(7,8)]
   119        9.96307        9.96307        9.96307    7[1-(0),6-(1,1,6),6-(7,8)]
   120      10.701672      10.701672      10.701672    7[1-(0),6-(1,1,6),6-(7,8)]
   121       0.532668       0.532668       0.532668    8[6-(6,8),70-(8,8,8,8,8,8)]
   122       2.711658       2.711658       2.711658    8[6-(6,8)]
   123       3.139633       3.139633       3.139633    8[6-(6,8),70-(8,8,8,8,8,8)]
   124       1.195338       1.195338       1.195338    8[6-(6,8)]
   125       8.979418       8.979418       8.979418    8[6-(6,8),70-(8,8,8,8,8,8)]
   126      10.272547      10.272547      10.272547    8[6-(6,8),70-(8,8,8,8,8,8)]
   127       6.451836       6.451836       6.451836    8[6-(6,8),70-(8,8,8,8,8,8)]
   128       5.707482       5.707482       5.707482    8[6-(6,8),70-(8,8,8,8,8,8)]
   129       8.633127       8.633127       8.633127    8[6-(7,7),70-(8,8,8,8,8,8)]
   130       6.285018       6.285018       6.285018    8[6-(6,8),70-(8,8,8,8,8,8)]
   131       8.464008       8.464008       8.464008    8[6-(6,8)]
   132       8.891983       8.891983       8.891983    8[6-(6,8),70-(8,8,8,8,8,8)]
   133       6.947688       6.947688       6.947688    8[6-(6,8)]
   134       3.227068       3.227068       3.227068    8[6-(6,8),70-(8,8,8,8,8,8)]
   135       4.520197       4.520197       4.520197    8[6-(6,8),70-(8,8,8,8,8,8)]
   136       0.699486       0.699486       0.699486    8[6-(6,8),70-(8,8,8,8,8,8)]
   137      11.459832      11.459832      11.459832    8[6-(6,8),70-(8,8,8,8,8,8)]
   138       2.880777       2.880777       2.880777    8[6-(7,7),70-(8,8,8,8,8,8)]
   139      10.972032      10.972032      10.972032    8[6-(6,8),70-(8,8,8,8,8,8)]
   140       8.793042       8.793042       8.793042    8[6-(6,8)]
   141       8.365067       8.365067       8.365067    8[6-(6,8),70-(8,8,8,8,8,8)]
   142      10.309362      10.309362      10.309362    8[6-(6,8)]
   143       2.525282       2.525282       2.525282    8[6-(6,8),70-(8,8,8,8,8,8)]
   144       1.232153       1.232153       1.232153    8[6-(6,8),70-(8,8,8,8,8,8)]
   145       5.052864       5.052864       5.052864    8[6-(6,8),70-(8,8,8,8,8,8)]
   146       5.797218       5.797218       5.797218    8[6-(6,8),70-(8,8,8,8,8,8)]
   147       2.871573       2.871573       2.871573    8[6-(7,7),70-(8,8,8,8,8,8)]
   148       5.219682       5.219682       5.219682    8[6-(6,8),70-(8,8,8,8,8,8)]
   149       3.040692       3.040692       3.040692    8[6-(6,8)]
   150       2.612717       2.612717       2.612717    8[6-(6,8),70-(8,8,8,8,8,8)]
   151       4.557012       4.557012       4.557012    8[6-(6,8)]
   152       8.277632       8.277632       8.277632    8[6-(6,8),70-(8,8,8,8,8,8)]
   153       6.984503       6.984503       6.984503    8[6-(6,8),70-(8,8,8,8,8,8)]
   154      10.805214      10.805214      10.805214    8[6-(6,8),70-(8,8,8,8,8,8)]
   155       0.044868       0.044868       0.044868    8[6-(6,8),70-(8,8,8,8,8,8)]
   156       8.623923       8.623923       8.623923    8[6-(7,7),70-(8,8,8,8,8,8)]
