# Supplementary material for: A collection of forcefield precursors for metal–organic frameworks
Source: RSC Adv. 2019 Nov 13;9(63):36492–507. doi: 10.1039/c9ra07327b (PMC9075174; doi:10.1039/c9ra07327b)
Supplement: RA-009-C9RA07327B-s941 [file RA-009-C9RA07327B-s941.txt]

HAWWIN_clean

11.687100    0.000000    0.000000
0.000000    17.341300    0.000000
0.000000    -5.507532    25.257704

     1       0.330394       0.330394       0.330394    60[8-(6),8-(6),8-(6),8-(6),8-(6),8-(6,60),8-(6,60)]
     2       5.750754       5.750754       5.750754    60[8-(6),8-(6),8-(6),8-(6),8-(6),8-(6,60),8-(6,60)]
     3       0.330394       0.330394       0.330394    60[8-(6),8-(6),8-(6),8-(6),8-(6),8-(6,60),8-(6,60)]
     4       5.750754       5.750754       5.750754    60[8-(6),8-(6),8-(6),8-(6),8-(6),8-(6,60),8-(6,60)]
     5      11.356706      11.356706      11.356706    60[8-(6),8-(6),8-(6),8-(6),8-(6),8-(6,60),8-(6,60)]
     6       5.936346       5.936346       5.936346    60[8-(6),8-(6),8-(6),8-(6),8-(6),8-(6,60),8-(6,60)]
     7      11.356706      11.356706      11.356706    60[8-(6),8-(6),8-(6),8-(6),8-(6),8-(6,60),8-(6,60)]
     8       5.936346       5.936346       5.936346    60[8-(6),8-(6),8-(6),8-(6),8-(6),8-(6,60),8-(6,60)]
     9       9.065683       9.065683       9.065683    1[6-(6,6)]
    10       7.856069       7.856069       7.856069    1[6-(6,6)]
    11       0.328408       0.328408       0.328408    1[6-(6,6)]
    12      10.660973      10.660973      10.660973    1[6-(6,6)]
    13       8.590018       8.590018       8.590018    1[6-(6,6)]
    14       7.343005       7.343005       7.343005    1[6-(6,6)]
    15       9.065683       9.065683       9.065683    1[6-(6,6)]
    16       7.856069       7.856069       7.856069    1[6-(6,6)]
    17       0.328408       0.328408       0.328408    1[6-(6,6)]
    18      10.660973      10.660973      10.660973    1[6-(6,6)]
    19       8.590018       8.590018       8.590018    1[6-(6,6)]
    20       7.343005       7.343005       7.343005    1[6-(6,6)]
    21       2.621417       2.621417       2.621417    1[6-(6,6)]
    22       3.831031       3.831031       3.831031    1[6-(6,6)]
    23      11.358692      11.358692      11.358692    1[6-(6,6)]
    24       1.026127       1.026127       1.026127    1[6-(6,6)]
    25       3.097082       3.097082       3.097082    1[6-(6,6)]
    26       4.344095       4.344095       4.344095    1[6-(6,6)]
    27       2.621417       2.621417       2.621417    1[6-(6,6)]
    28       3.831031       3.831031       3.831031    1[6-(6,6)]
    29      11.358692      11.358692      11.358692    1[6-(6,6)]
    30       1.026127       1.026127       1.026127    1[6-(6,6)]
    31       3.097082       3.097082       3.097082    1[6-(6,6)]
    32       4.344095       4.344095       4.344095    1[6-(6,6)]
    33       9.541348       9.541348       9.541348    6[6-(1,6),6-(8,8),16-(6)]
    34       8.988549       8.988549       8.988549    6[1-(0),6-(1,6),6-(6,16)]
    35       8.286154       8.286154       8.286154    6[1-(0),6-(1,6),6-(6,16)]
    36       8.308359       8.308359       8.308359    6[6-(1,6),6-(8,8),16-(6)]
    37      10.315034      10.315034      10.315034    6[6-(6,16),8-(60),8-(60)]
    38       7.656219       7.656219       7.656219    6[6-(6,16),8-(60),8-(60,60)]
    39      10.583838      10.583838      10.583838    6[6-(1,6),6-(8,8),16-(6)]
    40      11.181049      11.181049      11.181049    6[1-(0),6-(1,6),6-(6,16)]
    41      10.399182      10.399182      10.399182    6[1-(0),6-(1,6),6-(6,16)]
    42       9.230472       9.230472       9.230472    6[6-(1,6),6-(8,8),16-(6)]
    43       11.09807       11.09807       11.09807    6[6-(6,16),8-(60),8-(60)]
    44       8.134222       8.134222       8.134222    6[6-(6,16),8-(60),8-(60)]
    45        8.98738        8.98738        8.98738    6[6-(1,6),6-(8,8),16-(6)]
    46       8.476654       8.476654       8.476654    6[1-(0),6-(1,6),6-(6,16)]
    47       7.762572       7.762572       7.762572    6[1-(0),6-(1,6),6-(6,16)]
    48       7.742704       7.742704       7.742704    6[6-(1,6),6-(8,8),16-(6)]
    49       9.823008       9.823008       9.823008    6[6-(6,16),8-(60),8-(60,60)]
    50        7.12095        7.12095        7.12095    6[6-(6,16),8-(60),8-(60)]
    51       9.541348       9.541348       9.541348    6[6-(1,6),6-(8,8),16-(6)]
    52       8.988549       8.988549       8.988549    6[1-(0),6-(1,6),6-(6,16)]
    53       8.286154       8.286154       8.286154    6[1-(0),6-(1,6),6-(6,16)]
    54       8.308359       8.308359       8.308359    6[6-(1,6),6-(8,8),16-(6)]
    55      10.315034      10.315034      10.315034    6[6-(6,16),8-(60),8-(60)]
    56       7.656219       7.656219       7.656219    6[6-(6,16),8-(60),8-(60,60)]
    57      10.583838      10.583838      10.583838    6[6-(1,6),6-(8,8),16-(6)]
    58      11.181049      11.181049      11.181049    6[1-(0),6-(1,6),6-(6,16)]
    59      10.399182      10.399182      10.399182    6[1-(0),6-(1,6),6-(6,16)]
    60       9.230472       9.230472       9.230472    6[6-(1,6),6-(8,8),16-(6)]
    61       11.09807       11.09807       11.09807    6[6-(6,16),8-(60),8-(60)]
    62       8.134222       8.134222       8.134222    6[6-(6,16),8-(60),8-(60)]
    63        8.98738        8.98738        8.98738    6[6-(1,6),6-(8,8),16-(6)]
    64       8.476654       8.476654       8.476654    6[1-(0),6-(1,6),6-(6,16)]
    65       7.762572       7.762572       7.762572    6[1-(0),6-(1,6),6-(6,16)]
    66       7.742704       7.742704       7.742704    6[6-(1,6),6-(8,8),16-(6)]
    67       9.823008       9.823008       9.823008    6[6-(6,16),8-(60),8-(60,60)]
    68        7.12095        7.12095        7.12095    6[6-(6,16),8-(60),8-(60)]
    69       2.145752       2.145752       2.145752    6[6-(1,6),6-(8,8),16-(6)]
    70       2.698551       2.698551       2.698551    6[1-(0),6-(1,6),6-(6,16)]
    71       3.400946       3.400946       3.400946    6[1-(0),6-(1,6),6-(6,16)]
    72       3.378741       3.378741       3.378741    6[6-(1,6),6-(8,8),16-(6)]
    73       1.372066       1.372066       1.372066    6[6-(6,16),8-(60),8-(60)]
    74       4.030881       4.030881       4.030881    6[6-(6,16),8-(60),8-(60,60)]
    75       1.103262       1.103262       1.103262    6[6-(1,6),6-(8,8),16-(6)]
    76       0.506051       0.506051       0.506051    6[1-(0),6-(1,6),6-(6,16)]
    77       1.287918       1.287918       1.287918    6[1-(0),6-(1,6),6-(6,16)]
    78       2.456628       2.456628       2.456628    6[6-(1,6),6-(8,8),16-(6)]
    79        0.58903        0.58903        0.58903    6[6-(6,16),8-(60),8-(60)]
    80       3.552878       3.552878       3.552878    6[6-(6,16),8-(60),8-(60)]
    81        2.69972        2.69972        2.69972    6[6-(1,6),6-(8,8),16-(6)]
    82       3.210446       3.210446       3.210446    6[1-(0),6-(1,6),6-(6,16)]
    83       3.924528       3.924528       3.924528    6[1-(0),6-(1,6),6-(6,16)]
    84       3.944396       3.944396       3.944396    6[6-(1,6),6-(8,8),16-(6)]
    85       1.864092       1.864092       1.864092    6[6-(6,16),8-(60),8-(60,60)]
    86        4.56615        4.56615        4.56615    6[6-(6,16),8-(60),8-(60)]
    87       2.145752       2.145752       2.145752    6[6-(1,6),6-(8,8),16-(6)]
    88       2.698551       2.698551       2.698551    6[1-(0),6-(1,6),6-(6,16)]
    89       3.400946       3.400946       3.400946    6[1-(0),6-(1,6),6-(6,16)]
    90       3.378741       3.378741       3.378741    6[6-(1,6),6-(8,8),16-(6)]
    91       1.372066       1.372066       1.372066    6[6-(6,16),8-(60),8-(60)]
    92       4.030881       4.030881       4.030881    6[6-(6,16),8-(60),8-(60,60)]
    93       1.103262       1.103262       1.103262    6[6-(1,6),6-(8,8),16-(6)]
    94       0.506051       0.506051       0.506051    6[1-(0),6-(1,6),6-(6,16)]
    95       1.287918       1.287918       1.287918    6[1-(0),6-(1,6),6-(6,16)]
    96       2.456628       2.456628       2.456628    6[6-(1,6),6-(8,8),16-(6)]
    97        0.58903        0.58903        0.58903    6[6-(6,16),8-(60),8-(60)]
    98       3.552878       3.552878       3.552878    6[6-(6,16),8-(60),8-(60)]
    99        2.69972        2.69972        2.69972    6[6-(1,6),6-(8,8),16-(6)]
   100       3.210446       3.210446       3.210446    6[1-(0),6-(1,6),6-(6,16)]
   101       3.924528       3.924528       3.924528    6[1-(0),6-(1,6),6-(6,16)]
   102       3.944396       3.944396       3.944396    6[6-(1,6),6-(8,8),16-(6)]
   103       1.864092       1.864092       1.864092    6[6-(6,16),8-(60),8-(60,60)]
   104        4.56615        4.56615        4.56615    6[6-(6,16),8-(60),8-(60)]
   105       9.186294       9.186294       9.186294    16[6-(6,6),6-(6,6)]
   106       8.574592       8.574592       8.574592    16[6-(6,6),6-(6,6)]
   107       9.061944       9.061944       9.061944    16[6-(6,6),6-(6,6)]
   108       9.186294       9.186294       9.186294    16[6-(6,6),6-(6,6)]
   109       8.574592       8.574592       8.574592    16[6-(6,6),6-(6,6)]
   110       9.061944       9.061944       9.061944    16[6-(6,6),6-(6,6)]
   111       2.500806       2.500806       2.500806    16[6-(6,6),6-(6,6)]
   112       3.112508       3.112508       3.112508    16[6-(6,6),6-(6,6)]
   113       2.625156       2.625156       2.625156    16[6-(6,6),6-(6,6)]
   114       2.500806       2.500806       2.500806    16[6-(6,6),6-(6,6)]
   115       3.112508       3.112508       3.112508    16[6-(6,6),6-(6,6)]
   116       2.625156       2.625156       2.625156    16[6-(6,6),6-(6,6)]
   117      10.575657      10.575657      10.575657    8[6-(6,8),60-(8,8,8,8,8,8)]
   118      10.630586      10.630586      10.630586    8[6-(6,8),60-(8,8,8,8,8,8)]
   119       7.581422       7.581422       7.581422    8[6-(6,8),60-(8,8,8,8,8,8)]
   120        7.15718        7.15718        7.15718    8[6-(6,8),60-(8,8,8,8,8,8),60-(8,8,8,8,8,8)]
   121       0.390349       0.390349       0.390349    8[6-(6,8),60-(8,8,8,8,8,8)]
   122      10.531246      10.531246      10.531246    8[6-(6,8),60-(8,8,8,8,8,8)]
   123       7.053165       7.053165       7.053165    8[6-(6,8),60-(8,8,8,8,8,8)]
   124       8.341083       8.341083       8.341083    8[6-(6,8),60-(8,8,8,8,8,8)]
   125      10.286985      10.286985      10.286985    8[6-(6,8),60-(8,8,8,8,8,8),60-(8,8,8,8,8,8)]
   126      10.085967      10.085967      10.085967    8[6-(6,8),60-(8,8,8,8,8,8)]
   127       6.990055       6.990055       6.990055    8[6-(6,8),60-(8,8,8,8,8,8)]
   128       6.792543       6.792543       6.792543    8[6-(6,8),60-(8,8,8,8,8,8)]
   129      10.575657      10.575657      10.575657    8[6-(6,8),60-(8,8,8,8,8,8)]
   130      10.630586      10.630586      10.630586    8[6-(6,8),60-(8,8,8,8,8,8)]
   131       7.581422       7.581422       7.581422    8[6-(6,8),60-(8,8,8,8,8,8)]
   132        7.15718        7.15718        7.15718    8[6-(6,8),60-(8,8,8,8,8,8),60-(8,8,8,8,8,8)]
   133       0.390349       0.390349       0.390349    8[6-(6,8),60-(8,8,8,8,8,8)]
   134      10.531246      10.531246      10.531246    8[6-(6,8),60-(8,8,8,8,8,8)]
   135       7.053165       7.053165       7.053165    8[6-(6,8),60-(8,8,8,8,8,8)]
   136       8.341083       8.341083       8.341083    8[6-(6,8),60-(8,8,8,8,8,8)]
   137      10.286985      10.286985      10.286985    8[6-(6,8),60-(8,8,8,8,8,8),60-(8,8,8,8,8,8)]
   138      10.085967      10.085967      10.085967    8[6-(6,8),60-(8,8,8,8,8,8)]
   139       6.990055       6.990055       6.990055    8[6-(6,8),60-(8,8,8,8,8,8)]
   140       6.792543       6.792543       6.792543    8[6-(6,8),60-(8,8,8,8,8,8)]
   141       1.111443       1.111443       1.111443    8[6-(6,8),60-(8,8,8,8,8,8)]
   142       1.056514       1.056514       1.056514    8[6-(6,8),60-(8,8,8,8,8,8)]
   143       4.105678       4.105678       4.105678    8[6-(6,8),60-(8,8,8,8,8,8)]
   144        4.52992        4.52992        4.52992    8[6-(6,8),60-(8,8,8,8,8,8),60-(8,8,8,8,8,8)]
   145      11.296751      11.296751      11.296751    8[6-(6,8),60-(8,8,8,8,8,8)]
   146       1.155854       1.155854       1.155854    8[6-(6,8),60-(8,8,8,8,8,8)]
   147       4.633935       4.633935       4.633935    8[6-(6,8),60-(8,8,8,8,8,8)]
   148       3.346017       3.346017       3.346017    8[6-(6,8),60-(8,8,8,8,8,8)]
   149       1.400115       1.400115       1.400115    8[6-(6,8),60-(8,8,8,8,8,8),60-(8,8,8,8,8,8)]
   150       1.601133       1.601133       1.601133    8[6-(6,8),60-(8,8,8,8,8,8)]
   151       4.697045       4.697045       4.697045    8[6-(6,8),60-(8,8,8,8,8,8)]
   152       4.894557       4.894557       4.894557    8[6-(6,8),60-(8,8,8,8,8,8)]
   153       1.111443       1.111443       1.111443    8[6-(6,8),60-(8,8,8,8,8,8)]
   154       1.056514       1.056514       1.056514    8[6-(6,8),60-(8,8,8,8,8,8)]
   155       4.105678       4.105678       4.105678    8[6-(6,8),60-(8,8,8,8,8,8)]
   156        4.52992        4.52992        4.52992    8[6-(6,8),60-(8,8,8,8,8,8),60-(8,8,8,8,8,8)]
   157      11.296751      11.296751      11.296751    8[6-(6,8),60-(8,8,8,8,8,8)]
   158       1.155854       1.155854       1.155854    8[6-(6,8),60-(8,8,8,8,8,8)]
   159       4.633935       4.633935       4.633935    8[6-(6,8),60-(8,8,8,8,8,8)]
   160       3.346017       3.346017       3.346017    8[6-(6,8),60-(8,8,8,8,8,8)]
   161       1.400115       1.400115       1.400115    8[6-(6,8),60-(8,8,8,8,8,8),60-(8,8,8,8,8,8)]
   162       1.601133       1.601133       1.601133    8[6-(6,8),60-(8,8,8,8,8,8)]
   163       4.697045       4.697045       4.697045    8[6-(6,8),60-(8,8,8,8,8,8)]
   164       4.894557       4.894557       4.894557    8[6-(6,8),60-(8,8,8,8,8,8)]
