# Supplementary material for: A collection of forcefield precursors for metal–organic frameworks
Source: RSC Adv. 2019 Nov 13;9(63):36492–507. doi: 10.1039/c9ra07327b (PMC9075174; doi:10.1039/c9ra07327b)
Supplement: RA-009-C9RA07327B-s942 [file RA-009-C9RA07327B-s942.txt]

HAWWOT_clean

12.179900    0.000000    0.000000
0.000000    16.983600    0.000000
0.000000    -5.407968    25.206598

     1       5.802383       5.802383       5.802383    60[8-(6),8-(6),8-(6),8-(6),8-(6),8-(6,60),8-(6,60)]
     2      -0.018879      -0.018879      -0.018879    60[8-(6),8-(6),8-(6),8-(6),8-(6),8-(6)]
     3       5.802383       5.802383       5.802383    60[8-(6),8-(6),8-(6),8-(6),8-(6),8-(6,60),8-(6,60)]
     4      -0.018879      -0.018879      -0.018879    60[8-(6),8-(6),8-(6),8-(6),8-(6),8-(6)]
     5       6.377517       6.377517       6.377517    60[8-(6),8-(6),8-(6),8-(6),8-(6),8-(6,60),8-(6,60)]
     6       0.018879       0.018879       0.018879    60[8-(6),8-(6),8-(6),8-(6),8-(6),8-(6)]
     7       6.377517       6.377517       6.377517    60[8-(6),8-(6),8-(6),8-(6),8-(6),8-(6,60),8-(6,60)]
     8       0.018879       0.018879       0.018879    60[8-(6),8-(6),8-(6),8-(6),8-(6),8-(6)]
     9       8.704975       8.704975       8.704975    1[6-(6,6)]
    10      10.048417      10.048417      10.048417    1[6-(6,6)]
    11       5.964497       5.964497       5.964497    1[6-(6,6)]
    12        7.30794        7.30794        7.30794    1[6-(6,6)]
    13       3.267867       3.267867       3.267867    1[6-(6,6)]
    14       2.109559       2.109559       2.109559    1[6-(6,6)]
    15       8.704975       8.704975       8.704975    1[6-(6,6)]
    16      10.048417      10.048417      10.048417    1[6-(6,6)]
    17       5.964497       5.964497       5.964497    1[6-(6,6)]
    18        7.30794        7.30794        7.30794    1[6-(6,6)]
    19       3.267867       3.267867       3.267867    1[6-(6,6)]
    20       2.109559       2.109559       2.109559    1[6-(6,6)]
    21       3.474925       3.474925       3.474925    1[6-(6,6)]
    22       2.131482       2.131482       2.131482    1[6-(6,6)]
    23       6.215403       6.215403       6.215403    1[6-(6,6)]
    24        4.87196        4.87196        4.87196    1[6-(6,6)]
    25       8.912033       8.912033       8.912033    1[6-(6,6)]
    26      10.070341      10.070341      10.070341    1[6-(6,6)]
    27       3.474925       3.474925       3.474925    1[6-(6,6)]
    28       2.131482       2.131482       2.131482    1[6-(6,6)]
    29       6.215403       6.215403       6.215403    1[6-(6,6)]
    30        4.87196        4.87196        4.87196    1[6-(6,6)]
    31       8.912033       8.912033       8.912033    1[6-(6,6)]
    32      10.070341      10.070341      10.070341    1[6-(6,6)]
    33       8.769528       8.769528       8.769528    6[6-(1,6),6-(8,8),16-(6)]
    34       9.013126       9.013126       9.013126    6[1-(0),6-(1,6),6-(6,16)]
    35       9.806037       9.806037       9.806037    6[1-(0),6-(1,6),6-(6,16)]
    36      10.159255      10.159255      10.159255    6[6-(1,6),6-(8,8),16-(6)]
    37       7.920589       7.920589       7.920589    6[6-(6,16),8-(60),8-(60,60)]
    38      10.929024      10.929024      10.929024    6[6-(6,16),8-(60),8-(60)]
    39       7.389545       7.389545       7.389545    6[6-(1,6),6-(8,8),16-(6)]
    40        6.80491        6.80491        6.80491    6[1-(0),6-(1,6),6-(6,16)]
    41       7.577116       7.577116       7.577116    6[1-(0),6-(1,6),6-(6,16)]
    42       8.771964       8.771964       8.771964    6[6-(1,6),6-(8,8),16-(6)]
    43       6.858502       6.858502       6.858502    6[6-(6,16),8-(60),8-(60)]
    44       9.874245       9.874245       9.874245    6[6-(6,16),8-(60),8-(60)]
    45       3.834233       3.834233       3.834233    6[6-(1,6),6-(8,8),16-(6)]
    46       3.230109       3.230109       3.230109    6[1-(0),6-(1,6),6-(6,16)]
    47       2.545599       2.545599       2.545599    6[1-(0),6-(1,6),6-(6,16)]
    48       2.599191       2.599191       2.599191    6[6-(1,6),6-(8,8),16-(6)]
    49       4.642978       4.642978       4.642978    6[6-(6,16),8-(60),8-(60)]
    50       1.948784       1.948784       1.948784    6[6-(6,16),8-(60),8-(60)]
    51       8.769528       8.769528       8.769528    6[6-(1,6),6-(8,8),16-(6)]
    52       9.013126       9.013126       9.013126    6[1-(0),6-(1,6),6-(6,16)]
    53       9.806037       9.806037       9.806037    6[1-(0),6-(1,6),6-(6,16)]
    54      10.159255      10.159255      10.159255    6[6-(1,6),6-(8,8),16-(6)]
    55       7.920589       7.920589       7.920589    6[6-(6,16),8-(60),8-(60,60)]
    56      10.929024      10.929024      10.929024    6[6-(6,16),8-(60),8-(60)]
    57       7.389545       7.389545       7.389545    6[6-(1,6),6-(8,8),16-(6)]
    58        6.80491        6.80491        6.80491    6[1-(0),6-(1,6),6-(6,16)]
    59       7.577116       7.577116       7.577116    6[1-(0),6-(1,6),6-(6,16)]
    60       8.771964       8.771964       8.771964    6[6-(1,6),6-(8,8),16-(6)]
    61       6.858502       6.858502       6.858502    6[6-(6,16),8-(60),8-(60)]
    62       9.874245       9.874245       9.874245    6[6-(6,16),8-(60),8-(60)]
    63       3.834233       3.834233       3.834233    6[6-(1,6),6-(8,8),16-(6)]
    64       3.230109       3.230109       3.230109    6[1-(0),6-(1,6),6-(6,16)]
    65       2.545599       2.545599       2.545599    6[1-(0),6-(1,6),6-(6,16)]
    66       2.599191       2.599191       2.599191    6[6-(1,6),6-(8,8),16-(6)]
    67       4.642978       4.642978       4.642978    6[6-(6,16),8-(60),8-(60)]
    68       1.948784       1.948784       1.948784    6[6-(6,16),8-(60),8-(60)]
    69       3.410372       3.410372       3.410372    6[6-(1,6),6-(8,8),16-(6)]
    70       3.166774       3.166774       3.166774    6[1-(0),6-(1,6),6-(6,16)]
    71       2.373863       2.373863       2.373863    6[1-(0),6-(1,6),6-(6,16)]
    72       2.020645       2.020645       2.020645    6[6-(1,6),6-(8,8),16-(6)]
    73       4.259311       4.259311       4.259311    6[6-(6,16),8-(60),8-(60,60)]
    74       1.250876       1.250876       1.250876    6[6-(6,16),8-(60),8-(60)]
    75       4.790355       4.790355       4.790355    6[6-(1,6),6-(8,8),16-(6)]
    76        5.37499        5.37499        5.37499    6[1-(0),6-(1,6),6-(6,16)]
    77       4.602784       4.602784       4.602784    6[1-(0),6-(1,6),6-(6,16)]
    78       3.407936       3.407936       3.407936    6[6-(1,6),6-(8,8),16-(6)]
    79       5.321398       5.321398       5.321398    6[6-(6,16),8-(60),8-(60)]
    80       2.305655       2.305655       2.305655    6[6-(6,16),8-(60),8-(60)]
    81       8.345667       8.345667       8.345667    6[6-(1,6),6-(8,8),16-(6)]
    82       8.949791       8.949791       8.949791    6[1-(0),6-(1,6),6-(6,16)]
    83       9.634301       9.634301       9.634301    6[1-(0),6-(1,6),6-(6,16)]
    84       9.580709       9.580709       9.580709    6[6-(1,6),6-(8,8),16-(6)]
    85       7.536922       7.536922       7.536922    6[6-(6,16),8-(60),8-(60)]
    86      10.231116      10.231116      10.231116    6[6-(6,16),8-(60),8-(60)]
    87       3.410372       3.410372       3.410372    6[6-(1,6),6-(8,8),16-(6)]
    88       3.166774       3.166774       3.166774    6[1-(0),6-(1,6),6-(6,16)]
    89       2.373863       2.373863       2.373863    6[1-(0),6-(1,6),6-(6,16)]
    90       2.020645       2.020645       2.020645    6[6-(1,6),6-(8,8),16-(6)]
    91       4.259311       4.259311       4.259311    6[6-(6,16),8-(60),8-(60,60)]
    92       1.250876       1.250876       1.250876    6[6-(6,16),8-(60),8-(60)]
    93       4.790355       4.790355       4.790355    6[6-(1,6),6-(8,8),16-(6)]
    94        5.37499        5.37499        5.37499    6[1-(0),6-(1,6),6-(6,16)]
    95       4.602784       4.602784       4.602784    6[1-(0),6-(1,6),6-(6,16)]
    96       3.407936       3.407936       3.407936    6[6-(1,6),6-(8,8),16-(6)]
    97       5.321398       5.321398       5.321398    6[6-(6,16),8-(60),8-(60)]
    98       2.305655       2.305655       2.305655    6[6-(6,16),8-(60),8-(60)]
    99       8.345667       8.345667       8.345667    6[6-(1,6),6-(8,8),16-(6)]
   100       8.949791       8.949791       8.949791    6[1-(0),6-(1,6),6-(6,16)]
   101       9.634301       9.634301       9.634301    6[1-(0),6-(1,6),6-(6,16)]
   102       9.580709       9.580709       9.580709    6[6-(1,6),6-(8,8),16-(6)]
   103       7.536922       7.536922       7.536922    6[6-(6,16),8-(60),8-(60)]
   104      10.231116      10.231116      10.231116    6[6-(6,16),8-(60),8-(60)]
   105       9.527118       9.527118       9.527118    16[6-(6,6),6-(6,6)]
   106       8.920559       8.920559       8.920559    16[6-(6,6),6-(6,6)]
   107       3.524863       3.524863       3.524863    16[6-(6,6),6-(6,6)]
   108       9.527118       9.527118       9.527118    16[6-(6,6),6-(6,6)]
   109       8.920559       8.920559       8.920559    16[6-(6,6),6-(6,6)]
   110       3.524863       3.524863       3.524863    16[6-(6,6),6-(6,6)]
   111       2.652782       2.652782       2.652782    16[6-(6,6),6-(6,6)]
   112       3.259341       3.259341       3.259341    16[6-(6,6),6-(6,6)]
   113       8.655037       8.655037       8.655037    16[6-(6,6),6-(6,6)]
   114       2.652782       2.652782       2.652782    16[6-(6,6),6-(6,6)]
   115       3.259341       3.259341       3.259341    16[6-(6,6),6-(6,6)]
   116       8.655037       8.655037       8.655037    16[6-(6,6),6-(6,6)]
   117       7.411469       7.411469       7.411469    8[6-(6,8),60-(8,8,8,8,8,8),60-(8,8,8,8,8,8)]
   118       7.715967       7.715967       7.715967    8[6-(6,8),60-(8,8,8,8,8,8)]
   119      11.248138      11.248138      11.248138    8[6-(6,8),60-(8,8,8,8,8)]
   120      11.193328      11.193328      11.193328    8[6-(6,8),60-(8,8,8,8,8)]
   121       7.437047       7.437047       7.437047    8[6-(6,8),60-(8,8,8,8,8,8)]
   122       5.818338       5.818338       5.818338    8[6-(6,8),60-(8,8,8,8,8,8)]
   123       9.730522       9.730522       9.730522    8[6-(6,8),60-(8,8,8,8,8)]
   124      10.915626      10.915626      10.915626    8[6-(6,8),60-(8,8,8,8,8)]
   125       4.987669       4.987669       4.987669    8[6-(6,8),60-(8,8,8,8,8,8)]
   126        4.87196        4.87196        4.87196    8[6-(6,8),60-(8,8,8,8,8,8)]
   127       2.010901       2.010901       2.010901    8[6-(6,8),60-(8,8,8,8,8)]
   128       1.373893       1.373893       1.373893    8[6-(6,8),60-(8,8,8,8,8)]
   129       7.411469       7.411469       7.411469    8[6-(6,8),60-(8,8,8,8,8,8),60-(8,8,8,8,8,8)]
   130       7.715967       7.715967       7.715967    8[6-(6,8),60-(8,8,8,8,8,8)]
   131      11.248138      11.248138      11.248138    8[6-(6,8),60-(8,8,8,8,8)]
   132      11.193328      11.193328      11.193328    8[6-(6,8),60-(8,8,8,8,8)]
   133       7.437047       7.437047       7.437047    8[6-(6,8),60-(8,8,8,8,8,8)]
   134       5.818338       5.818338       5.818338    8[6-(6,8),60-(8,8,8,8,8,8)]
   135       9.730522       9.730522       9.730522    8[6-(6,8),60-(8,8,8,8,8)]
   136      10.915626      10.915626      10.915626    8[6-(6,8),60-(8,8,8,8,8)]
   137       4.987669       4.987669       4.987669    8[6-(6,8),60-(8,8,8,8,8,8)]
   138        4.87196        4.87196        4.87196    8[6-(6,8),60-(8,8,8,8,8,8)]
   139       2.010901       2.010901       2.010901    8[6-(6,8),60-(8,8,8,8,8)]
   140       1.373893       1.373893       1.373893    8[6-(6,8),60-(8,8,8,8,8)]
   141       4.768431       4.768431       4.768431    8[6-(6,8),60-(8,8,8,8,8,8),60-(8,8,8,8,8,8)]
   142       4.463933       4.463933       4.463933    8[6-(6,8),60-(8,8,8,8,8,8)]
   143       0.931762       0.931762       0.931762    8[6-(6,8),60-(8,8,8,8,8)]
   144       0.986572       0.986572       0.986572    8[6-(6,8),60-(8,8,8,8,8)]
   145       4.742853       4.742853       4.742853    8[6-(6,8),60-(8,8,8,8,8,8)]
   146       6.361562       6.361562       6.361562    8[6-(6,8),60-(8,8,8,8,8,8)]
   147       2.449378       2.449378       2.449378    8[6-(6,8),60-(8,8,8,8,8)]
   148       1.264274       1.264274       1.264274    8[6-(6,8),60-(8,8,8,8,8)]
   149       7.192231       7.192231       7.192231    8[6-(6,8),60-(8,8,8,8,8,8)]
   150        7.30794        7.30794        7.30794    8[6-(6,8),60-(8,8,8,8,8,8)]
   151      10.168999      10.168999      10.168999    8[6-(6,8),60-(8,8,8,8,8)]
   152      10.806007      10.806007      10.806007    8[6-(6,8),60-(8,8,8,8,8)]
   153       4.768431       4.768431       4.768431    8[6-(6,8),60-(8,8,8,8,8,8),60-(8,8,8,8,8,8)]
   154       4.463933       4.463933       4.463933    8[6-(6,8),60-(8,8,8,8,8,8)]
   155       0.931762       0.931762       0.931762    8[6-(6,8),60-(8,8,8,8,8)]
   156       0.986572       0.986572       0.986572    8[6-(6,8),60-(8,8,8,8,8)]
   157       4.742853       4.742853       4.742853    8[6-(6,8),60-(8,8,8,8,8,8)]
   158       6.361562       6.361562       6.361562    8[6-(6,8),60-(8,8,8,8,8,8)]
   159       2.449378       2.449378       2.449378    8[6-(6,8),60-(8,8,8,8,8)]
   160       1.264274       1.264274       1.264274    8[6-(6,8),60-(8,8,8,8,8)]
   161       7.192231       7.192231       7.192231    8[6-(6,8),60-(8,8,8,8,8,8)]
   162        7.30794        7.30794        7.30794    8[6-(6,8),60-(8,8,8,8,8,8)]
   163      10.168999      10.168999      10.168999    8[6-(6,8),60-(8,8,8,8,8)]
   164      10.806007      10.806007      10.806007    8[6-(6,8),60-(8,8,8,8,8)]
