# Supplementary material for: A collection of forcefield precursors for metal–organic frameworks
Source: RSC Adv. 2019 Nov 13;9(63):36492–507. doi: 10.1039/c9ra07327b (PMC9075174; doi:10.1039/c9ra07327b)
Supplement: RA-009-C9RA07327B-s943 [file RA-009-C9RA07327B-s943.txt]

HAWWUZ_clean

12.145500    0.000000    0.000000
0.000000    17.007200    0.000000
0.000000    -5.489327    24.998095

     1       0.332787       0.332787       0.332787    60[8-(6),8-(6),8-(6),8-(6),8-(6),8-(6,60),8-(6,60)]
     2       6.083924       6.083924       6.083924    60[8-(6),8-(6),8-(6),8-(6),8-(6),8-(6,60),8-(6,60)]
     3       0.332787       0.332787       0.332787    60[8-(6),8-(6),8-(6),8-(6),8-(6),8-(6,60),8-(6,60)]
     4       6.083924       6.083924       6.083924    60[8-(6),8-(6),8-(6),8-(6),8-(6),8-(6,60),8-(6,60)]
     5      11.812713      11.812713      11.812713    60[8-(6),8-(6),8-(6),8-(6),8-(6),8-(6,60),8-(6,60)]
     6       6.061576       6.061576       6.061576    60[8-(6),8-(6),8-(6),8-(6),8-(6),8-(6,60),8-(6,60)]
     7      11.812713      11.812713      11.812713    60[8-(6),8-(6),8-(6),8-(6),8-(6),8-(6,60),8-(6,60)]
     8       6.061576       6.061576       6.061576    60[8-(6),8-(6),8-(6),8-(6),8-(6),8-(6,60),8-(6,60)]
     9       0.195543       0.195543       0.195543    1[6-(6,6)]
    10      10.934594      10.934594      10.934594    1[6-(6,6)]
    11       2.816541       2.816541       2.816541    1[6-(6,6)]
    12       4.001942       4.001942       4.001942    1[6-(6,6)]
    13       7.688102       7.688102       7.688102    1[6-(6,6)]
    14       9.048398       9.048398       9.048398    1[6-(6,6)]
    15       0.195543       0.195543       0.195543    1[6-(6,6)]
    16      10.934594      10.934594      10.934594    1[6-(6,6)]
    17       2.816541       2.816541       2.816541    1[6-(6,6)]
    18       4.001942       4.001942       4.001942    1[6-(6,6)]
    19       7.688102       7.688102       7.688102    1[6-(6,6)]
    20       9.048398       9.048398       9.048398    1[6-(6,6)]
    21      11.949957      11.949957      11.949957    1[6-(6,6)]
    22       1.210906       1.210906       1.210906    1[6-(6,6)]
    23       9.328959       9.328959       9.328959    1[6-(6,6)]
    24       8.143558       8.143558       8.143558    1[6-(6,6)]
    25       4.457399       4.457399       4.457399    1[6-(6,6)]
    26       3.097103       3.097103       3.097103    1[6-(6,6)]
    27      11.949957      11.949957      11.949957    1[6-(6,6)]
    28       1.210906       1.210906       1.210906    1[6-(6,6)]
    29       9.328959       9.328959       9.328959    1[6-(6,6)]
    30       8.143558       8.143558       8.143558    1[6-(6,6)]
    31       4.457399       4.457399       4.457399    1[6-(6,6)]
    32       3.097103       3.097103       3.097103    1[6-(6,6)]
    33      10.896943      10.896943      10.896943    6[6-(1,6),6-(8,8),16-(6)]
    34      11.490858      11.490858      11.490858    6[1-(0),6-(1,6),6-(6,16)]
    35      10.677109      10.677109      10.677109    6[1-(0),6-(1,6),6-(6,16)]
    36       9.488065       9.488065       9.488065    6[6-(1,6),6-(8,8),16-(6)]
    37      11.454421      11.454421      11.454421    6[6-(6,16),8-(60),8-(60)]
    38       8.376751       8.376751       8.376751    6[6-(6,16),8-(60),8-(60)]
    39       2.228699       2.228699       2.228699    6[6-(1,6),6-(8,8),16-(6)]
    40       2.850549       2.850549       2.850549    6[1-(0),6-(1,6),6-(6,16)]
    41       3.547701       3.547701       3.547701    6[1-(0),6-(1,6),6-(6,16)]
    42       3.483329       3.483329       3.483329    6[6-(1,6),6-(8,8),16-(6)]
    43       1.407663       1.407663       1.407663    6[6-(6,16),8-(60),8-(60)]
    44       4.118539       4.118539       4.118539    6[6-(6,16),8-(60),8-(60,60)]
    45       8.001455       8.001455       8.001455    6[6-(1,6),6-(8,8),16-(6)]
    46       8.098619       8.098619       8.098619    6[1-(0),6-(1,6),6-(6,16)]
    47        8.87836        8.87836        8.87836    6[1-(0),6-(1,6),6-(6,16)]
    48       9.362966       9.362966       9.362966    6[6-(1,6),6-(8,8),16-(6)]
    49       7.298231       7.298231       7.298231    6[6-(6,16),8-(60),8-(60)]
    50      10.283595      10.283595      10.283595    6[6-(6,16),8-(60),8-(60,60)]
    51      10.896943      10.896943      10.896943    6[6-(1,6),6-(8,8),16-(6)]
    52      11.490858      11.490858      11.490858    6[1-(0),6-(1,6),6-(6,16)]
    53      10.677109      10.677109      10.677109    6[1-(0),6-(1,6),6-(6,16)]
    54       9.488065       9.488065       9.488065    6[6-(1,6),6-(8,8),16-(6)]
    55      11.454421      11.454421      11.454421    6[6-(6,16),8-(60),8-(60)]
    56       8.376751       8.376751       8.376751    6[6-(6,16),8-(60),8-(60)]
    57       2.228699       2.228699       2.228699    6[6-(1,6),6-(8,8),16-(6)]
    58       2.850549       2.850549       2.850549    6[1-(0),6-(1,6),6-(6,16)]
    59       3.547701       3.547701       3.547701    6[1-(0),6-(1,6),6-(6,16)]
    60       3.483329       3.483329       3.483329    6[6-(1,6),6-(8,8),16-(6)]
    61       1.407663       1.407663       1.407663    6[6-(6,16),8-(60),8-(60)]
    62       4.118539       4.118539       4.118539    6[6-(6,16),8-(60),8-(60,60)]
    63       8.001455       8.001455       8.001455    6[6-(1,6),6-(8,8),16-(6)]
    64       8.098619       8.098619       8.098619    6[1-(0),6-(1,6),6-(6,16)]
    65        8.87836        8.87836        8.87836    6[1-(0),6-(1,6),6-(6,16)]
    66       9.362966       9.362966       9.362966    6[6-(1,6),6-(8,8),16-(6)]
    67       7.298231       7.298231       7.298231    6[6-(6,16),8-(60),8-(60)]
    68      10.283595      10.283595      10.283595    6[6-(6,16),8-(60),8-(60,60)]
    69       1.248557       1.248557       1.248557    6[6-(1,6),6-(8,8),16-(6)]
    70       0.654642       0.654642       0.654642    6[1-(0),6-(1,6),6-(6,16)]
    71       1.468391       1.468391       1.468391    6[1-(0),6-(1,6),6-(6,16)]
    72       2.657435       2.657435       2.657435    6[6-(1,6),6-(8,8),16-(6)]
    73       0.691079       0.691079       0.691079    6[6-(6,16),8-(60),8-(60)]
    74       3.768749       3.768749       3.768749    6[6-(6,16),8-(60),8-(60)]
    75       9.916801       9.916801       9.916801    6[6-(1,6),6-(8,8),16-(6)]
    76       9.294951       9.294951       9.294951    6[1-(0),6-(1,6),6-(6,16)]
    77       8.597799       8.597799       8.597799    6[1-(0),6-(1,6),6-(6,16)]
    78       8.662171       8.662171       8.662171    6[6-(1,6),6-(8,8),16-(6)]
    79      10.737837      10.737837      10.737837    6[6-(6,16),8-(60),8-(60)]
    80       8.026961       8.026961       8.026961    6[6-(6,16),8-(60),8-(60,60)]
    81       4.144045       4.144045       4.144045    6[6-(1,6),6-(8,8),16-(6)]
    82       4.046881       4.046881       4.046881    6[1-(0),6-(1,6),6-(6,16)]
    83        3.26714        3.26714        3.26714    6[1-(0),6-(1,6),6-(6,16)]
    84       2.782534       2.782534       2.782534    6[6-(1,6),6-(8,8),16-(6)]
    85       4.847269       4.847269       4.847269    6[6-(6,16),8-(60),8-(60)]
    86       1.861905       1.861905       1.861905    6[6-(6,16),8-(60),8-(60,60)]
    87       1.248557       1.248557       1.248557    6[6-(1,6),6-(8,8),16-(6)]
    88       0.654642       0.654642       0.654642    6[1-(0),6-(1,6),6-(6,16)]
    89       1.468391       1.468391       1.468391    6[1-(0),6-(1,6),6-(6,16)]
    90       2.657435       2.657435       2.657435    6[6-(1,6),6-(8,8),16-(6)]
    91       0.691079       0.691079       0.691079    6[6-(6,16),8-(60),8-(60)]
    92       3.768749       3.768749       3.768749    6[6-(6,16),8-(60),8-(60)]
    93       9.916801       9.916801       9.916801    6[6-(1,6),6-(8,8),16-(6)]
    94       9.294951       9.294951       9.294951    6[1-(0),6-(1,6),6-(6,16)]
    95       8.597799       8.597799       8.597799    6[1-(0),6-(1,6),6-(6,16)]
    96       8.662171       8.662171       8.662171    6[6-(1,6),6-(8,8),16-(6)]
    97      10.737837      10.737837      10.737837    6[6-(6,16),8-(60),8-(60)]
    98       8.026961       8.026961       8.026961    6[6-(6,16),8-(60),8-(60,60)]
    99       4.144045       4.144045       4.144045    6[6-(1,6),6-(8,8),16-(6)]
   100       4.046881       4.046881       4.046881    6[1-(0),6-(1,6),6-(6,16)]
   101        3.26714        3.26714        3.26714    6[1-(0),6-(1,6),6-(6,16)]
   102       2.782534       2.782534       2.782534    6[6-(1,6),6-(8,8),16-(6)]
   103       4.847269       4.847269       4.847269    6[6-(6,16),8-(60),8-(60)]
   104       1.861905       1.861905       1.861905    6[6-(6,16),8-(60),8-(60,60)]
   105        9.34997        9.34997        9.34997    16[6-(6,6),6-(6,6)]
   106       2.549462       2.549462       2.549462    16[6-(6,6),6-(6,6)]
   107       8.802208       8.802208       8.802208    16[6-(6,6),6-(6,6)]
   108        9.34997        9.34997        9.34997    16[6-(6,6),6-(6,6)]
   109       2.549462       2.549462       2.549462    16[6-(6,6),6-(6,6)]
   110       8.802208       8.802208       8.802208    16[6-(6,6),6-(6,6)]
   111        2.79553        2.79553        2.79553    16[6-(6,6),6-(6,6)]
   112       9.596038       9.596038       9.596038    16[6-(6,6),6-(6,6)]
   113       3.343292       3.343292       3.343292    16[6-(6,6),6-(6,6)]
   114        2.79553        2.79553        2.79553    16[6-(6,6),6-(6,6)]
   115       9.596038       9.596038       9.596038    16[6-(6,6),6-(6,6)]
   116       3.343292       3.343292       3.343292    16[6-(6,6),6-(6,6)]
   117      10.872652      10.872652      10.872652    8[6-(6,8),60-(8,8,8,8,8,8)]
   118       0.344932       0.344932       0.344932    8[6-(6,8),60-(8,8,8,8,8,8)]
   119       8.507923       8.507923       8.507923    8[6-(6,8),60-(8,8,8,8,8,8)]
   120        7.30066        7.30066        7.30066    8[6-(6,8),60-(8,8,8,8,8,8)]
   121        1.07852        1.07852        1.07852    8[6-(6,8),60-(8,8,8,8,8,8)]
   122       1.129531       1.129531       1.129531    8[6-(6,8),60-(8,8,8,8,8,8)]
   123       4.723385       4.723385       4.723385    8[6-(6,8),60-(8,8,8,8,8,8),60-(8,8,8,8,8,8)]
   124       4.067528       4.067528       4.067528    8[6-(6,8),60-(8,8,8,8,8,8)]
   125       7.040746       7.040746       7.040746    8[6-(6,8),60-(8,8,8,8,8,8)]
   126       7.043175       7.043175       7.043175    8[6-(6,8),60-(8,8,8,8,8,8)]
   127      10.561727      10.561727      10.561727    8[6-(6,8),60-(8,8,8,8,8,8)]
   128      10.782775      10.782775      10.782775    8[6-(6,8),60-(8,8,8,8,8,8),60-(8,8,8,8,8,8)]
   129      10.872652      10.872652      10.872652    8[6-(6,8),60-(8,8,8,8,8,8)]
   130       0.344932       0.344932       0.344932    8[6-(6,8),60-(8,8,8,8,8,8)]
   131       8.507923       8.507923       8.507923    8[6-(6,8),60-(8,8,8,8,8,8)]
   132        7.30066        7.30066        7.30066    8[6-(6,8),60-(8,8,8,8,8,8)]
   133        1.07852        1.07852        1.07852    8[6-(6,8),60-(8,8,8,8,8,8)]
   134       1.129531       1.129531       1.129531    8[6-(6,8),60-(8,8,8,8,8,8)]
   135       4.723385       4.723385       4.723385    8[6-(6,8),60-(8,8,8,8,8,8),60-(8,8,8,8,8,8)]
   136       4.067528       4.067528       4.067528    8[6-(6,8),60-(8,8,8,8,8,8)]
   137       7.040746       7.040746       7.040746    8[6-(6,8),60-(8,8,8,8,8,8)]
   138       7.043175       7.043175       7.043175    8[6-(6,8),60-(8,8,8,8,8,8)]
   139      10.561727      10.561727      10.561727    8[6-(6,8),60-(8,8,8,8,8,8)]
   140      10.782775      10.782775      10.782775    8[6-(6,8),60-(8,8,8,8,8,8),60-(8,8,8,8,8,8)]
   141       1.272848       1.272848       1.272848    8[6-(6,8),60-(8,8,8,8,8,8)]
   142      11.800568      11.800568      11.800568    8[6-(6,8),60-(8,8,8,8,8,8)]
   143       3.637577       3.637577       3.637577    8[6-(6,8),60-(8,8,8,8,8,8)]
   144        4.84484        4.84484        4.84484    8[6-(6,8),60-(8,8,8,8,8,8)]
   145       11.06698       11.06698       11.06698    8[6-(6,8),60-(8,8,8,8,8,8)]
   146      11.015969      11.015969      11.015969    8[6-(6,8),60-(8,8,8,8,8,8)]
   147       7.422115       7.422115       7.422115    8[6-(6,8),60-(8,8,8,8,8,8),60-(8,8,8,8,8,8)]
   148       8.077972       8.077972       8.077972    8[6-(6,8),60-(8,8,8,8,8,8)]
   149       5.104754       5.104754       5.104754    8[6-(6,8),60-(8,8,8,8,8,8)]
   150       5.102325       5.102325       5.102325    8[6-(6,8),60-(8,8,8,8,8,8)]
   151       1.583773       1.583773       1.583773    8[6-(6,8),60-(8,8,8,8,8,8)]
   152       1.362725       1.362725       1.362725    8[6-(6,8),60-(8,8,8,8,8,8),60-(8,8,8,8,8,8)]
   153       1.272848       1.272848       1.272848    8[6-(6,8),60-(8,8,8,8,8,8)]
   154      11.800568      11.800568      11.800568    8[6-(6,8),60-(8,8,8,8,8,8)]
   155       3.637577       3.637577       3.637577    8[6-(6,8),60-(8,8,8,8,8,8)]
   156        4.84484        4.84484        4.84484    8[6-(6,8),60-(8,8,8,8,8,8)]
   157       11.06698       11.06698       11.06698    8[6-(6,8),60-(8,8,8,8,8,8)]
   158      11.015969      11.015969      11.015969    8[6-(6,8),60-(8,8,8,8,8,8)]
   159       7.422115       7.422115       7.422115    8[6-(6,8),60-(8,8,8,8,8,8),60-(8,8,8,8,8,8)]
   160       8.077972       8.077972       8.077972    8[6-(6,8),60-(8,8,8,8,8,8)]
   161       5.104754       5.104754       5.104754    8[6-(6,8),60-(8,8,8,8,8,8)]
   162       5.102325       5.102325       5.102325    8[6-(6,8),60-(8,8,8,8,8,8)]
   163       1.583773       1.583773       1.583773    8[6-(6,8),60-(8,8,8,8,8,8)]
   164       1.362725       1.362725       1.362725    8[6-(6,8),60-(8,8,8,8,8,8),60-(8,8,8,8,8,8)]
