# Supplementary material for: A collection of forcefield precursors for metal–organic frameworks
Source: RSC Adv. 2019 Nov 13;9(63):36492–507. doi: 10.1039/c9ra07327b (PMC9075174; doi:10.1039/c9ra07327b)
Supplement: RA-009-C9RA07327B-s944 [file RA-009-C9RA07327B-s944.txt]

HAWYUB_clean

6.918000    0.000000    0.000000
0.000000    14.237000    0.000000
-1.774176    0.000000    15.282360

     1       3.215037       3.215037       3.215037    48[7-(6,6),8-(6),8-(6),8-(6),8-(6,48),8-(6,48)]
     2       5.387787       5.387787       5.387787    48[7-(6,6),8-(6),8-(6),8-(6),8-(6,48),8-(6,48)]
     3       1.928787       1.928787       1.928787    48[7-(6,6),8-(6),8-(6),8-(6),8-(6,48),8-(6,48)]
     4      -0.243963      -0.243963      -0.243963    48[7-(6,6),8-(6),8-(6),8-(6),8-(6,48),8-(6,48)]
     5       4.874198       4.874198       4.874198    1[6-(6,6)]
     6       4.435114       4.435114       4.435114    1[6-(6,7)]
     7        3.66151        3.66151        3.66151    1[6-(6,7)]
     8       4.030917       4.030917       4.030917    1[6-(6,6)]
     9       4.427127       4.427127       4.427127    1[6-(6,6)]
    10       3.086521       3.086521       3.086521    1[6-(6,6)]
    11       0.642663       0.642663       0.642663    1[6-(6,6)]
    12       3.728626       3.728626       3.728626    1[6-(6,6)]
    13        4.16771        4.16771        4.16771    1[6-(6,7)]
    14       4.941314       4.941314       4.941314    1[6-(6,7)]
    15       4.571907       4.571907       4.571907    1[6-(6,6)]
    16       4.175697       4.175697       4.175697    1[6-(6,6)]
    17       5.516303       5.516303       5.516303    1[6-(6,6)]
    18       1.042161       1.042161       1.042161    1[6-(6,6)]
    19       0.269626       0.269626       0.269626    1[6-(6,6)]
    20        0.70871        0.70871        0.70871    1[6-(6,7)]
    21       1.482314       1.482314       1.482314    1[6-(6,7)]
    22       1.112907       1.112907       1.112907    1[6-(6,6)]
    23       0.716697       0.716697       0.716697    1[6-(6,6)]
    24       2.057303       2.057303       2.057303    1[6-(6,6)]
    25       4.501161       4.501161       4.501161    1[6-(6,6)]
    26       1.415198       1.415198       1.415198    1[6-(6,6)]
    27       0.976114       0.976114       0.976114    1[6-(6,7)]
    28        0.20251        0.20251        0.20251    1[6-(6,7)]
    29       0.571917       0.571917       0.571917    1[6-(6,6)]
    30       0.968127       0.968127       0.968127    1[6-(6,6)]
    31      -0.372479      -0.372479      -0.372479    1[6-(6,6)]
    32       4.101663       4.101663       4.101663    1[6-(6,6)]
    33       4.738105       4.738105       4.738105    6[6-(6,6),8-(48),8-(48)]
    34       4.504688       4.504688       4.504688    6[6-(1,6),6-(1,6),6-(8,8)]
    35       4.620017       4.620017       4.620017    6[1-(0),6-(1,7),6-(6,6)]
    36       4.352362       4.352362       4.352362    6[1-(0),6-(1,6),7-(6,48)]
    37       3.890414       3.890414       3.890414    6[1-(0),6-(1,6),7-(6,48)]
    38       4.125074       4.125074       4.125074    6[1-(0),6-(1,7),6-(6,6)]
    39       4.938681       4.938681       4.938681    6[6-(6,6),8-(48),8-(48,48)]
    40       5.840349       5.840349       5.840349    6[6-(1,6),6-(1,6),6-(8,8)]
    41       5.327904       5.327904       5.327904    6[1-(0),6-(6,6),6-(6,6)]
    42       6.234892       6.234892       6.234892    6[6-(1,6),6-(1,6),6-(6,6)]
    43       3.984282       3.984282       3.984282    6[1-(0),6-(1,6),6-(6,6)]
    44       0.307899       0.307899       0.307899    6[1-(0),6-(1,6),6-(6,6)]
    45       3.864719       3.864719       3.864719    6[6-(6,6),8-(48),8-(48)]
    46       4.098136       4.098136       4.098136    6[6-(1,6),6-(1,6),6-(8,8)]
    47       3.982807       3.982807       3.982807    6[1-(0),6-(1,7),6-(6,6)]
    48       4.250462       4.250462       4.250462    6[1-(0),6-(1,6),7-(6,48)]
    49        4.71241        4.71241        4.71241    6[1-(0),6-(1,6),7-(6,48)]
    50        4.47775        4.47775        4.47775    6[1-(0),6-(1,7),6-(6,6)]
    51       3.664143       3.664143       3.664143    6[6-(6,6),8-(48),8-(48,48)]
    52       2.762475       2.762475       2.762475    6[6-(1,6),6-(1,6),6-(8,8)]
    53        3.27492        3.27492        3.27492    6[1-(0),6-(6,6),6-(6,6)]
    54       4.142108       4.142108       4.142108    6[6-(1,6),6-(1,6),6-(6,6)]
    55       4.618542       4.618542       4.618542    6[1-(0),6-(1,6),6-(6,6)]
    56       1.376925       1.376925       1.376925    6[1-(0),6-(1,6),6-(6,6)]
    57       0.405719       0.405719       0.405719    6[6-(6,6),8-(48),8-(48)]
    58       0.639136       0.639136       0.639136    6[6-(1,6),6-(1,6),6-(8,8)]
    59       0.523807       0.523807       0.523807    6[1-(0),6-(1,7),6-(6,6)]
    60       0.791462       0.791462       0.791462    6[1-(0),6-(1,6),7-(6,48)]
    61        1.25341        1.25341        1.25341    6[1-(0),6-(1,6),7-(6,48)]
    62        1.01875        1.01875        1.01875    6[1-(0),6-(1,7),6-(6,6)]
    63       0.205143       0.205143       0.205143    6[6-(6,6),8-(48),8-(48,48)]
    64      -0.696525      -0.696525      -0.696525    6[6-(1,6),6-(1,6),6-(8,8)]
    65       -0.18408       -0.18408       -0.18408    6[1-(0),6-(6,6),6-(6,6)]
    66       0.683108       0.683108       0.683108    6[6-(1,6),6-(1,6),6-(6,6)]
    67       1.159542       1.159542       1.159542    6[1-(0),6-(1,6),6-(6,6)]
    68       4.835925       4.835925       4.835925    6[1-(0),6-(1,6),6-(6,6)]
    69       1.279105       1.279105       1.279105    6[6-(6,6),8-(48),8-(48)]
    70       1.045688       1.045688       1.045688    6[6-(1,6),6-(1,6),6-(8,8)]
    71       1.161017       1.161017       1.161017    6[1-(0),6-(1,7),6-(6,6)]
    72       0.893362       0.893362       0.893362    6[1-(0),6-(1,6),7-(6,48)]
    73       0.431414       0.431414       0.431414    6[1-(0),6-(1,6),7-(6,48)]
    74       0.666074       0.666074       0.666074    6[1-(0),6-(1,7),6-(6,6)]
    75       1.479681       1.479681       1.479681    6[6-(6,6),8-(48),8-(48,48)]
    76       2.381349       2.381349       2.381349    6[6-(1,6),6-(1,6),6-(8,8)]
    77       1.868904       1.868904       1.868904    6[1-(0),6-(6,6),6-(6,6)]
    78       2.775892       2.775892       2.775892    6[6-(1,6),6-(1,6),6-(6,6)]
    79       0.525282       0.525282       0.525282    6[1-(0),6-(1,6),6-(6,6)]
    80       3.766899       3.766899       3.766899    6[1-(0),6-(1,6),6-(6,6)]
    81       3.981796       3.981796       3.981796    7[6-(1,6),6-(1,6),48-(8,8,8,8,8)]
    82       4.621028       4.621028       4.621028    7[6-(1,6),6-(1,6),48-(8,8,8,8,8)]
    83       1.162028       1.162028       1.162028    7[6-(1,6),6-(1,6),48-(8,8,8,8,8)]
    84       0.522796       0.522796       0.522796    7[6-(1,6),6-(1,6),48-(8,8,8,8,8)]
    85       4.140116       4.140116       4.140116    8[6-(6,8),48-(7,8,8,8,8)]
    86       5.556564       5.556564       5.556564    8[6-(6,8),48-(7,8,8,8,8)]
    87       5.343953       5.343953       5.343953    8[6-(6,8),48-(7,8,8,8,8),48-(7,8,8,8,8)]
    88       3.726556       3.726556       3.726556    8[6-(6,8),48-(7,8,8,8,8)]
    89       4.462708       4.462708       4.462708    8[6-(6,8),48-(7,8,8,8,8)]
    90        3.04626        3.04626        3.04626    8[6-(6,8),48-(7,8,8,8,8)]
    91       3.258871       3.258871       3.258871    8[6-(6,8),48-(7,8,8,8,8),48-(7,8,8,8,8)]
    92       4.876268       4.876268       4.876268    8[6-(6,8),48-(7,8,8,8,8)]
    93       1.003708       1.003708       1.003708    8[6-(6,8),48-(7,8,8,8,8)]
    94       -0.41274       -0.41274       -0.41274    8[6-(6,8),48-(7,8,8,8,8)]
    95      -0.200129      -0.200129      -0.200129    8[6-(6,8),48-(7,8,8,8,8),48-(7,8,8,8,8)]
    96       1.417268       1.417268       1.417268    8[6-(6,8),48-(7,8,8,8,8)]
    97       0.681116       0.681116       0.681116    8[6-(6,8),48-(7,8,8,8,8)]
    98       2.097564       2.097564       2.097564    8[6-(6,8),48-(7,8,8,8,8)]
    99       1.884953       1.884953       1.884953    8[6-(6,8),48-(7,8,8,8,8),48-(7,8,8,8,8)]
   100       0.267556       0.267556       0.267556    8[6-(6,8),48-(7,8,8,8,8)]
