# Supplementary material for: A collection of forcefield precursors for metal–organic frameworks
Source: RSC Adv. 2019 Nov 13;9(63):36492–507. doi: 10.1039/c9ra07327b (PMC9075174; doi:10.1039/c9ra07327b)
Supplement: RA-009-C9RA07327B-s945 [file RA-009-C9RA07327B-s945.txt]

HAWZEM_clean

11.675500    0.000000    0.000000
0.000000    12.252100    0.000000
-5.681457    0.000000    11.128391

     1       -0.56782       -0.56782       -0.56782    29[7-(6,6),7-(6,6),8-(6),8-(6)]
     2       3.564841       3.564841       3.564841    29[7-(6,6),7-(6,6),8-(6),8-(6)]
     3       6.561863       6.561863       6.561863    29[7-(6,6),7-(6,6),8-(6),8-(6)]
     4       2.429202       2.429202       2.429202    29[7-(6,6),7-(6,6),8-(6),8-(6)]
     5       0.467905       0.467905       0.467905    1[6-(6,6)]
     6        1.34746        1.34746        1.34746    1[6-(6,7)]
     7       4.467601       4.467601       4.467601    1[6-(6,7)]
     8       3.726292       3.726292       3.726292    1[6-(6,6)]
     9       2.529116       2.529116       2.529116    1[6-(6,6)]
    10       1.649562       1.649562       1.649562    1[6-(6,7)]
    11       -1.47058       -1.47058       -1.47058    1[6-(6,7)]
    12      -0.729271      -0.729271      -0.729271    1[6-(6,6)]
    13       -3.90659       -3.90659       -3.90659    1[6-(6,6)]
    14      -3.853815      -3.853815      -3.853815    1[6-(6,7)]
    15       0.023417       0.023417       0.023417    1[6-(6,6)]
    16      -0.048174      -0.048174      -0.048174    1[6-(6,7)]
    17       1.222154       1.222154       1.222154    1[6-(6,6)]
    18        1.16938        1.16938        1.16938    1[6-(6,7)]
    19      -2.707852      -2.707852      -2.707852    1[6-(6,6)]
    20      -2.636262      -2.636262      -2.636262    1[6-(6,7)]
    21       9.900633       9.900633       9.900633    1[6-(6,6)]
    22       9.847858       9.847858       9.847858    1[6-(6,7)]
    23       5.970626       5.970626       5.970626    1[6-(6,6)]
    24       6.042217       6.042217       6.042217    1[6-(6,7)]
    25       4.771889       4.771889       4.771889    1[6-(6,6)]
    26       4.824663       4.824663       4.824663    1[6-(6,7)]
    27       8.701895       8.701895       8.701895    1[6-(6,6)]
    28       8.630305       8.630305       8.630305    1[6-(6,7)]
    29       5.526138       5.526138       5.526138    1[6-(6,6)]
    30       4.646583       4.646583       4.646583    1[6-(6,7)]
    31       1.526442       1.526442       1.526442    1[6-(6,7)]
    32       2.267751       2.267751       2.267751    1[6-(6,6)]
    33       3.464927       3.464927       3.464927    1[6-(6,6)]
    34       4.344481       4.344481       4.344481    1[6-(6,7)]
    35      -4.210877      -4.210877      -4.210877    1[6-(6,7)]
    36       6.723314       6.723314       6.723314    1[6-(6,6)]
    37       1.427392       1.427392       1.427392    6[6-(6,6),8-(0),8-(29)]
    38       1.286674       1.286674       1.286674    6[1-(0),6-(1,7),6-(6,6)]
    39       1.817378       1.817378       1.817378    6[1-(0),6-(1,6),7-(6,29)]
    40       1.993431       1.993431       1.993431    6[6-(1,6),6-(1,6),6-(8,8)]
    41        3.65773        3.65773        3.65773    6[1-(0),6-(1,6),7-(6,29)]
    42       3.207363       3.207363       3.207363    6[1-(0),6-(1,7),6-(6,6)]
    43       1.569629       1.569629       1.569629    6[6-(6,6),8-(0),8-(29)]
    44       1.710347       1.710347       1.710347    6[1-(0),6-(1,7),6-(6,6)]
    45       1.179644       1.179644       1.179644    6[1-(0),6-(1,6),7-(6,29)]
    46       1.003591       1.003591       1.003591    6[6-(1,6),6-(1,6),6-(8,8)]
    47      -0.660708      -0.660708      -0.660708    6[1-(0),6-(1,6),7-(6,29)]
    48      -0.210341      -0.210341      -0.210341    6[1-(0),6-(1,7),6-(6,6)]
    49      -1.957999      -1.957999      -1.957999    6[6-(6,6),8-(0),8-(29)]
    50      -1.928354      -1.928354      -1.928354    6[6-(1,6),6-(1,6),6-(8,8)]
    51      -3.099581      -3.099581      -3.099581    6[1-(0),6-(1,7),6-(6,6)]
    52      -3.059411      -3.059411      -3.059411    6[1-(0),6-(1,6),7-(6,29)]
    53      -0.788026      -0.788026      -0.788026    6[1-(0),6-(1,7),6-(6,6)]
    54      -0.835835      -0.835835      -0.835835    6[1-(0),6-(1,6),7-(6,29)]
    55      -0.726436      -0.726436      -0.726436    6[6-(6,6),8-(0),8-(29)]
    56      -0.756082      -0.756082      -0.756082    6[6-(1,6),6-(1,6),6-(8,8)]
    57       0.415145       0.415145       0.415145    6[1-(0),6-(1,7),6-(6,6)]
    58       0.374975       0.374975       0.374975    6[1-(0),6-(1,6),7-(6,29)]
    59      -1.896409      -1.896409      -1.896409    6[1-(0),6-(1,7),6-(6,6)]
    60      -1.848601      -1.848601      -1.848601    6[1-(0),6-(1,6),7-(6,29)]
    61       7.952042       7.952042       7.952042    6[6-(6,6),8-(0),8-(29)]
    62       7.922397       7.922397       7.922397    6[6-(1,6),6-(1,6),6-(8,8)]
    63       9.093624       9.093624       9.093624    6[1-(0),6-(1,7),6-(6,6)]
    64       9.053454       9.053454       9.053454    6[1-(0),6-(1,6),7-(6,29)]
    65       6.782069       6.782069       6.782069    6[1-(0),6-(1,7),6-(6,6)]
    66       6.829878       6.829878       6.829878    6[1-(0),6-(1,6),7-(6,29)]
    67       6.720479       6.720479       6.720479    6[6-(6,6),8-(0),8-(29)]
    68       6.750125       6.750125       6.750125    6[6-(1,6),6-(1,6),6-(8,8)]
    69       5.578898       5.578898       5.578898    6[1-(0),6-(1,7),6-(6,6)]
    70       5.619068       5.619068       5.619068    6[1-(0),6-(1,6),7-(6,29)]
    71       7.890452       7.890452       7.890452    6[1-(0),6-(1,7),6-(6,6)]
    72       7.842644       7.842644       7.842644    6[1-(0),6-(1,6),7-(6,29)]
    73       4.566651       4.566651       4.566651    6[6-(6,6),8-(0),8-(29)]
    74       4.707369       4.707369       4.707369    6[1-(0),6-(1,7),6-(6,6)]
    75       4.176665       4.176665       4.176665    6[1-(0),6-(1,6),7-(6,29)]
    76       4.000612       4.000612       4.000612    6[6-(1,6),6-(1,6),6-(8,8)]
    77       2.336313       2.336313       2.336313    6[1-(0),6-(1,6),7-(6,29)]
    78        2.78668        2.78668        2.78668    6[1-(0),6-(1,7),6-(6,6)]
    79       4.424414       4.424414       4.424414    6[6-(6,6),8-(0),8-(29)]
    80       4.283696       4.283696       4.283696    6[1-(0),6-(1,7),6-(6,6)]
    81       4.814399       4.814399       4.814399    6[1-(0),6-(1,6),7-(6,29)]
    82       4.990452       4.990452       4.990452    6[6-(1,6),6-(1,6),6-(8,8)]
    83       6.654751       6.654751       6.654751    6[1-(0),6-(1,6),7-(6,29)]
    84       6.204384       6.204384       6.204384    6[1-(0),6-(1,7),6-(6,6)]
    85       2.978608       2.978608       2.978608    7[6-(1,6),6-(1,6),29-(7,8,8)]
    86       0.018413       0.018413       0.018413    7[6-(1,6),6-(1,6),29-(7,8,8)]
    87      -1.958494      -1.958494      -1.958494    7[6-(1,6),6-(1,6),29-(7,8,8)]
    88      -0.725942      -0.725942      -0.725942    7[6-(1,6),6-(1,6),29-(7,8,8)]
    89       7.952537       7.952537       7.952537    7[6-(1,6),6-(1,6),29-(7,8,8)]
    90       6.719985       6.719985       6.719985    7[6-(1,6),6-(1,6),29-(7,8,8)]
    91       3.015435       3.015435       3.015435    7[6-(1,6),6-(1,6),29-(7,8,8)]
    92        5.97563        5.97563        5.97563    7[6-(1,6),6-(1,6),29-(7,8,8)]
    93        0.17395        0.17395        0.17395    8[6-(6,8),29-(7,7,8)]
    94       2.170855       2.170855       2.170855    8[6-(6,8)]
    95       2.823072       2.823072       2.823072    8[6-(6,8),29-(7,7,8)]
    96       0.826166       0.826166       0.826166    8[6-(6,8)]
    97      -3.038481      -3.038481      -3.038481    8[6-(6,8)]
    98      -0.832159      -0.832159      -0.832159    8[6-(6,8),29-(7,7,8)]
    99       0.354046       0.354046       0.354046    8[6-(6,8)]
   100      -1.852276      -1.852276      -1.852276    8[6-(6,8),29-(7,7,8)]
   101       9.032524       9.032524       9.032524    8[6-(6,8)]
   102       6.826202       6.826202       6.826202    8[6-(6,8),29-(7,7,8)]
   103       5.639997       5.639997       5.639997    8[6-(6,8)]
   104       7.846319       7.846319       7.846319    8[6-(6,8),29-(7,7,8)]
   105       5.820093       5.820093       5.820093    8[6-(6,8),29-(7,7,8)]
   106       3.823188       3.823188       3.823188    8[6-(6,8)]
   107       3.170971       3.170971       3.170971    8[6-(6,8),29-(7,7,8)]
   108       5.167877       5.167877       5.167877    8[6-(6,8)]
