# Supplementary material for: A collection of forcefield precursors for metal–organic frameworks
Source: RSC Adv. 2019 Nov 13;9(63):36492–507. doi: 10.1039/c9ra07327b (PMC9075174; doi:10.1039/c9ra07327b)
Supplement: RA-009-C9RA07327B-s946 [file RA-009-C9RA07327B-s946.txt]

HAXJEX_clean

11.019200    0.000000    0.000000
-0.128410    11.018452    0.000000
-0.491774    -0.497538    17.024433

     1       4.615395       4.615395       4.615395    30[8-(30,30,30),8-(6),8-(6),8-(6)]
     2       8.861453       8.861453       8.861453    30[7-(6,6),7-(6,6),8-(30,30,30),8-(6),8-(6)]
     3       3.382009       3.382009       3.382009    30[8-(30,30,30),8-(6),8-(6),8-(6)]
     4       7.502397       7.502397       7.502397    30[7-(6,6),7-(6,6),8-(30,30,30),8-(6),8-(6)]
     5       5.783621       5.783621       5.783621    30[8-(30,30,30),8-(6),8-(6),8-(6)]
     6       1.537563       1.537563       1.537563    30[7-(6,6),7-(6,6),8-(30,30,30),8-(6),8-(6)]
     7       7.017007       7.017007       7.017007    30[8-(30,30,30),8-(6),8-(6),8-(6)]
     8       2.896619       2.896619       2.896619    30[7-(6,6),7-(6,6),8-(30,30,30),8-(6),8-(6)]
     9       6.072128       6.072128       6.072128    1[6-(6,6)]
    10       7.432058       7.432058       7.432058    1[6-(6,6)]
    11       7.330944       7.330944       7.330944    1[6-(6,6)]
    12      -0.085162      -0.085162      -0.085162    1[6-(6,6)]
    13       9.584735       9.584735       9.584735    1[6-(6,6)]
    14        6.94216        6.94216        6.94216    1[6-(6,6)]
    15       7.510642       7.510642       7.510642    1[6-(6,6)]
    16       8.600523       8.600523       8.600523    1[6-(6,6)]
    17       0.131582       0.131582       0.131582    1[6-(6,6)]
    18       7.752973       7.752973       7.752973    1[6-(6,7)]
    19      10.396425      10.396425      10.396425    1[6-(6,7)]
    20       3.553883       3.553883       3.553883    1[6-(6,6)]
    21       1.779263       1.779263       1.779263    1[6-(6,6)]
    22      -0.222063      -0.222063      -0.222063    1[6-(6,6)]
    23       1.981421       1.981421       1.981421    1[6-(6,6)]
    24       2.300732       2.300732       2.300732    1[6-(6,6)]
    25       7.819391       7.819391       7.819391    1[6-(6,6)]
    26       5.667948       5.667948       5.667948    1[6-(6,6)]
    27       3.519044       3.519044       3.519044    1[6-(6,6)]
    28       2.939635       2.939635       2.939635    1[6-(6,6)]
    29       8.572752       8.572752       8.572752    1[6-(6,7)]
    30       5.211394       5.211394       5.211394    1[6-(6,7)]
    31       4.326888       4.326888       4.326888    1[6-(6,6)]
    32       2.966958       2.966958       2.966958    1[6-(6,6)]
    33       3.068072       3.068072       3.068072    1[6-(6,6)]
    34      10.484178      10.484178      10.484178    1[6-(6,6)]
    35       0.814281       0.814281       0.814281    1[6-(6,6)]
    36       3.456856       3.456856       3.456856    1[6-(6,6)]
    37       2.888374       2.888374       2.888374    1[6-(6,6)]
    38       1.798493       1.798493       1.798493    1[6-(6,6)]
    39      10.267434      10.267434      10.267434    1[6-(6,6)]
    40       2.646043       2.646043       2.646043    1[6-(6,7)]
    41       0.002591       0.002591       0.002591    1[6-(6,7)]
    42       6.845133       6.845133       6.845133    1[6-(6,6)]
    43       8.619753       8.619753       8.619753    1[6-(6,6)]
    44      10.621079      10.621079      10.621079    1[6-(6,6)]
    45       8.417595       8.417595       8.417595    1[6-(6,6)]
    46       8.098284       8.098284       8.098284    1[6-(6,6)]
    47       2.579625       2.579625       2.579625    1[6-(6,6)]
    48       4.731068       4.731068       4.731068    1[6-(6,6)]
    49       6.879972       6.879972       6.879972    1[6-(6,6)]
    50       7.459381       7.459381       7.459381    1[6-(6,6)]
    51       1.826264       1.826264       1.826264    1[6-(6,7)]
    52       5.187622       5.187622       5.187622    1[6-(6,7)]
    53       7.447594       7.447594       7.447594    6[6-(1,6),6-(1,6),6-(8,8)]
    54        6.42461        6.42461        6.42461    6[1-(0),6-(6,6),6-(6,6)]
    55       8.035963       8.035963       8.035963    6[6-(6,6),8-(30),8-(30)]
    56       6.625009       6.625009       6.625009    6[6-(1,6),6-(1,6),6-(8,8)]
    57       7.237909       7.237909       7.237909    6[1-(0),6-(6,6),6-(6,6)]
    58       5.780148       5.780148       5.780148    6[6-(6,6),8-(0),8-(30)]
    59       6.747002       6.747002       6.747002    6[6-(1,6),6-(1,6),6-(8,8)]
    60       7.161665       7.161665       7.161665    6[1-(0),6-(6,6),6-(6,6)]
    61       6.562385       6.562385       6.562385    6[6-(6,6),8-(30),8-(30)]
    62      10.617989      10.617989      10.617989    6[1-(0),6-(1,6),6-(6,6)]
    63       9.302201       9.302201       9.302201    6[1-(0),6-(1,6),6-(6,6)]
    64       7.315737       7.315737       7.315737    6[1-(0),6-(1,6),6-(1,7)]
    65       7.670165       7.670165       7.670165    6[1-(0),6-(1,6),6-(6,6)]
    66       8.715486       8.715486       8.715486    6[1-(0),6-(1,6),6-(6,6)]
    67      10.752321      10.752321      10.752321    6[1-(0),6-(1,6),6-(1,7)]
    68       8.258382       8.258382       8.258382    6[6-(1,6),6-(1,6),6-(6,7)]
    69      10.002371      10.002371      10.002371    6[6-(1,6),6-(1,6),6-(6,7)]
    70       7.522707       7.522707       7.522707    6[1-(0),6-(1,6),7-(6,30)]
    71       9.547119       9.547119       9.547119    6[6-(6,6),6-(6,7),7-(6,30)]
    72      10.284327      10.284327      10.284327    6[1-(0),6-(1,6),7-(6,30)]
    73       8.933519       8.933519       8.933519    6[6-(6,6),6-(6,7),7-(6,30)]
    74       0.586538       0.586538       0.586538    6[6-(1,6),6-(1,6),6-(8,8)]
    75       2.809006       2.809006       2.809006    6[1-(0),6-(6,6),6-(6,6)]
    76       10.39666       10.39666       10.39666    6[6-(6,6),8-(30),8-(30)]
    77       1.654371       1.654371       1.654371    6[6-(1,6),6-(1,6),6-(8,8)]
    78        1.74823        1.74823        1.74823    6[1-(0),6-(6,6),6-(6,6)]
    79       1.608374       1.608374       1.608374    6[6-(6,6),8-(0),8-(30)]
    80       2.870092       2.870092       2.870092    6[6-(1,6),6-(1,6),6-(8,8)]
    81       0.551417       0.551417       0.551417    6[1-(0),6-(6,6),6-(6,6)]
    82       4.162781       4.162781       4.162781    6[6-(6,6),8-(30),8-(30)]
    83       2.967653       2.967653       2.967653    6[1-(0),6-(1,6),6-(6,6)]
    84       3.158483       3.158483       3.158483    6[1-(0),6-(1,6),6-(6,6)]
    85       7.265223       7.265223       7.265223    6[1-(0),6-(1,6),6-(1,7)]
    86       5.998921       5.998921       5.998921    6[1-(0),6-(1,6),6-(6,6)]
    87       3.881199       3.881199       3.881199    6[1-(0),6-(1,6),6-(6,6)]
    88       3.533391       3.533391       3.533391    6[1-(0),6-(1,6),6-(1,7)]
    89       5.198899       5.198899       5.198899    6[6-(1,6),6-(1,6),6-(6,7)]
    90       3.670223       3.670223       3.670223    6[6-(1,6),6-(1,6),6-(6,7)]
    91       7.707044       7.707044       7.707044    6[1-(0),6-(1,6),7-(6,30)]
    92       4.957087       4.957087       4.957087    6[6-(6,6),6-(6,7),7-(6,30)]
    93       4.828538       4.828538       4.828538    6[1-(0),6-(1,6),7-(6,30)]
    94       5.733441       5.733441       5.733441    6[6-(6,6),6-(6,7),7-(6,30)]
    95       2.951422       2.951422       2.951422    6[6-(1,6),6-(1,6),6-(8,8)]
    96       3.974406       3.974406       3.974406    6[1-(0),6-(6,6),6-(6,6)]
    97       2.363053       2.363053       2.363053    6[6-(6,6),8-(30),8-(30)]
    98       3.774007       3.774007       3.774007    6[6-(1,6),6-(1,6),6-(8,8)]
    99       3.161107       3.161107       3.161107    6[1-(0),6-(6,6),6-(6,6)]
   100       4.618868       4.618868       4.618868    6[6-(6,6),8-(0),8-(30)]
   101       3.652014       3.652014       3.652014    6[6-(1,6),6-(1,6),6-(8,8)]
   102       3.237351       3.237351       3.237351    6[1-(0),6-(6,6),6-(6,6)]
   103       3.836631       3.836631       3.836631    6[6-(6,6),8-(30),8-(30)]
   104      -0.218973      -0.218973      -0.218973    6[1-(0),6-(1,6),6-(6,6)]
   105       1.096815       1.096815       1.096815    6[1-(0),6-(1,6),6-(6,6)]
   106       3.083279       3.083279       3.083279    6[1-(0),6-(1,6),6-(1,7)]
   107       2.728851       2.728851       2.728851    6[1-(0),6-(1,6),6-(6,6)]
   108        1.68353        1.68353        1.68353    6[1-(0),6-(1,6),6-(6,6)]
   109      -0.353305      -0.353305      -0.353305    6[1-(0),6-(1,6),6-(1,7)]
   110       2.140634       2.140634       2.140634    6[6-(1,6),6-(1,6),6-(6,7)]
   111       0.396645       0.396645       0.396645    6[6-(1,6),6-(1,6),6-(6,7)]
   112       2.876309       2.876309       2.876309    6[1-(0),6-(1,6),7-(6,30)]
   113       0.851897       0.851897       0.851897    6[6-(6,6),6-(6,7),7-(6,30)]
   114       0.114689       0.114689       0.114689    6[1-(0),6-(1,6),7-(6,30)]
   115       1.465497       1.465497       1.465497    6[6-(6,6),6-(6,7),7-(6,30)]
   116       9.812478       9.812478       9.812478    6[6-(1,6),6-(1,6),6-(8,8)]
   117        7.59001        7.59001        7.59001    6[1-(0),6-(6,6),6-(6,6)]
   118       0.002356       0.002356       0.002356    6[6-(6,6),8-(30),8-(30)]
   119       8.744645       8.744645       8.744645    6[6-(1,6),6-(1,6),6-(8,8)]
   120       8.650786       8.650786       8.650786    6[1-(0),6-(6,6),6-(6,6)]
   121       8.790642       8.790642       8.790642    6[6-(6,6),8-(0),8-(30)]
   122       7.528924       7.528924       7.528924    6[6-(1,6),6-(1,6),6-(8,8)]
   123       9.847599       9.847599       9.847599    6[1-(0),6-(6,6),6-(6,6)]
   124       6.236235       6.236235       6.236235    6[6-(6,6),8-(30),8-(30)]
   125       7.431363       7.431363       7.431363    6[1-(0),6-(1,6),6-(6,6)]
   126       7.240533       7.240533       7.240533    6[1-(0),6-(1,6),6-(6,6)]
   127       3.133793       3.133793       3.133793    6[1-(0),6-(1,6),6-(1,7)]
   128       4.400095       4.400095       4.400095    6[1-(0),6-(1,6),6-(6,6)]
   129       6.517817       6.517817       6.517817    6[1-(0),6-(1,6),6-(6,6)]
   130       6.865625       6.865625       6.865625    6[1-(0),6-(1,6),6-(1,7)]
   131       5.200117       5.200117       5.200117    6[6-(1,6),6-(1,6),6-(6,7)]
   132       6.728793       6.728793       6.728793    6[6-(1,6),6-(1,6),6-(6,7)]
   133       2.691972       2.691972       2.691972    6[1-(0),6-(1,6),7-(6,30)]
   134       5.441929       5.441929       5.441929    6[6-(6,6),6-(6,7),7-(6,30)]
   135       5.570478       5.570478       5.570478    6[1-(0),6-(1,6),7-(6,30)]
   136       4.665575       4.665575       4.665575    6[6-(6,6),6-(6,7),7-(6,30)]
   137       9.695226       9.695226       9.695226    7[6-(1,6),6-(6,6),30-(7,8,8,8)]
   138       8.561829       8.561829       8.561829    7[6-(1,6),6-(6,6),30-(7,8,8,8)]
   139       5.531345       5.531345       5.531345    7[6-(1,6),6-(6,6),30-(7,8,8,8)]
   140       6.983563       6.983563       6.983563    7[6-(1,6),6-(6,6),30-(7,8,8,8)]
   141        0.70379        0.70379        0.70379    7[6-(1,6),6-(6,6),30-(7,8,8,8)]
   142       1.837187       1.837187       1.837187    7[6-(1,6),6-(6,6),30-(7,8,8,8)]
   143       4.867671       4.867671       4.867671    7[6-(1,6),6-(6,6),30-(7,8,8,8)]
   144       3.415453       3.415453       3.415453    7[6-(1,6),6-(6,6),30-(7,8,8,8)]
   145       4.970099       4.970099       4.970099    8[6-(6,8),30-(8,8,8)]
   146       6.240975       6.240975       6.240975    8[6-(6,8)]
   147       8.470779       8.470779       8.470779    8[6-(6,8),30-(7,7,8,8)]
   148       7.979198       7.979198       7.979198    8[6-(6,8),30-(7,7,8,8)]
   149       6.166382       6.166382       6.166382    8[6-(6,8),30-(8,8,8)]
   150       6.839036       6.839036       6.839036    8[6-(6,8),30-(8,8,8)]
   151       2.534358       2.534358       2.534358    8[6-(6,8),30-(8,8,8)]
   152       0.764069       0.764069       0.764069    8[6-(6,8)]
   153       9.431218       9.431218       9.431218    8[6-(6,8),30-(7,7,8,8)]
   154      10.397687      10.397687      10.397687    8[6-(6,8),30-(7,7,8,8)]
   155       5.154066       5.154066       5.154066    8[6-(6,8),30-(8,8,8)]
   156       4.140295       4.140295       4.140295    8[6-(6,8),30-(8,8,8)]
   157       5.428917       5.428917       5.428917    8[6-(6,8),30-(8,8,8)]
   158       4.158041       4.158041       4.158041    8[6-(6,8)]
   159       1.928237       1.928237       1.928237    8[6-(6,8),30-(7,7,8,8)]
   160       2.419818       2.419818       2.419818    8[6-(6,8),30-(7,7,8,8)]
   161       4.232634       4.232634       4.232634    8[6-(6,8),30-(8,8,8)]
   162        3.55998        3.55998        3.55998    8[6-(6,8),30-(8,8,8)]
   163       7.864658       7.864658       7.864658    8[6-(6,8),30-(8,8,8)]
   164       9.634947       9.634947       9.634947    8[6-(6,8)]
   165       0.967798       0.967798       0.967798    8[6-(6,8),30-(7,7,8,8)]
   166       0.001329       0.001329       0.001329    8[6-(6,8),30-(7,7,8,8)]
   167        5.24495        5.24495        5.24495    8[6-(6,8),30-(8,8,8)]
   168       6.258721       6.258721       6.258721    8[6-(6,8),30-(8,8,8)]
   169        3.06665        3.06665        3.06665    8[30-(7,7,8,8),30-(7,7,8,8),30-(8,8,8),30-(8,8,8)]
   170       7.332366       7.332366       7.332366    8[30-(7,7,8,8),30-(7,7,8,8),30-(8,8,8),30-(8,8,8)]
