# Supplementary material for: A collection of forcefield precursors for metal–organic frameworks
Source: RSC Adv. 2019 Nov 13;9(63):36492–507. doi: 10.1039/c9ra07327b (PMC9075174; doi:10.1039/c9ra07327b)
Supplement: RA-009-C9RA07327B-s947 [file RA-009-C9RA07327B-s947.txt]

HAXMUP_clean

10.063100    0.000000    0.000000
-3.354332    14.123744    0.000000
3.354357    7.061863    12.231519

     1        2.71505        2.71505        2.71505    29[7-(6,6),7-(6,6),8-(6,29),8-(6,29)]
     2       9.423771       9.423771       9.423771    29[7-(6,6),7-(6,6),8-(6,29),8-(6,29)]
     3       6.069402       6.069402       6.069402    29[7-(6,6),7-(6,6),8-(6,29),8-(6,29)]
     4       7.348075       7.348075       7.348075    29[7-(6,6),7-(6,6),8-(6,29),8-(6,29)]
     5       0.639354       0.639354       0.639354    29[7-(6,6),7-(6,6),8-(6,29),8-(6,29)]
     6       3.993723       3.993723       3.993723    29[7-(6,6),7-(6,6),8-(6,29),8-(6,29)]
     7       4.656215       4.656215       4.656215    1[6-(7,7)]
     8       1.234756       1.234756       1.234756    1[6-(6,6)]
     9        0.96004        0.96004        0.96004    1[6-(6,7)]
    10      -0.630268      -0.630268      -0.630268    1[7-(1,6)]
    11        0.89731        0.89731        0.89731    1[7-(1,6)]
    12       7.220608       7.220608       7.220608    1[6-(1,1,8)]
    13       2.373916       2.373916       2.373916    1[6-(1,1,8)]
    14       5.919452       5.919452       5.919452    1[6-(1,1,8)]
    15       1.301848       1.301848       1.301848    1[6-(7,7)]
    16       7.943504       7.943504       7.943504    1[6-(6,6)]
    17       7.668774       7.668774       7.668774    1[6-(6,7)]
    18        2.72408        2.72408        2.72408    1[7-(1,6)]
    19       4.251657       4.251657       4.251657    1[7-(1,6)]
    20       10.57498       10.57498       10.57498    1[6-(1,1,8)]
    21       9.082622       9.082622       9.082622    1[6-(1,1,8)]
    22        9.27382        9.27382        9.27382    1[6-(1,1,8)]
    23       8.010576       8.010576       8.010576    1[6-(7,7)]
    24       4.589117       4.589117       4.589117    1[6-(6,6)]
    25       4.314395       4.314395       4.314395    1[6-(6,7)]
    26       6.078456       6.078456       6.078456    1[7-(1,6)]
    27       7.606037       7.606037       7.606037    1[7-(1,6)]
    28       3.866267       3.866267       3.866267    1[6-(1,1,8)]
    29       5.728268       5.728268       5.728268    1[6-(1,1,8)]
    30       2.565106       2.565106       2.565106    1[6-(1,1,8)]
    31        5.40691        5.40691        5.40691    1[6-(7,7)]
    32       8.828369       8.828369       8.828369    1[6-(6,6)]
    33       9.103085       9.103085       9.103085    1[6-(6,7)]
    34      10.693393      10.693393      10.693393    1[7-(1,6)]
    35       9.165815       9.165815       9.165815    1[7-(1,6)]
    36       2.842517       2.842517       2.842517    1[6-(1,1,8)]
    37       7.689209       7.689209       7.689209    1[6-(1,1,8)]
    38       4.143673       4.143673       4.143673    1[6-(1,1,8)]
    39       8.761277       8.761277       8.761277    1[6-(7,7)]
    40       2.119621       2.119621       2.119621    1[6-(6,6)]
    41       2.394351       2.394351       2.394351    1[6-(6,7)]
    42       7.339045       7.339045       7.339045    1[7-(1,6)]
    43       5.811468       5.811468       5.811468    1[7-(1,6)]
    44      -0.511855      -0.511855      -0.511855    1[6-(1,1,8)]
    45       0.980503       0.980503       0.980503    1[6-(1,1,8)]
    46       0.789305       0.789305       0.789305    1[6-(1,1,8)]
    47       2.052549       2.052549       2.052549    1[6-(7,7)]
    48       5.474008       5.474008       5.474008    1[6-(6,6)]
    49        5.74873        5.74873        5.74873    1[6-(6,7)]
    50       3.984669       3.984669       3.984669    1[7-(1,6)]
    51       2.457088       2.457088       2.457088    1[7-(1,6)]
    52       6.196858       6.196858       6.196858    1[6-(1,1,8)]
    53       4.334857       4.334857       4.334857    1[6-(1,1,8)]
    54       7.498019       7.498019       7.498019    1[6-(1,1,8)]
    55       1.943199       1.943199       1.943199    6[1-(0),6-(1,7),6-(7,7)]
    56       3.947772       3.947772       3.947772    6[1-(0),7-(6,29),7-(6,29)]
    57       1.788231       1.788231       1.788231    6[1-(0),6-(1,6),7-(6,29)]
    58       3.195047       3.195047       3.195047    6[6-(1,6),7-(1,1),7-(6,29)]
    59       6.221342       6.221342       6.221342    6[1-(0),1-(0),1-(0),8-(29,29)]
    60      -1.411156      -1.411156      -1.411156    6[1-(0),6-(1,7),6-(7,7)]
    61       0.593408       0.593408       0.593408    6[1-(0),7-(6,29),7-(6,29)]
    62       8.496968       8.496968       8.496968    6[1-(0),6-(1,6),7-(6,29)]
    63      -0.159305      -0.159305      -0.159305    6[6-(1,6),7-(1,1),7-(6,29)]
    64       9.575715       9.575715       9.575715    6[1-(0),1-(0),1-(0),8-(29,29)]
    65        5.29756        5.29756        5.29756    6[1-(0),6-(1,7),6-(7,7)]
    66       7.302133       7.302133       7.302133    6[1-(0),7-(6,29),7-(6,29)]
    67       5.142589       5.142589       5.142589    6[1-(0),6-(1,6),7-(6,29)]
    68       6.549411       6.549411       6.549411    6[6-(1,6),7-(1,1),7-(6,29)]
    69          2.867          2.867          2.867    6[1-(0),1-(0),1-(0),8-(29,29)]
    70       8.119926       8.119926       8.119926    6[1-(0),6-(1,7),6-(7,7)]
    71       6.115353       6.115353       6.115353    6[1-(0),7-(6,29),7-(6,29)]
    72       8.274894       8.274894       8.274894    6[1-(0),6-(1,6),7-(6,29)]
    73       6.868078       6.868078       6.868078    6[6-(1,6),7-(1,1),7-(6,29)]
    74       3.841783       3.841783       3.841783    6[1-(0),1-(0),1-(0),8-(29,29)]
    75      11.474281      11.474281      11.474281    6[1-(0),6-(1,7),6-(7,7)]
    76       9.469717       9.469717       9.469717    6[1-(0),7-(6,29),7-(6,29)]
    77       1.566157       1.566157       1.566157    6[1-(0),6-(1,6),7-(6,29)]
    78       10.22243       10.22243       10.22243    6[6-(1,6),7-(1,1),7-(6,29)]
    79        0.48741        0.48741        0.48741    6[1-(0),1-(0),1-(0),8-(29,29)]
    80       4.765565       4.765565       4.765565    6[1-(0),6-(1,7),6-(7,7)]
    81       2.760992       2.760992       2.760992    6[1-(0),7-(6,29),7-(6,29)]
    82       4.920536       4.920536       4.920536    6[1-(0),6-(1,6),7-(6,29)]
    83       3.513714       3.513714       3.513714    6[6-(1,6),7-(1,1),7-(6,29)]
    84       7.196125       7.196125       7.196125    6[1-(0),1-(0),1-(0),8-(29,29)]
    85       2.803599       2.803599       2.803599    7[6-(1,6),6-(1,7),29-(7,8,8)]
    86       4.199346       4.199346       4.199346    7[6-(1,7),6-(6,7),29-(7,8,8)]
    87       0.058049       0.058049       0.058049    7[1-(0),1-(0),6-(6,7)]
    88      -0.550768      -0.550768      -0.550768    7[6-(1,6),6-(1,7),29-(7,8,8)]
    89       0.844989       0.844989       0.844989    7[6-(1,7),6-(6,7),29-(7,8,8)]
    90       3.412394       3.412394       3.412394    7[1-(0),1-(0),6-(6,7)]
    91       6.157958       6.157958       6.157958    7[6-(1,6),6-(1,7),29-(7,8,8)]
    92        7.55371        7.55371        7.55371    7[6-(1,7),6-(6,7),29-(7,8,8)]
    93       6.766773       6.766773       6.766773    7[1-(0),1-(0),6-(6,7)]
    94       7.259526       7.259526       7.259526    7[6-(1,6),6-(1,7),29-(7,8,8)]
    95       5.863779       5.863779       5.863779    7[6-(1,7),6-(6,7),29-(7,8,8)]
    96      10.005076      10.005076      10.005076    7[1-(0),1-(0),6-(6,7)]
    97       0.550793       0.550793       0.550793    7[6-(1,6),6-(1,7),29-(7,8,8)]
    98       9.218136       9.218136       9.218136    7[6-(1,7),6-(6,7),29-(7,8,8)]
    99       6.650731       6.650731       6.650731    7[1-(0),1-(0),6-(6,7)]
   100       3.905167       3.905167       3.905167    7[6-(1,6),6-(1,7),29-(7,8,8)]
   101       2.509415       2.509415       2.509415    7[6-(1,7),6-(6,7),29-(7,8,8)]
   102       3.296352       3.296352       3.296352    7[1-(0),1-(0),6-(6,7)]
   103       6.219328       6.219328       6.219328    8[6-(1,1,1),29-(7,7,8),29-(7,7,8)]
   104       9.573707       9.573707       9.573707    8[6-(1,1,1),29-(7,7,8),29-(7,7,8)]
   105       2.864984       2.864984       2.864984    8[6-(1,1,1),29-(7,7,8),29-(7,7,8)]
   106       3.843797       3.843797       3.843797    8[6-(1,1,1),29-(7,7,8),29-(7,7,8)]
   107       0.489418       0.489418       0.489418    8[6-(1,1,1),29-(7,7,8),29-(7,7,8)]
   108       7.198141       7.198141       7.198141    8[6-(1,1,1),29-(7,7,8),29-(7,7,8)]
