# Supplementary material for: A collection of forcefield precursors for metal–organic frameworks
Source: RSC Adv. 2019 Nov 13;9(63):36492–507. doi: 10.1039/c9ra07327b (PMC9075174; doi:10.1039/c9ra07327b)
Supplement: RA-009-C9RA07327B-s948 [file RA-009-C9RA07327B-s948.txt]

HAZGOF_clean

8.743300    0.000000    0.000000
4.371617    10.372391    0.000000
4.371644    -0.000001    17.183216

     1      12.022008      12.022008      12.022008    21[8-(6),8-(6),8-(6),8-(6),8-(6),8-(6)]
     2       7.650358       7.650358       7.650358    21[8-(6),8-(6),8-(6),8-(6),8-(6),8-(6)]
     3       5.464553       5.464553       5.464553    21[8-(6),8-(6),8-(6),8-(6),8-(6),8-(6)]
     4       9.836203       9.836203       9.836203    21[8-(6),8-(6),8-(6),8-(6),8-(6),8-(6)]
     5       8.629613       8.629613       8.629613    1[6-(6,6)]
     6      12.450435      12.450435      12.450435    1[6-(6,6)]
     7      12.249347      12.249347      12.249347    1[6-(6,6)]
     8      15.414401      15.414401      15.414401    1[6-(6,6)]
     9       11.59358       11.59358       11.59358    1[6-(6,6)]
    10       7.423053       7.423053       7.423053    1[6-(6,6)]
    11      11.042767      11.042767      11.042767    1[6-(6,6)]
    12       7.221943       7.221943       7.221943    1[6-(6,6)]
    13       7.423045       7.423045       7.423045    1[6-(6,6)]
    14      13.001253      13.001253      13.001253    1[6-(6,6)]
    15       8.078775       8.078775       8.078775    1[6-(6,6)]
    16      12.249354      12.249354      12.249354    1[6-(6,6)]
    17       8.856948       8.856948       8.856948    1[6-(6,6)]
    18       5.036126       5.036126       5.036126    1[6-(6,6)]
    19       5.237214       5.237214       5.237214    1[6-(6,6)]
    20        2.07216        2.07216        2.07216    1[6-(6,6)]
    21       5.892981       5.892981       5.892981    1[6-(6,6)]
    22      10.063508      10.063508      10.063508    1[6-(6,6)]
    23       6.443794       6.443794       6.443794    1[6-(6,6)]
    24      10.264618      10.264618      10.264618    1[6-(6,6)]
    25      10.063516      10.063516      10.063516    1[6-(6,6)]
    26       4.485308       4.485308       4.485308    1[6-(6,6)]
    27       9.407786       9.407786       9.407786    1[6-(6,6)]
    28       5.237207       5.237207       5.237207    1[6-(6,6)]
    29      13.019633      13.019633      13.019633    6[1-(0),6-(1,6),6-(6,6)]
    30      10.495346      10.495346      10.495346    6[6-(1,6),6-(1,6),6-(8,8)]
    31      10.035621      10.035621      10.035621    6[6-(6,6),8-(21),8-(21)]
    32      11.835782      11.835782      11.835782    6[1-(0),6-(1,6),6-(6,6)]
    33       9.589628       9.589628       9.589628    6[1-(0),6-(1,6),6-(6,6)]
    34       6.652766       6.652766       6.652766    6[1-(0),6-(1,6),6-(6,6)]
    35      13.548669      13.548669      13.548669    6[6-(1,6),6-(1,6),6-(8,8)]
    36      14.008394      14.008394      14.008394    6[6-(6,6),8-(21),8-(21)]
    37      12.208232      12.208232      12.208232    6[1-(0),6-(1,6),6-(6,6)]
    38      14.454386      14.454386      14.454386    6[1-(0),6-(1,6),6-(6,6)]
    39       6.652762       6.652762       6.652762    6[1-(0),6-(1,6),6-(6,6)]
    40       9.177033       9.177033       9.177033    6[6-(1,6),6-(1,6),6-(8,8)]
    41       9.636753       9.636753       9.636753    6[6-(6,6),8-(21),8-(21)]
    42       7.836599       7.836599       7.836599    6[1-(0),6-(1,6),6-(6,6)]
    43      10.082753      10.082753      10.082753    6[1-(0),6-(1,6),6-(6,6)]
    44       4.276337       4.276337       4.276337    6[1-(0),6-(1,6),6-(6,6)]
    45      14.866986      14.866986      14.866986    6[6-(1,6),6-(1,6),6-(8,8)]
    46      14.407265      14.407265      14.407265    6[6-(6,6),8-(21),8-(21)]
    47        7.46412        7.46412        7.46412    6[1-(0),6-(1,6),6-(6,6)]
    48      13.961266      13.961266      13.961266    6[1-(0),6-(1,6),6-(6,6)]
    49       4.466928       4.466928       4.466928    6[1-(0),6-(1,6),6-(6,6)]
    50       6.991215       6.991215       6.991215    6[6-(1,6),6-(1,6),6-(8,8)]
    51        7.45094        7.45094        7.45094    6[6-(6,6),8-(21),8-(21)]
    52       5.650779       5.650779       5.650779    6[1-(0),6-(1,6),6-(6,6)]
    53       7.896933       7.896933       7.896933    6[1-(0),6-(1,6),6-(6,6)]
    54      10.833795      10.833795      10.833795    6[1-(0),6-(1,6),6-(6,6)]
    55       3.937892       3.937892       3.937892    6[6-(1,6),6-(1,6),6-(8,8)]
    56       3.478167       3.478167       3.478167    6[6-(6,6),8-(21),8-(21)]
    57       5.278329       5.278329       5.278329    6[1-(0),6-(1,6),6-(6,6)]
    58       3.032175       3.032175       3.032175    6[1-(0),6-(1,6),6-(6,6)]
    59      10.833799      10.833799      10.833799    6[1-(0),6-(1,6),6-(6,6)]
    60       8.309528       8.309528       8.309528    6[6-(1,6),6-(1,6),6-(8,8)]
    61       7.849808       7.849808       7.849808    6[6-(6,6),8-(21),8-(21)]
    62       9.649962       9.649962       9.649962    6[1-(0),6-(1,6),6-(6,6)]
    63       7.403808       7.403808       7.403808    6[1-(0),6-(1,6),6-(6,6)]
    64      13.210224      13.210224      13.210224    6[1-(0),6-(1,6),6-(6,6)]
    65       2.619575       2.619575       2.619575    6[6-(1,6),6-(1,6),6-(8,8)]
    66       3.079296       3.079296       3.079296    6[6-(6,6),8-(21),8-(21)]
    67      10.022441      10.022441      10.022441    6[1-(0),6-(1,6),6-(6,6)]
    68       3.525295       3.525295       3.525295    6[1-(0),6-(1,6),6-(6,6)]
    69      14.207841      14.207841      14.207841    6[6-(6,6),8-(21),8-(21)]
    70       5.464545       5.464545       5.464545    6[6-(1,6),6-(1,6),6-(8,8)]
    71       9.836176       9.836176       9.836176    6[6-(6,6),8-(21),8-(21)]
    72       5.464554       5.464554       5.464554    6[6-(1,6),6-(1,6),6-(8,8)]
    73        3.27872        3.27872        3.27872    6[6-(6,6),8-(21),8-(21)]
    74      12.022016      12.022016      12.022016    6[6-(1,6),6-(1,6),6-(8,8)]
    75       7.650385       7.650385       7.650385    6[6-(6,6),8-(21),8-(21)]
    76      12.022007      12.022007      12.022007    6[6-(1,6),6-(1,6),6-(8,8)]
    77      13.161004      13.161004      13.161004    8[6-(6,8),21-(8,8,8,8,8)]
    78      10.888005      10.888005      10.888005    8[6-(6,8),21-(8,8,8,8,8)]
    79       8.819777       8.819777       8.819777    8[6-(6,8),21-(8,8,8,8,8)]
    80      10.883013      10.883013      10.883013    8[6-(6,8),21-(8,8,8,8,8)]
    81      13.156011      13.156011      13.156011    8[6-(6,8),21-(8,8,8,8,8)]
    82      15.224238      15.224238      15.224238    8[6-(6,8),21-(8,8,8,8,8)]
    83       6.511374       6.511374       6.511374    8[6-(6,8),21-(8,8,8,8,8)]
    84       8.784367       8.784367       8.784367    8[6-(6,8),21-(8,8,8,8,8)]
    85      10.852595      10.852595      10.852595    8[6-(6,8),21-(8,8,8,8,8)]
    86       8.789342       8.789342       8.789342    8[6-(6,8),21-(8,8,8,8,8)]
    87       15.25965       15.25965       15.25965    8[6-(6,8),21-(8,8,8,8,8)]
    88      13.191423      13.191423      13.191423    8[6-(6,8),21-(8,8,8,8,8)]
    89       4.325557       4.325557       4.325557    8[6-(6,8),21-(8,8,8,8,8)]
    90       6.598556       6.598556       6.598556    8[6-(6,8),21-(8,8,8,8,8)]
    91       8.666784       8.666784       8.666784    8[6-(6,8),21-(8,8,8,8,8)]
    92       6.603548       6.603548       6.603548    8[6-(6,8),21-(8,8,8,8,8)]
    93        4.33055        4.33055        4.33055    8[6-(6,8),21-(8,8,8,8,8)]
    94       2.262323       2.262323       2.262323    8[6-(6,8),21-(8,8,8,8,8)]
    95      10.975187      10.975187      10.975187    8[6-(6,8),21-(8,8,8,8,8)]
    96       8.702194       8.702194       8.702194    8[6-(6,8),21-(8,8,8,8,8)]
    97       6.633966       6.633966       6.633966    8[6-(6,8),21-(8,8,8,8,8)]
    98       8.697219       8.697219       8.697219    8[6-(6,8),21-(8,8,8,8,8)]
    99       2.226911       2.226911       2.226911    8[6-(6,8),21-(8,8,8,8,8)]
   100       4.295138       4.295138       4.295138    8[6-(6,8),21-(8,8,8,8,8)]
