# Supplementary material for: A collection of forcefield precursors for metal–organic frameworks
Source: RSC Adv. 2019 Nov 13;9(63):36492–507. doi: 10.1039/c9ra07327b (PMC9075174; doi:10.1039/c9ra07327b)
Supplement: RA-009-C9RA07327B-s949 [file RA-009-C9RA07327B-s949.txt]

HAZGOF02_clean_h

8.754700    0.000000    0.000000
4.138563    10.374705    0.000000
-4.377450    0.000045    17.187207

     1       1.034568       1.034568       1.034568    21[8-(6),8-(6),8-(6),8-(6),8-(6),8-(6)]
     2       7.481245       7.481245       7.481245    21[8-(6),8-(6),8-(6),8-(6),8-(6),8-(6)]
     3       5.411913       5.411913       5.411913    21[8-(6),8-(6),8-(6),8-(6),8-(6),8-(6)]
     4         3.1039         3.1039         3.1039    21[8-(6),8-(6),8-(6),8-(6),8-(6),8-(6)]
     5      -1.108746      -1.108746      -1.108746    6[6-(6,6),8-(21),8-(21)]
     6       7.561753       7.561753       7.561753    6[6-(1,6),6-(1,6),6-(8,8)]
     7      -0.030843      -0.030843      -0.030843    6[1-(0),6-(1,6),6-(6,6)]
     8       6.316887       6.316887       6.316887    6[1-(0),6-(1,6),6-(6,6)]
     9      -0.961977      -0.961977      -0.961977    6[6-(6,6),8-(21),8-(21)]
    10      -0.430571      -0.430571      -0.430571    6[6-(1,6),6-(1,6),6-(8,8)]
    11       0.928555       0.928555       0.928555    6[1-(0),6-(1,6),6-(6,6)]
    12      -1.346414      -1.346414      -1.346414    6[1-(0),6-(1,6),6-(6,6)]
    13        3.47981        3.47981        3.47981    6[6-(6,6),8-(21),8-(21)]
    14       3.848261       3.848261       3.848261    6[6-(1,6),6-(1,6),6-(8,8)]
    15       2.927829       2.927829       2.927829    6[1-(0),6-(1,6),6-(6,6)]
    16        5.18399        5.18399        5.18399    6[1-(0),6-(1,6),6-(6,6)]
    17       3.177877       3.177877       3.177877    6[6-(6,6),8-(21),8-(21)]
    18       7.400641       7.400641       7.400641    6[6-(1,6),6-(1,6),6-(8,8)]
    19       6.238538       6.238538       6.238538    6[1-(0),6-(1,6),6-(6,6)]
    20       8.645507       8.645507       8.645507    6[1-(0),6-(1,6),6-(6,6)]
    21       3.031084       3.031084       3.031084    6[6-(6,6),8-(21),8-(21)]
    22       2.499666       2.499666       2.499666    6[6-(1,6),6-(1,6),6-(8,8)]
    23       1.140537       1.140537       1.140537    6[1-(0),6-(1,6),6-(6,6)]
    24       3.415497       3.415497       3.415497    6[1-(0),6-(1,6),6-(6,6)]
    25      -1.410656      -1.410656      -1.410656    6[6-(6,6),8-(21),8-(21)]
    26      -1.779093      -1.779093      -1.779093    6[6-(1,6),6-(1,6),6-(8,8)]
    27      -0.858649      -0.858649      -0.858649    6[1-(0),6-(1,6),6-(6,6)]
    28        5.63988        5.63988        5.63988    6[1-(0),6-(1,6),6-(6,6)]
    29       9.624559       9.624559       9.624559    6[6-(6,6),8-(21),8-(21)]
    30        0.95406        0.95406        0.95406    6[6-(1,6),6-(1,6),6-(8,8)]
    31       8.546656       8.546656       8.546656    6[1-(0),6-(1,6),6-(6,6)]
    32       2.198926       2.198926       2.198926    6[1-(0),6-(1,6),6-(6,6)]
    33        9.47779        9.47779        9.47779    6[6-(6,6),8-(21),8-(21)]
    34       8.946384       8.946384       8.946384    6[6-(1,6),6-(1,6),6-(8,8)]
    35       7.587258       7.587258       7.587258    6[1-(0),6-(1,6),6-(6,6)]
    36       9.862227       9.862227       9.862227    6[1-(0),6-(1,6),6-(6,6)]
    37       5.036003       5.036003       5.036003    6[6-(6,6),8-(21),8-(21)]
    38       4.667552       4.667552       4.667552    6[6-(1,6),6-(1,6),6-(8,8)]
    39       5.587984       5.587984       5.587984    6[1-(0),6-(1,6),6-(6,6)]
    40       3.331823       3.331823       3.331823    6[1-(0),6-(1,6),6-(6,6)]
    41       5.337936       5.337936       5.337936    6[6-(6,6),8-(21),8-(21)]
    42       1.115172       1.115172       1.115172    6[6-(1,6),6-(1,6),6-(8,8)]
    43       2.277275       2.277275       2.277275    6[1-(0),6-(1,6),6-(6,6)]
    44      -0.129694      -0.129694      -0.129694    6[1-(0),6-(1,6),6-(6,6)]
    45       5.484729       5.484729       5.484729    6[6-(6,6),8-(21),8-(21)]
    46       6.016147       6.016147       6.016147    6[6-(1,6),6-(1,6),6-(8,8)]
    47       7.375276       7.375276       7.375276    6[1-(0),6-(1,6),6-(6,6)]
    48       5.100316       5.100316       5.100316    6[1-(0),6-(1,6),6-(6,6)]
    49       9.926469       9.926469       9.926469    6[6-(6,6),8-(21),8-(21)]
    50      10.294906      10.294906      10.294906    6[6-(1,6),6-(1,6),6-(8,8)]
    51       9.374462       9.374462       9.374462    6[1-(0),6-(1,6),6-(6,6)]
    52       2.875933       2.875933       2.875933    6[1-(0),6-(1,6),6-(6,6)]
    53      -0.027811      -0.027811      -0.027811    8[6-(6,8),21-(8,8,8,8,8)]
    54       6.630691       6.630691       6.630691    8[6-(6,8),21-(8,8,8,8,8)]
    55      -0.147674      -0.147674      -0.147674    8[6-(6,8),21-(8,8,8,8,8)]
    56      -2.194336      -2.194336      -2.194336    8[6-(6,8),21-(8,8,8,8,8)]
    57       2.275004       2.275004       2.275004    8[6-(6,8),21-(8,8,8,8,8)]
    58       4.349927       4.349927       4.349927    8[6-(6,8),21-(8,8,8,8,8)]
    59       2.096946       2.096946       2.096946    8[6-(6,8),21-(8,8,8,8,8)]
    60       4.193135       4.193135       4.193135    8[6-(6,8),21-(8,8,8,8,8)]
    61       2.216792       2.216792       2.216792    8[6-(6,8),21-(8,8,8,8,8)]
    62       4.263445       4.263445       4.263445    8[6-(6,8),21-(8,8,8,8,8)]
    63      -0.205852      -0.205852      -0.205852    8[6-(6,8),21-(8,8,8,8,8)]
    64      -2.280783      -2.280783      -2.280783    8[6-(6,8),21-(8,8,8,8,8)]
    65       8.543624       8.543624       8.543624    8[6-(6,8),21-(8,8,8,8,8)]
    66       1.885122       1.885122       1.885122    8[6-(6,8),21-(8,8,8,8,8)]
    67       8.663487       8.663487       8.663487    8[6-(6,8),21-(8,8,8,8,8)]
    68      10.710149      10.710149      10.710149    8[6-(6,8),21-(8,8,8,8,8)]
    69       6.240809       6.240809       6.240809    8[6-(6,8),21-(8,8,8,8,8)]
    70       4.165886       4.165886       4.165886    8[6-(6,8),21-(8,8,8,8,8)]
    71       6.418867       6.418867       6.418867    8[6-(6,8),21-(8,8,8,8,8)]
    72       4.322678       4.322678       4.322678    8[6-(6,8),21-(8,8,8,8,8)]
    73       6.299021       6.299021       6.299021    8[6-(6,8),21-(8,8,8,8,8)]
    74       4.252368       4.252368       4.252368    8[6-(6,8),21-(8,8,8,8,8)]
    75       8.721665       8.721665       8.721665    8[6-(6,8),21-(8,8,8,8,8)]
    76      10.796596      10.796596      10.796596    8[6-(6,8),21-(8,8,8,8,8)]
    77       0.980611       0.980611       0.980611    1[6-(6,6)]
    78        5.36561        5.36561        5.36561    1[6-(6,6)]
    79       1.688514       1.688514       1.688514    1[6-(6,6)]
    80      -2.428733      -2.428733      -2.428733    1[6-(6,6)]
    81       1.847428       1.847428       1.847428    1[6-(6,6)]
    82       5.943376       5.943376       5.943376    1[6-(6,6)]
    83       5.227172       5.227172       5.227172    1[6-(6,6)]
    84       0.844214       0.844214       0.844214    1[6-(6,6)]
    85       0.380587       0.380587       0.380587    1[6-(6,6)]
    86       4.497817       4.497817       4.497817    1[6-(6,6)]
    87       0.221663       0.221663       0.221663    1[6-(6,6)]
    88       4.880485       4.880485       4.880485    1[6-(6,6)]
    89       7.535202       7.535202       7.535202    1[6-(6,6)]
    90       3.150203       3.150203       3.150203    1[6-(6,6)]
    91       6.827299       6.827299       6.827299    1[6-(6,6)]
    92      10.946834      10.946834      10.946834    1[6-(6,6)]
    93       6.669668       6.669668       6.669668    1[6-(6,6)]
    94       2.572437       2.572437       2.572437    1[6-(6,6)]
    95       3.288641       3.288641       3.288641    1[6-(6,6)]
    96       7.673643       7.673643       7.673643    1[6-(6,6)]
    97       8.144713       8.144713       8.144713    1[6-(6,6)]
    98       4.017996       4.017996       4.017996    1[6-(6,6)]
    99        8.29415        8.29415        8.29415    1[6-(6,6)]
   100       3.639084       3.639084       3.639084    1[6-(6,6)]
