# Supplementary material for: A collection of forcefield precursors for metal–organic frameworks
Source: RSC Adv. 2019 Nov 13;9(63):36492–507. doi: 10.1039/c9ra07327b (PMC9075174; doi:10.1039/c9ra07327b)
Supplement: RA-009-C9RA07327B-s950 [file RA-009-C9RA07327B-s950.txt]

HAZGOF03_clean_h

8.752900    0.000000    0.000000
4.376390    10.377542    0.000000
4.376421    0.000051    17.178904

     1       9.846976       9.846976       9.846976    21[8-(6),8-(6),8-(6),8-(6),8-(6),8-(6)]
     2       5.470525       5.470525       5.470525    21[8-(6),8-(6),8-(6),8-(6),8-(6),8-(6)]
     3       7.658735       7.658735       7.658735    21[8-(6),8-(6),8-(6),8-(6),8-(6),8-(6)]
     4      12.035186      12.035186      12.035186    21[8-(6),8-(6),8-(6),8-(6),8-(6),8-(6)]
     5       6.453626       6.453626       6.453626    6[1-(0),6-(1,6),6-(6,6)]
     6      12.256646      12.256646      12.256646    6[6-(6,6),8-(21),8-(21)]
     7      12.707418      12.707418      12.707418    6[6-(1,6),6-(1,6),6-(8,8)]
     8      11.783724      11.783724      11.783724    6[1-(0),6-(1,6),6-(6,6)]
     9       5.304914       5.304914       5.304914    6[1-(0),6-(1,6),6-(6,6)]
    10       8.863816       8.863816       8.863816    6[1-(0),6-(1,6),6-(6,6)]
    11       7.437312       7.437312       7.437312    6[6-(6,6),8-(21),8-(21)]
    12       6.986544       6.986544       6.986544    6[6-(1,6),6-(1,6),6-(8,8)]
    13       7.910242       7.910242       7.910242    6[1-(0),6-(1,6),6-(6,6)]
    14       5.636149       5.636149       5.636149    6[1-(0),6-(1,6),6-(6,6)]
    15       8.863824       8.863824       8.863824    6[1-(0),6-(1,6),6-(6,6)]
    16      11.813742      11.813742      11.813742    6[6-(6,6),8-(21),8-(21)]
    17      11.362962      11.362962      11.362962    6[6-(1,6),6-(1,6),6-(8,8)]
    18      12.286652      12.286652      12.286652    6[1-(0),6-(1,6),6-(6,6)]
    19      10.012562      10.012562      10.012562    6[1-(0),6-(1,6),6-(6,6)]
    20      15.206517      15.206517      15.206517    6[1-(0),6-(1,6),6-(6,6)]
    21       7.880202       7.880202       7.880202    6[6-(6,6),8-(21),8-(21)]
    22       8.330979       8.330979       8.330979    6[6-(1,6),6-(1,6),6-(8,8)]
    23       7.407286       7.407286       7.407286    6[1-(0),6-(1,6),6-(6,6)]
    24       9.681378       9.681378       9.681378    6[1-(0),6-(1,6),6-(6,6)]
    25      11.052085      11.052085      11.052085    6[1-(0),6-(1,6),6-(6,6)]
    26       5.249065       5.249065       5.249065    6[6-(6,6),8-(21),8-(21)]
    27       4.798293       4.798293       4.798293    6[6-(1,6),6-(1,6),6-(8,8)]
    28       5.721987       5.721987       5.721987    6[1-(0),6-(1,6),6-(6,6)]
    29      12.200797      12.200797      12.200797    6[1-(0),6-(1,6),6-(6,6)]
    30       8.641895       8.641895       8.641895    6[1-(0),6-(1,6),6-(6,6)]
    31      10.068399      10.068399      10.068399    6[6-(6,6),8-(21),8-(21)]
    32      10.519167      10.519167      10.519167    6[6-(1,6),6-(1,6),6-(8,8)]
    33       9.595469       9.595469       9.595469    6[1-(0),6-(1,6),6-(6,6)]
    34      11.869562      11.869562      11.869562    6[1-(0),6-(1,6),6-(6,6)]
    35       8.641887       8.641887       8.641887    6[1-(0),6-(1,6),6-(6,6)]
    36       5.691969       5.691969       5.691969    6[6-(6,6),8-(21),8-(21)]
    37       6.142749       6.142749       6.142749    6[6-(1,6),6-(1,6),6-(8,8)]
    38       5.219059       5.219059       5.219059    6[1-(0),6-(1,6),6-(6,6)]
    39       7.493149       7.493149       7.493149    6[1-(0),6-(1,6),6-(6,6)]
    40       2.299194       2.299194       2.299194    6[1-(0),6-(1,6),6-(6,6)]
    41       9.625509       9.625509       9.625509    6[6-(6,6),8-(21),8-(21)]
    42       9.174732       9.174732       9.174732    6[6-(1,6),6-(1,6),6-(8,8)]
    43      10.098425      10.098425      10.098425    6[1-(0),6-(1,6),6-(6,6)]
    44       7.824333       7.824333       7.824333    6[1-(0),6-(1,6),6-(6,6)]
    45       7.658737       7.658737       7.658737    6[6-(6,6),8-(21),8-(21)]
    46       7.658729       7.658729       7.658729    6[6-(1,6),6-(1,6),6-(8,8)]
    47      12.035214      12.035214      12.035214    6[6-(6,6),8-(21),8-(21)]
    48       7.658713       7.658713       7.658713    6[6-(1,6),6-(1,6),6-(8,8)]
    49       9.846974       9.846974       9.846974    6[6-(6,6),8-(21),8-(21)]
    50       9.846982       9.846982       9.846982    6[6-(1,6),6-(1,6),6-(8,8)]
    51       5.470497       5.470497       5.470497    6[6-(6,6),8-(21),8-(21)]
    52       9.846998       9.846998       9.846998    6[6-(1,6),6-(1,6),6-(8,8)]
    53       8.693334       8.693334       8.693334    8[6-(6,8),21-(8,8,8,8,8)]
    54      11.037369      11.037369      11.037369    8[6-(6,8),21-(8,8,8,8,8)]
    55      13.075918      13.075918      13.075918    8[6-(6,8),21-(8,8,8,8,8)]
    56      11.000619      11.000619      11.000619    8[6-(6,8),21-(8,8,8,8,8)]
    57       8.656589       8.656589       8.656589    8[6-(6,8),21-(8,8,8,8,8)]
    58       6.618038       6.618038       6.618038    8[6-(6,8),21-(8,8,8,8,8)]
    59       6.624147       6.624147       6.624147    8[6-(6,8),21-(8,8,8,8,8)]
    60      13.033023      13.033023      13.033023    8[6-(6,8),21-(8,8,8,8,8)]
    61      10.994474      10.994474      10.994474    8[6-(6,8),21-(8,8,8,8,8)]
    62       4.316903       4.316903       4.316903    8[6-(6,8),21-(8,8,8,8,8)]
    63       6.660922       6.660922       6.660922    8[6-(6,8),21-(8,8,8,8,8)]
    64       8.699474       8.699474       8.699474    8[6-(6,8),21-(8,8,8,8,8)]
    65       8.812377       8.812377       8.812377    8[6-(6,8),21-(8,8,8,8,8)]
    66       6.468342       6.468342       6.468342    8[6-(6,8),21-(8,8,8,8,8)]
    67       4.429793       4.429793       4.429793    8[6-(6,8),21-(8,8,8,8,8)]
    68       6.505092       6.505092       6.505092    8[6-(6,8),21-(8,8,8,8,8)]
    69       8.849122       8.849122       8.849122    8[6-(6,8),21-(8,8,8,8,8)]
    70      10.887673      10.887673      10.887673    8[6-(6,8),21-(8,8,8,8,8)]
    71      10.881564      10.881564      10.881564    8[6-(6,8),21-(8,8,8,8,8)]
    72       4.472688       4.472688       4.472688    8[6-(6,8),21-(8,8,8,8,8)]
    73       6.511237       6.511237       6.511237    8[6-(6,8),21-(8,8,8,8,8)]
    74      13.188808      13.188808      13.188808    8[6-(6,8),21-(8,8,8,8,8)]
    75      10.844789      10.844789      10.844789    8[6-(6,8),21-(8,8,8,8,8)]
    76       8.806237       8.806237       8.806237    8[6-(6,8),21-(8,8,8,8,8)]
    77      14.219508      14.219508      14.219508    1[6-(6,6)]
    78      10.700467      10.700467      10.700467    1[6-(6,6)]
    79        6.05657        6.05657        6.05657    1[6-(6,6)]
    80       9.850834       9.850834       9.850834    1[6-(6,6)]
    81       8.993498       8.993498       8.993498    1[6-(6,6)]
    82       4.884403       4.884403       4.884403    1[6-(6,6)]
    83       9.850892       9.850892       9.850892    1[6-(6,6)]
    84      13.369913      13.369913      13.369913    1[6-(6,6)]
    85       9.260911       9.260911       9.260911    1[6-(6,6)]
    86       14.21945       14.21945       14.21945    1[6-(6,6)]
    87       6.324025       6.324025       6.324025    1[6-(6,6)]
    88      10.433032      10.433032      10.433032    1[6-(6,6)]
    89       3.286203       3.286203       3.286203    1[6-(6,6)]
    90       6.805244       6.805244       6.805244    1[6-(6,6)]
    91      11.438069      11.438069      11.438069    1[6-(6,6)]
    92       7.654877       7.654877       7.654877    1[6-(6,6)]
    93       8.508099       8.508099       8.508099    1[6-(6,6)]
    94      12.632381      12.632381      12.632381    1[6-(6,6)]
    95       7.654819       7.654819       7.654819    1[6-(6,6)]
    96       4.135798       4.135798       4.135798    1[6-(6,6)]
    97        8.25596        8.25596        8.25596    1[6-(6,6)]
    98       3.286261       3.286261       3.286261    1[6-(6,6)]
    99      11.181686      11.181686      11.181686    1[6-(6,6)]
   100       7.061519       7.061519       7.061519    1[6-(6,6)]
