# Supplementary material for: A collection of forcefield precursors for metal–organic frameworks
Source: RSC Adv. 2019 Nov 13;9(63):36492–507. doi: 10.1039/c9ra07327b (PMC9075174; doi:10.1039/c9ra07327b)
Supplement: RA-009-C9RA07327B-s951 [file RA-009-C9RA07327B-s951.txt]

HAZGOF04_clean_h

8.742100    0.000000    0.000000
4.371041    10.369812    0.000000
4.371011    -0.000022    17.174709

     1      14.205877      14.205877      14.205877    21[8-(6),8-(6),8-(6),8-(6),8-(6),8-(6)]
     2       9.834826       9.834826       9.834826    21[8-(6),8-(6),8-(6),8-(6),8-(6),8-(6)]
     3       3.278275       3.278275       3.278275    21[8-(6),8-(6),8-(6),8-(6),8-(6),8-(6)]
     4       7.649326       7.649326       7.649326    21[8-(6),8-(6),8-(6),8-(6),8-(6),8-(6)]
     5      10.778103      10.778103      10.778103    6[1-(0),6-(1,6),6-(6,6)]
     6       7.844256       7.844256       7.844256    6[6-(6,6),8-(21),8-(21)]
     7       8.361792       8.361792       8.361792    6[6-(1,6),6-(1,6),6-(8,8)]
     8       7.322358       7.322358       7.322358    6[1-(0),6-(1,6),6-(6,6)]
     9       9.706327       9.706327       9.706327    6[1-(0),6-(1,6),6-(6,6)]
    10       4.520509       4.520509       4.520509    6[1-(0),6-(1,6),6-(6,6)]
    11      11.825406      11.825406      11.825406    6[6-(6,6),8-(21),8-(21)]
    12      11.307876      11.307876      11.307876    6[6-(1,6),6-(1,6),6-(8,8)]
    13      12.347313      12.347313      12.347313    6[1-(0),6-(1,6),6-(6,6)]
    14       9.963341       9.963341       9.963341    6[1-(0),6-(1,6),6-(6,6)]
    15      13.262608      13.262608      13.262608    6[1-(0),6-(1,6),6-(6,6)]
    16       7.454349       7.454349       7.454349    6[6-(6,6),8-(21),8-(21)]
    17       6.936815       6.936815       6.936815    6[6-(1,6),6-(1,6),6-(8,8)]
    18       7.976249       7.976249       7.976249    6[1-(0),6-(1,6),6-(6,6)]
    19       14.33438       14.33438       14.33438    6[1-(0),6-(1,6),6-(6,6)]
    20      10.778104      10.778104      10.778104    6[1-(0),6-(1,6),6-(6,6)]
    21      12.215295      12.215295      12.215295    6[6-(6,6),8-(21),8-(21)]
    22      12.732824      12.732824      12.732824    6[6-(1,6),6-(1,6),6-(8,8)]
    23      11.693386      11.693386      11.693386    6[1-(0),6-(1,6),6-(6,6)]
    24      14.077358      14.077358      14.077358    6[1-(0),6-(1,6),6-(6,6)]
    25       6.706049       6.706049       6.706049    6[1-(0),6-(1,6),6-(6,6)]
    26       9.639896       9.639896       9.639896    6[6-(6,6),8-(21),8-(21)]
    27        9.12236        9.12236        9.12236    6[6-(1,6),6-(1,6),6-(8,8)]
    28      10.161794      10.161794      10.161794    6[1-(0),6-(1,6),6-(6,6)]
    29       7.777825       7.777825       7.777825    6[1-(0),6-(1,6),6-(6,6)]
    30      12.963643      12.963643      12.963643    6[1-(0),6-(1,6),6-(6,6)]
    31       5.658746       5.658746       5.658746    6[6-(6,6),8-(21),8-(21)]
    32       6.176276       6.176276       6.176276    6[6-(1,6),6-(1,6),6-(8,8)]
    33       5.136839       5.136839       5.136839    6[1-(0),6-(1,6),6-(6,6)]
    34       7.520811       7.520811       7.520811    6[1-(0),6-(1,6),6-(6,6)]
    35       4.221544       4.221544       4.221544    6[1-(0),6-(1,6),6-(6,6)]
    36      10.029803      10.029803      10.029803    6[6-(6,6),8-(21),8-(21)]
    37      10.547337      10.547337      10.547337    6[6-(1,6),6-(1,6),6-(8,8)]
    38       9.507903       9.507903       9.507903    6[1-(0),6-(1,6),6-(6,6)]
    39       3.149772       3.149772       3.149772    6[1-(0),6-(1,6),6-(6,6)]
    40       6.706048       6.706048       6.706048    6[1-(0),6-(1,6),6-(6,6)]
    41       5.268857       5.268857       5.268857    6[6-(6,6),8-(21),8-(21)]
    42       4.751328       4.751328       4.751328    6[6-(1,6),6-(1,6),6-(8,8)]
    43       5.790766       5.790766       5.790766    6[1-(0),6-(1,6),6-(6,6)]
    44       3.406794       3.406794       3.406794    6[1-(0),6-(1,6),6-(6,6)]
    45      12.020353      12.020353      12.020353    6[6-(6,6),8-(21),8-(21)]
    46      12.020355      12.020355      12.020355    6[6-(1,6),6-(1,6),6-(8,8)]
    47         7.6493         7.6493         7.6493    6[6-(6,6),8-(21),8-(21)]
    48      12.020357      12.020357      12.020357    6[6-(1,6),6-(1,6),6-(8,8)]
    49       5.463799       5.463799       5.463799    6[6-(6,6),8-(21),8-(21)]
    50       5.463797       5.463797       5.463797    6[6-(1,6),6-(1,6),6-(8,8)]
    51       9.834852       9.834852       9.834852    6[6-(6,6),8-(21),8-(21)]
    52       5.463795       5.463795       5.463795    6[6-(1,6),6-(1,6),6-(8,8)]
    53      13.068357      13.068357      13.068357    8[6-(6,8),21-(8,8,8,8,8)]
    54       6.665471       6.665471       6.665471    8[6-(6,8),21-(8,8,8,8,8)]
    55       8.687429       8.687429       8.687429    8[6-(6,8),21-(8,8,8,8,8)]
    56      15.343398      15.343398      15.343398    8[6-(6,8),21-(8,8,8,8,8)]
    57      13.004191      13.004191      13.004191    8[6-(6,8),21-(8,8,8,8,8)]
    58      10.982229      10.982229      10.982229    8[6-(6,8),21-(8,8,8,8,8)]
    59      10.972349      10.972349      10.972349    8[6-(6,8),21-(8,8,8,8,8)]
    60       8.633134       8.633134       8.633134    8[6-(6,8),21-(8,8,8,8,8)]
    61       6.611175       6.611175       6.611175    8[6-(6,8),21-(8,8,8,8,8)]
    62       8.697302       8.697302       8.697302    8[6-(6,8),21-(8,8,8,8,8)]
    63      11.036511      11.036511      11.036511    8[6-(6,8),21-(8,8,8,8,8)]
    64      13.058473      13.058473      13.058473    8[6-(6,8),21-(8,8,8,8,8)]
    65       4.415795       4.415795       4.415795    8[6-(6,8),21-(8,8,8,8,8)]
    66      10.818681      10.818681      10.818681    8[6-(6,8),21-(8,8,8,8,8)]
    67       8.796723       8.796723       8.796723    8[6-(6,8),21-(8,8,8,8,8)]
    68       2.140754       2.140754       2.140754    8[6-(6,8),21-(8,8,8,8,8)]
    69       4.479961       4.479961       4.479961    8[6-(6,8),21-(8,8,8,8,8)]
    70       6.501923       6.501923       6.501923    8[6-(6,8),21-(8,8,8,8,8)]
    71       6.511803       6.511803       6.511803    8[6-(6,8),21-(8,8,8,8,8)]
    72       8.851018       8.851018       8.851018    8[6-(6,8),21-(8,8,8,8,8)]
    73      10.872977      10.872977      10.872977    8[6-(6,8),21-(8,8,8,8,8)]
    74        8.78685        8.78685        8.78685    8[6-(6,8),21-(8,8,8,8,8)]
    75       6.447641       6.447641       6.447641    8[6-(6,8),21-(8,8,8,8,8)]
    76       4.425679       4.425679       4.425679    8[6-(6,8),21-(8,8,8,8,8)]
    77       9.790901       9.790901       9.790901    1[6-(6,6)]
    78       6.253417       6.253417       6.253417    1[6-(6,6)]
    79        10.4112        10.4112        10.4112    1[6-(6,6)]
    80       5.507711       5.507711       5.507711    1[6-(6,6)]
    81      13.416254      13.416254      13.416254    1[6-(6,6)]
    82       9.258551       9.258551       9.258551    1[6-(6,6)]
    83       5.507709       5.507709       5.507709    1[6-(6,6)]
    84       9.045189       9.045189       9.045189    1[6-(6,6)]
    85      13.629506      13.629506      13.629506    1[6-(6,6)]
    86       9.790903       9.790903       9.790903    1[6-(6,6)]
    87      10.624446      10.624446      10.624446    1[6-(6,6)]
    88      14.782148      14.782148      14.782148    1[6-(6,6)]
    89       7.693251       7.693251       7.693251    1[6-(6,6)]
    90      11.266577      11.266577      11.266577    1[6-(6,6)]
    91       7.072952       7.072952       7.072952    1[6-(6,6)]
    92      11.976441      11.976441      11.976441    1[6-(6,6)]
    93       4.067898       4.067898       4.067898    1[6-(6,6)]
    94       8.225601       8.225601       8.225601    1[6-(6,6)]
    95      11.976443      11.976443      11.976443    1[6-(6,6)]
    96       8.403208       8.403208       8.403208    1[6-(6,6)]
    97       3.893155       3.893155       3.893155    1[6-(6,6)]
    98       7.693249       7.693249       7.693249    1[6-(6,6)]
    99       6.895549       6.895549       6.895549    1[6-(6,6)]
   100       2.663407       2.663407       2.663407    1[6-(6,6)]
