# Supplementary material for: A collection of forcefield precursors for metal–organic frameworks
Source: RSC Adv. 2019 Nov 13;9(63):36492–507. doi: 10.1039/c9ra07327b (PMC9075174; doi:10.1039/c9ra07327b)
Supplement: RA-009-C9RA07327B-s952 [file RA-009-C9RA07327B-s952.txt]

HAZGOF05_clean_h

8.734600    0.000000    0.000000
4.367249    10.366527    0.000000
4.367197    0.000014    17.176402

     1       5.459084       5.459084       5.459084    21[8-(6),8-(6),8-(6),8-(6),8-(6),8-(6)]
     2       9.826389       9.826389       9.826389    21[8-(6),8-(6),8-(6),8-(6),8-(6),8-(6)]
     3      12.009962      12.009962      12.009962    21[8-(6),8-(6),8-(6),8-(6),8-(6),8-(6)]
     4       7.642657       7.642657       7.642657    21[8-(6),8-(6),8-(6),8-(6),8-(6),8-(6)]
     5      10.779309      10.779309      10.779309    6[1-(0),6-(1,6),6-(6,6)]
     6       7.828766       7.828766       7.828766    6[6-(6,6),8-(21),8-(21)]
     7        8.37292        8.37292        8.37292    6[6-(1,6),6-(1,6),6-(8,8)]
     8       7.304672       7.304672       7.304672    6[1-(0),6-(1,6),6-(6,6)]
     9       9.683982       9.683982       9.683982    6[1-(0),6-(1,6),6-(6,6)]
    10      13.240713      13.240713      13.240713    6[1-(0),6-(1,6),6-(6,6)]
    11       3.089383       3.089383       3.089383    6[6-(6,6),8-(21),8-(21)]
    12       2.545214       2.545214       2.545214    6[6-(1,6),6-(1,6),6-(8,8)]
    13       3.613452       3.613452       3.613452    6[1-(0),6-(1,6),6-(6,6)]
    14       9.968751       9.968751       9.968751    6[1-(0),6-(1,6),6-(6,6)]
    15        4.50612        4.50612        4.50612    6[1-(0),6-(1,6),6-(6,6)]
    16       7.456696       7.456696       7.456696    6[6-(6,6),8-(21),8-(21)]
    17       6.912534       6.912534       6.912534    6[6-(1,6),6-(1,6),6-(8,8)]
    18       7.980779       7.980779       7.980779    6[1-(0),6-(1,6),6-(6,6)]
    19        5.60147        5.60147        5.60147    6[1-(0),6-(1,6),6-(6,6)]
    20      10.779302      10.779302      10.779302    6[1-(0),6-(1,6),6-(6,6)]
    21       3.461501       3.461501       3.461501    6[6-(6,6),8-(21),8-(21)]
    22       4.005678       4.005678       4.005678    6[6-(1,6),6-(1,6),6-(8,8)]
    23       2.937443       2.937443       2.937443    6[1-(0),6-(1,6),6-(6,6)]
    24       5.316743       5.316743       5.316743    6[1-(0),6-(1,6),6-(6,6)]
    25       6.689737       6.689737       6.689737    6[1-(0),6-(1,6),6-(6,6)]
    26        9.64028        9.64028        9.64028    6[6-(6,6),8-(21),8-(21)]
    27       9.096126       9.096126       9.096126    6[6-(1,6),6-(1,6),6-(8,8)]
    28      10.164374      10.164374      10.164374    6[1-(0),6-(1,6),6-(6,6)]
    29       7.785064       7.785064       7.785064    6[1-(0),6-(1,6),6-(6,6)]
    30       4.228333       4.228333       4.228333    6[1-(0),6-(1,6),6-(6,6)]
    31      14.379663      14.379663      14.379663    6[6-(6,6),8-(21),8-(21)]
    32      14.923832      14.923832      14.923832    6[6-(1,6),6-(1,6),6-(8,8)]
    33      13.855594      13.855594      13.855594    6[1-(0),6-(1,6),6-(6,6)]
    34       7.500295       7.500295       7.500295    6[1-(0),6-(1,6),6-(6,6)]
    35      12.962926      12.962926      12.962926    6[1-(0),6-(1,6),6-(6,6)]
    36       10.01235       10.01235       10.01235    6[6-(6,6),8-(21),8-(21)]
    37      10.556512      10.556512      10.556512    6[6-(1,6),6-(1,6),6-(8,8)]
    38       9.488267       9.488267       9.488267    6[1-(0),6-(1,6),6-(6,6)]
    39      11.867576      11.867576      11.867576    6[1-(0),6-(1,6),6-(6,6)]
    40       6.689744       6.689744       6.689744    6[1-(0),6-(1,6),6-(6,6)]
    41      14.007545      14.007545      14.007545    6[6-(6,6),8-(21),8-(21)]
    42      13.463368      13.463368      13.463368    6[6-(1,6),6-(1,6),6-(8,8)]
    43      14.531603      14.531603      14.531603    6[1-(0),6-(1,6),6-(6,6)]
    44      12.152303      12.152303      12.152303    6[1-(0),6-(1,6),6-(6,6)]
    45       3.275425       3.275425       3.275425    6[6-(6,6),8-(21),8-(21)]
    46      12.010018      12.010018      12.010018    6[6-(1,6),6-(1,6),6-(8,8)]
    47       7.642748       7.642748       7.642748    6[6-(6,6),8-(21),8-(21)]
    48      12.010004      12.010004      12.010004    6[6-(1,6),6-(1,6),6-(8,8)]
    49      14.193621      14.193621      14.193621    6[6-(6,6),8-(21),8-(21)]
    50       5.459028       5.459028       5.459028    6[6-(1,6),6-(1,6),6-(8,8)]
    51       9.826298       9.826298       9.826298    6[6-(6,6),8-(21),8-(21)]
    52       5.459042       5.459042       5.459042    6[6-(1,6),6-(1,6),6-(8,8)]
    53       4.318774       4.318774       4.318774    8[6-(6,8),21-(8,8,8,8,8)]
    54         6.6551         6.6551         6.6551    8[6-(6,8),21-(8,8,8,8,8)]
    55       8.692625       8.692625       8.692625    8[6-(6,8),21-(8,8,8,8,8)]
    56       6.599395       6.599395       6.599395    8[6-(6,8),21-(8,8,8,8,8)]
    57       4.263051       4.263051       4.263051    8[6-(6,8),21-(8,8,8,8,8)]
    58       2.225535       2.225535       2.225535    8[6-(6,8),21-(8,8,8,8,8)]
    59      10.966682      10.966682      10.966682    8[6-(6,8),21-(8,8,8,8,8)]
    60       8.630365       8.630365       8.630365    8[6-(6,8),21-(8,8,8,8,8)]
    61        6.59284        6.59284        6.59284    8[6-(6,8),21-(8,8,8,8,8)]
    62       8.686095       8.686095       8.686095    8[6-(6,8),21-(8,8,8,8,8)]
    63       2.287831       2.287831       2.287831    8[6-(6,8),21-(8,8,8,8,8)]
    64       4.325346       4.325346       4.325346    8[6-(6,8),21-(8,8,8,8,8)]
    65      13.150272      13.150272      13.150272    8[6-(6,8),21-(8,8,8,8,8)]
    66      10.813946      10.813946      10.813946    8[6-(6,8),21-(8,8,8,8,8)]
    67       8.776421       8.776421       8.776421    8[6-(6,8),21-(8,8,8,8,8)]
    68      10.869651      10.869651      10.869651    8[6-(6,8),21-(8,8,8,8,8)]
    69      13.205995      13.205995      13.205995    8[6-(6,8),21-(8,8,8,8,8)]
    70      15.243511      15.243511      15.243511    8[6-(6,8),21-(8,8,8,8,8)]
    71       6.502364       6.502364       6.502364    8[6-(6,8),21-(8,8,8,8,8)]
    72       8.838681       8.838681       8.838681    8[6-(6,8),21-(8,8,8,8,8)]
    73      10.876206      10.876206      10.876206    8[6-(6,8),21-(8,8,8,8,8)]
    74       8.782951       8.782951       8.782951    8[6-(6,8),21-(8,8,8,8,8)]
    75      15.181215      15.181215      15.181215    8[6-(6,8),21-(8,8,8,8,8)]
    76        13.1437        13.1437        13.1437    8[6-(6,8),21-(8,8,8,8,8)]
    77       9.792172       9.792172       9.792172    1[6-(6,6)]
    78       6.238049       6.238049       6.238049    1[6-(6,6)]
    79      10.387648      10.387648      10.387648    1[6-(6,6)]
    80       5.493251       5.493251       5.493251    1[6-(6,6)]
    81       4.680078       4.680078       4.680078    1[6-(6,6)]
    82       9.265051       9.265051       9.265051    1[6-(6,6)]
    83       5.493263       5.493263       5.493263    1[6-(6,6)]
    84       9.047492       9.047492       9.047492    1[6-(6,6)]
    85       4.897764       4.897764       4.897764    1[6-(6,6)]
    86       9.792158       9.792158       9.792158    1[6-(6,6)]
    87       1.870727       1.870727       1.870727    1[6-(6,6)]
    88        6.02044        6.02044        6.02044    1[6-(6,6)]
    89       7.676874       7.676874       7.676874    1[6-(6,6)]
    90      11.230997      11.230997      11.230997    1[6-(6,6)]
    91       7.081398       7.081398       7.081398    1[6-(6,6)]
    92      11.975795      11.975795      11.975795    1[6-(6,6)]
    93      12.744248      12.744248      12.744248    1[6-(6,6)]
    94       8.231378       8.231378       8.231378    1[6-(6,6)]
    95      11.975783      11.975783      11.975783    1[6-(6,6)]
    96       8.421554       8.421554       8.421554    1[6-(6,6)]
    97      12.598665      12.598665      12.598665    1[6-(6,6)]
    98       7.676888       7.676888       7.676888    1[6-(6,6)]
    99      15.598319      15.598319      15.598319    1[6-(6,6)]
   100      11.448606      11.448606      11.448606    1[6-(6,6)]
