# Supplementary material for: A collection of forcefield precursors for metal–organic frameworks
Source: RSC Adv. 2019 Nov 13;9(63):36492–507. doi: 10.1039/c9ra07327b (PMC9075174; doi:10.1039/c9ra07327b)
Supplement: RA-009-C9RA07327B-s953 [file RA-009-C9RA07327B-s953.txt]

HAZGOF06_clean_h

8.725500    0.000000    0.000000
4.362727    10.363983    0.000000
4.362704    -0.000002    17.179194

     1       9.816158       9.816158       9.816158    21[8-(6),8-(6),8-(6),8-(6),8-(6),8-(6)]
     2        5.45341        5.45341        5.45341    21[8-(6),8-(6),8-(6),8-(6),8-(6),8-(6)]
     3       7.634773       7.634773       7.634773    21[8-(6),8-(6),8-(6),8-(6),8-(6),8-(6)]
     4      11.997521      11.997521      11.997521    21[8-(6),8-(6),8-(6),8-(6),8-(6),8-(6)]
     5       6.421164       6.421164       6.421164    6[1-(0),6-(1,6),6-(6,6)]
     6      12.189492      12.189492      12.189492    6[6-(6,6),8-(21),8-(21)]
     7      12.693824      12.693824      12.693824    6[6-(1,6),6-(1,6),6-(8,8)]
     8      11.702606      11.702606      11.702606    6[1-(0),6-(1,6),6-(6,6)]
     9       5.291983       5.291983       5.291983    6[1-(0),6-(1,6),6-(6,6)]
    10       8.848427       8.848427       8.848427    6[1-(0),6-(1,6),6-(6,6)]
    11       7.442815       7.442815       7.442815    6[6-(6,6),8-(21),8-(21)]
    12       6.938476       6.938476       6.938476    6[6-(1,6),6-(1,6),6-(8,8)]
    13        7.92969        7.92969        7.92969    6[1-(0),6-(1,6),6-(6,6)]
    14      14.340317      14.340317      14.340317    6[1-(0),6-(1,6),6-(6,6)]
    15       8.848423       8.848423       8.848423    6[1-(0),6-(1,6),6-(6,6)]
    16      11.805581      11.805581      11.805581    6[6-(6,6),8-(21),8-(21)]
    17      11.301252      11.301252      11.301252    6[6-(1,6),6-(1,6),6-(8,8)]
    18       3.566972       3.566972       3.566972    6[1-(0),6-(1,6),6-(6,6)]
    19       9.977594       9.977594       9.977594    6[1-(0),6-(1,6),6-(6,6)]
    20       6.421167       6.421167       6.421167    6[1-(0),6-(1,6),6-(6,6)]
    21       7.826748       7.826748       7.826748    6[6-(6,6),8-(21),8-(21)]
    22       8.331083       8.331083       8.331083    6[6-(1,6),6-(1,6),6-(8,8)]
    23       7.339868       7.339868       7.339868    6[1-(0),6-(1,6),6-(6,6)]
    24       9.654741       9.654741       9.654741    6[1-(0),6-(1,6),6-(6,6)]
    25      11.029767      11.029767      11.029767    6[1-(0),6-(1,6),6-(6,6)]
    26       5.261439       5.261439       5.261439    6[6-(6,6),8-(21),8-(21)]
    27       4.757107       4.757107       4.757107    6[6-(1,6),6-(1,6),6-(8,8)]
    28       5.748325       5.748325       5.748325    6[1-(0),6-(1,6),6-(6,6)]
    29      12.158948      12.158948      12.158948    6[1-(0),6-(1,6),6-(6,6)]
    30       8.602504       8.602504       8.602504    6[1-(0),6-(1,6),6-(6,6)]
    31      10.008116      10.008116      10.008116    6[6-(6,6),8-(21),8-(21)]
    32      10.512455      10.512455      10.512455    6[6-(1,6),6-(1,6),6-(8,8)]
    33       9.521241       9.521241       9.521241    6[1-(0),6-(1,6),6-(6,6)]
    34       3.110614       3.110614       3.110614    6[1-(0),6-(1,6),6-(6,6)]
    35       8.602508       8.602508       8.602508    6[1-(0),6-(1,6),6-(6,6)]
    36        5.64535        5.64535        5.64535    6[6-(6,6),8-(21),8-(21)]
    37       6.149679       6.149679       6.149679    6[6-(1,6),6-(1,6),6-(8,8)]
    38      13.883959      13.883959      13.883959    6[1-(0),6-(1,6),6-(6,6)]
    39       7.473337       7.473337       7.473337    6[1-(0),6-(1,6),6-(6,6)]
    40      11.029764      11.029764      11.029764    6[1-(0),6-(1,6),6-(6,6)]
    41       9.624183       9.624183       9.624183    6[6-(6,6),8-(21),8-(21)]
    42       9.119848       9.119848       9.119848    6[6-(1,6),6-(1,6),6-(8,8)]
    43      10.111063      10.111063      10.111063    6[1-(0),6-(1,6),6-(6,6)]
    44        7.79619        7.79619        7.79619    6[1-(0),6-(1,6),6-(6,6)]
    45       7.634789       7.634789       7.634789    6[6-(6,6),8-(21),8-(21)]
    46       7.634792       7.634792       7.634792    6[6-(1,6),6-(1,6),6-(8,8)]
    47      11.997529      11.997529      11.997529    6[6-(6,6),8-(21),8-(21)]
    48       7.634798       7.634798       7.634798    6[6-(1,6),6-(1,6),6-(8,8)]
    49       9.816142       9.816142       9.816142    6[6-(6,6),8-(21),8-(21)]
    50       9.816139       9.816139       9.816139    6[6-(1,6),6-(1,6),6-(8,8)]
    51       5.453402       5.453402       5.453402    6[6-(6,6),8-(21),8-(21)]
    52       9.816133       9.816133       9.816133    6[6-(1,6),6-(1,6),6-(8,8)]
    53       8.667886       8.667886       8.667886    8[6-(6,8),21-(8,8,8,8,8)]
    54      11.015912      11.015912      11.015912    8[6-(6,8),21-(8,8,8,8,8)]
    55       4.324764       4.324764       4.324764    8[6-(6,8),21-(8,8,8,8,8)]
    56       10.96443       10.96443       10.96443    8[6-(6,8),21-(8,8,8,8,8)]
    57       8.616396       8.616396       8.616396    8[6-(6,8),21-(8,8,8,8,8)]
    58       6.582047       6.582047       6.582047    8[6-(6,8),21-(8,8,8,8,8)]
    59       6.601689       6.601689       6.601689    8[6-(6,8),21-(8,8,8,8,8)]
    60       4.253659       4.253659       4.253659    8[6-(6,8),21-(8,8,8,8,8)]
    61      10.944807      10.944807      10.944807    8[6-(6,8),21-(8,8,8,8,8)]
    62       13.03063       13.03063       13.03063    8[6-(6,8),21-(8,8,8,8,8)]
    63       6.653168       6.653168       6.653168    8[6-(6,8),21-(8,8,8,8,8)]
    64       8.687517       8.687517       8.687517    8[6-(6,8),21-(8,8,8,8,8)]
    65       8.783045       8.783045       8.783045    8[6-(6,8),21-(8,8,8,8,8)]
    66       6.435019       6.435019       6.435019    8[6-(6,8),21-(8,8,8,8,8)]
    67       4.400667       4.400667       4.400667    8[6-(6,8),21-(8,8,8,8,8)]
    68       6.486501       6.486501       6.486501    8[6-(6,8),21-(8,8,8,8,8)]
    69       8.834535       8.834535       8.834535    8[6-(6,8),21-(8,8,8,8,8)]
    70      10.868884      10.868884      10.868884    8[6-(6,8),21-(8,8,8,8,8)]
    71      10.849242      10.849242      10.849242    8[6-(6,8),21-(8,8,8,8,8)]
    72      13.197272      13.197272      13.197272    8[6-(6,8),21-(8,8,8,8,8)]
    73       6.506124       6.506124       6.506124    8[6-(6,8),21-(8,8,8,8,8)]
    74       4.420301       4.420301       4.420301    8[6-(6,8),21-(8,8,8,8,8)]
    75      10.797763      10.797763      10.797763    8[6-(6,8),21-(8,8,8,8,8)]
    76       8.763414       8.763414       8.763414    8[6-(6,8),21-(8,8,8,8,8)]
    77       5.433916       5.433916       5.433916    1[6-(6,6)]
    78      10.614579      10.614579      10.614579    1[6-(6,6)]
    79       6.023356       6.023356       6.023356    1[6-(6,6)]
    80       9.835675       9.835675       9.835675    1[6-(6,6)]
    81        9.01763        9.01763        9.01763    1[6-(6,6)]
    82      13.608948      13.608948      13.608948    1[6-(6,6)]
    83       9.835756       9.835756       9.835756    1[6-(6,6)]
    84        4.65491        4.65491        4.65491    1[6-(6,6)]
    85        9.24622        9.24622        9.24622    1[6-(6,6)]
    86       5.433922       5.433922       5.433922    1[6-(6,6)]
    87       6.251929       6.251929       6.251929    1[6-(6,6)]
    88      10.386111      10.386111      10.386111    1[6-(6,6)]
    89      12.017015      12.017015      12.017015    1[6-(6,6)]
    90       6.856071       6.856071       6.856071    1[6-(6,6)]
    91      11.427575      11.427575      11.427575    1[6-(6,6)]
    92       7.615256       7.615256       7.615256    1[6-(6,6)]
    93       8.433301       8.433301       8.433301    1[6-(6,6)]
    94       3.851188       3.851188       3.851188    1[6-(6,6)]
    95       7.615175       7.615175       7.615175    1[6-(6,6)]
    96      12.796021      12.796021      12.796021    1[6-(6,6)]
    97       8.213916       8.213916       8.213916    1[6-(6,6)]
    98      12.017009      12.017009      12.017009    1[6-(6,6)]
    99      11.218809      11.218809      11.218809    1[6-(6,6)]
   100       7.055614       7.055614       7.055614    1[6-(6,6)]
