# Supplementary material for: A collection of forcefield precursors for metal–organic frameworks
Source: RSC Adv. 2019 Nov 13;9(63):36492–507. doi: 10.1039/c9ra07327b (PMC9075174; doi:10.1039/c9ra07327b)
Supplement: RA-009-C9RA07327B-s954 [file RA-009-C9RA07327B-s954.txt]

HAZGOF07_clean_h

8.715700    0.000000    0.000000
4.357843    10.361481    0.000000
4.357769    -0.000023    17.182510

     1       9.805135       9.805135       9.805135    21[8-(6),8-(6),8-(6),8-(6),8-(6),8-(6)]
     2       5.447289       5.447289       5.447289    21[8-(6),8-(6),8-(6),8-(6),8-(6),8-(6)]
     3       7.626177       7.626177       7.626177    21[8-(6),8-(6),8-(6),8-(6),8-(6),8-(6)]
     4      11.984023      11.984023      11.984023    21[8-(6),8-(6),8-(6),8-(6),8-(6),8-(6)]
     5       6.408283       6.408283       6.408283    6[1-(0),6-(1,6),6-(6,6)]
     6       12.20456       12.20456       12.20456    6[6-(6,6),8-(21),8-(21)]
     7      12.656029      12.656029      12.656029    6[6-(1,6),6-(1,6),6-(8,8)]
     8      11.697297      11.697297      11.697297    6[1-(0),6-(1,6),6-(6,6)]
     9       5.284289       5.284289       5.284289    6[1-(0),6-(1,6),6-(6,6)]
    10       8.844148       8.844148       8.844148    6[1-(0),6-(1,6),6-(6,6)]
    11       7.405694       7.405694       7.405694    6[6-(6,6),8-(21),8-(21)]
    12       6.954215       6.954215       6.954215    6[6-(1,6),6-(1,6),6-(8,8)]
    13       7.912937       7.912937       7.912937    6[1-(0),6-(1,6),6-(6,6)]
    14      14.325953      14.325953      14.325953    6[1-(0),6-(1,6),6-(6,6)]
    15       8.844147       8.844147       8.844147    6[1-(0),6-(1,6),6-(6,6)]
    16      11.763565      11.763565      11.763565    6[6-(6,6),8-(21),8-(21)]
    17      11.312098      11.312098      11.312098    6[6-(1,6),6-(1,6),6-(8,8)]
    18        3.55513        3.55513        3.55513    6[1-(0),6-(1,6),6-(6,6)]
    19       9.968138       9.968138       9.968138    6[1-(0),6-(1,6),6-(6,6)]
    20       6.408284       6.408284       6.408284    6[1-(0),6-(1,6),6-(6,6)]
    21       7.846728       7.846728       7.846728    6[6-(6,6),8-(21),8-(21)]
    22       8.298206       8.298206       8.298206    6[6-(1,6),6-(1,6),6-(8,8)]
    23       7.339483       7.339483       7.339483    6[1-(0),6-(1,6),6-(6,6)]
    24       9.642168       9.642168       9.642168    6[1-(0),6-(1,6),6-(6,6)]
    25      11.023029      11.023029      11.023029    6[1-(0),6-(1,6),6-(6,6)]
    26       5.226752       5.226752       5.226752    6[6-(6,6),8-(21),8-(21)]
    27       4.775283       4.775283       4.775283    6[6-(1,6),6-(1,6),6-(8,8)]
    28       5.734015       5.734015       5.734015    6[1-(0),6-(1,6),6-(6,6)]
    29      12.147023      12.147023      12.147023    6[1-(0),6-(1,6),6-(6,6)]
    30       8.587164       8.587164       8.587164    6[1-(0),6-(1,6),6-(6,6)]
    31      10.025618      10.025618      10.025618    6[6-(6,6),8-(21),8-(21)]
    32      10.477097      10.477097      10.477097    6[6-(1,6),6-(1,6),6-(8,8)]
    33       9.518375       9.518375       9.518375    6[1-(0),6-(1,6),6-(6,6)]
    34       3.105359       3.105359       3.105359    6[1-(0),6-(1,6),6-(6,6)]
    35       8.587165       8.587165       8.587165    6[1-(0),6-(1,6),6-(6,6)]
    36       5.667747       5.667747       5.667747    6[6-(6,6),8-(21),8-(21)]
    37       6.119214       6.119214       6.119214    6[6-(1,6),6-(1,6),6-(8,8)]
    38      13.876182      13.876182      13.876182    6[1-(0),6-(1,6),6-(6,6)]
    39       7.463174       7.463174       7.463174    6[1-(0),6-(1,6),6-(6,6)]
    40      11.023028      11.023028      11.023028    6[1-(0),6-(1,6),6-(6,6)]
    41       9.584584       9.584584       9.584584    6[6-(6,6),8-(21),8-(21)]
    42       9.133106       9.133106       9.133106    6[6-(1,6),6-(1,6),6-(8,8)]
    43      10.091829      10.091829      10.091829    6[1-(0),6-(1,6),6-(6,6)]
    44       7.789144       7.789144       7.789144    6[1-(0),6-(1,6),6-(6,6)]
    45       7.626214       7.626214       7.626214    6[6-(6,6),8-(21),8-(21)]
    46       7.626215       7.626215       7.626215    6[6-(1,6),6-(1,6),6-(8,8)]
    47       11.98406       11.98406       11.98406    6[6-(6,6),8-(21),8-(21)]
    48       7.626216       7.626216       7.626216    6[6-(1,6),6-(1,6),6-(8,8)]
    49       9.805098       9.805098       9.805098    6[6-(6,6),8-(21),8-(21)]
    50       9.805097       9.805097       9.805097    6[6-(1,6),6-(1,6),6-(8,8)]
    51       5.447252       5.447252       5.447252    6[6-(6,6),8-(21),8-(21)]
    52       9.805096       9.805096       9.805096    6[6-(1,6),6-(1,6),6-(8,8)]
    53       8.644205       8.644205       8.644205    8[6-(6,8),21-(8,8,8,8,8)]
    54      11.014519      11.014519      11.014519    8[6-(6,8),21-(8,8,8,8,8)]
    55       4.315287       4.315287       4.315287    8[6-(6,8),21-(8,8,8,8,8)]
    56      10.966065      10.966065      10.966065    8[6-(6,8),21-(8,8,8,8,8)]
    57       8.595737       8.595737       8.595737    8[6-(6,8),21-(8,8,8,8,8)]
    58       6.579276       6.579276       6.579276    8[6-(6,8),21-(8,8,8,8,8)]
    59       6.608221       6.608221       6.608221    8[6-(6,8),21-(8,8,8,8,8)]
    60       4.237906       4.237906       4.237906    8[6-(6,8),21-(8,8,8,8,8)]
    61      10.937138      10.937138      10.937138    8[6-(6,8),21-(8,8,8,8,8)]
    62      13.002056      13.002056      13.002056    8[6-(6,8),21-(8,8,8,8,8)]
    63       6.656686       6.656686       6.656686    8[6-(6,8),21-(8,8,8,8,8)]
    64       8.673147       8.673147       8.673147    8[6-(6,8),21-(8,8,8,8,8)]
    65       8.787107       8.787107       8.787107    8[6-(6,8),21-(8,8,8,8,8)]
    66       6.416793       6.416793       6.416793    8[6-(6,8),21-(8,8,8,8,8)]
    67       4.400325       4.400325       4.400325    8[6-(6,8),21-(8,8,8,8,8)]
    68       6.465247       6.465247       6.465247    8[6-(6,8),21-(8,8,8,8,8)]
    69       8.835575       8.835575       8.835575    8[6-(6,8),21-(8,8,8,8,8)]
    70      10.852036      10.852036      10.852036    8[6-(6,8),21-(8,8,8,8,8)]
    71      10.823091      10.823091      10.823091    8[6-(6,8),21-(8,8,8,8,8)]
    72      13.193406      13.193406      13.193406    8[6-(6,8),21-(8,8,8,8,8)]
    73       6.494174       6.494174       6.494174    8[6-(6,8),21-(8,8,8,8,8)]
    74       4.429256       4.429256       4.429256    8[6-(6,8),21-(8,8,8,8,8)]
    75      10.774626      10.774626      10.774626    8[6-(6,8),21-(8,8,8,8,8)]
    76       8.758165       8.758165       8.758165    8[6-(6,8),21-(8,8,8,8,8)]
    77       5.421012       5.421012       5.421012    1[6-(6,6)]
    78      10.611888      10.611888      10.611888    1[6-(6,6)]
    79       6.017762       6.017762       6.017762    1[6-(6,6)]
    80       9.831332       9.831332       9.831332    1[6-(6,6)]
    81       8.998435       8.998435       8.998435    1[6-(6,6)]
    82      13.592488      13.592488      13.592488    1[6-(6,6)]
    83       9.831417       9.831417       9.831417    1[6-(6,6)]
    84       4.640538       4.640538       4.640538    1[6-(6,6)]
    85       9.234664       9.234664       9.234664    1[6-(6,6)]
    86       5.421013       5.421013       5.421013    1[6-(6,6)]
    87       6.254073       6.254073       6.254073    1[6-(6,6)]
    88      10.375634      10.375634      10.375634    1[6-(6,6)]
    89        12.0103        12.0103        12.0103    1[6-(6,6)]
    90        6.83472        6.83472        6.83472    1[6-(6,6)]
    91       11.41355       11.41355       11.41355    1[6-(6,6)]
    92        7.59998        7.59998        7.59998    1[6-(6,6)]
    93       8.432877       8.432877       8.432877    1[6-(6,6)]
    94       3.850939       3.850939       3.850939    1[6-(6,6)]
    95       7.599895       7.599895       7.599895    1[6-(6,6)]
    96      12.790774      12.790774      12.790774    1[6-(6,6)]
    97       8.208676       8.208676       8.208676    1[6-(6,6)]
    98      12.010299      12.010299      12.010299    1[6-(6,6)]
    99      11.192447      11.192447      11.192447    1[6-(6,6)]
   100        7.04365        7.04365        7.04365    1[6-(6,6)]
