# Supplementary material for: A collection of forcefield precursors for metal–organic frameworks
Source: RSC Adv. 2019 Nov 13;9(63):36492–507. doi: 10.1039/c9ra07327b (PMC9075174; doi:10.1039/c9ra07327b)
Supplement: RA-009-C9RA07327B-s955 [file RA-009-C9RA07327B-s955.txt]

HAZGOF08_clean_h

8.704700    0.000000    0.000000
4.352369    10.359443    0.000000
4.352248    0.000026    17.186798

     1       9.792718       9.792718       9.792718    21[8-(6),8-(6),8-(6),8-(6),8-(6),8-(6)]
     2       5.440364       5.440364       5.440364    21[8-(6),8-(6),8-(6),8-(6),8-(6),8-(6)]
     3       7.616599       7.616599       7.616599    21[8-(6),8-(6),8-(6),8-(6),8-(6),8-(6)]
     4      11.968953      11.968953      11.968953    21[8-(6),8-(6),8-(6),8-(6),8-(6),8-(6)]
     5       6.406073       6.406073       6.406073    6[1-(0),6-(1,6),6-(6,6)]
     6      12.161279      12.161279      12.161279    6[6-(6,6),8-(21),8-(21)]
     7      12.640916      12.640916      12.640916    6[6-(1,6),6-(1,6),6-(8,8)]
     8      11.692981      11.692981      11.692981    6[1-(0),6-(1,6),6-(6,6)]
     9       5.273259       5.273259       5.273259    6[1-(0),6-(1,6),6-(6,6)]
    10       8.827027       8.827027       8.827027    6[1-(0),6-(1,6),6-(6,6)]
    11       7.424177       7.424177       7.424177    6[6-(6,6),8-(21),8-(21)]
    12       6.944553       6.944553       6.944553    6[6-(1,6),6-(1,6),6-(8,8)]
    13         7.8925         7.8925         7.8925    6[1-(0),6-(1,6),6-(6,6)]
    14       5.607512       5.607512       5.607512    6[1-(0),6-(1,6),6-(6,6)]
    15       8.827025       8.827025       8.827025    6[1-(0),6-(1,6),6-(6,6)]
    16      11.776507      11.776507      11.776507    6[6-(6,6),8-(21),8-(21)]
    17      11.296872      11.296872      11.296872    6[6-(1,6),6-(1,6),6-(8,8)]
    18      12.244809      12.244809      12.244809    6[1-(0),6-(1,6),6-(6,6)]
    19        9.95983        9.95983        9.95983    6[1-(0),6-(1,6),6-(6,6)]
    20      15.110776      15.110776      15.110776    6[1-(0),6-(1,6),6-(6,6)]
    21       7.808901       7.808901       7.808901    6[6-(6,6),8-(21),8-(21)]
    22       8.288521       8.288521       8.288521    6[6-(1,6),6-(1,6),6-(8,8)]
    23       7.340573       7.340573       7.340573    6[1-(0),6-(1,6),6-(6,6)]
    24       9.625562       9.625562       9.625562    6[1-(0),6-(1,6),6-(6,6)]
    25      11.003244      11.003244      11.003244    6[1-(0),6-(1,6),6-(6,6)]
    26       5.248038       5.248038       5.248038    6[6-(6,6),8-(21),8-(21)]
    27       4.768401       4.768401       4.768401    6[6-(1,6),6-(1,6),6-(8,8)]
    28       5.716336       5.716336       5.716336    6[1-(0),6-(1,6),6-(6,6)]
    29      12.136058      12.136058      12.136058    6[1-(0),6-(1,6),6-(6,6)]
    30        8.58229        8.58229        8.58229    6[1-(0),6-(1,6),6-(6,6)]
    31        9.98514        9.98514        9.98514    6[6-(6,6),8-(21),8-(21)]
    32      10.464764      10.464764      10.464764    6[6-(1,6),6-(1,6),6-(8,8)]
    33       9.516817       9.516817       9.516817    6[1-(0),6-(1,6),6-(6,6)]
    34      11.801805      11.801805      11.801805    6[1-(0),6-(1,6),6-(6,6)]
    35       8.582292       8.582292       8.582292    6[1-(0),6-(1,6),6-(6,6)]
    36        5.63281        5.63281        5.63281    6[6-(6,6),8-(21),8-(21)]
    37       6.112445       6.112445       6.112445    6[6-(1,6),6-(1,6),6-(8,8)]
    38       5.164508       5.164508       5.164508    6[1-(0),6-(1,6),6-(6,6)]
    39       7.449487       7.449487       7.449487    6[1-(0),6-(1,6),6-(6,6)]
    40       2.298541       2.298541       2.298541    6[1-(0),6-(1,6),6-(6,6)]
    41       9.600416       9.600416       9.600416    6[6-(6,6),8-(21),8-(21)]
    42       9.120796       9.120796       9.120796    6[6-(1,6),6-(1,6),6-(8,8)]
    43      10.068744      10.068744      10.068744    6[1-(0),6-(1,6),6-(6,6)]
    44       7.783755       7.783755       7.783755    6[1-(0),6-(1,6),6-(6,6)]
    45       7.616545       7.616545       7.616545    6[6-(6,6),8-(21),8-(21)]
    46       7.616548       7.616548       7.616548    6[6-(1,6),6-(1,6),6-(8,8)]
    47      11.968886      11.968886      11.968886    6[6-(6,6),8-(21),8-(21)]
    48       7.616553       7.616553       7.616553    6[6-(1,6),6-(1,6),6-(8,8)]
    49       9.792772       9.792772       9.792772    6[6-(6,6),8-(21),8-(21)]
    50       9.792769       9.792769       9.792769    6[6-(1,6),6-(1,6),6-(8,8)]
    51       5.440431       5.440431       5.440431    6[6-(6,6),8-(21),8-(21)]
    52       9.792764       9.792764       9.792764    6[6-(1,6),6-(1,6),6-(8,8)]
    53       8.645442       8.645442       8.645442    8[6-(6,8),21-(8,8,8,8,8)]
    54      11.002682      11.002682      11.002682    8[6-(6,8),21-(8,8,8,8,8)]
    55       13.00824       13.00824       13.00824    8[6-(6,8),21-(8,8,8,8,8)]
    56      10.939994      10.939994      10.939994    8[6-(6,8),21-(8,8,8,8,8)]
    57       8.582772       8.582772       8.582772    8[6-(6,8),21-(8,8,8,8,8)]
    58       6.577205       6.577205       6.577205    8[6-(6,8),21-(8,8,8,8,8)]
    59       6.587646       6.587646       6.587646    8[6-(6,8),21-(8,8,8,8,8)]
    60      12.935103      12.935103      12.935103    8[6-(6,8),21-(8,8,8,8,8)]
    61      10.929544      10.929544      10.929544    8[6-(6,8),21-(8,8,8,8,8)]
    62       4.293081       4.293081       4.293081    8[6-(6,8),21-(8,8,8,8,8)]
    63       6.650306       6.650306       6.650306    8[6-(6,8),21-(8,8,8,8,8)]
    64       8.655874       8.655874       8.655874    8[6-(6,8),21-(8,8,8,8,8)]
    65       8.763875       8.763875       8.763875    8[6-(6,8),21-(8,8,8,8,8)]
    66       6.406635       6.406635       6.406635    8[6-(6,8),21-(8,8,8,8,8)]
    67       4.401077       4.401077       4.401077    8[6-(6,8),21-(8,8,8,8,8)]
    68       6.469323       6.469323       6.469323    8[6-(6,8),21-(8,8,8,8,8)]
    69       8.826545       8.826545       8.826545    8[6-(6,8),21-(8,8,8,8,8)]
    70      10.832112      10.832112      10.832112    8[6-(6,8),21-(8,8,8,8,8)]
    71      10.821671      10.821671      10.821671    8[6-(6,8),21-(8,8,8,8,8)]
    72       4.474214       4.474214       4.474214    8[6-(6,8),21-(8,8,8,8,8)]
    73       6.479773       6.479773       6.479773    8[6-(6,8),21-(8,8,8,8,8)]
    74      13.116236      13.116236      13.116236    8[6-(6,8),21-(8,8,8,8,8)]
    75      10.759011      10.759011      10.759011    8[6-(6,8),21-(8,8,8,8,8)]
    76       8.753443       8.753443       8.753443    8[6-(6,8),21-(8,8,8,8,8)]
    77      14.123616      14.123616      14.123616    1[6-(6,6)]
    78      10.609331      10.609331      10.609331    1[6-(6,6)]
    79       6.021336       6.021336       6.021336    1[6-(6,6)]
    80       9.814272       9.814272       9.814272    1[6-(6,6)]
    81       8.976148       8.976148       8.976148    1[6-(6,6)]
    82       4.859426       4.859426       4.859426    1[6-(6,6)]
    83        9.81418        9.81418        9.81418    1[6-(6,6)]
    84      13.328545      13.328545      13.328545    1[6-(6,6)]
    85       9.211752       9.211752       9.211752    1[6-(6,6)]
    86      14.123534      14.123534      14.123534    1[6-(6,6)]
    87       6.256839       6.256839       6.256839    1[6-(6,6)]
    88      10.373649      10.373649      10.373649    1[6-(6,6)]
    89       3.285701       3.285701       3.285701    1[6-(6,6)]
    90       6.799986       6.799986       6.799986    1[6-(6,6)]
    91      11.387981      11.387981      11.387981    1[6-(6,6)]
    92       7.595045       7.595045       7.595045    1[6-(6,6)]
    93       8.420112       8.420112       8.420112    1[6-(6,6)]
    94      12.552154      12.552154      12.552154    1[6-(6,6)]
    95       7.595137       7.595137       7.595137    1[6-(6,6)]
    96       4.080772       4.080772       4.080772    1[6-(6,6)]
    97       8.199828       8.199828       8.199828    1[6-(6,6)]
    98       3.285783       3.285783       3.285783    1[6-(6,6)]
    99      11.152478      11.152478      11.152478    1[6-(6,6)]
   100       7.033405       7.033405       7.033405    1[6-(6,6)]
