# Supplementary material for: A collection of forcefield precursors for metal–organic frameworks
Source: RSC Adv. 2019 Nov 13;9(63):36492–507. doi: 10.1039/c9ra07327b (PMC9075174; doi:10.1039/c9ra07327b)
Supplement: RA-009-C9RA07327B-s956 [file RA-009-C9RA07327B-s956.txt]

HAZSIL_clean

9.540300    0.000000    0.000000
-2.953499    9.071613    0.000000
3.293455    4.535833    26.010966

     1       2.927354       2.927354       2.927354    29[7-(1,6,6),7-(6,6),8-(15),8-(15)]
     2       0.810214       0.810214       0.810214    29[8-(15),8-(15),8-(15)]
     3       7.011393       7.011393       7.011393    29[7-(1,6,6),7-(6,6),8-(15),8-(15)]
     4       2.812999       2.812999       2.812999    29[8-(15),8-(15),8-(15)]
     5       7.697508       7.697508       7.697508    29[7-(1,6,6),7-(6,6),8-(15),8-(15)]
     6       5.580366       5.580366       5.580366    29[8-(15),8-(15),8-(15)]
     7       8.488138       8.488138       8.488138    29[7-(1,6,6),7-(6,6),8-(15),8-(15)]
     8       4.289747       4.289747       4.289747    29[8-(15),8-(15),8-(15)]
     9       4.748756       4.748756       4.748756    15[6-(1,1,7),8-(0),8-(29),8-(29)]
    10       6.187902       6.187902       6.187902    15[6-(1,1,7),8-(29),8-(29),8-(29)]
    11       8.237835       8.237835       8.237835    15[6-(1,1,7),8-(0),8-(29),8-(29)]
    12       3.970317       3.970317       3.970317    15[6-(1,1,7),8-(29),8-(29),8-(29)]
    13      -0.021396      -0.021396      -0.021396    15[6-(1,1,7),8-(0),8-(29),8-(29)]
    14       1.417754       1.417754       1.417754    15[6-(1,1,7),8-(29),8-(29),8-(29)]
    15       9.714587       9.714587       9.714587    15[6-(1,1,7),8-(0),8-(29),8-(29)]
    16       5.447065       5.447065       5.447065    15[6-(1,1,7),8-(29),8-(29),8-(29)]
    17       3.904007       3.904007       3.904007    1[7-(6,6,29)]
    18       7.645287       7.645287       7.645287    1[6-(1,7,15)]
    19      -0.651483      -0.651483      -0.651483    1[6-(1,7,15)]
    20       7.007599       7.007599       7.007599    1[6-(1,7,15)]
    21       6.111496       6.111496       6.111496    1[6-(1,7,15)]
    22       6.688978       6.688978       6.688978    1[6-(6,7)]
    23       6.947846       6.947846       6.947846    1[6-(6,6)]
    24       6.254006       6.254006       6.254006    1[6-(6,6)]
    25       6.481054       6.481054       6.481054    1[6-(6,7)]
    26       5.865591       5.865591       5.865591    1[7-(6,6,29)]
    27       9.969168       9.969168       9.969168    1[6-(1,7,15)]
    28       8.886356       8.886356       8.886356    1[6-(1,7,15)]
    29       4.486423       4.486423       4.486423    1[6-(1,7,15)]
    30       5.806717       5.806717       5.806717    1[6-(1,7,15)]
    31      10.202247      10.202247      10.202247    1[6-(6,7)]
    32      10.073798      10.073798      10.073798    1[6-(6,6)]
    33       9.080098       9.080098       9.080098    1[6-(6,6)]
    34       8.912332       8.912332       8.912332    1[6-(6,7)]
    35       8.674152       8.674152       8.674152    1[7-(6,6,29)]
    36       2.875145       2.875145       2.875145    1[6-(1,7,15)]
    37       4.118677       4.118677       4.118677    1[6-(1,7,15)]
    38       2.237459       2.237459       2.237459    1[6-(1,7,15)]
    39       1.341353       1.341353       1.341353    1[6-(1,7,15)]
    40       1.918813       1.918813       1.918813    1[6-(6,7)]
    41       2.177672       2.177672       2.177672    1[6-(6,6)]
    42       4.777279       4.777279       4.777279    1[6-(6,6)]
    43       5.004317       5.004317       5.004317    1[6-(6,7)]
    44       7.342345       7.342345       7.342345    1[7-(6,6,29)]
    45       8.492411       8.492411       8.492411    1[6-(1,7,15)]
    46       7.409596       7.409596       7.409596    1[6-(1,7,15)]
    47       5.963162       5.963162       5.963162    1[6-(1,7,15)]
    48       7.283459       7.283459       7.283459    1[6-(1,7,15)]
    49       8.725512       8.725512       8.725512    1[6-(6,7)]
    50       8.597072       8.597072       8.597072    1[6-(6,6)]
    51       4.309926       4.309926       4.309926    1[6-(6,6)]
    52        4.14217        4.14217        4.14217    1[6-(6,7)]
    53       3.651485       3.651485       3.651485    6[1-(0),1-(0),7-(1,6,29),15-(8,8,8)]
    54       6.789829       6.789829       6.789829    6[1-(0),1-(0),7-(1,6,29),15-(8,8,8)]
    55       7.210987       7.210987       7.210987    6[1-(0),6-(1,6),7-(6,29)]
    56       7.331291       7.331291       7.331291    6[1-(0),6-(1,7),6-(6,6)]
    57       8.016712       8.016712       8.016712    6[6-(1,6),6-(1,6),6-(6,6)]
    58       7.075009       7.075009       7.075009    6[1-(0),6-(1,7),6-(6,6)]
    59       7.213328       7.213328       7.213328    6[1-(0),6-(1,6),7-(6,29)]
    60       7.734514       7.734514       7.734514    6[1-(0),1-(0),7-(1,6,29),15-(8,8,8)]
    61       4.955809       4.955809       4.955809    6[1-(0),1-(0),7-(1,6,29),15-(8,8,8)]
    62       9.404909       9.404909       9.404909    6[1-(0),6-(1,6),7-(6,29)]
    63       9.322808       9.322808       9.322808    6[1-(0),6-(1,7),6-(6,6)]
    64       8.134156       8.134156       8.134156    6[6-(1,6),6-(1,6),6-(6,6)]
    65       8.604244       8.604244       8.604244    6[1-(0),6-(1,7),6-(6,6)]
    66       8.500177       8.500177       8.500177    6[1-(0),6-(1,6),7-(6,29)]
    67       8.421628       8.421628       8.421628    6[1-(0),1-(0),7-(1,6,29),15-(8,8,8)]
    68       2.019686       2.019686       2.019686    6[1-(0),1-(0),7-(1,6,29),15-(8,8,8)]
    69       2.440821       2.440821       2.440821    6[1-(0),6-(1,6),7-(6,29)]
    70        2.56112        2.56112        2.56112    6[1-(0),6-(1,7),6-(6,6)]
    71       3.246537       3.246537       3.246537    6[6-(1,6),6-(1,6),6-(6,6)]
    72        5.59828        5.59828        5.59828    6[1-(0),6-(1,7),6-(6,6)]
    73       5.736593       5.736593       5.736593    6[1-(0),6-(1,6),7-(6,29)]
    74        9.21127        9.21127        9.21127    6[1-(0),1-(0),7-(1,6,29),15-(8,8,8)]
    75       6.432552       6.432552       6.432552    6[1-(0),1-(0),7-(1,6,29),15-(8,8,8)]
    76       7.928176       7.928176       7.928176    6[1-(0),6-(1,6),7-(6,29)]
    77        7.84608        7.84608        7.84608    6[1-(0),6-(1,7),6-(6,6)]
    78       6.657431       6.657431       6.657431    6[6-(1,6),6-(1,6),6-(6,6)]
    79       3.834073       3.834073       3.834073    6[1-(0),6-(1,7),6-(6,6)]
    80       3.730012       3.730012       3.730012    6[1-(0),6-(1,6),7-(6,29)]
    81       3.220544       3.220544       3.220544    7[1-(0),6-(1,1,15),6-(1,1,15),29-(7,8,8)]
    82       7.811782       7.811782       7.811782    7[6-(1,6),6-(1,6),29-(7,8,8)]
    83       6.643903       6.643903       6.643903    7[1-(0),6-(1,1,15),6-(1,1,15),29-(7,8,8)]
    84       8.386511       8.386511       8.386511    7[6-(1,6),6-(1,6),29-(7,8,8)]
    85        7.99069        7.99069        7.99069    7[1-(0),6-(1,1,15),6-(1,1,15),29-(7,8,8)]
    86       3.041619       3.041619       3.041619    7[6-(1,6),6-(1,6),29-(7,8,8)]
    87       8.120657       8.120657       8.120657    7[1-(0),6-(1,1,15),6-(1,1,15),29-(7,8,8)]
    88       6.909774       6.909774       6.909774    7[6-(1,6),6-(1,6),29-(7,8,8)]
    89       6.187598       6.187598       6.187598    8[15-(6,8,8)]
    90      -0.427993      -0.427993      -0.427993    8[15-(6,8,8),29-(7,7,8)]
    91      -0.355521      -0.355521      -0.355521    8[15-(6,8,8),29-(8,8)]
    92       7.073987       7.073987       7.073987    8[15-(6,8,8),29-(8,8)]
    93       4.724132       4.724132       4.724132    8[15-(6,8,8),29-(8,8)]
    94       6.358102       6.358102       6.358102    8[15-(6,8,8),29-(7,7,8)]
    95      10.495484      10.495484      10.495484    8[15-(6,8,8)]
    96        9.33472        9.33472        9.33472    8[15-(6,8,8),29-(7,7,8)]
    97       1.683497       1.683497       1.683497    8[15-(6,8,8),29-(8,8)]
    98       2.513815       2.513815       2.513815    8[15-(6,8,8),29-(8,8)]
    99       4.121996       4.121996       4.121996    8[15-(6,8,8),29-(8,8)]
   100       4.561552       4.561552       4.561552    8[15-(6,8,8),29-(7,7,8)]
   101       1.417444       1.417444       1.417444    8[15-(6,8,8)]
   102       4.342153       4.342153       4.342153    8[15-(6,8,8),29-(7,7,8)]
   103       4.414632       4.414632       4.414632    8[15-(6,8,8),29-(8,8)]
   104       2.303839       2.303839       2.303839    8[15-(6,8,8),29-(8,8)]
   105       9.494285       9.494285       9.494285    8[15-(6,8,8),29-(8,8)]
   106       1.587948       1.587948       1.587948    8[15-(6,8,8),29-(7,7,8)]
   107       9.018738       9.018738       9.018738    8[15-(6,8,8)]
   108       7.857974       7.857974       7.857974    8[15-(6,8,8),29-(7,7,8)]
   109       0.206745       0.206745       0.206745    8[15-(6,8,8),29-(8,8)]
   110       3.990562       3.990562       3.990562    8[15-(6,8,8),29-(8,8)]
   111       5.598743       5.598743       5.598743    8[15-(6,8,8),29-(8,8)]
   112       6.038305       6.038305       6.038305    8[15-(6,8,8),29-(7,7,8)]
