# Supplementary material for: A collection of forcefield precursors for metal–organic frameworks
Source: RSC Adv. 2019 Nov 13;9(63):36492–507. doi: 10.1039/c9ra07327b (PMC9075174; doi:10.1039/c9ra07327b)
Supplement: RA-009-C9RA07327B-s957 [file RA-009-C9RA07327B-s957.txt]

HEBTAL_clean

7.335200    0.000000    0.000000
0.000000    11.320000    0.000000
-0.037020    0.000000    17.675961

     1            0.0            0.0            0.0    27[8-(6),8-(6),8-(6),8-(6)]
     2       -0.01851       -0.01851       -0.01851    27[8-(6),8-(6),8-(6),8-(6)]
     3         3.6676         3.6676         3.6676    27[8-(6),8-(6),8-(6),8-(6)]
     4        3.64909        3.64909        3.64909    27[8-(6),8-(6),8-(6),8-(6)]
     5       5.176459       5.176459       5.176459    1[6-(6,6)]
     6       6.762036       6.762036       6.762036    1[6-(6,6)]
     7       7.019197       7.019197       7.019197    1[6-(6,6)]
     8       5.053091       5.053091       5.053091    1[6-(6,6)]
     9       3.686545       3.686545       3.686545    1[6-(6,6)]
    10       3.792319       3.792319       3.792319    1[6-(6,6)]
    11       2.103211       2.103211       2.103211    1[6-(6,6)]
    12       0.517634       0.517634       0.517634    1[6-(6,6)]
    13       0.260473       0.260473       0.260473    1[6-(6,6)]
    14       2.226579       2.226579       2.226579    1[6-(6,6)]
    15       3.593125       3.593125       3.593125    1[6-(6,6)]
    16       3.487351       3.487351       3.487351    1[6-(6,6)]
    17       2.121721       2.121721       2.121721    1[6-(6,6)]
    18       0.536144       0.536144       0.536144    1[6-(6,6)]
    19       0.278983       0.278983       0.278983    1[6-(6,6)]
    20       2.245089       2.245089       2.245089    1[6-(6,6)]
    21       3.611635       3.611635       3.611635    1[6-(6,6)]
    22       3.505861       3.505861       3.505861    1[6-(6,6)]
    23       5.194969       5.194969       5.194969    1[6-(6,6)]
    24       6.780546       6.780546       6.780546    1[6-(6,6)]
    25       7.037707       7.037707       7.037707    1[6-(6,6)]
    26       5.071601       5.071601       5.071601    1[6-(6,6)]
    27       3.705055       3.705055       3.705055    1[6-(6,6)]
    28       3.810829       3.810829       3.810829    1[6-(6,6)]
    29       1.902365       1.902365       1.902365    6[6-(1,6),6-(6,6),6-(8,8)]
    30       2.912816       2.912816       2.912816    6[1-(0),6-(1,6),6-(6,6)]
    31       0.654235       0.654235       0.654235    6[6-(1,6),6-(6,6),6-(6,6)]
    32       1.768193       1.768193       1.768193    6[6-(1,6),6-(6,6),6-(8,8)]
    33       0.720371       0.720371       0.720371    6[6-(1,6),6-(6,6),6-(6,6)]
    34       1.973925       1.973925       1.973925    6[6-(6,6),8-(27),8-(27)]
    35       1.694372       1.694372       1.694372    6[6-(6,6),8-(27),8-(27)]
    36       2.974068       2.974068       2.974068    6[1-(0),6-(1,6),6-(6,6)]
    37       5.877507       5.877507       5.877507    6[1-(0),6-(1,6),6-(1,6)]
    38       6.824896       6.824896       6.824896    6[1-(0),6-(1,6),6-(6,6)]
    39       6.976112       6.976112       6.976112    6[1-(0),6-(1,6),6-(6,6)]
    40       5.802292       5.802292       5.802292    6[1-(0),6-(1,6),6-(1,6)]
    41       5.377305       5.377305       5.377305    6[6-(1,6),6-(6,6),6-(8,8)]
    42       4.366854       4.366854       4.366854    6[1-(0),6-(1,6),6-(6,6)]
    43       6.625435       6.625435       6.625435    6[6-(1,6),6-(6,6),6-(6,6)]
    44       5.511477       5.511477       5.511477    6[6-(1,6),6-(6,6),6-(8,8)]
    45       6.559299       6.559299       6.559299    6[6-(1,6),6-(6,6),6-(6,6)]
    46       5.305745       5.305745       5.305745    6[6-(6,6),8-(27),8-(27)]
    47       5.585298       5.585298       5.585298    6[6-(6,6),8-(27),8-(27)]
    48       4.305602       4.305602       4.305602    6[1-(0),6-(1,6),6-(6,6)]
    49       1.402163       1.402163       1.402163    6[1-(0),6-(1,6),6-(1,6)]
    50       0.454774       0.454774       0.454774    6[1-(0),6-(1,6),6-(6,6)]
    51       0.303558       0.303558       0.303558    6[1-(0),6-(1,6),6-(6,6)]
    52       1.477378       1.477378       1.477378    6[1-(0),6-(1,6),6-(1,6)]
    53       5.395815       5.395815       5.395815    6[6-(1,6),6-(6,6),6-(8,8)]
    54       4.385364       4.385364       4.385364    6[1-(0),6-(1,6),6-(6,6)]
    55       6.643945       6.643945       6.643945    6[6-(1,6),6-(6,6),6-(6,6)]
    56       5.529987       5.529987       5.529987    6[6-(1,6),6-(6,6),6-(8,8)]
    57       6.577809       6.577809       6.577809    6[6-(1,6),6-(6,6),6-(6,6)]
    58       5.324255       5.324255       5.324255    6[6-(6,6),8-(27),8-(27)]
    59       5.603808       5.603808       5.603808    6[6-(6,6),8-(27),8-(27)]
    60       4.324112       4.324112       4.324112    6[1-(0),6-(1,6),6-(6,6)]
    61       1.420673       1.420673       1.420673    6[1-(0),6-(1,6),6-(1,6)]
    62       0.473284       0.473284       0.473284    6[1-(0),6-(1,6),6-(6,6)]
    63       0.322068       0.322068       0.322068    6[1-(0),6-(1,6),6-(6,6)]
    64       1.495888       1.495888       1.495888    6[1-(0),6-(1,6),6-(1,6)]
    65       1.920875       1.920875       1.920875    6[6-(1,6),6-(6,6),6-(8,8)]
    66       2.931326       2.931326       2.931326    6[1-(0),6-(1,6),6-(6,6)]
    67       0.672745       0.672745       0.672745    6[6-(1,6),6-(6,6),6-(6,6)]
    68       1.786703       1.786703       1.786703    6[6-(1,6),6-(6,6),6-(8,8)]
    69       0.738881       0.738881       0.738881    6[6-(1,6),6-(6,6),6-(6,6)]
    70       1.992435       1.992435       1.992435    6[6-(6,6),8-(27),8-(27)]
    71       1.712882       1.712882       1.712882    6[6-(6,6),8-(27),8-(27)]
    72       2.992578       2.992578       2.992578    6[1-(0),6-(1,6),6-(6,6)]
    73       5.896017       5.896017       5.896017    6[1-(0),6-(1,6),6-(1,6)]
    74       6.843406       6.843406       6.843406    6[1-(0),6-(1,6),6-(6,6)]
    75       6.994622       6.994622       6.994622    6[1-(0),6-(1,6),6-(6,6)]
    76       5.820802       5.820802       5.820802    6[1-(0),6-(1,6),6-(1,6)]
    77       0.922455       0.922455       0.922455    8[6-(6,8),27-(8,8,8)]
    78       2.750971       2.750971       2.750971    8[6-(6,8),27-(8,8,8)]
    79       0.582478       0.582478       0.582478    8[6-(6,8),27-(8,8,8)]
    80       3.090095       3.090095       3.090095    8[6-(6,8),27-(8,8,8)]
    81       6.357215       6.357215       6.357215    8[6-(6,8),27-(8,8,8)]
    82       4.528699       4.528699       4.528699    8[6-(6,8),27-(8,8,8)]
    83       6.697192       6.697192       6.697192    8[6-(6,8),27-(8,8,8)]
    84       4.189575       4.189575       4.189575    8[6-(6,8),27-(8,8,8)]
    85       6.375725       6.375725       6.375725    8[6-(6,8),27-(8,8,8)]
    86       4.547209       4.547209       4.547209    8[6-(6,8),27-(8,8,8)]
    87       6.715702       6.715702       6.715702    8[6-(6,8),27-(8,8,8)]
    88       4.208085       4.208085       4.208085    8[6-(6,8),27-(8,8,8)]
    89       0.940965       0.940965       0.940965    8[6-(6,8),27-(8,8,8)]
    90       2.769481       2.769481       2.769481    8[6-(6,8),27-(8,8,8)]
    91       0.600988       0.600988       0.600988    8[6-(6,8),27-(8,8,8)]
    92       3.108605       3.108605       3.108605    8[6-(6,8),27-(8,8,8)]
