# Supplementary material for: A collection of forcefield precursors for metal–organic frameworks
Source: RSC Adv. 2019 Nov 13;9(63):36492–507. doi: 10.1039/c9ra07327b (PMC9075174; doi:10.1039/c9ra07327b)
Supplement: RA-009-C9RA07327B-s958 [file RA-009-C9RA07327B-s958.txt]

HEBTEP_clean

7.336000    0.000000    0.000000
0.000000    11.316000    0.000000
-0.183010    0.000000    17.652051

     1          3.668          3.668          3.668    30[8-(6),8-(6),8-(6),8-(6)]
     2       3.576495       3.576495       3.576495    30[8-(6),8-(6),8-(6),8-(6)]
     3            0.0            0.0            0.0    30[8-(6),8-(6),8-(6),8-(6)]
     4      -0.091505      -0.091505      -0.091505    30[8-(6),8-(6),8-(6),8-(6)]
     5       3.654775       3.654775       3.654775    1[6-(6,6)]
     6       3.565982       3.565982       3.565982    1[6-(6,6)]
     7       6.909195       6.909195       6.909195    1[6-(6,6)]
     8       5.089305       5.089305       5.089305    1[6-(6,6)]
     9       4.904449       4.904449       4.904449    1[6-(6,6)]
    10       6.701296       6.701296       6.701296    1[6-(6,6)]
    11        3.40671        3.40671        3.40671    1[6-(6,6)]
    12       3.495503       3.495503       3.495503    1[6-(6,6)]
    13        0.15229        0.15229        0.15229    1[6-(6,6)]
    14        1.97218        1.97218        1.97218    1[6-(6,6)]
    15       2.157036       2.157036       2.157036    1[6-(6,6)]
    16       0.360189       0.360189       0.360189    1[6-(6,6)]
    17       3.498215       3.498215       3.498215    1[6-(6,6)]
    18       3.587008       3.587008       3.587008    1[6-(6,6)]
    19       0.243795       0.243795       0.243795    1[6-(6,6)]
    20       2.063685       2.063685       2.063685    1[6-(6,6)]
    21       2.248541       2.248541       2.248541    1[6-(6,6)]
    22       0.451694       0.451694       0.451694    1[6-(6,6)]
    23        3.74628        3.74628        3.74628    1[6-(6,6)]
    24       3.657487       3.657487       3.657487    1[6-(6,6)]
    25         7.0007         7.0007         7.0007    1[6-(6,6)]
    26        5.18081        5.18081        5.18081    1[6-(6,6)]
    27       4.995954       4.995954       4.995954    1[6-(6,6)]
    28       6.792801       6.792801       6.792801    1[6-(6,6)]
    29       1.788557       1.788557       1.788557    6[6-(1,6),6-(6,6),6-(8,8)]
    30       0.553138       0.553138       0.553138    6[6-(1,6),6-(6,6),6-(6,6)]
    31       0.610784       0.610784       0.610784    6[6-(1,6),6-(6,6),6-(6,6)]
    32        2.81107        2.81107        2.81107    6[1-(0),6-(1,6),6-(6,6)]
    33       1.606724       1.606724       1.606724    6[6-(6,6),8-(30),8-(30)]
    34       1.848776       1.848776       1.848776    6[6-(6,6),8-(30),8-(30)]
    35       1.670087       1.670087       1.670087    6[6-(1,6),6-(6,6),6-(8,8)]
    36       6.728202       6.728202       6.728202    6[1-(0),6-(1,6),6-(6,6)]
    37       2.865928       2.865928       2.865928    6[1-(0),6-(1,6),6-(6,6)]
    38       6.863995       6.863995       6.863995    6[1-(0),6-(1,6),6-(6,6)]
    39       5.708155       5.708155       5.708155    6[1-(0),6-(1,6),6-(1,6)]
    40        5.77419        5.77419        5.77419    6[1-(0),6-(1,6),6-(1,6)]
    41       5.272928       5.272928       5.272928    6[6-(1,6),6-(6,6),6-(8,8)]
    42       6.508347       6.508347       6.508347    6[6-(1,6),6-(6,6),6-(6,6)]
    43       6.450701       6.450701       6.450701    6[6-(1,6),6-(6,6),6-(6,6)]
    44       4.250415       4.250415       4.250415    6[1-(0),6-(1,6),6-(6,6)]
    45       5.454761       5.454761       5.454761    6[6-(6,6),8-(30),8-(30)]
    46       5.212709       5.212709       5.212709    6[6-(6,6),8-(30),8-(30)]
    47       5.391398       5.391398       5.391398    6[6-(1,6),6-(6,6),6-(8,8)]
    48       0.333283       0.333283       0.333283    6[1-(0),6-(1,6),6-(6,6)]
    49       4.195557       4.195557       4.195557    6[1-(0),6-(1,6),6-(6,6)]
    50        0.19749        0.19749        0.19749    6[1-(0),6-(1,6),6-(6,6)]
    51        1.35333        1.35333        1.35333    6[1-(0),6-(1,6),6-(1,6)]
    52       1.287295       1.287295       1.287295    6[1-(0),6-(1,6),6-(1,6)]
    53       5.364433       5.364433       5.364433    6[6-(1,6),6-(6,6),6-(8,8)]
    54       6.599852       6.599852       6.599852    6[6-(1,6),6-(6,6),6-(6,6)]
    55       6.542206       6.542206       6.542206    6[6-(1,6),6-(6,6),6-(6,6)]
    56        4.34192        4.34192        4.34192    6[1-(0),6-(1,6),6-(6,6)]
    57       5.546266       5.546266       5.546266    6[6-(6,6),8-(30),8-(30)]
    58       5.304214       5.304214       5.304214    6[6-(6,6),8-(30),8-(30)]
    59       5.482903       5.482903       5.482903    6[6-(1,6),6-(6,6),6-(8,8)]
    60       0.424788       0.424788       0.424788    6[1-(0),6-(1,6),6-(6,6)]
    61       4.287062       4.287062       4.287062    6[1-(0),6-(1,6),6-(6,6)]
    62       0.288995       0.288995       0.288995    6[1-(0),6-(1,6),6-(6,6)]
    63       1.444835       1.444835       1.444835    6[1-(0),6-(1,6),6-(1,6)]
    64         1.3788         1.3788         1.3788    6[1-(0),6-(1,6),6-(1,6)]
    65       1.880062       1.880062       1.880062    6[6-(1,6),6-(6,6),6-(8,8)]
    66       0.644643       0.644643       0.644643    6[6-(1,6),6-(6,6),6-(6,6)]
    67       0.702289       0.702289       0.702289    6[6-(1,6),6-(6,6),6-(6,6)]
    68       2.902575       2.902575       2.902575    6[1-(0),6-(1,6),6-(6,6)]
    69       1.698229       1.698229       1.698229    6[6-(6,6),8-(30),8-(30)]
    70       1.940281       1.940281       1.940281    6[6-(6,6),8-(30),8-(30)]
    71       1.761592       1.761592       1.761592    6[6-(1,6),6-(6,6),6-(8,8)]
    72       6.819707       6.819707       6.819707    6[1-(0),6-(1,6),6-(6,6)]
    73       2.957433       2.957433       2.957433    6[1-(0),6-(1,6),6-(6,6)]
    74         6.9555         6.9555         6.9555    6[1-(0),6-(1,6),6-(6,6)]
    75        5.79966        5.79966        5.79966    6[1-(0),6-(1,6),6-(1,6)]
    76       5.865695       5.865695       5.865695    6[1-(0),6-(1,6),6-(1,6)]
    77       0.801728       0.801728       0.801728    8[6-(6,8),30-(8,8,8)]
    78       2.961601       2.961601       2.961601    8[6-(6,8),30-(8,8,8)]
    79       2.655877       2.655877       2.655877    8[6-(6,8),30-(8,8,8)]
    80       0.502969       0.502969       0.502969    8[6-(6,8),30-(8,8,8)]
    81       6.259757       6.259757       6.259757    8[6-(6,8),30-(8,8,8)]
    82       4.099884       4.099884       4.099884    8[6-(6,8),30-(8,8,8)]
    83       4.405608       4.405608       4.405608    8[6-(6,8),30-(8,8,8)]
    84       6.558516       6.558516       6.558516    8[6-(6,8),30-(8,8,8)]
    85       6.351262       6.351262       6.351262    8[6-(6,8),30-(8,8,8)]
    86       4.191389       4.191389       4.191389    8[6-(6,8),30-(8,8,8)]
    87       4.497113       4.497113       4.497113    8[6-(6,8),30-(8,8,8)]
    88       6.650021       6.650021       6.650021    8[6-(6,8),30-(8,8,8)]
    89       0.893233       0.893233       0.893233    8[6-(6,8),30-(8,8,8)]
    90       3.053106       3.053106       3.053106    8[6-(6,8),30-(8,8,8)]
    91       2.747382       2.747382       2.747382    8[6-(6,8),30-(8,8,8)]
    92       0.594474       0.594474       0.594474    8[6-(6,8),30-(8,8,8)]
