# Supplementary material for: A collection of forcefield precursors for metal–organic frameworks
Source: RSC Adv. 2019 Nov 13;9(63):36492–507. doi: 10.1039/c9ra07327b (PMC9075174; doi:10.1039/c9ra07327b)
Supplement: RA-009-C9RA07327B-s959 [file RA-009-C9RA07327B-s959.txt]

HEDCAW_clean

15.808500    0.000000    0.000000
7.767374    13.768681    0.000000
1.727487    1.008880    20.925290

     1      14.333762      14.333762      14.333762    30[8-(6),8-(6),8-(6),8-(6)]
     2       1.327447       1.327447       1.327447    30[8-(6),8-(6),8-(6),8-(6)]
     3       5.905171       5.905171       5.905171    30[8-(6),8-(6),8-(6),8-(6)]
     4       9.081977       9.081977       9.081977    30[8-(6),8-(6),8-(6),8-(6)]
     5      10.969599      10.969599      10.969599    30[8-(6),8-(6),8-(6),8-(6)]
     6       16.20854       16.20854       16.20854    30[8-(6),8-(6),8-(6),8-(6)]
     7       19.39819       19.39819       19.39819    30[8-(6),8-(6),8-(6),8-(6)]
     8       0.412884       0.412884       0.412884    30[8-(6),8-(6),8-(6),8-(6)]
     9       5.289594       5.289594       5.289594    1[6-(6,6)]
    10      19.491055      19.491055      19.491055    1[6-(6,6)]
    11       7.496919       7.496919       7.496919    1[6-(6,6)]
    12      16.719844      16.719844      16.719844    1[6-(6,6)]
    13       6.278974       6.278974       6.278974    1[6-(6,6)]
    14        7.33483        7.33483        7.33483    1[6-(6,6)]
    15       9.799564       9.799564       9.799564    1[6-(6,6)]
    16       18.62704       18.62704       18.62704    1[6-(6,6)]
    17      20.928353      20.928353      20.928353    1[6-(6,6)]
    18      18.031636      18.031636      18.031636    1[6-(6,6)]
    19       8.303056       8.303056       8.303056    1[6-(6,6)]
    20      18.686301      18.686301      18.686301    1[6-(6,6)]
    21       6.477826       6.477826       6.477826    1[6-(6,6)]
    22      20.311791      20.311791      20.311791    1[6-(6,6)]
    23       9.003478       9.003478       9.003478    1[6-(6,6)]
    24      17.223901      17.223901      17.223901    1[6-(6,6)]
    25      19.441365      19.441365      19.441365    1[6-(6,6)]
    26      10.537398      10.537398      10.537398    1[6-(6,6)]
    27       15.38619       15.38619       15.38619    1[6-(6,6)]
    28       8.458202       8.458202       8.458202    1[6-(6,6)]
    29       20.50408       20.50408       20.50408    1[6-(6,6)]
    30      13.513874      13.513874      13.513874    1[6-(6,6)]
    31      17.393588      17.393588      17.393588    1[6-(6,6)]
    32       10.87874       10.87874       10.87874    1[6-(6,6)]
    33       6.760133       6.760133       6.760133    1[6-(6,6)]
    34      13.101668      13.101668      13.101668    1[6-(6,6)]
    35      13.129434      13.129434      13.129434    1[6-(6,6)]
    36      12.855492      12.855492      12.855492    1[6-(6,6)]
    37      15.789332      15.789332      15.789332    1[6-(6,6)]
    38       5.411444       5.411444       5.411444    1[6-(6,6)]
    39      16.264629      16.264629      16.264629    1[6-(6,6)]
    40       9.842202       9.842202       9.842202    1[6-(6,6)]
    41      20.013767      20.013767      20.013767    1[6-(6,6)]
    42       5.812306       5.812306       5.812306    1[6-(6,6)]
    43      17.806442      17.806442      17.806442    1[6-(6,6)]
    44       8.583517       8.583517       8.583517    1[6-(6,6)]
    45      19.024387      19.024387      19.024387    1[6-(6,6)]
    46      17.968531      17.968531      17.968531    1[6-(6,6)]
    47      15.503797      15.503797      15.503797    1[6-(6,6)]
    48       6.676321       6.676321       6.676321    1[6-(6,6)]
    49       4.375008       4.375008       4.375008    1[6-(6,6)]
    50       7.271725       7.271725       7.271725    1[6-(6,6)]
    51      17.000305      17.000305      17.000305    1[6-(6,6)]
    52        6.61706        6.61706        6.61706    1[6-(6,6)]
    53      18.825535      18.825535      18.825535    1[6-(6,6)]
    54        4.99157        4.99157        4.99157    1[6-(6,6)]
    55      16.299883      16.299883      16.299883    1[6-(6,6)]
    56        8.07946        8.07946        8.07946    1[6-(6,6)]
    57       5.861996       5.861996       5.861996    1[6-(6,6)]
    58      14.765963      14.765963      14.765963    1[6-(6,6)]
    59       9.917171       9.917171       9.917171    1[6-(6,6)]
    60      16.845159      16.845159      16.845159    1[6-(6,6)]
    61       4.799281       4.799281       4.799281    1[6-(6,6)]
    62      11.789487      11.789487      11.789487    1[6-(6,6)]
    63       7.909773       7.909773       7.909773    1[6-(6,6)]
    64      14.424621      14.424621      14.424621    1[6-(6,6)]
    65      18.543228      18.543228      18.543228    1[6-(6,6)]
    66      12.201693      12.201693      12.201693    1[6-(6,6)]
    67      12.173927      12.173927      12.173927    1[6-(6,6)]
    68      12.447869      12.447869      12.447869    1[6-(6,6)]
    69       9.514029       9.514029       9.514029    1[6-(6,6)]
    70      19.891917      19.891917      19.891917    1[6-(6,6)]
    71       9.038732       9.038732       9.038732    1[6-(6,6)]
    72      15.461159      15.461159      15.461159    1[6-(6,6)]
    73      19.101663      19.101663      19.101663    6[6-(1,6),6-(1,6),8-(6)]
    74       7.906825       7.906825       7.906825    6[6-(1,6),6-(1,6),6-(8,8)]
    75       6.202697       6.202697       6.202697    6[1-(0),6-(1,6),6-(6,8)]
    76      18.240037      18.240037      18.240037    6[6-(1,6),6-(1,6),6-(8,8)]
    77      19.153846      19.153846      19.153846    6[1-(0),6-(1,6),6-(6,8)]
    78       7.505616       7.505616       7.505616    6[1-(0),6-(1,6),6-(6,8)]
    79      17.576579      17.576579      17.576579    6[1-(0),6-(1,6),6-(6,6)]
    80       6.821732       6.821732       6.821732    6[1-(0),6-(1,6),6-(6,6)]
    81       7.368276       7.368276       7.368276    6[1-(0),6-(1,6),6-(6,6)]
    82        8.88538        8.88538        8.88538    6[1-(0),6-(1,6),6-(6,6)]
    83      18.655809      18.655809      18.655809    6[1-(0),6-(1,6),6-(6,8)]
    84      20.060515      20.060515      20.060515    6[1-(0),6-(1,6),6-(6,8)]
    85      18.278384      18.278384      18.278384    6[1-(0),6-(1,6),6-(6,6)]
    86       7.958839       7.958839       7.958839    6[1-(0),6-(1,6),6-(6,6)]
    87      18.459037      18.459037      18.459037    6[6-(1,6),6-(1,6),6-(8,8)]
    88      18.692837      18.692837      18.692837    6[1-(0),6-(1,6),6-(6,6)]
    89       7.066837       7.066837       7.066837    6[6-(1,6),6-(1,6),8-(6)]
    90      19.175453      19.175453      19.175453    6[6-(1,6),6-(1,6),8-(6)]
    91       8.069062       8.069062       8.069062    6[6-(1,6),6-(1,6),6-(8,8)]
    92       8.360631       8.360631       8.360631    6[6-(6,6),8-(30),8-(30)]
    93       6.892402       6.892402       6.892402    6[1-(0),6-(1,6),6-(6,8)]
    94       7.133486       7.133486       7.133486    6[6-(1,6),6-(1,6),8-(6)]
    95       8.634299       8.634299       8.634299    6[6-(6,6),8-(30),8-(30)]
    96      19.706342      19.706342      19.706342    6[1-(0),6-(1,6),6-(6,6)]
    97        8.42271        8.42271        8.42271    6[1-(0),6-(1,6),6-(6,8)]
    98      17.869804      17.869804      17.869804    6[1-(0),6-(1,6),6-(6,8)]
    99      18.089857      18.089857      18.089857    6[6-(6,6),8-(30),8-(30)]
   100      17.838383      17.838383      17.838383    6[6-(6,6),8-(30),8-(30)]
   101      10.492569      10.492569      10.492569    6[6-(1,6),6-(1,6),8-(6)]
   102      12.991734      12.991734      12.991734    6[6-(1,6),6-(1,6),6-(8,8)]
   103      19.020379      19.020379      19.020379    6[1-(0),6-(1,6),6-(6,8)]
   104      13.184356      13.184356      13.184356    6[6-(1,6),6-(1,6),6-(8,8)]
   105      11.059553      11.059553      11.059553    6[1-(0),6-(1,6),6-(6,8)]
   106      14.986694      14.986694      14.986694    6[1-(0),6-(1,6),6-(6,8)]
   107       8.117707       8.117707       8.117707    6[1-(0),6-(1,6),6-(6,6)]
   108      19.617163      19.617163      19.617163    6[1-(0),6-(1,6),6-(6,6)]
   109      13.884093      13.884093      13.884093    6[1-(0),6-(1,6),6-(6,6)]
   110      17.797965      17.797965      17.797965    6[1-(0),6-(1,6),6-(6,6)]
   111       11.25846       11.25846       11.25846    6[1-(0),6-(1,6),6-(6,8)]
   112       7.116555       7.116555       7.116555    6[1-(0),6-(1,6),6-(6,8)]
   113      12.584738      12.584738      12.584738    6[1-(0),6-(1,6),6-(6,6)]
   114      13.634473      13.634473      13.634473    6[1-(0),6-(1,6),6-(6,6)]
   115       6.823544       6.823544       6.823544    6[6-(1,6),6-(1,6),6-(8,8)]
   116      12.442076      12.442076      12.442076    6[1-(0),6-(1,6),6-(6,6)]
   117      15.766417      15.766417      15.766417    6[6-(1,6),6-(1,6),8-(6)]
   118       8.447096       8.447096       8.447096    6[6-(1,6),6-(1,6),8-(6)]
   119      19.059762      19.059762      19.059762    6[6-(1,6),6-(1,6),6-(8,8)]
   120      11.593899      11.593899      11.593899    6[6-(6,6),8-(30),8-(30)]
   121      15.247707      15.247707      15.247707    6[1-(0),6-(1,6),6-(6,8)]
   122      17.689142      17.689142      17.689142    6[6-(1,6),6-(1,6),8-(6)]
   123      19.699085      19.699085      19.699085    6[6-(6,6),8-(30),8-(30)]
   124       6.320846       6.320846       6.320846    6[1-(0),6-(1,6),6-(6,6)]
   125      17.109146      17.109146      17.109146    6[1-(0),6-(1,6),6-(6,8)]
   126       8.955064       8.955064       8.955064    6[1-(0),6-(1,6),6-(6,8)]
   127       5.996204       5.996204       5.996204    6[6-(6,6),8-(30),8-(30)]
   128      14.605625      14.605625      14.605625    6[6-(6,6),8-(30),8-(30)]
   129       6.201698       6.201698       6.201698    6[6-(1,6),6-(1,6),8-(6)]
   130      17.396536      17.396536      17.396536    6[6-(1,6),6-(1,6),6-(8,8)]
   131      19.100664      19.100664      19.100664    6[1-(0),6-(1,6),6-(6,8)]
   132       7.063324       7.063324       7.063324    6[6-(1,6),6-(1,6),6-(8,8)]
   133       6.149515       6.149515       6.149515    6[1-(0),6-(1,6),6-(6,8)]
   134      17.797745      17.797745      17.797745    6[1-(0),6-(1,6),6-(6,8)]
   135       7.726782       7.726782       7.726782    6[1-(0),6-(1,6),6-(6,6)]
   136      18.481629      18.481629      18.481629    6[1-(0),6-(1,6),6-(6,6)]
   137      17.935085      17.935085      17.935085    6[1-(0),6-(1,6),6-(6,6)]
   138      16.417981      16.417981      16.417981    6[1-(0),6-(1,6),6-(6,6)]
   139       6.647552       6.647552       6.647552    6[1-(0),6-(1,6),6-(6,8)]
   140       5.242846       5.242846       5.242846    6[1-(0),6-(1,6),6-(6,8)]
   141       7.024977       7.024977       7.024977    6[1-(0),6-(1,6),6-(6,6)]
   142      17.344522      17.344522      17.344522    6[1-(0),6-(1,6),6-(6,6)]
   143       6.844324       6.844324       6.844324    6[6-(1,6),6-(1,6),6-(8,8)]
   144       6.610524       6.610524       6.610524    6[1-(0),6-(1,6),6-(6,6)]
   145      18.236524      18.236524      18.236524    6[6-(1,6),6-(1,6),8-(6)]
   146       6.127908       6.127908       6.127908    6[6-(1,6),6-(1,6),8-(6)]
   147      17.234299      17.234299      17.234299    6[6-(1,6),6-(1,6),6-(8,8)]
   148       16.94273       16.94273       16.94273    6[6-(6,6),8-(30),8-(30)]
   149      18.410959      18.410959      18.410959    6[1-(0),6-(1,6),6-(6,8)]
   150      18.169875      18.169875      18.169875    6[6-(1,6),6-(1,6),8-(6)]
   151      16.669062      16.669062      16.669062    6[6-(6,6),8-(30),8-(30)]
   152       5.597019       5.597019       5.597019    6[1-(0),6-(1,6),6-(6,6)]
   153      16.880651      16.880651      16.880651    6[1-(0),6-(1,6),6-(6,8)]
   154       7.433557       7.433557       7.433557    6[1-(0),6-(1,6),6-(6,8)]
   155       7.213504       7.213504       7.213504    6[6-(6,6),8-(30),8-(30)]
   156       7.464978       7.464978       7.464978    6[6-(6,6),8-(30),8-(30)]
   157      14.810792      14.810792      14.810792    6[6-(1,6),6-(1,6),8-(6)]
   158      12.311627      12.311627      12.311627    6[6-(1,6),6-(1,6),6-(8,8)]
   159       6.282982       6.282982       6.282982    6[1-(0),6-(1,6),6-(6,8)]
   160      12.119005      12.119005      12.119005    6[6-(1,6),6-(1,6),6-(8,8)]
   161      14.243808      14.243808      14.243808    6[1-(0),6-(1,6),6-(6,8)]
   162      10.316667      10.316667      10.316667    6[1-(0),6-(1,6),6-(6,8)]
   163      17.185654      17.185654      17.185654    6[1-(0),6-(1,6),6-(6,6)]
   164       5.686198       5.686198       5.686198    6[1-(0),6-(1,6),6-(6,6)]
   165      11.419268      11.419268      11.419268    6[1-(0),6-(1,6),6-(6,6)]
   166       7.505396       7.505396       7.505396    6[1-(0),6-(1,6),6-(6,6)]
   167      14.044901      14.044901      14.044901    6[1-(0),6-(1,6),6-(6,8)]
   168      18.186806      18.186806      18.186806    6[1-(0),6-(1,6),6-(6,8)]
   169      12.718623      12.718623      12.718623    6[1-(0),6-(1,6),6-(6,6)]
   170      11.668888      11.668888      11.668888    6[1-(0),6-(1,6),6-(6,6)]
   171      18.479817      18.479817      18.479817    6[6-(1,6),6-(1,6),6-(8,8)]
   172      12.861285      12.861285      12.861285    6[1-(0),6-(1,6),6-(6,6)]
   173       9.536944       9.536944       9.536944    6[6-(1,6),6-(1,6),8-(6)]
   174      16.856265      16.856265      16.856265    6[6-(1,6),6-(1,6),8-(6)]
   175       6.243599       6.243599       6.243599    6[6-(1,6),6-(1,6),6-(8,8)]
   176      13.709462      13.709462      13.709462    6[6-(6,6),8-(30),8-(30)]
   177      10.055654      10.055654      10.055654    6[1-(0),6-(1,6),6-(6,8)]
   178       7.614219       7.614219       7.614219    6[6-(1,6),6-(1,6),8-(6)]
   179       5.604276       5.604276       5.604276    6[6-(6,6),8-(30),8-(30)]
   180      18.982515      18.982515      18.982515    6[1-(0),6-(1,6),6-(6,6)]
   181       8.194215       8.194215       8.194215    6[1-(0),6-(1,6),6-(6,8)]
   182      16.348297      16.348297      16.348297    6[1-(0),6-(1,6),6-(6,8)]
   183      19.307157      19.307157      19.307157    6[6-(6,6),8-(30),8-(30)]
   184      10.697736      10.697736      10.697736    6[6-(6,6),8-(30),8-(30)]
   185      16.864871      16.864871      16.864871    8[6-(6,8),30-(8,8,8)]
   186       7.724759       7.724759       7.724759    8[6-(6,8),30-(8,8,8)]
   187      18.865581      18.865581      18.865581    8[6-(6,8),30-(8,8,8)]
   188        9.74996        9.74996        9.74996    8[6-(6,8),30-(8,8,8)]
   189      19.615969      19.615969      19.615969    8[6-(6,6),6-(6,6)]
   190       6.560695       6.560695       6.560695    8[6-(6,6),6-(6,6)]
   191       8.400234       8.400234       8.400234    8[6-(6,8),30-(8,8,8)]
   192       8.760014       8.760014       8.760014    8[6-(6,8),30-(8,8,8)]
   193      17.443638      17.443638      17.443638    8[6-(6,8),30-(8,8,8)]
   194      17.764011      17.764011      17.764011    8[6-(6,8),30-(8,8,8)]
   195       6.618106       6.618106       6.618106    8[6-(6,8),30-(8,8,8)]
   196       20.84825       20.84825       20.84825    8[6-(6,8),30-(8,8,8)]
   197       4.918134       4.918134       4.918134    8[6-(6,8),30-(8,8,8)]
   198      19.136653      19.136653      19.136653    8[6-(6,8),30-(8,8,8)]
   199       9.164502       9.164502       9.164502    8[6-(6,6),6-(6,6)]
   200      17.115269      17.115269      17.115269    8[6-(6,6),6-(6,6)]
   201      11.067004      11.067004      11.067004    8[6-(6,8),30-(8,8,8)]
   202      10.880913      10.880913      10.880913    8[6-(6,8),30-(8,8,8)]
   203      15.288242      15.288242      15.288242    8[6-(6,8),30-(8,8,8)]
   204      15.178546      15.178546      15.178546    8[6-(6,8),30-(8,8,8)]
   205        8.43849        8.43849        8.43849    8[6-(6,8),30-(8,8,8)]
   206      17.578602      17.578602      17.578602    8[6-(6,8),30-(8,8,8)]
   207        6.43778        6.43778        6.43778    8[6-(6,8),30-(8,8,8)]
   208      15.553401      15.553401      15.553401    8[6-(6,8),30-(8,8,8)]
   209       5.687392       5.687392       5.687392    8[6-(6,6),6-(6,6)]
   210      18.742666      18.742666      18.742666    8[6-(6,6),6-(6,6)]
   211      16.903127      16.903127      16.903127    8[6-(6,8),30-(8,8,8)]
   212      16.543347      16.543347      16.543347    8[6-(6,8),30-(8,8,8)]
   213       7.859723       7.859723       7.859723    8[6-(6,8),30-(8,8,8)]
   214        7.53935        7.53935        7.53935    8[6-(6,8),30-(8,8,8)]
   215      18.685255      18.685255      18.685255    8[6-(6,8),30-(8,8,8)]
   216       4.455111       4.455111       4.455111    8[6-(6,8),30-(8,8,8)]
   217      20.385227      20.385227      20.385227    8[6-(6,8),30-(8,8,8)]
   218       6.166708       6.166708       6.166708    8[6-(6,8),30-(8,8,8)]
   219      16.138859      16.138859      16.138859    8[6-(6,6),6-(6,6)]
   220       8.188092       8.188092       8.188092    8[6-(6,6),6-(6,6)]
   221      14.236357      14.236357      14.236357    8[6-(6,8),30-(8,8,8)]
   222      14.422448      14.422448      14.422448    8[6-(6,8),30-(8,8,8)]
   223      10.015119      10.015119      10.015119    8[6-(6,8),30-(8,8,8)]
   224      10.124815      10.124815      10.124815    8[6-(6,8),30-(8,8,8)]
