# Supplementary material for: A collection of forcefield precursors for metal–organic frameworks
Source: RSC Adv. 2019 Nov 13;9(63):36492–507. doi: 10.1039/c9ra07327b (PMC9075174; doi:10.1039/c9ra07327b)
Supplement: RA-009-C9RA07327B-s960 [file RA-009-C9RA07327B-s960.txt]

HEDCEA_clean

11.064400    0.000000    0.000000
0.000000    16.775800    0.000000
0.000000    0.000000    22.431700

     1       1.037177       1.037177       1.037177    30[7-(6,6),8-(6),8-(6),8-(6),8-(6)]
     2      10.027223      10.027223      10.027223    30[7-(6,6),8-(6),8-(6),8-(6),8-(6)]
     3       1.037177       1.037177       1.037177    30[7-(6,6),8-(6),8-(6),8-(6),8-(6)]
     4      10.027223      10.027223      10.027223    30[7-(6,6),8-(6),8-(6),8-(6),8-(6)]
     5      10.027223      10.027223      10.027223    30[7-(6,6),8-(6),8-(6),8-(6),8-(6)]
     6       1.037177       1.037177       1.037177    30[7-(6,6),8-(6),8-(6),8-(6),8-(6)]
     7      10.027223      10.027223      10.027223    30[7-(6,6),8-(6),8-(6),8-(6),8-(6)]
     8       1.037177       1.037177       1.037177    30[7-(6,6),8-(6),8-(6),8-(6),8-(6)]
     9       3.647933       3.647933       3.647933    1[6-(6,6)]
    10       4.641516       4.641516       4.641516    1[6-(6,6)]
    11       2.188538       2.188538       2.188538    1[6-(6,6)]
    12       1.750388       1.750388       1.750388    1[6-(6,6)]
    13       4.553001       4.553001       4.553001    1[6-(6,6)]
    14       0.614074       0.614074       0.614074    1[6-(6,6)]
    15       5.794426       5.794426       5.794426    1[6-(6,6)]
    16       3.875859       3.875859       3.875859    1[6-(6,7)]
    17       3.472009       3.472009       3.472009    1[6-(6,6)]
    18       3.505202       3.505202       3.505202    1[6-(6,6)]
    19       1.772517       1.772517       1.772517    1[6-(6,7)]
    20       1.107546       1.107546       1.107546    1[6-(6,6)]
    21       7.416467       7.416467       7.416467    1[6-(6,6)]
    22       6.422884       6.422884       6.422884    1[6-(6,6)]
    23       8.875862       8.875862       8.875862    1[6-(6,6)]
    24       9.314012       9.314012       9.314012    1[6-(6,6)]
    25       6.511399       6.511399       6.511399    1[6-(6,6)]
    26      10.450326      10.450326      10.450326    1[6-(6,6)]
    27       5.269974       5.269974       5.269974    1[6-(6,6)]
    28       7.188541       7.188541       7.188541    1[6-(6,7)]
    29       7.592391       7.592391       7.592391    1[6-(6,6)]
    30       7.559198       7.559198       7.559198    1[6-(6,6)]
    31       9.291883       9.291883       9.291883    1[6-(6,7)]
    32       9.956854       9.956854       9.956854    1[6-(6,6)]
    33       3.647933       3.647933       3.647933    1[6-(6,6)]
    34       4.641516       4.641516       4.641516    1[6-(6,6)]
    35       2.188538       2.188538       2.188538    1[6-(6,6)]
    36       1.750388       1.750388       1.750388    1[6-(6,6)]
    37       4.553001       4.553001       4.553001    1[6-(6,6)]
    38       0.614074       0.614074       0.614074    1[6-(6,6)]
    39       5.794426       5.794426       5.794426    1[6-(6,6)]
    40       3.875859       3.875859       3.875859    1[6-(6,7)]
    41       3.472009       3.472009       3.472009    1[6-(6,6)]
    42       3.505202       3.505202       3.505202    1[6-(6,6)]
    43       1.772517       1.772517       1.772517    1[6-(6,7)]
    44       1.107546       1.107546       1.107546    1[6-(6,6)]
    45       7.416467       7.416467       7.416467    1[6-(6,6)]
    46       6.422884       6.422884       6.422884    1[6-(6,6)]
    47       8.875862       8.875862       8.875862    1[6-(6,6)]
    48       9.314012       9.314012       9.314012    1[6-(6,6)]
    49       6.511399       6.511399       6.511399    1[6-(6,6)]
    50      10.450326      10.450326      10.450326    1[6-(6,6)]
    51       5.269974       5.269974       5.269974    1[6-(6,6)]
    52       7.188541       7.188541       7.188541    1[6-(6,7)]
    53       7.592391       7.592391       7.592391    1[6-(6,6)]
    54       7.559198       7.559198       7.559198    1[6-(6,6)]
    55       9.291883       9.291883       9.291883    1[6-(6,7)]
    56       9.956854       9.956854       9.956854    1[6-(6,6)]
    57       7.416467       7.416467       7.416467    1[6-(6,6)]
    58       6.422884       6.422884       6.422884    1[6-(6,6)]
    59       8.875862       8.875862       8.875862    1[6-(6,6)]
    60       9.314012       9.314012       9.314012    1[6-(6,6)]
    61       6.511399       6.511399       6.511399    1[6-(6,6)]
    62      10.450326      10.450326      10.450326    1[6-(6,6)]
    63       5.269974       5.269974       5.269974    1[6-(6,6)]
    64       7.188541       7.188541       7.188541    1[6-(6,7)]
    65       7.592391       7.592391       7.592391    1[6-(6,6)]
    66       7.559198       7.559198       7.559198    1[6-(6,6)]
    67       9.291883       9.291883       9.291883    1[6-(6,7)]
    68       9.956854       9.956854       9.956854    1[6-(6,6)]
    69       3.647933       3.647933       3.647933    1[6-(6,6)]
    70       4.641516       4.641516       4.641516    1[6-(6,6)]
    71       2.188538       2.188538       2.188538    1[6-(6,6)]
    72       1.750388       1.750388       1.750388    1[6-(6,6)]
    73       4.553001       4.553001       4.553001    1[6-(6,6)]
    74       0.614074       0.614074       0.614074    1[6-(6,6)]
    75       5.794426       5.794426       5.794426    1[6-(6,6)]
    76       3.875859       3.875859       3.875859    1[6-(6,7)]
    77       3.472009       3.472009       3.472009    1[6-(6,6)]
    78       3.505202       3.505202       3.505202    1[6-(6,6)]
    79       1.772517       1.772517       1.772517    1[6-(6,7)]
    80       1.107546       1.107546       1.107546    1[6-(6,6)]
    81       7.416467       7.416467       7.416467    1[6-(6,6)]
    82       6.422884       6.422884       6.422884    1[6-(6,6)]
    83       8.875862       8.875862       8.875862    1[6-(6,6)]
    84       9.314012       9.314012       9.314012    1[6-(6,6)]
    85       6.511399       6.511399       6.511399    1[6-(6,6)]
    86      10.450326      10.450326      10.450326    1[6-(6,6)]
    87       5.269974       5.269974       5.269974    1[6-(6,6)]
    88       7.188541       7.188541       7.188541    1[6-(6,7)]
    89       7.592391       7.592391       7.592391    1[6-(6,6)]
    90       7.559198       7.559198       7.559198    1[6-(6,6)]
    91       9.291883       9.291883       9.291883    1[6-(6,7)]
    92       9.956854       9.956854       9.956854    1[6-(6,6)]
    93       3.647933       3.647933       3.647933    1[6-(6,6)]
    94       4.641516       4.641516       4.641516    1[6-(6,6)]
    95       2.188538       2.188538       2.188538    1[6-(6,6)]
    96       1.750388       1.750388       1.750388    1[6-(6,6)]
    97       4.553001       4.553001       4.553001    1[6-(6,6)]
    98       0.614074       0.614074       0.614074    1[6-(6,6)]
    99       5.794426       5.794426       5.794426    1[6-(6,6)]
   100       3.875859       3.875859       3.875859    1[6-(6,7)]
   101       3.472009       3.472009       3.472009    1[6-(6,6)]
   102       3.505202       3.505202       3.505202    1[6-(6,6)]
   103       1.772517       1.772517       1.772517    1[6-(6,7)]
   104       1.107546       1.107546       1.107546    1[6-(6,6)]
   105       3.719851       3.719851       3.719851    6[1-(0),6-(1,7),6-(6,6)]
   106       3.828282       3.828282       3.828282    6[1-(0),6-(1,6),6-(6,8)]
   107       2.426423       2.426423       2.426423    6[1-(0),6-(1,6),6-(6,8)]
   108        2.10113        2.10113        2.10113    6[1-(0),6-(1,6),6-(6,8)]
   109       3.842666       3.842666       3.842666    6[1-(0),6-(1,6),6-(6,8)]
   110       1.158443       1.158443       1.158443    6[6-(6,6),8-(30),8-(30)]
   111       3.314894       3.314894       3.314894    6[6-(1,6),6-(1,6),8-(6)]
   112       1.426201       1.426201       1.426201    6[1-(0),6-(1,6),6-(6,6)]
   113       4.987832       4.987832       4.987832    6[1-(0),6-(1,7),6-(6,6)]
   114       3.831602       3.831602       3.831602    6[1-(0),6-(1,6),7-(6,30)]
   115       3.192079       3.192079       3.192079    6[1-(0),6-(1,6),6-(6,6)]
   116       1.370879       1.370879       1.370879    6[6-(6,6),8-(30),8-(30)]
   117        3.41558        3.41558        3.41558    6[6-(1,6),6-(1,6),8-(6)]
   118       1.930738       1.930738       1.930738    6[6-(1,6),6-(1,6),6-(8,8)]
   119       2.143174       2.143174       2.143174    6[6-(1,6),6-(1,6),6-(8,8)]
   120       3.145609       3.145609       3.145609    6[1-(0),6-(1,6),6-(6,6)]
   121       4.926977       4.926977       4.926977    6[6-(1,6),6-(1,6),6-(6,6)]
   122       2.592389       2.592389       2.592389    6[1-(0),6-(1,6),7-(6,30)]
   123       1.785794       1.785794       1.785794    6[1-(0),6-(1,6),6-(6,6)]
   124       7.344549       7.344549       7.344549    6[1-(0),6-(1,7),6-(6,6)]
   125       7.236118       7.236118       7.236118    6[1-(0),6-(1,6),6-(6,8)]
   126       8.637977       8.637977       8.637977    6[1-(0),6-(1,6),6-(6,8)]
   127        8.96327        8.96327        8.96327    6[1-(0),6-(1,6),6-(6,8)]
   128       7.221734       7.221734       7.221734    6[1-(0),6-(1,6),6-(6,8)]
   129       9.905957       9.905957       9.905957    6[6-(6,6),8-(30),8-(30)]
   130       7.749506       7.749506       7.749506    6[6-(1,6),6-(1,6),8-(6)]
   131       9.638199       9.638199       9.638199    6[1-(0),6-(1,6),6-(6,6)]
   132       6.076568       6.076568       6.076568    6[1-(0),6-(1,7),6-(6,6)]
   133       7.232798       7.232798       7.232798    6[1-(0),6-(1,6),7-(6,30)]
   134       7.872321       7.872321       7.872321    6[1-(0),6-(1,6),6-(6,6)]
   135       9.693521       9.693521       9.693521    6[6-(6,6),8-(30),8-(30)]
   136        7.64882        7.64882        7.64882    6[6-(1,6),6-(1,6),8-(6)]
   137       9.133662       9.133662       9.133662    6[6-(1,6),6-(1,6),6-(8,8)]
   138       8.921226       8.921226       8.921226    6[6-(1,6),6-(1,6),6-(8,8)]
   139       7.918791       7.918791       7.918791    6[1-(0),6-(1,6),6-(6,6)]
   140       6.137423       6.137423       6.137423    6[6-(1,6),6-(1,6),6-(6,6)]
   141       8.472011       8.472011       8.472011    6[1-(0),6-(1,6),7-(6,30)]
   142       9.278606       9.278606       9.278606    6[1-(0),6-(1,6),6-(6,6)]
   143       3.719851       3.719851       3.719851    6[1-(0),6-(1,7),6-(6,6)]
   144       3.828282       3.828282       3.828282    6[1-(0),6-(1,6),6-(6,8)]
   145       2.426423       2.426423       2.426423    6[1-(0),6-(1,6),6-(6,8)]
   146        2.10113        2.10113        2.10113    6[1-(0),6-(1,6),6-(6,8)]
   147       3.842666       3.842666       3.842666    6[1-(0),6-(1,6),6-(6,8)]
   148       1.158443       1.158443       1.158443    6[6-(6,6),8-(30),8-(30)]
   149       3.314894       3.314894       3.314894    6[6-(1,6),6-(1,6),8-(6)]
   150       1.426201       1.426201       1.426201    6[1-(0),6-(1,6),6-(6,6)]
   151       4.987832       4.987832       4.987832    6[1-(0),6-(1,7),6-(6,6)]
   152       3.831602       3.831602       3.831602    6[1-(0),6-(1,6),7-(6,30)]
   153       3.192079       3.192079       3.192079    6[1-(0),6-(1,6),6-(6,6)]
   154       1.370879       1.370879       1.370879    6[6-(6,6),8-(30),8-(30)]
   155        3.41558        3.41558        3.41558    6[6-(1,6),6-(1,6),8-(6)]
   156       1.930738       1.930738       1.930738    6[6-(1,6),6-(1,6),6-(8,8)]
   157       2.143174       2.143174       2.143174    6[6-(1,6),6-(1,6),6-(8,8)]
   158       3.145609       3.145609       3.145609    6[1-(0),6-(1,6),6-(6,6)]
   159       4.926977       4.926977       4.926977    6[6-(1,6),6-(1,6),6-(6,6)]
   160       2.592389       2.592389       2.592389    6[1-(0),6-(1,6),7-(6,30)]
   161       1.785794       1.785794       1.785794    6[1-(0),6-(1,6),6-(6,6)]
   162       7.344549       7.344549       7.344549    6[1-(0),6-(1,7),6-(6,6)]
   163       7.236118       7.236118       7.236118    6[1-(0),6-(1,6),6-(6,8)]
   164       8.637977       8.637977       8.637977    6[1-(0),6-(1,6),6-(6,8)]
   165        8.96327        8.96327        8.96327    6[1-(0),6-(1,6),6-(6,8)]
   166       7.221734       7.221734       7.221734    6[1-(0),6-(1,6),6-(6,8)]
   167       9.905957       9.905957       9.905957    6[6-(6,6),8-(30),8-(30)]
   168       7.749506       7.749506       7.749506    6[6-(1,6),6-(1,6),8-(6)]
   169       9.638199       9.638199       9.638199    6[1-(0),6-(1,6),6-(6,6)]
   170       6.076568       6.076568       6.076568    6[1-(0),6-(1,7),6-(6,6)]
   171       7.232798       7.232798       7.232798    6[1-(0),6-(1,6),7-(6,30)]
   172       7.872321       7.872321       7.872321    6[1-(0),6-(1,6),6-(6,6)]
   173       9.693521       9.693521       9.693521    6[6-(6,6),8-(30),8-(30)]
   174        7.64882        7.64882        7.64882    6[6-(1,6),6-(1,6),8-(6)]
   175       9.133662       9.133662       9.133662    6[6-(1,6),6-(1,6),6-(8,8)]
   176       8.921226       8.921226       8.921226    6[6-(1,6),6-(1,6),6-(8,8)]
   177       7.918791       7.918791       7.918791    6[1-(0),6-(1,6),6-(6,6)]
   178       6.137423       6.137423       6.137423    6[6-(1,6),6-(1,6),6-(6,6)]
   179       8.472011       8.472011       8.472011    6[1-(0),6-(1,6),7-(6,30)]
   180       9.278606       9.278606       9.278606    6[1-(0),6-(1,6),6-(6,6)]
   181       7.344549       7.344549       7.344549    6[1-(0),6-(1,7),6-(6,6)]
   182       7.236118       7.236118       7.236118    6[1-(0),6-(1,6),6-(6,8)]
   183       8.637977       8.637977       8.637977    6[1-(0),6-(1,6),6-(6,8)]
   184        8.96327        8.96327        8.96327    6[1-(0),6-(1,6),6-(6,8)]
   185       7.221734       7.221734       7.221734    6[1-(0),6-(1,6),6-(6,8)]
   186       9.905957       9.905957       9.905957    6[6-(6,6),8-(30),8-(30)]
   187       7.749506       7.749506       7.749506    6[6-(1,6),6-(1,6),8-(6)]
   188       9.638199       9.638199       9.638199    6[1-(0),6-(1,6),6-(6,6)]
   189       6.076568       6.076568       6.076568    6[1-(0),6-(1,7),6-(6,6)]
   190       7.232798       7.232798       7.232798    6[1-(0),6-(1,6),7-(6,30)]
   191       7.872321       7.872321       7.872321    6[1-(0),6-(1,6),6-(6,6)]
   192       9.693521       9.693521       9.693521    6[6-(6,6),8-(30),8-(30)]
   193        7.64882        7.64882        7.64882    6[6-(1,6),6-(1,6),8-(6)]
   194       9.133662       9.133662       9.133662    6[6-(1,6),6-(1,6),6-(8,8)]
   195       8.921226       8.921226       8.921226    6[6-(1,6),6-(1,6),6-(8,8)]
   196       7.918791       7.918791       7.918791    6[1-(0),6-(1,6),6-(6,6)]
   197       6.137423       6.137423       6.137423    6[6-(1,6),6-(1,6),6-(6,6)]
   198       8.472011       8.472011       8.472011    6[1-(0),6-(1,6),7-(6,30)]
   199       9.278606       9.278606       9.278606    6[1-(0),6-(1,6),6-(6,6)]
   200       3.719851       3.719851       3.719851    6[1-(0),6-(1,7),6-(6,6)]
   201       3.828282       3.828282       3.828282    6[1-(0),6-(1,6),6-(6,8)]
   202       2.426423       2.426423       2.426423    6[1-(0),6-(1,6),6-(6,8)]
   203        2.10113        2.10113        2.10113    6[1-(0),6-(1,6),6-(6,8)]
   204       3.842666       3.842666       3.842666    6[1-(0),6-(1,6),6-(6,8)]
   205       1.158443       1.158443       1.158443    6[6-(6,6),8-(30),8-(30)]
   206       3.314894       3.314894       3.314894    6[6-(1,6),6-(1,6),8-(6)]
   207       1.426201       1.426201       1.426201    6[1-(0),6-(1,6),6-(6,6)]
   208       4.987832       4.987832       4.987832    6[1-(0),6-(1,7),6-(6,6)]
   209       3.831602       3.831602       3.831602    6[1-(0),6-(1,6),7-(6,30)]
   210       3.192079       3.192079       3.192079    6[1-(0),6-(1,6),6-(6,6)]
   211       1.370879       1.370879       1.370879    6[6-(6,6),8-(30),8-(30)]
   212        3.41558        3.41558        3.41558    6[6-(1,6),6-(1,6),8-(6)]
   213       1.930738       1.930738       1.930738    6[6-(1,6),6-(1,6),6-(8,8)]
   214       2.143174       2.143174       2.143174    6[6-(1,6),6-(1,6),6-(8,8)]
   215       3.145609       3.145609       3.145609    6[1-(0),6-(1,6),6-(6,6)]
   216       4.926977       4.926977       4.926977    6[6-(1,6),6-(1,6),6-(6,6)]
   217       2.592389       2.592389       2.592389    6[1-(0),6-(1,6),7-(6,30)]
   218       1.785794       1.785794       1.785794    6[1-(0),6-(1,6),6-(6,6)]
   219       7.344549       7.344549       7.344549    6[1-(0),6-(1,7),6-(6,6)]
   220       7.236118       7.236118       7.236118    6[1-(0),6-(1,6),6-(6,8)]
   221       8.637977       8.637977       8.637977    6[1-(0),6-(1,6),6-(6,8)]
   222        8.96327        8.96327        8.96327    6[1-(0),6-(1,6),6-(6,8)]
   223       7.221734       7.221734       7.221734    6[1-(0),6-(1,6),6-(6,8)]
   224       9.905957       9.905957       9.905957    6[6-(6,6),8-(30),8-(30)]
   225       7.749506       7.749506       7.749506    6[6-(1,6),6-(1,6),8-(6)]
   226       9.638199       9.638199       9.638199    6[1-(0),6-(1,6),6-(6,6)]
   227       6.076568       6.076568       6.076568    6[1-(0),6-(1,7),6-(6,6)]
   228       7.232798       7.232798       7.232798    6[1-(0),6-(1,6),7-(6,30)]
   229       7.872321       7.872321       7.872321    6[1-(0),6-(1,6),6-(6,6)]
   230       9.693521       9.693521       9.693521    6[6-(6,6),8-(30),8-(30)]
   231        7.64882        7.64882        7.64882    6[6-(1,6),6-(1,6),8-(6)]
   232       9.133662       9.133662       9.133662    6[6-(1,6),6-(1,6),6-(8,8)]
   233       8.921226       8.921226       8.921226    6[6-(1,6),6-(1,6),6-(8,8)]
   234       7.918791       7.918791       7.918791    6[1-(0),6-(1,6),6-(6,6)]
   235       6.137423       6.137423       6.137423    6[6-(1,6),6-(1,6),6-(6,6)]
   236       8.472011       8.472011       8.472011    6[1-(0),6-(1,6),7-(6,30)]
   237       9.278606       9.278606       9.278606    6[1-(0),6-(1,6),6-(6,6)]
   238       3.719851       3.719851       3.719851    6[1-(0),6-(1,7),6-(6,6)]
   239       3.828282       3.828282       3.828282    6[1-(0),6-(1,6),6-(6,8)]
   240       2.426423       2.426423       2.426423    6[1-(0),6-(1,6),6-(6,8)]
   241        2.10113        2.10113        2.10113    6[1-(0),6-(1,6),6-(6,8)]
   242       3.842666       3.842666       3.842666    6[1-(0),6-(1,6),6-(6,8)]
   243       1.158443       1.158443       1.158443    6[6-(6,6),8-(30),8-(30)]
   244       3.314894       3.314894       3.314894    6[6-(1,6),6-(1,6),8-(6)]
   245       1.426201       1.426201       1.426201    6[1-(0),6-(1,6),6-(6,6)]
   246       4.987832       4.987832       4.987832    6[1-(0),6-(1,7),6-(6,6)]
   247       3.831602       3.831602       3.831602    6[1-(0),6-(1,6),7-(6,30)]
   248       3.192079       3.192079       3.192079    6[1-(0),6-(1,6),6-(6,6)]
   249       1.370879       1.370879       1.370879    6[6-(6,6),8-(30),8-(30)]
   250        3.41558        3.41558        3.41558    6[6-(1,6),6-(1,6),8-(6)]
   251       1.930738       1.930738       1.930738    6[6-(1,6),6-(1,6),6-(8,8)]
   252       2.143174       2.143174       2.143174    6[6-(1,6),6-(1,6),6-(8,8)]
   253       3.145609       3.145609       3.145609    6[1-(0),6-(1,6),6-(6,6)]
   254       4.926977       4.926977       4.926977    6[6-(1,6),6-(1,6),6-(6,6)]
   255       2.592389       2.592389       2.592389    6[1-(0),6-(1,6),7-(6,30)]
   256       1.785794       1.785794       1.785794    6[1-(0),6-(1,6),6-(6,6)]
   257       2.657669       2.657669       2.657669    7[6-(1,6),6-(1,6),30-(8,8,8,8)]
   258       8.406731       8.406731       8.406731    7[6-(1,6),6-(1,6),30-(8,8,8,8)]
   259       2.657669       2.657669       2.657669    7[6-(1,6),6-(1,6),30-(8,8,8,8)]
   260       8.406731       8.406731       8.406731    7[6-(1,6),6-(1,6),30-(8,8,8,8)]
   261       8.406731       8.406731       8.406731    7[6-(1,6),6-(1,6),30-(8,8,8,8)]
   262       2.657669       2.657669       2.657669    7[6-(1,6),6-(1,6),30-(8,8,8,8)]
   263       8.406731       8.406731       8.406731    7[6-(1,6),6-(1,6),30-(8,8,8,8)]
   264       2.657669       2.657669       2.657669    7[6-(1,6),6-(1,6),30-(8,8,8,8)]
   265        1.65966        1.65966        1.65966    8[6-(6,8),30-(7,8,8,8)]
   266       1.847755       1.847755       1.847755    8[6-(6,8),30-(7,8,8,8)]
   267       0.067493       0.067493       0.067493    8[6-(6,8),30-(7,8,8,8)]
   268       0.278823       0.278823       0.278823    8[6-(6,8),30-(7,8,8,8)]
   269        4.05289        4.05289        4.05289    8[6-(6,6),6-(6,6)]
   270        9.40474        9.40474        9.40474    8[6-(6,8),30-(7,8,8,8)]
   271       9.216645       9.216645       9.216645    8[6-(6,8),30-(7,8,8,8)]
   272      10.996907      10.996907      10.996907    8[6-(6,8),30-(7,8,8,8)]
   273      10.785577      10.785577      10.785577    8[6-(6,8),30-(7,8,8,8)]
   274        7.01151        7.01151        7.01151    8[6-(6,6),6-(6,6)]
   275        1.65966        1.65966        1.65966    8[6-(6,8),30-(7,8,8,8)]
   276       1.847755       1.847755       1.847755    8[6-(6,8),30-(7,8,8,8)]
   277       0.067493       0.067493       0.067493    8[6-(6,8),30-(7,8,8,8)]
   278       0.278823       0.278823       0.278823    8[6-(6,8),30-(7,8,8,8)]
   279        4.05289        4.05289        4.05289    8[6-(6,6),6-(6,6)]
   280        9.40474        9.40474        9.40474    8[6-(6,8),30-(7,8,8,8)]
   281       9.216645       9.216645       9.216645    8[6-(6,8),30-(7,8,8,8)]
   282      10.996907      10.996907      10.996907    8[6-(6,8),30-(7,8,8,8)]
   283      10.785577      10.785577      10.785577    8[6-(6,8),30-(7,8,8,8)]
   284        7.01151        7.01151        7.01151    8[6-(6,6),6-(6,6)]
   285        9.40474        9.40474        9.40474    8[6-(6,8),30-(7,8,8,8)]
   286       9.216645       9.216645       9.216645    8[6-(6,8),30-(7,8,8,8)]
   287      10.996907      10.996907      10.996907    8[6-(6,8),30-(7,8,8,8)]
   288      10.785577      10.785577      10.785577    8[6-(6,8),30-(7,8,8,8)]
   289        7.01151        7.01151        7.01151    8[6-(6,6),6-(6,6)]
   290        1.65966        1.65966        1.65966    8[6-(6,8),30-(7,8,8,8)]
   291       1.847755       1.847755       1.847755    8[6-(6,8),30-(7,8,8,8)]
   292       0.067493       0.067493       0.067493    8[6-(6,8),30-(7,8,8,8)]
   293       0.278823       0.278823       0.278823    8[6-(6,8),30-(7,8,8,8)]
   294        4.05289        4.05289        4.05289    8[6-(6,6),6-(6,6)]
   295        9.40474        9.40474        9.40474    8[6-(6,8),30-(7,8,8,8)]
   296       9.216645       9.216645       9.216645    8[6-(6,8),30-(7,8,8,8)]
   297      10.996907      10.996907      10.996907    8[6-(6,8),30-(7,8,8,8)]
   298      10.785577      10.785577      10.785577    8[6-(6,8),30-(7,8,8,8)]
   299        7.01151        7.01151        7.01151    8[6-(6,6),6-(6,6)]
   300        1.65966        1.65966        1.65966    8[6-(6,8),30-(7,8,8,8)]
   301       1.847755       1.847755       1.847755    8[6-(6,8),30-(7,8,8,8)]
   302       0.067493       0.067493       0.067493    8[6-(6,8),30-(7,8,8,8)]
   303       0.278823       0.278823       0.278823    8[6-(6,8),30-(7,8,8,8)]
   304        4.05289        4.05289        4.05289    8[6-(6,6),6-(6,6)]
