# Supplementary material for: A collection of forcefield precursors for metal–organic frameworks
Source: RSC Adv. 2019 Nov 13;9(63):36492–507. doi: 10.1039/c9ra07327b (PMC9075174; doi:10.1039/c9ra07327b)
Supplement: RA-009-C9RA07327B-s961 [file RA-009-C9RA07327B-s961.txt]

HEDCIE_clean

15.919000    0.000000    0.000000
7.959478    16.512458    0.000000
7.959456    5.416090    17.629538

     1      19.755454      19.755454      19.755454    29[8-(6),8-(6),8-(6),8-(6)]
     2      15.873121      15.873121      15.873121    29[8-(6),8-(6),8-(6),8-(6)]
     3      19.755427      19.755427      19.755427    29[8-(6),8-(6),8-(6),8-(6)]
     4       15.87313       15.87313       15.87313    29[8-(6),8-(6),8-(6),8-(6)]
     5       12.08248       12.08248       12.08248    29[8-(6),8-(6),8-(6),8-(6)]
     6      15.964813      15.964813      15.964813    29[8-(6),8-(6),8-(6),8-(6)]
     7      12.082507      12.082507      12.082507    29[8-(6),8-(6),8-(6),8-(6)]
     8      15.964804      15.964804      15.964804    29[8-(6),8-(6),8-(6),8-(6)]
     9       9.244149       9.244149       9.244149    1[6-(6,6)]
    10      14.088293      14.088293      14.088293    1[6-(6,6)]
    11       7.399136       7.399136       7.399136    1[6-(6,6)]
    12      14.554729      14.554729      14.554729    1[6-(6,6)]
    13      18.800308      18.800308      18.800308    1[6-(6,6)]
    14      16.662403      16.662403      16.662403    1[6-(6,6)]
    15      12.564839      12.564839      12.564839    1[6-(6,6)]
    16      10.985678      10.985678      10.985678    1[6-(6,6)]
    17      10.624333      10.624333      10.624333    1[6-(6,6)]
    18         6.8149         6.8149         6.8149    1[6-(6,6)]
    19      11.888297      11.888297      11.888297    1[6-(6,6)]
    20      11.518969      11.518969      11.518969    1[6-(6,6)]
    21      12.263984      12.263984      12.263984    1[6-(6,6)]
    22      13.161806      13.161806      13.161806    1[6-(6,6)]
    23      21.904508      21.904508      21.904508    1[6-(6,6)]
    24      16.192784      16.192784      16.192784    1[6-(6,6)]
    25       8.586685       8.586685       8.586685    1[6-(6,6)]
    26      21.651401      21.651401      21.651401    1[6-(6,7)]
    27      18.224041      18.224041      18.224041    1[6-(6,7)]
    28      18.257465      18.257465      18.257465    1[6-(6,6)]
    29      17.203645      17.203645      17.203645    1[6-(6,6)]
    30       6.128804       6.128804       6.128804    1[6-(6,6)]
    31      15.358633      15.358633      15.358633    1[6-(6,6)]
    32       6.595221       6.595221       6.595221    1[6-(6,6)]
    33      18.800315      18.800315      18.800315    1[6-(6,6)]
    34       8.702899       8.702899       8.702899    1[6-(6,6)]
    35       4.605362       4.605362       4.605362    1[6-(6,6)]
    36       3.026193       3.026193       3.026193    1[6-(6,6)]
    37      18.583815      18.583815      18.583815    1[6-(6,6)]
    38      14.774415      14.774415      14.774415    1[6-(6,6)]
    39      19.847788      19.847788      19.847788    1[6-(6,6)]
    40       3.559475       3.559475       3.559475    1[6-(6,6)]
    41      20.223478      20.223478      20.223478    1[6-(6,6)]
    42        5.20232        5.20232        5.20232    1[6-(6,6)]
    43      21.904503      21.904503      21.904503    1[6-(6,6)]
    44       8.233297       8.233297       8.233297    1[6-(6,6)]
    45      16.546199      16.546199      16.546199    1[6-(6,6)]
    46      21.651386      21.651386      21.651386    1[6-(6,7)]
    47      18.224024      18.224024      18.224024    1[6-(6,7)]
    48       18.25746       18.25746       18.25746    1[6-(6,6)]
    49      22.593785      22.593785      22.593785    1[6-(6,6)]
    50      17.749641      17.749641      17.749641    1[6-(6,6)]
    51      24.438798      24.438798      24.438798    1[6-(6,6)]
    52      17.283205      17.283205      17.283205    1[6-(6,6)]
    53      13.037626      13.037626      13.037626    1[6-(6,6)]
    54      15.175531      15.175531      15.175531    1[6-(6,6)]
    55      19.273095      19.273095      19.273095    1[6-(6,6)]
    56      20.852256      20.852256      20.852256    1[6-(6,6)]
    57      21.213601      21.213601      21.213601    1[6-(6,6)]
    58      25.023034      25.023034      25.023034    1[6-(6,6)]
    59      19.949637      19.949637      19.949637    1[6-(6,6)]
    60      20.318965      20.318965      20.318965    1[6-(6,6)]
    61       19.57395       19.57395       19.57395    1[6-(6,6)]
    62      18.676128      18.676128      18.676128    1[6-(6,6)]
    63       9.933426       9.933426       9.933426    1[6-(6,6)]
    64       15.64515       15.64515       15.64515    1[6-(6,6)]
    65      23.251249      23.251249      23.251249    1[6-(6,6)]
    66      10.186533      10.186533      10.186533    1[6-(6,7)]
    67      13.613893      13.613893      13.613893    1[6-(6,7)]
    68      13.580469      13.580469      13.580469    1[6-(6,6)]
    69      14.634289      14.634289      14.634289    1[6-(6,6)]
    70       25.70913       25.70913       25.70913    1[6-(6,6)]
    71      16.479301      16.479301      16.479301    1[6-(6,6)]
    72      25.242713      25.242713      25.242713    1[6-(6,6)]
    73      13.037619      13.037619      13.037619    1[6-(6,6)]
    74      23.135035      23.135035      23.135035    1[6-(6,6)]
    75      27.232572      27.232572      27.232572    1[6-(6,6)]
    76      28.811741      28.811741      28.811741    1[6-(6,6)]
    77      13.254119      13.254119      13.254119    1[6-(6,6)]
    78      17.063519      17.063519      17.063519    1[6-(6,6)]
    79      11.990146      11.990146      11.990146    1[6-(6,6)]
    80      28.278459      28.278459      28.278459    1[6-(6,6)]
    81      11.614456      11.614456      11.614456    1[6-(6,6)]
    82      26.635614      26.635614      26.635614    1[6-(6,6)]
    83       9.933431       9.933431       9.933431    1[6-(6,6)]
    84      23.604637      23.604637      23.604637    1[6-(6,6)]
    85      15.291735      15.291735      15.291735    1[6-(6,6)]
    86      10.186548      10.186548      10.186548    1[6-(6,7)]
    87       13.61391       13.61391       13.61391    1[6-(6,7)]
    88      13.580474      13.580474      13.580474    1[6-(6,6)]
    89      17.886568      17.886568      17.886568    6[6-(6,6),8-(29),8-(29)]
    90       5.791312       5.791312       5.791312    6[6-(6,6),8-(29),8-(29)]
    91       6.926337       6.926337       6.926337    6[6-(1,6),6-(1,6),6-(8,8)]
    92      14.051673      14.051673      14.051673    6[6-(6,6),8-(29),8-(29)]
    93       8.776128       8.776128       8.776128    6[1-(0),6-(1,6),6-(6,8)]
    94      14.592927      14.592927      14.592927    6[1-(0),6-(1,6),6-(6,8)]
    95      10.568616      10.568616      10.568616    6[6-(1,6),6-(1,6),6-(8,8)]
    96       7.657022       7.657022       7.657022    6[1-(0),6-(1,6),6-(6,6)]
    97        20.0388        20.0388        20.0388    6[6-(1,6),6-(1,6),6-(6,6)]
    98       9.642133       9.642133       9.642133    6[6-(6,6),8-(29),8-(29)]
    99      14.871515      14.871515      14.871515    6[1-(0),6-(1,6),6-(6,8)]
   100      11.071655      11.071655      11.071655    6[1-(0),6-(1,6),6-(6,6)]
   101      16.148218      16.148218      16.148218    6[1-(0),6-(1,6),6-(6,6)]
   102      12.353118      12.353118      12.353118    6[1-(0),6-(1,6),6-(6,6)]
   103      11.122584      11.122584      11.122584    6[6-(1,6),6-(1,6),8-(6)]
   104       9.201163       9.201163       9.201163    6[6-(1,6),6-(1,6),8-(6)]
   105      12.279903      12.279903      12.279903    6[6-(1,6),6-(1,6),8-(6)]
   106      11.410715      11.410715      11.410715    6[1-(0),6-(1,6),6-(6,8)]
   107      10.928385      10.928385      10.928385    6[1-(0),6-(1,6),6-(6,6)]
   108      12.977143      12.977143      12.977143    6[6-(1,6),6-(1,6),6-(8,8)]
   109       7.302023       7.302023       7.302023    6[1-(0),6-(1,6),6-(6,6)]
   110      11.719556      11.719556      11.719556    6[1-(0),6-(1,6),6-(6,8)]
   111      16.566884      16.566884      16.566884    6[6-(1,6),6-(1,6),6-(8,8)]
   112      11.738649      11.738649      11.738649    6[1-(0),6-(1,6),6-(6,8)]
   113      11.931278      11.931278      11.931278    6[1-(0),6-(1,6),6-(6,8)]
   114      14.147198      14.147198      14.147198    6[6-(1,6),6-(1,6),8-(6)]
   115      12.714482      12.714482      12.714482    6[1-(0),6-(1,6),6-(6,6)]
   116      21.094232      21.094232      21.094232    6[1-(0),6-(1,7),6-(6,6)]
   117       15.86167       15.86167       15.86167    6[1-(0),6-(1,6),6-(6,6)]
   118       8.384515       8.384515       8.384515    6[1-(0),6-(1,6),6-(6,8)]
   119      20.979618      20.979618      20.979618    6[1-(0),6-(1,6),7-(6)]
   120      18.945171      18.945171      18.945171    6[1-(0),6-(1,6),7-(6)]
   121       18.96427       18.96427       18.96427    6[1-(0),6-(1,7),6-(6,6)]
   122       9.927076       9.927076       9.927076    6[6-(6,6),8-(29),8-(29)]
   123       13.75082       13.75082       13.75082    6[6-(6,6),8-(29),8-(29)]
   124      14.885844      14.885844      14.885844    6[6-(1,6),6-(1,6),6-(8,8)]
   125       6.092197       6.092197       6.092197    6[6-(6,6),8-(29),8-(29)]
   126      16.735628      16.735628      16.735628    6[1-(0),6-(1,6),6-(6,8)]
   127       6.633434       6.633434       6.633434    6[1-(0),6-(1,6),6-(6,8)]
   128      18.528099      18.528099      18.528099    6[6-(1,6),6-(1,6),6-(8,8)]
   129      15.616523      15.616523      15.616523    6[1-(0),6-(1,6),6-(6,6)]
   130      20.038797      20.038797      20.038797    6[6-(1,6),6-(1,6),6-(6,6)]
   131       17.60161       17.60161       17.60161    6[6-(6,6),8-(29),8-(29)]
   132       6.912012       6.912012       6.912012    6[1-(0),6-(1,6),6-(6,8)]
   133      19.031141      19.031141      19.031141    6[1-(0),6-(1,6),6-(6,6)]
   134       8.188716       8.188716       8.188716    6[1-(0),6-(1,6),6-(6,6)]
   135       4.393637       4.393637       4.393637    6[1-(0),6-(1,6),6-(6,6)]
   136       3.163094       3.163094       3.163094    6[6-(1,6),6-(1,6),8-(6)]
   137      17.160668      17.160668      17.160668    6[6-(1,6),6-(1,6),8-(6)]
   138      20.239397      20.239397      20.239397    6[6-(1,6),6-(1,6),8-(6)]
   139        3.45123        3.45123        3.45123    6[1-(0),6-(1,6),6-(6,8)]
   140      18.887869      18.887869      18.887869    6[1-(0),6-(1,6),6-(6,6)]
   141       5.017662       5.017662       5.017662    6[6-(1,6),6-(1,6),6-(8,8)]
   142      15.261535      15.261535      15.261535    6[1-(0),6-(1,6),6-(6,6)]
   143      19.679046      19.679046      19.679046    6[1-(0),6-(1,6),6-(6,8)]
   144       8.607389       8.607389       8.607389    6[6-(1,6),6-(1,6),6-(8,8)]
   145       3.779159       3.779159       3.779159    6[1-(0),6-(1,6),6-(6,8)]
   146       19.89077       19.89077       19.89077    6[1-(0),6-(1,6),6-(6,8)]
   147       6.187699       6.187699       6.187699    6[6-(1,6),6-(1,6),8-(6)]
   148       4.754996       4.754996       4.754996    6[1-(0),6-(1,6),6-(6,6)]
   149      21.094225      21.094225      21.094225    6[1-(0),6-(1,7),6-(6,6)]
   150        7.90218        7.90218        7.90218    6[1-(0),6-(1,6),6-(6,6)]
   151      16.344026      16.344026      16.344026    6[1-(0),6-(1,6),6-(6,8)]
   152      20.979605      20.979605      20.979605    6[1-(0),6-(1,6),7-(6)]
   153      18.945156      18.945156      18.945156    6[1-(0),6-(1,6),7-(6)]
   154      18.964262      18.964262      18.964262    6[1-(0),6-(1,7),6-(6,6)]
   155      13.951366      13.951366      13.951366    6[6-(6,6),8-(29),8-(29)]
   156      26.046622      26.046622      26.046622    6[6-(6,6),8-(29),8-(29)]
   157      24.911597      24.911597      24.911597    6[6-(1,6),6-(1,6),6-(8,8)]
   158      17.786261      17.786261      17.786261    6[6-(6,6),8-(29),8-(29)]
   159      23.061806      23.061806      23.061806    6[1-(0),6-(1,6),6-(6,8)]
   160      17.245007      17.245007      17.245007    6[1-(0),6-(1,6),6-(6,8)]
   161      21.269318      21.269318      21.269318    6[6-(1,6),6-(1,6),6-(8,8)]
   162      24.180912      24.180912      24.180912    6[1-(0),6-(1,6),6-(6,6)]
   163      11.799134      11.799134      11.799134    6[6-(1,6),6-(1,6),6-(6,6)]
   164      22.195801      22.195801      22.195801    6[6-(6,6),8-(29),8-(29)]
   165      16.966419      16.966419      16.966419    6[1-(0),6-(1,6),6-(6,8)]
   166      20.766279      20.766279      20.766279    6[1-(0),6-(1,6),6-(6,6)]
   167      15.689716      15.689716      15.689716    6[1-(0),6-(1,6),6-(6,6)]
   168      19.484816      19.484816      19.484816    6[1-(0),6-(1,6),6-(6,6)]
   169       20.71535       20.71535       20.71535    6[6-(1,6),6-(1,6),8-(6)]
   170      22.636771      22.636771      22.636771    6[6-(1,6),6-(1,6),8-(6)]
   171      19.558031      19.558031      19.558031    6[6-(1,6),6-(1,6),8-(6)]
   172      20.427219      20.427219      20.427219    6[1-(0),6-(1,6),6-(6,8)]
   173      20.909549      20.909549      20.909549    6[1-(0),6-(1,6),6-(6,6)]
   174      18.860791      18.860791      18.860791    6[6-(1,6),6-(1,6),6-(8,8)]
   175      24.535911      24.535911      24.535911    6[1-(0),6-(1,6),6-(6,6)]
   176      20.118378      20.118378      20.118378    6[1-(0),6-(1,6),6-(6,8)]
   177       15.27105       15.27105       15.27105    6[6-(1,6),6-(1,6),6-(8,8)]
   178      20.099285      20.099285      20.099285    6[1-(0),6-(1,6),6-(6,8)]
   179      19.906656      19.906656      19.906656    6[1-(0),6-(1,6),6-(6,8)]
   180      17.690736      17.690736      17.690736    6[6-(1,6),6-(1,6),8-(6)]
   181      19.123452      19.123452      19.123452    6[1-(0),6-(1,6),6-(6,6)]
   182      10.743702      10.743702      10.743702    6[1-(0),6-(1,7),6-(6,6)]
   183      15.976264      15.976264      15.976264    6[1-(0),6-(1,6),6-(6,6)]
   184      23.453419      23.453419      23.453419    6[1-(0),6-(1,6),6-(6,8)]
   185      10.858316      10.858316      10.858316    6[1-(0),6-(1,6),7-(6)]
   186      12.892763      12.892763      12.892763    6[1-(0),6-(1,6),7-(6)]
   187      12.873664      12.873664      12.873664    6[1-(0),6-(1,7),6-(6,6)]
   188      21.910858      21.910858      21.910858    6[6-(6,6),8-(29),8-(29)]
   189      18.087114      18.087114      18.087114    6[6-(6,6),8-(29),8-(29)]
   190       16.95209       16.95209       16.95209    6[6-(1,6),6-(1,6),6-(8,8)]
   191      25.745737      25.745737      25.745737    6[6-(6,6),8-(29),8-(29)]
   192      15.102306      15.102306      15.102306    6[1-(0),6-(1,6),6-(6,8)]
   193        25.2045        25.2045        25.2045    6[1-(0),6-(1,6),6-(6,8)]
   194      13.309835      13.309835      13.309835    6[6-(1,6),6-(1,6),6-(8,8)]
   195      16.221411      16.221411      16.221411    6[1-(0),6-(1,6),6-(6,6)]
   196      11.799137      11.799137      11.799137    6[6-(1,6),6-(1,6),6-(6,6)]
   197      14.236324      14.236324      14.236324    6[6-(6,6),8-(29),8-(29)]
   198      24.925922      24.925922      24.925922    6[1-(0),6-(1,6),6-(6,8)]
   199      12.806793      12.806793      12.806793    6[1-(0),6-(1,6),6-(6,6)]
   200      23.649218      23.649218      23.649218    6[1-(0),6-(1,6),6-(6,6)]
   201      27.444297      27.444297      27.444297    6[1-(0),6-(1,6),6-(6,6)]
   202       28.67484       28.67484       28.67484    6[6-(1,6),6-(1,6),8-(6)]
   203      14.677266      14.677266      14.677266    6[6-(1,6),6-(1,6),8-(6)]
   204      11.598537      11.598537      11.598537    6[6-(1,6),6-(1,6),8-(6)]
   205      28.386704      28.386704      28.386704    6[1-(0),6-(1,6),6-(6,8)]
   206      12.950065      12.950065      12.950065    6[1-(0),6-(1,6),6-(6,6)]
   207      26.820272      26.820272      26.820272    6[6-(1,6),6-(1,6),6-(8,8)]
   208      16.576399      16.576399      16.576399    6[1-(0),6-(1,6),6-(6,6)]
   209      12.158888      12.158888      12.158888    6[1-(0),6-(1,6),6-(6,8)]
   210      23.230545      23.230545      23.230545    6[6-(1,6),6-(1,6),6-(8,8)]
   211      28.058775      28.058775      28.058775    6[1-(0),6-(1,6),6-(6,8)]
   212      11.947164      11.947164      11.947164    6[1-(0),6-(1,6),6-(6,8)]
   213      25.650235      25.650235      25.650235    6[6-(1,6),6-(1,6),8-(6)]
   214      27.082938      27.082938      27.082938    6[1-(0),6-(1,6),6-(6,6)]
   215      10.743709      10.743709      10.743709    6[1-(0),6-(1,7),6-(6,6)]
   216      23.935754      23.935754      23.935754    6[1-(0),6-(1,6),6-(6,6)]
   217      15.493908      15.493908      15.493908    6[1-(0),6-(1,6),6-(6,8)]
   218      10.858329      10.858329      10.858329    6[1-(0),6-(1,6),7-(6)]
   219      12.892778      12.892778      12.892778    6[1-(0),6-(1,6),7-(6)]
   220      12.873672      12.873672      12.873672    6[1-(0),6-(1,7),6-(6,6)]
   221      19.919415      19.919415      19.919415    7[6-(1,6),6-(1,6)]
   222      19.919398      19.919398      19.919398    7[6-(1,6),6-(1,6)]
   223      11.918519      11.918519      11.918519    7[6-(1,6),6-(1,6)]
   224      11.918536      11.918536      11.918536    7[6-(1,6),6-(1,6)]
   225      18.232007      18.232007      18.232007    8[6-(6,8),29-(8,8,8)]
   226      18.529698      18.529698      18.529698    8[6-(6,8),29-(8,8,8)]
   227       5.187979       5.187979       5.187979    8[6-(6,8),29-(8,8,8)]
   228       5.501588       5.501588       5.501588    8[6-(6,8),29-(8,8,8)]
   229      14.420993      14.420993      14.420993    8[6-(6,8),29-(8,8,8)]
   230      17.202045      17.202045      17.202045    8[6-(6,8),29-(8,8,8)]
   231       9.307836       9.307836       9.307836    8[6-(6,8),29-(8,8,8)]
   232      10.299574      10.299574      10.299574    8[6-(6,6),6-(6,6)]
   233       14.47034       14.47034       14.47034    8[6-(6,8),29-(8,8,8)]
   234      13.002623      13.002623      13.002623    8[6-(6,6),6-(6,6)]
   235      10.272521      10.272521      10.272521    8[6-(6,8),29-(8,8,8)]
   236      10.570201      10.570201      10.570201    8[6-(6,8),29-(8,8,8)]
   237      13.147492      13.147492      13.147492    8[6-(6,8),29-(8,8,8)]
   238      13.461091      13.461091      13.461091    8[6-(6,8),29-(8,8,8)]
   239      14.420996      14.420996      14.420996    8[6-(6,8),29-(8,8,8)]
   240      17.202043      17.202043      17.202043    8[6-(6,8),29-(8,8,8)]
   241      17.267309      17.267309      17.267309    8[6-(6,8),29-(8,8,8)]
   242      18.259079      18.259079      18.259079    8[6-(6,6),6-(6,6)]
   243       6.510869       6.510869       6.510869    8[6-(6,8),29-(8,8,8)]
   244       5.043122       5.043122       5.043122    8[6-(6,6),6-(6,6)]
   245      13.605927      13.605927      13.605927    8[6-(6,8),29-(8,8,8)]
   246      13.308236      13.308236      13.308236    8[6-(6,8),29-(8,8,8)]
   247      26.649955      26.649955      26.649955    8[6-(6,8),29-(8,8,8)]
   248      26.336346      26.336346      26.336346    8[6-(6,8),29-(8,8,8)]
   249      17.416941      17.416941      17.416941    8[6-(6,8),29-(8,8,8)]
   250      14.635889      14.635889      14.635889    8[6-(6,8),29-(8,8,8)]
   251      22.530098      22.530098      22.530098    8[6-(6,8),29-(8,8,8)]
   252       21.53836       21.53836       21.53836    8[6-(6,6),6-(6,6)]
   253      17.367594      17.367594      17.367594    8[6-(6,8),29-(8,8,8)]
   254      18.835311      18.835311      18.835311    8[6-(6,6),6-(6,6)]
   255      21.565413      21.565413      21.565413    8[6-(6,8),29-(8,8,8)]
   256      21.267733      21.267733      21.267733    8[6-(6,8),29-(8,8,8)]
   257      18.690442      18.690442      18.690442    8[6-(6,8),29-(8,8,8)]
   258      18.376843      18.376843      18.376843    8[6-(6,8),29-(8,8,8)]
   259      17.416938      17.416938      17.416938    8[6-(6,8),29-(8,8,8)]
   260      14.635891      14.635891      14.635891    8[6-(6,8),29-(8,8,8)]
   261      14.570625      14.570625      14.570625    8[6-(6,8),29-(8,8,8)]
   262      13.578855      13.578855      13.578855    8[6-(6,6),6-(6,6)]
   263      25.327065      25.327065      25.327065    8[6-(6,8),29-(8,8,8)]
   264      26.794812      26.794812      26.794812    8[6-(6,6),6-(6,6)]
