# Supplementary material for: A collection of forcefield precursors for metal–organic frameworks
Source: RSC Adv. 2019 Nov 13;9(63):36492–507. doi: 10.1039/c9ra07327b (PMC9075174; doi:10.1039/c9ra07327b)
Supplement: RA-009-C9RA07327B-s962 [file RA-009-C9RA07327B-s962.txt]

HEDGUS_clean

4.693000    0.000000    0.000000
-1.333038    11.015635    0.000000
0.000000    0.000000    19.849000

     1       0.066583       0.066583       0.066583    29[7-(6,6),7-(6,6),8-(6),8-(6)]
     2        2.62686        2.62686        2.62686    29[7-(6,6),7-(6,6),8-(6),8-(6)]
     3       3.293379       3.293379       3.293379    29[7-(6,6),7-(6,6),8-(6),8-(6)]
     4       0.733102       0.733102       0.733102    29[7-(6,6),7-(6,6),8-(6),8-(6)]
     5      -0.072028      -0.072028      -0.072028    1[6-(6,7)]
     6       0.647476       0.647476       0.647476    1[6-(6,7)]
     7        1.54493        1.54493        1.54493    1[6-(6,7)]
     8       0.983887       0.983887       0.983887    1[6-(6,7)]
     9       2.765471       2.765471       2.765471    1[6-(6,7)]
    10       2.045967       2.045967       2.045967    1[6-(6,7)]
    11       1.148513       1.148513       1.148513    1[6-(6,7)]
    12       3.042594       3.042594       3.042594    1[6-(6,7)]
    13        3.43199        3.43199        3.43199    1[6-(6,7)]
    14       2.712486       2.712486       2.712486    1[6-(6,7)]
    15       1.815032       1.815032       1.815032    1[6-(6,7)]
    16       2.376075       2.376075       2.376075    1[6-(6,7)]
    17       0.594491       0.594491       0.594491    1[6-(6,7)]
    18       1.313995       1.313995       1.313995    1[6-(6,7)]
    19       2.211449       2.211449       2.211449    1[6-(6,7)]
    20       0.317368       0.317368       0.317368    1[6-(6,7)]
    21      -0.838774      -0.838774      -0.838774    6[6-(6,7),6-(8,8),7-(6,29)]
    22       3.425392       3.425392       3.425392    6[6-(6,7),6-(8,8),7-(6)]
    23      -0.292287      -0.292287      -0.292287    6[1-(0),6-(1,7),7-(6)]
    24       0.131215       0.131215       0.131215    6[1-(0),6-(1,7),7-(6,29)]
    25       3.645324       3.645324       3.645324    6[6-(6,7),8-(0),8-(29)]
    26       2.700407       2.700407       2.700407    6[6-(6,7),8-(0),8-(29)]
    27       1.312354       1.312354       1.312354    6[1-(0),6-(1,7),7-(6,29)]
    28       1.553985       1.553985       1.553985    6[1-(0),6-(1,7),7-(6,29)]
    29       3.532217       3.532217       3.532217    6[6-(6,7),6-(8,8),7-(6,29)]
    30      -0.731949      -0.731949      -0.731949    6[6-(6,7),6-(8,8),7-(6)]
    31        2.98573        2.98573        2.98573    6[1-(0),6-(1,7),7-(6)]
    32       2.562228       2.562228       2.562228    6[1-(0),6-(1,7),7-(6,29)]
    33      -0.951881      -0.951881      -0.951881    6[6-(6,7),8-(0),8-(29)]
    34      -0.006964      -0.006964      -0.006964    6[6-(6,7),8-(0),8-(29)]
    35       1.381089       1.381089       1.381089    6[1-(0),6-(1,7),7-(6,29)]
    36       2.472496       2.472496       2.472496    6[1-(0),6-(1,7),7-(6,29)]
    37       4.198736       4.198736       4.198736    6[6-(6,7),6-(8,8),7-(6,29)]
    38       -0.06543       -0.06543       -0.06543    6[6-(6,7),6-(8,8),7-(6)]
    39       3.652249       3.652249       3.652249    6[1-(0),6-(1,7),7-(6)]
    40       3.228747       3.228747       3.228747    6[1-(0),6-(1,7),7-(6,29)]
    41      -0.285362      -0.285362      -0.285362    6[6-(6,7),8-(0),8-(29)]
    42       0.659555       0.659555       0.659555    6[6-(6,7),8-(0),8-(29)]
    43       2.047608       2.047608       2.047608    6[1-(0),6-(1,7),7-(6,29)]
    44       1.805977       1.805977       1.805977    6[1-(0),6-(1,7),7-(6,29)]
    45      -0.172255      -0.172255      -0.172255    6[6-(6,7),6-(8,8),7-(6,29)]
    46       4.091911       4.091911       4.091911    6[6-(6,7),6-(8,8),7-(6)]
    47       0.374232       0.374232       0.374232    6[1-(0),6-(1,7),7-(6)]
    48       0.797734       0.797734       0.797734    6[1-(0),6-(1,7),7-(6,29)]
    49       4.311843       4.311843       4.311843    6[6-(6,7),8-(0),8-(29)]
    50       3.366926       3.366926       3.366926    6[6-(6,7),8-(0),8-(29)]
    51       1.978873       1.978873       1.978873    6[1-(0),6-(1,7),7-(6,29)]
    52       0.887466       0.887466       0.887466    6[1-(0),6-(1,7),7-(6,29)]
    53      -0.161361      -0.161361      -0.161361    7[6-(1,6),6-(6,6),29-(7,8,8)]
    54      -0.982285      -0.982285      -0.982285    7[6-(1,6),6-(6,6)]
    55       0.554023       0.554023       0.554023    7[6-(1,6),6-(1,6),29-(7,8,8)]
    56       2.854804       2.854804       2.854804    7[6-(1,6),6-(6,6),29-(7,8,8)]
    57      -1.017272      -1.017272      -1.017272    7[6-(1,6),6-(6,6)]
    58        2.13942        2.13942        2.13942    7[6-(1,6),6-(1,6),29-(7,8,8)]
    59       3.521323       3.521323       3.521323    7[6-(1,6),6-(6,6),29-(7,8,8)]
    60      -0.350753      -0.350753      -0.350753    7[6-(1,6),6-(6,6)]
    61       2.805939       2.805939       2.805939    7[6-(1,6),6-(1,6),29-(7,8,8)]
    62       0.505158       0.505158       0.505158    7[6-(1,6),6-(6,6),29-(7,8,8)]
    63      -0.315766      -0.315766      -0.315766    7[6-(1,6),6-(6,6)]
    64       1.220542       1.220542       1.220542    7[6-(1,6),6-(1,6),29-(7,8,8)]
    65      -0.544366      -0.544366      -0.544366    8[6-(6,8),29-(7,7,8)]
    66       3.115448       3.115448       3.115448    8[6-(6,8)]
    67       1.456522       1.456522       1.456522    8[6-(6,8),29-(7,7,8)]
    68       3.334183       3.334183       3.334183    8[6-(6,8)]
    69       3.237809       3.237809       3.237809    8[6-(6,8),29-(7,7,8)]
    70      -0.422005      -0.422005      -0.422005    8[6-(6,8)]
    71       1.236921       1.236921       1.236921    8[6-(6,8),29-(7,7,8)]
    72       0.692298       0.692298       0.692298    8[6-(6,8)]
    73       3.904328       3.904328       3.904328    8[6-(6,8),29-(7,7,8)]
    74       0.244514       0.244514       0.244514    8[6-(6,8)]
    75        1.90344        1.90344        1.90344    8[6-(6,8),29-(7,7,8)]
    76       0.025779       0.025779       0.025779    8[6-(6,8)]
    77       0.122153       0.122153       0.122153    8[6-(6,8),29-(7,7,8)]
    78       3.781967       3.781967       3.781967    8[6-(6,8)]
    79       2.123041       2.123041       2.123041    8[6-(6,8),29-(7,7,8)]
    80       4.000702       4.000702       4.000702    8[6-(6,8)]
