# Supplementary material for: A collection of forcefield precursors for metal–organic frameworks
Source: RSC Adv. 2019 Nov 13;9(63):36492–507. doi: 10.1039/c9ra07327b (PMC9075174; doi:10.1039/c9ra07327b)
Supplement: RA-009-C9RA07327B-s963 [file RA-009-C9RA07327B-s963.txt]

HEDTER_clean

10.593000    0.000000    0.000000
0.000000    17.005000    0.000000
0.000000    -0.508927    23.995904

     1       3.316986       3.316986       3.316986    28[7-(6,6),7-(6,6),7-(6,6),8-(6),8-(6)]
     2       8.613486       8.613486       8.613486    28[7-(6,6),7-(6,6),7-(6,6),8-(6),8-(6)]
     3       7.276014       7.276014       7.276014    28[7-(6,6),7-(6,6),7-(6,6),8-(6),8-(6)]
     4       1.979514       1.979514       1.979514    28[7-(6,6),7-(6,6),7-(6,6),8-(6),8-(6)]
     5       0.184318       0.184318       0.184318    1[6-(6,7)]
     6       9.193665       9.193665       9.193665    1[6-(6,6)]
     7       1.476664       1.476664       1.476664    1[6-(6,6)]
     8       3.055021       3.055021       3.055021    1[6-(6,7)]
     9       8.433087       8.433087       8.433087    1[6-(6,6)]
    10       6.775283       6.775283       6.775283    1[6-(6,6)]
    11       8.294319       8.294319       8.294319    1[6-(6,6)]
    12       9.980725       9.980725       9.980725    1[6-(6,6)]
    13       2.306096       2.306096       2.306096    1[6-(6,7)]
    14       3.348447       3.348447       3.348447    1[6-(6,6)]
    15       4.560286       4.560286       4.560286    1[6-(6,6)]
    16       3.649288       3.649288       3.649288    1[6-(6,7)]
    17       6.528466       6.528466       6.528466    1[6-(6,6)]
    18       7.461709       7.461709       7.461709    1[6-(6,6)]
    19       3.882334       3.882334       3.882334    1[6-(6,6)]
    20       2.959684       2.959684       2.959684    1[6-(6,6)]
    21       3.002056       3.002056       3.002056    1[6-(6,7)]
    22       3.902461       3.902461       3.902461    1[6-(6,6)]
    23        3.99462        3.99462        3.99462    1[6-(6,6)]
    24        3.01159        3.01159        3.01159    1[6-(6,7)]
    25       4.825111       4.825111       4.825111    1[6-(6,6)]
    26       5.686322       5.686322       5.686322    1[6-(6,6)]
    27       5.767888       5.767888       5.767888    1[6-(6,6)]
    28       4.861128       4.861128       4.861128    1[6-(6,6)]
    29       6.140762       6.140762       6.140762    1[6-(1,6,6)]
    30       4.726597       4.726597       4.726597    1[6-(1,6,6)]
    31       6.311309       6.311309       6.311309    1[6-(6,6,6)]
    32       3.546536       3.546536       3.546536    1[6-(1,6,6)]
    33       3.933181       3.933181       3.933181    1[6-(1,6,6)]
    34       5.878056       5.878056       5.878056    1[6-(1,6,6)]
    35         4.4194         4.4194         4.4194    1[6-(1,6,6)]
    36       6.547533       6.547533       6.547533    1[6-(6,6,6)]
    37       5.122775       5.122775       5.122775    1[6-(1,6,6)]
    38       3.915173       3.915173       3.915173    1[6-(1,6,6)]
    39       5.480818       5.480818       5.480818    1[6-(6,7)]
    40       3.897165       3.897165       3.897165    1[6-(6,6)]
    41       6.773164       6.773164       6.773164    1[6-(6,6)]
    42       8.351521       8.351521       8.351521    1[6-(6,7)]
    43       3.136587       3.136587       3.136587    1[6-(6,6)]
    44       1.478783       1.478783       1.478783    1[6-(6,6)]
    45       2.997819       2.997819       2.997819    1[6-(6,6)]
    46       4.684225       4.684225       4.684225    1[6-(6,6)]
    47       7.602596       7.602596       7.602596    1[6-(6,7)]
    48       8.644947       8.644947       8.644947    1[6-(6,6)]
    49       9.856786       9.856786       9.856786    1[6-(6,6)]
    50       8.945788       8.945788       8.945788    1[6-(6,7)]
    51       1.231966       1.231966       1.231966    1[6-(6,6)]
    52       2.165209       2.165209       2.165209    1[6-(6,6)]
    53       9.178834       9.178834       9.178834    1[6-(6,6)]
    54       8.256184       8.256184       8.256184    1[6-(6,6)]
    55       8.298556       8.298556       8.298556    1[6-(6,7)]
    56       9.198961       9.198961       9.198961    1[6-(6,6)]
    57        9.29112        9.29112        9.29112    1[6-(6,6)]
    58        8.30809        8.30809        8.30809    1[6-(6,7)]
    59      10.121612      10.121612      10.121612    1[6-(6,6)]
    60       0.389822       0.389822       0.389822    1[6-(6,6)]
    61       0.471388       0.471388       0.471388    1[6-(6,6)]
    62      10.157628      10.157628      10.157628    1[6-(6,6)]
    63       0.844262       0.844262       0.844262    1[6-(1,6,6)]
    64      10.023097      10.023097      10.023097    1[6-(1,6,6)]
    65       1.014809       1.014809       1.014809    1[6-(6,6,6)]
    66       8.843036       8.843036       8.843036    1[6-(1,6,6)]
    67       9.229681       9.229681       9.229681    1[6-(1,6,6)]
    68       0.581556       0.581556       0.581556    1[6-(1,6,6)]
    69         9.7159         9.7159         9.7159    1[6-(1,6,6)]
    70       1.251033       1.251033       1.251033    1[6-(6,6,6)]
    71      10.419275      10.419275      10.419275    1[6-(1,6,6)]
    72       9.211673       9.211673       9.211673    1[6-(1,6,6)]
    73      10.408682      10.408682      10.408682    1[6-(6,7)]
    74       1.399335       1.399335       1.399335    1[6-(6,6)]
    75       9.116336       9.116336       9.116336    1[6-(6,6)]
    76       7.537979       7.537979       7.537979    1[6-(6,7)]
    77       2.159913       2.159913       2.159913    1[6-(6,6)]
    78       3.817717       3.817717       3.817717    1[6-(6,6)]
    79       2.298681       2.298681       2.298681    1[6-(6,6)]
    80       0.612275       0.612275       0.612275    1[6-(6,6)]
    81       8.286904       8.286904       8.286904    1[6-(6,7)]
    82       7.244553       7.244553       7.244553    1[6-(6,6)]
    83       6.032713       6.032713       6.032713    1[6-(6,6)]
    84       6.943711       6.943711       6.943711    1[6-(6,7)]
    85       4.064534       4.064534       4.064534    1[6-(6,6)]
    86       3.131291       3.131291       3.131291    1[6-(6,6)]
    87       6.710665       6.710665       6.710665    1[6-(6,6)]
    88       7.633316       7.633316       7.633316    1[6-(6,6)]
    89       7.590944       7.590944       7.590944    1[6-(6,7)]
    90       6.690539       6.690539       6.690539    1[6-(6,6)]
    91        6.59838        6.59838        6.59838    1[6-(6,6)]
    92        7.58141        7.58141        7.58141    1[6-(6,7)]
    93       5.767888       5.767888       5.767888    1[6-(6,6)]
    94       4.906678       4.906678       4.906678    1[6-(6,6)]
    95       4.825111       4.825111       4.825111    1[6-(6,6)]
    96       5.731872       5.731872       5.731872    1[6-(6,6)]
    97       4.452238       4.452238       4.452238    1[6-(1,6,6)]
    98       5.866403       5.866403       5.866403    1[6-(1,6,6)]
    99       4.281691       4.281691       4.281691    1[6-(6,6,6)]
   100       7.046464       7.046464       7.046464    1[6-(1,6,6)]
   101       6.659819       6.659819       6.659819    1[6-(1,6,6)]
   102       4.714944       4.714944       4.714944    1[6-(1,6,6)]
   103         6.1736         6.1736         6.1736    1[6-(1,6,6)]
   104       4.045467       4.045467       4.045467    1[6-(6,6,6)]
   105       5.470225       5.470225       5.470225    1[6-(1,6,6)]
   106       6.677827       6.677827       6.677827    1[6-(1,6,6)]
   107       5.112182       5.112182       5.112182    1[6-(6,7)]
   108       6.695835       6.695835       6.695835    1[6-(6,6)]
   109       3.819836       3.819836       3.819836    1[6-(6,6)]
   110       2.241479       2.241479       2.241479    1[6-(6,7)]
   111       7.456413       7.456413       7.456413    1[6-(6,6)]
   112       9.114217       9.114217       9.114217    1[6-(6,6)]
   113       7.595181       7.595181       7.595181    1[6-(6,6)]
   114       5.908775       5.908775       5.908775    1[6-(6,6)]
   115       2.990404       2.990404       2.990404    1[6-(6,7)]
   116       1.948053       1.948053       1.948053    1[6-(6,6)]
   117       0.736213       0.736213       0.736213    1[6-(6,6)]
   118       1.647211       1.647211       1.647211    1[6-(6,7)]
   119       9.361034       9.361034       9.361034    1[6-(6,6)]
   120       8.427791       8.427791       8.427791    1[6-(6,6)]
   121       1.414165       1.414165       1.414165    1[6-(6,6)]
   122       2.336816       2.336816       2.336816    1[6-(6,6)]
   123       2.294444       2.294444       2.294444    1[6-(6,7)]
   124       1.394039       1.394039       1.394039    1[6-(6,6)]
   125        1.30188        1.30188        1.30188    1[6-(6,6)]
   126        2.28491        2.28491        2.28491    1[6-(6,7)]
   127       0.471388       0.471388       0.471388    1[6-(6,6)]
   128      10.203178      10.203178      10.203178    1[6-(6,6)]
   129      10.121612      10.121612      10.121612    1[6-(6,6)]
   130       0.435372       0.435372       0.435372    1[6-(6,6)]
   131       9.748738       9.748738       9.748738    1[6-(1,6,6)]
   132       0.569903       0.569903       0.569903    1[6-(1,6,6)]
   133       9.578191       9.578191       9.578191    1[6-(6,6,6)]
   134       1.749964       1.749964       1.749964    1[6-(1,6,6)]
   135       1.363319       1.363319       1.363319    1[6-(1,6,6)]
   136      10.011444      10.011444      10.011444    1[6-(1,6,6)]
   137         0.8771         0.8771         0.8771    1[6-(1,6,6)]
   138       9.341967       9.341967       9.341967    1[6-(6,6,6)]
   139       0.173725       0.173725       0.173725    1[6-(1,6,6)]
   140       1.381327       1.381327       1.381327    1[6-(1,6,6)]
   141       0.443847       0.443847       0.443847    6[1-(0),6-(1,6),7-(6,28)]
   142       10.09301       10.09301       10.09301    6[1-(0),6-(1,7),6-(6,6)]
   143      10.451054      10.451054      10.451054    6[6-(1,6),6-(1,6),6-(6,6)]
   144       1.212898       1.212898       1.212898    6[1-(0),6-(1,7),6-(6,6)]
   145       2.155675       2.155675       2.155675    6[1-(0),6-(1,6),7-(6,28)]
   146       9.372686       9.372686       9.372686    6[6-(1,6),6-(1,6),6-(6,6)]
   147       8.406605       8.406605       8.406605    6[1-(0),6-(1,6),6-(6,6)]
   148       7.411922       7.411922       7.411922    6[1-(0),6-(1,6),6-(6,7)]
   149       7.349423       7.349423       7.349423    6[6-(1,6),6-(1,6),7-(6,6)]
   150       8.321861       8.321861       8.321861    6[1-(0),6-(1,6),6-(6,7)]
   151       9.332433       9.332433       9.332433    6[1-(0),6-(1,6),6-(6,6)]
   152       2.793374       2.793374       2.793374    6[1-(0),6-(1,6),7-(6,28)]
   153        3.38976        3.38976        3.38976    6[1-(0),6-(1,7),6-(6,6)]
   154       4.033814       4.033814       4.033814    6[6-(1,6),6-(1,6),6-(6,6)]
   155       4.123855       4.123855       4.123855    6[1-(0),6-(1,7),6-(6,6)]
   156       3.566663       3.566663       3.566663    6[1-(0),6-(1,6),7-(6,28)]
   157       4.654564       4.654564       4.654564    6[6-(1,6),6-(1,6),6-(6,6)]
   158       5.998816       5.998816       5.998816    6[1-(0),6-(1,6),6-(6,6)]
   159       6.558126       6.558126       6.558126    6[1-(0),6-(1,6),6-(6,7)]
   160       5.767888       5.767888       5.767888    6[6-(1,6),6-(1,6),7-(6,6)]
   161       4.415162       4.415162       4.415162    6[1-(0),6-(1,6),6-(6,7)]
   162       3.862208       3.862208       3.862208    6[1-(0),6-(1,6),6-(6,6)]
   163       3.194849       3.194849       3.194849    6[1-(0),6-(1,6),7-(6,28)]
   164       3.736151       3.736151       3.736151    6[1-(0),6-(1,7),6-(6,6)]
   165       4.082542       4.082542       4.082542    6[6-(1,6),6-(1,6),6-(6,6)]
   166       3.786997       3.786997       3.786997    6[1-(0),6-(1,7),6-(6,6)]
   167        3.20756        3.20756        3.20756    6[1-(0),6-(1,6),7-(6,28)]
   168       4.730834       4.730834       4.730834    6[6-(1,6),6-(1,6),6-(6,6)]
   169       5.013667       5.013667       5.013667    6[1-(0),6-(1,6),6-(6,6)]
   170       5.532724       5.532724       5.532724    6[1-(0),6-(1,6),6-(6,7)]
   171        5.84098        5.84098        5.84098    6[6-(1,6),6-(1,6),7-(6,6)]
   172       5.575096       5.575096       5.575096    6[1-(0),6-(1,6),6-(6,7)]
   173       5.030616       5.030616       5.030616    6[1-(0),6-(1,6),6-(6,6)]
   174       5.165147       5.165147       5.165147    6[6-(1,6,6),8-(0),8-(28)]
   175       5.602638       5.602638       5.602638    6[1-(0),1-(0),6-(1,1,6),6-(1,6,6)]
   176       5.495648       5.495648       5.495648    6[1-(0),6-(1,1,6),6-(1,1,6),6-(8,8)]
   177        4.26792        4.26792        4.26792    6[1-(0),1-(0),6-(1,1,6),6-(1,6,6)]
   178       5.240357       5.240357       5.240357    6[6-(1,6,6),8-(0),8-(28)]
   179       5.354761       5.354761       5.354761    6[1-(0),1-(0),6-(1,1,6),6-(1,6,6)]
   180       5.585689       5.585689       5.585689    6[1-(0),6-(1,1,6),6-(1,1,6),6-(8,8)]
   181       4.875958       4.875958       4.875958    6[1-(0),1-(0),6-(1,1,6),6-(1,6,6)]
   182       5.740347       5.740347       5.740347    6[1-(0),6-(1,6),7-(6,28)]
   183        4.79651        4.79651        4.79651    6[1-(0),6-(1,7),6-(6,6)]
   184       5.154554       5.154554       5.154554    6[6-(1,6),6-(1,6),6-(6,6)]
   185       6.509398       6.509398       6.509398    6[1-(0),6-(1,7),6-(6,6)]
   186       7.452175       7.452175       7.452175    6[1-(0),6-(1,6),7-(6,28)]
   187       4.076186       4.076186       4.076186    6[6-(1,6),6-(1,6),6-(6,6)]
   188       3.110105       3.110105       3.110105    6[1-(0),6-(1,6),6-(6,6)]
   189       2.115422       2.115422       2.115422    6[1-(0),6-(1,6),6-(6,7)]
   190       2.052923       2.052923       2.052923    6[6-(1,6),6-(1,6),7-(6,6)]
   191       3.025361       3.025361       3.025361    6[1-(0),6-(1,6),6-(6,7)]
   192       4.035933       4.035933       4.035933    6[1-(0),6-(1,6),6-(6,6)]
   193       8.089874       8.089874       8.089874    6[1-(0),6-(1,6),7-(6,28)]
   194        8.68626        8.68626        8.68626    6[1-(0),6-(1,7),6-(6,6)]
   195       9.330314       9.330314       9.330314    6[6-(1,6),6-(1,6),6-(6,6)]
   196       9.420355       9.420355       9.420355    6[1-(0),6-(1,7),6-(6,6)]
   197       8.863163       8.863163       8.863163    6[1-(0),6-(1,6),7-(6,28)]
   198       9.951064       9.951064       9.951064    6[6-(1,6),6-(1,6),6-(6,6)]
   199       0.702316       0.702316       0.702316    6[1-(0),6-(1,6),6-(6,6)]
   200       1.261626       1.261626       1.261626    6[1-(0),6-(1,6),6-(6,7)]
   201       0.471388       0.471388       0.471388    6[6-(1,6),6-(1,6),7-(6,6)]
   202       9.711662       9.711662       9.711662    6[1-(0),6-(1,6),6-(6,7)]
   203       9.158708       9.158708       9.158708    6[1-(0),6-(1,6),6-(6,6)]
   204       8.491349       8.491349       8.491349    6[1-(0),6-(1,6),7-(6,28)]
   205       9.032651       9.032651       9.032651    6[1-(0),6-(1,7),6-(6,6)]
   206       9.379042       9.379042       9.379042    6[6-(1,6),6-(1,6),6-(6,6)]
   207       9.083498       9.083498       9.083498    6[1-(0),6-(1,7),6-(6,6)]
   208        8.50406        8.50406        8.50406    6[1-(0),6-(1,6),7-(6,28)]
   209      10.027334      10.027334      10.027334    6[6-(1,6),6-(1,6),6-(6,6)]
   210      10.310167      10.310167      10.310167    6[1-(0),6-(1,6),6-(6,6)]
   211       0.236224       0.236224       0.236224    6[1-(0),6-(1,6),6-(6,7)]
   212        0.54448        0.54448        0.54448    6[6-(1,6),6-(1,6),7-(6,6)]
   213       0.278596       0.278596       0.278596    6[1-(0),6-(1,6),6-(6,7)]
   214      10.327116      10.327116      10.327116    6[1-(0),6-(1,6),6-(6,6)]
   215      10.461647      10.461647      10.461647    6[6-(1,6,6),8-(0),8-(28)]
   216       0.306138       0.306138       0.306138    6[1-(0),1-(0),6-(1,1,6),6-(1,6,6)]
   217       0.199148       0.199148       0.199148    6[1-(0),6-(1,1,6),6-(1,1,6),6-(8,8)]
   218        9.56442        9.56442        9.56442    6[1-(0),1-(0),6-(1,1,6),6-(1,6,6)]
   219      10.536857      10.536857      10.536857    6[6-(1,6,6),8-(0),8-(28)]
   220       0.058261       0.058261       0.058261    6[1-(0),1-(0),6-(1,1,6),6-(1,6,6)]
   221       0.289189       0.289189       0.289189    6[1-(0),6-(1,1,6),6-(1,1,6),6-(8,8)]
   222      10.172458      10.172458      10.172458    6[1-(0),1-(0),6-(1,1,6),6-(1,6,6)]
   223      10.149153      10.149153      10.149153    6[1-(0),6-(1,6),7-(6,28)]
   224        0.49999        0.49999        0.49999    6[1-(0),6-(1,7),6-(6,6)]
   225       0.141946       0.141946       0.141946    6[6-(1,6),6-(1,6),6-(6,6)]
   226       9.380101       9.380101       9.380101    6[1-(0),6-(1,7),6-(6,6)]
   227       8.437324       8.437324       8.437324    6[1-(0),6-(1,6),7-(6,28)]
   228       1.220314       1.220314       1.220314    6[6-(1,6),6-(1,6),6-(6,6)]
   229       2.186395       2.186395       2.186395    6[1-(0),6-(1,6),6-(6,6)]
   230       3.181078       3.181078       3.181078    6[1-(0),6-(1,6),6-(6,7)]
   231       3.243577       3.243577       3.243577    6[6-(1,6),6-(1,6),7-(6,6)]
   232       2.271139       2.271139       2.271139    6[1-(0),6-(1,6),6-(6,7)]
   233       1.260567       1.260567       1.260567    6[1-(0),6-(1,6),6-(6,6)]
   234       7.799626       7.799626       7.799626    6[1-(0),6-(1,6),7-(6,28)]
   235        7.20324        7.20324        7.20324    6[1-(0),6-(1,7),6-(6,6)]
   236       6.559186       6.559186       6.559186    6[6-(1,6),6-(1,6),6-(6,6)]
   237       6.469145       6.469145       6.469145    6[1-(0),6-(1,7),6-(6,6)]
   238       7.026337       7.026337       7.026337    6[1-(0),6-(1,6),7-(6,28)]
   239       5.938436       5.938436       5.938436    6[6-(1,6),6-(1,6),6-(6,6)]
   240       4.594184       4.594184       4.594184    6[1-(0),6-(1,6),6-(6,6)]
   241       4.034874       4.034874       4.034874    6[1-(0),6-(1,6),6-(6,7)]
   242       4.825111       4.825111       4.825111    6[6-(1,6),6-(1,6),7-(6,6)]
   243       6.177838       6.177838       6.177838    6[1-(0),6-(1,6),6-(6,7)]
   244       6.730792       6.730792       6.730792    6[1-(0),6-(1,6),6-(6,6)]
   245       7.398151       7.398151       7.398151    6[1-(0),6-(1,6),7-(6,28)]
   246       6.856849       6.856849       6.856849    6[1-(0),6-(1,7),6-(6,6)]
   247       6.510458       6.510458       6.510458    6[6-(1,6),6-(1,6),6-(6,6)]
   248       6.806002       6.806002       6.806002    6[1-(0),6-(1,7),6-(6,6)]
   249        7.38544        7.38544        7.38544    6[1-(0),6-(1,6),7-(6,28)]
   250       5.862166       5.862166       5.862166    6[6-(1,6),6-(1,6),6-(6,6)]
   251       5.579333       5.579333       5.579333    6[1-(0),6-(1,6),6-(6,6)]
   252       5.060276       5.060276       5.060276    6[1-(0),6-(1,6),6-(6,7)]
   253        4.75202        4.75202        4.75202    6[6-(1,6),6-(1,6),7-(6,6)]
   254       5.017904       5.017904       5.017904    6[1-(0),6-(1,6),6-(6,7)]
   255       5.562384       5.562384       5.562384    6[1-(0),6-(1,6),6-(6,6)]
   256       5.427853       5.427853       5.427853    6[6-(1,6,6),8-(0),8-(28)]
   257       4.990362       4.990362       4.990362    6[1-(0),1-(0),6-(1,1,6),6-(1,6,6)]
   258       5.097352       5.097352       5.097352    6[1-(0),6-(1,1,6),6-(1,1,6),6-(8,8)]
   259        6.32508        6.32508        6.32508    6[1-(0),1-(0),6-(1,1,6),6-(1,6,6)]
   260       5.352643       5.352643       5.352643    6[6-(1,6,6),8-(0),8-(28)]
   261       5.238238       5.238238       5.238238    6[1-(0),1-(0),6-(1,1,6),6-(1,6,6)]
   262       5.007311       5.007311       5.007311    6[1-(0),6-(1,1,6),6-(1,1,6),6-(8,8)]
   263       5.717042       5.717042       5.717042    6[1-(0),1-(0),6-(1,1,6),6-(1,6,6)]
   264       4.852653       4.852653       4.852653    6[1-(0),6-(1,6),7-(6,28)]
   265        5.79649        5.79649        5.79649    6[1-(0),6-(1,7),6-(6,6)]
   266       5.438446       5.438446       5.438446    6[6-(1,6),6-(1,6),6-(6,6)]
   267       4.083601       4.083601       4.083601    6[1-(0),6-(1,7),6-(6,6)]
   268       3.140824       3.140824       3.140824    6[1-(0),6-(1,6),7-(6,28)]
   269       6.516814       6.516814       6.516814    6[6-(1,6),6-(1,6),6-(6,6)]
   270       7.482895       7.482895       7.482895    6[1-(0),6-(1,6),6-(6,6)]
   271       8.477578       8.477578       8.477578    6[1-(0),6-(1,6),6-(6,7)]
   272       8.540077       8.540077       8.540077    6[6-(1,6),6-(1,6),7-(6,6)]
   273       7.567639       7.567639       7.567639    6[1-(0),6-(1,6),6-(6,7)]
   274       6.557067       6.557067       6.557067    6[1-(0),6-(1,6),6-(6,6)]
   275       2.503126       2.503126       2.503126    6[1-(0),6-(1,6),7-(6,28)]
   276        1.90674        1.90674        1.90674    6[1-(0),6-(1,7),6-(6,6)]
   277       1.262686       1.262686       1.262686    6[6-(1,6),6-(1,6),6-(6,6)]
   278       1.172645       1.172645       1.172645    6[1-(0),6-(1,7),6-(6,6)]
   279       1.729837       1.729837       1.729837    6[1-(0),6-(1,6),7-(6,28)]
   280       0.641936       0.641936       0.641936    6[6-(1,6),6-(1,6),6-(6,6)]
   281       9.890684       9.890684       9.890684    6[1-(0),6-(1,6),6-(6,6)]
   282       9.331374       9.331374       9.331374    6[1-(0),6-(1,6),6-(6,7)]
   283      10.121612      10.121612      10.121612    6[6-(1,6),6-(1,6),7-(6,6)]
   284       0.881338       0.881338       0.881338    6[1-(0),6-(1,6),6-(6,7)]
   285       1.434292       1.434292       1.434292    6[1-(0),6-(1,6),6-(6,6)]
   286       2.101651       2.101651       2.101651    6[1-(0),6-(1,6),7-(6,28)]
   287       1.560349       1.560349       1.560349    6[1-(0),6-(1,7),6-(6,6)]
   288       1.213958       1.213958       1.213958    6[6-(1,6),6-(1,6),6-(6,6)]
   289       1.509502       1.509502       1.509502    6[1-(0),6-(1,7),6-(6,6)]
   290        2.08894        2.08894        2.08894    6[1-(0),6-(1,6),7-(6,28)]
   291       0.565666       0.565666       0.565666    6[6-(1,6),6-(1,6),6-(6,6)]
   292       0.282833       0.282833       0.282833    6[1-(0),6-(1,6),6-(6,6)]
   293      10.356776      10.356776      10.356776    6[1-(0),6-(1,6),6-(6,7)]
   294       10.04852       10.04852       10.04852    6[6-(1,6),6-(1,6),7-(6,6)]
   295      10.314404      10.314404      10.314404    6[1-(0),6-(1,6),6-(6,7)]
   296       0.265884       0.265884       0.265884    6[1-(0),6-(1,6),6-(6,6)]
   297       0.131353       0.131353       0.131353    6[6-(1,6,6),8-(0),8-(28)]
   298      10.286862      10.286862      10.286862    6[1-(0),1-(0),6-(1,1,6),6-(1,6,6)]
   299      10.393852      10.393852      10.393852    6[1-(0),6-(1,1,6),6-(1,1,6),6-(8,8)]
   300        1.02858        1.02858        1.02858    6[1-(0),1-(0),6-(1,1,6),6-(1,6,6)]
   301       0.056143       0.056143       0.056143    6[6-(1,6,6),8-(0),8-(28)]
   302      10.534738      10.534738      10.534738    6[1-(0),1-(0),6-(1,1,6),6-(1,6,6)]
   303      10.303811      10.303811      10.303811    6[1-(0),6-(1,1,6),6-(1,1,6),6-(8,8)]
   304       0.420542       0.420542       0.420542    6[1-(0),1-(0),6-(1,1,6),6-(1,6,6)]
   305       1.792336       1.792336       1.792336    7[6-(1,6),6-(1,6),28-(7,7,8,8)]
   306        2.89083        2.89083        2.89083    7[6-(1,6),6-(1,6),28-(7,7,8,8)]
   307       2.900363       2.900363       2.900363    7[6-(1,6),6-(1,6),28-(7,7,8,8)]
   308       6.315547       6.315547       6.315547    7[6-(6,6),6-(6,6),6-(6,6)]
   309       7.088836       7.088836       7.088836    7[6-(1,6),6-(1,6),28-(7,7,8,8)]
   310        8.18733        8.18733        8.18733    7[6-(1,6),6-(1,6),28-(7,7,8,8)]
   311       8.196863       8.196863       8.196863    7[6-(1,6),6-(1,6),28-(7,7,8,8)]
   312       1.019047       1.019047       1.019047    7[6-(6,6),6-(6,6),6-(6,6)]
   313       8.800664       8.800664       8.800664    7[6-(1,6),6-(1,6),28-(7,7,8,8)]
   314        7.70217        7.70217        7.70217    7[6-(1,6),6-(1,6),28-(7,7,8,8)]
   315       7.692637       7.692637       7.692637    7[6-(1,6),6-(1,6),28-(7,7,8,8)]
   316       4.277453       4.277453       4.277453    7[6-(6,6),6-(6,6),6-(6,6)]
   317       3.504164       3.504164       3.504164    7[6-(1,6),6-(1,6),28-(7,7,8,8)]
   318        2.40567        2.40567        2.40567    7[6-(1,6),6-(1,6),28-(7,7,8,8)]
   319       2.396137       2.396137       2.396137    7[6-(1,6),6-(1,6),28-(7,7,8,8)]
   320       9.573953       9.573953       9.573953    7[6-(6,6),6-(6,6),6-(6,6)]
   321       4.196947       4.196947       4.196947    8[6-(6,8),28-(7,7,7,8)]
   322       5.959622       5.959622       5.959622    8[6-(6,8)]
   323       4.265483       4.265483       4.265483    8[6-(6,8),28-(7,7,7,8)]
   324       5.970956       5.970956       5.970956    8[6-(6,8)]
   325       9.493447       9.493447       9.493447    8[6-(6,8),28-(7,7,7,8)]
   326       0.663122       0.663122       0.663122    8[6-(6,8)]
   327       9.561983       9.561983       9.561983    8[6-(6,8),28-(7,7,7,8)]
   328       0.674456       0.674456       0.674456    8[6-(6,8)]
   329       6.396053       6.396053       6.396053    8[6-(6,8),28-(7,7,7,8)]
   330       4.633378       4.633378       4.633378    8[6-(6,8)]
   331       6.327517       6.327517       6.327517    8[6-(6,8),28-(7,7,7,8)]
   332       4.622044       4.622044       4.622044    8[6-(6,8)]
   333       1.099553       1.099553       1.099553    8[6-(6,8),28-(7,7,7,8)]
   334       9.929878       9.929878       9.929878    8[6-(6,8)]
   335       1.031017       1.031017       1.031017    8[6-(6,8),28-(7,7,7,8)]
   336       9.918544       9.918544       9.918544    8[6-(6,8)]
