# Supplementary material for: A collection of forcefield precursors for metal–organic frameworks
Source: RSC Adv. 2019 Nov 13;9(63):36492–507. doi: 10.1039/c9ra07327b (PMC9075174; doi:10.1039/c9ra07327b)
Supplement: RA-009-C9RA07327B-s964 [file RA-009-C9RA07327B-s964.txt]

HEFDED_clean

25.696500    0.000000    0.000000
5.660697    25.065247    0.000000
5.660697    4.524855    24.653444

     1       5.924657       5.924657       5.924657    25[7-(6),7-(6,6),7-(6,6),7-(6,6),7-(6,6),7-(6,6),8-(1)]
     2      15.278072      15.278072      15.278072    25[7-(6),7-(6),7-(6,6),7-(6,6),7-(6,6),7-(6,6),7-(6,6)]
     3      12.918272      12.918272      12.918272    25[7-(6),7-(6),7-(6,6),7-(6,6),7-(6,6),7-(6,6),7-(6,6)]
     4      13.382706      13.382706      13.382706    25[7-(6),7-(6),7-(6,6),7-(6,6),7-(6,6),7-(6,6),7-(6,6)]
     5       10.57677       10.57677       10.57677    25[7-(6),7-(6,6),7-(6,6),7-(6,6),7-(6,6),7-(6,6),8-(1)]
     6      30.930842      30.930842      30.930842    25[7-(6),7-(6),7-(6,6),7-(6,6),7-(6,6),7-(6,6),7-(6,6)]
     7      29.306157      29.306157      29.306157    25[7-(6),7-(6),7-(6,6),7-(6,6),7-(6,6),7-(6,6),7-(6,6)]
     8      22.117916      22.117916      22.117916    25[7-(6),7-(6),7-(6,6),7-(6,6),7-(6,6),7-(6,6),7-(6,6)]
     9      14.421841      14.421841      14.421841    25[7-(6),7-(6,6),7-(6,6),7-(6,6),7-(6,6),7-(6,6),8-(1)]
    10      26.544204      26.544204      26.544204    25[7-(6),7-(6),7-(6,6),7-(6,6),7-(6,6),7-(6,6),7-(6,6)]
    11      19.511053      19.511053      19.511053    25[7-(6),7-(6),7-(6,6),7-(6,6),7-(6,6),7-(6,6),7-(6,6)]
    12      18.562162      18.562162      18.562162    25[7-(6),7-(6),7-(6,6),7-(6,6),7-(6,6),7-(6,6),7-(6,6)]
    13      31.093237      31.093237      31.093237    25[7-(6),7-(6,6),7-(6,6),7-(6,6),7-(6,6),7-(6,6),8-(1)]
    14      21.739822      21.739822      21.739822    25[7-(6),7-(6),7-(6,6),7-(6,6),7-(6,6),7-(6,6),7-(6,6)]
    15      24.099622      24.099622      24.099622    25[7-(6),7-(6),7-(6,6),7-(6,6),7-(6,6),7-(6,6),7-(6,6)]
    16      23.635188      23.635188      23.635188    25[7-(6),7-(6),7-(6,6),7-(6,6),7-(6,6),7-(6,6),7-(6,6)]
    17      26.441124      26.441124      26.441124    25[7-(6),7-(6,6),7-(6,6),7-(6,6),7-(6,6),7-(6,6),8-(1)]
    18       6.087052       6.087052       6.087052    25[7-(6),7-(6),7-(6,6),7-(6,6),7-(6,6),7-(6,6),7-(6,6)]
    19       7.711737       7.711737       7.711737    25[7-(6),7-(6),7-(6,6),7-(6,6),7-(6,6),7-(6,6),7-(6,6)]
    20      14.899978      14.899978      14.899978    25[7-(6),7-(6),7-(6,6),7-(6,6),7-(6,6),7-(6,6),7-(6,6)]
    21      22.596053      22.596053      22.596053    25[7-(6),7-(6,6),7-(6,6),7-(6,6),7-(6,6),7-(6,6),8-(1)]
    22       10.47369       10.47369       10.47369    25[7-(6),7-(6),7-(6,6),7-(6,6),7-(6,6),7-(6,6),7-(6,6)]
    23      17.506841      17.506841      17.506841    25[7-(6),7-(6),7-(6,6),7-(6,6),7-(6,6),7-(6,6),7-(6,6)]
    24      18.455732      18.455732      18.455732    25[7-(6),7-(6),7-(6,6),7-(6,6),7-(6,6),7-(6,6),7-(6,6)]
    25       6.342395       6.342395       6.342395    42[6-(7),6-(7),6-(7),6-(7),6-(7),6-(7),6-(7)]
    26      16.575929      16.575929      16.575929    42[6-(7),6-(7),6-(7),6-(7),6-(7),6-(7),6-(7)]
    27       7.091734       7.091734       7.091734    42[6-(7),6-(7),6-(7),6-(7),6-(7),6-(7),6-(7)]
    28      26.512686      26.512686      26.512686    42[6-(7),6-(7),6-(7),6-(7),6-(7),6-(7),6-(7)]
    29      17.576871      17.576871      17.576871    42[6-(7),6-(7),6-(7),6-(7),6-(7),6-(7),6-(7)]
    30      18.460297      18.460297      18.460297    42[6-(7),6-(7),6-(7),6-(7),6-(7),6-(7),6-(7)]
    31      30.675499      30.675499      30.675499    42[6-(7),6-(7),6-(7),6-(7),6-(7),6-(7),6-(7)]
    32      20.441965      20.441965      20.441965    42[6-(7),6-(7),6-(7),6-(7),6-(7),6-(7),6-(7)]
    33       29.92616       29.92616       29.92616    42[6-(7),6-(7),6-(7),6-(7),6-(7),6-(7),6-(7)]
    34      10.505208      10.505208      10.505208    42[6-(7),6-(7),6-(7),6-(7),6-(7),6-(7),6-(7)]
    35      19.441023      19.441023      19.441023    42[6-(7),6-(7),6-(7),6-(7),6-(7),6-(7),6-(7)]
    36      18.557597      18.557597      18.557597    42[6-(7),6-(7),6-(7),6-(7),6-(7),6-(7),6-(7)]
    37       5.618335       5.618335       5.618335    1[8-(25)]
    38       6.806977       6.806977       6.806977    1[6-(1,6,7)]
    39       6.315794       6.315794       6.315794    1[6-(1,6,7)]
    40       5.017518       5.017518       5.017518    1[6-(1,6,7)]
    41       4.469504       4.469504       4.469504    1[6-(1,6,7)]
    42      28.202532      28.202532      28.202532    1[6-(1,6,7)]
    43      29.185778      29.185778      29.185778    1[6-(1,6,7)]
    44      27.819336      27.819336      27.819336    1[6-(1,6,7)]
    45      27.996038      27.996038      27.996038    1[6-(1,6,7)]
    46      28.052566      28.052566      28.052566    1[6-(1,1,6)]
    47      28.060253      28.060253      28.060253    1[6-(1,1,6)]
    48      27.419582      27.419582      27.419582    1[6-(1,1,6)]
    49       30.05793       30.05793       30.05793    1[6-(6,6)]
    50       6.517524       6.517524       6.517524    1[6-(6,6)]
    51       8.421112       8.421112       8.421112    1[6-(6,6)]
    52      10.295606      10.295606      10.295606    1[6-(1,1,6)]
    53       9.989744       9.989744       9.989744    1[6-(1,1,6)]
    54      10.359347      10.359347      10.359347    1[6-(1,1,6)]
    55       9.829812       9.829812       9.829812    1[6-(1,6,7)]
    56       9.439307       9.439307       9.439307    1[6-(1,6,7)]
    57       8.171522       8.171522       8.171522    1[6-(1,6,7)]
    58       8.945284       8.945284       8.945284    1[6-(1,6,7)]
    59      18.216191      18.216191      18.216191    1[6-(1,6,7)]
    60      18.777314      18.777314      18.777314    1[6-(1,6,7)]
    61      12.710874      12.710874      12.710874    1[6-(1,6,7)]
    62      11.300657      11.300657      11.300657    1[6-(1,6,7)]
    63       10.29565       10.29565       10.29565    1[6-(1,6,7)]
    64      11.501197      11.501197      11.501197    1[6-(1,6,7)]
    65      10.296441      10.296441      10.296441    1[6-(1,6,7)]
    66       9.498941       9.498941       9.498941    1[6-(1,6,7)]
    67       7.441418       7.441418       7.441418    1[6-(1,6,7)]
    68       8.428074       8.428074       8.428074    1[6-(1,6,7)]
    69      12.013126      12.013126      12.013126    1[6-(1,6,7)]
    70       6.260249       6.260249       6.260249    1[6-(1,6,7)]
    71      11.385861      11.385861      11.385861    1[6-(1,1,6)]
    72      10.918981      10.918981      10.918981    1[6-(1,1,6)]
    73      10.778203      10.778203      10.778203    1[6-(1,1,6)]
    74      12.452464      12.452464      12.452464    1[6-(6,6)]
    75      14.062963      14.062963      14.062963    1[6-(6,6)]
    76        16.0691        16.0691        16.0691    1[6-(6,6)]
    77      18.889207      18.889207      18.889207    1[6-(1,1,6)]
    78      18.177607      18.177607      18.177607    1[6-(1,1,6)]
    79      17.925617      17.925617      17.925617    1[6-(1,1,6)]
    80      11.023891      11.023891      11.023891    1[6-(1,6,7)]
    81       9.744713       9.744713       9.744713    1[6-(1,6,7)]
    82      15.960698      15.960698      15.960698    1[6-(1,6,7)]
    83      16.112555      16.112555      16.112555    1[6-(1,6,7)]
    84      14.427579      14.427579      14.427579    1[6-(1,6,7)]
    85      14.301024      14.301024      14.301024    1[6-(1,6,7)]
    86      12.250667      12.250667      12.250667    1[6-(1,6,7)]
    87      12.158511      12.158511      12.158511    1[6-(1,6,7)]
    88      10.061862      10.061862      10.061862    1[6-(1,1,6)]
    89       9.077014       9.077014       9.077014    1[6-(1,1,6)]
    90       8.959803       8.959803       8.959803    1[6-(1,1,6)]
    91      33.733938      33.733938      33.733938    1[6-(6,6)]
    92      33.348616      33.348616      33.348616    1[6-(6,6)]
    93       9.171315       9.171315       9.171315    1[6-(6,6)]
    94       5.817441       5.817441       5.817441    1[6-(1,1,6)]
    95       5.045257       5.045257       5.045257    1[6-(1,1,6)]
    96       6.598554       6.598554       6.598554    1[6-(1,1,6)]
    97       8.772025       8.772025       8.772025    1[6-(1,6,7)]
    98       8.013965       8.013965       8.013965    1[6-(1,6,7)]
    99       8.677815       8.677815       8.677815    1[6-(1,6,7)]
   100       9.956383       9.956383       9.956383    1[6-(1,6,7)]
   101      13.705272      13.705272      13.705272    1[6-(1,1,6)]
   102      13.627251      13.627251      13.627251    1[6-(1,1,6)]
   103      12.312187      12.312187      12.312187    1[6-(1,1,6)]
   104      11.796581      11.796581      11.796581    1[6-(6,6)]
   105      10.709173      10.709173      10.709173    1[6-(6,6)]
   106      10.645746      10.645746      10.645746    1[6-(6,6)]
   107      10.315537      10.315537      10.315537    1[6-(1,1,6)]
   108      11.746407      11.746407      11.746407    1[6-(1,1,6)]
   109      11.382435      11.382435      11.382435    1[6-(1,1,6)]
   110      11.284386      11.284386      11.284386    1[6-(1,6,7)]
   111      12.782098      12.782098      12.782098    1[6-(1,6,7)]
   112      12.764573      12.764573      12.764573    1[6-(1,6,7)]
   113      11.855862      11.855862      11.855862    1[6-(1,6,7)]
   114       13.53382       13.53382       13.53382    1[6-(1,6,7)]
   115      14.731963      14.731963      14.731963    1[6-(1,6,7)]
   116      15.973579      15.973579      15.973579    1[6-(1,6,7)]
   117      15.563821      15.563821      15.563821    1[6-(1,6,7)]
   118      15.778797      15.778797      15.778797    1[6-(1,6,7)]
   119      16.058055      16.058055      16.058055    1[6-(1,6,7)]
   120      15.099491      15.099491      15.099491    1[6-(1,6,7)]
   121      13.919807      13.919807      13.919807    1[6-(1,6,7)]
   122      12.196089      12.196089      12.196089    1[8-(25)]
   123       7.390018       7.390018       7.390018    1[6-(1,6,7)]
   124       8.519732       8.519732       8.519732    1[6-(1,6,7)]
   125       7.137306       7.137306       7.137306    1[6-(1,6,7)]
   126       7.000026       7.000026       7.000026    1[6-(1,6,7)]
   127      13.596432      13.596432      13.596432    1[6-(1,6,7)]
   128      13.992629      13.992629      13.992629    1[6-(1,6,7)]
   129      15.316995      15.316995      15.316995    1[6-(1,6,7)]
   130      15.631944      15.631944      15.631944    1[6-(1,6,7)]
   131      18.806043      18.806043      18.806043    1[6-(1,1,6)]
   132      18.106466      18.106466      18.106466    1[6-(1,1,6)]
   133      17.273452      17.273452      17.273452    1[6-(1,1,6)]
   134      20.254412      20.254412      20.254412    1[6-(6,6)]
   135      15.996462      15.996462      15.996462    1[6-(6,6)]
   136       15.27536       15.27536       15.27536    1[6-(6,6)]
   137      13.282944      13.282944      13.282944    1[6-(1,1,6)]
   138      14.481771      14.481771      14.481771    1[6-(1,1,6)]
   139      13.266542      13.266542      13.266542    1[6-(1,1,6)]
   140      11.434679      11.434679      11.434679    1[6-(1,6,7)]
   141      10.457126      10.457126      10.457126    1[6-(1,6,7)]
   142       10.26326       10.26326       10.26326    1[6-(1,6,7)]
   143       9.241814       9.241814       9.241814    1[6-(1,6,7)]
   144      31.247477      31.247477      31.247477    1[6-(1,6,7)]
   145      31.403877      31.403877      31.403877    1[6-(1,6,7)]
   146       7.748006       7.748006       7.748006    1[6-(1,6,7)]
   147        7.10516        7.10516        7.10516    1[6-(1,6,7)]
   148       8.486417       8.486417       8.486417    1[6-(1,6,7)]
   149       9.054825       9.054825       9.054825    1[6-(1,6,7)]
   150       7.809998       7.809998       7.809998    1[6-(1,6,7)]
   151       8.831749       8.831749       8.831749    1[6-(1,6,7)]
   152       7.126856       7.126856       7.126856    1[6-(1,6,7)]
   153       6.216121       6.216121       6.216121    1[6-(1,6,7)]
   154      30.500161      30.500161      30.500161    1[6-(1,6,7)]
   155       5.476849       5.476849       5.476849    1[6-(1,6,7)]
   156       27.44656       27.44656       27.44656    1[6-(1,1,6)]
   157       27.46054       27.46054       27.46054    1[6-(1,1,6)]
   158      28.624092      28.624092      28.624092    1[6-(1,1,6)]
   159      26.094843      26.094843      26.094843    1[6-(6,6)]
   160      25.098683      25.098683      25.098683    1[6-(6,6)]
   161      26.369506      26.369506      26.369506    1[6-(6,6)]
   162      29.001277      29.001277      29.001277    1[6-(1,1,6)]
   163      28.760518      28.760518      28.760518    1[6-(1,1,6)]
   164      27.624949      27.624949      27.624949    1[6-(1,1,6)]
   165       5.778518       5.778518       5.778518    1[6-(1,6,7)]
   166       6.228429       6.228429       6.228429    1[6-(1,6,7)]
   167      29.412736      29.412736      29.412736    1[6-(1,6,7)]
   168      30.568387      30.568387      30.568387    1[6-(1,6,7)]
   169      28.819296      28.819296      28.819296    1[6-(1,6,7)]
   170      27.877284      27.877284      27.877284    1[6-(1,6,7)]
   171       27.28353       27.28353       27.28353    1[6-(1,6,7)]
   172      28.786224      28.786224      28.786224    1[6-(1,6,7)]
   173      26.587392      26.587392      26.587392    1[6-(1,1,6)]
   174      25.939146      25.939146      25.939146    1[6-(1,1,6)]
   175      27.310595      27.310595      27.310595    1[6-(1,1,6)]
   176      32.125063      32.125063      32.125063    1[6-(6,6)]
   177      32.246646      32.246646      32.246646    1[6-(6,6)]
   178      27.834665      27.834665      27.834665    1[6-(6,6)]
   179       4.166491       4.166491       4.166491    1[6-(1,1,6)]
   180       2.675021       2.675021       2.675021    1[6-(1,1,6)]
   181       3.014149       3.014149       3.014149    1[6-(1,1,6)]
   182       4.326081       4.326081       4.326081    1[6-(1,6,7)]
   183       5.481439       5.481439       5.481439    1[6-(1,6,7)]
   184       6.399744       6.399744       6.399744    1[6-(1,6,7)]
   185       6.133551       6.133551       6.133551    1[6-(1,6,7)]
   186      17.932827      17.932827      17.932827    1[6-(1,1,6)]
   187      18.548045      18.548045      18.548045    1[6-(1,1,6)]
   188      17.902176      17.902176      17.902176    1[6-(1,1,6)]
   189      19.542423      19.542423      19.542423    1[6-(6,6)]
   190      21.063676      21.063676      21.063676    1[6-(6,6)]
   191      22.985797      22.985797      22.985797    1[6-(6,6)]
   192      24.703247      24.703247      24.703247    1[6-(1,1,6)]
   193      25.278589      25.278589      25.278589    1[6-(1,1,6)]
   194      25.685994      25.685994      25.685994    1[6-(1,1,6)]
   195      24.882686      24.882686      24.882686    1[6-(1,6,7)]
   196      25.532883      25.532883      25.532883    1[6-(1,6,7)]
   197      24.944338      24.944338      24.944338    1[6-(1,6,7)]
   198       23.52872       23.52872       23.52872    1[6-(1,6,7)]
   199      22.529896      22.529896      22.529896    1[6-(1,6,7)]
   200      23.784139      23.784139      23.784139    1[6-(1,6,7)]
   201      22.787756      22.787756      22.787756    1[6-(1,6,7)]
   202      21.849052      21.849052      21.849052    1[6-(1,6,7)]
   203      19.928212      19.928212      19.928212    1[6-(1,6,7)]
   204      21.028938      21.028938      21.028938    1[6-(1,6,7)]
   205      19.040534      19.040534      19.040534    1[6-(1,6,7)]
   206      18.744428      18.744428      18.744428    1[6-(1,6,7)]
   207      12.729041      12.729041      12.729041    1[8-(25)]
   208      12.392958      12.392958      12.392958    1[6-(1,6,7)]
   209      11.765532      11.765532      11.765532    1[6-(1,6,7)]
   210      13.424541      13.424541      13.424541    1[6-(1,6,7)]
   211      11.888762      11.888762      11.888762    1[6-(1,6,7)]
   212       18.72159       18.72159       18.72159    1[6-(1,6,7)]
   213      20.129595      20.129595      20.129595    1[6-(1,6,7)]
   214       20.17167       20.17167       20.17167    1[6-(1,6,7)]
   215       18.79159       18.79159       18.79159    1[6-(1,6,7)]
   216      20.791591      20.791591      20.791591    1[6-(1,1,6)]
   217      22.005434      22.005434      22.005434    1[6-(1,1,6)]
   218      20.547302      20.547302      20.547302    1[6-(1,1,6)]
   219      22.446329      22.446329      22.446329    1[6-(6,6)]
   220       17.73557       17.73557       17.73557    1[6-(6,6)]
   221      17.274933      17.274933      17.274933    1[6-(6,6)]
   222      17.059693      17.059693      17.059693    1[6-(1,1,6)]
   223      16.433258      16.433258      16.433258    1[6-(1,1,6)]
   224      15.568656      15.568656      15.568656    1[6-(1,1,6)]
   225      14.454075      14.454075      14.454075    1[6-(1,6,7)]
   226      15.377919      15.377919      15.377919    1[6-(1,6,7)]
   227      12.741689      12.741689      12.741689    1[6-(1,6,7)]
   228      13.267007      13.267007      13.267007    1[6-(1,6,7)]
   229      24.627647      24.627647      24.627647    1[6-(1,6,7)]
   230      26.164514      26.164514      26.164514    1[6-(1,6,7)]
   231      20.290418      20.290418      20.290418    1[6-(1,6,7)]
   232      19.345032      19.345032      19.345032    1[6-(1,6,7)]
   233      20.834483      20.834483      20.834483    1[6-(1,6,7)]
   234      22.070083      22.070083      22.070083    1[6-(1,6,7)]
   235      23.375813      23.375813      23.375813    1[6-(1,6,7)]
   236      22.862822      22.862822      22.862822    1[6-(1,6,7)]
   237      23.049309      23.049309      23.049309    1[6-(1,6,7)]
   238      23.450919      23.450919      23.450919    1[6-(1,6,7)]
   239      28.079836      28.079836      28.079836    1[6-(1,6,7)]
   240      21.182915      21.182915      21.182915    1[6-(1,6,7)]
   241      27.029816      27.029816      27.029816    1[6-(1,1,6)]
   242      25.517067      25.517067      25.517067    1[6-(1,1,6)]
   243      26.626523      26.626523      26.626523    1[6-(1,1,6)]
   244      25.249332      25.249332      25.249332    1[6-(6,6)]
   245      24.357358      24.357358      24.357358    1[6-(6,6)]
   246      24.412008      24.412008      24.412008    1[6-(6,6)]
   247      25.478982      25.478982      25.478982    1[6-(1,1,6)]
   248       23.96595       23.96595       23.96595    1[6-(1,1,6)]
   249      24.753818      24.753818      24.753818    1[6-(1,1,6)]
   250      15.129227      15.129227      15.129227    1[6-(1,6,7)]
   251      15.480963      15.480963      15.480963    1[6-(1,6,7)]
   252      21.266179      21.266179      21.266179    1[6-(1,6,7)]
   253      22.524012      22.524012      22.524012    1[6-(1,6,7)]
   254      23.115103      23.115103      23.115103    1[6-(1,6,7)]
   255      21.718278      21.718278      21.718278    1[6-(1,6,7)]
   256       22.27458       22.27458       22.27458    1[6-(1,6,7)]
   257      22.685322      22.685322      22.685322    1[6-(1,6,7)]
   258      21.694649      21.694649      21.694649    1[6-(1,1,6)]
   259      20.307082      20.307082      20.307082    1[6-(1,1,6)]
   260      21.129549      21.129549      21.129549    1[6-(1,1,6)]
   261      23.994534      23.994534      23.994534    1[6-(6,6)]
   262      21.803986      21.803986      21.803986    1[6-(6,6)]
   263      15.252181      15.252181      15.252181    1[6-(6,6)]
   264       9.165424       9.165424       9.165424    1[6-(1,1,6)]
   265        8.90816        8.90816        8.90816    1[6-(1,1,6)]
   266       9.036912       9.036912       9.036912    1[6-(1,1,6)]
   267      11.104193      11.104193      11.104193    1[6-(1,6,7)]
   268      10.951213      10.951213      10.951213    1[6-(1,6,7)]
   269      13.133778      13.133778      13.133778    1[6-(1,6,7)]
   270      12.621144      12.621144      12.621144    1[6-(1,6,7)]
   271      15.889175      15.889175      15.889175    1[6-(1,1,6)]
   272      14.619024      14.619024      14.619024    1[6-(1,1,6)]
   273      15.002995      15.002995      15.002995    1[6-(1,1,6)]
   274      13.611825      13.611825      13.611825    1[6-(6,6)]
   275      12.867029      12.867029      12.867029    1[6-(6,6)]
   276      14.262208      14.262208      14.262208    1[6-(6,6)]
   277      16.139945      16.139945      16.139945    1[6-(1,1,6)]
   278      15.943908      15.943908      15.943908    1[6-(1,1,6)]
   279      17.333068      17.333068      17.333068    1[6-(1,1,6)]
   280      19.322751      19.322751      19.322751    1[6-(1,6,7)]
   281      19.395916      19.395916      19.395916    1[6-(1,6,7)]
   282      21.367947      21.367947      21.367947    1[6-(1,6,7)]
   283      20.671615      20.671615      20.671615    1[6-(1,6,7)]
   284      21.924815      21.924815      21.924815    1[6-(1,6,7)]
   285      22.459773      22.459773      22.459773    1[6-(1,6,7)]
   286      21.070687      21.070687      21.070687    1[6-(1,6,7)]
   287      22.019356      22.019356      22.019356    1[6-(1,6,7)]
   288      20.060448      20.060448      20.060448    1[6-(1,6,7)]
   289      19.235733      19.235733      19.235733    1[6-(1,6,7)]
   290      17.696132      17.696132      17.696132    1[6-(1,6,7)]
   291      18.427862      18.427862      18.427862    1[6-(1,6,7)]
   292      31.399559      31.399559      31.399559    1[8-(25)]
   293      30.210917      30.210917      30.210917    1[6-(1,6,7)]
   294        30.7021        30.7021        30.7021    1[6-(1,6,7)]
   295      32.000376      32.000376      32.000376    1[6-(1,6,7)]
   296       32.54839       32.54839       32.54839    1[6-(1,6,7)]
   297       8.815362       8.815362       8.815362    1[6-(1,6,7)]
   298       7.832116       7.832116       7.832116    1[6-(1,6,7)]
   299       9.198558       9.198558       9.198558    1[6-(1,6,7)]
   300       9.021856       9.021856       9.021856    1[6-(1,6,7)]
   301       8.965328       8.965328       8.965328    1[6-(1,1,6)]
   302       8.957641       8.957641       8.957641    1[6-(1,1,6)]
   303       9.598312       9.598312       9.598312    1[6-(1,1,6)]
   304       6.959964       6.959964       6.959964    1[6-(6,6)]
   305       30.50037       30.50037       30.50037    1[6-(6,6)]
   306      28.596782      28.596782      28.596782    1[6-(6,6)]
   307      26.722288      26.722288      26.722288    1[6-(1,1,6)]
   308       27.02815       27.02815       27.02815    1[6-(1,1,6)]
   309      26.658547      26.658547      26.658547    1[6-(1,1,6)]
   310      27.188082      27.188082      27.188082    1[6-(1,6,7)]
   311      27.578587      27.578587      27.578587    1[6-(1,6,7)]
   312      28.846372      28.846372      28.846372    1[6-(1,6,7)]
   313       28.07261       28.07261       28.07261    1[6-(1,6,7)]
   314      18.801703      18.801703      18.801703    1[6-(1,6,7)]
   315       18.24058       18.24058       18.24058    1[6-(1,6,7)]
   316       24.30702       24.30702       24.30702    1[6-(1,6,7)]
   317      25.717237      25.717237      25.717237    1[6-(1,6,7)]
   318      26.722244      26.722244      26.722244    1[6-(1,6,7)]
   319      25.516697      25.516697      25.516697    1[6-(1,6,7)]
   320      26.721453      26.721453      26.721453    1[6-(1,6,7)]
   321      27.518953      27.518953      27.518953    1[6-(1,6,7)]
   322      29.576476      29.576476      29.576476    1[6-(1,6,7)]
   323       28.58982       28.58982       28.58982    1[6-(1,6,7)]
   324      25.004768      25.004768      25.004768    1[6-(1,6,7)]
   325      30.757645      30.757645      30.757645    1[6-(1,6,7)]
   326      25.632033      25.632033      25.632033    1[6-(1,1,6)]
   327      26.098913      26.098913      26.098913    1[6-(1,1,6)]
   328      26.239691      26.239691      26.239691    1[6-(1,1,6)]
   329       24.56543       24.56543       24.56543    1[6-(6,6)]
   330      22.954931      22.954931      22.954931    1[6-(6,6)]
   331      20.948794      20.948794      20.948794    1[6-(6,6)]
   332      18.128687      18.128687      18.128687    1[6-(1,1,6)]
   333      18.840287      18.840287      18.840287    1[6-(1,1,6)]
   334      19.092277      19.092277      19.092277    1[6-(1,1,6)]
   335      25.994003      25.994003      25.994003    1[6-(1,6,7)]
   336      27.273181      27.273181      27.273181    1[6-(1,6,7)]
   337      21.057196      21.057196      21.057196    1[6-(1,6,7)]
   338      20.905339      20.905339      20.905339    1[6-(1,6,7)]
   339      22.590315      22.590315      22.590315    1[6-(1,6,7)]
   340       22.71687       22.71687       22.71687    1[6-(1,6,7)]
   341      24.767227      24.767227      24.767227    1[6-(1,6,7)]
   342      24.859383      24.859383      24.859383    1[6-(1,6,7)]
   343      26.956032      26.956032      26.956032    1[6-(1,1,6)]
   344       27.94088       27.94088       27.94088    1[6-(1,1,6)]
   345      28.058091      28.058091      28.058091    1[6-(1,1,6)]
   346       3.283956       3.283956       3.283956    1[6-(6,6)]
   347       3.669278       3.669278       3.669278    1[6-(6,6)]
   348      27.846579      27.846579      27.846579    1[6-(6,6)]
   349      31.200453      31.200453      31.200453    1[6-(1,1,6)]
   350      31.972637      31.972637      31.972637    1[6-(1,1,6)]
   351       30.41934       30.41934       30.41934    1[6-(1,1,6)]
   352      28.245869      28.245869      28.245869    1[6-(1,6,7)]
   353      29.003929      29.003929      29.003929    1[6-(1,6,7)]
   354      28.340079      28.340079      28.340079    1[6-(1,6,7)]
   355      27.061511      27.061511      27.061511    1[6-(1,6,7)]
   356      23.312622      23.312622      23.312622    1[6-(1,1,6)]
   357      23.390643      23.390643      23.390643    1[6-(1,1,6)]
   358      24.705707      24.705707      24.705707    1[6-(1,1,6)]
   359      25.221313      25.221313      25.221313    1[6-(6,6)]
   360      26.308721      26.308721      26.308721    1[6-(6,6)]
   361      26.372148      26.372148      26.372148    1[6-(6,6)]
   362      26.702357      26.702357      26.702357    1[6-(1,1,6)]
   363      25.271487      25.271487      25.271487    1[6-(1,1,6)]
   364      25.635459      25.635459      25.635459    1[6-(1,1,6)]
   365      25.733508      25.733508      25.733508    1[6-(1,6,7)]
   366      24.235796      24.235796      24.235796    1[6-(1,6,7)]
   367      24.253321      24.253321      24.253321    1[6-(1,6,7)]
   368      25.162032      25.162032      25.162032    1[6-(1,6,7)]
   369      23.484074      23.484074      23.484074    1[6-(1,6,7)]
   370      22.285931      22.285931      22.285931    1[6-(1,6,7)]
   371      21.044315      21.044315      21.044315    1[6-(1,6,7)]
   372      21.454073      21.454073      21.454073    1[6-(1,6,7)]
   373      21.239097      21.239097      21.239097    1[6-(1,6,7)]
   374      20.959839      20.959839      20.959839    1[6-(1,6,7)]
   375      21.918403      21.918403      21.918403    1[6-(1,6,7)]
   376      23.098087      23.098087      23.098087    1[6-(1,6,7)]
   377      24.821805      24.821805      24.821805    1[8-(25)]
   378      29.627876      29.627876      29.627876    1[6-(1,6,7)]
   379      28.498162      28.498162      28.498162    1[6-(1,6,7)]
   380      29.880588      29.880588      29.880588    1[6-(1,6,7)]
   381      30.017868      30.017868      30.017868    1[6-(1,6,7)]
   382      23.421462      23.421462      23.421462    1[6-(1,6,7)]
   383      23.025265      23.025265      23.025265    1[6-(1,6,7)]
   384      21.700899      21.700899      21.700899    1[6-(1,6,7)]
   385       21.38595       21.38595       21.38595    1[6-(1,6,7)]
   386      18.211851      18.211851      18.211851    1[6-(1,1,6)]
   387      18.911428      18.911428      18.911428    1[6-(1,1,6)]
   388      19.744442      19.744442      19.744442    1[6-(1,1,6)]
   389      16.763482      16.763482      16.763482    1[6-(6,6)]
   390      21.021432      21.021432      21.021432    1[6-(6,6)]
   391      21.742534      21.742534      21.742534    1[6-(6,6)]
   392       23.73495       23.73495       23.73495    1[6-(1,1,6)]
   393      22.536123      22.536123      22.536123    1[6-(1,1,6)]
   394      23.751352      23.751352      23.751352    1[6-(1,1,6)]
   395      25.583215      25.583215      25.583215    1[6-(1,6,7)]
   396      26.560768      26.560768      26.560768    1[6-(1,6,7)]
   397      26.754634      26.754634      26.754634    1[6-(1,6,7)]
   398       27.77608       27.77608       27.77608    1[6-(1,6,7)]
   399       5.770417       5.770417       5.770417    1[6-(1,6,7)]
   400       5.614017       5.614017       5.614017    1[6-(1,6,7)]
   401      29.269888      29.269888      29.269888    1[6-(1,6,7)]
   402      29.912734      29.912734      29.912734    1[6-(1,6,7)]
   403      28.531477      28.531477      28.531477    1[6-(1,6,7)]
   404      27.963069      27.963069      27.963069    1[6-(1,6,7)]
   405      29.207896      29.207896      29.207896    1[6-(1,6,7)]
   406      28.186145      28.186145      28.186145    1[6-(1,6,7)]
   407      29.891038      29.891038      29.891038    1[6-(1,6,7)]
   408      30.801773      30.801773      30.801773    1[6-(1,6,7)]
   409       6.517733       6.517733       6.517733    1[6-(1,6,7)]
   410      31.541045      31.541045      31.541045    1[6-(1,6,7)]
   411       9.571334       9.571334       9.571334    1[6-(1,1,6)]
   412       9.557354       9.557354       9.557354    1[6-(1,1,6)]
   413       8.393802       8.393802       8.393802    1[6-(1,1,6)]
   414      10.923051      10.923051      10.923051    1[6-(6,6)]
   415      11.919211      11.919211      11.919211    1[6-(6,6)]
   416      10.648388      10.648388      10.648388    1[6-(6,6)]
   417       8.016617       8.016617       8.016617    1[6-(1,1,6)]
   418       8.257376       8.257376       8.257376    1[6-(1,1,6)]
   419       9.392945       9.392945       9.392945    1[6-(1,1,6)]
   420      31.239376      31.239376      31.239376    1[6-(1,6,7)]
   421      30.789465      30.789465      30.789465    1[6-(1,6,7)]
   422       7.605158       7.605158       7.605158    1[6-(1,6,7)]
   423       6.449507       6.449507       6.449507    1[6-(1,6,7)]
   424       8.198598       8.198598       8.198598    1[6-(1,6,7)]
   425        9.14061        9.14061        9.14061    1[6-(1,6,7)]
   426       9.734364       9.734364       9.734364    1[6-(1,6,7)]
   427        8.23167        8.23167        8.23167    1[6-(1,6,7)]
   428      10.430502      10.430502      10.430502    1[6-(1,1,6)]
   429      11.078748      11.078748      11.078748    1[6-(1,1,6)]
   430       9.707299       9.707299       9.707299    1[6-(1,1,6)]
   431       4.892831       4.892831       4.892831    1[6-(6,6)]
   432       4.771248       4.771248       4.771248    1[6-(6,6)]
   433       9.183229       9.183229       9.183229    1[6-(6,6)]
   434      32.851403      32.851403      32.851403    1[6-(1,1,6)]
   435      34.342873      34.342873      34.342873    1[6-(1,1,6)]
   436      34.003745      34.003745      34.003745    1[6-(1,1,6)]
   437      32.691813      32.691813      32.691813    1[6-(1,6,7)]
   438      31.536455      31.536455      31.536455    1[6-(1,6,7)]
   439       30.61815       30.61815       30.61815    1[6-(1,6,7)]
   440      30.884343      30.884343      30.884343    1[6-(1,6,7)]
   441      19.085067      19.085067      19.085067    1[6-(1,1,6)]
   442      18.469849      18.469849      18.469849    1[6-(1,1,6)]
   443      19.115718      19.115718      19.115718    1[6-(1,1,6)]
   444      17.475471      17.475471      17.475471    1[6-(6,6)]
   445      15.954218      15.954218      15.954218    1[6-(6,6)]
   446      14.032097      14.032097      14.032097    1[6-(6,6)]
   447      12.314647      12.314647      12.314647    1[6-(1,1,6)]
   448      11.739305      11.739305      11.739305    1[6-(1,1,6)]
   449        11.3319        11.3319        11.3319    1[6-(1,1,6)]
   450      12.135208      12.135208      12.135208    1[6-(1,6,7)]
   451      11.485011      11.485011      11.485011    1[6-(1,6,7)]
   452      12.073556      12.073556      12.073556    1[6-(1,6,7)]
   453      13.489174      13.489174      13.489174    1[6-(1,6,7)]
   454      14.487998      14.487998      14.487998    1[6-(1,6,7)]
   455      13.233755      13.233755      13.233755    1[6-(1,6,7)]
   456      14.230138      14.230138      14.230138    1[6-(1,6,7)]
   457      15.168842      15.168842      15.168842    1[6-(1,6,7)]
   458      17.089682      17.089682      17.089682    1[6-(1,6,7)]
   459      15.988956      15.988956      15.988956    1[6-(1,6,7)]
   460       17.97736       17.97736       17.97736    1[6-(1,6,7)]
   461      18.273466      18.273466      18.273466    1[6-(1,6,7)]
   462      24.288853      24.288853      24.288853    1[8-(25)]
   463      24.624936      24.624936      24.624936    1[6-(1,6,7)]
   464      25.252362      25.252362      25.252362    1[6-(1,6,7)]
   465      23.593353      23.593353      23.593353    1[6-(1,6,7)]
   466      25.129132      25.129132      25.129132    1[6-(1,6,7)]
   467      18.296304      18.296304      18.296304    1[6-(1,6,7)]
   468      16.888299      16.888299      16.888299    1[6-(1,6,7)]
   469      16.846224      16.846224      16.846224    1[6-(1,6,7)]
   470      18.226304      18.226304      18.226304    1[6-(1,6,7)]
   471      16.226303      16.226303      16.226303    1[6-(1,1,6)]
   472       15.01246       15.01246       15.01246    1[6-(1,1,6)]
   473      16.470592      16.470592      16.470592    1[6-(1,1,6)]
   474      14.571565      14.571565      14.571565    1[6-(6,6)]
   475      19.282324      19.282324      19.282324    1[6-(6,6)]
   476      19.742961      19.742961      19.742961    1[6-(6,6)]
   477      19.958201      19.958201      19.958201    1[6-(1,1,6)]
   478      20.584636      20.584636      20.584636    1[6-(1,1,6)]
   479      21.449238      21.449238      21.449238    1[6-(1,1,6)]
   480      22.563819      22.563819      22.563819    1[6-(1,6,7)]
   481      21.639975      21.639975      21.639975    1[6-(1,6,7)]
   482      24.276205      24.276205      24.276205    1[6-(1,6,7)]
   483      23.750887      23.750887      23.750887    1[6-(1,6,7)]
   484      12.390247      12.390247      12.390247    1[6-(1,6,7)]
   485       10.85338       10.85338       10.85338    1[6-(1,6,7)]
   486      16.727476      16.727476      16.727476    1[6-(1,6,7)]
   487      17.672862      17.672862      17.672862    1[6-(1,6,7)]
   488      16.183411      16.183411      16.183411    1[6-(1,6,7)]
   489      14.947811      14.947811      14.947811    1[6-(1,6,7)]
   490      13.642081      13.642081      13.642081    1[6-(1,6,7)]
   491      14.155072      14.155072      14.155072    1[6-(1,6,7)]
   492      13.968585      13.968585      13.968585    1[6-(1,6,7)]
   493      13.566975      13.566975      13.566975    1[6-(1,6,7)]
   494       8.938058       8.938058       8.938058    1[6-(1,6,7)]
   495      15.834979      15.834979      15.834979    1[6-(1,6,7)]
   496       9.988078       9.988078       9.988078    1[6-(1,1,6)]
   497      11.500827      11.500827      11.500827    1[6-(1,1,6)]
   498      10.391371      10.391371      10.391371    1[6-(1,1,6)]
   499      11.768562      11.768562      11.768562    1[6-(6,6)]
   500      12.660536      12.660536      12.660536    1[6-(6,6)]
   501      12.605886      12.605886      12.605886    1[6-(6,6)]
   502      11.538912      11.538912      11.538912    1[6-(1,1,6)]
   503      13.051944      13.051944      13.051944    1[6-(1,1,6)]
   504      12.264076      12.264076      12.264076    1[6-(1,1,6)]
   505      21.888667      21.888667      21.888667    1[6-(1,6,7)]
   506      21.536931      21.536931      21.536931    1[6-(1,6,7)]
   507      15.751715      15.751715      15.751715    1[6-(1,6,7)]
   508      14.493882      14.493882      14.493882    1[6-(1,6,7)]
   509      13.902791      13.902791      13.902791    1[6-(1,6,7)]
   510      15.299616      15.299616      15.299616    1[6-(1,6,7)]
   511      14.743314      14.743314      14.743314    1[6-(1,6,7)]
   512      14.332572      14.332572      14.332572    1[6-(1,6,7)]
   513      15.323245      15.323245      15.323245    1[6-(1,1,6)]
   514      16.710812      16.710812      16.710812    1[6-(1,1,6)]
   515      15.888345      15.888345      15.888345    1[6-(1,1,6)]
   516       13.02336       13.02336       13.02336    1[6-(6,6)]
   517      15.213908      15.213908      15.213908    1[6-(6,6)]
   518      21.765713      21.765713      21.765713    1[6-(6,6)]
   519       27.85247       27.85247       27.85247    1[6-(1,1,6)]
   520      28.109734      28.109734      28.109734    1[6-(1,1,6)]
   521      27.980982      27.980982      27.980982    1[6-(1,1,6)]
   522      25.913701      25.913701      25.913701    1[6-(1,6,7)]
   523      26.066681      26.066681      26.066681    1[6-(1,6,7)]
   524      23.884116      23.884116      23.884116    1[6-(1,6,7)]
   525       24.39675       24.39675       24.39675    1[6-(1,6,7)]
   526      21.128719      21.128719      21.128719    1[6-(1,1,6)]
   527       22.39887       22.39887       22.39887    1[6-(1,1,6)]
   528      22.014899      22.014899      22.014899    1[6-(1,1,6)]
   529      23.406069      23.406069      23.406069    1[6-(6,6)]
   530      24.150865      24.150865      24.150865    1[6-(6,6)]
   531      22.755686      22.755686      22.755686    1[6-(6,6)]
   532      20.877949      20.877949      20.877949    1[6-(1,1,6)]
   533      21.073986      21.073986      21.073986    1[6-(1,1,6)]
   534      19.684826      19.684826      19.684826    1[6-(1,1,6)]
   535      17.695143      17.695143      17.695143    1[6-(1,6,7)]
   536      17.621978      17.621978      17.621978    1[6-(1,6,7)]
   537      15.649947      15.649947      15.649947    1[6-(1,6,7)]
   538      16.346279      16.346279      16.346279    1[6-(1,6,7)]
   539      15.093079      15.093079      15.093079    1[6-(1,6,7)]
   540      14.558121      14.558121      14.558121    1[6-(1,6,7)]
   541      15.947207      15.947207      15.947207    1[6-(1,6,7)]
   542      14.998538      14.998538      14.998538    1[6-(1,6,7)]
   543      16.957446      16.957446      16.957446    1[6-(1,6,7)]
   544      17.782161      17.782161      17.782161    1[6-(1,6,7)]
   545      19.321762      19.321762      19.321762    1[6-(1,6,7)]
   546      18.590032      18.590032      18.590032    1[6-(1,6,7)]
   547       7.780687       7.780687       7.780687    6[7-(25),42-(6,6,6,6,6,6)]
   548        6.38185        6.38185        6.38185    6[7-(25),42-(6,6,6,6,6,6)]
   549       8.285803       8.285803       8.285803    6[7-(0),42-(6,6,6,6,6,6)]
   550       6.132887       6.132887       6.132887    6[7-(25),42-(6,6,6,6,6,6)]
   551       29.94869       29.94869       29.94869    6[7-(0),42-(6,6,6,6,6,6)]
   552        6.39786        6.39786        6.39786    6[7-(25),42-(6,6,6,6,6,6)]
   553       5.235461       5.235461       5.235461    6[7-(0),42-(6,6,6,6,6,6)]
   554      14.794259      14.794259      14.794259    6[7-(25),42-(6,6,6,6,6,6)]
   555      16.546218      16.546218      16.546218    6[7-(0),42-(6,6,6,6,6,6)]
   556      15.686999      15.686999      15.686999    6[7-(25),42-(6,6,6,6,6,6)]
   557      18.522643      18.522643      18.522643    6[7-(0),42-(6,6,6,6,6,6)]
   558      17.600201      17.600201      17.600201    6[7-(25),42-(6,6,6,6,6,6)]
   559      15.344521      15.344521      15.344521    6[7-(0),42-(6,6,6,6,6,6)]
   560      17.411378      17.411378      17.411378    6[7-(0),42-(6,6,6,6,6,6)]
   561       6.379104       6.379104       6.379104    6[1-(0),1-(0),6-(1,1,7),7-(6,25)]
   562       4.988782       4.988782       4.988782    6[1-(0),1-(0),6-(1,1,7),7-(6,25)]
   563      28.924955      28.924955      28.924955    6[1-(0),1-(0),6-(1,1,7),7-(6,25)]
   564      28.454985      28.454985      28.454985    6[1-(0),1-(0),6-(1,1,7),7-(6,25)]
   565      29.423433      29.423433      29.423433    6[6-(1,1,1),6-(6,7),7-(6,25)]
   566      28.126892      28.126892      28.126892    6[1-(0),1-(0),1-(0),6-(6,7)]
   567      30.683955      30.683955      30.683955    6[6-(1,6),6-(6,7),7-(6,25)]
   568      30.816751      30.816751      30.816751    6[1-(0),6-(1,6),6-(6,7)]
   569       6.437313       6.437313       6.437313    6[1-(0),6-(1,6),6-(1,6)]
   570        7.56483        7.56483        7.56483    6[1-(0),6-(1,6),6-(6,7)]
   571       7.321494       7.321494       7.321494    6[6-(1,6),6-(6,7),7-(6,25)]
   572       8.429816       8.429816       8.429816    6[6-(1,1,1),6-(6,7),7-(6,25)]
   573       9.904818       9.904818       9.904818    6[1-(0),1-(0),1-(0),6-(6,7)]
   574       9.086661       9.086661       9.086661    6[1-(0),1-(0),6-(1,1,7),7-(6,25)]
   575       8.363844       8.363844       8.363844    6[1-(0),1-(0),6-(1,1,7),7-(6,25)]
   576      17.990144      17.990144      17.990144    6[1-(0),1-(0),6-(1,1,7),7-(6,25)]
   577      11.927503      11.927503      11.927503    6[1-(0),1-(0),6-(1,1,7),7-(6,25)]
   578       10.77864       10.77864       10.77864    6[1-(0),1-(0),6-(1,1,7),7-(6,25)]
   579       9.827953       9.827953       9.827953    6[1-(0),1-(0),6-(1,1,7),7-(6,25)]
   580       7.890071       7.890071       7.890071    6[1-(0),1-(0),6-(1,1,7),7-(6,25)]
   581       6.869293       6.869293       6.869293    6[1-(0),1-(0),6-(1,1,7),7-(6,25)]
   582       12.71075       12.71075       12.71075    6[6-(1,1,1),6-(6,7),7-(6,25)]
   583      11.319705      11.319705      11.319705    6[1-(0),1-(0),1-(0),6-(6,7)]
   584      13.594221      13.594221      13.594221    6[6-(1,6),6-(6,7),7-(6,25)]
   585      13.279057      13.279057      13.279057    6[1-(0),6-(1,6),6-(6,7)]
   586      14.253066      14.253066      14.253066    6[1-(0),6-(1,6),6-(1,6)]
   587      15.422115      15.422115      15.422115    6[1-(0),6-(1,6),6-(6,7)]
   588      15.696555      15.696555      15.696555    6[6-(1,6),6-(6,7),7-(6,25)]
   589      16.928229      16.928229      16.928229    6[6-(1,1,1),6-(6,7),7-(6,25)]
   590      18.083893      18.083893      18.083893    6[1-(0),1-(0),1-(0),6-(6,7)]
   591      10.086661      10.086661      10.086661    6[1-(0),1-(0),6-(1,1,7),7-(6,25)]
   592      15.613044      15.613044      15.613044    6[1-(0),1-(0),6-(1,1,7),7-(6,25)]
   593      13.970963      13.970963      13.970963    6[1-(0),1-(0),6-(1,1,7),7-(6,25)]
   594      12.451555      12.451555      12.451555    6[1-(0),1-(0),6-(1,1,7),7-(6,25)]
   595       10.53175       10.53175       10.53175    6[6-(1,1,1),6-(6,7),7-(6,25)]
   596       9.569464       9.569464       9.569464    6[1-(0),1-(0),1-(0),6-(6,7)]
   597      10.037162      10.037162      10.037162    6[6-(1,6),6-(6,7),7-(6,25)]
   598       8.693883       8.693883       8.693883    6[1-(0),6-(1,6),6-(6,7)]
   599       8.477599       8.477599       8.477599    6[1-(0),6-(1,6),6-(1,6)]
   600       9.383956       9.383956       9.383956    6[1-(0),6-(1,6),6-(6,7)]
   601      10.614215      10.614215      10.614215    6[6-(1,6),6-(6,7),7-(6,25)]
   602       6.089177       6.089177       6.089177    6[6-(1,1,1),6-(6,7),7-(6,25)]
   603       5.866599       5.866599       5.866599    6[1-(0),1-(0),1-(0),6-(6,7)]
   604        8.27481        8.27481        8.27481    6[1-(0),1-(0),6-(1,1,7),7-(6,25)]
   605       9.107653       9.107653       9.107653    6[1-(0),1-(0),6-(1,1,7),7-(6,25)]
   606      13.195075      13.195075      13.195075    6[6-(1,1,1),6-(6,7),7-(6,25)]
   607      13.211632      13.211632      13.211632    6[1-(0),1-(0),1-(0),6-(6,7)]
   608      12.441534      12.441534      12.441534    6[6-(1,6),6-(6,7),7-(6,25)]
   609      11.785372      11.785372      11.785372    6[1-(0),6-(1,6),6-(6,7)]
   610      11.142797      11.142797      11.142797    6[1-(0),6-(1,6),6-(1,6)]
   611      11.095978      11.095978      11.095978    6[1-(0),6-(1,6),6-(6,7)]
   612      11.742297      11.742297      11.742297    6[6-(1,6),6-(6,7),7-(6,25)]
   613       11.72687       11.72687       11.72687    6[6-(1,1,1),6-(6,7),7-(6,25)]
   614      11.250398      11.250398      11.250398    6[1-(0),1-(0),1-(0),6-(6,7)]
   615       12.16961       12.16961       12.16961    6[1-(0),1-(0),6-(1,1,7),7-(6,25)]
   616      12.582581      12.582581      12.582581    6[1-(0),1-(0),6-(1,1,7),7-(6,25)]
   617      14.272487      14.272487      14.272487    6[1-(0),1-(0),6-(1,1,7),7-(6,25)]
   618      15.224113      15.224113      15.224113    6[1-(0),1-(0),6-(1,1,7),7-(6,25)]
   619      15.358678      15.358678      15.358678    6[1-(0),1-(0),6-(1,1,7),7-(6,25)]
   620      14.523317      14.523317      14.523317    6[1-(0),1-(0),6-(1,1,7),7-(6,25)]
   621       6.081651       6.081651       6.081651    6[7-(25),42-(6,6,6,6,6,6)]
   622        6.02321        6.02321        6.02321    6[7-(25),42-(6,6,6,6,6,6)]
   623       8.339899       8.339899       8.339899    6[7-(0),42-(6,6,6,6,6,6)]
   624       8.713498       8.713498       8.713498    6[7-(25),42-(6,6,6,6,6,6)]
   625      12.884196      12.884196      12.884196    6[7-(0),42-(6,6,6,6,6,6)]
   626       8.060832       8.060832       8.060832    6[7-(25),42-(6,6,6,6,6,6)]
   627       5.241472       5.241472       5.241472    6[7-(0),42-(6,6,6,6,6,6)]
   628      27.172378      27.172378      27.172378    6[7-(25),42-(6,6,6,6,6,6)]
   629      26.606195      26.606195      26.606195    6[7-(0),42-(6,6,6,6,6,6)]
   630      24.418602      24.418602      24.418602    6[7-(25),42-(6,6,6,6,6,6)]
   631      26.240434      26.240434      26.240434    6[7-(0),42-(6,6,6,6,6,6)]
   632      25.887009      25.887009      25.887009    6[7-(25),42-(6,6,6,6,6,6)]
   633      26.326145      26.326145      26.326145    6[7-(0),42-(6,6,6,6,6,6)]
   634      28.549281      28.549281      28.549281    6[7-(0),42-(6,6,6,6,6,6)]
   635       8.138248       8.138248       8.138248    6[1-(0),1-(0),6-(1,1,7),7-(6,25)]
   636       7.615476       7.615476       7.615476    6[1-(0),1-(0),6-(1,1,7),7-(6,25)]
   637      14.288801      14.288801      14.288801    6[1-(0),1-(0),6-(1,1,7),7-(6,25)]
   638      15.445739      15.445739      15.445739    6[1-(0),1-(0),6-(1,1,7),7-(6,25)]
   639      17.690467      17.690467      17.690467    6[6-(1,1,1),6-(6,7),7-(6,25)]
   640      17.994787      17.994787      17.994787    6[1-(0),1-(0),1-(0),6-(6,7)]
   641      18.680505      18.680505      18.680505    6[6-(1,6),6-(6,7),7-(6,25)]
   642      19.953339      19.953339      19.953339    6[1-(0),6-(1,6),6-(6,7)]
   643      15.156894      15.156894      15.156894    6[1-(0),6-(1,6),6-(1,6)]
   644      14.741654      14.741654      14.741654    6[1-(0),6-(1,6),6-(6,7)]
   645      13.466474      13.466474      13.466474    6[6-(1,6),6-(6,7),7-(6,25)]
   646      12.833686      12.833686      12.833686    6[6-(1,1,1),6-(6,7),7-(6,25)]
   647      13.529295      13.529295      13.529295    6[1-(0),1-(0),1-(0),6-(6,7)]
   648      10.867844      10.867844      10.867844    6[1-(0),1-(0),6-(1,1,7),7-(6,25)]
   649       9.836475       9.836475       9.836475    6[1-(0),1-(0),6-(1,1,7),7-(6,25)]
   650      31.394096      31.394096      31.394096    6[1-(0),1-(0),6-(1,1,7),7-(6,25)]
   651       7.024742       7.024742       7.024742    6[1-(0),1-(0),6-(1,1,7),7-(6,25)]
   652       8.290194       8.290194       8.290194    6[1-(0),1-(0),6-(1,1,7),7-(6,25)]
   653       8.036752       8.036752       8.036752    6[1-(0),1-(0),6-(1,1,7),7-(6,25)]
   654       6.447493       6.447493       6.447493    6[1-(0),1-(0),6-(1,1,7),7-(6,25)]
   655        5.21634        5.21634        5.21634    6[1-(0),1-(0),6-(1,1,7),7-(6,25)]
   656      28.769446      28.769446      28.769446    6[6-(1,1,1),6-(6,7),7-(6,25)]
   657      28.003518      28.003518      28.003518    6[1-(0),1-(0),1-(0),6-(6,7)]
   658      27.977924      27.977924      27.977924    6[6-(1,6),6-(6,7),7-(6,25)]
   659      26.608877      26.608877      26.608877    6[1-(0),6-(1,6),6-(6,7)]
   660      26.014082      26.014082      26.014082    6[1-(0),6-(1,6),6-(1,6)]
   661      26.758372      26.758372      26.758372    6[1-(0),6-(1,6),6-(6,7)]
   662      28.154817      28.154817      28.154817    6[6-(1,6),6-(6,7),7-(6,25)]
   663      29.087958      29.087958      29.087958    6[6-(1,1,1),6-(6,7),7-(6,25)]
   664      28.570632      28.570632      28.570632    6[1-(0),1-(0),1-(0),6-(6,7)]
   665       5.466405       5.466405       5.466405    6[1-(0),1-(0),6-(1,1,7),7-(6,25)]
   666      30.175065      30.175065      30.175065    6[1-(0),1-(0),6-(1,1,7),7-(6,25)]
   667      28.601106      28.601106      28.601106    6[1-(0),1-(0),6-(1,1,7),7-(6,25)]
   668      28.153614      28.153614      28.153614    6[1-(0),1-(0),6-(1,1,7),7-(6,25)]
   669      27.496064      27.496064      27.496064    6[6-(1,1,1),6-(6,7),7-(6,25)]
   670      26.766194      26.766194      26.766194    6[1-(0),1-(0),1-(0),6-(6,7)]
   671      27.566486      27.566486      27.566486    6[6-(1,6),6-(6,7),7-(6,25)]
   672      26.918449      26.918449      26.918449    6[1-(0),6-(1,6),6-(6,7)]
   673      27.030753      27.030753      27.030753    6[1-(0),6-(1,6),6-(1,6)]
   674      27.748773      27.748773      27.748773    6[1-(0),6-(1,6),6-(6,7)]
   675      28.323861      28.323861      28.323861    6[6-(1,6),6-(6,7),7-(6,25)]
   676       3.412394       3.412394       3.412394    6[6-(1,1,1),6-(6,7),7-(6,25)]
   677       3.308027       3.308027       3.308027    6[1-(0),1-(0),1-(0),6-(6,7)]
   678       4.906792       4.906792       4.906792    6[1-(0),1-(0),6-(1,1,7),7-(6,25)]
   679       5.707578       5.707578       5.707578    6[1-(0),1-(0),6-(1,1,7),7-(6,25)]
   680      19.732758      19.732758      19.732758    6[6-(1,1,1),6-(6,7),7-(6,25)]
   681      18.410922      18.410922      18.410922    6[1-(0),1-(0),1-(0),6-(6,7)]
   682      20.614138      20.614138      20.614138    6[6-(1,6),6-(6,7),7-(6,25)]
   683      20.328639      20.328639      20.328639    6[1-(0),6-(1,6),6-(6,7)]
   684      21.232827      21.232827      21.232827    6[1-(0),6-(1,6),6-(1,6)]
   685      22.376135      22.376135      22.376135    6[1-(0),6-(1,6),6-(6,7)]
   686      22.629753      22.629753      22.629753    6[6-(1,6),6-(6,7),7-(6,25)]
   687      23.796438      23.796438      23.796438    6[6-(1,1,1),6-(6,7),7-(6,25)]
   688      24.974923      24.974923      24.974923    6[1-(0),1-(0),1-(0),6-(6,7)]
   689      24.704008      24.704008      24.704008    6[1-(0),1-(0),6-(1,1,7),7-(6,25)]
   690      24.213365      24.213365      24.213365    6[1-(0),1-(0),6-(1,1,7),7-(6,25)]
   691      23.076219      23.076219      23.076219    6[1-(0),1-(0),6-(1,1,7),7-(6,25)]
   692      22.236644      22.236644      22.236644    6[1-(0),1-(0),6-(1,1,7),7-(6,25)]
   693      20.417718      20.417718      20.417718    6[1-(0),1-(0),6-(1,1,7),7-(6,25)]
   694      19.446114      19.446114      19.446114    6[1-(0),1-(0),6-(1,1,7),7-(6,25)]
   695      18.455763      18.455763      18.455763    6[7-(25),42-(6,6,6,6,6,6)]
   696       15.62637       15.62637       15.62637    6[7-(25),42-(6,6,6,6,6,6)]
   697      17.826852      17.826852      17.826852    6[7-(0),42-(6,6,6,6,6,6)]
   698      16.657694      16.657694      16.657694    6[7-(25),42-(6,6,6,6,6,6)]
   699      22.896087      22.896087      22.896087    6[7-(0),42-(6,6,6,6,6,6)]
   700      19.577411      19.577411      19.577411    6[7-(25),42-(6,6,6,6,6,6)]
   701      17.902096      17.902096      17.902096    6[7-(0),42-(6,6,6,6,6,6)]
   702      18.769362      18.769362      18.769362    6[7-(25),42-(6,6,6,6,6,6)]
   703      20.555382      20.555382      20.555382    6[7-(0),42-(6,6,6,6,6,6)]
   704      18.271618      18.271618      18.271618    6[7-(25),42-(6,6,6,6,6,6)]
   705       19.42225       19.42225       19.42225    6[7-(0),42-(6,6,6,6,6,6)]
   706      16.908965      16.908965      16.908965    6[7-(25),42-(6,6,6,6,6,6)]
   707      16.628816      16.628816      16.628816    6[7-(0),42-(6,6,6,6,6,6)]
   708      18.635566      18.635566      18.635566    6[7-(0),42-(6,6,6,6,6,6)]
   709      12.550132      12.550132      12.550132    6[1-(0),1-(0),6-(1,1,7),7-(6,25)]
   710      12.708577      12.708577      12.708577    6[1-(0),1-(0),6-(1,1,7),7-(6,25)]
   711      19.305766      19.305766      19.305766    6[1-(0),1-(0),6-(1,1,7),7-(6,25)]
   712      19.607175      19.607175      19.607175    6[1-(0),1-(0),6-(1,1,7),7-(6,25)]
   713      20.958306      20.958306      20.958306    6[6-(1,1,1),6-(6,7),7-(6,25)]
   714      21.084308      21.084308      21.084308    6[1-(0),1-(0),1-(0),6-(6,7)]
   715      21.539614      21.539614      21.539614    6[6-(1,6),6-(6,7),7-(6,25)]
   716      22.299531      22.299531      22.299531    6[1-(0),6-(1,6),6-(6,7)]
   717      17.200546      17.200546      17.200546    6[1-(0),6-(1,6),6-(1,6)]
   718      16.943589      16.943589      16.943589    6[1-(0),6-(1,6),6-(6,7)]
   719      16.163294      16.163294      16.163294    6[6-(1,6),6-(6,7),7-(6,25)]
   720      15.821024      15.821024      15.821024    6[6-(1,1,1),6-(6,7),7-(6,25)]
   721      16.260175      16.260175      16.260175    6[1-(0),1-(0),1-(0),6-(6,7)]
   722      14.664629      14.664629      14.664629    6[1-(0),1-(0),6-(1,1,7),7-(6,25)]
   723      13.486998      13.486998      13.486998    6[1-(0),1-(0),6-(1,1,7),7-(6,25)]
   724      25.495556      25.495556      25.495556    6[1-(0),1-(0),6-(1,1,7),7-(6,25)]
   725      20.120143      20.120143      20.120143    6[1-(0),1-(0),6-(1,1,7),7-(6,25)]
   726      21.636042      21.636042      21.636042    6[1-(0),1-(0),6-(1,1,7),7-(6,25)]
   727      22.584748      22.584748      22.584748    6[1-(0),1-(0),6-(1,1,7),7-(6,25)]
   728       22.70254       22.70254       22.70254    6[1-(0),1-(0),6-(1,1,7),7-(6,25)]
   729      21.856074      21.856074      21.856074    6[1-(0),1-(0),6-(1,1,7),7-(6,25)]
   730      26.403218      26.403218      26.403218    6[6-(1,1,1),6-(6,7),7-(6,25)]
   731      26.394643      26.394643      26.394643    6[1-(0),1-(0),1-(0),6-(6,7)]
   732       25.77599       25.77599       25.77599    6[6-(1,6),6-(6,7),7-(6,25)]
   733      25.252453      25.252453      25.252453    6[1-(0),6-(1,6),6-(6,7)]
   734      24.717765      24.717765      24.717765    6[1-(0),6-(1,6),6-(1,6)]
   735       24.73676       24.73676       24.73676    6[1-(0),6-(1,6),6-(6,7)]
   736      25.253633      25.253633      25.253633    6[6-(1,6),6-(6,7),7-(6,25)]
   737      25.221048      25.221048      25.221048    6[6-(1,1,1),6-(6,7),7-(6,25)]
   738      24.815923      24.815923      24.815923    6[1-(0),1-(0),1-(0),6-(6,7)]
   739      15.123662      15.123662      15.123662    6[1-(0),1-(0),6-(1,1,7),7-(6,25)]
   740      21.617774      21.617774      21.617774    6[1-(0),1-(0),6-(1,1,7),7-(6,25)]
   741      22.179631      22.179631      22.179631    6[1-(0),1-(0),6-(1,1,7),7-(6,25)]
   742      22.058722      22.058722      22.058722    6[1-(0),1-(0),6-(1,1,7),7-(6,25)]
   743      20.205035      20.205035      20.205035    6[6-(1,1,1),6-(6,7),7-(6,25)]
   744      20.897707      20.897707      20.897707    6[1-(0),1-(0),1-(0),6-(6,7)]
   745      18.796815      18.796815      18.796815    6[6-(1,6),6-(6,7),7-(6,25)]
   746      17.978474      17.978474      17.978474    6[1-(0),6-(1,6),6-(6,7)]
   747      16.694282      16.694282      16.694282    6[1-(0),6-(1,6),6-(1,6)]
   748      16.136021      16.136021      16.136021    6[1-(0),6-(1,6),6-(6,7)]
   749       16.95154       16.95154       16.95154    6[6-(1,6),6-(6,7),7-(6,25)]
   750      10.913798      10.913798      10.913798    6[6-(1,1,1),6-(6,7),7-(6,25)]
   751       9.352829       9.352829       9.352829    6[1-(0),1-(0),1-(0),6-(6,7)]
   752       11.54265       11.54265       11.54265    6[1-(0),1-(0),6-(1,1,7),7-(6,25)]
   753      12.774205      12.774205      12.774205    6[1-(0),1-(0),6-(1,1,7),7-(6,25)]
   754      16.176403      16.176403      16.176403    6[6-(1,1,1),6-(6,7),7-(6,25)]
   755      15.349452      15.349452      15.349452    6[1-(0),1-(0),1-(0),6-(6,7)]
   756      15.531055      15.531055      15.531055    6[6-(1,6),6-(6,7),7-(6,25)]
   757      14.191672      14.191672      14.191672    6[1-(0),6-(1,6),6-(6,7)]
   758       13.76348       13.76348       13.76348    6[1-(0),6-(1,6),6-(1,6)]
   759      14.588219      14.588219      14.588219    6[1-(0),6-(1,6),6-(6,7)]
   760      15.933787      15.933787      15.933787    6[6-(1,6),6-(6,7),7-(6,25)]
   761      16.990276      16.990276      16.990276    6[6-(1,1,1),6-(6,7),7-(6,25)]
   762      16.565897      16.565897      16.565897    6[1-(0),1-(0),1-(0),6-(6,7)]
   763      19.372481      19.372481      19.372481    6[1-(0),1-(0),6-(1,1,7),7-(6,25)]
   764      20.592895      20.592895      20.592895    6[1-(0),1-(0),6-(1,1,7),7-(6,25)]
   765       21.68373       21.68373       21.68373    6[1-(0),1-(0),6-(1,1,7),7-(6,25)]
   766       21.28294       21.28294       21.28294    6[1-(0),1-(0),6-(1,1,7),7-(6,25)]
   767      19.458003      19.458003      19.458003    6[1-(0),1-(0),6-(1,1,7),7-(6,25)]
   768      18.199887      18.199887      18.199887    6[1-(0),1-(0),6-(1,1,7),7-(6,25)]
   769      29.237207      29.237207      29.237207    6[7-(25),42-(6,6,6,6,6,6)]
   770      30.636044      30.636044      30.636044    6[7-(25),42-(6,6,6,6,6,6)]
   771      28.732091      28.732091      28.732091    6[7-(0),42-(6,6,6,6,6,6)]
   772      30.885007      30.885007      30.885007    6[7-(25),42-(6,6,6,6,6,6)]
   773       7.069204       7.069204       7.069204    6[7-(0),42-(6,6,6,6,6,6)]
   774      30.620034      30.620034      30.620034    6[7-(25),42-(6,6,6,6,6,6)]
   775      31.782433      31.782433      31.782433    6[7-(0),42-(6,6,6,6,6,6)]
   776      22.223635      22.223635      22.223635    6[7-(25),42-(6,6,6,6,6,6)]
   777      20.471676      20.471676      20.471676    6[7-(0),42-(6,6,6,6,6,6)]
   778      21.330895      21.330895      21.330895    6[7-(25),42-(6,6,6,6,6,6)]
   779      18.495251      18.495251      18.495251    6[7-(0),42-(6,6,6,6,6,6)]
   780      19.417693      19.417693      19.417693    6[7-(25),42-(6,6,6,6,6,6)]
   781      21.673373      21.673373      21.673373    6[7-(0),42-(6,6,6,6,6,6)]
   782      19.606516      19.606516      19.606516    6[7-(0),42-(6,6,6,6,6,6)]
   783       30.63879       30.63879       30.63879    6[1-(0),1-(0),6-(1,1,7),7-(6,25)]
   784      32.029112      32.029112      32.029112    6[1-(0),1-(0),6-(1,1,7),7-(6,25)]
   785       8.092939       8.092939       8.092939    6[1-(0),1-(0),6-(1,1,7),7-(6,25)]
   786       8.562909       8.562909       8.562909    6[1-(0),1-(0),6-(1,1,7),7-(6,25)]
   787       7.594461       7.594461       7.594461    6[6-(1,1,1),6-(6,7),7-(6,25)]
   788       8.891002       8.891002       8.891002    6[1-(0),1-(0),1-(0),6-(6,7)]
   789       6.333939       6.333939       6.333939    6[6-(1,6),6-(6,7),7-(6,25)]
   790       6.201143       6.201143       6.201143    6[1-(0),6-(1,6),6-(6,7)]
   791      30.580581      30.580581      30.580581    6[1-(0),6-(1,6),6-(1,6)]
   792      29.453064      29.453064      29.453064    6[1-(0),6-(1,6),6-(6,7)]
   793        29.6964        29.6964        29.6964    6[6-(1,6),6-(6,7),7-(6,25)]
   794      28.588078      28.588078      28.588078    6[6-(1,1,1),6-(6,7),7-(6,25)]
   795      27.113076      27.113076      27.113076    6[1-(0),1-(0),1-(0),6-(6,7)]
   796      27.931233      27.931233      27.931233    6[1-(0),1-(0),6-(1,1,7),7-(6,25)]
   797       28.65405       28.65405       28.65405    6[1-(0),1-(0),6-(1,1,7),7-(6,25)]
   798       19.02775       19.02775       19.02775    6[1-(0),1-(0),6-(1,1,7),7-(6,25)]
   799      25.090391      25.090391      25.090391    6[1-(0),1-(0),6-(1,1,7),7-(6,25)]
   800      26.239254      26.239254      26.239254    6[1-(0),1-(0),6-(1,1,7),7-(6,25)]
   801      27.189941      27.189941      27.189941    6[1-(0),1-(0),6-(1,1,7),7-(6,25)]
   802      29.127823      29.127823      29.127823    6[1-(0),1-(0),6-(1,1,7),7-(6,25)]
   803      24.487904      24.487904      24.487904    6[1-(0),1-(0),6-(1,1,7),7-(6,25)]
   804      24.307144      24.307144      24.307144    6[6-(1,1,1),6-(6,7),7-(6,25)]
   805      25.698189      25.698189      25.698189    6[1-(0),1-(0),1-(0),6-(6,7)]
   806      23.423673      23.423673      23.423673    6[6-(1,6),6-(6,7),7-(6,25)]
   807      23.738837      23.738837      23.738837    6[1-(0),6-(1,6),6-(6,7)]
   808      22.764828      22.764828      22.764828    6[1-(0),6-(1,6),6-(1,6)]
   809      21.595779      21.595779      21.595779    6[1-(0),6-(1,6),6-(6,7)]
   810      21.321339      21.321339      21.321339    6[6-(1,6),6-(6,7),7-(6,25)]
   811      20.089665      20.089665      20.089665    6[6-(1,1,1),6-(6,7),7-(6,25)]
   812      18.934001      18.934001      18.934001    6[1-(0),1-(0),1-(0),6-(6,7)]
   813      26.931233      26.931233      26.931233    6[1-(0),1-(0),6-(1,1,7),7-(6,25)]
   814       21.40485       21.40485       21.40485    6[1-(0),1-(0),6-(1,1,7),7-(6,25)]
   815      23.046931      23.046931      23.046931    6[1-(0),1-(0),6-(1,1,7),7-(6,25)]
   816      24.566339      24.566339      24.566339    6[1-(0),1-(0),6-(1,1,7),7-(6,25)]
   817      26.486144      26.486144      26.486144    6[6-(1,1,1),6-(6,7),7-(6,25)]
   818       27.44843       27.44843       27.44843    6[1-(0),1-(0),1-(0),6-(6,7)]
   819      26.980732      26.980732      26.980732    6[6-(1,6),6-(6,7),7-(6,25)]
   820      28.324011      28.324011      28.324011    6[1-(0),6-(1,6),6-(6,7)]
   821      28.540295      28.540295      28.540295    6[1-(0),6-(1,6),6-(1,6)]
   822      27.633938      27.633938      27.633938    6[1-(0),6-(1,6),6-(6,7)]
   823      26.403679      26.403679      26.403679    6[6-(1,6),6-(6,7),7-(6,25)]
   824      30.928717      30.928717      30.928717    6[6-(1,1,1),6-(6,7),7-(6,25)]
   825      31.151295      31.151295      31.151295    6[1-(0),1-(0),1-(0),6-(6,7)]
   826      28.743084      28.743084      28.743084    6[1-(0),1-(0),6-(1,1,7),7-(6,25)]
   827      27.910241      27.910241      27.910241    6[1-(0),1-(0),6-(1,1,7),7-(6,25)]
   828      23.822819      23.822819      23.822819    6[6-(1,1,1),6-(6,7),7-(6,25)]
   829      23.806262      23.806262      23.806262    6[1-(0),1-(0),1-(0),6-(6,7)]
   830       24.57636       24.57636       24.57636    6[6-(1,6),6-(6,7),7-(6,25)]
   831      25.232522      25.232522      25.232522    6[1-(0),6-(1,6),6-(6,7)]
   832      25.875097      25.875097      25.875097    6[1-(0),6-(1,6),6-(1,6)]
   833      25.921916      25.921916      25.921916    6[1-(0),6-(1,6),6-(6,7)]
   834      25.275597      25.275597      25.275597    6[6-(1,6),6-(6,7),7-(6,25)]
   835      25.291024      25.291024      25.291024    6[6-(1,1,1),6-(6,7),7-(6,25)]
   836      25.767496      25.767496      25.767496    6[1-(0),1-(0),1-(0),6-(6,7)]
   837      24.848284      24.848284      24.848284    6[1-(0),1-(0),6-(1,1,7),7-(6,25)]
   838      24.435313      24.435313      24.435313    6[1-(0),1-(0),6-(1,1,7),7-(6,25)]
   839      22.745407      22.745407      22.745407    6[1-(0),1-(0),6-(1,1,7),7-(6,25)]
   840      21.793781      21.793781      21.793781    6[1-(0),1-(0),6-(1,1,7),7-(6,25)]
   841      21.659216      21.659216      21.659216    6[1-(0),1-(0),6-(1,1,7),7-(6,25)]
   842      22.494577      22.494577      22.494577    6[1-(0),1-(0),6-(1,1,7),7-(6,25)]
   843      30.936243      30.936243      30.936243    6[7-(25),42-(6,6,6,6,6,6)]
   844      30.994684      30.994684      30.994684    6[7-(25),42-(6,6,6,6,6,6)]
   845      28.677995      28.677995      28.677995    6[7-(0),42-(6,6,6,6,6,6)]
   846      28.304396      28.304396      28.304396    6[7-(25),42-(6,6,6,6,6,6)]
   847      24.133698      24.133698      24.133698    6[7-(0),42-(6,6,6,6,6,6)]
   848      28.957062      28.957062      28.957062    6[7-(25),42-(6,6,6,6,6,6)]
   849      31.776422      31.776422      31.776422    6[7-(0),42-(6,6,6,6,6,6)]
   850       9.845516       9.845516       9.845516    6[7-(25),42-(6,6,6,6,6,6)]
   851      10.411699      10.411699      10.411699    6[7-(0),42-(6,6,6,6,6,6)]
   852      12.599292      12.599292      12.599292    6[7-(25),42-(6,6,6,6,6,6)]
   853       10.77746       10.77746       10.77746    6[7-(0),42-(6,6,6,6,6,6)]
   854      11.130885      11.130885      11.130885    6[7-(25),42-(6,6,6,6,6,6)]
   855      10.691749      10.691749      10.691749    6[7-(0),42-(6,6,6,6,6,6)]
   856       8.468613       8.468613       8.468613    6[7-(0),42-(6,6,6,6,6,6)]
   857      28.879646      28.879646      28.879646    6[1-(0),1-(0),6-(1,1,7),7-(6,25)]
   858      29.402418      29.402418      29.402418    6[1-(0),1-(0),6-(1,1,7),7-(6,25)]
   859      22.729093      22.729093      22.729093    6[1-(0),1-(0),6-(1,1,7),7-(6,25)]
   860      21.572155      21.572155      21.572155    6[1-(0),1-(0),6-(1,1,7),7-(6,25)]
   861      19.327427      19.327427      19.327427    6[6-(1,1,1),6-(6,7),7-(6,25)]
   862      19.023107      19.023107      19.023107    6[1-(0),1-(0),1-(0),6-(6,7)]
   863      18.337389      18.337389      18.337389    6[6-(1,6),6-(6,7),7-(6,25)]
   864      17.064555      17.064555      17.064555    6[1-(0),6-(1,6),6-(6,7)]
   865         21.861         21.861         21.861    6[1-(0),6-(1,6),6-(1,6)]
   866       22.27624       22.27624       22.27624    6[1-(0),6-(1,6),6-(6,7)]
   867       23.55142       23.55142       23.55142    6[6-(1,6),6-(6,7),7-(6,25)]
   868      24.184208      24.184208      24.184208    6[6-(1,1,1),6-(6,7),7-(6,25)]
   869      23.488599      23.488599      23.488599    6[1-(0),1-(0),1-(0),6-(6,7)]
   870       26.15005       26.15005       26.15005    6[1-(0),1-(0),6-(1,1,7),7-(6,25)]
   871      27.181419      27.181419      27.181419    6[1-(0),1-(0),6-(1,1,7),7-(6,25)]
   872       5.623798       5.623798       5.623798    6[1-(0),1-(0),6-(1,1,7),7-(6,25)]
   873      29.993152      29.993152      29.993152    6[1-(0),1-(0),6-(1,1,7),7-(6,25)]
   874        28.7277        28.7277        28.7277    6[1-(0),1-(0),6-(1,1,7),7-(6,25)]
   875      28.981142      28.981142      28.981142    6[1-(0),1-(0),6-(1,1,7),7-(6,25)]
   876      30.570401      30.570401      30.570401    6[1-(0),1-(0),6-(1,1,7),7-(6,25)]
   877       6.105054       6.105054       6.105054    6[1-(0),1-(0),6-(1,1,7),7-(6,25)]
   878       8.248448       8.248448       8.248448    6[6-(1,1,1),6-(6,7),7-(6,25)]
   879       9.014376       9.014376       9.014376    6[1-(0),1-(0),1-(0),6-(6,7)]
   880        9.03997        9.03997        9.03997    6[6-(1,6),6-(6,7),7-(6,25)]
   881      10.409017      10.409017      10.409017    6[1-(0),6-(1,6),6-(6,7)]
   882      11.003812      11.003812      11.003812    6[1-(0),6-(1,6),6-(1,6)]
   883      10.259522      10.259522      10.259522    6[1-(0),6-(1,6),6-(6,7)]
   884       8.863077       8.863077       8.863077    6[6-(1,6),6-(6,7),7-(6,25)]
   885       7.929936       7.929936       7.929936    6[6-(1,1,1),6-(6,7),7-(6,25)]
   886       8.447262       8.447262       8.447262    6[1-(0),1-(0),1-(0),6-(6,7)]
   887      31.551489      31.551489      31.551489    6[1-(0),1-(0),6-(1,1,7),7-(6,25)]
   888       6.842829       6.842829       6.842829    6[1-(0),1-(0),6-(1,1,7),7-(6,25)]
   889       8.416788       8.416788       8.416788    6[1-(0),1-(0),6-(1,1,7),7-(6,25)]
   890        8.86428        8.86428        8.86428    6[1-(0),1-(0),6-(1,1,7),7-(6,25)]
   891        9.52183        9.52183        9.52183    6[6-(1,1,1),6-(6,7),7-(6,25)]
   892        10.2517        10.2517        10.2517    6[1-(0),1-(0),1-(0),6-(6,7)]
   893       9.451408       9.451408       9.451408    6[6-(1,6),6-(6,7),7-(6,25)]
   894      10.099445      10.099445      10.099445    6[1-(0),6-(1,6),6-(6,7)]
   895       9.987141       9.987141       9.987141    6[1-(0),6-(1,6),6-(1,6)]
   896       9.269121       9.269121       9.269121    6[1-(0),6-(1,6),6-(6,7)]
   897       8.694033       8.694033       8.694033    6[6-(1,6),6-(6,7),7-(6,25)]
   898        33.6055        33.6055        33.6055    6[6-(1,1,1),6-(6,7),7-(6,25)]
   899      33.709867      33.709867      33.709867    6[1-(0),1-(0),1-(0),6-(6,7)]
   900      32.111102      32.111102      32.111102    6[1-(0),1-(0),6-(1,1,7),7-(6,25)]
   901      31.310316      31.310316      31.310316    6[1-(0),1-(0),6-(1,1,7),7-(6,25)]
   902      17.285136      17.285136      17.285136    6[6-(1,1,1),6-(6,7),7-(6,25)]
   903      18.606972      18.606972      18.606972    6[1-(0),1-(0),1-(0),6-(6,7)]
   904      16.403756      16.403756      16.403756    6[6-(1,6),6-(6,7),7-(6,25)]
   905      16.689255      16.689255      16.689255    6[1-(0),6-(1,6),6-(6,7)]
   906      15.785067      15.785067      15.785067    6[1-(0),6-(1,6),6-(1,6)]
   907      14.641759      14.641759      14.641759    6[1-(0),6-(1,6),6-(6,7)]
   908      14.388141      14.388141      14.388141    6[6-(1,6),6-(6,7),7-(6,25)]
   909      13.221456      13.221456      13.221456    6[6-(1,1,1),6-(6,7),7-(6,25)]
   910      12.042971      12.042971      12.042971    6[1-(0),1-(0),1-(0),6-(6,7)]
   911      12.313886      12.313886      12.313886    6[1-(0),1-(0),6-(1,1,7),7-(6,25)]
   912      12.804529      12.804529      12.804529    6[1-(0),1-(0),6-(1,1,7),7-(6,25)]
   913      13.941675      13.941675      13.941675    6[1-(0),1-(0),6-(1,1,7),7-(6,25)]
   914       14.78125       14.78125       14.78125    6[1-(0),1-(0),6-(1,1,7),7-(6,25)]
   915      16.600176      16.600176      16.600176    6[1-(0),1-(0),6-(1,1,7),7-(6,25)]
   916       17.57178       17.57178       17.57178    6[1-(0),1-(0),6-(1,1,7),7-(6,25)]
   917      18.562131      18.562131      18.562131    6[7-(25),42-(6,6,6,6,6,6)]
   918      21.391524      21.391524      21.391524    6[7-(25),42-(6,6,6,6,6,6)]
   919      19.191042      19.191042      19.191042    6[7-(0),42-(6,6,6,6,6,6)]
   920        20.3602        20.3602        20.3602    6[7-(25),42-(6,6,6,6,6,6)]
   921      14.121807      14.121807      14.121807    6[7-(0),42-(6,6,6,6,6,6)]
   922      17.440483      17.440483      17.440483    6[7-(25),42-(6,6,6,6,6,6)]
   923      19.115798      19.115798      19.115798    6[7-(0),42-(6,6,6,6,6,6)]
   924      18.248532      18.248532      18.248532    6[7-(25),42-(6,6,6,6,6,6)]
   925      16.462512      16.462512      16.462512    6[7-(0),42-(6,6,6,6,6,6)]
   926      18.746276      18.746276      18.746276    6[7-(25),42-(6,6,6,6,6,6)]
   927      17.595644      17.595644      17.595644    6[7-(0),42-(6,6,6,6,6,6)]
   928      20.108929      20.108929      20.108929    6[7-(25),42-(6,6,6,6,6,6)]
   929      20.389078      20.389078      20.389078    6[7-(0),42-(6,6,6,6,6,6)]
   930      18.382328      18.382328      18.382328    6[7-(0),42-(6,6,6,6,6,6)]
   931      24.467762      24.467762      24.467762    6[1-(0),1-(0),6-(1,1,7),7-(6,25)]
   932      24.309317      24.309317      24.309317    6[1-(0),1-(0),6-(1,1,7),7-(6,25)]
   933      17.712128      17.712128      17.712128    6[1-(0),1-(0),6-(1,1,7),7-(6,25)]
   934      17.410719      17.410719      17.410719    6[1-(0),1-(0),6-(1,1,7),7-(6,25)]
   935      16.059588      16.059588      16.059588    6[6-(1,1,1),6-(6,7),7-(6,25)]
   936      15.933586      15.933586      15.933586    6[1-(0),1-(0),1-(0),6-(6,7)]
   937       15.47828       15.47828       15.47828    6[6-(1,6),6-(6,7),7-(6,25)]
   938      14.718363      14.718363      14.718363    6[1-(0),6-(1,6),6-(6,7)]
   939      19.817348      19.817348      19.817348    6[1-(0),6-(1,6),6-(1,6)]
   940      20.074305      20.074305      20.074305    6[1-(0),6-(1,6),6-(6,7)]
   941        20.8546        20.8546        20.8546    6[6-(1,6),6-(6,7),7-(6,25)]
   942       21.19687       21.19687       21.19687    6[6-(1,1,1),6-(6,7),7-(6,25)]
   943      20.757719      20.757719      20.757719    6[1-(0),1-(0),1-(0),6-(6,7)]
   944      22.353265      22.353265      22.353265    6[1-(0),1-(0),6-(1,1,7),7-(6,25)]
   945      23.530896      23.530896      23.530896    6[1-(0),1-(0),6-(1,1,7),7-(6,25)]
   946      11.522338      11.522338      11.522338    6[1-(0),1-(0),6-(1,1,7),7-(6,25)]
   947      16.897751      16.897751      16.897751    6[1-(0),1-(0),6-(1,1,7),7-(6,25)]
   948      15.381852      15.381852      15.381852    6[1-(0),1-(0),6-(1,1,7),7-(6,25)]
   949      14.433146      14.433146      14.433146    6[1-(0),1-(0),6-(1,1,7),7-(6,25)]
   950      14.315354      14.315354      14.315354    6[1-(0),1-(0),6-(1,1,7),7-(6,25)]
   951       9.501123       9.501123       9.501123    6[1-(0),1-(0),6-(1,1,7),7-(6,25)]
   952      10.614676      10.614676      10.614676    6[6-(1,1,1),6-(6,7),7-(6,25)]
   953      10.623251      10.623251      10.623251    6[1-(0),1-(0),1-(0),6-(6,7)]
   954      11.241904      11.241904      11.241904    6[6-(1,6),6-(6,7),7-(6,25)]
   955      11.765441      11.765441      11.765441    6[1-(0),6-(1,6),6-(6,7)]
   956      12.300129      12.300129      12.300129    6[1-(0),6-(1,6),6-(1,6)]
   957      12.281134      12.281134      12.281134    6[1-(0),6-(1,6),6-(6,7)]
   958      11.764261      11.764261      11.764261    6[6-(1,6),6-(6,7),7-(6,25)]
   959      11.796846      11.796846      11.796846    6[6-(1,1,1),6-(6,7),7-(6,25)]
   960      12.201971      12.201971      12.201971    6[1-(0),1-(0),1-(0),6-(6,7)]
   961      21.894232      21.894232      21.894232    6[1-(0),1-(0),6-(1,1,7),7-(6,25)]
   962       15.40012       15.40012       15.40012    6[1-(0),1-(0),6-(1,1,7),7-(6,25)]
   963      14.838263      14.838263      14.838263    6[1-(0),1-(0),6-(1,1,7),7-(6,25)]
   964      14.959172      14.959172      14.959172    6[1-(0),1-(0),6-(1,1,7),7-(6,25)]
   965      16.812859      16.812859      16.812859    6[6-(1,1,1),6-(6,7),7-(6,25)]
   966      16.120187      16.120187      16.120187    6[1-(0),1-(0),1-(0),6-(6,7)]
   967      18.221079      18.221079      18.221079    6[6-(1,6),6-(6,7),7-(6,25)]
   968       19.03942       19.03942       19.03942    6[1-(0),6-(1,6),6-(6,7)]
   969      20.323612      20.323612      20.323612    6[1-(0),6-(1,6),6-(1,6)]
   970      20.881873      20.881873      20.881873    6[1-(0),6-(1,6),6-(6,7)]
   971      20.066354      20.066354      20.066354    6[6-(1,6),6-(6,7),7-(6,25)]
   972      26.104096      26.104096      26.104096    6[6-(1,1,1),6-(6,7),7-(6,25)]
   973      27.665065      27.665065      27.665065    6[1-(0),1-(0),1-(0),6-(6,7)]
   974      25.475244      25.475244      25.475244    6[1-(0),1-(0),6-(1,1,7),7-(6,25)]
   975      24.243689      24.243689      24.243689    6[1-(0),1-(0),6-(1,1,7),7-(6,25)]
   976      20.841491      20.841491      20.841491    6[6-(1,1,1),6-(6,7),7-(6,25)]
   977      21.668442      21.668442      21.668442    6[1-(0),1-(0),1-(0),6-(6,7)]
   978      21.486839      21.486839      21.486839    6[6-(1,6),6-(6,7),7-(6,25)]
   979      22.826222      22.826222      22.826222    6[1-(0),6-(1,6),6-(6,7)]
   980      23.254414      23.254414      23.254414    6[1-(0),6-(1,6),6-(1,6)]
   981      22.429675      22.429675      22.429675    6[1-(0),6-(1,6),6-(6,7)]
   982      21.084107      21.084107      21.084107    6[6-(1,6),6-(6,7),7-(6,25)]
   983      20.027618      20.027618      20.027618    6[6-(1,1,1),6-(6,7),7-(6,25)]
   984      20.451997      20.451997      20.451997    6[1-(0),1-(0),1-(0),6-(6,7)]
   985      17.645413      17.645413      17.645413    6[1-(0),1-(0),6-(1,1,7),7-(6,25)]
   986      16.424999      16.424999      16.424999    6[1-(0),1-(0),6-(1,1,7),7-(6,25)]
   987      15.334164      15.334164      15.334164    6[1-(0),1-(0),6-(1,1,7),7-(6,25)]
   988      15.734954      15.734954      15.734954    6[1-(0),1-(0),6-(1,1,7),7-(6,25)]
   989      17.559891      17.559891      17.559891    6[1-(0),1-(0),6-(1,1,7),7-(6,25)]
   990      18.818007      18.818007      18.818007    6[1-(0),1-(0),6-(1,1,7),7-(6,25)]
   991       8.571719       8.571719       8.571719    7[6-(42),25-(7,7,7,7,7,7)]
   992        6.48645        6.48645        6.48645    7[6-(42),25-(7,7,7,7,7,7)]
   993       9.337996       9.337996       9.337996    7[6-(42)]
   994       6.041301       6.041301       6.041301    7[6-(42),25-(7,7,7,7,7,8)]
   995      28.868193      28.868193      28.868193    7[6-(42)]
   996       6.403323       6.403323       6.403323    7[6-(42),25-(7,7,7,7,7,7)]
   997       4.635143       4.635143       4.635143    7[6-(42)]
   998      13.872278      13.872278      13.872278    7[6-(42),25-(7,7,7,7,7,7)]
   999      16.524135      16.524135      16.524135    7[6-(42)]
  1000      15.215553      15.215553      15.215553    7[6-(42),25-(7,7,7,7,7,7)]
  1001      19.524833      19.524833      19.524833    7[6-(42)]
  1002      18.096596      18.096596      18.096596    7[6-(42),25-(7,7,7,7,7,7)]
  1003      14.614561      14.614561      14.614561    7[6-(42)]
  1004      17.822046      17.822046      17.822046    7[6-(42)]
  1005       7.187123       7.187123       7.187123    7[6-(1,1,6),6-(1,1,6),25-(7,7,7,7,7,8)]
  1006       4.347079       4.347079       4.347079    7[6-(1,1,6),6-(1,1,6),25-(7,7,7,7,7,8)]
  1007      29.569283      29.569283      29.569283    7[6-(1,1,6),6-(6,6),25-(7,7,7,7,7,8)]
  1008        6.12455        6.12455        6.12455    7[6-(6,6),6-(6,6),25-(7,7,7,7,7,8)]
  1009       8.119007       8.119007       8.119007    7[6-(1,1,6),6-(6,6),25-(7,7,7,7,7,8)]
  1010      11.311896      11.311896      11.311896    7[6-(1,1,6),6-(1,1,6),25-(7,7,7,7,7,7)]
  1011        8.71681        8.71681        8.71681    7[6-(1,1,6),6-(1,1,6),25-(7,7,7,7,7,7)]
  1012      13.206782      13.206782      13.206782    7[6-(1,1,6),6-(6,6),25-(7,7,7,7,7,7)]
  1013      14.795939      14.795939      14.795939    7[6-(6,6),6-(6,6),25-(7,7,7,7,7,7)]
  1014      16.897087      16.897087      16.897087    7[6-(1,1,6),6-(6,6),25-(7,7,7,7,7,7)]
  1015       7.069734       7.069734       7.069734    7[6-(1,1,6),6-(6,6),25-(7,7,7,7,7,7)]
  1016      10.895173      10.895173      10.895173    7[6-(6,6),6-(6,6),25-(7,7,7,7,7,7)]
  1017      11.771036      11.771036      11.771036    7[6-(1,1,6),6-(6,6),25-(7,7,7,7,7,7)]
  1018      14.255325      14.255325      14.255325    7[6-(1,1,6),6-(1,1,6),25-(7,7,7,7,7,7)]
  1019       9.327511       9.327511       9.327511    7[6-(1,1,6),6-(1,1,6),25-(7,7,7,7,7,7)]
  1020      14.523945      14.523945      14.523945    7[6-(1,1,6),6-(1,1,6),25-(7,7,7,7,7,7)]
  1021      13.763709      13.763709      13.763709    7[6-(1,1,6),6-(1,1,6),25-(7,7,7,7,7,7)]
  1022      12.170771      12.170771      12.170771    7[6-(1,1,6),6-(6,6),25-(7,7,7,7,7,7)]
  1023      12.405233      12.405233      12.405233    7[6-(6,6),6-(6,6),25-(7,7,7,7,7,7)]
  1024      13.774513      13.774513      13.774513    7[6-(1,1,6),6-(6,6),25-(7,7,7,7,7,7)]
  1025       5.576367       5.576367       5.576367    7[6-(42),25-(7,7,7,7,7,7)]
  1026       5.424552       5.424552       5.424552    7[6-(42),25-(7,7,7,7,7,7)]
  1027       8.991377       8.991377       8.991377    7[6-(42)]
  1028       9.563595       9.563595       9.563595    7[6-(42),25-(7,7,7,7,7,8)]
  1029      13.037905      13.037905      13.037905    7[6-(42)]
  1030       8.525115       8.525115       8.525115    7[6-(42),25-(7,7,7,7,7,7)]
  1031       4.272495       4.272495       4.272495    7[6-(42)]
  1032      27.604817      27.604817      27.604817    7[6-(42),25-(7,7,7,7,7,7)]
  1033      26.558065      26.558065      26.558065    7[6-(42)]
  1034      23.318031      23.318031      23.318031    7[6-(42),25-(7,7,7,7,7,7)]
  1035      26.062516      26.062516      26.062516    7[6-(42)]
  1036       25.47979       25.47979       25.47979    7[6-(42),25-(7,7,7,7,7,7)]
  1037      26.239334      26.239334      26.239334    7[6-(42)]
  1038      29.679234      29.679234      29.679234    7[6-(42)]
  1039       9.084513       9.084513       9.084513    7[6-(1,1,6),6-(1,1,6),25-(7,7,7,7,7,8)]
  1040       8.772988       8.772988       8.772988    7[6-(1,1,6),6-(1,1,6),25-(7,7,7,7,7,8)]
  1041      16.604115      16.604115      16.604115    7[6-(1,1,6),6-(6,6),25-(7,7,7,7,7,8)]
  1042      12.650211      12.650211      12.650211    7[6-(6,6),6-(6,6),25-(7,7,7,7,7,8)]
  1043      11.687383      11.687383      11.687383    7[6-(1,1,6),6-(6,6),25-(7,7,7,7,7,8)]
  1044       7.136435       7.136435       7.136435    7[6-(1,1,6),6-(1,1,6),25-(7,7,7,7,7,7)]
  1045       6.933624       6.933624       6.933624    7[6-(1,1,6),6-(1,1,6),25-(7,7,7,7,7,7)]
  1046      29.970738      29.970738      29.970738    7[6-(1,1,6),6-(6,6),25-(7,7,7,7,7,7)]
  1047      28.700786      28.700786      28.700786    7[6-(6,6),6-(6,6),25-(7,7,7,7,7,7)]
  1048      30.323078      30.323078      30.323078    7[6-(1,1,6),6-(6,6),25-(7,7,7,7,7,7)]
  1049        4.09041        4.09041        4.09041    7[6-(1,1,6),6-(6,6),25-(7,7,7,7,7,7)]
  1050      28.250186      28.250186      28.250186    7[6-(6,6),6-(6,6),25-(7,7,7,7,7,7)]
  1051      28.088194      28.088194      28.088194    7[6-(1,1,6),6-(6,6),25-(7,7,7,7,7,7)]
  1052      29.753019      29.753019      29.753019    7[6-(1,1,6),6-(1,1,6),25-(7,7,7,7,7,7)]
  1053       4.849509       4.849509       4.849509    7[6-(1,1,6),6-(1,1,6),25-(7,7,7,7,7,7)]
  1054      21.159803      21.159803      21.159803    7[6-(1,1,6),6-(1,1,6),25-(7,7,7,7,7,7)]
  1055        23.6634        23.6634        23.6634    7[6-(1,1,6),6-(1,1,6),25-(7,7,7,7,7,7)]
  1056      23.697368      23.697368      23.697368    7[6-(1,1,6),6-(6,6),25-(7,7,7,7,7,7)]
  1057      21.753939      21.753939      21.753939    7[6-(6,6),6-(6,6),25-(7,7,7,7,7,7)]
  1058      20.187974      20.187974      20.187974    7[6-(1,1,6),6-(6,6),25-(7,7,7,7,7,7)]
  1059      18.956276      18.956276      18.956276    7[6-(42),25-(7,7,7,7,7,7)]
  1060      14.618982      14.618982      14.618982    7[6-(42),25-(7,7,7,7,7,7)]
  1061      17.933356      17.933356      17.933356    7[6-(42)]
  1062      16.111295      16.111295      16.111295    7[6-(42),25-(7,7,7,7,7,8)]
  1063      22.823391      22.823391      22.823391    7[6-(42)]
  1064      20.686847      20.686847      20.686847    7[6-(42),25-(7,7,7,7,7,7)]
  1065      18.103209      18.103209      18.103209    7[6-(42)]
  1066        18.9213        18.9213        18.9213    7[6-(42),25-(7,7,7,7,7,7)]
  1067       21.64729       21.64729       21.64729    7[6-(42)]
  1068      18.218919      18.218919      18.218919    7[6-(42),25-(7,7,7,7,7,7)]
  1069      19.909521      19.909521      19.909521    7[6-(42)]
  1070      16.109045      16.109045      16.109045    7[6-(42),25-(7,7,7,7,7,7)]
  1071      15.502147      15.502147      15.502147    7[6-(42)]
  1072      18.627485      18.627485      18.627485    7[6-(42)]
  1073      13.616612      13.616612      13.616612    7[6-(1,1,6),6-(1,1,6),25-(7,7,7,7,7,8)]
  1074      13.014567      13.014567      13.014567    7[6-(1,1,6),6-(1,1,6),25-(7,7,7,7,7,8)]
  1075      20.310739      20.310739      20.310739    7[6-(1,1,6),6-(6,6),25-(7,7,7,7,7,8)]
  1076      15.655582      15.655582      15.655582    7[6-(6,6),6-(6,6),25-(7,7,7,7,7,8)]
  1077      15.101484      15.101484      15.101484    7[6-(1,1,6),6-(6,6),25-(7,7,7,7,7,8)]
  1078      21.283715      21.283715      21.283715    7[6-(1,1,6),6-(1,1,6),25-(7,7,7,7,7,7)]
  1079      21.868312      21.868312      21.868312    7[6-(1,1,6),6-(1,1,6),25-(7,7,7,7,7,7)]
  1080      26.879214      26.879214      26.879214    7[6-(1,1,6),6-(6,6),25-(7,7,7,7,7,7)]
  1081      25.761534      25.761534      25.761534    7[6-(6,6),6-(6,6),25-(7,7,7,7,7,7)]
  1082      25.528511      25.528511      25.528511    7[6-(1,1,6),6-(6,6),25-(7,7,7,7,7,7)]
  1083      11.776144      11.776144      11.776144    7[6-(1,1,6),6-(6,6),25-(7,7,7,7,7,7)]
  1084      18.272356      18.272356      18.272356    7[6-(6,6),6-(6,6),25-(7,7,7,7,7,7)]
  1085      20.739062      20.739062      20.739062    7[6-(1,1,6),6-(6,6),25-(7,7,7,7,7,7)]
  1086      21.608465      21.608465      21.608465    7[6-(1,1,6),6-(1,1,6),25-(7,7,7,7,7,7)]
  1087      13.723366      13.723366      13.723366    7[6-(1,1,6),6-(1,1,6),25-(7,7,7,7,7,7)]
  1088       20.10592       20.10592       20.10592    7[6-(1,1,6),6-(1,1,6),25-(7,7,7,7,7,7)]
  1089      20.565864      20.565864      20.565864    7[6-(1,1,6),6-(1,1,6),25-(7,7,7,7,7,7)]
  1090      18.193533      18.193533      18.193533    7[6-(1,1,6),6-(6,6),25-(7,7,7,7,7,7)]
  1091      16.374326      16.374326      16.374326    7[6-(6,6),6-(6,6),25-(7,7,7,7,7,7)]
  1092      17.415019      17.415019      17.415019    7[6-(1,1,6),6-(6,6),25-(7,7,7,7,7,7)]
  1093      28.446175      28.446175      28.446175    7[6-(42),25-(7,7,7,7,7,7)]
  1094      30.531444      30.531444      30.531444    7[6-(42),25-(7,7,7,7,7,7)]
  1095      27.679898      27.679898      27.679898    7[6-(42)]
  1096      30.976593      30.976593      30.976593    7[6-(42),25-(7,7,7,7,7,8)]
  1097       8.149701       8.149701       8.149701    7[6-(42)]
  1098      30.614571      30.614571      30.614571    7[6-(42),25-(7,7,7,7,7,7)]
  1099      32.382751      32.382751      32.382751    7[6-(42)]
  1100      23.145616      23.145616      23.145616    7[6-(42),25-(7,7,7,7,7,7)]
  1101      20.493759      20.493759      20.493759    7[6-(42)]
  1102      21.802341      21.802341      21.802341    7[6-(42),25-(7,7,7,7,7,7)]
  1103      17.493061      17.493061      17.493061    7[6-(42)]
  1104      18.921298      18.921298      18.921298    7[6-(42),25-(7,7,7,7,7,7)]
  1105      22.403333      22.403333      22.403333    7[6-(42)]
  1106      19.195848      19.195848      19.195848    7[6-(42)]
  1107      29.830771      29.830771      29.830771    7[6-(1,1,6),6-(1,1,6),25-(7,7,7,7,7,8)]
  1108      32.670815      32.670815      32.670815    7[6-(1,1,6),6-(1,1,6),25-(7,7,7,7,7,8)]
  1109       7.448611       7.448611       7.448611    7[6-(1,1,6),6-(6,6),25-(7,7,7,7,7,8)]
  1110      30.893344      30.893344      30.893344    7[6-(6,6),6-(6,6),25-(7,7,7,7,7,8)]
  1111      28.898887      28.898887      28.898887    7[6-(1,1,6),6-(6,6),25-(7,7,7,7,7,8)]
  1112      25.705998      25.705998      25.705998    7[6-(1,1,6),6-(1,1,6),25-(7,7,7,7,7,7)]
  1113      28.301084      28.301084      28.301084    7[6-(1,1,6),6-(1,1,6),25-(7,7,7,7,7,7)]
  1114      23.811112      23.811112      23.811112    7[6-(1,1,6),6-(6,6),25-(7,7,7,7,7,7)]
  1115      22.221955      22.221955      22.221955    7[6-(6,6),6-(6,6),25-(7,7,7,7,7,7)]
  1116      20.120807      20.120807      20.120807    7[6-(1,1,6),6-(6,6),25-(7,7,7,7,7,7)]
  1117       29.94816       29.94816       29.94816    7[6-(1,1,6),6-(6,6),25-(7,7,7,7,7,7)]
  1118      26.122721      26.122721      26.122721    7[6-(6,6),6-(6,6),25-(7,7,7,7,7,7)]
  1119      25.246858      25.246858      25.246858    7[6-(1,1,6),6-(6,6),25-(7,7,7,7,7,7)]
  1120      22.762569      22.762569      22.762569    7[6-(1,1,6),6-(1,1,6),25-(7,7,7,7,7,7)]
  1121      27.690383      27.690383      27.690383    7[6-(1,1,6),6-(1,1,6),25-(7,7,7,7,7,7)]
  1122      22.493949      22.493949      22.493949    7[6-(1,1,6),6-(1,1,6),25-(7,7,7,7,7,7)]
  1123      23.254185      23.254185      23.254185    7[6-(1,1,6),6-(1,1,6),25-(7,7,7,7,7,7)]
  1124      24.847123      24.847123      24.847123    7[6-(1,1,6),6-(6,6),25-(7,7,7,7,7,7)]
  1125      24.612661      24.612661      24.612661    7[6-(6,6),6-(6,6),25-(7,7,7,7,7,7)]
  1126      23.243381      23.243381      23.243381    7[6-(1,1,6),6-(6,6),25-(7,7,7,7,7,7)]
  1127      31.441527      31.441527      31.441527    7[6-(42),25-(7,7,7,7,7,7)]
  1128      31.593342      31.593342      31.593342    7[6-(42),25-(7,7,7,7,7,7)]
  1129      28.026517      28.026517      28.026517    7[6-(42)]
  1130      27.454299      27.454299      27.454299    7[6-(42),25-(7,7,7,7,7,8)]
  1131      23.979989      23.979989      23.979989    7[6-(42)]
  1132      28.492779      28.492779      28.492779    7[6-(42),25-(7,7,7,7,7,7)]
  1133      32.745399      32.745399      32.745399    7[6-(42)]
  1134       9.413077       9.413077       9.413077    7[6-(42),25-(7,7,7,7,7,7)]
  1135      10.459829      10.459829      10.459829    7[6-(42)]
  1136      13.699863      13.699863      13.699863    7[6-(42),25-(7,7,7,7,7,7)]
  1137      10.955378      10.955378      10.955378    7[6-(42)]
  1138      11.538104      11.538104      11.538104    7[6-(42),25-(7,7,7,7,7,7)]
  1139       10.77856       10.77856       10.77856    7[6-(42)]
  1140        7.33866        7.33866        7.33866    7[6-(42)]
  1141      27.933381      27.933381      27.933381    7[6-(1,1,6),6-(1,1,6),25-(7,7,7,7,7,8)]
  1142      28.244906      28.244906      28.244906    7[6-(1,1,6),6-(1,1,6),25-(7,7,7,7,7,8)]
  1143      20.413779      20.413779      20.413779    7[6-(1,1,6),6-(6,6),25-(7,7,7,7,7,8)]
  1144      24.367683      24.367683      24.367683    7[6-(6,6),6-(6,6),25-(7,7,7,7,7,8)]
  1145      25.330511      25.330511      25.330511    7[6-(1,1,6),6-(6,6),25-(7,7,7,7,7,8)]
  1146      29.881459      29.881459      29.881459    7[6-(1,1,6),6-(1,1,6),25-(7,7,7,7,7,7)]
  1147       30.08427       30.08427       30.08427    7[6-(1,1,6),6-(1,1,6),25-(7,7,7,7,7,7)]
  1148       7.047156       7.047156       7.047156    7[6-(1,1,6),6-(6,6),25-(7,7,7,7,7,7)]
  1149       8.317108       8.317108       8.317108    7[6-(6,6),6-(6,6),25-(7,7,7,7,7,7)]
  1150       6.694816       6.694816       6.694816    7[6-(1,1,6),6-(6,6),25-(7,7,7,7,7,7)]
  1151      32.927484      32.927484      32.927484    7[6-(1,1,6),6-(6,6),25-(7,7,7,7,7,7)]
  1152       8.767708       8.767708       8.767708    7[6-(6,6),6-(6,6),25-(7,7,7,7,7,7)]
  1153         8.9297         8.9297         8.9297    7[6-(1,1,6),6-(6,6),25-(7,7,7,7,7,7)]
  1154       7.264875       7.264875       7.264875    7[6-(1,1,6),6-(1,1,6),25-(7,7,7,7,7,7)]
  1155      32.168385      32.168385      32.168385    7[6-(1,1,6),6-(1,1,6),25-(7,7,7,7,7,7)]
  1156      15.858091      15.858091      15.858091    7[6-(1,1,6),6-(1,1,6),25-(7,7,7,7,7,7)]
  1157      13.354494      13.354494      13.354494    7[6-(1,1,6),6-(1,1,6),25-(7,7,7,7,7,7)]
  1158      13.320526      13.320526      13.320526    7[6-(1,1,6),6-(6,6),25-(7,7,7,7,7,7)]
  1159      15.263955      15.263955      15.263955    7[6-(6,6),6-(6,6),25-(7,7,7,7,7,7)]
  1160       16.82992       16.82992       16.82992    7[6-(1,1,6),6-(6,6),25-(7,7,7,7,7,7)]
  1161      18.061618      18.061618      18.061618    7[6-(42),25-(7,7,7,7,7,7)]
  1162      22.398912      22.398912      22.398912    7[6-(42),25-(7,7,7,7,7,7)]
  1163      19.084538      19.084538      19.084538    7[6-(42)]
  1164      20.906599      20.906599      20.906599    7[6-(42),25-(7,7,7,7,7,8)]
  1165      14.194503      14.194503      14.194503    7[6-(42)]
  1166      16.331047      16.331047      16.331047    7[6-(42),25-(7,7,7,7,7,7)]
  1167      18.914685      18.914685      18.914685    7[6-(42)]
  1168      18.096594      18.096594      18.096594    7[6-(42),25-(7,7,7,7,7,7)]
  1169      15.370604      15.370604      15.370604    7[6-(42)]
  1170      18.798975      18.798975      18.798975    7[6-(42),25-(7,7,7,7,7,7)]
  1171      17.108373      17.108373      17.108373    7[6-(42)]
  1172      20.908849      20.908849      20.908849    7[6-(42),25-(7,7,7,7,7,7)]
  1173      21.515747      21.515747      21.515747    7[6-(42)]
  1174      18.390409      18.390409      18.390409    7[6-(42)]
  1175      23.401282      23.401282      23.401282    7[6-(1,1,6),6-(1,1,6),25-(7,7,7,7,7,8)]
  1176      24.003327      24.003327      24.003327    7[6-(1,1,6),6-(1,1,6),25-(7,7,7,7,7,8)]
  1177      16.707155      16.707155      16.707155    7[6-(1,1,6),6-(6,6),25-(7,7,7,7,7,8)]
  1178      21.362312      21.362312      21.362312    7[6-(6,6),6-(6,6),25-(7,7,7,7,7,8)]
  1179       21.91641       21.91641       21.91641    7[6-(1,1,6),6-(6,6),25-(7,7,7,7,7,8)]
  1180      15.734179      15.734179      15.734179    7[6-(1,1,6),6-(1,1,6),25-(7,7,7,7,7,7)]
  1181      15.149582      15.149582      15.149582    7[6-(1,1,6),6-(1,1,6),25-(7,7,7,7,7,7)]
  1182       10.13868       10.13868       10.13868    7[6-(1,1,6),6-(6,6),25-(7,7,7,7,7,7)]
  1183       11.25636       11.25636       11.25636    7[6-(6,6),6-(6,6),25-(7,7,7,7,7,7)]
  1184      11.489383      11.489383      11.489383    7[6-(1,1,6),6-(6,6),25-(7,7,7,7,7,7)]
  1185       25.24175       25.24175       25.24175    7[6-(1,1,6),6-(6,6),25-(7,7,7,7,7,7)]
  1186      18.745538      18.745538      18.745538    7[6-(6,6),6-(6,6),25-(7,7,7,7,7,7)]
  1187      16.278832      16.278832      16.278832    7[6-(1,1,6),6-(6,6),25-(7,7,7,7,7,7)]
  1188      15.409429      15.409429      15.409429    7[6-(1,1,6),6-(1,1,6),25-(7,7,7,7,7,7)]
  1189      23.294528      23.294528      23.294528    7[6-(1,1,6),6-(1,1,6),25-(7,7,7,7,7,7)]
  1190      16.911974      16.911974      16.911974    7[6-(1,1,6),6-(1,1,6),25-(7,7,7,7,7,7)]
  1191       16.45203       16.45203       16.45203    7[6-(1,1,6),6-(1,1,6),25-(7,7,7,7,7,7)]
  1192      18.824361      18.824361      18.824361    7[6-(1,1,6),6-(6,6),25-(7,7,7,7,7,7)]
  1193      20.643568      20.643568      20.643568    7[6-(6,6),6-(6,6),25-(7,7,7,7,7,7)]
  1194      19.602875      19.602875      19.602875    7[6-(1,1,6),6-(6,6),25-(7,7,7,7,7,7)]
  1195       5.869244       5.869244       5.869244    8[1-(0),25-(7,7,7,7,7,7)]
  1196       11.49129       11.49129       11.49129    8[1-(0),25-(7,7,7,7,7,7)]
  1197      12.583241      12.583241      12.583241    8[1-(0),25-(7,7,7,7,7,7)]
  1198       31.14865       31.14865       31.14865    8[1-(0),25-(7,7,7,7,7,7)]
  1199      25.526604      25.526604      25.526604    8[1-(0),25-(7,7,7,7,7,7)]
  1200      24.434653      24.434653      24.434653    8[1-(0),25-(7,7,7,7,7,7)]
