# Supplementary material for: A collection of forcefield precursors for metal–organic frameworks
Source: RSC Adv. 2019 Nov 13;9(63):36492–507. doi: 10.1039/c9ra07327b (PMC9075174; doi:10.1039/c9ra07327b)
Supplement: RA-009-C9RA07327B-s965 [file RA-009-C9RA07327B-s965.txt]

HEFDIH_clean

12.763000    0.000000    0.000000
-4.254438    17.188814    0.000000
4.254318    8.594461    14.885952

     1      10.469923      10.469923      10.469923    25[7-(6),7-(6),7-(6,6),7-(6,6),7-(6,6),7-(6,6),7-(6,6)]
     2       7.205643       7.205643       7.205643    25[7-(6),7-(6),7-(6,6),7-(6,6),7-(6,6),7-(6,6),7-(6,6)]
     3       1.961264       1.961264       1.961264    25[7-(6),7-(6),7-(6,6),7-(6,6),7-(6,6),7-(6,6),7-(6,6)]
     4       2.951308       2.951308       2.951308    25[7-(6),7-(6),7-(6,6),7-(6,6),7-(6,6),7-(6,6),7-(6,6)]
     5       6.215563       6.215563       6.215563    25[7-(6),7-(6),7-(6,6),7-(6,6),7-(6,6),7-(6,6),7-(6,6)]
     6      11.460012      11.460012      11.460012    25[7-(6),7-(6),7-(6,6),7-(6,6),7-(6,6),7-(6,6),7-(6,6)]
     7      11.132839      11.132839      11.132839    42[6-(7),6-(7),6-(7),6-(7),6-(7),6-(7),6-(7)]
     8       6.878465       6.878465       6.878465    42[6-(7),6-(7),6-(7),6-(7),6-(7),6-(7),6-(7)]
     9       2.624185       2.624185       2.624185    42[6-(7),6-(7),6-(7),6-(7),6-(7),6-(7),6-(7)]
    10       7.247664       7.247664       7.247664    1[6-(1,6,7)]
    11       7.377837       7.377837       7.377837    1[6-(1,6,7)]
    12       6.924748       6.924748       6.924748    1[6-(1,6,7)]
    13       8.235513       8.235513       8.235513    1[6-(1,6,7)]
    14        9.56413        9.56413        9.56413    1[6-(1,6,7)]
    15       8.281443       8.281443       8.281443    1[6-(1,6,7)]
    16       9.881015       9.881015       9.881015    1[6-(1,6,7)]
    17       9.918018       9.918018       9.918018    1[6-(1,6,7)]
    18       2.334283       2.334283       2.334283    1[6-(6,6)]
    19       1.545117       1.545117       1.545117    1[6-(6,6)]
    20      10.193719      10.193719      10.193719    1[6-(1,6,7)]
    21       8.821692       8.821692       8.821692    1[6-(1,6,7)]
    22       9.347142       9.347142       9.347142    1[6-(1,6,7)]
    23      10.310751      10.310751      10.310751    1[6-(1,6,7)]
    24       2.969476       2.969476       2.969476    1[6-(6,6)]
    25      -1.465681      -1.465681      -1.465681    1[6-(1,1,6)]
    26      -0.000489      -0.000489      -0.000489    1[6-(1,1,6)]
    27      -0.300415      -0.300415      -0.300415    1[6-(1,1,6)]
    28       8.381383       8.381383       8.381383    1[6-(1,6,7)]
    29       9.157377       9.157377       9.157377    1[6-(1,6,7)]
    30        9.49812        9.49812        9.49812    1[6-(1,6,7)]
    31      10.819095      10.819095      10.819095    1[6-(1,6,7)]
    32      11.144214      11.144214      11.144214    1[6-(1,6,7)]
    33      10.996159      10.996159      10.996159    1[6-(1,6,7)]
    34       2.323682       2.323682       2.323682    1[6-(6,6)]
    35       0.543264       0.543264       0.543264    1[6-(1,1,6)]
    36       1.745532       1.745532       1.745532    1[6-(1,1,6)]
    37       0.852121       0.852121       0.852121    1[6-(1,1,6)]
    38       2.441479       2.441479       2.441479    1[6-(6,6)]
    39       6.177226       6.177226       6.177226    1[6-(1,1,6)]
    40       6.295926       6.295926       6.295926    1[6-(1,1,6)]
    41       7.584986       7.584986       7.584986    1[6-(1,1,6)]
    42       7.924436       7.924436       7.924436    1[6-(1,6,7)]
    43       8.029103       8.029103       8.029103    1[6-(1,6,7)]
    44       4.137699       4.137699       4.137699    1[6-(6,6)]
    45      -0.532726      -0.532726      -0.532726    1[6-(1,1,6)]
    46       2.696728       2.696728       2.696728    1[6-(1,1,6)]
    47       3.218725       3.218725       3.218725    1[6-(1,1,6)]
    48       9.019163       9.019163       9.019163    1[6-(1,6,7)]
    49       8.866017       8.866017       8.866017    1[6-(1,6,7)]
    50       5.844073       5.844073       5.844073    1[6-(1,6,7)]
    51       5.726648       5.726648       5.726648    1[6-(1,6,7)]
    52      11.501981      11.501981      11.501981    1[6-(1,6,7)]
    53      11.632173      11.632173      11.632173    1[6-(1,6,7)]
    54      11.179074      11.179074      11.179074    1[6-(1,6,7)]
    55       12.48983       12.48983       12.48983    1[6-(1,6,7)]
    56       1.055459       1.055459       1.055459    1[6-(1,6,7)]
    57       12.53578       12.53578       12.53578    1[6-(1,6,7)]
    58       5.626684       5.626684       5.626684    1[6-(1,6,7)]
    59       5.663705       5.663705       5.663705    1[6-(1,6,7)]
    60      10.842915      10.842915      10.842915    1[6-(6,6)]
    61       5.799493       5.799493       5.799493    1[6-(6,6)]
    62       5.939395       5.939395       5.939395    1[6-(1,6,7)]
    63       4.567376       4.567376       4.567376    1[6-(1,6,7)]
    64       0.838503       0.838503       0.838503    1[6-(1,6,7)]
    65       1.802101       1.802101       1.802101    1[6-(1,6,7)]
    66       7.223848       7.223848       7.223848    1[6-(6,6)]
    67       2.788696       2.788696       2.788696    1[6-(1,1,6)]
    68       4.253891       4.253891       4.253891    1[6-(1,1,6)]
    69       3.953951       3.953951       3.953951    1[6-(1,1,6)]
    70       4.127048       4.127048       4.127048    1[6-(1,6,7)]
    71       4.903029       4.903029       4.903029    1[6-(1,6,7)]
    72       5.243812       5.243812       5.243812    1[6-(1,6,7)]
    73       6.564777       6.564777       6.564777    1[6-(1,6,7)]
    74       2.635531       2.635531       2.635531    1[6-(1,6,7)]
    75       15.25049       15.25049       15.25049    1[6-(1,6,7)]
    76       6.578038       6.578038       6.578038    1[6-(6,6)]
    77        4.79759        4.79759        4.79759    1[6-(1,1,6)]
    78       5.999867       5.999867       5.999867    1[6-(1,1,6)]
    79       5.106464       5.106464       5.106464    1[6-(1,1,6)]
    80      -1.812877      -1.812877      -1.812877    1[6-(6,6)]
    81        1.92287        1.92287        1.92287    1[6-(1,1,6)]
    82       2.041556       2.041556       2.041556    1[6-(1,1,6)]
    83       3.330625       3.330625       3.330625    1[6-(1,1,6)]
    84       3.670115       3.670115       3.670115    1[6-(1,6,7)]
    85       3.774766       3.774766       3.774766    1[6-(1,6,7)]
    86      -0.116668      -0.116668      -0.116668    1[6-(6,6)]
    87       3.721687       3.721687       3.721687    1[6-(1,1,6)]
    88      -1.557617      -1.557617      -1.557617    1[6-(1,1,6)]
    89      -1.035603      -1.035603      -1.035603    1[6-(1,1,6)]
    90      13.273502      13.273502      13.273502    1[6-(1,6,7)]
    91      13.120338      13.120338      13.120338    1[6-(1,6,7)]
    92       1.589739       1.589739       1.589739    1[6-(1,6,7)]
    93        1.47233        1.47233        1.47233    1[6-(1,6,7)]
    94       2.993282       2.993282       2.993282    1[6-(1,6,7)]
    95       3.123465       3.123465       3.123465    1[6-(1,6,7)]
    96       2.670393       2.670393       2.670393    1[6-(1,6,7)]
    97       3.981152       3.981152       3.981152    1[6-(1,6,7)]
    98       5.309792       5.309792       5.309792    1[6-(1,6,7)]
    99       4.027113       4.027113       4.027113    1[6-(1,6,7)]
   100      14.135405      14.135405      14.135405    1[6-(1,6,7)]
   101      14.172419      14.172419      14.172419    1[6-(1,6,7)]
   102        6.58862        6.58862        6.58862    1[6-(6,6)]
   103      10.053791      10.053791      10.053791    1[6-(6,6)]
   104        1.68507        1.68507        1.68507    1[6-(1,6,7)]
   105      13.076049      13.076049      13.076049    1[6-(1,6,7)]
   106       5.092822       5.092822       5.092822    1[6-(1,6,7)]
   107       6.056434       6.056434       6.056434    1[6-(1,6,7)]
   108       11.47813       11.47813       11.47813    1[6-(6,6)]
   109       7.043012       7.043012       7.043012    1[6-(1,1,6)]
   110       8.508201       8.508201       8.508201    1[6-(1,1,6)]
   111       8.208277       8.208277       8.208277    1[6-(1,1,6)]
   112      12.635715      12.635715      12.635715    1[6-(1,6,7)]
   113       0.648712       0.648712       0.648712    1[6-(1,6,7)]
   114      13.752502      13.752502      13.752502    1[6-(1,6,7)]
   115       2.310473       2.310473       2.310473    1[6-(1,6,7)]
   116       6.889814       6.889814       6.889814    1[6-(1,6,7)]
   117       6.741757       6.741757       6.741757    1[6-(1,6,7)]
   118      10.832311      10.832311      10.832311    1[6-(6,6)]
   119       9.051861       9.051861       9.051861    1[6-(1,1,6)]
   120      10.254141      10.254141      10.254141    1[6-(1,1,6)]
   121       9.360724       9.360724       9.360724    1[6-(1,1,6)]
   122       6.695843       6.695843       6.695843    1[6-(6,6)]
   123       10.43154       10.43154       10.43154    1[6-(1,1,6)]
   124      10.550242      10.550242      10.550242    1[6-(1,1,6)]
   125      11.839302      11.839302      11.839302    1[6-(1,1,6)]
   126      12.178849      12.178849      12.178849    1[6-(1,6,7)]
   127      12.283502      12.283502      12.283502    1[6-(1,6,7)]
   128       8.392023       8.392023       8.392023    1[6-(6,6)]
   129       7.975991       7.975991       7.975991    1[6-(1,1,6)]
   130       6.951115       6.951115       6.951115    1[6-(1,1,6)]
   131       7.473124       7.473124       7.473124    1[6-(1,1,6)]
   132       4.764775       4.764775       4.764775    1[6-(1,6,7)]
   133       4.611616       4.611616       4.611616    1[6-(1,6,7)]
   134       10.09848       10.09848       10.09848    1[6-(1,6,7)]
   135       9.981056       9.981056       9.981056    1[6-(1,6,7)]
   136       7.783704       7.783704       7.783704    6[1-(0),1-(0),6-(1,1,7),7-(6,25)]
   137       5.295292       5.295292       5.295292    6[6-(1,6),6-(6,7),7-(6,25)]
   138       7.825817       7.825817       7.825817    6[1-(0),1-(0),6-(1,1,7),7-(6,25)]
   139      -0.046399      -0.046399      -0.046399    6[6-(1,1,1),6-(6,7),7-(6,25)]
   140      -0.873466      -0.873466      -0.873466    6[6-(1,1,1),6-(6,7),7-(6,25)]
   141       8.576263       8.576263       8.576263    6[7-(25),42-(6,6,6,6,6,6)]
   142       0.526651       0.526651       0.526651    6[6-(1,6),6-(6,7),7-(6,25)]
   143       9.286281       9.286281       9.286281    6[7-(25),42-(6,6,6,6,6,6)]
   144       9.048501       9.048501       9.048501    6[1-(0),1-(0),6-(1,1,7),7-(6,25)]
   145       6.831554       6.831554       6.831554    6[7-(25),42-(6,6,6,6,6,6)]
   146      11.849089      11.849089      11.849089    6[7-(0),42-(6,6,6,6,6,6)]
   147       9.521094       9.521094       9.521094    6[1-(0),1-(0),6-(1,1,7),7-(6,25)]
   148       4.588205       4.588205       4.588205    6[6-(1,1,1),6-(6,7),7-(6,25)]
   149       3.106441       3.106441       3.106441    6[1-(0),6-(1,6),6-(1,6)]
   150       1.302626       1.302626       1.302626    6[1-(0),6-(1,6),6-(6,7)]
   151       9.283717       9.283717       9.283717    6[1-(0),1-(0),6-(1,1,7),7-(6,25)]
   152       4.335505       4.335505       4.335505    6[6-(1,6),6-(6,7),7-(6,25)]
   153       9.895956       9.895956       9.895956    6[1-(0),1-(0),6-(1,1,7),7-(6,25)]
   154       2.143712       2.143712       2.143712    6[1-(0),6-(1,6),6-(1,6)]
   155      -0.638636      -0.638636      -0.638636    6[1-(0),1-(0),1-(0),6-(6,7)]
   156       8.581761       8.581761       8.581761    6[1-(0),1-(0),6-(1,1,7),7-(6,25)]
   157       9.855488       9.855488       9.855488    6[1-(0),1-(0),6-(1,1,7),7-(6,25)]
   158      10.827686      10.827686      10.827686    6[1-(0),1-(0),6-(1,1,7),7-(6,25)]
   159       1.757001       1.757001       1.757001    6[1-(0),6-(1,6),6-(6,7)]
   160       0.853399       0.853399       0.853399    6[1-(0),1-(0),1-(0),6-(6,7)]
   161       3.165143       3.165143       3.165143    6[1-(0),6-(1,6),6-(6,7)]
   162       6.657115       6.657115       6.657115    6[1-(0),1-(0),1-(0),6-(6,7)]
   163       6.523095       6.523095       6.523095    6[6-(1,1,1),6-(6,7),7-(6,25)]
   164       8.093804       8.093804       8.093804    6[7-(0),42-(6,6,6,6,6,6)]
   165        7.63855        7.63855        7.63855    6[1-(0),1-(0),6-(1,1,7),7-(6,25)]
   166       0.088868       0.088868       0.088868    6[6-(1,6),6-(6,7),7-(6,25)]
   167       5.749262       5.749262       5.749262    6[7-(0),42-(6,6,6,6,6,6)]
   168       4.170877       4.170877       4.170877    6[1-(0),6-(1,6),6-(6,7)]
   169       3.454846       3.454846       3.454846    6[1-(0),1-(0),1-(0),6-(6,7)]
   170       9.348453       9.348453       9.348453    6[1-(0),1-(0),6-(1,1,7),7-(6,25)]
   171        6.13507        6.13507        6.13507    6[1-(0),1-(0),6-(1,1,7),7-(6,25)]
   172      10.727237      10.727237      10.727237    6[7-(25),42-(6,6,6,6,6,6)]
   173       12.03803       12.03803       12.03803    6[1-(0),1-(0),6-(1,1,7),7-(6,25)]
   174       1.040938       1.040938       1.040938    6[6-(1,6),6-(6,7),7-(6,25)]
   175      12.080143      12.080143      12.080143    6[1-(0),1-(0),6-(1,1,7),7-(6,25)]
   176       4.207942       4.207942       4.207942    6[6-(1,1,1),6-(6,7),7-(6,25)]
   177       3.380896       3.380896       3.380896    6[6-(1,1,1),6-(6,7),7-(6,25)]
   178      12.830633      12.830633      12.830633    6[7-(25),42-(6,6,6,6,6,6)]
   179       4.781002       4.781002       4.781002    6[6-(1,6),6-(6,7),7-(6,25)]
   180       5.031917       5.031917       5.031917    6[7-(25),42-(6,6,6,6,6,6)]
   181       0.539839       0.539839       0.539839    6[1-(0),1-(0),6-(1,1,7),7-(6,25)]
   182      11.085923      11.085923      11.085923    6[7-(25),42-(6,6,6,6,6,6)]
   183       7.594737       7.594737       7.594737    6[7-(0),42-(6,6,6,6,6,6)]
   184       5.266773       5.266773       5.266773    6[1-(0),1-(0),6-(1,1,7),7-(6,25)]
   185       0.333864       0.333864       0.333864    6[6-(1,1,1),6-(6,7),7-(6,25)]
   186      -1.147922      -1.147922      -1.147922    6[1-(0),6-(1,6),6-(1,6)]
   187       5.556995       5.556995       5.556995    6[1-(0),6-(1,6),6-(6,7)]
   188       5.029391       5.029391       5.029391    6[1-(0),1-(0),6-(1,1,7),7-(6,25)]
   189       0.081157       0.081157       0.081157    6[6-(1,6),6-(6,7),7-(6,25)]
   190       1.387307       1.387307       1.387307    6[1-(0),1-(0),6-(1,1,7),7-(6,25)]
   191       6.398079       6.398079       6.398079    6[1-(0),6-(1,6),6-(1,6)]
   192       3.615737       3.615737       3.615737    6[1-(0),1-(0),1-(0),6-(6,7)]
   193       4.327422       4.327422       4.327422    6[1-(0),1-(0),6-(1,1,7),7-(6,25)]
   194        5.60117        5.60117        5.60117    6[1-(0),1-(0),6-(1,1,7),7-(6,25)]
   195      15.082014      15.082014      15.082014    6[1-(0),1-(0),6-(1,1,7),7-(6,25)]
   196       6.011359       6.011359       6.011359    6[1-(0),6-(1,6),6-(6,7)]
   197       5.107735       5.107735       5.107735    6[1-(0),1-(0),1-(0),6-(6,7)]
   198      -1.089213      -1.089213      -1.089213    6[1-(0),6-(1,6),6-(6,7)]
   199       2.402754       2.402754       2.402754    6[1-(0),1-(0),1-(0),6-(6,7)]
   200       2.268743       2.268743       2.268743    6[6-(1,1,1),6-(6,7),7-(6,25)]
   201      12.348195      12.348195      12.348195    6[7-(0),42-(6,6,6,6,6,6)]
   202       3.384223       3.384223       3.384223    6[1-(0),1-(0),6-(1,1,7),7-(6,25)]
   203        4.34323        4.34323        4.34323    6[6-(1,6),6-(6,7),7-(6,25)]
   204      10.003624      10.003624      10.003624    6[7-(0),42-(6,6,6,6,6,6)]
   205      -0.083484      -0.083484      -0.083484    6[1-(0),6-(1,6),6-(6,7)]
   206      -0.799493      -0.799493      -0.799493    6[1-(0),1-(0),1-(0),6-(6,7)]
   207      13.602782      13.602782      13.602782    6[1-(0),1-(0),6-(1,1,7),7-(6,25)]
   208       1.880741       1.880741       1.880741    6[1-(0),1-(0),6-(1,1,7),7-(6,25)]
   209       6.472864       6.472864       6.472864    6[7-(25),42-(6,6,6,6,6,6)]
   210        3.52933        3.52933        3.52933    6[1-(0),1-(0),6-(1,1,7),7-(6,25)]
   211       9.549635       9.549635       9.549635    6[6-(1,6),6-(6,7),7-(6,25)]
   212       3.571458       3.571458       3.571458    6[1-(0),1-(0),6-(1,1,7),7-(6,25)]
   213        8.46222        8.46222        8.46222    6[6-(1,1,1),6-(6,7),7-(6,25)]
   214       7.635206       7.635206       7.635206    6[6-(1,1,1),6-(6,7),7-(6,25)]
   215       4.321915       4.321915       4.321915    6[7-(25),42-(6,6,6,6,6,6)]
   216       9.035286       9.035286       9.035286    6[6-(1,6),6-(6,7),7-(6,25)]
   217       0.777639       0.777639       0.777639    6[7-(25),42-(6,6,6,6,6,6)]
   218       4.794165       4.794165       4.794165    6[1-(0),1-(0),6-(1,1,7),7-(6,25)]
   219       2.577229       2.577229       2.577229    6[7-(25),42-(6,6,6,6,6,6)]
   220       3.340441       3.340441       3.340441    6[7-(0),42-(6,6,6,6,6,6)]
   221      13.775486      13.775486      13.775486    6[1-(0),1-(0),6-(1,1,7),7-(6,25)]
   222       8.842587       8.842587       8.842587    6[6-(1,1,1),6-(6,7),7-(6,25)]
   223       7.360784       7.360784       7.360784    6[1-(0),6-(1,6),6-(1,6)]
   224        9.81129        9.81129        9.81129    6[1-(0),6-(1,6),6-(6,7)]
   225      13.538071      13.538071      13.538071    6[1-(0),1-(0),6-(1,1,7),7-(6,25)]
   226       8.589871       8.589871       8.589871    6[6-(1,6),6-(6,7),7-(6,25)]
   227       5.641631       5.641631       5.641631    6[1-(0),1-(0),6-(1,1,7),7-(6,25)]
   228      10.652365      10.652365      10.652365    6[1-(0),6-(1,6),6-(1,6)]
   229       7.870053       7.870053       7.870053    6[1-(0),1-(0),1-(0),6-(6,7)]
   230      12.836101      12.836101      12.836101    6[1-(0),1-(0),6-(1,1,7),7-(6,25)]
   231      14.109868      14.109868      14.109868    6[1-(0),1-(0),6-(1,1,7),7-(6,25)]
   232       6.573291       6.573291       6.573291    6[1-(0),1-(0),6-(1,1,7),7-(6,25)]
   233      10.265639      10.265639      10.265639    6[1-(0),6-(1,6),6-(6,7)]
   234       9.362005       9.362005       9.362005    6[1-(0),1-(0),1-(0),6-(6,7)]
   235       7.419502       7.419502       7.419502    6[1-(0),6-(1,6),6-(6,7)]
   236      10.911434      10.911434      10.911434    6[1-(0),1-(0),1-(0),6-(6,7)]
   237       10.77743       10.77743       10.77743    6[6-(1,1,1),6-(6,7),7-(6,25)]
   238       3.839489       3.839489       3.839489    6[7-(0),42-(6,6,6,6,6,6)]
   239      11.892953      11.892953      11.892953    6[1-(0),1-(0),6-(1,1,7),7-(6,25)]
   240       8.597529       8.597529       8.597529    6[6-(1,6),6-(6,7),7-(6,25)]
   241       1.494912       1.494912       1.494912    6[7-(0),42-(6,6,6,6,6,6)]
   242       8.425212       8.425212       8.425212    6[1-(0),6-(1,6),6-(6,7)]
   243       7.709239       7.709239       7.709239    6[1-(0),1-(0),1-(0),6-(6,7)]
   244       5.094062       5.094062       5.094062    6[1-(0),1-(0),6-(1,1,7),7-(6,25)]
   245      10.389472      10.389472      10.389472    6[1-(0),1-(0),6-(1,1,7),7-(6,25)]
   246       2.218563       2.218563       2.218563    6[7-(25),42-(6,6,6,6,6,6)]
   247       9.125098       9.125098       9.125098    7[6-(1,1,6),6-(1,1,6),25-(7,7,7,7,7,7)]
   248       5.355272       5.355272       5.355272    7[6-(6,6),6-(6,6),25-(7,7,7,7,7,7)]
   249      10.902959      10.902959      10.902959    7[6-(1,1,6),6-(6,6),25-(7,7,7,7,7,7)]
   250      12.228145      12.228145      12.228145    7[6-(42)]
   251      -0.264659      -0.264659      -0.264659    7[6-(6,6),6-(6,6),25-(7,7,7,7,7,7)]
   252        9.42756        9.42756        9.42756    7[6-(42),25-(7,7,7,7,7,7)]
   253      11.507946      11.507946      11.507946    7[6-(1,1,6),6-(6,6),25-(7,7,7,7,7,7)]
   254       8.312459       8.312459       8.312459    7[6-(42),25-(7,7,7,7,7,7)]
   255       7.336092       7.336092       7.336092    7[6-(1,1,6),6-(6,6),25-(7,7,7,7,7,7)]
   256       8.597971       8.597971       8.597971    7[6-(1,1,6),6-(1,1,6),25-(7,7,7,7,7,7)]
   257       8.106953       8.106953       8.106953    7[6-(1,1,6),6-(1,1,6),25-(7,7,7,7,7,7)]
   258       9.295201       9.295201       9.295201    7[6-(1,1,6),6-(1,1,6),25-(7,7,7,7,7,7)]
   259       5.168552       5.168552       5.168552    7[6-(42)]
   260       5.772608       5.772608       5.772608    7[6-(1,1,6),6-(6,6),25-(7,7,7,7,7,7)]
   261       8.761303       8.761303       8.761303    7[6-(42)]
   262       6.831554       6.831554       6.831554    7[6-(42),25-(7,7,7,7,7,7)]
   263      10.654492      10.654492      10.654492    7[6-(42),25-(7,7,7,7,7,7)]
   264      13.379423      13.379423      13.379423    7[6-(1,1,6),6-(1,1,6),25-(7,7,7,7,7,7)]
   265       1.100924       1.100924       1.100924    7[6-(6,6),6-(6,6),25-(7,7,7,7,7,7)]
   266       2.394312       2.394312       2.394312    7[6-(1,1,6),6-(6,6),25-(7,7,7,7,7,7)]
   267       7.973805       7.973805       7.973805    7[6-(42)]
   268       3.989694       3.989694       3.989694    7[6-(6,6),6-(6,6),25-(7,7,7,7,7,7)]
   269      13.681923      13.681923      13.681923    7[6-(42),25-(7,7,7,7,7,7)]
   270       2.999284       2.999284       2.999284    7[6-(1,1,6),6-(6,6),25-(7,7,7,7,7,7)]
   271       4.058102       4.058102       4.058102    7[6-(42),25-(7,7,7,7,7,7)]
   272       3.081749       3.081749       3.081749    7[6-(1,1,6),6-(6,6),25-(7,7,7,7,7,7)]
   273       12.85231       12.85231       12.85231    7[6-(1,1,6),6-(1,1,6),25-(7,7,7,7,7,7)]
   274       3.852632       3.852632       3.852632    7[6-(1,1,6),6-(1,1,6),25-(7,7,7,7,7,7)]
   275       5.040872       5.040872       5.040872    7[6-(1,1,6),6-(1,1,6),25-(7,7,7,7,7,7)]
   276       9.422903       9.422903       9.422903    7[6-(42)]
   277       1.518272       1.518272       1.518272    7[6-(1,1,6),6-(6,6),25-(7,7,7,7,7,7)]
   278        13.0157        13.0157        13.0157    7[6-(42)]
   279      11.085916      11.085916      11.085916    7[6-(42),25-(7,7,7,7,7,7)]
   280       6.400119       6.400119       6.400119    7[6-(42),25-(7,7,7,7,7,7)]
   281       4.870718       4.870718       4.870718    7[6-(1,1,6),6-(1,1,6),25-(7,7,7,7,7,7)]
   282       9.609629       9.609629       9.609629    7[6-(6,6),6-(6,6),25-(7,7,7,7,7,7)]
   283       6.648625       6.648625       6.648625    7[6-(1,1,6),6-(6,6),25-(7,7,7,7,7,7)]
   284         3.7195         3.7195         3.7195    7[6-(42)]
   285       8.243987       8.243987       8.243987    7[6-(6,6),6-(6,6),25-(7,7,7,7,7,7)]
   286       5.173205       5.173205       5.173205    7[6-(42),25-(7,7,7,7,7,7)]
   287       7.253565       7.253565       7.253565    7[6-(1,1,6),6-(6,6),25-(7,7,7,7,7,7)]
   288      12.566824      12.566824      12.566824    7[6-(42),25-(7,7,7,7,7,7)]
   289      11.590436      11.590436      11.590436    7[6-(1,1,6),6-(6,6),25-(7,7,7,7,7,7)]
   290       4.343623       4.343623       4.343623    7[6-(1,1,6),6-(1,1,6),25-(7,7,7,7,7,7)]
   291      12.361347      12.361347      12.361347    7[6-(1,1,6),6-(1,1,6),25-(7,7,7,7,7,7)]
   292      13.549566      13.549566      13.549566    7[6-(1,1,6),6-(1,1,6),25-(7,7,7,7,7,7)]
   293       0.914194       0.914194       0.914194    7[6-(42)]
   294      10.026995      10.026995      10.026995    7[6-(1,1,6),6-(6,6),25-(7,7,7,7,7,7)]
   295       4.506999       4.506999       4.506999    7[6-(42)]
   296       2.577235       2.577235       2.577235    7[6-(42),25-(7,7,7,7,7,7)]
   297       2.145807       2.145807       2.145807    7[6-(42),25-(7,7,7,7,7,7)]
