# Supplementary material for: A collection of forcefield precursors for metal–organic frameworks
Source: RSC Adv. 2019 Nov 13;9(63):36492–507. doi: 10.1039/c9ra07327b (PMC9075174; doi:10.1039/c9ra07327b)
Supplement: RA-009-C9RA07327B-s966 [file RA-009-C9RA07327B-s966.txt]

HEFVAR_clean

15.653000    0.000000    0.000000
-0.227810    16.077486    0.000000
-0.227810    -6.111126    14.870767

     1       0.813156       0.813156       0.813156    29[7-(6,6),8-(6),8-(6),8-(6)]
     2       6.489304       6.489304       6.489304    29[8-(29),8-(6),8-(6),8-(6),8-(6)]
     3       6.557724       6.557724       6.557724    29[7-(6,6),8-(6),8-(6),8-(6)]
     4       0.881576       0.881576       0.881576    29[8-(29),8-(6),8-(6),8-(6),8-(6)]
     5      14.384224      14.384224      14.384224    29[7-(6,6),8-(6),8-(6),8-(6)]
     6       8.708076       8.708076       8.708076    29[8-(29),8-(6),8-(6),8-(6),8-(6)]
     7       8.639656       8.639656       8.639656    29[7-(6,6),8-(6),8-(6),8-(6)]
     8      14.315804      14.315804      14.315804    29[8-(29),8-(6),8-(6),8-(6),8-(6)]
     9        3.68544        3.68544        3.68544    29[8-(29),8-(29),8-(6),8-(6)]
    10       11.51194       11.51194       11.51194    29[8-(29),8-(29),8-(6),8-(6)]
    11       2.426023       2.426023       2.426023    1[6-(6,7)]
    12       1.377126       1.377126       1.377126    1[6-(6,6)]
    13       0.765764       0.765764       0.765764    1[6-(6,6)]
    14        1.76104        1.76104        1.76104    1[6-(6,7)]
    15      11.742933      11.742933      11.742933    1[6-(6,7)]
    16      13.250129      13.250129      13.250129    1[6-(6,6)]
    17       0.632622       0.632622       0.632622    1[6-(6,6)]
    18      14.927334      14.927334      14.927334    1[6-(6,7)]
    19      11.986374      11.986374      11.986374    1[6-(6,7)]
    20      13.087878      13.087878      13.087878    1[6-(6,6)]
    21      13.753483      13.753483      13.753483    1[6-(6,6)]
    22       12.54124       12.54124       12.54124    1[6-(6,7)]
    23       4.903722       4.903722       4.903722    1[6-(6,7)]
    24       3.852964       3.852964       3.852964    1[6-(6,6)]
    25       0.281134       0.281134       0.281134    1[6-(6,6)]
    26       1.429653       1.429653       1.429653    1[6-(6,7)]
    27        0.45161        0.45161        0.45161    1[6-(6,7)]
    28       1.344111       1.344111       1.344111    1[6-(6,6)]
    29        4.93513        4.93513        4.93513    1[6-(6,6)]
    30       3.718499       3.718499       3.718499    1[6-(6,7)]
    31       4.944857       4.944857       4.944857    1[6-(6,7)]
    32       5.993754       5.993754       5.993754    1[6-(6,6)]
    33       6.605116       6.605116       6.605116    1[6-(6,6)]
    34        5.60984        5.60984        5.60984    1[6-(6,7)]
    35      11.280947      11.280947      11.280947    1[6-(6,7)]
    36       9.773751       9.773751       9.773751    1[6-(6,6)]
    37       6.738258       6.738258       6.738258    1[6-(6,6)]
    38       8.096546       8.096546       8.096546    1[6-(6,7)]
    39      11.037506      11.037506      11.037506    1[6-(6,7)]
    40       9.936002       9.936002       9.936002    1[6-(6,6)]
    41       9.270397       9.270397       9.270397    1[6-(6,6)]
    42       10.48264       10.48264       10.48264    1[6-(6,7)]
    43       2.467158       2.467158       2.467158    1[6-(6,7)]
    44       3.517916       3.517916       3.517916    1[6-(6,6)]
    45       7.089746       7.089746       7.089746    1[6-(6,6)]
    46       5.941227       5.941227       5.941227    1[6-(6,7)]
    47        6.91927        6.91927        6.91927    1[6-(6,7)]
    48       6.026769       6.026769       6.026769    1[6-(6,6)]
    49        2.43575        2.43575        2.43575    1[6-(6,6)]
    50       3.652381       3.652381       3.652381    1[6-(6,7)]
    51      12.771357      12.771357      12.771357    1[6-(6,7)]
    52      13.820254      13.820254      13.820254    1[6-(6,6)]
    53      14.431616      14.431616      14.431616    1[6-(6,6)]
    54       13.43634       13.43634       13.43634    1[6-(6,7)]
    55       3.454447       3.454447       3.454447    1[6-(6,7)]
    56       1.947251       1.947251       1.947251    1[6-(6,6)]
    57      14.564758      14.564758      14.564758    1[6-(6,6)]
    58       0.270046       0.270046       0.270046    1[6-(6,7)]
    59       3.211006       3.211006       3.211006    1[6-(6,7)]
    60       2.109502       2.109502       2.109502    1[6-(6,6)]
    61       1.443897       1.443897       1.443897    1[6-(6,6)]
    62        2.65614        2.65614        2.65614    1[6-(6,7)]
    63      10.293658      10.293658      10.293658    1[6-(6,7)]
    64      11.344416      11.344416      11.344416    1[6-(6,6)]
    65      14.916246      14.916246      14.916246    1[6-(6,6)]
    66      13.767727      13.767727      13.767727    1[6-(6,7)]
    67       14.74577       14.74577       14.74577    1[6-(6,7)]
    68      13.853269      13.853269      13.853269    1[6-(6,6)]
    69       10.26225       10.26225       10.26225    1[6-(6,6)]
    70      11.478881      11.478881      11.478881    1[6-(6,7)]
    71      10.252523      10.252523      10.252523    1[6-(6,7)]
    72       9.203626       9.203626       9.203626    1[6-(6,6)]
    73       8.592264       8.592264       8.592264    1[6-(6,6)]
    74        9.58754        9.58754        9.58754    1[6-(6,7)]
    75       3.916433       3.916433       3.916433    1[6-(6,7)]
    76       5.423629       5.423629       5.423629    1[6-(6,6)]
    77       8.459122       8.459122       8.459122    1[6-(6,6)]
    78       7.100834       7.100834       7.100834    1[6-(6,7)]
    79       4.159874       4.159874       4.159874    1[6-(6,7)]
    80       5.261378       5.261378       5.261378    1[6-(6,6)]
    81       5.926983       5.926983       5.926983    1[6-(6,6)]
    82        4.71474        4.71474        4.71474    1[6-(6,7)]
    83      12.730222      12.730222      12.730222    1[6-(6,7)]
    84      11.679464      11.679464      11.679464    1[6-(6,6)]
    85       8.107634       8.107634       8.107634    1[6-(6,6)]
    86       9.256153       9.256153       9.256153    1[6-(6,7)]
    87        8.27811        8.27811        8.27811    1[6-(6,7)]
    88       9.170611       9.170611       9.170611    1[6-(6,6)]
    89       12.76163       12.76163       12.76163    1[6-(6,6)]
    90      11.544999      11.544999      11.544999    1[6-(6,7)]
    91       3.148806       3.148806       3.148806    45[7-(6,6),7-(6,6),7-(6,6),7-(6,6),17-(0),17-(0)]
    92       4.222074       4.222074       4.222074    45[7-(6,6),7-(6,6),7-(6,6),7-(6,6),17-(0),17-(0)]
    93      12.048574      12.048574      12.048574    45[7-(6,6),7-(6,6),7-(6,6),7-(6,6),17-(0),17-(0)]
    94      10.975306      10.975306      10.975306    45[7-(6,6),7-(6,6),7-(6,6),7-(6,6),17-(0),17-(0)]
    95       2.129065       2.129065       2.129065    6[1-(0),6-(1,6),7-(6,45)]
    96       1.623051       1.623051       1.623051    6[1-(0),6-(1,7),6-(6,6)]
    97       1.145311       1.145311       1.145311    6[6-(1,6),6-(1,6),6-(8,8)]
    98       1.149315       1.149315       1.149315    6[1-(0),6-(1,7),6-(6,6)]
    99       1.717925       1.717925       1.717925    6[1-(0),6-(1,6),7-(6,45)]
   100       0.429343       0.429343       0.429343    6[6-(6,6),8-(29),8-(29)]
   101      12.681947      12.681947      12.681947    6[1-(0),6-(1,6),7-(6,45)]
   102       13.43467       13.43467       13.43467    6[1-(0),6-(1,7),6-(6,6)]
   103      14.811239      14.811239      14.811239    6[6-(1,6),6-(1,6),6-(8,8)]
   104      -0.298337      -0.298337      -0.298337    6[1-(0),6-(1,7),6-(6,6)]
   105      14.541957      14.541957      14.541957    6[1-(0),6-(1,6),7-(6,45)]
   106       0.311229       0.311229       0.311229    6[6-(6,6),8-(0),8-(29)]
   107      12.320763      12.320763      12.320763    6[1-(0),6-(1,6),7-(6,45)]
   108      12.974097      12.974097      12.974097    6[1-(0),6-(1,7),6-(6,6)]
   109      13.464314      13.464314      13.464314    6[6-(1,6),6-(1,6),6-(8,8)]
   110      13.360313      13.360313      13.360313    6[1-(0),6-(1,7),6-(6,6)]
   111       12.65654       12.65654       12.65654    6[1-(0),6-(1,6),7-(6,45)]
   112      14.067484      14.067484      14.067484    6[6-(6,6),8-(0),8-(29)]
   113       3.956123       3.956123       3.956123    6[1-(0),6-(1,6),7-(6,45)]
   114       3.335419       3.335419       3.335419    6[1-(0),6-(1,7),6-(6,6)]
   115         1.9668         1.9668         1.9668    6[6-(1,6),6-(1,6),6-(8,8)]
   116       1.231909       1.231909       1.231909    6[1-(0),6-(1,7),6-(6,6)]
   117       1.922671       1.922671       1.922671    6[1-(0),6-(1,6),7-(6,45)]
   118       1.205053       1.205053       1.205053    6[6-(6,6),8-(29),8-(29)]
   119       1.372097       1.372097       1.372097    6[1-(0),6-(1,6),7-(6,29)]
   120       2.035096       2.035096       2.035096    6[1-(0),6-(1,7),6-(6,6)]
   121         3.1277         3.1277         3.1277    6[6-(1,6),6-(1,6),6-(8,8)]
   122       4.008837       4.008837       4.008837    6[1-(0),6-(1,7),6-(6,6)]
   123       3.272816       3.272816       3.272816    6[1-(0),6-(1,6),7-(6,29)]
   124       3.901256       3.901256       3.901256    6[6-(6,6),8-(29),8-(29)]
   125       5.241815       5.241815       5.241815    6[1-(0),6-(1,6),7-(6,45)]
   126       5.747829       5.747829       5.747829    6[1-(0),6-(1,7),6-(6,6)]
   127       6.225569       6.225569       6.225569    6[6-(1,6),6-(1,6),6-(8,8)]
   128       6.221565       6.221565       6.221565    6[1-(0),6-(1,7),6-(6,6)]
   129       5.652955       5.652955       5.652955    6[1-(0),6-(1,6),7-(6,45)]
   130       6.941537       6.941537       6.941537    6[6-(6,6),8-(29),8-(29)]
   131      10.341933      10.341933      10.341933    6[1-(0),6-(1,6),7-(6,45)]
   132        9.58921        9.58921        9.58921    6[1-(0),6-(1,7),6-(6,6)]
   133       8.212641       8.212641       8.212641    6[6-(1,6),6-(1,6),6-(8,8)]
   134       7.669217       7.669217       7.669217    6[1-(0),6-(1,7),6-(6,6)]
   135       8.481923       8.481923       8.481923    6[1-(0),6-(1,6),7-(6,45)]
   136       7.059651       7.059651       7.059651    6[6-(6,6),8-(0),8-(29)]
   137      10.703117      10.703117      10.703117    6[1-(0),6-(1,6),7-(6,45)]
   138      10.049783      10.049783      10.049783    6[1-(0),6-(1,7),6-(6,6)]
   139       9.559566       9.559566       9.559566    6[6-(1,6),6-(1,6),6-(8,8)]
   140       9.663567       9.663567       9.663567    6[1-(0),6-(1,7),6-(6,6)]
   141       10.36734       10.36734       10.36734    6[1-(0),6-(1,6),7-(6,45)]
   142       8.956396       8.956396       8.956396    6[6-(6,6),8-(0),8-(29)]
   143       3.414757       3.414757       3.414757    6[1-(0),6-(1,6),7-(6,45)]
   144       4.035461       4.035461       4.035461    6[1-(0),6-(1,7),6-(6,6)]
   145        5.40408        5.40408        5.40408    6[6-(1,6),6-(1,6),6-(8,8)]
   146       6.138971       6.138971       6.138971    6[1-(0),6-(1,7),6-(6,6)]
   147       5.448209       5.448209       5.448209    6[1-(0),6-(1,6),7-(6,45)]
   148       6.165827       6.165827       6.165827    6[6-(6,6),8-(29),8-(29)]
   149       5.998783       5.998783       5.998783    6[1-(0),6-(1,6),7-(6,29)]
   150       5.563594       5.563594       5.563594    6[1-(0),6-(1,7),6-(6,6)]
   151        4.24318        4.24318        4.24318    6[6-(1,6),6-(1,6),6-(8,8)]
   152       3.362043       3.362043       3.362043    6[1-(0),6-(1,7),6-(6,6)]
   153       4.098064       4.098064       4.098064    6[1-(0),6-(1,6),7-(6,29)]
   154       3.469624       3.469624       3.469624    6[6-(6,6),8-(29),8-(29)]
   155      13.068315      13.068315      13.068315    6[1-(0),6-(1,6),7-(6,45)]
   156      13.574329      13.574329      13.574329    6[1-(0),6-(1,7),6-(6,6)]
   157      14.052069      14.052069      14.052069    6[6-(1,6),6-(1,6),6-(8,8)]
   158      14.048065      14.048065      14.048065    6[1-(0),6-(1,7),6-(6,6)]
   159      13.479455      13.479455      13.479455    6[1-(0),6-(1,6),7-(6,45)]
   160      14.768037      14.768037      14.768037    6[6-(6,6),8-(29),8-(29)]
   161       2.515433       2.515433       2.515433    6[1-(0),6-(1,6),7-(6,45)]
   162        1.76271        1.76271        1.76271    6[1-(0),6-(1,7),6-(6,6)]
   163       0.386141       0.386141       0.386141    6[6-(1,6),6-(1,6),6-(8,8)]
   164      15.495717      15.495717      15.495717    6[1-(0),6-(1,7),6-(6,6)]
   165       0.655423       0.655423       0.655423    6[1-(0),6-(1,6),7-(6,45)]
   166      14.886151      14.886151      14.886151    6[6-(6,6),8-(0),8-(29)]
   167       2.876617       2.876617       2.876617    6[1-(0),6-(1,6),7-(6,45)]
   168       2.223283       2.223283       2.223283    6[1-(0),6-(1,7),6-(6,6)]
   169       1.733066       1.733066       1.733066    6[6-(1,6),6-(1,6),6-(8,8)]
   170       1.837067       1.837067       1.837067    6[1-(0),6-(1,7),6-(6,6)]
   171        2.54084        2.54084        2.54084    6[1-(0),6-(1,6),7-(6,45)]
   172       1.129896       1.129896       1.129896    6[6-(6,6),8-(0),8-(29)]
   173      11.241257      11.241257      11.241257    6[1-(0),6-(1,6),7-(6,45)]
   174      11.861961      11.861961      11.861961    6[1-(0),6-(1,7),6-(6,6)]
   175       13.23058       13.23058       13.23058    6[6-(1,6),6-(1,6),6-(8,8)]
   176      13.965471      13.965471      13.965471    6[1-(0),6-(1,7),6-(6,6)]
   177      13.274709      13.274709      13.274709    6[1-(0),6-(1,6),7-(6,45)]
   178      13.992327      13.992327      13.992327    6[6-(6,6),8-(29),8-(29)]
   179      13.825283      13.825283      13.825283    6[1-(0),6-(1,6),7-(6,29)]
   180      13.390094      13.390094      13.390094    6[1-(0),6-(1,7),6-(6,6)]
   181       12.06968       12.06968       12.06968    6[6-(1,6),6-(1,6),6-(8,8)]
   182      11.188543      11.188543      11.188543    6[1-(0),6-(1,7),6-(6,6)]
   183      11.924564      11.924564      11.924564    6[1-(0),6-(1,6),7-(6,29)]
   184      11.296124      11.296124      11.296124    6[6-(6,6),8-(29),8-(29)]
   185       9.955565       9.955565       9.955565    6[1-(0),6-(1,6),7-(6,45)]
   186       9.449551       9.449551       9.449551    6[1-(0),6-(1,7),6-(6,6)]
   187       8.971811       8.971811       8.971811    6[6-(1,6),6-(1,6),6-(8,8)]
   188       8.975815       8.975815       8.975815    6[1-(0),6-(1,7),6-(6,6)]
   189       9.544425       9.544425       9.544425    6[1-(0),6-(1,6),7-(6,45)]
   190       8.255843       8.255843       8.255843    6[6-(6,6),8-(29),8-(29)]
   191       4.855447       4.855447       4.855447    6[1-(0),6-(1,6),7-(6,45)]
   192        5.60817        5.60817        5.60817    6[1-(0),6-(1,7),6-(6,6)]
   193       6.984739       6.984739       6.984739    6[6-(1,6),6-(1,6),6-(8,8)]
   194       7.528163       7.528163       7.528163    6[1-(0),6-(1,7),6-(6,6)]
   195       6.715457       6.715457       6.715457    6[1-(0),6-(1,6),7-(6,45)]
   196       8.137729       8.137729       8.137729    6[6-(6,6),8-(0),8-(29)]
   197       4.494263       4.494263       4.494263    6[1-(0),6-(1,6),7-(6,45)]
   198       5.147597       5.147597       5.147597    6[1-(0),6-(1,7),6-(6,6)]
   199       5.637814       5.637814       5.637814    6[6-(1,6),6-(1,6),6-(8,8)]
   200       5.533813       5.533813       5.533813    6[1-(0),6-(1,7),6-(6,6)]
   201        4.83004        4.83004        4.83004    6[1-(0),6-(1,6),7-(6,45)]
   202       6.240984       6.240984       6.240984    6[6-(6,6),8-(0),8-(29)]
   203      11.782623      11.782623      11.782623    6[1-(0),6-(1,6),7-(6,45)]
   204      11.161919      11.161919      11.161919    6[1-(0),6-(1,7),6-(6,6)]
   205         9.7933         9.7933         9.7933    6[6-(1,6),6-(1,6),6-(8,8)]
   206       9.058409       9.058409       9.058409    6[1-(0),6-(1,7),6-(6,6)]
   207       9.749171       9.749171       9.749171    6[1-(0),6-(1,6),7-(6,45)]
   208       9.031553       9.031553       9.031553    6[6-(6,6),8-(29),8-(29)]
   209       9.198597       9.198597       9.198597    6[1-(0),6-(1,6),7-(6,29)]
   210       9.861596       9.861596       9.861596    6[1-(0),6-(1,7),6-(6,6)]
   211        10.9542        10.9542        10.9542    6[6-(1,6),6-(1,6),6-(8,8)]
   212      11.835337      11.835337      11.835337    6[1-(0),6-(1,7),6-(6,6)]
   213      11.099316      11.099316      11.099316    6[1-(0),6-(1,6),7-(6,29)]
   214      11.727756      11.727756      11.727756    6[6-(6,6),8-(29),8-(29)]
   215       2.212473       2.212473       2.212473    7[6-(1,6),6-(1,6),45-(7,7,7,17,17)]
   216      13.219429      13.219429      13.219429    7[6-(1,6),6-(1,6),45-(7,7,7,17,17)]
   217       12.14137       12.14137       12.14137    7[6-(1,6),6-(1,6),45-(7,7,7,17,17)]
   218       3.277446       3.277446       3.277446    7[6-(1,6),6-(1,6),45-(7,7,7,17,17)]
   219       1.981869       1.981869       1.981869    7[6-(1,6),6-(1,6),29-(8,8,8)]
   220       5.158407       5.158407       5.158407    7[6-(1,6),6-(1,6),45-(7,7,7,17,17)]
   221       9.804451       9.804451       9.804451    7[6-(1,6),6-(1,6),45-(7,7,7,17,17)]
   222       10.88251       10.88251       10.88251    7[6-(1,6),6-(1,6),45-(7,7,7,17,17)]
   223       4.093434       4.093434       4.093434    7[6-(1,6),6-(1,6),45-(7,7,7,17,17)]
   224       5.389011       5.389011       5.389011    7[6-(1,6),6-(1,6),29-(8,8,8)]
   225      12.984907      12.984907      12.984907    7[6-(1,6),6-(1,6),45-(7,7,7,17,17)]
   226       1.977951       1.977951       1.977951    7[6-(1,6),6-(1,6),45-(7,7,7,17,17)]
   227        3.05601        3.05601        3.05601    7[6-(1,6),6-(1,6),45-(7,7,7,17,17)]
   228      11.919934      11.919934      11.919934    7[6-(1,6),6-(1,6),45-(7,7,7,17,17)]
   229      13.215511      13.215511      13.215511    7[6-(1,6),6-(1,6),29-(8,8,8)]
   230      10.038973      10.038973      10.038973    7[6-(1,6),6-(1,6),45-(7,7,7,17,17)]
   231       5.392929       5.392929       5.392929    7[6-(1,6),6-(1,6),45-(7,7,7,17,17)]
   232        4.31487        4.31487        4.31487    7[6-(1,6),6-(1,6),45-(7,7,7,17,17)]
   233      11.103946      11.103946      11.103946    7[6-(1,6),6-(1,6),45-(7,7,7,17,17)]
   234       9.808369       9.808369       9.808369    7[6-(1,6),6-(1,6),29-(8,8,8)]
   235       4.748289       4.748289       4.748289    17[45-(7,7,7,7,17)]
   236       1.559424       1.559424       1.559424    17[45-(7,7,7,7,17)]
   237       2.622591       2.622591       2.622591    17[45-(7,7,7,7,17)]
   238       5.811456       5.811456       5.811456    17[45-(7,7,7,7,17)]
   239      10.449091      10.449091      10.449091    17[45-(7,7,7,7,17)]
   240      13.637956      13.637956      13.637956    17[45-(7,7,7,7,17)]
   241      12.574789      12.574789      12.574789    17[45-(7,7,7,7,17)]
   242       9.385924       9.385924       9.385924    17[45-(7,7,7,7,17)]
   243      15.148597      15.148597      15.148597    8[6-(6,8),29-(8,8,8,8)]
   244       1.000386       1.000386       1.000386    8[6-(6,8),29-(7,8,8)]
   245       15.39483       15.39483       15.39483    8[6-(6,8),29-(7,8,8)]
   246       1.493746       1.493746       1.493746    8[6-(6,8)]
   247      13.582731      13.582731      13.582731    8[6-(6,8),29-(8,8,8,8)]
   248      14.968951      14.968951      14.968951    8[6-(6,8)]
   249         1.7242         1.7242         1.7242    8[6-(6,8),29-(7,8,8)]
   250       0.135051       0.135051       0.135051    8[6-(6,8),29-(8,8,8,8)]
   251       5.022938       5.022938       5.022938    8[6-(6,8),29-(8,8,8,8)]
   252       3.273949       3.273949       3.273949    8[6-(6,8),29-(8,8,8)]
   253       5.495707       5.495707       5.495707    8[29-(8,8,8),29-(8,8,8,8)]
   254       7.875283       7.875283       7.875283    8[6-(6,8),29-(8,8,8,8)]
   255       6.370494       6.370494       6.370494    8[6-(6,8),29-(7,8,8)]
   256        7.62905        7.62905        7.62905    8[6-(6,8),29-(7,8,8)]
   257       5.877134       5.877134       5.877134    8[6-(6,8)]
   258       9.441149       9.441149       9.441149    8[6-(6,8),29-(8,8,8,8)]
   259       8.054929       8.054929       8.054929    8[6-(6,8)]
   260        5.64668        5.64668        5.64668    8[6-(6,8),29-(7,8,8)]
   261       7.235829       7.235829       7.235829    8[6-(6,8),29-(8,8,8,8)]
   262       2.347942       2.347942       2.347942    8[6-(6,8),29-(8,8,8,8)]
   263       4.096931       4.096931       4.096931    8[6-(6,8),29-(8,8,8)]
   264       1.875173       1.875173       1.875173    8[29-(8,8,8),29-(8,8,8,8)]
   265       0.048783       0.048783       0.048783    8[6-(6,8),29-(8,8,8,8)]
   266      14.196994      14.196994      14.196994    8[6-(6,8),29-(7,8,8)]
   267       -0.19745       -0.19745       -0.19745    8[6-(6,8),29-(7,8,8)]
   268      13.703634      13.703634      13.703634    8[6-(6,8)]
   269       1.614649       1.614649       1.614649    8[6-(6,8),29-(8,8,8,8)]
   270       0.228429       0.228429       0.228429    8[6-(6,8)]
   271       13.47318       13.47318       13.47318    8[6-(6,8),29-(7,8,8)]
   272      15.062329      15.062329      15.062329    8[6-(6,8),29-(8,8,8,8)]
   273      10.174442      10.174442      10.174442    8[6-(6,8),29-(8,8,8,8)]
   274      11.923431      11.923431      11.923431    8[6-(6,8),29-(8,8,8)]
   275       9.701673       9.701673       9.701673    8[29-(8,8,8),29-(8,8,8,8)]
   276       7.322097       7.322097       7.322097    8[6-(6,8),29-(8,8,8,8)]
   277       8.826886       8.826886       8.826886    8[6-(6,8),29-(7,8,8)]
   278        7.56833        7.56833        7.56833    8[6-(6,8),29-(7,8,8)]
   279       9.320246       9.320246       9.320246    8[6-(6,8)]
   280       5.756231       5.756231       5.756231    8[6-(6,8),29-(8,8,8,8)]
   281       7.142451       7.142451       7.142451    8[6-(6,8)]
   282         9.5507         9.5507         9.5507    8[6-(6,8),29-(7,8,8)]
   283       7.961551       7.961551       7.961551    8[6-(6,8),29-(8,8,8,8)]
   284      12.849438      12.849438      12.849438    8[6-(6,8),29-(8,8,8,8)]
   285      11.100449      11.100449      11.100449    8[6-(6,8),29-(8,8,8)]
   286      13.322207      13.322207      13.322207    8[29-(8,8,8),29-(8,8,8,8)]
