# Supplementary material for: A collection of forcefield precursors for metal–organic frameworks
Source: RSC Adv. 2019 Nov 13;9(63):36492–507. doi: 10.1039/c9ra07327b (PMC9075174; doi:10.1039/c9ra07327b)
Supplement: RA-009-C9RA07327B-s967 [file RA-009-C9RA07327B-s967.txt]

HEGJUZ_clean

14.608000    0.000000    0.000000
0.000000    18.041000    0.000000
-0.002164    0.000000    24.803000

     1       7.881659       7.881659       7.881659    30[7-(6,6),8-(6),8-(6),8-(6)]
     2       7.392878       7.392878       7.392878    30[8-(6),8-(6),8-(6),8-(6),8-(6),8-(6)]
     3       6.843031       6.843031       6.843031    30[7-(6,6),8-(6),8-(6),8-(6)]
     4       0.578741       0.578741       0.578741    30[7-(6,6),8-(6),8-(6),8-(6)]
     5        0.08996        0.08996        0.08996    30[8-(6),8-(6),8-(6),8-(6),8-(6),8-(6)]
     6      14.148113      14.148113      14.148113    30[7-(6,6),8-(6),8-(6),8-(6)]
     7      14.027095      14.027095      14.027095    30[7-(6,6),8-(6),8-(6),8-(6)]
     8      14.515876      14.515876      14.515876    30[8-(6),8-(6),8-(6),8-(6),8-(6),8-(6)]
     9       0.457723       0.457723       0.457723    30[7-(6,6),8-(6),8-(6),8-(6)]
    10       6.724177       6.724177       6.724177    30[7-(6,6),8-(6),8-(6),8-(6)]
    11       7.212958       7.212958       7.212958    30[8-(6),8-(6),8-(6),8-(6),8-(6),8-(6)]
    12       7.762805       7.762805       7.762805    30[7-(6,6),8-(6),8-(6),8-(6)]
    13       7.097487       7.097487       7.097487    1[6-(6,7)]
    14       6.822852       6.822852       6.822852    1[6-(6,6)]
    15       8.120379       8.120379       8.120379    1[6-(6,6)]
    16       8.351178       8.351178       8.351178    1[6-(6,7)]
    17       7.651132       7.651132       7.651132    1[6-(6,7)]
    18       7.949132       7.949132       7.949132    1[6-(6,6)]
    19       6.532487       6.532487       6.532487    1[6-(6,6)]
    20       6.265155       6.265155       6.265155    1[6-(6,7)]
    21      12.163771      12.163771      12.163771    1[6-(6,6)]
    22       14.35644       14.35644       14.35644    1[6-(6,6)]
    23      13.148212      13.148212      13.148212    1[6-(6,6)]
    24      10.955543      10.955543      10.955543    1[6-(6,6)]
    25       0.280099       0.280099       0.280099    1[6-(6,6)]
    26        2.44209        2.44209        2.44209    1[6-(6,6)]
    27       3.878083       3.878083       3.878083    1[6-(6,6)]
    28       1.716083       1.716083       1.716083    1[6-(6,6)]
    29       5.475863       5.475863       5.475863    1[6-(6,6)]
    30       4.177746       4.177746       4.177746    1[6-(6,6)]
    31       3.821331       3.821331       3.821331    1[6-(6,6)]
    32       5.052256       5.052256       5.052256    1[6-(6,6)]
    33       2.287375       2.287375       2.287375    1[6-(6,6)]
    34       1.144852       1.144852       1.144852    1[6-(6,6)]
    35       2.640623       2.640623       2.640623    1[6-(6,6)]
    36       3.686737       3.686737       3.686737    1[6-(6,6)]
    37       4.903787       4.903787       4.903787    1[6-(6,6)]
    38       3.511807       3.511807       3.511807    1[6-(6,6)]
    39        5.05305        5.05305        5.05305    1[6-(6,6)]
    40       6.393897       6.393897       6.393897    1[6-(6,6)]
    41       3.257813       3.257813       3.257813    1[6-(6,6)]
    42       1.915503       1.915503       1.915503    1[6-(6,6)]
    43       1.779663       1.779663       1.779663    1[6-(6,6)]
    44       3.162877       3.162877       3.162877    1[6-(6,6)]
    45      14.402569      14.402569      14.402569    1[6-(6,7)]
    46      14.127934      14.127934      14.127934    1[6-(6,6)]
    47       0.817461       0.817461       0.817461    1[6-(6,6)]
    48        1.04826        1.04826        1.04826    1[6-(6,7)]
    49       0.348214       0.348214       0.348214    1[6-(6,7)]
    50       0.646214       0.646214       0.646214    1[6-(6,6)]
    51      13.837569      13.837569      13.837569    1[6-(6,6)]
    52      13.570237      13.570237      13.570237    1[6-(6,7)]
    53       4.860853       4.860853       4.860853    1[6-(6,6)]
    54       7.053522       7.053522       7.053522    1[6-(6,6)]
    55       5.845294       5.845294       5.845294    1[6-(6,6)]
    56       3.652625       3.652625       3.652625    1[6-(6,6)]
    57       7.585181       7.585181       7.585181    1[6-(6,6)]
    58       9.747172       9.747172       9.747172    1[6-(6,6)]
    59      11.183165      11.183165      11.183165    1[6-(6,6)]
    60       9.021165       9.021165       9.021165    1[6-(6,6)]
    61      12.780945      12.780945      12.780945    1[6-(6,6)]
    62      11.480664      11.480664      11.480664    1[6-(6,6)]
    63      11.124249      11.124249      11.124249    1[6-(6,6)]
    64      12.357338      12.357338      12.357338    1[6-(6,6)]
    65       9.590293       9.590293       9.590293    1[6-(6,6)]
    66        8.44777        8.44777        8.44777    1[6-(6,6)]
    67       9.943541       9.943541       9.943541    1[6-(6,6)]
    68      10.989655      10.989655      10.989655    1[6-(6,6)]
    69      12.208869      12.208869      12.208869    1[6-(6,6)]
    70      10.816889      10.816889      10.816889    1[6-(6,6)]
    71      12.358132      12.358132      12.358132    1[6-(6,6)]
    72      13.698979      13.698979      13.698979    1[6-(6,6)]
    73      10.562895      10.562895      10.562895    1[6-(6,6)]
    74       9.218421       9.218421       9.218421    1[6-(6,6)]
    75       9.082581       9.082581       9.082581    1[6-(6,6)]
    76      10.467959      10.467959      10.467959    1[6-(6,6)]
    77       0.203267       0.203267       0.203267    1[6-(6,7)]
    78       0.477902       0.477902       0.477902    1[6-(6,6)]
    79      13.788375      13.788375      13.788375    1[6-(6,6)]
    80      13.557576      13.557576      13.557576    1[6-(6,7)]
    81      14.257622      14.257622      14.257622    1[6-(6,7)]
    82      13.959622      13.959622      13.959622    1[6-(6,6)]
    83       0.768267       0.768267       0.768267    1[6-(6,6)]
    84       1.035599       1.035599       1.035599    1[6-(6,7)]
    85       9.744983       9.744983       9.744983    1[6-(6,6)]
    86       7.552314       7.552314       7.552314    1[6-(6,6)]
    87       8.760542       8.760542       8.760542    1[6-(6,6)]
    88      10.953211      10.953211      10.953211    1[6-(6,6)]
    89       7.020655       7.020655       7.020655    1[6-(6,6)]
    90       4.858664       4.858664       4.858664    1[6-(6,6)]
    91       3.422671       3.422671       3.422671    1[6-(6,6)]
    92       5.584671       5.584671       5.584671    1[6-(6,6)]
    93       1.824891       1.824891       1.824891    1[6-(6,6)]
    94       3.125172       3.125172       3.125172    1[6-(6,6)]
    95       3.481587       3.481587       3.481587    1[6-(6,6)]
    96       2.248498       2.248498       2.248498    1[6-(6,6)]
    97       5.015543       5.015543       5.015543    1[6-(6,6)]
    98       6.158066       6.158066       6.158066    1[6-(6,6)]
    99       4.662295       4.662295       4.662295    1[6-(6,6)]
   100       3.616181       3.616181       3.616181    1[6-(6,6)]
   101       2.396967       2.396967       2.396967    1[6-(6,6)]
   102       3.788947       3.788947       3.788947    1[6-(6,6)]
   103       2.247704       2.247704       2.247704    1[6-(6,6)]
   104       0.906857       0.906857       0.906857    1[6-(6,6)]
   105       4.042941       4.042941       4.042941    1[6-(6,6)]
   106       5.387415       5.387415       5.387415    1[6-(6,6)]
   107       5.523255       5.523255       5.523255    1[6-(6,6)]
   108       4.137877       4.137877       4.137877    1[6-(6,6)]
   109       7.508349       7.508349       7.508349    1[6-(6,7)]
   110       7.782984       7.782984       7.782984    1[6-(6,6)]
   111       6.485457       6.485457       6.485457    1[6-(6,6)]
   112       6.254658       6.254658       6.254658    1[6-(6,7)]
   113       6.954704       6.954704       6.954704    1[6-(6,7)]
   114       6.656704       6.656704       6.656704    1[6-(6,6)]
   115       8.073349       8.073349       8.073349    1[6-(6,6)]
   116       8.340681       8.340681       8.340681    1[6-(6,7)]
   117       2.442065       2.442065       2.442065    1[6-(6,6)]
   118       0.249396       0.249396       0.249396    1[6-(6,6)]
   119       1.457624       1.457624       1.457624    1[6-(6,6)]
   120       3.650293       3.650293       3.650293    1[6-(6,6)]
   121      14.325737      14.325737      14.325737    1[6-(6,6)]
   122      12.163746      12.163746      12.163746    1[6-(6,6)]
   123      10.727753      10.727753      10.727753    1[6-(6,6)]
   124      12.889753      12.889753      12.889753    1[6-(6,6)]
   125       9.129973       9.129973       9.129973    1[6-(6,6)]
   126       10.42809       10.42809       10.42809    1[6-(6,6)]
   127      10.784505      10.784505      10.784505    1[6-(6,6)]
   128        9.55358        9.55358        9.55358    1[6-(6,6)]
   129      12.318461      12.318461      12.318461    1[6-(6,6)]
   130      13.460984      13.460984      13.460984    1[6-(6,6)]
   131      11.965213      11.965213      11.965213    1[6-(6,6)]
   132      10.919099      10.919099      10.919099    1[6-(6,6)]
   133       9.702049       9.702049       9.702049    1[6-(6,6)]
   134      11.094029      11.094029      11.094029    1[6-(6,6)]
   135       9.552786       9.552786       9.552786    1[6-(6,6)]
   136       8.211939       8.211939       8.211939    1[6-(6,6)]
   137      11.348023      11.348023      11.348023    1[6-(6,6)]
   138      12.690333      12.690333      12.690333    1[6-(6,6)]
   139      12.826173      12.826173      12.826173    1[6-(6,6)]
   140      11.442959      11.442959      11.442959    1[6-(6,6)]
   141       7.313752       7.313752       7.313752    6[1-(0),6-(1,6),7-(6,30)]
   142       7.136993       7.136993       7.136993    6[1-(0),6-(1,7),6-(6,6)]
   143       7.432174       7.432174       7.432174    6[6-(1,6),6-(1,6),6-(6,6)]
   144       7.904111       7.904111       7.904111    6[1-(0),6-(1,7),6-(6,6)]
   145       8.045804       8.045804       8.045804    6[1-(0),6-(1,6),7-(6,30)]
   146       7.423314       7.423314       7.423314    6[1-(0),6-(1,6),7-(6,30)]
   147       7.600068       7.600068       7.600068    6[1-(0),6-(1,7),6-(6,6)]
   148       7.262721       7.262721       7.262721    6[6-(1,6),6-(1,6),6-(6,6)]
   149       6.764686       6.764686       6.764686    6[1-(0),6-(1,7),6-(6,6)]
   150       6.614219       6.614219       6.614219    6[1-(0),6-(1,6),7-(6,30)]
   151       9.950577       9.950577       9.950577    6[6-(6,6),8-(30),8-(30)]
   152      11.348571      11.348571      11.348571    6[6-(1,6),6-(1,6),6-(8,8)]
   153      12.360951      12.360951      12.360951    6[1-(0),6-(1,6),6-(6,6)]
   154      13.668373      13.668373      13.668373    6[1-(0),6-(1,6),6-(6,6)]
   155      13.976563      13.976563      13.976563    6[6-(1,6),6-(1,6),6-(6,6)]
   156      12.952494      12.952494      12.952494    6[1-(0),6-(1,6),6-(6,6)]
   157      11.645072      11.645072      11.645072    6[1-(0),6-(1,6),6-(6,6)]
   158       0.766557       0.766557       0.766557    6[6-(1,6),6-(1,6),6-(6,6)]
   159       1.010505       1.010505       1.010505    6[1-(0),6-(1,6),6-(6,6)]
   160       2.294552       2.294552       2.294552    6[1-(0),6-(1,6),6-(6,6)]
   161       3.375552       3.375552       3.375552    6[6-(1,6),6-(1,6),6-(8,8)]
   162       3.144752       3.144752       3.144752    6[1-(0),6-(1,6),6-(6,6)]
   163        1.85632        1.85632        1.85632    6[1-(0),6-(1,6),6-(6,6)]
   164       4.780844       4.780844       4.780844    6[6-(6,6),8-(30),8-(30)]
   165       6.219546       6.219546       6.219546    6[6-(6,6),8-(30),8-(30)]
   166       5.379478       5.379478       5.379478    6[6-(1,6),6-(1,6),6-(8,8)]
   167       5.128866       5.128866       5.128866    6[1-(0),6-(1,6),6-(6,6)]
   168       4.369149       4.369149       4.369149    6[1-(0),6-(1,6),6-(6,6)]
   169       3.876813       3.876813       3.876813    6[6-(1,6),6-(1,6),6-(6,6)]
   170       4.145659       4.145659       4.145659    6[1-(0),6-(1,6),6-(6,6)]
   171       4.887146       4.887146       4.887146    6[1-(0),6-(1,6),6-(6,6)]
   172       3.124389       3.124389       3.124389    6[6-(1,6),6-(1,6),6-(6,6)]
   173       2.353057       2.353057       2.353057    6[1-(0),6-(1,6),6-(6,6)]
   174        1.67514        1.67514        1.67514    6[1-(0),6-(1,6),6-(6,6)]
   175       1.777318       1.777318       1.777318    6[6-(1,6),6-(1,6),6-(8,8)]
   176       2.551569       2.551569       2.551569    6[1-(0),6-(1,6),6-(6,6)]
   177       3.194428       3.194428       3.194428    6[1-(0),6-(1,6),6-(6,6)]
   178       1.113998       1.113998       1.113998    6[6-(6,6),8-(30),8-(30)]
   179       6.674202       6.674202       6.674202    6[6-(6,6),8-(30),8-(30)]
   180       5.806592       5.806592       5.806592    6[6-(1,6),6-(1,6),6-(8,8)]
   181       4.934517       4.934517       4.934517    6[1-(0),6-(1,6),6-(6,6)]
   182       4.115105       4.115105       4.115105    6[1-(0),6-(1,6),6-(6,6)]
   183       4.173617       4.173617       4.173617    6[6-(1,6),6-(1,6),6-(6,6)]
   184       5.020859       5.020859       5.020859    6[1-(0),6-(1,6),6-(6,6)]
   185       5.830043       5.830043       5.830043    6[1-(0),6-(1,6),6-(6,6)]
   186       3.330842       3.330842       3.330842    6[6-(1,6),6-(1,6),6-(6,6)]
   187       2.958385       2.958385       2.958385    6[1-(0),6-(1,6),6-(6,6)]
   188       2.152121       2.152121       2.152121    6[1-(0),6-(1,6),6-(6,6)]
   189       1.690562       1.690562       1.690562    6[6-(1,6),6-(1,6),6-(8,8)]
   190        2.07909        2.07909        2.07909    6[1-(0),6-(1,6),6-(6,6)]
   191        2.89558        2.89558        2.89558    6[1-(0),6-(1,6),6-(6,6)]
   192       0.774743       0.774743       0.774743    6[6-(6,6),8-(30),8-(30)]
   193       0.010834       0.010834       0.010834    6[1-(0),6-(1,6),7-(6,30)]
   194      14.442075      14.442075      14.442075    6[1-(0),6-(1,7),6-(6,6)]
   195       0.129256       0.129256       0.129256    6[6-(1,6),6-(1,6),6-(6,6)]
   196       0.601193       0.601193       0.601193    6[1-(0),6-(1,7),6-(6,6)]
   197       0.742886       0.742886       0.742886    6[1-(0),6-(1,6),7-(6,30)]
   198       0.120396       0.120396       0.120396    6[1-(0),6-(1,6),7-(6,30)]
   199        0.29715        0.29715        0.29715    6[1-(0),6-(1,7),6-(6,6)]
   200      14.567803      14.567803      14.567803    6[6-(1,6),6-(1,6),6-(6,6)]
   201      14.069768      14.069768      14.069768    6[1-(0),6-(1,7),6-(6,6)]
   202      13.919301      13.919301      13.919301    6[1-(0),6-(1,6),7-(6,30)]
   203       2.647659       2.647659       2.647659    6[6-(6,6),8-(30),8-(30)]
   204       4.045653       4.045653       4.045653    6[6-(1,6),6-(1,6),6-(8,8)]
   205       5.058033       5.058033       5.058033    6[1-(0),6-(1,6),6-(6,6)]
   206       6.365455       6.365455       6.365455    6[1-(0),6-(1,6),6-(6,6)]
   207       6.673645       6.673645       6.673645    6[6-(1,6),6-(1,6),6-(6,6)]
   208       5.649576       5.649576       5.649576    6[1-(0),6-(1,6),6-(6,6)]
   209       4.342154       4.342154       4.342154    6[1-(0),6-(1,6),6-(6,6)]
   210       8.071639       8.071639       8.071639    6[6-(1,6),6-(1,6),6-(6,6)]
   211       8.315587       8.315587       8.315587    6[1-(0),6-(1,6),6-(6,6)]
   212       9.599634       9.599634       9.599634    6[1-(0),6-(1,6),6-(6,6)]
   213      10.680634      10.680634      10.680634    6[6-(1,6),6-(1,6),6-(8,8)]
   214      10.449834      10.449834      10.449834    6[1-(0),6-(1,6),6-(6,6)]
   215       9.161402       9.161402       9.161402    6[1-(0),6-(1,6),6-(6,6)]
   216      12.085926      12.085926      12.085926    6[6-(6,6),8-(30),8-(30)]
   217      13.524628      13.524628      13.524628    6[6-(6,6),8-(30),8-(30)]
   218       12.68456       12.68456       12.68456    6[6-(1,6),6-(1,6),6-(8,8)]
   219      12.431784      12.431784      12.431784    6[1-(0),6-(1,6),6-(6,6)]
   220      11.672067      11.672067      11.672067    6[1-(0),6-(1,6),6-(6,6)]
   221      11.179731      11.179731      11.179731    6[6-(1,6),6-(1,6),6-(6,6)]
   222      11.448577      11.448577      11.448577    6[1-(0),6-(1,6),6-(6,6)]
   223      12.192228      12.192228      12.192228    6[1-(0),6-(1,6),6-(6,6)]
   224      10.427307      10.427307      10.427307    6[6-(1,6),6-(1,6),6-(6,6)]
   225       9.655975       9.655975       9.655975    6[1-(0),6-(1,6),6-(6,6)]
   226       8.978058       8.978058       8.978058    6[1-(0),6-(1,6),6-(6,6)]
   227       9.080236       9.080236       9.080236    6[6-(1,6),6-(1,6),6-(8,8)]
   228       9.854487       9.854487       9.854487    6[1-(0),6-(1,6),6-(6,6)]
   229      10.497346      10.497346      10.497346    6[1-(0),6-(1,6),6-(6,6)]
   230       8.416916       8.416916       8.416916    6[6-(6,6),8-(30),8-(30)]
   231      13.979284      13.979284      13.979284    6[6-(6,6),8-(30),8-(30)]
   232      13.111674      13.111674      13.111674    6[6-(1,6),6-(1,6),6-(8,8)]
   233      12.239599      12.239599      12.239599    6[1-(0),6-(1,6),6-(6,6)]
   234      11.420187      11.420187      11.420187    6[1-(0),6-(1,6),6-(6,6)]
   235      11.478699      11.478699      11.478699    6[6-(1,6),6-(1,6),6-(6,6)]
   236      12.325941      12.325941      12.325941    6[1-(0),6-(1,6),6-(6,6)]
   237      13.135125      13.135125      13.135125    6[1-(0),6-(1,6),6-(6,6)]
   238      10.635924      10.635924      10.635924    6[6-(1,6),6-(1,6),6-(6,6)]
   239      10.263467      10.263467      10.263467    6[1-(0),6-(1,6),6-(6,6)]
   240       9.457203       9.457203       9.457203    6[1-(0),6-(1,6),6-(6,6)]
   241        8.99348        8.99348        8.99348    6[6-(1,6),6-(1,6),6-(8,8)]
   242       9.384172       9.384172       9.384172    6[1-(0),6-(1,6),6-(6,6)]
   243      10.200662      10.200662      10.200662    6[1-(0),6-(1,6),6-(6,6)]
   244       8.077661       8.077661       8.077661    6[6-(6,6),8-(30),8-(30)]
   245      -0.012998      -0.012998      -0.012998    6[1-(0),6-(1,6),7-(6,30)]
   246       0.163761       0.163761       0.163761    6[1-(0),6-(1,7),6-(6,6)]
   247       14.47658       14.47658       14.47658    6[6-(1,6),6-(1,6),6-(6,6)]
   248      14.004643      14.004643      14.004643    6[1-(0),6-(1,7),6-(6,6)]
   249       13.86295       13.86295       13.86295    6[1-(0),6-(1,6),7-(6,30)]
   250       14.48544       14.48544       14.48544    6[1-(0),6-(1,6),7-(6,30)]
   251      14.308686      14.308686      14.308686    6[1-(0),6-(1,7),6-(6,6)]
   252       0.038033       0.038033       0.038033    6[6-(1,6),6-(1,6),6-(6,6)]
   253       0.536068       0.536068       0.536068    6[1-(0),6-(1,7),6-(6,6)]
   254       0.686535       0.686535       0.686535    6[1-(0),6-(1,6),7-(6,30)]
   255      11.958177      11.958177      11.958177    6[6-(6,6),8-(30),8-(30)]
   256      10.560183      10.560183      10.560183    6[6-(1,6),6-(1,6),6-(8,8)]
   257       9.547803       9.547803       9.547803    6[1-(0),6-(1,6),6-(6,6)]
   258       8.240381       8.240381       8.240381    6[1-(0),6-(1,6),6-(6,6)]
   259       7.932191       7.932191       7.932191    6[6-(1,6),6-(1,6),6-(6,6)]
   260        8.95626        8.95626        8.95626    6[1-(0),6-(1,6),6-(6,6)]
   261      10.263682      10.263682      10.263682    6[1-(0),6-(1,6),6-(6,6)]
   262       6.534197       6.534197       6.534197    6[6-(1,6),6-(1,6),6-(6,6)]
   263       6.290249       6.290249       6.290249    6[1-(0),6-(1,6),6-(6,6)]
   264       5.006202       5.006202       5.006202    6[1-(0),6-(1,6),6-(6,6)]
   265       3.925202       3.925202       3.925202    6[6-(1,6),6-(1,6),6-(8,8)]
   266       4.156002       4.156002       4.156002    6[1-(0),6-(1,6),6-(6,6)]
   267       5.444434       5.444434       5.444434    6[1-(0),6-(1,6),6-(6,6)]
   268        2.51991        2.51991        2.51991    6[6-(6,6),8-(30),8-(30)]
   269       1.081208       1.081208       1.081208    6[6-(6,6),8-(30),8-(30)]
   270       1.921276       1.921276       1.921276    6[6-(1,6),6-(1,6),6-(8,8)]
   271       2.174052       2.174052       2.174052    6[1-(0),6-(1,6),6-(6,6)]
   272       2.933769       2.933769       2.933769    6[1-(0),6-(1,6),6-(6,6)]
   273       3.426105       3.426105       3.426105    6[6-(1,6),6-(1,6),6-(6,6)]
   274       3.157259       3.157259       3.157259    6[1-(0),6-(1,6),6-(6,6)]
   275       2.413608       2.413608       2.413608    6[1-(0),6-(1,6),6-(6,6)]
   276       4.178529       4.178529       4.178529    6[6-(1,6),6-(1,6),6-(6,6)]
   277       4.949861       4.949861       4.949861    6[1-(0),6-(1,6),6-(6,6)]
   278       5.627778       5.627778       5.627778    6[1-(0),6-(1,6),6-(6,6)]
   279         5.5256         5.5256         5.5256    6[6-(1,6),6-(1,6),6-(8,8)]
   280       4.751349       4.751349       4.751349    6[1-(0),6-(1,6),6-(6,6)]
   281        4.10849        4.10849        4.10849    6[1-(0),6-(1,6),6-(6,6)]
   282        6.18892        6.18892        6.18892    6[6-(6,6),8-(30),8-(30)]
   283       0.626552       0.626552       0.626552    6[6-(6,6),8-(30),8-(30)]
   284       1.494162       1.494162       1.494162    6[6-(1,6),6-(1,6),6-(8,8)]
   285       2.366237       2.366237       2.366237    6[1-(0),6-(1,6),6-(6,6)]
   286       3.185649       3.185649       3.185649    6[1-(0),6-(1,6),6-(6,6)]
   287       3.127137       3.127137       3.127137    6[6-(1,6),6-(1,6),6-(6,6)]
   288       2.279895       2.279895       2.279895    6[1-(0),6-(1,6),6-(6,6)]
   289       1.470711       1.470711       1.470711    6[1-(0),6-(1,6),6-(6,6)]
   290       3.969912       3.969912       3.969912    6[6-(1,6),6-(1,6),6-(6,6)]
   291       4.342369       4.342369       4.342369    6[1-(0),6-(1,6),6-(6,6)]
   292       5.148633       5.148633       5.148633    6[1-(0),6-(1,6),6-(6,6)]
   293       5.612356       5.612356       5.612356    6[6-(1,6),6-(1,6),6-(8,8)]
   294       5.221664       5.221664       5.221664    6[1-(0),6-(1,6),6-(6,6)]
   295       4.405174       4.405174       4.405174    6[1-(0),6-(1,6),6-(6,6)]
   296       6.528175       6.528175       6.528175    6[6-(6,6),8-(30),8-(30)]
   297       7.292084       7.292084       7.292084    6[1-(0),6-(1,6),7-(6,30)]
   298       7.468843       7.468843       7.468843    6[1-(0),6-(1,7),6-(6,6)]
   299       7.173662       7.173662       7.173662    6[6-(1,6),6-(1,6),6-(6,6)]
   300       6.701725       6.701725       6.701725    6[1-(0),6-(1,7),6-(6,6)]
   301       6.560032       6.560032       6.560032    6[1-(0),6-(1,6),7-(6,30)]
   302       7.182522       7.182522       7.182522    6[1-(0),6-(1,6),7-(6,30)]
   303       7.005768       7.005768       7.005768    6[1-(0),6-(1,7),6-(6,6)]
   304       7.343115       7.343115       7.343115    6[6-(1,6),6-(1,6),6-(6,6)]
   305        7.84115        7.84115        7.84115    6[1-(0),6-(1,7),6-(6,6)]
   306       7.991617       7.991617       7.991617    6[1-(0),6-(1,6),7-(6,30)]
   307       4.655259       4.655259       4.655259    6[6-(6,6),8-(30),8-(30)]
   308       3.257265       3.257265       3.257265    6[6-(1,6),6-(1,6),6-(8,8)]
   309       2.244885       2.244885       2.244885    6[1-(0),6-(1,6),6-(6,6)]
   310       0.937463       0.937463       0.937463    6[1-(0),6-(1,6),6-(6,6)]
   311       0.629273       0.629273       0.629273    6[6-(1,6),6-(1,6),6-(6,6)]
   312       1.653342       1.653342       1.653342    6[1-(0),6-(1,6),6-(6,6)]
   313       2.960764       2.960764       2.960764    6[1-(0),6-(1,6),6-(6,6)]
   314      13.839279      13.839279      13.839279    6[6-(1,6),6-(1,6),6-(6,6)]
   315      13.595331      13.595331      13.595331    6[1-(0),6-(1,6),6-(6,6)]
   316      12.311284      12.311284      12.311284    6[1-(0),6-(1,6),6-(6,6)]
   317      11.230284      11.230284      11.230284    6[6-(1,6),6-(1,6),6-(8,8)]
   318      11.461084      11.461084      11.461084    6[1-(0),6-(1,6),6-(6,6)]
   319      12.749516      12.749516      12.749516    6[1-(0),6-(1,6),6-(6,6)]
   320       9.824992       9.824992       9.824992    6[6-(6,6),8-(30),8-(30)]
   321        8.38629        8.38629        8.38629    6[6-(6,6),8-(30),8-(30)]
   322       9.226358       9.226358       9.226358    6[6-(1,6),6-(1,6),6-(8,8)]
   323       9.479134       9.479134       9.479134    6[1-(0),6-(1,6),6-(6,6)]
   324      10.236687      10.236687      10.236687    6[1-(0),6-(1,6),6-(6,6)]
   325      10.729023      10.729023      10.729023    6[6-(1,6),6-(1,6),6-(6,6)]
   326      10.460177      10.460177      10.460177    6[1-(0),6-(1,6),6-(6,6)]
   327        9.71869        9.71869        9.71869    6[1-(0),6-(1,6),6-(6,6)]
   328      11.481447      11.481447      11.481447    6[6-(1,6),6-(1,6),6-(6,6)]
   329      12.252779      12.252779      12.252779    6[1-(0),6-(1,6),6-(6,6)]
   330      12.930696      12.930696      12.930696    6[1-(0),6-(1,6),6-(6,6)]
   331      12.828518      12.828518      12.828518    6[6-(1,6),6-(1,6),6-(8,8)]
   332      12.054267      12.054267      12.054267    6[1-(0),6-(1,6),6-(6,6)]
   333      11.411408      11.411408      11.411408    6[1-(0),6-(1,6),6-(6,6)]
   334      13.491838      13.491838      13.491838    6[6-(6,6),8-(30),8-(30)]
   335       7.931634       7.931634       7.931634    6[6-(6,6),8-(30),8-(30)]
   336       8.799244       8.799244       8.799244    6[6-(1,6),6-(1,6),6-(8,8)]
   337       9.671319       9.671319       9.671319    6[1-(0),6-(1,6),6-(6,6)]
   338      10.490731      10.490731      10.490731    6[1-(0),6-(1,6),6-(6,6)]
   339      10.432219      10.432219      10.432219    6[6-(1,6),6-(1,6),6-(6,6)]
   340       9.584977       9.584977       9.584977    6[1-(0),6-(1,6),6-(6,6)]
   341       8.775793       8.775793       8.775793    6[1-(0),6-(1,6),6-(6,6)]
   342      11.274994      11.274994      11.274994    6[6-(1,6),6-(1,6),6-(6,6)]
   343      11.647451      11.647451      11.647451    6[1-(0),6-(1,6),6-(6,6)]
   344      12.453715      12.453715      12.453715    6[1-(0),6-(1,6),6-(6,6)]
   345      12.915274      12.915274      12.915274    6[6-(1,6),6-(1,6),6-(8,8)]
   346      12.526746      12.526746      12.526746    6[1-(0),6-(1,6),6-(6,6)]
   347      11.710256      11.710256      11.710256    6[1-(0),6-(1,6),6-(6,6)]
   348      13.831093      13.831093      13.831093    6[6-(6,6),8-(30),8-(30)]
   349       7.773998       7.773998       7.773998    7[6-(1,6),6-(1,6),30-(8,8,8)]
   350       6.941345       6.941345       6.941345    7[6-(1,6),6-(1,6),30-(8,8,8)]
   351        0.47108        0.47108        0.47108    7[6-(1,6),6-(1,6),30-(8,8,8)]
   352      14.246427      14.246427      14.246427    7[6-(1,6),6-(1,6),30-(8,8,8)]
   353      14.134756      14.134756      14.134756    7[6-(1,6),6-(1,6),30-(8,8,8)]
   354       0.359409       0.359409       0.359409    7[6-(1,6),6-(1,6),30-(8,8,8)]
   355       6.831838       6.831838       6.831838    7[6-(1,6),6-(1,6),30-(8,8,8)]
   356       7.664491       7.664491       7.664491    7[6-(1,6),6-(1,6),30-(8,8,8)]
   357       9.752087       9.752087       9.752087    8[6-(6,8),30-(7,8,8)]
   358       9.063389       9.063389       9.063389    8[6-(6,8),30-(8,8,8,8,8)]
   359       4.971301       4.971301       4.971301    8[6-(6,8),30-(7,8,8)]
   360       5.691544       5.691544       5.691544    8[6-(6,8),30-(8,8,8,8,8)]
   361       6.992322       6.992322       6.992322    8[6-(6,8),30-(7,8,8)]
   362       6.080113       6.080113       6.080113    8[6-(6,8),30-(8,8,8,8,8)]
   363       0.366054       0.366054       0.366054    8[6-(6,8),30-(7,8,8)]
   364       1.365471       1.365471       1.365471    8[6-(6,8),30-(8,8,8,8,8)]
   365       6.742808       6.742808       6.742808    8[6-(6,8),30-(7,8,8)]
   366       7.323209       7.323209       7.323209    8[6-(6,8),30-(8,8,8,8,8)]
   367       0.652083       0.652083       0.652083    8[6-(6,8),30-(7,8,8)]
   368        0.18315        0.18315        0.18315    8[6-(6,8),30-(8,8,8,8,8)]
   369       2.449169       2.449169       2.449169    8[6-(6,8),30-(7,8,8)]
   370       1.760471       1.760471       1.760471    8[6-(6,8),30-(8,8,8,8,8)]
   371      12.276383      12.276383      12.276383    8[6-(6,8),30-(7,8,8)]
   372      12.996626      12.996626      12.996626    8[6-(6,8),30-(8,8,8,8,8)]
   373      14.297404      14.297404      14.297404    8[6-(6,8),30-(7,8,8)]
   374      13.385195      13.385195      13.385195    8[6-(6,8),30-(8,8,8,8,8)]
   375       7.668972       7.668972       7.668972    8[6-(6,8),30-(7,8,8)]
   376       8.668389       8.668389       8.668389    8[6-(6,8),30-(8,8,8,8,8)]
   377       14.04789       14.04789       14.04789    8[6-(6,8),30-(7,8,8)]
   378       0.020291       0.020291       0.020291    8[6-(6,8),30-(8,8,8,8,8)]
   379       7.955001       7.955001       7.955001    8[6-(6,8),30-(7,8,8)]
   380       7.486068       7.486068       7.486068    8[6-(6,8),30-(8,8,8,8,8)]
   381      12.156667      12.156667      12.156667    8[6-(6,8),30-(7,8,8)]
   382      12.845365      12.845365      12.845365    8[6-(6,8),30-(8,8,8,8,8)]
   383       2.329453       2.329453       2.329453    8[6-(6,8),30-(7,8,8)]
   384        1.60921        1.60921        1.60921    8[6-(6,8),30-(8,8,8,8,8)]
   385       0.308432       0.308432       0.308432    8[6-(6,8),30-(7,8,8)]
   386       1.220641       1.220641       1.220641    8[6-(6,8),30-(8,8,8,8,8)]
   387       6.936864       6.936864       6.936864    8[6-(6,8),30-(7,8,8)]
   388       5.937447       5.937447       5.937447    8[6-(6,8),30-(8,8,8,8,8)]
   389       0.557946       0.557946       0.557946    8[6-(6,8),30-(7,8,8)]
   390      -0.022455      -0.022455      -0.022455    8[6-(6,8),30-(8,8,8,8,8)]
   391       6.650835       6.650835       6.650835    8[6-(6,8),30-(7,8,8)]
   392       7.119768       7.119768       7.119768    8[6-(6,8),30-(8,8,8,8,8)]
   393       4.853749       4.853749       4.853749    8[6-(6,8),30-(7,8,8)]
   394       5.542447       5.542447       5.542447    8[6-(6,8),30-(8,8,8,8,8)]
   395       9.634535       9.634535       9.634535    8[6-(6,8),30-(7,8,8)]
   396       8.914292       8.914292       8.914292    8[6-(6,8),30-(8,8,8,8,8)]
   397       7.613514       7.613514       7.613514    8[6-(6,8),30-(7,8,8)]
   398       8.525723       8.525723       8.525723    8[6-(6,8),30-(8,8,8,8,8)]
   399      14.239782      14.239782      14.239782    8[6-(6,8),30-(7,8,8)]
   400      13.240365      13.240365      13.240365    8[6-(6,8),30-(8,8,8,8,8)]
   401       7.863028       7.863028       7.863028    8[6-(6,8),30-(7,8,8)]
   402       7.282627       7.282627       7.282627    8[6-(6,8),30-(8,8,8,8,8)]
   403      13.953753      13.953753      13.953753    8[6-(6,8),30-(7,8,8)]
   404      14.422686      14.422686      14.422686    8[6-(6,8),30-(8,8,8,8,8)]
