# Supplementary material for: A collection of forcefield precursors for metal–organic frameworks
Source: RSC Adv. 2019 Nov 13;9(63):36492–507. doi: 10.1039/c9ra07327b (PMC9075174; doi:10.1039/c9ra07327b)
Supplement: RA-009-C9RA07327B-s968 [file RA-009-C9RA07327B-s968.txt]

HEHCOO_clean

21.858000    0.000000    0.000000
-10.929000    18.929583    0.000000
0.000000    0.000000    23.333000

     1      11.557745      11.557745      11.557745    48[7-(6,6),7-(6,6),8-(6),17-(0)]
     2       3.027005       3.027005       3.027005    48[7-(6,6),7-(6,6),8-(6),17-(0)]
     3       7.273249       7.273249       7.273249    48[7-(6,6),7-(6,6),8-(6),17-(0)]
     4      -3.655751      -3.655751      -3.655751    48[7-(6,6),7-(6,6),8-(6),17-(0)]
     5      13.956005      13.956005      13.956005    48[7-(6,6),7-(6,6),8-(6),17-(0)]
     6       0.628745       0.628745       0.628745    48[7-(6,6),7-(6,6),8-(6),17-(0)]
     7       1.775307       1.775307       1.775307    27[7-(6,6),7-(6,6),7-(6,6),7-(6,6),7-(6,6),7-(6,6)]
     8       6.382427       6.382427       6.382427    27[7-(6,6),7-(6,6),7-(6,6),7-(6,6),7-(6,6),7-(6,6)]
     9       2.771267       2.771267       2.771267    27[7-(6,6),7-(6,6),7-(6,6),7-(6,6),7-(6,6),7-(6,6)]
    10      13.700267      13.700267      13.700267    27[7-(6,6),7-(6,6),7-(6,6),7-(6,6),7-(6,6),7-(6,6)]
    11      -4.546573      -4.546573      -4.546573    27[7-(6,6),7-(6,6),7-(6,6),7-(6,6),7-(6,6),7-(6,6)]
    12      12.704307      12.704307      12.704307    27[7-(6,6),7-(6,6),7-(6,6),7-(6,6),7-(6,6),7-(6,6)]
    13       8.855769       8.855769       8.855769    1[6-(6,7)]
    14       7.773798       7.773798       7.773798    1[6-(6,6)]
    15      -2.395637      -2.395637      -2.395637    1[6-(6,6)]
    16      -0.179236      -0.179236      -0.179236    1[6-(6,6)]
    17       5.042641       5.042641       5.042641    1[6-(6,6)]
    18        6.82516        6.82516        6.82516    1[6-(6,6)]
    19       6.302754       6.302754       6.302754    1[6-(6,6)]
    20       2.285254       2.285254       2.285254    1[6-(6,6)]
    21       1.430606       1.430606       1.430606    1[6-(6,6)]
    22       0.644811       0.644811       0.644811    1[6-(6,7)]
    23       1.914761       1.914761       1.914761    1[6-(6,7)]
    24      14.563985      14.563985      14.563985    1[6-(6,7)]
    25      16.754157      16.754157      16.754157    1[6-(6,6)]
    26      16.988038      16.988038      16.988038    1[6-(6,6)]
    27       4.196736       4.196736       4.196736    1[6-(6,6)]
    28      -2.166128      -2.166128      -2.166128    1[6-(6,6)]
    29      -3.539903      -3.539903      -3.539903    1[6-(6,6)]
    30      -2.661212      -2.661212      -2.661212    1[6-(6,6)]
    31       4.659033       4.659033       4.659033    1[6-(6,7)]
    32        4.30384        4.30384        4.30384    1[6-(6,6)]
    33       2.618588       2.618588       2.618588    1[6-(6,6)]
    34         1.8164         1.8164         1.8164    1[6-(6,7)]
    35       4.906028       4.906028       4.906028    1[6-(6,7)]
    36       6.253574       6.253574       6.253574    1[6-(6,6)]
    37        7.69183        7.69183        7.69183    1[6-(6,6)]
    38       6.993467       6.993467       6.993467    1[6-(6,6)]
    39       3.274328       3.274328       3.274328    1[6-(6,6)]
    40       3.620778       3.620778       3.620778    1[6-(6,6)]
    41        5.17051        5.17051        5.17051    1[6-(6,6)]
    42       9.421891       9.421891       9.421891    1[6-(6,6)]
    43      10.724628      10.724628      10.724628    1[6-(6,6)]
    44       9.942111       9.942111       9.942111    1[6-(6,7)]
    45       6.543192       6.543192       6.543192    1[6-(6,7)]
    46       0.873227       0.873227       0.873227    1[6-(6,7)]
    47       0.397816       0.397816       0.397816    1[6-(6,6)]
    48       2.057931       2.057931       2.057931    1[6-(6,6)]
    49       4.238266       4.238266       4.238266    1[6-(6,6)]
    50       6.980352       6.980352       6.980352    1[6-(6,6)]
    51       9.170524       9.170524       9.170524    1[6-(6,6)]
    52        9.98692        9.98692        9.98692    1[6-(6,6)]
    53       8.874348       8.874348       8.874348    1[6-(6,7)]
    54        7.24702        7.24702        7.24702    1[6-(6,6)]
    55       6.873248       6.873248       6.873248    1[6-(6,6)]
    56       9.756318       9.756318       9.756318    1[6-(6,7)]
    57       8.096203       8.096203       8.096203    1[6-(6,7)]
    58       7.830629       7.830629       7.830629    1[6-(6,6)]
    59       5.632807       5.632807       5.632807    1[6-(6,6)]
    60       4.114769       4.114769       4.114769    1[6-(6,6)]
    61       2.612031       2.612031       2.612031    1[6-(6,6)]
    62       0.483062       0.483062       0.483062    1[6-(6,6)]
    63      -0.544264      -0.544264      -0.544264    1[6-(6,6)]
    64      -0.778145      -0.778145      -0.778145    1[6-(6,6)]
    65      -1.226234      -1.226234      -1.226234    1[6-(6,6)]
    66       0.342078       0.342078       0.342078    1[6-(6,7)]
    67       2.471047       2.471047       2.471047    1[6-(6,7)]
    68       6.420788       6.420788       6.420788    1[6-(6,7)]
    69       4.706027       4.706027       4.706027    1[6-(6,6)]
    70       2.812032       2.812032       2.812032    1[6-(6,6)]
    71       2.493998       2.493998       2.493998    1[6-(6,6)]
    72       6.114776       6.114776       6.114776    1[6-(6,6)]
    73       5.298379       5.298379       5.298379    1[6-(6,6)]
    74       3.603291       3.603291       3.603291    1[6-(6,6)]
    75      -2.604381      -2.604381      -2.604381    1[6-(6,7)]
    76       -0.62186       -0.62186       -0.62186    1[6-(6,6)]
    77       1.437164       1.437164       1.437164    1[6-(6,6)]
    78      -0.643718      -0.643718      -0.643718    1[6-(6,7)]
    79      -2.832797      -2.832797      -2.832797    1[6-(6,7)]
    80      -3.098371      -3.098371      -3.098371    1[6-(6,6)]
    81      16.561807      16.561807      16.561807    1[6-(6,6)]
    82      15.043768      15.043768      15.043768    1[6-(6,6)]
    83      13.541031      13.541031      13.541031    1[6-(6,6)]
    84      11.412062      11.412062      11.412062    1[6-(6,6)]
    85      10.384736      10.384736      10.384736    1[6-(6,6)]
    86      10.150855      10.150855      10.150855    1[6-(6,6)]
    87       9.702766       9.702766       9.702766    1[6-(6,6)]
    88      11.271078      11.271078      11.271078    1[6-(6,7)]
    89      13.400047      13.400047      13.400047    1[6-(6,7)]
    90      -4.508212      -4.508212      -4.508212    1[6-(6,7)]
    91      -6.222973      -6.222973      -6.222973    1[6-(6,6)]
    92      -8.116968      -8.116968      -8.116968    1[6-(6,6)]
    93      13.422998      13.422998      13.422998    1[6-(6,6)]
    94      17.043775      17.043775      17.043775    1[6-(6,6)]
    95      16.227379      16.227379      16.227379    1[6-(6,6)]
    96      14.532291      14.532291      14.532291    1[6-(6,6)]
    97       8.324619       8.324619       8.324619    1[6-(6,7)]
    98       10.30714       10.30714       10.30714    1[6-(6,6)]
    99      12.366164      12.366164      12.366164    1[6-(6,6)]
   100      10.285282      10.285282      10.285282    1[6-(6,7)]
   101      15.835028      15.835028      15.835028    1[6-(6,7)]
   102      17.182574      17.182574      17.182574    1[6-(6,6)]
   103       -3.23717       -3.23717       -3.23717    1[6-(6,6)]
   104      -3.935533      -3.935533      -3.935533    1[6-(6,6)]
   105      -7.654672      -7.654672      -7.654672    1[6-(6,6)]
   106      -7.308222      -7.308222      -7.308222    1[6-(6,6)]
   107       -5.75849       -5.75849       -5.75849    1[6-(6,6)]
   108      -1.507109      -1.507109      -1.507109    1[6-(6,6)]
   109      -0.204372      -0.204372      -0.204372    1[6-(6,6)]
   110      -0.986889      -0.986889      -0.986889    1[6-(6,7)]
   111      -4.385808      -4.385808      -4.385808    1[6-(6,7)]
   112      11.802227      11.802227      11.802227    1[6-(6,7)]
   113      11.326816      11.326816      11.326816    1[6-(6,6)]
   114      12.986931      12.986931      12.986931    1[6-(6,6)]
   115      -6.690734      -6.690734      -6.690734    1[6-(6,6)]
   116      -3.948648      -3.948648      -3.948648    1[6-(6,6)]
   117      -1.758476      -1.758476      -1.758476    1[6-(6,6)]
   118       -0.94208       -0.94208       -0.94208    1[6-(6,6)]
   119      -2.054652      -2.054652      -2.054652    1[6-(6,7)]
   120       -3.68198       -3.68198       -3.68198    1[6-(6,6)]
   121      -4.055752      -4.055752      -4.055752    1[6-(6,6)]
   122      -1.172682      -1.172682      -1.172682    1[6-(6,7)]
   123      -2.073231      -2.073231      -2.073231    1[6-(6,7)]
   124      -3.155202      -3.155202      -3.155202    1[6-(6,6)]
   125       8.533363       8.533363       8.533363    1[6-(6,6)]
   126      10.749764      10.749764      10.749764    1[6-(6,6)]
   127      15.971641      15.971641      15.971641    1[6-(6,6)]
   128      17.754161      17.754161      17.754161    1[6-(6,6)]
   129      17.231754      17.231754      17.231754    1[6-(6,6)]
   130      13.214254      13.214254      13.214254    1[6-(6,6)]
   131      12.359606      12.359606      12.359606    1[6-(6,6)]
   132      11.573811      11.573811      11.573811    1[6-(6,7)]
   133      12.843761      12.843761      12.843761    1[6-(6,7)]
   134       3.634985       3.634985       3.634985    1[6-(6,7)]
   135       5.825157       5.825157       5.825157    1[6-(6,6)]
   136       6.059038       6.059038       6.059038    1[6-(6,6)]
   137      15.125736      15.125736      15.125736    1[6-(6,6)]
   138       8.762872       8.762872       8.762872    1[6-(6,6)]
   139       7.389097       7.389097       7.389097    1[6-(6,6)]
   140       8.267789       8.267789       8.267789    1[6-(6,6)]
   141      15.588033      15.588033      15.588033    1[6-(6,7)]
   142       15.23284       15.23284       15.23284    1[6-(6,6)]
   143      13.547588      13.547588      13.547588    1[6-(6,6)]
   144        12.7454        12.7454        12.7454    1[6-(6,7)]
   145       9.274349       9.274349       9.274349    6[1-(0),6-(1,6),7-(6)]
   146       8.588008       8.588008       8.588008    6[1-(0),6-(1,6),6-(1,7)]
   147      -1.851373      -1.851373      -1.851373    6[1-(0),6-(1,6),6-(1,6)]
   148      -0.582516      -0.582516      -0.582516    6[1-(0),6-(1,6),6-(7,7)]
   149       0.187979       0.187979       0.187979    6[6-(1,6),7-(6),7-(6,27)]
   150       2.460118       2.460118       2.460118    6[6-(6,7),7-(6,27),8-(0)]
   151       3.709303       3.709303       3.709303    6[6-(1,6),6-(7,8),7-(6,27)]
   152       4.901657       4.901657       4.901657    6[1-(0),6-(1,6),6-(6,7)]
   153       5.949748       5.949748       5.949748    6[1-(0),6-(1,6),6-(1,6)]
   154       5.642643       5.642643       5.642643    6[1-(0),6-(1,6),6-(6,7)]
   155       4.422966       4.422966       4.422966    6[6-(1,6),6-(7,8),7-(6,27)]
   156       3.935533       3.935533       3.935533    6[6-(6,7),7-(6,27),8-(0)]
   157       2.107111       2.107111       2.107111    6[6-(1,6),6-(1,7),7-(6,27)]
   158       2.000007       2.000007       2.000007    6[1-(0),6-(1,6),6-(6,7)]
   159       1.507109       1.507109       1.507109    6[1-(0),6-(1,6),6-(1,7)]
   160       1.079785       1.079785       1.079785    6[1-(0),6-(1,6),7-(6)]
   161       1.783613       1.783613       1.783613    6[1-(0),6-(6,7),7-(6)]
   162      14.689669      14.689669      14.689669    6[1-(0),6-(1,6),7-(6,48)]
   163      16.002242      16.002242      16.002242    6[1-(0),6-(1,6),6-(1,7)]
   164      16.149783      16.149783      16.149783    6[1-(0),6-(1,6),6-(1,6)]
   165       4.109304       4.109304       4.109304    6[1-(0),6-(1,6),6-(7,7)]
   166      13.801141      13.801141      13.801141    6[6-(1,6),7-(6,27),7-(6,48)]
   167       0.566122       0.566122       0.566122    6[6-(6,7),7-(6,27),8-(48)]
   168      -0.434974      -0.434974      -0.434974    6[6-(1,6),6-(7,8),7-(6,27)]
   169      -1.818586      -1.818586      -1.818586    6[1-(0),6-(1,6),6-(6,7)]
   170      -2.624053      -2.624053      -2.624053    6[1-(0),6-(1,6),6-(1,6)]
   171      -2.083067      -2.083067      -2.083067    6[1-(0),6-(1,6),6-(6,7)]
   172       -0.83279       -0.83279       -0.83279    6[6-(1,6),6-(7,8),7-(6,27)]
   173      -0.050273      -0.050273      -0.050273    6[6-(6,7),7-(6,27),8-(0)]
   174       3.990178       3.990178       3.990178    6[1-(0),6-(1,6),7-(6,48)]
   175       3.785806       3.785806       3.785806    6[1-(0),6-(1,6),6-(1,7)]
   176       2.812032       2.812032       2.812032    6[1-(0),6-(1,6),6-(6,7)]
   177       2.130062       2.130062       2.130062    6[6-(1,6),6-(1,7),7-(6,27)]
   178        2.34427        2.34427        2.34427    6[1-(0),6-(6,7),7-(6,48)]
   179       5.291822       5.291822       5.291822    6[1-(0),6-(1,6),7-(6)]
   180       6.166142       6.166142       6.166142    6[1-(0),6-(1,6),6-(1,7)]
   181        6.93445        6.93445        6.93445    6[1-(0),6-(1,6),6-(1,6)]
   182       6.570515       6.570515       6.570515    6[1-(0),6-(1,6),6-(7,7)]
   183       5.567233       5.567233       5.567233    6[6-(1,6),7-(6),7-(6,27)]
   184       4.560672       4.560672       4.560672    6[6-(6,7),7-(6,27),8-(0)]
   185       4.550836       4.550836       4.550836    6[6-(1,6),6-(7,8),7-(6,27)]
   186       3.854658       3.854658       3.854658    6[1-(0),6-(1,6),6-(6,7)]
   187       4.076517       4.076517       4.076517    6[1-(0),6-(1,6),6-(1,6)]
   188       4.992367       4.992367       4.992367    6[1-(0),6-(1,6),6-(6,7)]
   189       5.582533       5.582533       5.582533    6[6-(1,6),6-(7,8),7-(6,27)]
   190       6.563957       6.563957       6.563957    6[6-(6,7),7-(6,27),8-(0)]
   191       7.892924       7.892924       7.892924    6[6-(1,6),6-(1,7),7-(6,27)]
   192       9.110414       9.110414       9.110414    6[1-(0),6-(1,6),6-(6,7)]
   193       9.866701       9.866701       9.866701    6[1-(0),6-(1,6),6-(1,7)]
   194       9.380361       9.380361       9.380361    6[1-(0),6-(1,6),7-(6)]
   195       7.425163       7.425163       7.425163    6[1-(0),6-(6,7),7-(6)]
   196       1.562847       1.562847       1.562847    6[1-(0),6-(1,6),7-(6,48)]
   197         1.2623         1.2623         1.2623    6[1-(0),6-(1,6),6-(1,7)]
   198        2.24591        2.24591        2.24591    6[1-(0),6-(1,6),6-(1,6)]
   199        3.53116        3.53116        3.53116    6[1-(0),6-(1,6),6-(7,7)]
   200       3.769412       3.769412       3.769412    6[6-(1,6),7-(6,27),7-(6,48)]
   201       5.365046       5.365046       5.365046    6[6-(6,7),7-(6,27),8-(48)]
   202       6.741007       6.741007       6.741007    6[6-(1,6),6-(7,8),7-(6,27)]
   203       7.393468       7.393468       7.393468    6[1-(0),6-(1,6),6-(6,7)]
   204        8.66014        8.66014        8.66014    6[1-(0),6-(1,6),6-(1,6)]
   205       9.178174       9.178174       9.178174    6[1-(0),6-(1,6),6-(6,7)]
   206       8.598937       8.598937       8.598937    6[6-(1,6),6-(7,8),7-(6,27)]
   207       8.968337       8.968337       8.968337    6[6-(6,7),7-(6,27),8-(0)]
   208       8.720249       8.720249       8.720249    6[1-(0),6-(1,6),7-(6,48)]
   209        7.75194        7.75194        7.75194    6[1-(0),6-(1,6),6-(1,7)]
   210       7.506037       7.506037       7.506037    6[1-(0),6-(1,6),6-(6,7)]
   211       8.220794       8.220794       8.220794    6[6-(1,6),6-(1,7),7-(6,27)]
   212       9.215333       9.215333       9.215333    6[1-(0),6-(6,7),7-(6,48)]
   213       7.291829       7.291829       7.291829    6[1-(0),6-(1,6),7-(6)]
   214        7.10385        7.10385        7.10385    6[1-(0),6-(1,6),6-(1,7)]
   215       5.845922       5.845922       5.845922    6[1-(0),6-(1,6),6-(1,6)]
   216       4.941001       4.941001       4.941001    6[1-(0),6-(1,6),6-(7,7)]
   217       5.173789       5.173789       5.173789    6[6-(1,6),7-(6),7-(6,27)]
   218        3.90821        3.90821        3.90821    6[6-(6,7),7-(6,27),8-(0)]
   219       2.668862       2.668862       2.668862    6[6-(1,6),6-(7,8),7-(6,27)]
   220       2.172685       2.172685       2.172685    6[1-(0),6-(1,6),6-(6,7)]
   221       0.902735       0.902735       0.902735    6[1-(0),6-(1,6),6-(1,6)]
   222        0.29399        0.29399        0.29399    6[1-(0),6-(1,6),6-(6,7)]
   223         0.9235         0.9235         0.9235    6[6-(1,6),6-(7,8),7-(6,27)]
   224        0.42951        0.42951        0.42951    6[6-(6,7),7-(6,27),8-(0)]
   225       0.928965       0.928965       0.928965    6[6-(1,6),6-(1,7),7-(6,27)]
   226      -0.181421      -0.181421      -0.181421    6[1-(0),6-(1,6),6-(6,7)]
   227       -0.44481       -0.44481       -0.44481    6[1-(0),6-(1,6),6-(1,7)]
   228       0.468854       0.468854       0.468854    6[1-(0),6-(1,6),7-(6)]
   229       1.720225       1.720225       1.720225    6[1-(0),6-(6,7),7-(6)]
   230       5.605484       5.605484       5.605484    6[1-(0),6-(1,6),7-(6,48)]
   231       4.593459       4.593459       4.593459    6[1-(0),6-(1,6),6-(1,7)]
   232       3.462307       3.462307       3.462307    6[1-(0),6-(1,6),6-(1,6)]
   233       3.288536       3.288536       3.288536    6[1-(0),6-(1,6),6-(7,7)]
   234       4.287447       4.287447       4.287447    6[6-(1,6),7-(6,27),7-(6,48)]
   235       4.997832       4.997832       4.997832    6[6-(6,7),7-(6,27),8-(48)]
   236       4.622967       4.622967       4.622967    6[6-(1,6),6-(7,8),7-(6,27)]
   237       5.354117       5.354117       5.354117    6[1-(0),6-(1,6),6-(6,7)]
   238       4.892913       4.892913       4.892913    6[1-(0),6-(1,6),6-(1,6)]
   239       3.833893       3.833893       3.833893    6[1-(0),6-(1,6),6-(6,7)]
   240       3.162853       3.162853       3.162853    6[6-(1,6),6-(7,8),7-(6,27)]
   241       2.010936       2.010936       2.010936    6[6-(6,7),7-(6,27),8-(0)]
   242      -1.781427      -1.781427      -1.781427    6[1-(0),6-(1,6),7-(6,48)]
   243      -0.608745      -0.608745      -0.608745    6[1-(0),6-(1,6),6-(1,7)]
   244       0.610931       0.610931       0.610931    6[1-(0),6-(1,6),6-(6,7)]
   245       0.578144       0.578144       0.578144    6[6-(1,6),6-(1,7),7-(6,27)]
   246      -0.630603      -0.630603      -0.630603    6[1-(0),6-(6,7),7-(6,48)]
   247      -3.637171      -3.637171      -3.637171    6[1-(0),6-(1,6),7-(6)]
   248       -3.82515       -3.82515       -3.82515    6[1-(0),6-(1,6),6-(1,7)]
   249      16.774922      16.774922      16.774922    6[1-(0),6-(1,6),6-(1,6)]
   250      15.870001      15.870001      15.870001    6[1-(0),6-(1,6),6-(7,7)]
   251      16.102789      16.102789      16.102789    6[6-(1,6),7-(6),7-(6,27)]
   252       14.83721       14.83721       14.83721    6[6-(6,7),7-(6,27),8-(0)]
   253      13.597862      13.597862      13.597862    6[6-(1,6),6-(7,8),7-(6,27)]
   254      13.101685      13.101685      13.101685    6[1-(0),6-(1,6),6-(6,7)]
   255      11.831735      11.831735      11.831735    6[1-(0),6-(1,6),6-(1,6)]
   256       11.22299       11.22299       11.22299    6[1-(0),6-(1,6),6-(6,7)]
   257      11.852501      11.852501      11.852501    6[6-(1,6),6-(7,8),7-(6,27)]
   258       11.35851       11.35851       11.35851    6[6-(6,7),7-(6,27),8-(0)]
   259      11.857965      11.857965      11.857965    6[6-(1,6),6-(1,7),7-(6,27)]
   260      10.747579      10.747579      10.747579    6[1-(0),6-(1,6),6-(6,7)]
   261       10.48419       10.48419       10.48419    6[1-(0),6-(1,6),6-(1,7)]
   262      11.397854      11.397854      11.397854    6[1-(0),6-(1,6),7-(6)]
   263      12.649225      12.649225      12.649225    6[1-(0),6-(6,7),7-(6)]
   264      -5.323516      -5.323516      -5.323516    6[1-(0),6-(1,6),7-(6,48)]
   265      -6.335541      -6.335541      -6.335541    6[1-(0),6-(1,6),6-(1,7)]
   266      -7.466693      -7.466693      -7.466693    6[1-(0),6-(1,6),6-(1,6)]
   267      14.217536      14.217536      14.217536    6[1-(0),6-(1,6),6-(7,7)]
   268      -6.641553      -6.641553      -6.641553    6[6-(1,6),7-(6,27),7-(6,48)]
   269      15.926832      15.926832      15.926832    6[6-(6,7),7-(6,27),8-(48)]
   270      15.551967      15.551967      15.551967    6[6-(1,6),6-(7,8),7-(6,27)]
   271      16.283117      16.283117      16.283117    6[1-(0),6-(1,6),6-(6,7)]
   272      15.821913      15.821913      15.821913    6[1-(0),6-(1,6),6-(1,6)]
   273      14.762893      14.762893      14.762893    6[1-(0),6-(1,6),6-(6,7)]
   274      14.091853      14.091853      14.091853    6[6-(1,6),6-(7,8),7-(6,27)]
   275      12.939936      12.939936      12.939936    6[6-(6,7),7-(6,27),8-(0)]
   276       9.147573       9.147573       9.147573    6[1-(0),6-(1,6),7-(6,48)]
   277      10.320255      10.320255      10.320255    6[1-(0),6-(1,6),6-(1,7)]
   278      11.539931      11.539931      11.539931    6[1-(0),6-(1,6),6-(6,7)]
   279      11.507144      11.507144      11.507144    6[6-(1,6),6-(1,7),7-(6,27)]
   280      10.298397      10.298397      10.298397    6[1-(0),6-(6,7),7-(6,48)]
   281      16.220822      16.220822      16.220822    6[1-(0),6-(1,6),7-(6)]
   282      17.095142      17.095142      17.095142    6[1-(0),6-(1,6),6-(1,7)]
   283       -3.99455       -3.99455       -3.99455    6[1-(0),6-(1,6),6-(1,6)]
   284      -4.358485      -4.358485      -4.358485    6[1-(0),6-(1,6),6-(7,7)]
   285      -5.361767      -5.361767      -5.361767    6[6-(1,6),7-(6),7-(6,27)]
   286      -6.368328      -6.368328      -6.368328    6[6-(6,7),7-(6,27),8-(0)]
   287      -6.378164      -6.378164      -6.378164    6[6-(1,6),6-(7,8),7-(6,27)]
   288      -7.074342      -7.074342      -7.074342    6[1-(0),6-(1,6),6-(6,7)]
   289      -6.852483      -6.852483      -6.852483    6[1-(0),6-(1,6),6-(1,6)]
   290      -5.936633      -5.936633      -5.936633    6[1-(0),6-(1,6),6-(6,7)]
   291      -5.346467      -5.346467      -5.346467    6[6-(1,6),6-(7,8),7-(6,27)]
   292      -4.365043      -4.365043      -4.365043    6[6-(6,7),7-(6,27),8-(0)]
   293      -3.036076      -3.036076      -3.036076    6[6-(1,6),6-(1,7),7-(6,27)]
   294      -1.818586      -1.818586      -1.818586    6[1-(0),6-(1,6),6-(6,7)]
   295      -1.062299      -1.062299      -1.062299    6[1-(0),6-(1,6),6-(1,7)]
   296      -1.548639      -1.548639      -1.548639    6[1-(0),6-(1,6),7-(6)]
   297      -3.503837      -3.503837      -3.503837    6[1-(0),6-(6,7),7-(6)]
   298      12.491847      12.491847      12.491847    6[1-(0),6-(1,6),7-(6,48)]
   299      12.191299      12.191299      12.191299    6[1-(0),6-(1,6),6-(1,7)]
   300      13.174909      13.174909      13.174909    6[1-(0),6-(1,6),6-(1,6)]
   301       -7.39784       -7.39784       -7.39784    6[1-(0),6-(1,6),6-(7,7)]
   302      14.698412      14.698412      14.698412    6[6-(1,6),7-(6,27),7-(6,48)]
   303      -5.563954      -5.563954      -5.563954    6[6-(6,7),7-(6,27),8-(48)]
   304      -4.187993      -4.187993      -4.187993    6[6-(1,6),6-(7,8),7-(6,27)]
   305      -3.535531      -3.535531      -3.535531    6[1-(0),6-(1,6),6-(6,7)]
   306       -2.26886       -2.26886       -2.26886    6[1-(0),6-(1,6),6-(1,6)]
   307      -1.750826      -1.750826      -1.750826    6[1-(0),6-(1,6),6-(6,7)]
   308      -2.330063      -2.330063      -2.330063    6[6-(1,6),6-(7,8),7-(6,27)]
   309      -1.960663      -1.960663      -1.960663    6[6-(6,7),7-(6,27),8-(0)]
   310      -2.208751      -2.208751      -2.208751    6[1-(0),6-(1,6),7-(6,48)]
   311       -3.17706       -3.17706       -3.17706    6[1-(0),6-(1,6),6-(1,7)]
   312      -3.422963      -3.422963      -3.422963    6[1-(0),6-(1,6),6-(6,7)]
   313      -2.708206      -2.708206      -2.708206    6[6-(1,6),6-(1,7),7-(6,27)]
   314      -1.713667      -1.713667      -1.713667    6[1-(0),6-(6,7),7-(6,48)]
   315      -1.654651      -1.654651      -1.654651    6[1-(0),6-(1,6),7-(6)]
   316      -2.340992      -2.340992      -2.340992    6[1-(0),6-(1,6),6-(1,7)]
   317       9.077627       9.077627       9.077627    6[1-(0),6-(1,6),6-(1,6)]
   318      10.346484      10.346484      10.346484    6[1-(0),6-(1,6),6-(7,7)]
   319      11.116979      11.116979      11.116979    6[6-(1,6),7-(6),7-(6,27)]
   320      13.389118      13.389118      13.389118    6[6-(6,7),7-(6,27),8-(0)]
   321      14.638303      14.638303      14.638303    6[6-(1,6),6-(7,8),7-(6,27)]
   322      15.830656      15.830656      15.830656    6[1-(0),6-(1,6),6-(6,7)]
   323      16.878748      16.878748      16.878748    6[1-(0),6-(1,6),6-(1,6)]
   324      16.571643      16.571643      16.571643    6[1-(0),6-(1,6),6-(6,7)]
   325      15.351966      15.351966      15.351966    6[6-(1,6),6-(7,8),7-(6,27)]
   326      14.864533      14.864533      14.864533    6[6-(6,7),7-(6,27),8-(0)]
   327      13.036111      13.036111      13.036111    6[6-(1,6),6-(1,7),7-(6,27)]
   328      12.929007      12.929007      12.929007    6[1-(0),6-(1,6),6-(6,7)]
   329      12.436109      12.436109      12.436109    6[1-(0),6-(1,6),6-(1,7)]
   330      12.008785      12.008785      12.008785    6[1-(0),6-(1,6),7-(6)]
   331      12.712613      12.712613      12.712613    6[1-(0),6-(6,7),7-(6)]
   332       3.760669       3.760669       3.760669    6[1-(0),6-(1,6),7-(6,48)]
   333       5.073242       5.073242       5.073242    6[1-(0),6-(1,6),6-(1,7)]
   334       5.220783       5.220783       5.220783    6[1-(0),6-(1,6),6-(1,6)]
   335      15.038304      15.038304      15.038304    6[1-(0),6-(1,6),6-(7,7)]
   336       2.872141       2.872141       2.872141    6[6-(1,6),7-(6,27),7-(6,48)]
   337      11.495122      11.495122      11.495122    6[6-(6,7),7-(6,27),8-(48)]
   338      10.494026      10.494026      10.494026    6[6-(1,6),6-(7,8),7-(6,27)]
   339       9.110414       9.110414       9.110414    6[1-(0),6-(1,6),6-(6,7)]
   340       8.304947       8.304947       8.304947    6[1-(0),6-(1,6),6-(1,6)]
   341       8.845933       8.845933       8.845933    6[1-(0),6-(1,6),6-(6,7)]
   342       10.09621       10.09621       10.09621    6[6-(1,6),6-(7,8),7-(6,27)]
   343      10.878727      10.878727      10.878727    6[6-(6,7),7-(6,27),8-(0)]
   344      14.919178      14.919178      14.919178    6[1-(0),6-(1,6),7-(6,48)]
   345      14.714806      14.714806      14.714806    6[1-(0),6-(1,6),6-(1,7)]
   346      13.741032      13.741032      13.741032    6[1-(0),6-(1,6),6-(6,7)]
   347      13.059062      13.059062      13.059062    6[6-(1,6),6-(1,7),7-(6,27)]
   348       13.27327       13.27327       13.27327    6[1-(0),6-(6,7),7-(6,48)]
   349       10.53337       10.53337       10.53337    7[6-(1,6),6-(6,7)]
   350       1.405469       1.405469       1.405469    7[6-(6,7),6-(6,8),27-(7,7,7,7,7)]
   351       3.477608       3.477608       3.477608    7[6-(6,6),6-(6,6),27-(7,7,7,7,7)]
   352       2.710392       2.710392       2.710392    7[6-(6,6),6-(6,8),27-(7,7,7,7,7)]
   353        1.30383        1.30383        1.30383    7[6-(1,6),6-(1,6)]
   354       13.63502       13.63502       13.63502    7[6-(1,6),6-(6,7),48-(7,8,17)]
   355       1.800006       1.800006       1.800006    7[6-(6,7),6-(6,8),27-(7,7,7,7,7)]
   356       0.016393       0.016393       0.016393    7[6-(6,6),6-(6,6),27-(7,7,7,7,7)]
   357       1.190168       1.190168       1.190168    7[6-(6,6),6-(6,8),27-(7,7,7,7,7)]
   358       3.267771       3.267771       3.267771    7[6-(1,6),6-(1,6),48-(7,8,17)]
   359       4.963952       4.963952       4.963952    7[6-(1,6),6-(6,7)]
   360       5.384718       5.384718       5.384718    7[6-(6,7),6-(6,8),27-(7,7,7,7,7)]
   361       5.397833       5.397833       5.397833    7[6-(6,6),6-(6,6),27-(7,7,7,7,7)]
   362       7.010954       7.010954       7.010954    7[6-(6,6),6-(6,8),27-(7,7,7,7,7)]
   363       8.161777       8.161777       8.161777    7[6-(1,6),6-(1,6)]
   364       2.819682       2.819682       2.819682    7[6-(1,6),6-(6,7),48-(7,8,17)]
   365       5.090728       5.090728       5.090728    7[6-(6,7),6-(6,8),27-(7,7,7,7,7)]
   366       7.375982       7.375982       7.375982    7[6-(6,6),6-(6,6),27-(7,7,7,7,7)]
   367       7.969427       7.969427       7.969427    7[6-(6,6),6-(6,8),27-(7,7,7,7,7)]
   368       9.469978       9.469978       9.469978    7[6-(1,6),6-(1,6),48-(7,8,17)]
   369       6.360678       6.360678       6.360678    7[6-(1,6),6-(6,7)]
   370       4.138812       4.138812       4.138812    7[6-(6,7),6-(6,8),27-(7,7,7,7,7)]
   371       2.053559       2.053559       2.053559    7[6-(6,6),6-(6,6),27-(7,7,7,7,7)]
   372       1.207654       1.207654       1.207654    7[6-(6,6),6-(6,8),27-(7,7,7,7,7)]
   373       1.463393       1.463393       1.463393    7[6-(1,6),6-(1,6)]
   374       5.403298       5.403298       5.403298    7[6-(1,6),6-(6,7),48-(7,8,17)]
   375       4.038266       4.038266       4.038266    7[6-(6,7),6-(6,8),27-(7,7,7,7,7)]
   376       3.536624       3.536624       3.536624    7[6-(6,6),6-(6,6),27-(7,7,7,7,7)]
   377       1.769405       1.769405       1.769405    7[6-(6,6),6-(6,8),27-(7,7,7,7,7)]
   378      -1.808749      -1.808749      -1.808749    7[6-(1,6),6-(1,6),48-(7,8,17)]
   379      -4.568322      -4.568322      -4.568322    7[6-(1,6),6-(6,7)]
   380      15.067812      15.067812      15.067812    7[6-(6,7),6-(6,8),27-(7,7,7,7,7)]
   381      12.982559      12.982559      12.982559    7[6-(6,6),6-(6,6),27-(7,7,7,7,7)]
   382      12.136654      12.136654      12.136654    7[6-(6,6),6-(6,8),27-(7,7,7,7,7)]
   383      12.392393      12.392393      12.392393    7[6-(1,6),6-(1,6)]
   384      -5.525702      -5.525702      -5.525702    7[6-(1,6),6-(6,7),48-(7,8,17)]
   385      14.967265      14.967265      14.967265    7[6-(6,7),6-(6,8),27-(7,7,7,7,7)]
   386      14.465624      14.465624      14.465624    7[6-(6,6),6-(6,6),27-(7,7,7,7,7)]
   387      12.698405      12.698405      12.698405    7[6-(6,6),6-(6,8),27-(7,7,7,7,7)]
   388        9.12025        9.12025        9.12025    7[6-(1,6),6-(1,6),48-(7,8,17)]
   389      15.892952      15.892952      15.892952    7[6-(1,6),6-(6,7)]
   390      -5.544282      -5.544282      -5.544282    7[6-(6,7),6-(6,8),27-(7,7,7,7,7)]
   391      -5.531167      -5.531167      -5.531167    7[6-(6,6),6-(6,6),27-(7,7,7,7,7)]
   392      -3.918046      -3.918046      -3.918046    7[6-(6,6),6-(6,8),27-(7,7,7,7,7)]
   393      -2.767223      -2.767223      -2.767223    7[6-(1,6),6-(1,6)]
   394      13.748682      13.748682      13.748682    7[6-(1,6),6-(6,7),48-(7,8,17)]
   395      -5.838272      -5.838272      -5.838272    7[6-(6,7),6-(6,8),27-(7,7,7,7,7)]
   396      -3.553018      -3.553018      -3.553018    7[6-(6,6),6-(6,6),27-(7,7,7,7,7)]
   397      -2.959573      -2.959573      -2.959573    7[6-(6,6),6-(6,8),27-(7,7,7,7,7)]
   398      -1.459022      -1.459022      -1.459022    7[6-(1,6),6-(1,6),48-(7,8,17)]
   399       -0.39563       -0.39563       -0.39563    7[6-(1,6),6-(6,7)]
   400      12.334469      12.334469      12.334469    7[6-(6,7),6-(6,8),27-(7,7,7,7,7)]
   401      14.406608      14.406608      14.406608    7[6-(6,6),6-(6,6),27-(7,7,7,7,7)]
   402      13.639392      13.639392      13.639392    7[6-(6,6),6-(6,8),27-(7,7,7,7,7)]
   403       12.23283       12.23283       12.23283    7[6-(1,6),6-(1,6)]
   404        2.70602        2.70602        2.70602    7[6-(1,6),6-(6,7),48-(7,8,17)]
   405      12.729006      12.729006      12.729006    7[6-(6,7),6-(6,8),27-(7,7,7,7,7)]
   406      10.945394      10.945394      10.945394    7[6-(6,6),6-(6,6),27-(7,7,7,7,7)]
   407      12.119168      12.119168      12.119168    7[6-(6,6),6-(6,8),27-(7,7,7,7,7)]
   408      14.196771      14.196771      14.196771    7[6-(1,6),6-(1,6),48-(7,8,17)]
   409      12.166491      12.166491      12.166491    17[48-(7,7,8)]
   410       1.307546       1.307546       1.307546    17[48-(7,7,8)]
   411       8.383964       8.383964       8.383964    17[48-(7,7,8)]
   412      -2.545036      -2.545036      -2.545036    17[48-(7,7,8)]
   413      12.236546      12.236546      12.236546    17[48-(7,7,8)]
   414       1.237491       1.237491       1.237491    17[48-(7,7,8)]
   415      13.452506      13.452506      13.452506    8[6-(6,7)]
   416       4.753022       4.753022       4.753022    8[6-(6,7)]
   417      11.163973      11.163973      11.163973    8[6-(6,7),48-(7,7,17)]
   418      -0.601095      -0.601095      -0.601095    8[6-(6,7)]
   419        3.79127        3.79127        3.79127    8[6-(6,7)]
   420       6.824068       6.824068       6.824068    8[6-(6,7)]
   421       4.591273       4.591273       4.591273    8[6-(6,7),48-(7,7,17)]
   422      10.079817      10.079817      10.079817    8[6-(6,7)]
   423       4.614224       4.614224       4.614224    8[6-(6,7)]
   424       -0.64809       -0.64809       -0.64809    8[6-(6,7)]
   425       6.102754       6.102754       6.102754    8[6-(6,7),48-(7,7,17)]
   426       1.450278       1.450278       1.450278    8[6-(6,7)]
   427      -6.314776      -6.314776      -6.314776    8[6-(6,7)]
   428       10.28091       10.28091       10.28091    8[6-(6,7)]
   429      -4.826246      -4.826246      -4.826246    8[6-(6,7),48-(7,7,17)]
   430      12.379278      12.379278      12.379278    8[6-(6,7)]
   431       14.72027       14.72027       14.72027    8[6-(6,7)]
   432      -4.104932      -4.104932      -4.104932    8[6-(6,7)]
   433      15.520273      15.520273      15.520273    8[6-(6,7),48-(7,7,17)]
   434      -0.849183      -0.849183      -0.849183    8[6-(6,7)]
   435       2.523506       2.523506       2.523506    8[6-(6,7)]
   436      15.682022      15.682022      15.682022    8[6-(6,7)]
   437       0.234973       0.234973       0.234973    8[6-(6,7),48-(7,7,17)]
   438      10.327905      10.327905      10.327905    8[6-(6,7)]
