# Supplementary material for: A collection of forcefield precursors for metal–organic frameworks
Source: RSC Adv. 2019 Nov 13;9(63):36492–507. doi: 10.1039/c9ra07327b (PMC9075174; doi:10.1039/c9ra07327b)
Supplement: RA-009-C9RA07327B-s969 [file RA-009-C9RA07327B-s969.txt]

HEKTUO_clean

10.071400    0.000000    0.000000
-5.035772    9.999907    0.000000
0.000000    -3.677886    18.581510

     1        0.51459        0.51459        0.51459    48[8-(6),8-(6),8-(6),8-(6),8-(6,48)]
     2       5.550335       5.550335       5.550335    48[8-(6),8-(6),8-(6),8-(6),8-(6,48)]
     3       4.521038       4.521038       4.521038    48[8-(6),8-(6),8-(6),8-(6),8-(6,48)]
     4      -0.514707      -0.514707      -0.514707    48[8-(6),8-(6),8-(6),8-(6),8-(6,48)]
     5       2.517814       2.517814       2.517814    48[8-(6),8-(6),8-(6,48),8-(6,48)]
     6      -2.517886      -2.517886      -2.517886    48[8-(6),8-(6),8-(6,48),8-(6,48)]
     7       1.630535       1.630535       1.630535    1[6-(6,6)]
     8       1.266971       1.266971       1.266971    1[6-(6,6)]
     9       7.718712       7.718712       7.718712    1[6-(6,6)]
    10      -1.370743      -1.370743      -1.370743    1[6-(6,6)]
    11       1.603363       1.603363       1.603363    1[6-(6,6)]
    12      -1.034372      -1.034372      -1.034372    1[6-(6,6)]
    13       4.085911       4.085911       4.085911    1[6-(6,6)]
    14       6.666213       6.666213       6.666213    1[6-(6,6)]
    15      -3.768779      -3.768779      -3.768779    1[6-(6,6)]
    16       2.682958       2.682958       2.682958    1[6-(6,6)]
    17       3.664936       3.664936       3.664936    1[6-(6,6)]
    18      -3.432402      -3.432402      -3.432402    1[6-(6,6)]
    19       4.001335       4.001335       4.001335    1[6-(6,6)]
    20      -0.949749      -0.949749      -0.949749    1[6-(6,6)]
    21       3.405093       3.405093       3.405093    1[6-(6,6)]
    22       3.768657       3.768657       3.768657    1[6-(6,6)]
    23      -2.683084      -2.683084      -2.683084    1[6-(6,6)]
    24       6.406371       6.406371       6.406371    1[6-(6,6)]
    25       3.432265       3.432265       3.432265    1[6-(6,6)]
    26           6.07           6.07           6.07    1[6-(6,6)]
    27       0.949717       0.949717       0.949717    1[6-(6,6)]
    28      -1.630585      -1.630585      -1.630585    1[6-(6,6)]
    29       8.804407       8.804407       8.804407    1[6-(6,6)]
    30        2.35267        2.35267        2.35267    1[6-(6,6)]
    31       1.370692       1.370692       1.370692    1[6-(6,6)]
    32        8.46803        8.46803        8.46803    1[6-(6,6)]
    33       1.034293       1.034293       1.034293    1[6-(6,6)]
    34       5.985377       5.985377       5.985377    1[6-(6,6)]
    35       1.006108       1.006108       1.006108    6[1-(0),6-(1,6),6-(6,6)]
    36      -3.393113      -3.393113      -3.393113    6[6-(6,6),8-(48),8-(48)]
    37       0.796631       0.796631       0.796631    6[1-(0),6-(1,6),6-(6,6)]
    38       8.433785       8.433785       8.433785    6[1-(0),6-(6,6),6-(6,6)]
    39       3.165373       3.165373       3.165373    6[6-(1,6),6-(1,6),6-(8,8)]
    40      -0.782573      -0.782573      -0.782573    6[1-(0),6-(1,6),6-(6,6)]
    41      -0.097709      -0.097709      -0.097709    6[6-(1,6),6-(1,6),6-(6,6)]
    42       0.730175       0.730175       0.730175    6[1-(0),6-(6,6),6-(6,6)]
    43      -4.550324      -4.550324      -4.550324    6[6-(1,6),6-(1,6),6-(8,8)]
    44      -0.327328      -0.327328      -0.327328    6[6-(1,6),6-(1,6),6-(6,6)]
    45      -0.569068      -0.569068      -0.569068    6[1-(0),6-(1,6),6-(6,6)]
    46       0.309158       0.309158       0.309158    6[6-(1,6),6-(1,6),6-(8,8)]
    47       0.492449       0.492449       0.492449    6[6-(6,6),8-(48),8-(48,48)]
    48        4.23899        4.23899        4.23899    6[1-(0),6-(6,6),6-(6,6)]
    49       1.769479       1.769479       1.769479    6[6-(6,6),8-(48),8-(48)]
    50       6.041786       6.041786       6.041786    6[1-(0),6-(1,6),6-(6,6)]
    51       1.642632       1.642632       1.642632    6[6-(6,6),8-(48),8-(48)]
    52       5.832293       5.832293       5.832293    6[1-(0),6-(1,6),6-(6,6)]
    53       3.398023       3.398023       3.398023    6[1-(0),6-(6,6),6-(6,6)]
    54       8.201137       8.201137       8.201137    6[6-(1,6),6-(1,6),6-(8,8)]
    55       4.253106       4.253106       4.253106    6[1-(0),6-(1,6),6-(6,6)]
    56       4.937952       4.937952       4.937952    6[6-(1,6),6-(1,6),6-(6,6)]
    57      -4.305594      -4.305594      -4.305594    6[1-(0),6-(6,6),6-(6,6)]
    58       0.485434       0.485434       0.485434    6[6-(1,6),6-(1,6),6-(8,8)]
    59       4.708315       4.708315       4.708315    6[6-(1,6),6-(1,6),6-(6,6)]
    60       4.466628       4.466628       4.466628    6[1-(0),6-(1,6),6-(6,6)]
    61       5.344854       5.344854       5.344854    6[6-(1,6),6-(1,6),6-(8,8)]
    62       5.528162       5.528162       5.528162    6[6-(6,6),8-(48),8-(48,48)]
    63       9.274743       9.274743       9.274743    6[1-(0),6-(6,6),6-(6,6)]
    64       6.805239       6.805239       6.805239    6[6-(6,6),8-(48),8-(48)]
    65        4.02952        4.02952        4.02952    6[1-(0),6-(1,6),6-(6,6)]
    66       8.428741       8.428741       8.428741    6[6-(6,6),8-(48),8-(48)]
    67       4.238997       4.238997       4.238997    6[1-(0),6-(1,6),6-(6,6)]
    68      -3.398157      -3.398157      -3.398157    6[1-(0),6-(6,6),6-(6,6)]
    69       1.870255       1.870255       1.870255    6[6-(1,6),6-(1,6),6-(8,8)]
    70       5.818201       5.818201       5.818201    6[1-(0),6-(1,6),6-(6,6)]
    71       5.133337       5.133337       5.133337    6[6-(1,6),6-(1,6),6-(6,6)]
    72       4.305453       4.305453       4.305453    6[1-(0),6-(6,6),6-(6,6)]
    73      -0.485448      -0.485448      -0.485448    6[6-(1,6),6-(1,6),6-(8,8)]
    74       5.362956       5.362956       5.362956    6[6-(1,6),6-(1,6),6-(6,6)]
    75       5.604696       5.604696       5.604696    6[1-(0),6-(1,6),6-(6,6)]
    76        4.72647        4.72647        4.72647    6[6-(1,6),6-(1,6),6-(8,8)]
    77       4.543179       4.543179       4.543179    6[6-(6,6),8-(48),8-(48,48)]
    78       0.796638       0.796638       0.796638    6[1-(0),6-(6,6),6-(6,6)]
    79       3.266149       3.266149       3.266149    6[6-(6,6),8-(48),8-(48)]
    80      -1.006158      -1.006158      -1.006158    6[1-(0),6-(1,6),6-(6,6)]
    81       3.392996       3.392996       3.392996    6[6-(6,6),8-(48),8-(48)]
    82      -0.796665      -0.796665      -0.796665    6[1-(0),6-(1,6),6-(6,6)]
    83       1.637605       1.637605       1.637605    6[1-(0),6-(6,6),6-(6,6)]
    84      -3.165509      -3.165509      -3.165509    6[6-(1,6),6-(1,6),6-(8,8)]
    85       0.782522       0.782522       0.782522    6[1-(0),6-(1,6),6-(6,6)]
    86       0.097676       0.097676       0.097676    6[6-(1,6),6-(1,6),6-(6,6)]
    87       9.341222       9.341222       9.341222    6[1-(0),6-(6,6),6-(6,6)]
    88       4.550194       4.550194       4.550194    6[6-(1,6),6-(1,6),6-(8,8)]
    89       0.327313       0.327313       0.327313    6[6-(1,6),6-(1,6),6-(6,6)]
    90          0.569          0.569          0.569    6[1-(0),6-(1,6),6-(6,6)]
    91      -0.309226      -0.309226      -0.309226    6[6-(1,6),6-(1,6),6-(8,8)]
    92      -0.492534      -0.492534      -0.492534    6[6-(6,6),8-(48),8-(48,48)]
    93      -4.239115      -4.239115      -4.239115    6[1-(0),6-(6,6),6-(6,6)]
    94      -1.769611      -1.769611      -1.769611    6[6-(6,6),8-(48),8-(48)]
    95       1.110833       1.110833       1.110833    8[6-(6,8),48-(8,8,8),48-(8,8,8,8)]
    96        -0.0071        -0.0071        -0.0071    8[6-(6,8),48-(8,8,8,8)]
    97       1.606331       1.606331       1.606331    8[6-(6,8),48-(8,8,8,8)]
    98       0.829812       0.829812       0.829812    8[6-(6,8),48-(8,8,8,8)]
    99       6.417446       6.417446       6.417446    8[6-(6,8),48-(8,8,8)]
   100      -2.261092      -2.261092      -2.261092    8[6-(6,8),48-(8,8,8,8)]
   101       6.146545       6.146545       6.146545    8[6-(6,8),48-(8,8,8),48-(8,8,8,8)]
   102       5.028628       5.028628       5.028628    8[6-(6,8),48-(8,8,8,8)]
   103       6.642074       6.642074       6.642074    8[6-(6,8),48-(8,8,8,8)]
   104       5.865583       5.865583       5.865583    8[6-(6,8),48-(8,8,8,8)]
   105       1.381774       1.381774       1.381774    8[6-(6,8),48-(8,8,8)]
   106       2.774661       2.774661       2.774661    8[6-(6,8),48-(8,8,8,8)]
   107       3.924795       3.924795       3.924795    8[6-(6,8),48-(8,8,8),48-(8,8,8,8)]
   108       5.042728       5.042728       5.042728    8[6-(6,8),48-(8,8,8,8)]
   109       3.429297       3.429297       3.429297    8[6-(6,8),48-(8,8,8,8)]
   110       4.205816       4.205816       4.205816    8[6-(6,8),48-(8,8,8,8)]
   111      -1.381818      -1.381818      -1.381818    8[6-(6,8),48-(8,8,8)]
   112        7.29672        7.29672        7.29672    8[6-(6,8),48-(8,8,8,8)]
   113      -1.110917      -1.110917      -1.110917    8[6-(6,8),48-(8,8,8),48-(8,8,8,8)]
   114          0.007          0.007          0.007    8[6-(6,8),48-(8,8,8,8)]
   115      -1.606446      -1.606446      -1.606446    8[6-(6,8),48-(8,8,8,8)]
   116      -0.829955      -0.829955      -0.829955    8[6-(6,8),48-(8,8,8,8)]
   117       3.653854       3.653854       3.653854    8[6-(6,8),48-(8,8,8)]
   118       2.260967       2.260967       2.260967    8[6-(6,8),48-(8,8,8,8)]
