# Supplementary material for: A collection of forcefield precursors for metal–organic frameworks
Source: RSC Adv. 2019 Nov 13;9(63):36492–507. doi: 10.1039/c9ra07327b (PMC9075174; doi:10.1039/c9ra07327b)
Supplement: RA-009-C9RA07327B-s970 [file RA-009-C9RA07327B-s970.txt]

HELCUY_clean

5.580700    0.000000    0.000000
0.000000    13.793000    0.000000
-2.477777    0.000000    23.936097

     1      -1.372742      -1.372742      -1.372742    30[8-(30,30),8-(30,30),8-(30,30),8-(6),8-(6)]
     2       2.632304       2.632304       2.632304    30[8-(30,30),8-(6),8-(6)]
     3      -2.343924      -2.343924      -2.343924    30[8-(30,30),8-(30,30),8-(30,30),8-(6),8-(6)]
     4       1.709507       1.709507       1.709507    30[8-(30,30),8-(6),8-(6)]
     5      -1.105035      -1.105035      -1.105035    30[8-(30,30),8-(30,30),8-(30,30),8-(6),8-(6)]
     6       0.470619       0.470619       0.470619    30[8-(30,30),8-(6),8-(6)]
     7      -0.133853      -0.133853      -0.133853    30[8-(30,30),8-(30,30),8-(30,30),8-(6),8-(6)]
     8       1.393416       1.393416       1.393416    30[8-(30,30),8-(6),8-(6)]
     9       1.551462       1.551462       1.551462    30[8-(30,30),8-(30,30),8-(30,30),8-(30,30),8-(6),8-(6)]
    10        2.79035        2.79035        2.79035    30[8-(30,30),8-(30,30),8-(30,30),8-(30,30),8-(6),8-(6)]
    11       2.310913       2.310913       2.310913    1[6-(1,6,7)]
    12       1.767995       1.767995       1.767995    1[6-(1,6,7)]
    13       1.128329       1.128329       1.128329    1[6-(1,6,6)]
    14      -0.157894      -0.157894      -0.157894    1[6-(1,6,6)]
    15       0.937663       0.937663       0.937663    1[6-(1,6,7)]
    16       1.358262       1.358262       1.358262    1[6-(1,6,7)]
    17      -0.195239      -0.195239      -0.195239    1[6-(1,6,6)]
    18      -1.201506      -1.201506      -1.201506    1[6-(1,6,6)]
    19       2.722133       2.722133       2.722133    1[6-(1,6,7)]
    20       3.158485       3.158485       3.158485    1[6-(1,6,7)]
    21        -0.9978        -0.9978        -0.9978    1[6-(1,6,6)]
    22      -1.593816      -1.593816      -1.593816    1[6-(1,6,6)]
    23      -0.446879      -0.446879      -0.446879    1[6-(1,6,7)]
    24        0.09604        0.09604        0.09604    1[6-(1,6,7)]
    25       0.735706       0.735706       0.735706    1[6-(1,6,6)]
    26       2.021928       2.021928       2.021928    1[6-(1,6,6)]
    27       0.926371       0.926371       0.926371    1[6-(1,6,7)]
    28       0.505772       0.505772       0.505772    1[6-(1,6,7)]
    29       2.059273       2.059273       2.059273    1[6-(1,6,6)]
    30        3.06554        3.06554        3.06554    1[6-(1,6,6)]
    31      -0.858099      -0.858099      -0.858099    1[6-(1,6,7)]
    32      -1.294451      -1.294451      -1.294451    1[6-(1,6,7)]
    33       2.861835       2.861835       2.861835    1[6-(1,6,6)]
    34        3.45785        3.45785        3.45785    1[6-(1,6,6)]
    35        0.79201        0.79201        0.79201    1[6-(1,6,7)]
    36       1.334928       1.334928       1.334928    1[6-(1,6,7)]
    37       1.974594       1.974594       1.974594    1[6-(1,6,6)]
    38       3.260817       3.260817       3.260817    1[6-(1,6,6)]
    39        2.16526        2.16526        2.16526    1[6-(1,6,7)]
    40       1.744661       1.744661       1.744661    1[6-(1,6,7)]
    41       3.298162       3.298162       3.298162    1[6-(1,6,6)]
    42       4.304429       4.304429       4.304429    1[6-(1,6,6)]
    43        0.38079        0.38079        0.38079    1[6-(1,6,7)]
    44      -0.055562      -0.055562      -0.055562    1[6-(1,6,7)]
    45       4.100723       4.100723       4.100723    1[6-(1,6,6)]
    46       4.696739       4.696739       4.696739    1[6-(1,6,6)]
    47       3.549802       3.549802       3.549802    1[6-(1,6,7)]
    48       3.006883       3.006883       3.006883    1[6-(1,6,7)]
    49       2.367217       2.367217       2.367217    1[6-(1,6,6)]
    50       1.080995       1.080995       1.080995    1[6-(1,6,6)]
    51       2.176552       2.176552       2.176552    1[6-(1,6,7)]
    52       2.597151       2.597151       2.597151    1[6-(1,6,7)]
    53        1.04365        1.04365        1.04365    1[6-(1,6,6)]
    54       0.037383       0.037383       0.037383    1[6-(1,6,6)]
    55       3.961022       3.961022       3.961022    1[6-(1,6,7)]
    56       4.397374       4.397374       4.397374    1[6-(1,6,7)]
    57       0.241088       0.241088       0.241088    1[6-(1,6,6)]
    58      -0.354927      -0.354927      -0.354927    1[6-(1,6,6)]
    59       1.056269       1.056269       1.056269    6[7-(6,6),7-(6,6),8-(0)]
    60      -0.734066      -0.734066      -0.734066    6[7-(6,6),7-(6,6),8-(0)]
    61      -0.204502      -0.204502      -0.204502    6[7-(6,6),7-(6,6),8-(0)]
    62       1.505363       1.505363       1.505363    6[1-(0),1-(0),6-(1,1,6),7-(6,6)]
    63        0.63797        0.63797        0.63797    6[1-(0),1-(0),6-(1,1,7),6-(8,8)]
    64        0.23857        0.23857        0.23857    6[6-(1,1,6),8-(30),8-(30)]
    65       0.626819       0.626819       0.626819    6[1-(0),1-(0),6-(1,1,6),7-(6,6)]
    66      -0.518677      -0.518677      -0.518677    6[1-(0),1-(0),6-(1,1,7),6-(8,8)]
    67      -1.160308      -1.160308      -1.160308    6[6-(1,1,6),8-(30),8-(30)]
    68       3.454615       3.454615       3.454615    6[1-(0),1-(0),6-(1,1,6),7-(6,6)]
    69       2.646646       2.646646       2.646646    6[6-(1,1,6),8-(0),8-(30)]
    70      -1.789432      -1.789432      -1.789432    6[1-(0),1-(0),6-(1,1,7),6-(8,8)]
    71       0.807766       0.807766       0.807766    6[7-(6,6),7-(6,6),8-(0)]
    72       2.598101       2.598101       2.598101    6[7-(6,6),7-(6,6),8-(0)]
    73       2.068536       2.068536       2.068536    6[7-(6,6),7-(6,6),8-(0)]
    74       0.358672       0.358672       0.358672    6[1-(0),1-(0),6-(1,1,6),7-(6,6)]
    75       1.226064       1.226064       1.226064    6[1-(0),1-(0),6-(1,1,7),6-(8,8)]
    76       1.625464       1.625464       1.625464    6[6-(1,1,6),8-(30),8-(30)]
    77       1.237215       1.237215       1.237215    6[1-(0),1-(0),6-(1,1,6),7-(6,6)]
    78       2.382712       2.382712       2.382712    6[1-(0),1-(0),6-(1,1,7),6-(8,8)]
    79       3.024342       3.024342       3.024342    6[6-(1,1,6),8-(30),8-(30)]
    80       -1.59058       -1.59058       -1.59058    6[1-(0),1-(0),6-(1,1,6),7-(6,6)]
    81      -0.782611      -0.782611      -0.782611    6[6-(1,1,6),8-(0),8-(30)]
    82       3.653467       3.653467       3.653467    6[1-(0),1-(0),6-(1,1,7),6-(8,8)]
    83       2.046654       2.046654       2.046654    6[7-(6,6),7-(6,6),8-(0)]
    84       3.836989       3.836989       3.836989    6[7-(6,6),7-(6,6),8-(0)]
    85       3.307425       3.307425       3.307425    6[7-(6,6),7-(6,6),8-(0)]
    86        1.59756        1.59756        1.59756    6[1-(0),1-(0),6-(1,1,6),7-(6,6)]
    87       2.464953       2.464953       2.464953    6[1-(0),1-(0),6-(1,1,7),6-(8,8)]
    88       2.864353       2.864353       2.864353    6[6-(1,1,6),8-(30),8-(30)]
    89       2.476104       2.476104       2.476104    6[1-(0),1-(0),6-(1,1,6),7-(6,6)]
    90         3.6216         3.6216         3.6216    6[1-(0),1-(0),6-(1,1,7),6-(8,8)]
    91       4.263231       4.263231       4.263231    6[6-(1,1,6),8-(30),8-(30)]
    92      -0.351692      -0.351692      -0.351692    6[1-(0),1-(0),6-(1,1,6),7-(6,6)]
    93       0.456277       0.456277       0.456277    6[6-(1,1,6),8-(0),8-(30)]
    94       4.892355       4.892355       4.892355    6[1-(0),1-(0),6-(1,1,7),6-(8,8)]
    95       2.295157       2.295157       2.295157    6[7-(6,6),7-(6,6),8-(0)]
    96       0.504822       0.504822       0.504822    6[7-(6,6),7-(6,6),8-(0)]
    97       1.034387       1.034387       1.034387    6[7-(6,6),7-(6,6),8-(0)]
    98       2.744251       2.744251       2.744251    6[1-(0),1-(0),6-(1,1,6),7-(6,6)]
    99       1.876859       1.876859       1.876859    6[1-(0),1-(0),6-(1,1,7),6-(8,8)]
   100       1.477459       1.477459       1.477459    6[6-(1,1,6),8-(30),8-(30)]
   101       1.865708       1.865708       1.865708    6[1-(0),1-(0),6-(1,1,6),7-(6,6)]
   102       0.720211       0.720211       0.720211    6[1-(0),1-(0),6-(1,1,7),6-(8,8)]
   103       0.078581       0.078581       0.078581    6[6-(1,1,6),8-(30),8-(30)]
   104       4.693503       4.693503       4.693503    6[1-(0),1-(0),6-(1,1,6),7-(6,6)]
   105       3.885534       3.885534       3.885534    6[6-(1,1,6),8-(0),8-(30)]
   106      -0.550544      -0.550544      -0.550544    6[1-(0),1-(0),6-(1,1,7),6-(8,8)]
   107       0.303786       0.303786       0.303786    7[6-(1,1,6),6-(7,8),6-(7,8)]
   108      -0.979474      -0.979474      -0.979474    7[6-(1,1,6),6-(7,8),6-(7,8)]
   109       0.788302       0.788302       0.788302    7[6-(1,1,6),6-(7,8),6-(7,8)]
   110       1.560249       1.560249       1.560249    7[6-(1,1,6),6-(7,8),6-(7,8)]
   111       2.843508       2.843508       2.843508    7[6-(1,1,6),6-(7,8),6-(7,8)]
   112       1.075732       1.075732       1.075732    7[6-(1,1,6),6-(7,8),6-(7,8)]
   113       2.799137       2.799137       2.799137    7[6-(1,1,6),6-(7,8),6-(7,8)]
   114       4.082397       4.082397       4.082397    7[6-(1,1,6),6-(7,8),6-(7,8)]
   115       2.314621       2.314621       2.314621    7[6-(1,1,6),6-(7,8),6-(7,8)]
   116       1.542674       1.542674       1.542674    7[6-(1,1,6),6-(7,8),6-(7,8)]
   117       0.259415       0.259415       0.259415    7[6-(1,1,6),6-(7,8),6-(7,8)]
   118       2.027191       2.027191       2.027191    7[6-(1,1,6),6-(7,8),6-(7,8)]
   119      -0.370414      -0.370414      -0.370414    8[6-(7,7)]
   120       1.954092       1.954092       1.954092    8[6-(7,7)]
   121      -1.373289      -1.373289      -1.373289    8[6-(7,7)]
   122       -0.68425       -0.68425       -0.68425    8[6-(6,8),30-(8,8,8,8)]
   123       3.398227       3.398227       3.398227    8[6-(6,8),30-(8,8)]
   124      -0.802171      -0.802171      -0.802171    8[6-(6,8),30-(8,8,8,8)]
   125       3.353821       3.353821       3.353821    8[30-(8,8,8,8),30-(8,8,8,8),30-(8,8,8,8,8)]
   126       2.369232       2.369232       2.369232    8[30-(8,8),30-(8,8,8,8),30-(8,8,8,8,8)]
   127       2.915291       2.915291       2.915291    8[6-(6,8),30-(8,8)]
   128       0.959084       0.959084       0.959084    8[6-(6,8),30-(8,8,8,8,8)]
   129       1.554829       1.554829       1.554829    8[6-(6,8)]
   130       2.234449       2.234449       2.234449    8[6-(7,7)]
   131      -0.090057      -0.090057      -0.090057    8[6-(7,7)]
   132       3.237324       3.237324       3.237324    8[6-(7,7)]
   133       2.548285       2.548285       2.548285    8[6-(6,8),30-(8,8,8,8)]
   134      -1.534193      -1.534193      -1.534193    8[6-(6,8),30-(8,8)]
   135       2.666206       2.666206       2.666206    8[6-(6,8),30-(8,8,8,8)]
   136      -1.489786      -1.489786      -1.489786    8[30-(8,8,8,8),30-(8,8,8,8),30-(8,8,8,8,8)]
   137      -0.505197      -0.505197      -0.505197    8[30-(8,8),30-(8,8,8,8),30-(8,8,8,8,8)]
   138      -1.051257      -1.051257      -1.051257    8[6-(6,8),30-(8,8)]
   139       0.904951       0.904951       0.904951    8[6-(6,8),30-(8,8,8,8,8)]
   140       0.309206       0.309206       0.309206    8[6-(6,8)]
   141       3.473337       3.473337       3.473337    8[6-(7,7)]
   142       1.148831       1.148831       1.148831    8[6-(7,7)]
   143       4.476212       4.476212       4.476212    8[6-(7,7)]
   144       3.787173       3.787173       3.787173    8[6-(6,8),30-(8,8,8,8)]
   145      -0.295304      -0.295304      -0.295304    8[6-(6,8),30-(8,8)]
   146       3.905094       3.905094       3.905094    8[6-(6,8),30-(8,8,8,8)]
   147      -0.250898      -0.250898      -0.250898    8[30-(8,8,8,8),30-(8,8,8,8),30-(8,8,8,8,8)]
   148       0.733691       0.733691       0.733691    8[30-(8,8),30-(8,8,8,8),30-(8,8,8,8,8)]
   149       0.187632       0.187632       0.187632    8[6-(6,8),30-(8,8)]
   150       2.143839       2.143839       2.143839    8[6-(6,8),30-(8,8,8,8,8)]
   151       1.548094       1.548094       1.548094    8[6-(6,8)]
   152       0.868474       0.868474       0.868474    8[6-(7,7)]
   153        3.19298        3.19298        3.19298    8[6-(7,7)]
   154      -0.134401      -0.134401      -0.134401    8[6-(7,7)]
   155       0.554638       0.554638       0.554638    8[6-(6,8),30-(8,8,8,8)]
   156       4.637116       4.637116       4.637116    8[6-(6,8),30-(8,8)]
   157       0.436717       0.436717       0.436717    8[6-(6,8),30-(8,8,8,8)]
   158       4.592709       4.592709       4.592709    8[30-(8,8,8,8),30-(8,8,8,8),30-(8,8,8,8,8)]
   159        3.60812        3.60812        3.60812    8[30-(8,8),30-(8,8,8,8),30-(8,8,8,8,8)]
   160        4.15418        4.15418        4.15418    8[6-(6,8),30-(8,8)]
   161       2.197972       2.197972       2.197972    8[6-(6,8),30-(8,8,8,8,8)]
   162       2.793717       2.793717       2.793717    8[6-(6,8)]
