# Supplementary material for: A collection of forcefield precursors for metal–organic frameworks
Source: RSC Adv. 2019 Nov 13;9(63):36492–507. doi: 10.1039/c9ra07327b (PMC9075174; doi:10.1039/c9ra07327b)
Supplement: RA-009-C9RA07327B-s971 [file RA-009-C9RA07327B-s971.txt]

HELDOT_clean

13.143000    0.000000    0.000000
0.000000    25.472000    0.000000
0.000000    -12.736000    22.059399

     1       10.63019       10.63019       10.63019    27[8-(6),8-(6),8-(6)]
     2       1.868146       1.868146       1.868146    27[8-(6),8-(6),8-(6)]
     3       6.249234       6.249234       6.249234    27[8-(6),8-(6),8-(6)]
     4        2.51281        2.51281        2.51281    27[8-(6),8-(6),8-(6)]
     5      11.274854      11.274854      11.274854    27[8-(6),8-(6),8-(6)]
     6       6.893766       6.893766       6.893766    27[8-(6),8-(6),8-(6)]
     7            0.0            0.0            0.0    27[8-(6),8-(6),8-(6),8-(6),8-(6),8-(6)]
     8       4.380956       4.380956       4.380956    27[8-(6),8-(6),8-(6),8-(6),8-(6),8-(6)]
     9       8.762044       8.762044       8.762044    27[8-(6),8-(6),8-(6),8-(6),8-(6),8-(6)]
    10       7.759627       7.759627       7.759627    1[6-(6,6)]
    11       6.971047       6.971047       6.971047    1[6-(6,6)]
    12      10.001823      10.001823      10.001823    1[6-(6,6)]
    13      10.798289      10.798289      10.798289    1[6-(6,6)]
    14      10.478914      10.478914      10.478914    1[6-(6,6)]
    15       9.936108       9.936108       9.936108    1[6-(6,6)]
    16       6.451899       6.451899       6.451899    1[6-(6,6)]
    17       7.093277       7.093277       7.093277    1[6-(6,6)]
    18       3.810156       3.810156       3.810156    1[6-(6,6)]
    19       4.874739       4.874739       4.874739    1[6-(6,6)]
    20       7.147163       7.147163       7.147163    1[6-(6,6)]
    21       5.995837       5.995837       5.995837    1[6-(6,6)]
    22       8.627065       8.627065       8.627065    1[6-(6,6)]
    23       6.868532       6.868532       6.868532    1[6-(6,6)]
    24       7.111677       7.111677       7.111677    1[6-(6,6)]
    25      12.140583      12.140583      12.140583    1[6-(6,6)]
    26      11.352003      11.352003      11.352003    1[6-(6,6)]
    27       1.239779       1.239779       1.239779    1[6-(6,6)]
    28       2.036245       2.036245       2.036245    1[6-(6,6)]
    29        1.71687        1.71687        1.71687    1[6-(6,6)]
    30       1.174064       1.174064       1.174064    1[6-(6,6)]
    31      10.832855      10.832855      10.832855    1[6-(6,6)]
    32      11.474233      11.474233      11.474233    1[6-(6,6)]
    33       8.191112       8.191112       8.191112    1[6-(6,6)]
    34       9.255695       9.255695       9.255695    1[6-(6,6)]
    35       11.52812       11.52812       11.52812    1[6-(6,6)]
    36      10.376793      10.376793      10.376793    1[6-(6,6)]
    37      13.008021      13.008021      13.008021    1[6-(6,6)]
    38      11.249488      11.249488      11.249488    1[6-(6,6)]
    39      11.492633      11.492633      11.492633    1[6-(6,6)]
    40       3.378671       3.378671       3.378671    1[6-(6,6)]
    41       2.590091       2.590091       2.590091    1[6-(6,6)]
    42       5.620867       5.620867       5.620867    1[6-(6,6)]
    43       6.417333       6.417333       6.417333    1[6-(6,6)]
    44       6.097958       6.097958       6.097958    1[6-(6,6)]
    45       5.555152       5.555152       5.555152    1[6-(6,6)]
    46       2.070943       2.070943       2.070943    1[6-(6,6)]
    47       2.712321       2.712321       2.712321    1[6-(6,6)]
    48        12.5722        12.5722        12.5722    1[6-(6,6)]
    49       0.493783       0.493783       0.493783    1[6-(6,6)]
    50       2.766207       2.766207       2.766207    1[6-(6,6)]
    51        1.61488        1.61488        1.61488    1[6-(6,6)]
    52       4.246109       4.246109       4.246109    1[6-(6,6)]
    53       2.487576       2.487576       2.487576    1[6-(6,6)]
    54       2.730721       2.730721       2.730721    1[6-(6,6)]
    55       5.383373       5.383373       5.383373    1[6-(6,6)]
    56       6.171953       6.171953       6.171953    1[6-(6,6)]
    57       3.141177       3.141177       3.141177    1[6-(6,6)]
    58       2.344711       2.344711       2.344711    1[6-(6,6)]
    59       2.664086       2.664086       2.664086    1[6-(6,6)]
    60       3.206892       3.206892       3.206892    1[6-(6,6)]
    61       6.691101       6.691101       6.691101    1[6-(6,6)]
    62       6.049723       6.049723       6.049723    1[6-(6,6)]
    63       9.332844       9.332844       9.332844    1[6-(6,6)]
    64       8.268261       8.268261       8.268261    1[6-(6,6)]
    65       5.995837       5.995837       5.995837    1[6-(6,6)]
    66       7.147163       7.147163       7.147163    1[6-(6,6)]
    67       4.515935       4.515935       4.515935    1[6-(6,6)]
    68       6.274468       6.274468       6.274468    1[6-(6,6)]
    69       6.031323       6.031323       6.031323    1[6-(6,6)]
    70       1.002417       1.002417       1.002417    1[6-(6,6)]
    71       1.790997       1.790997       1.790997    1[6-(6,6)]
    72      11.903221      11.903221      11.903221    1[6-(6,6)]
    73      11.106755      11.106755      11.106755    1[6-(6,6)]
    74       11.42613       11.42613       11.42613    1[6-(6,6)]
    75      11.968936      11.968936      11.968936    1[6-(6,6)]
    76       2.310145       2.310145       2.310145    1[6-(6,6)]
    77       1.668767       1.668767       1.668767    1[6-(6,6)]
    78       4.951888       4.951888       4.951888    1[6-(6,6)]
    79       3.887305       3.887305       3.887305    1[6-(6,6)]
    80        1.61488        1.61488        1.61488    1[6-(6,6)]
    81       2.766207       2.766207       2.766207    1[6-(6,6)]
    82       0.134979       0.134979       0.134979    1[6-(6,6)]
    83       1.893512       1.893512       1.893512    1[6-(6,6)]
    84       1.650367       1.650367       1.650367    1[6-(6,6)]
    85       9.764329       9.764329       9.764329    1[6-(6,6)]
    86      10.552909      10.552909      10.552909    1[6-(6,6)]
    87       7.522133       7.522133       7.522133    1[6-(6,6)]
    88       6.725667       6.725667       6.725667    1[6-(6,6)]
    89       7.045042       7.045042       7.045042    1[6-(6,6)]
    90       7.587848       7.587848       7.587848    1[6-(6,6)]
    91      11.072057      11.072057      11.072057    1[6-(6,6)]
    92      10.430679      10.430679      10.430679    1[6-(6,6)]
    93         0.5708         0.5708         0.5708    1[6-(6,6)]
    94      12.649217      12.649217      12.649217    1[6-(6,6)]
    95      10.376793      10.376793      10.376793    1[6-(6,6)]
    96       11.52812       11.52812       11.52812    1[6-(6,6)]
    97       8.896891       8.896891       8.896891    1[6-(6,6)]
    98      10.655424      10.655424      10.655424    1[6-(6,6)]
    99      10.412279      10.412279      10.412279    1[6-(6,6)]
   100       9.895365       9.895365       9.895365    6[6-(6,6),8-(27),8-(27)]
   101       9.347302       9.347302       9.347302    6[6-(1,6),6-(1,6),6-(8,8)]
   102       8.231461       8.231461       8.231461    6[1-(0),6-(1,6),6-(6,6)]
   103       7.747799       7.747799       7.747799    6[1-(0),6-(1,6),6-(6,6)]
   104        8.40232        8.40232        8.40232    6[6-(1,6),6-(1,6),6-(6,6)]
   105       9.548389       9.548389       9.548389    6[1-(0),6-(1,6),6-(6,6)]
   106      10.017595      10.017595      10.017595    6[1-(0),6-(1,6),6-(6,6)]
   107       9.290787       9.290787       9.290787    6[6-(6,6),8-(27),8-(27)]
   108       8.857068       8.857068       8.857068    6[6-(1,6),6-(1,6),6-(8,8)]
   109       9.670619       9.670619       9.670619    6[1-(0),6-(1,6),6-(6,6)]
   110       9.345987       9.345987       9.345987    6[1-(0),6-(1,6),6-(6,6)]
   111        8.12106        8.12106        8.12106    6[6-(1,6),6-(1,6),6-(6,6)]
   112       7.290422       7.290422       7.290422    6[1-(0),6-(1,6),6-(6,6)]
   113       7.670255       7.670255       7.670255    6[1-(0),6-(1,6),6-(6,6)]
   114       4.094044       4.094044       4.094044    6[6-(6,6),8-(27),8-(27)]
   115       4.824795       4.824795       4.824795    6[6-(1,6),6-(1,6),6-(8,8)]
   116       4.480449       4.480449       4.480449    6[1-(0),6-(1,6),6-(6,6)]
   117        5.12577        5.12577        5.12577    6[1-(0),6-(1,6),6-(6,6)]
   118       6.132524       6.132524       6.132524    6[6-(1,6),6-(1,6),6-(6,6)]
   119       6.457156       6.457156       6.457156    6[1-(0),6-(1,6),6-(6,6)]
   120       5.784234       5.784234       5.784234    6[1-(0),6-(1,6),6-(6,6)]
   121       7.959401       7.959401       7.959401    6[6-(1,6),6-(1,6),6-(6,6)]
   122       8.189403       8.189403       8.189403    6[1-(0),6-(6,6),6-(6,6)]
   123       7.795113       7.795113       7.795113    6[6-(1,6),6-(1,6),6-(6,6)]
   124       7.139278       7.139278       7.139278    6[1-(0),6-(6,6),6-(6,6)]
   125       7.289108       7.289108       7.289108    6[1-(0),6-(6,6),6-(6,6)]
   126       6.854075       6.854075       6.854075    6[6-(1,6),6-(1,6),6-(6,6)]
   127       1.133321       1.133321       1.133321    6[6-(6,6),8-(27),8-(27)]
   128       0.585258       0.585258       0.585258    6[6-(1,6),6-(1,6),6-(8,8)]
   129      12.612417      12.612417      12.612417    6[1-(0),6-(1,6),6-(6,6)]
   130      12.128755      12.128755      12.128755    6[1-(0),6-(1,6),6-(6,6)]
   131      12.783276      12.783276      12.783276    6[6-(1,6),6-(1,6),6-(6,6)]
   132       0.786346       0.786346       0.786346    6[1-(0),6-(1,6),6-(6,6)]
   133       1.255551       1.255551       1.255551    6[1-(0),6-(1,6),6-(6,6)]
   134       0.528743       0.528743       0.528743    6[6-(6,6),8-(27),8-(27)]
   135       0.095024       0.095024       0.095024    6[6-(1,6),6-(1,6),6-(8,8)]
   136       0.908576       0.908576       0.908576    6[1-(0),6-(1,6),6-(6,6)]
   137       0.583943       0.583943       0.583943    6[1-(0),6-(1,6),6-(6,6)]
   138      12.502016      12.502016      12.502016    6[6-(1,6),6-(1,6),6-(6,6)]
   139      11.671378      11.671378      11.671378    6[1-(0),6-(1,6),6-(6,6)]
   140      12.051211      12.051211      12.051211    6[1-(0),6-(1,6),6-(6,6)]
   141       8.475001       8.475001       8.475001    6[6-(6,6),8-(27),8-(27)]
   142       9.205751       9.205751       9.205751    6[6-(1,6),6-(1,6),6-(8,8)]
   143       8.861405       8.861405       8.861405    6[1-(0),6-(1,6),6-(6,6)]
   144       9.506726       9.506726       9.506726    6[1-(0),6-(1,6),6-(6,6)]
   145       10.51348       10.51348       10.51348    6[6-(1,6),6-(1,6),6-(6,6)]
   146      10.838112      10.838112      10.838112    6[1-(0),6-(1,6),6-(6,6)]
   147       10.16519       10.16519       10.16519    6[1-(0),6-(1,6),6-(6,6)]
   148      12.340357      12.340357      12.340357    6[6-(1,6),6-(1,6),6-(6,6)]
   149      12.570359      12.570359      12.570359    6[1-(0),6-(6,6),6-(6,6)]
   150      12.176069      12.176069      12.176069    6[6-(1,6),6-(1,6),6-(6,6)]
   151      11.520234      11.520234      11.520234    6[1-(0),6-(6,6),6-(6,6)]
   152      11.670064      11.670064      11.670064    6[1-(0),6-(6,6),6-(6,6)]
   153      11.235031      11.235031      11.235031    6[6-(1,6),6-(1,6),6-(6,6)]
   154       5.514409       5.514409       5.514409    6[6-(6,6),8-(27),8-(27)]
   155       4.966345       4.966345       4.966345    6[6-(1,6),6-(1,6),6-(8,8)]
   156       3.850505       3.850505       3.850505    6[1-(0),6-(1,6),6-(6,6)]
   157       3.366842       3.366842       3.366842    6[1-(0),6-(1,6),6-(6,6)]
   158       4.021364       4.021364       4.021364    6[6-(1,6),6-(1,6),6-(6,6)]
   159       5.167433       5.167433       5.167433    6[1-(0),6-(1,6),6-(6,6)]
   160       5.636638       5.636638       5.636638    6[1-(0),6-(1,6),6-(6,6)]
   161       4.909831       4.909831       4.909831    6[6-(6,6),8-(27),8-(27)]
   162       4.476112       4.476112       4.476112    6[6-(1,6),6-(1,6),6-(8,8)]
   163       5.289663       5.289663       5.289663    6[1-(0),6-(1,6),6-(6,6)]
   164       4.965031       4.965031       4.965031    6[1-(0),6-(1,6),6-(6,6)]
   165       3.740104       3.740104       3.740104    6[6-(1,6),6-(1,6),6-(6,6)]
   166       2.909466       2.909466       2.909466    6[1-(0),6-(1,6),6-(6,6)]
   167       3.289299       3.289299       3.289299    6[1-(0),6-(1,6),6-(6,6)]
   168      12.856088      12.856088      12.856088    6[6-(6,6),8-(27),8-(27)]
   169       0.443839       0.443839       0.443839    6[6-(1,6),6-(1,6),6-(8,8)]
   170       0.099493       0.099493       0.099493    6[1-(0),6-(1,6),6-(6,6)]
   171       0.744814       0.744814       0.744814    6[1-(0),6-(1,6),6-(6,6)]
   172       1.751568       1.751568       1.751568    6[6-(1,6),6-(1,6),6-(6,6)]
   173         2.0762         2.0762         2.0762    6[1-(0),6-(1,6),6-(6,6)]
   174       1.403278       1.403278       1.403278    6[1-(0),6-(1,6),6-(6,6)]
   175       3.578445       3.578445       3.578445    6[6-(1,6),6-(1,6),6-(6,6)]
   176       3.808447       3.808447       3.808447    6[1-(0),6-(6,6),6-(6,6)]
   177       3.414157       3.414157       3.414157    6[6-(1,6),6-(1,6),6-(6,6)]
   178       2.758321       2.758321       2.758321    6[1-(0),6-(6,6),6-(6,6)]
   179       2.908152       2.908152       2.908152    6[1-(0),6-(6,6),6-(6,6)]
   180       2.473118       2.473118       2.473118    6[6-(1,6),6-(1,6),6-(6,6)]
   181       3.247635       3.247635       3.247635    6[6-(6,6),8-(27),8-(27)]
   182       3.795698       3.795698       3.795698    6[6-(1,6),6-(1,6),6-(8,8)]
   183       4.911539       4.911539       4.911539    6[1-(0),6-(1,6),6-(6,6)]
   184       5.395202       5.395202       5.395202    6[1-(0),6-(1,6),6-(6,6)]
   185        4.74068        4.74068        4.74068    6[6-(1,6),6-(1,6),6-(6,6)]
   186       3.594611       3.594611       3.594611    6[1-(0),6-(1,6),6-(6,6)]
   187       3.125405       3.125405       3.125405    6[1-(0),6-(1,6),6-(6,6)]
   188       3.852213       3.852213       3.852213    6[6-(6,6),8-(27),8-(27)]
   189       4.285932       4.285932       4.285932    6[6-(1,6),6-(1,6),6-(8,8)]
   190       3.472381       3.472381       3.472381    6[1-(0),6-(1,6),6-(6,6)]
   191       3.797013       3.797013       3.797013    6[1-(0),6-(1,6),6-(6,6)]
   192        5.02194        5.02194        5.02194    6[6-(1,6),6-(1,6),6-(6,6)]
   193       5.852578       5.852578       5.852578    6[1-(0),6-(1,6),6-(6,6)]
   194       5.472745       5.472745       5.472745    6[1-(0),6-(1,6),6-(6,6)]
   195       9.048955       9.048955       9.048955    6[6-(6,6),8-(27),8-(27)]
   196       8.318205       8.318205       8.318205    6[6-(1,6),6-(1,6),6-(8,8)]
   197       8.662551       8.662551       8.662551    6[1-(0),6-(1,6),6-(6,6)]
   198        8.01723        8.01723        8.01723    6[1-(0),6-(1,6),6-(6,6)]
   199       7.010476       7.010476       7.010476    6[6-(1,6),6-(1,6),6-(6,6)]
   200       6.685844       6.685844       6.685844    6[1-(0),6-(1,6),6-(6,6)]
   201       7.358766       7.358766       7.358766    6[1-(0),6-(1,6),6-(6,6)]
   202       5.183599       5.183599       5.183599    6[6-(1,6),6-(1,6),6-(6,6)]
   203       4.953597       4.953597       4.953597    6[1-(0),6-(6,6),6-(6,6)]
   204       5.347887       5.347887       5.347887    6[6-(1,6),6-(1,6),6-(6,6)]
   205       6.003722       6.003722       6.003722    6[1-(0),6-(6,6),6-(6,6)]
   206       5.853892       5.853892       5.853892    6[1-(0),6-(6,6),6-(6,6)]
   207       6.288926       6.288926       6.288926    6[6-(1,6),6-(1,6),6-(6,6)]
   208      12.009679      12.009679      12.009679    6[6-(6,6),8-(27),8-(27)]
   209      12.557742      12.557742      12.557742    6[6-(1,6),6-(1,6),6-(8,8)]
   210       0.530583       0.530583       0.530583    6[1-(0),6-(1,6),6-(6,6)]
   211       1.014245       1.014245       1.014245    6[1-(0),6-(1,6),6-(6,6)]
   212       0.359724       0.359724       0.359724    6[6-(1,6),6-(1,6),6-(6,6)]
   213      12.356654      12.356654      12.356654    6[1-(0),6-(1,6),6-(6,6)]
   214      11.887449      11.887449      11.887449    6[1-(0),6-(1,6),6-(6,6)]
   215      12.614257      12.614257      12.614257    6[6-(6,6),8-(27),8-(27)]
   216      13.047976      13.047976      13.047976    6[6-(1,6),6-(1,6),6-(8,8)]
   217      12.234424      12.234424      12.234424    6[1-(0),6-(1,6),6-(6,6)]
   218      12.559057      12.559057      12.559057    6[1-(0),6-(1,6),6-(6,6)]
   219       0.640984       0.640984       0.640984    6[6-(1,6),6-(1,6),6-(6,6)]
   220       1.471622       1.471622       1.471622    6[1-(0),6-(1,6),6-(6,6)]
   221       1.091789       1.091789       1.091789    6[1-(0),6-(1,6),6-(6,6)]
   222       4.667999       4.667999       4.667999    6[6-(6,6),8-(27),8-(27)]
   223       3.937249       3.937249       3.937249    6[6-(1,6),6-(1,6),6-(8,8)]
   224       4.281595       4.281595       4.281595    6[1-(0),6-(1,6),6-(6,6)]
   225       3.636274       3.636274       3.636274    6[1-(0),6-(1,6),6-(6,6)]
   226        2.62952        2.62952        2.62952    6[6-(1,6),6-(1,6),6-(6,6)]
   227       2.304888       2.304888       2.304888    6[1-(0),6-(1,6),6-(6,6)]
   228        2.97781        2.97781        2.97781    6[1-(0),6-(1,6),6-(6,6)]
   229       0.802643       0.802643       0.802643    6[6-(1,6),6-(1,6),6-(6,6)]
   230       0.572641       0.572641       0.572641    6[1-(0),6-(6,6),6-(6,6)]
   231       0.966931       0.966931       0.966931    6[6-(1,6),6-(1,6),6-(6,6)]
   232       1.622766       1.622766       1.622766    6[1-(0),6-(6,6),6-(6,6)]
   233       1.472936       1.472936       1.472936    6[1-(0),6-(6,6),6-(6,6)]
   234       1.907969       1.907969       1.907969    6[6-(1,6),6-(1,6),6-(6,6)]
   235       7.628591       7.628591       7.628591    6[6-(6,6),8-(27),8-(27)]
   236       8.176655       8.176655       8.176655    6[6-(1,6),6-(1,6),6-(8,8)]
   237       9.292495       9.292495       9.292495    6[1-(0),6-(1,6),6-(6,6)]
   238       9.776158       9.776158       9.776158    6[1-(0),6-(1,6),6-(6,6)]
   239       9.121636       9.121636       9.121636    6[6-(1,6),6-(1,6),6-(6,6)]
   240       7.975567       7.975567       7.975567    6[1-(0),6-(1,6),6-(6,6)]
   241       7.506362       7.506362       7.506362    6[1-(0),6-(1,6),6-(6,6)]
   242       8.233169       8.233169       8.233169    6[6-(6,6),8-(27),8-(27)]
   243       8.666888       8.666888       8.666888    6[6-(1,6),6-(1,6),6-(8,8)]
   244       7.853337       7.853337       7.853337    6[1-(0),6-(1,6),6-(6,6)]
   245       8.177969       8.177969       8.177969    6[1-(0),6-(1,6),6-(6,6)]
   246       9.402896       9.402896       9.402896    6[6-(1,6),6-(1,6),6-(6,6)]
   247      10.233534      10.233534      10.233534    6[1-(0),6-(1,6),6-(6,6)]
   248       9.853701       9.853701       9.853701    6[1-(0),6-(1,6),6-(6,6)]
   249       0.286912       0.286912       0.286912    6[6-(6,6),8-(27),8-(27)]
   250      12.699161      12.699161      12.699161    6[6-(1,6),6-(1,6),6-(8,8)]
   251      13.043507      13.043507      13.043507    6[1-(0),6-(1,6),6-(6,6)]
   252      12.398186      12.398186      12.398186    6[1-(0),6-(1,6),6-(6,6)]
   253      11.391432      11.391432      11.391432    6[6-(1,6),6-(1,6),6-(6,6)]
   254        11.0668        11.0668        11.0668    6[1-(0),6-(1,6),6-(6,6)]
   255      11.739722      11.739722      11.739722    6[1-(0),6-(1,6),6-(6,6)]
   256       9.564555       9.564555       9.564555    6[6-(1,6),6-(1,6),6-(6,6)]
   257       9.334553       9.334553       9.334553    6[1-(0),6-(6,6),6-(6,6)]
   258       9.728843       9.728843       9.728843    6[6-(1,6),6-(1,6),6-(6,6)]
   259      10.384679      10.384679      10.384679    6[1-(0),6-(6,6),6-(6,6)]
   260      10.234848      10.234848      10.234848    6[1-(0),6-(6,6),6-(6,6)]
   261      10.669882      10.669882      10.669882    6[6-(1,6),6-(1,6),6-(6,6)]
   262       9.146214       9.146214       9.146214    8[6-(6,8),27-(8,8)]
   263      11.074292      11.074292      11.074292    8[6-(6,8),27-(8,8,8,8,8)]
   264      10.453942      10.453942      10.453942    8[6-(6,8),27-(8,8)]
   265       8.531121       8.531121       8.531121    8[6-(6,8),27-(8,8,8,8,8)]
   266       3.101748       3.101748       3.101748    8[6-(6,8),27-(8,8)]
   267       4.589536       4.589536       4.589536    8[6-(6,8),27-(8,8,8,8,8)]
   268        0.38417        0.38417        0.38417    8[6-(6,8),27-(8,8)]
   269       2.312248       2.312248       2.312248    8[6-(6,8),27-(8,8,8,8,8)]
   270       1.691898       1.691898       1.691898    8[6-(6,8),27-(8,8)]
   271      12.912077      12.912077      12.912077    8[6-(6,8),27-(8,8,8,8,8)]
   272       7.482704       7.482704       7.482704    8[6-(6,8),27-(8,8)]
   273       8.970492       8.970492       8.970492    8[6-(6,8),27-(8,8,8,8,8)]
   274       4.765258       4.765258       4.765258    8[6-(6,8),27-(8,8)]
   275       6.693336       6.693336       6.693336    8[6-(6,8),27-(8,8,8,8,8)]
   276       6.072986       6.072986       6.072986    8[6-(6,8),27-(8,8)]
   277       4.150165       4.150165       4.150165    8[6-(6,8),27-(8,8,8,8,8)]
   278      11.863792      11.863792      11.863792    8[6-(6,8),27-(8,8)]
   279       0.208579       0.208579       0.208579    8[6-(6,8),27-(8,8,8,8,8)]
   280       3.996786       3.996786       3.996786    8[6-(6,8),27-(8,8)]
   281       2.068708       2.068708       2.068708    8[6-(6,8),27-(8,8,8,8,8)]
   282       2.689058       2.689058       2.689058    8[6-(6,8),27-(8,8)]
   283       4.611879       4.611879       4.611879    8[6-(6,8),27-(8,8,8,8,8)]
   284      10.041252      10.041252      10.041252    8[6-(6,8),27-(8,8)]
   285       8.553464       8.553464       8.553464    8[6-(6,8),27-(8,8,8,8,8)]
   286       12.75883       12.75883       12.75883    8[6-(6,8),27-(8,8)]
   287      10.830752      10.830752      10.830752    8[6-(6,8),27-(8,8,8,8,8)]
   288      11.451102      11.451102      11.451102    8[6-(6,8),27-(8,8)]
   289       0.230923       0.230923       0.230923    8[6-(6,8),27-(8,8,8,8,8)]
   290       5.660296       5.660296       5.660296    8[6-(6,8),27-(8,8)]
   291       4.172508       4.172508       4.172508    8[6-(6,8),27-(8,8,8,8,8)]
   292       8.377742       8.377742       8.377742    8[6-(6,8),27-(8,8)]
   293       6.449664       6.449664       6.449664    8[6-(6,8),27-(8,8,8,8,8)]
   294       7.070014       7.070014       7.070014    8[6-(6,8),27-(8,8)]
   295       8.992835       8.992835       8.992835    8[6-(6,8),27-(8,8,8,8,8)]
   296       1.279208       1.279208       1.279208    8[6-(6,8),27-(8,8)]
   297      12.934421      12.934421      12.934421    8[6-(6,8),27-(8,8,8,8,8)]
