# Supplementary material for: A collection of forcefield precursors for metal–organic frameworks
Source: RSC Adv. 2019 Nov 13;9(63):36492–507. doi: 10.1039/c9ra07327b (PMC9075174; doi:10.1039/c9ra07327b)
Supplement: RA-009-C9RA07327B-s972 [file RA-009-C9RA07327B-s972.txt]

HENYUV_clean

7.024900    0.000000    0.000000
0.000000    7.024900    0.000000
0.000000    0.000000    19.936000

     1            0.0            0.0            0.0    30[7-(6,6),8-(6),8-(6),8-(6),8-(6)]
     2        3.51245        3.51245        3.51245    30[7-(6,6),8-(6),8-(6),8-(6),8-(6)]
     3        3.51245        3.51245        3.51245    30[7-(6,6),8-(6),8-(6),8-(6),8-(6)]
     4            0.0            0.0            0.0    30[7-(6,6),8-(6),8-(6),8-(6),8-(6)]
     5       5.851742       5.851742       5.851742    1[6-(6,6)]
     6       1.173158       1.173158       1.173158    1[6-(6,6)]
     7       1.872136       1.872136       1.872136    1[6-(6,6)]
     8       5.152764       5.152764       5.152764    1[6-(6,6)]
     9       4.685608       4.685608       4.685608    1[6-(6,6)]
    10       2.339292       2.339292       2.339292    1[6-(6,6)]
    11       1.640314       1.640314       1.640314    1[6-(6,6)]
    12       5.384586       5.384586       5.384586    1[6-(6,6)]
    13       6.313278       6.313278       6.313278    6[1-(0),6-(6,6),6-(6,7)]
    14       6.306955       6.306955       6.306955    6[6-(1,6),6-(8,8),7-(6,30)]
    15       5.486447       5.486447       5.486447    6[6-(6,7),8-(30),8-(30)]
    16       0.711622       0.711622       0.711622    6[1-(0),6-(6,6),6-(6,7)]
    17       0.717945       0.717945       0.717945    6[6-(1,6),6-(8,8),7-(6,30)]
    18       1.538453       1.538453       1.538453    6[6-(6,7),8-(30),8-(30)]
    19       2.544419       2.544419       2.544419    6[1-(0),6-(6,6),6-(6,7)]
    20       2.602725       2.602725       2.602725    6[6-(1,6),6-(8,8),7-(6,30)]
    21       1.718993       1.718993       1.718993    6[6-(6,7),8-(30),8-(30)]
    22       4.480481       4.480481       4.480481    6[1-(0),6-(6,6),6-(6,7)]
    23       4.422175       4.422175       4.422175    6[6-(1,6),6-(8,8),7-(6,30)]
    24       5.305907       5.305907       5.305907    6[6-(6,7),8-(30),8-(30)]
    25       4.224072       4.224072       4.224072    6[1-(0),6-(6,6),6-(6,7)]
    26       4.230395       4.230395       4.230395    6[6-(1,6),6-(8,8),7-(6,30)]
    27       5.050903       5.050903       5.050903    6[6-(6,7),8-(30),8-(30)]
    28       2.800828       2.800828       2.800828    6[1-(0),6-(6,6),6-(6,7)]
    29       2.794505       2.794505       2.794505    6[6-(1,6),6-(8,8),7-(6,30)]
    30       1.973997       1.973997       1.973997    6[6-(6,7),8-(30),8-(30)]
    31       0.968031       0.968031       0.968031    6[1-(0),6-(6,6),6-(6,7)]
    32       0.909725       0.909725       0.909725    6[6-(1,6),6-(8,8),7-(6,30)]
    33       1.793457       1.793457       1.793457    6[6-(6,7),8-(30),8-(30)]
    34       6.056869       6.056869       6.056869    6[1-(0),6-(6,6),6-(6,7)]
    35       6.115175       6.115175       6.115175    6[6-(1,6),6-(8,8),7-(6,30)]
    36       5.231443       5.231443       5.231443    6[6-(6,7),8-(30),8-(30)]
    37            0.0            0.0            0.0    6[6-(1,6),6-(1,6),6-(6,6)]
    38        3.51245        3.51245        3.51245    6[6-(1,6),6-(1,6),6-(6,6)]
    39        3.51245        3.51245        3.51245    6[6-(1,6),6-(1,6),6-(6,6)]
    40            0.0            0.0            0.0    6[6-(1,6),6-(1,6),6-(6,6)]
    41            0.0            0.0            0.0    7[6-(6,6),6-(6,6),30-(8,8,8,8)]
    42        3.51245        3.51245        3.51245    7[6-(6,6),6-(6,6),30-(8,8,8,8)]
    43        3.51245        3.51245        3.51245    7[6-(6,6),6-(6,6),30-(8,8,8,8)]
    44            0.0            0.0            0.0    7[6-(6,6),6-(6,6),30-(8,8,8,8)]
    45       4.663831       4.663831       4.663831    8[6-(6,8),30-(7,8,8,8)]
    46       5.660664       5.660664       5.660664    8[6-(6,8),30-(7,8,8,8)]
    47       2.361069       2.361069       2.361069    8[6-(6,8),30-(7,8,8,8)]
    48       1.364236       1.364236       1.364236    8[6-(6,8),30-(7,8,8,8)]
    49       0.945552       0.945552       0.945552    8[6-(6,8),30-(7,8,8,8)]
    50       1.855276       1.855276       1.855276    8[6-(6,8),30-(7,8,8,8)]
    51       6.079348       6.079348       6.079348    8[6-(6,8),30-(7,8,8,8)]
    52       5.169624       5.169624       5.169624    8[6-(6,8),30-(7,8,8,8)]
    53       5.873519       5.873519       5.873519    8[6-(6,8),30-(7,8,8,8)]
    54       4.876686       4.876686       4.876686    8[6-(6,8),30-(7,8,8,8)]
    55       1.151381       1.151381       1.151381    8[6-(6,8),30-(7,8,8,8)]
    56       2.148214       2.148214       2.148214    8[6-(6,8),30-(7,8,8,8)]
    57       2.566898       2.566898       2.566898    8[6-(6,8),30-(7,8,8,8)]
    58       1.657174       1.657174       1.657174    8[6-(6,8),30-(7,8,8,8)]
    59       4.458002       4.458002       4.458002    8[6-(6,8),30-(7,8,8,8)]
    60       5.367726       5.367726       5.367726    8[6-(6,8),30-(7,8,8,8)]
