# Supplementary material for: A collection of forcefield precursors for metal–organic frameworks
Source: RSC Adv. 2019 Nov 13;9(63):36492–507. doi: 10.1039/c9ra07327b (PMC9075174; doi:10.1039/c9ra07327b)
Supplement: RA-009-C9RA07327B-s973 [file RA-009-C9RA07327B-s973.txt]

HESVOR_clean

7.064900    0.000000    0.000000
0.000000    7.064900    0.000000
0.000000    0.000000    19.775000

     1            0.0            0.0            0.0    30[7-(6,6),8-(6),8-(6),8-(6),8-(6)]
     2        3.53245        3.53245        3.53245    30[7-(6,6),8-(6),8-(6),8-(6),8-(6)]
     3        3.53245        3.53245        3.53245    30[7-(6,6),8-(6),8-(6),8-(6),8-(6)]
     4            0.0            0.0            0.0    30[7-(6,6),8-(6),8-(6),8-(6),8-(6)]
     5       5.650507       5.650507       5.650507    1[6-(6,6)]
     6       1.414393       1.414393       1.414393    1[6-(6,6)]
     7       4.946843       4.946843       4.946843    1[6-(6,6)]
     8       2.118057       2.118057       2.118057    1[6-(6,6)]
     9       4.946843       4.946843       4.946843    1[6-(6,6)]
    10       2.118057       2.118057       2.118057    1[6-(6,6)]
    11       5.650507       5.650507       5.650507    1[6-(6,6)]
    12       1.414393       1.414393       1.414393    1[6-(6,6)]
    13            0.0            0.0            0.0    6[6-(1,6),6-(1,6),6-(6,6)]
    14        3.53245        3.53245        3.53245    6[6-(1,6),6-(1,6),6-(6,6)]
    15        3.53245        3.53245        3.53245    6[6-(1,6),6-(1,6),6-(6,6)]
    16            0.0            0.0            0.0    6[6-(1,6),6-(1,6),6-(6,6)]
    17       6.228416       6.228416       6.228416    6[1-(0),6-(6,6),6-(6,7)]
    18       6.264447       6.264447       6.264447    6[6-(1,6),6-(8,8),7-(6,30)]
    19        5.39829        5.39829        5.39829    6[6-(6,7),8-(30),8-(30)]
    20       0.836484       0.836484       0.836484    6[1-(0),6-(6,6),6-(6,7)]
    21       0.800453       0.800453       0.800453    6[6-(1,6),6-(8,8),7-(6,30)]
    22        1.66661        1.66661        1.66661    6[6-(6,7),8-(30),8-(30)]
    23       4.368934       4.368934       4.368934    6[1-(0),6-(6,6),6-(6,7)]
    24       4.332903       4.332903       4.332903    6[6-(1,6),6-(8,8),7-(6,30)]
    25        5.19906        5.19906        5.19906    6[6-(6,7),8-(30),8-(30)]
    26       2.695966       2.695966       2.695966    6[1-(0),6-(6,6),6-(6,7)]
    27       2.731997       2.731997       2.731997    6[6-(1,6),6-(8,8),7-(6,30)]
    28        1.86584        1.86584        1.86584    6[6-(6,7),8-(30),8-(30)]
    29       4.368934       4.368934       4.368934    6[1-(0),6-(6,6),6-(6,7)]
    30       4.332903       4.332903       4.332903    6[6-(1,6),6-(8,8),7-(6,30)]
    31        5.19906        5.19906        5.19906    6[6-(6,7),8-(30),8-(30)]
    32       2.695966       2.695966       2.695966    6[1-(0),6-(6,6),6-(6,7)]
    33       2.731997       2.731997       2.731997    6[6-(1,6),6-(8,8),7-(6,30)]
    34        1.86584        1.86584        1.86584    6[6-(6,7),8-(30),8-(30)]
    35       6.228416       6.228416       6.228416    6[1-(0),6-(6,6),6-(6,7)]
    36       6.264447       6.264447       6.264447    6[6-(1,6),6-(8,8),7-(6,30)]
    37        5.39829        5.39829        5.39829    6[6-(6,7),8-(30),8-(30)]
    38       0.836484       0.836484       0.836484    6[1-(0),6-(6,6),6-(6,7)]
    39       0.800453       0.800453       0.800453    6[6-(1,6),6-(8,8),7-(6,30)]
    40        1.66661        1.66661        1.66661    6[6-(6,7),8-(30),8-(30)]
    41            0.0            0.0            0.0    7[6-(6,6),6-(6,6),30-(8,8,8,8)]
    42        3.53245        3.53245        3.53245    7[6-(6,6),6-(6,6),30-(8,8,8,8)]
    43        3.53245        3.53245        3.53245    7[6-(6,6),6-(6,6),30-(8,8,8,8)]
    44            0.0            0.0            0.0    7[6-(6,6),6-(6,6),30-(8,8,8,8)]
    45       4.611967       4.611967       4.611967    8[6-(6,8),30-(7,8,8,8)]
    46        5.54524        5.54524        5.54524    8[6-(6,8),30-(7,8,8,8)]
    47       2.452933       2.452933       2.452933    8[6-(6,8),30-(7,8,8,8)]
    48        1.51966        1.51966        1.51966    8[6-(6,8),30-(7,8,8,8)]
    49       5.985383       5.985383       5.985383    8[6-(6,8),30-(7,8,8,8)]
    50        5.05211        5.05211        5.05211    8[6-(6,8),30-(7,8,8,8)]
    51       1.079517       1.079517       1.079517    8[6-(6,8),30-(7,8,8,8)]
    52        2.01279        2.01279        2.01279    8[6-(6,8),30-(7,8,8,8)]
    53       5.985383       5.985383       5.985383    8[6-(6,8),30-(7,8,8,8)]
    54        5.05211        5.05211        5.05211    8[6-(6,8),30-(7,8,8,8)]
    55       1.079517       1.079517       1.079517    8[6-(6,8),30-(7,8,8,8)]
    56        2.01279        2.01279        2.01279    8[6-(6,8),30-(7,8,8,8)]
    57       4.611967       4.611967       4.611967    8[6-(6,8),30-(7,8,8,8)]
    58        5.54524        5.54524        5.54524    8[6-(6,8),30-(7,8,8,8)]
    59       2.452933       2.452933       2.452933    8[6-(6,8),30-(7,8,8,8)]
    60        1.51966        1.51966        1.51966    8[6-(6,8),30-(7,8,8,8)]
