# Supplementary material for: A collection of forcefield precursors for metal–organic frameworks
Source: RSC Adv. 2019 Nov 13;9(63):36492–507. doi: 10.1039/c9ra07327b (PMC9075174; doi:10.1039/c9ra07327b)
Supplement: RA-009-C9RA07327B-s974 [file RA-009-C9RA07327B-s974.txt]

HEXNII_clean

7.639600    0.000000    0.000000
0.000000    10.172500    0.000000
-1.456031    -5.086256    10.900771

     1      -0.728016      -0.728016      -0.728016    48[7-(6),7-(6),7-(6,6),7-(6,6),16-(6),16-(6)]
     2       3.091785       3.091785       3.091785    48[7-(6),7-(6),7-(6,6),7-(6,6),16-(6),16-(6)]
     3       6.517571       6.517571       6.517571    1[6-(6,7)]
     4       5.658508       5.658508       5.658508    1[6-(6,6)]
     5       4.073739       4.073739       4.073739    1[6-(6,6)]
     6       4.980535       4.980535       4.980535    1[6-(6,7)]
     7       3.485798       3.485798       3.485798    1[6-(6,7)]
     8       4.344861       4.344861       4.344861    1[6-(6,6)]
     9        5.92963        5.92963        5.92963    1[6-(6,6)]
    10       5.022834       5.022834       5.022834    1[6-(6,7)]
    11      -0.334002      -0.334002      -0.334002    1[6-(6,7)]
    12       0.525061       0.525061       0.525061    1[6-(6,6)]
    13        2.10983        2.10983        2.10983    1[6-(6,6)]
    14       1.203034       1.203034       1.203034    1[6-(6,7)]
    15       2.697771       2.697771       2.697771    1[6-(6,7)]
    16       1.838708       1.838708       1.838708    1[6-(6,6)]
    17       0.253939       0.253939       0.253939    1[6-(6,6)]
    18       1.160735       1.160735       1.160735    1[6-(6,7)]
    19         5.7297         5.7297         5.7297    1[7-(6,6)]
    20         1.9099         1.9099         1.9099    1[7-(6,6)]
    21       0.365815       0.365815       0.365815    6[7-(48),16-(48)]
    22       4.793813       4.793813       4.793813    6[6-(1,6),6-(1,6),7-(1,6)]
    23       6.035301       6.035301       6.035301    6[1-(0),6-(1,6),7-(6,48)]
    24       5.521267       5.521267       5.521267    6[1-(0),6-(1,7),6-(6,7)]
    25       4.580352       4.580352       4.580352    6[1-(0),6-(1,7),6-(6,7)]
    26       5.132288       5.132288       5.132288    6[1-(0),6-(1,6),7-(6,48)]
    27       1.997954       1.997954       1.997954    6[7-(48),16-(48)]
    28       5.209556       5.209556       5.209556    6[6-(1,6),6-(1,6),7-(1,6)]
    29       3.968068       3.968068       3.968068    6[1-(0),6-(1,6),7-(6,48)]
    30       4.482102       4.482102       4.482102    6[1-(0),6-(1,7),6-(6,7)]
    31       5.423017       5.423017       5.423017    6[1-(0),6-(1,7),6-(6,7)]
    32       4.871081       4.871081       4.871081    6[1-(0),6-(1,6),7-(6,48)]
    33       5.817754       5.817754       5.817754    6[7-(48),16-(48)]
    34       1.389756       1.389756       1.389756    6[6-(1,6),6-(1,6),7-(1,6)]
    35       0.148268       0.148268       0.148268    6[1-(0),6-(1,6),7-(6,48)]
    36       0.662302       0.662302       0.662302    6[1-(0),6-(1,7),6-(6,7)]
    37       1.603217       1.603217       1.603217    6[1-(0),6-(1,7),6-(6,7)]
    38       1.051281       1.051281       1.051281    6[1-(0),6-(1,6),7-(6,48)]
    39       4.185615       4.185615       4.185615    6[7-(48),16-(48)]
    40       0.974013       0.974013       0.974013    6[6-(1,6),6-(1,6),7-(1,6)]
    41       2.215501       2.215501       2.215501    6[1-(0),6-(1,6),7-(6,48)]
    42       1.701467       1.701467       1.701467    6[1-(0),6-(1,7),6-(6,7)]
    43       0.760552       0.760552       0.760552    6[1-(0),6-(1,7),6-(6,7)]
    44       1.312488       1.312488       1.312488    6[1-(0),6-(1,6),7-(6,48)]
    45       0.826084       0.826084       0.826084    16[6-(7),48-(7,7,7,7,16)]
    46       1.537685       1.537685       1.537685    16[6-(7),48-(7,7,7,7,16)]
    47       5.357485       5.357485       5.357485    16[6-(7),48-(7,7,7,7,16)]
    48       4.645884       4.645884       4.645884    16[6-(7),48-(7,7,7,7,16)]
    49       0.031087       0.031087       0.031087    7[6-(16),48-(7,7,7,16,16)]
    50       5.874856       5.874856       5.874856    7[6-(1,6),6-(1,6),48-(7,7,7,16,16)]
    51       2.332682       2.332682       2.332682    7[6-(16),48-(7,7,7,16,16)]
    52       4.128513       4.128513       4.128513    7[6-(1,6),6-(1,6),48-(7,7,7,16,16)]
    53       6.152482       6.152482       6.152482    7[6-(16),48-(7,7,7,16,16)]
    54       0.308713       0.308713       0.308713    7[6-(1,6),6-(1,6),48-(7,7,7,16,16)]
    55       3.850887       3.850887       3.850887    7[6-(16),48-(7,7,7,16,16)]
    56       2.055056       2.055056       2.055056    7[6-(1,6),6-(1,6),48-(7,7,7,16,16)]
    57         5.7297         5.7297         5.7297    7[1-(0),6-(6,6),6-(6,6)]
    58         1.9099         1.9099         1.9099    7[1-(0),6-(6,6),6-(6,6)]
