# Supplementary material for: A collection of forcefield precursors for metal–organic frameworks
Source: RSC Adv. 2019 Nov 13;9(63):36492–507. doi: 10.1039/c9ra07327b (PMC9075174; doi:10.1039/c9ra07327b)
Supplement: RA-009-C9RA07327B-s975 [file RA-009-C9RA07327B-s975.txt]

HEXVEM_clean

35.085800    0.000000    0.000000
17.542900    30.385194    0.000000
17.542900    10.128398    28.647436

     1      27.126586      27.126586      27.126586    29[8-(6),8-(6),8-(6),8-(6)]
     2      27.126586      27.126586      27.126586    29[8-(6),8-(6),8-(6),8-(6)]
     3      43.045014      43.045014      43.045014    29[8-(6),8-(6),8-(6),8-(6)]
     4      43.045014      43.045014      43.045014    29[8-(6),8-(6),8-(6),8-(6)]
     5      43.393416      43.393416      43.393416    29[8-(6),8-(6),8-(6),8-(6)]
     6      26.778184      26.778184      26.778184    29[8-(6),8-(6),8-(6),8-(6)]
     7      26.778184      26.778184      26.778184    29[8-(6),8-(6),8-(6),8-(6)]
     8      43.393416      43.393416      43.393416    29[8-(6),8-(6),8-(6),8-(6)]
     9      35.434202      35.434202      35.434202    29[8-(6),8-(6),8-(6),8-(6)]
    10      18.818971      18.818971      18.818971    29[8-(6),8-(6),8-(6),8-(6)]
    11      34.737398      34.737398      34.737398    29[8-(6),8-(6),8-(6),8-(6)]
    12      51.352629      51.352629      51.352629    29[8-(6),8-(6),8-(6),8-(6)]
    13      22.984708      22.984708      22.984708    1[7-(6,6)]
    14      25.286336      25.286336      25.286336    1[6-(6,6)]
    15       26.24067       26.24067       26.24067    1[6-(6,6)]
    16      41.324055      41.324055      41.324055    1[6-(6,6)]
    17      22.798753      22.798753      22.798753    1[6-(6,6)]
    18      14.648321      14.648321      14.648321    1[7-(6,6)]
    19      14.851819      14.851819      14.851819    1[6-(6,6)]
    20      13.139632      13.139632      13.139632    1[6-(6,6)]
    21      45.744866      45.744866      45.744866    1[6-(6,6)]
    22      12.336167      12.336167      12.336167    1[6-(6,6)]
    23      20.437478      20.437478      20.437478    1[7-(6,6)]
    24      20.233981      20.233981      20.233981    1[6-(6,6)]
    25      21.946168      21.946168      21.946168    1[6-(6,6)]
    26      24.426734      24.426734      24.426734    1[6-(6,6)]
    27      22.749633      22.749633      22.749633    1[6-(6,6)]
    28      12.101092      12.101092      12.101092    1[7-(6,6)]
    29       9.799464       9.799464       9.799464    1[6-(6,6)]
    30        8.84513        8.84513        8.84513    1[6-(6,6)]
    31      28.847545      28.847545      28.847545    1[6-(6,6)]
    32      12.287047      12.287047      12.287047    1[6-(6,6)]
    33      25.402119      25.402119      25.402119    1[7-(6,6)]
    34      24.724963      24.724963      24.724963    1[6-(6,6)]
    35      25.272302      25.272302      25.272302    1[6-(6,6)]
    36      26.482762      26.482762      26.482762    1[6-(6,6)]
    37      26.002086      26.002086      26.002086    1[6-(6,6)]
    38       9.683681       9.683681       9.683681    1[7-(6,6)]
    39      10.360837      10.360837      10.360837    1[6-(6,6)]
    40       9.813498       9.813498       9.813498    1[6-(6,6)]
    41      43.688838      43.688838      43.688838    1[6-(6,6)]
    42       9.083714       9.083714       9.083714    1[6-(6,6)]
    43      18.020067      18.020067      18.020067    1[7-(6,6)]
    44      20.795354      20.795354      20.795354    1[6-(6,6)]
    45      22.914536      22.914536      22.914536    1[6-(6,6)]
    46      39.268027      39.268027      39.268027    1[6-(6,6)]
    47      19.546299      19.546299      19.546299    1[6-(6,6)]
    48      17.065733      17.065733      17.065733    1[7-(6,6)]
    49      14.290446      14.290446      14.290446    1[6-(6,6)]
    50      12.171264      12.171264      12.171264    1[6-(6,6)]
    51      30.903573      30.903573      30.903573    1[6-(6,6)]
    52      15.539501      15.539501      15.539501    1[6-(6,6)]
    53      22.507541      22.507541      22.507541    1[7-(6,6)]
    54      22.033882      22.033882      22.033882    1[6-(6,6)]
    55      20.869034      20.869034      20.869034    1[6-(6,6)]
    56      37.141828      37.141828      37.141828    1[6-(6,6)]
    57      20.795354      20.795354      20.795354    1[6-(6,6)]
    58      15.125488      15.125488      15.125488    1[7-(6,6)]
    59      18.104273      18.104273      18.104273    1[6-(6,6)]
    60      18.511268      18.511268      18.511268    1[6-(6,6)]
    61      49.927093      49.927093      49.927093    1[6-(6,6)]
    62      14.339566      14.339566      14.339566    1[6-(6,6)]
    63      12.578259      12.578259      12.578259    1[7-(6,6)]
    64      13.051918      13.051918      13.051918    1[6-(6,6)]
    65      14.216766      14.216766      14.216766    1[6-(6,6)]
    66      33.029772      33.029772      33.029772    1[6-(6,6)]
    67      14.290446      14.290446      14.290446    1[6-(6,6)]
    68      19.960312      19.960312      19.960312    1[7-(6,6)]
    69      16.981527      16.981527      16.981527    1[6-(6,6)]
    70      16.574532      16.574532      16.574532    1[6-(6,6)]
    71      20.244507      20.244507      20.244507    1[6-(6,6)]
    72      20.746234      20.746234      20.746234    1[6-(6,6)]
    73      47.186892      47.186892      47.186892    1[7-(6,6)]
    74      44.885264      44.885264      44.885264    1[6-(6,6)]
    75       43.93093       43.93093       43.93093    1[6-(6,6)]
    76      28.847545      28.847545      28.847545    1[6-(6,6)]
    77      47.372847      47.372847      47.372847    1[6-(6,6)]
    78      55.523278      55.523278      55.523278    1[7-(6,6)]
    79      55.319781      55.319781      55.319781    1[6-(6,6)]
    80      57.031968      57.031968      57.031968    1[6-(6,6)]
    81      24.426734      24.426734      24.426734    1[6-(6,6)]
    82      57.835433      57.835433      57.835433    1[6-(6,6)]
    83      49.734121      49.734121      49.734121    1[7-(6,6)]
    84      49.937619      49.937619      49.937619    1[6-(6,6)]
    85      48.225432      48.225432      48.225432    1[6-(6,6)]
    86      45.744866      45.744866      45.744866    1[6-(6,6)]
    87      47.421967      47.421967      47.421967    1[6-(6,6)]
    88      58.070508      58.070508      58.070508    1[7-(6,6)]
    89      60.372136      60.372136      60.372136    1[6-(6,6)]
    90       61.32647       61.32647       61.32647    1[6-(6,6)]
    91      41.324055      41.324055      41.324055    1[6-(6,6)]
    92      57.884553      57.884553      57.884553    1[6-(6,6)]
    93      44.769481      44.769481      44.769481    1[7-(6,6)]
    94      45.446637      45.446637      45.446637    1[6-(6,6)]
    95      44.899298      44.899298      44.899298    1[6-(6,6)]
    96      43.688838      43.688838      43.688838    1[6-(6,6)]
    97      44.169514      44.169514      44.169514    1[6-(6,6)]
    98      60.487919      60.487919      60.487919    1[7-(6,6)]
    99      59.810763      59.810763      59.810763    1[6-(6,6)]
   100      60.358102      60.358102      60.358102    1[6-(6,6)]
   101      26.482762      26.482762      26.482762    1[6-(6,6)]
   102      61.087886      61.087886      61.087886    1[6-(6,6)]
   103      52.151533      52.151533      52.151533    1[7-(6,6)]
   104      49.376246      49.376246      49.376246    1[6-(6,6)]
   105      47.257064      47.257064      47.257064    1[6-(6,6)]
   106      30.903573      30.903573      30.903573    1[6-(6,6)]
   107      50.625301      50.625301      50.625301    1[6-(6,6)]
   108      53.105867      53.105867      53.105867    1[7-(6,6)]
   109      55.881154      55.881154      55.881154    1[6-(6,6)]
   110      58.000336      58.000336      58.000336    1[6-(6,6)]
   111      39.268027      39.268027      39.268027    1[6-(6,6)]
   112      54.632099      54.632099      54.632099    1[6-(6,6)]
   113      47.664059      47.664059      47.664059    1[7-(6,6)]
   114      48.137718      48.137718      48.137718    1[6-(6,6)]
   115      49.302566      49.302566      49.302566    1[6-(6,6)]
   116      33.029772      33.029772      33.029772    1[6-(6,6)]
   117      49.376246      49.376246      49.376246    1[6-(6,6)]
   118      55.046112      55.046112      55.046112    1[7-(6,6)]
   119      52.067327      52.067327      52.067327    1[6-(6,6)]
   120      51.660332      51.660332      51.660332    1[6-(6,6)]
   121      20.244507      20.244507      20.244507    1[6-(6,6)]
   122      55.832034      55.832034      55.832034    1[6-(6,6)]
   123      57.593341      57.593341      57.593341    1[7-(6,6)]
   124      57.119682      57.119682      57.119682    1[6-(6,6)]
   125      55.954834      55.954834      55.954834    1[6-(6,6)]
   126      37.141828      37.141828      37.141828    1[6-(6,6)]
   127      55.881154      55.881154      55.881154    1[6-(6,6)]
   128      50.211288      50.211288      50.211288    1[7-(6,6)]
   129      53.190073      53.190073      53.190073    1[6-(6,6)]
   130      53.597068      53.597068      53.597068    1[6-(6,6)]
   131      49.927093      49.927093      49.927093    1[6-(6,6)]
   132      49.425366      49.425366      49.425366    1[6-(6,6)]
   133      23.412754      23.412754      23.412754    6[7-(1,6),7-(6),7-(6)]
   134      23.939041      23.939041      23.939041    6[6-(1,6),6-(1,6),7-(1,6)]
   135      24.953021      24.953021      24.953021    6[1-(0),6-(1,6),6-(6,7)]
   136      25.510885      25.510885      25.510885    6[1-(0),6-(1,6),6-(6,6)]
   137      25.044244      25.044244      25.044244    6[6-(1,6),6-(1,6),6-(8,8)]
   138      24.093419      24.093419      24.093419    6[1-(0),6-(1,6),6-(6,6)]
   139      23.493452      23.493452      23.493452    6[1-(0),6-(1,6),6-(6,7)]
   140       25.69684       25.69684       25.69684    6[6-(6,6),8-(29),8-(29)]
   141       16.28332       16.28332       16.28332    6[7-(1,6),7-(6),7-(6)]
   142      13.813279      13.813279      13.813279    6[6-(1,6),6-(1,6),7-(1,6)]
   143        13.9852        13.9852        13.9852    6[1-(0),6-(1,6),6-(6,7)]
   144      12.964203      12.964203      12.964203    6[1-(0),6-(1,6),6-(6,6)]
   145      11.648486      11.648486      11.648486    6[6-(1,6),6-(1,6),6-(8,8)]
   146      11.532702      11.532702      11.532702    6[1-(0),6-(1,6),6-(6,6)]
   147      12.532648      12.532648      12.532648    6[1-(0),6-(1,6),6-(6,7)]
   148      10.659066      10.659066      10.659066    6[6-(6,6),8-(29),8-(29)]
   149       18.80248       18.80248       18.80248    6[7-(1,6),7-(6),7-(6)]
   150      21.272521      21.272521      21.272521    6[6-(1,6),6-(1,6),7-(1,6)]
   151        21.1006        21.1006        21.1006    6[1-(0),6-(1,6),6-(6,7)]
   152      22.121597      22.121597      22.121597    6[1-(0),6-(1,6),6-(6,6)]
   153      23.437314      23.437314      23.437314    6[6-(1,6),6-(1,6),6-(8,8)]
   154      23.553098      23.553098      23.553098    6[1-(0),6-(1,6),6-(6,6)]
   155      22.553152      22.553152      22.553152    6[1-(0),6-(1,6),6-(6,7)]
   156      24.426734      24.426734      24.426734    6[6-(6,6),8-(29),8-(29)]
   157      11.673046      11.673046      11.673046    6[7-(1,6),7-(6),7-(6)]
   158      11.146759      11.146759      11.146759    6[6-(1,6),6-(1,6),7-(1,6)]
   159      10.132779      10.132779      10.132779    6[1-(0),6-(1,6),6-(6,7)]
   160       9.574915       9.574915       9.574915    6[1-(0),6-(1,6),6-(6,6)]
   161      10.041556      10.041556      10.041556    6[6-(1,6),6-(1,6),6-(8,8)]
   162      10.992381      10.992381      10.992381    6[1-(0),6-(1,6),6-(6,6)]
   163      11.592348      11.592348      11.592348    6[1-(0),6-(1,6),6-(6,7)]
   164        9.38896        9.38896        9.38896    6[6-(6,6),8-(29),8-(29)]
   165      24.247796      24.247796      24.247796    6[7-(1,6),7-(6),7-(6)]
   166      25.289845      25.289845      25.289845    6[6-(1,6),6-(1,6),7-(1,6)]
   167      25.089856      25.089856      25.089856    6[1-(0),6-(1,6),6-(6,7)]
   168      25.395102      25.395102      25.395102    6[1-(0),6-(1,6),6-(6,6)]
   169      25.886303      25.886303      25.886303    6[6-(1,6),6-(1,6),6-(8,8)]
   170      26.096818      26.096818      26.096818    6[1-(0),6-(1,6),6-(6,6)]
   171      25.823149      25.823149      25.823149    6[1-(0),6-(1,6),6-(6,7)]
   172      26.096818      26.096818      26.096818    6[6-(6,6),8-(29),8-(29)]
   173      10.838004      10.838004      10.838004    6[7-(1,6),7-(6),7-(6)]
   174       9.795955       9.795955       9.795955    6[6-(1,6),6-(1,6),7-(1,6)]
   175       9.995944       9.995944       9.995944    6[1-(0),6-(1,6),6-(6,7)]
   176       9.690698       9.690698       9.690698    6[1-(0),6-(1,6),6-(6,6)]
   177       9.199497       9.199497       9.199497    6[6-(1,6),6-(1,6),6-(8,8)]
   178       8.988982       8.988982       8.988982    6[1-(0),6-(1,6),6-(6,6)]
   179       9.262651       9.262651       9.262651    6[1-(0),6-(1,6),6-(6,7)]
   180       8.988982       8.988982       8.988982    6[6-(6,6),8-(29),8-(29)]
   181      17.967438      17.967438      17.967438    6[7-(1,6),7-(6),7-(6)]
   182      19.921717      19.921717      19.921717    6[6-(1,6),6-(1,6),7-(1,6)]
   183      20.963766      20.963766      20.963766    6[1-(0),6-(1,6),6-(6,7)]
   184       22.23738       22.23738       22.23738    6[1-(0),6-(1,6),6-(6,6)]
   185      22.595255      22.595255      22.595255    6[6-(1,6),6-(1,6),6-(8,8)]
   186      21.549698      21.549698      21.549698    6[1-(0),6-(1,6),6-(6,6)]
   187      20.223455      20.223455      20.223455    6[1-(0),6-(1,6),6-(6,7)]
   188      24.026756      24.026756      24.026756    6[6-(6,6),8-(29),8-(29)]
   189      17.118362      17.118362      17.118362    6[7-(1,6),7-(6),7-(6)]
   190      15.164083      15.164083      15.164083    6[6-(1,6),6-(1,6),7-(1,6)]
   191      14.122034      14.122034      14.122034    6[1-(0),6-(1,6),6-(6,7)]
   192       12.84842       12.84842       12.84842    6[1-(0),6-(1,6),6-(6,6)]
   193      12.490545      12.490545      12.490545    6[6-(1,6),6-(1,6),6-(8,8)]
   194      13.536102      13.536102      13.536102    6[1-(0),6-(1,6),6-(6,6)]
   195      14.862345      14.862345      14.862345    6[1-(0),6-(1,6),6-(6,7)]
   196      11.059044      11.059044      11.059044    6[6-(6,6),8-(29),8-(29)]
   197      22.988216      22.988216      22.988216    6[7-(1,6),7-(6),7-(6)]
   198      21.560224      21.560224      21.560224    6[6-(1,6),6-(1,6),7-(1,6)]
   199      21.532155      21.532155      21.532155    6[1-(0),6-(1,6),6-(6,7)]
   200      20.816405      20.816405      20.816405    6[1-(0),6-(1,6),6-(6,6)]
   201      19.991889      19.991889      19.991889    6[6-(1,6),6-(1,6),6-(8,8)]
   202       20.08662       20.08662       20.08662    6[1-(0),6-(1,6),6-(6,6)]
   203      20.812897      20.812897      20.812897    6[1-(0),6-(1,6),6-(6,7)]
   204      19.212984      19.212984      19.212984    6[6-(6,6),8-(29),8-(29)]
   205      16.707858      16.707858      16.707858    6[7-(1,6),7-(6),7-(6)]
   206      16.192097      16.192097      16.192097    6[6-(1,6),6-(1,6),7-(1,6)]
   207      17.406065      17.406065      17.406065    6[1-(0),6-(1,6),6-(6,7)]
   208      17.658683      17.658683      17.658683    6[1-(0),6-(1,6),6-(6,6)]
   209      16.700841      16.700841      16.700841    6[6-(1,6),6-(1,6),6-(8,8)]
   210      15.539501      15.539501      15.539501    6[1-(0),6-(1,6),6-(6,6)]
   211      15.213203      15.213203      15.213203    6[1-(0),6-(1,6),6-(6,7)]
   212      17.142922      17.142922      17.142922    6[6-(6,6),8-(29),8-(29)]
   213      12.097584      12.097584      12.097584    6[7-(1,6),7-(6),7-(6)]
   214      13.525576      13.525576      13.525576    6[6-(1,6),6-(1,6),7-(1,6)]
   215      13.553645      13.553645      13.553645    6[1-(0),6-(1,6),6-(6,7)]
   216      14.269395      14.269395      14.269395    6[1-(0),6-(1,6),6-(6,6)]
   217      15.093911      15.093911      15.093911    6[6-(1,6),6-(1,6),6-(8,8)]
   218      14.999179      14.999179      14.999179    6[1-(0),6-(1,6),6-(6,6)]
   219      14.272903      14.272903      14.272903    6[1-(0),6-(1,6),6-(6,7)]
   220      15.872816      15.872816      15.872816    6[6-(6,6),8-(29),8-(29)]
   221      18.377942      18.377942      18.377942    6[7-(1,6),7-(6),7-(6)]
   222      18.893703      18.893703      18.893703    6[6-(1,6),6-(1,6),7-(1,6)]
   223      17.679735      17.679735      17.679735    6[1-(0),6-(1,6),6-(6,7)]
   224      17.427117      17.427117      17.427117    6[1-(0),6-(1,6),6-(6,6)]
   225      18.384959      18.384959      18.384959    6[6-(1,6),6-(1,6),6-(8,8)]
   226      19.546299      19.546299      19.546299    6[1-(0),6-(1,6),6-(6,6)]
   227      19.872597      19.872597      19.872597    6[1-(0),6-(1,6),6-(6,7)]
   228      17.942878      17.942878      17.942878    6[6-(6,6),8-(29),8-(29)]
   229      46.758846      46.758846      46.758846    6[7-(1,6),7-(6),7-(6)]
   230      46.232559      46.232559      46.232559    6[6-(1,6),6-(1,6),7-(1,6)]
   231      45.218579      45.218579      45.218579    6[1-(0),6-(1,6),6-(6,7)]
   232      44.660715      44.660715      44.660715    6[1-(0),6-(1,6),6-(6,6)]
   233      45.127356      45.127356      45.127356    6[6-(1,6),6-(1,6),6-(8,8)]
   234      46.078181      46.078181      46.078181    6[1-(0),6-(1,6),6-(6,6)]
   235      46.678148      46.678148      46.678148    6[1-(0),6-(1,6),6-(6,7)]
   236       44.47476       44.47476       44.47476    6[6-(6,6),8-(29),8-(29)]
   237       53.88828       53.88828       53.88828    6[7-(1,6),7-(6),7-(6)]
   238      56.358321      56.358321      56.358321    6[6-(1,6),6-(1,6),7-(1,6)]
   239        56.1864        56.1864        56.1864    6[1-(0),6-(1,6),6-(6,7)]
   240      57.207397      57.207397      57.207397    6[1-(0),6-(1,6),6-(6,6)]
   241      58.523114      58.523114      58.523114    6[6-(1,6),6-(1,6),6-(8,8)]
   242      58.638898      58.638898      58.638898    6[1-(0),6-(1,6),6-(6,6)]
   243      57.638952      57.638952      57.638952    6[1-(0),6-(1,6),6-(6,7)]
   244      59.512534      59.512534      59.512534    6[6-(6,6),8-(29),8-(29)]
   245       51.36912       51.36912       51.36912    6[7-(1,6),7-(6),7-(6)]
   246      48.899079      48.899079      48.899079    6[6-(1,6),6-(1,6),7-(1,6)]
   247         49.071         49.071         49.071    6[1-(0),6-(1,6),6-(6,7)]
   248      48.050003      48.050003      48.050003    6[1-(0),6-(1,6),6-(6,6)]
   249      46.734286      46.734286      46.734286    6[6-(1,6),6-(1,6),6-(8,8)]
   250      46.618502      46.618502      46.618502    6[1-(0),6-(1,6),6-(6,6)]
   251      47.618448      47.618448      47.618448    6[1-(0),6-(1,6),6-(6,7)]
   252      45.744866      45.744866      45.744866    6[6-(6,6),8-(29),8-(29)]
   253      58.498554      58.498554      58.498554    6[7-(1,6),7-(6),7-(6)]
   254      59.024841      59.024841      59.024841    6[6-(1,6),6-(1,6),7-(1,6)]
   255      60.038821      60.038821      60.038821    6[1-(0),6-(1,6),6-(6,7)]
   256      60.596685      60.596685      60.596685    6[1-(0),6-(1,6),6-(6,6)]
   257      60.130044      60.130044      60.130044    6[6-(1,6),6-(1,6),6-(8,8)]
   258      59.179219      59.179219      59.179219    6[1-(0),6-(1,6),6-(6,6)]
   259      58.579252      58.579252      58.579252    6[1-(0),6-(1,6),6-(6,7)]
   260       60.78264       60.78264       60.78264    6[6-(6,6),8-(29),8-(29)]
   261      45.923804      45.923804      45.923804    6[7-(1,6),7-(6),7-(6)]
   262      44.881755      44.881755      44.881755    6[6-(1,6),6-(1,6),7-(1,6)]
   263      45.081744      45.081744      45.081744    6[1-(0),6-(1,6),6-(6,7)]
   264      44.776498      44.776498      44.776498    6[1-(0),6-(1,6),6-(6,6)]
   265      44.285297      44.285297      44.285297    6[6-(1,6),6-(1,6),6-(8,8)]
   266      44.074782      44.074782      44.074782    6[1-(0),6-(1,6),6-(6,6)]
   267      44.348451      44.348451      44.348451    6[1-(0),6-(1,6),6-(6,7)]
   268      44.074782      44.074782      44.074782    6[6-(6,6),8-(29),8-(29)]
   269      59.333596      59.333596      59.333596    6[7-(1,6),7-(6),7-(6)]
   270      60.375645      60.375645      60.375645    6[6-(1,6),6-(1,6),7-(1,6)]
   271      60.175656      60.175656      60.175656    6[1-(0),6-(1,6),6-(6,7)]
   272      60.480902      60.480902      60.480902    6[1-(0),6-(1,6),6-(6,6)]
   273      60.972103      60.972103      60.972103    6[6-(1,6),6-(1,6),6-(8,8)]
   274      61.182618      61.182618      61.182618    6[1-(0),6-(1,6),6-(6,6)]
   275      60.908949      60.908949      60.908949    6[1-(0),6-(1,6),6-(6,7)]
   276      61.182618      61.182618      61.182618    6[6-(6,6),8-(29),8-(29)]
   277      52.204162      52.204162      52.204162    6[7-(1,6),7-(6),7-(6)]
   278      50.249883      50.249883      50.249883    6[6-(1,6),6-(1,6),7-(1,6)]
   279      49.207834      49.207834      49.207834    6[1-(0),6-(1,6),6-(6,7)]
   280       47.93422       47.93422       47.93422    6[1-(0),6-(1,6),6-(6,6)]
   281      47.576345      47.576345      47.576345    6[6-(1,6),6-(1,6),6-(8,8)]
   282      48.621902      48.621902      48.621902    6[1-(0),6-(1,6),6-(6,6)]
   283      49.948145      49.948145      49.948145    6[1-(0),6-(1,6),6-(6,7)]
   284      46.144844      46.144844      46.144844    6[6-(6,6),8-(29),8-(29)]
   285      53.053238      53.053238      53.053238    6[7-(1,6),7-(6),7-(6)]
   286      55.007517      55.007517      55.007517    6[6-(1,6),6-(1,6),7-(1,6)]
   287      56.049565      56.049565      56.049565    6[1-(0),6-(1,6),6-(6,7)]
   288       57.32318       57.32318       57.32318    6[1-(0),6-(1,6),6-(6,6)]
   289      57.681055      57.681055      57.681055    6[6-(1,6),6-(1,6),6-(8,8)]
   290      56.635498      56.635498      56.635498    6[1-(0),6-(1,6),6-(6,6)]
   291      55.309255      55.309255      55.309255    6[1-(0),6-(1,6),6-(6,7)]
   292      59.112556      59.112556      59.112556    6[6-(6,6),8-(29),8-(29)]
   293      47.183384      47.183384      47.183384    6[7-(1,6),7-(6),7-(6)]
   294      48.611376      48.611376      48.611376    6[6-(1,6),6-(1,6),7-(1,6)]
   295      48.639445      48.639445      48.639445    6[1-(0),6-(1,6),6-(6,7)]
   296      49.355195      49.355195      49.355195    6[1-(0),6-(1,6),6-(6,6)]
   297      50.179711      50.179711      50.179711    6[6-(1,6),6-(1,6),6-(8,8)]
   298      50.084979      50.084979      50.084979    6[1-(0),6-(1,6),6-(6,6)]
   299      49.358703      49.358703      49.358703    6[1-(0),6-(1,6),6-(6,7)]
   300      50.958616      50.958616      50.958616    6[6-(6,6),8-(29),8-(29)]
   301      53.463742      53.463742      53.463742    6[7-(1,6),7-(6),7-(6)]
   302      53.979503      53.979503      53.979503    6[6-(1,6),6-(1,6),7-(1,6)]
   303      52.765535      52.765535      52.765535    6[1-(0),6-(1,6),6-(6,7)]
   304      52.512917      52.512917      52.512917    6[1-(0),6-(1,6),6-(6,6)]
   305      53.470759      53.470759      53.470759    6[6-(1,6),6-(1,6),6-(8,8)]
   306      54.632099      54.632099      54.632099    6[1-(0),6-(1,6),6-(6,6)]
   307      54.958397      54.958397      54.958397    6[1-(0),6-(1,6),6-(6,7)]
   308      53.028678      53.028678      53.028678    6[6-(6,6),8-(29),8-(29)]
   309      58.074016      58.074016      58.074016    6[7-(1,6),7-(6),7-(6)]
   310      56.646024      56.646024      56.646024    6[6-(1,6),6-(1,6),7-(1,6)]
   311      56.617955      56.617955      56.617955    6[1-(0),6-(1,6),6-(6,7)]
   312      55.902205      55.902205      55.902205    6[1-(0),6-(1,6),6-(6,6)]
   313      55.077689      55.077689      55.077689    6[6-(1,6),6-(1,6),6-(8,8)]
   314       55.17242       55.17242       55.17242    6[1-(0),6-(1,6),6-(6,6)]
   315      55.898697      55.898697      55.898697    6[1-(0),6-(1,6),6-(6,7)]
   316      54.298784      54.298784      54.298784    6[6-(6,6),8-(29),8-(29)]
   317      51.793658      51.793658      51.793658    6[7-(1,6),7-(6),7-(6)]
   318      51.277897      51.277897      51.277897    6[6-(1,6),6-(1,6),7-(1,6)]
   319      52.491865      52.491865      52.491865    6[1-(0),6-(1,6),6-(6,7)]
   320      52.744483      52.744483      52.744483    6[1-(0),6-(1,6),6-(6,6)]
   321      51.786641      51.786641      51.786641    6[6-(1,6),6-(1,6),6-(8,8)]
   322      50.625301      50.625301      50.625301    6[1-(0),6-(1,6),6-(6,6)]
   323      50.299003      50.299003      50.299003    6[1-(0),6-(1,6),6-(6,7)]
   324      52.228722      52.228722      52.228722    6[6-(6,6),8-(29),8-(29)]
   325      24.247796      24.247796      24.247796    7[6-(7,7),6-(7,7)]
   326      23.426789      23.426789      23.426789    7[1-(0),6-(6,6),6-(7,7)]
   327      16.641195      16.641195      16.641195    7[6-(7,7),6-(7,7)]
   328      14.921991      14.921991      14.921991    7[1-(0),6-(6,6),6-(7,7)]
   329      18.444605      18.444605      18.444605    7[6-(7,7),6-(7,7)]
   330      20.163809      20.163809      20.163809    7[1-(0),6-(6,6),6-(7,7)]
   331      10.838004      10.838004      10.838004    7[6-(7,7),6-(7,7)]
   332      11.659011      11.659011      11.659011    7[1-(0),6-(6,6),6-(7,7)]
   333      23.700458      23.700458      23.700458    7[6-(7,7),6-(7,7)]
   334      24.991615      24.991615      24.991615    7[1-(0),6-(6,6),6-(7,7)]
   335      11.385342      11.385342      11.385342    7[6-(7,7),6-(7,7)]
   336      10.094185      10.094185      10.094185    7[1-(0),6-(6,6),6-(7,7)]
   337      18.991944      18.991944      18.991944    7[6-(7,7),6-(7,7)]
   338      18.598983      18.598983      18.598983    7[1-(0),6-(6,6),6-(7,7)]
   339      16.093856      16.093856      16.093856    7[6-(7,7),6-(7,7)]
   340      16.486817      16.486817      16.486817    7[1-(0),6-(6,6),6-(7,7)]
   341      22.798753      22.798753      22.798753    7[6-(7,7),6-(7,7)]
   342      22.370706      22.370706      22.370706    7[1-(0),6-(6,6),6-(7,7)]
   343      18.090238      18.090238      18.090238    7[6-(7,7),6-(7,7)]
   344      15.978073      15.978073      15.978073    7[1-(0),6-(6,6),6-(7,7)]
   345      12.287047      12.287047      12.287047    7[6-(7,7),6-(7,7)]
   346      12.715094      12.715094      12.715094    7[1-(0),6-(6,6),6-(7,7)]
   347      16.995562      16.995562      16.995562    7[6-(7,7),6-(7,7)]
   348      19.107727      19.107727      19.107727    7[1-(0),6-(6,6),6-(7,7)]
   349      45.923804      45.923804      45.923804    7[6-(7,7),6-(7,7)]
   350      46.744811      46.744811      46.744811    7[1-(0),6-(6,6),6-(7,7)]
   351      53.530405      53.530405      53.530405    7[6-(7,7),6-(7,7)]
   352      55.249609      55.249609      55.249609    7[1-(0),6-(6,6),6-(7,7)]
   353      51.726995      51.726995      51.726995    7[6-(7,7),6-(7,7)]
   354      50.007791      50.007791      50.007791    7[1-(0),6-(6,6),6-(7,7)]
   355      59.333596      59.333596      59.333596    7[6-(7,7),6-(7,7)]
   356      58.512589      58.512589      58.512589    7[1-(0),6-(6,6),6-(7,7)]
   357      46.471142      46.471142      46.471142    7[6-(7,7),6-(7,7)]
   358      45.179985      45.179985      45.179985    7[1-(0),6-(6,6),6-(7,7)]
   359      58.786258      58.786258      58.786258    7[6-(7,7),6-(7,7)]
   360      60.077415      60.077415      60.077415    7[1-(0),6-(6,6),6-(7,7)]
   361      51.179656      51.179656      51.179656    7[6-(7,7),6-(7,7)]
   362      51.572617      51.572617      51.572617    7[1-(0),6-(6,6),6-(7,7)]
   363      54.077744      54.077744      54.077744    7[6-(7,7),6-(7,7)]
   364      53.684783      53.684783      53.684783    7[1-(0),6-(6,6),6-(7,7)]
   365      47.372847      47.372847      47.372847    7[6-(7,7),6-(7,7)]
   366      47.800894      47.800894      47.800894    7[1-(0),6-(6,6),6-(7,7)]
   367      52.081362      52.081362      52.081362    7[6-(7,7),6-(7,7)]
   368      54.193527      54.193527      54.193527    7[1-(0),6-(6,6),6-(7,7)]
   369      57.884553      57.884553      57.884553    7[6-(7,7),6-(7,7)]
   370      57.456506      57.456506      57.456506    7[1-(0),6-(6,6),6-(7,7)]
   371      53.176038      53.176038      53.176038    7[6-(7,7),6-(7,7)]
   372      51.063873      51.063873      51.063873    7[1-(0),6-(6,6),6-(7,7)]
   373      26.611527      26.611527      26.611527    8[6-(6,8),29-(8,8,8)]
   374      42.545041      42.545041      42.545041    8[6-(6,8),29-(8,8,8)]
   375      10.900807      10.900807      10.900807    8[6-(6,8),29-(8,8,8)]
   376      44.474058      44.474058      44.474058    8[6-(6,8),29-(8,8,8)]
   377      24.184993      24.184993      24.184993    8[6-(6,8),29-(8,8,8)]
   378      25.697542      25.697542      25.697542    8[6-(6,8),29-(8,8,8)]
   379       8.474273       8.474273       8.474273    8[6-(6,8),29-(8,8,8)]
   380      27.626559      27.626559      27.626559    8[6-(6,8),29-(8,8,8)]
   381      25.927354      25.927354      25.927354    8[6-(6,8),29-(8,8,8)]
   382      26.515742      26.515742      26.515742    8[6-(6,8),29-(8,8,8)]
   383       9.158446       9.158446       9.158446    8[6-(6,8),29-(8,8,8)]
   384      43.655858      43.655858      43.655858    8[6-(6,8),29-(8,8,8)]
   385      24.869166      24.869166      24.869166    8[6-(6,8),29-(8,8,8)]
   386       41.72684       41.72684       41.72684    8[6-(6,8),29-(8,8,8)]
   387      10.216634      10.216634      10.216634    8[6-(6,8),29-(8,8,8)]
   388       28.44476       28.44476       28.44476    8[6-(6,8),29-(8,8,8)]
   389      19.285261      19.285261      19.285261    8[6-(6,8),29-(8,8,8)]
   390      35.904001      35.904001      35.904001    8[6-(6,8),29-(8,8,8)]
   391      18.227073      18.227073      18.227073    8[6-(6,8),29-(8,8,8)]
   392      51.115099      51.115099      51.115099    8[6-(6,8),29-(8,8,8)]
   393      15.800539      15.800539      15.800539    8[6-(6,8),29-(8,8,8)]
   394      34.267599      34.267599      34.267599    8[6-(6,8),29-(8,8,8)]
   395      16.858727      16.858727      16.858727    8[6-(6,8),29-(8,8,8)]
   396      19.056501      19.056501      19.056501    8[6-(6,8),29-(8,8,8)]
   397      43.560073      43.560073      43.560073    8[6-(6,8),29-(8,8,8)]
   398      27.626559      27.626559      27.626559    8[6-(6,8),29-(8,8,8)]
   399      59.270793      59.270793      59.270793    8[6-(6,8),29-(8,8,8)]
   400      25.697542      25.697542      25.697542    8[6-(6,8),29-(8,8,8)]
   401      45.986607      45.986607      45.986607    8[6-(6,8),29-(8,8,8)]
   402      44.474058      44.474058      44.474058    8[6-(6,8),29-(8,8,8)]
   403      61.697327      61.697327      61.697327    8[6-(6,8),29-(8,8,8)]
   404      42.545041      42.545041      42.545041    8[6-(6,8),29-(8,8,8)]
   405      44.244246      44.244246      44.244246    8[6-(6,8),29-(8,8,8)]
   406      43.655858      43.655858      43.655858    8[6-(6,8),29-(8,8,8)]
   407      61.013154      61.013154      61.013154    8[6-(6,8),29-(8,8,8)]
   408      26.515742      26.515742      26.515742    8[6-(6,8),29-(8,8,8)]
   409      45.302434      45.302434      45.302434    8[6-(6,8),29-(8,8,8)]
   410       28.44476       28.44476       28.44476    8[6-(6,8),29-(8,8,8)]
   411      59.954966      59.954966      59.954966    8[6-(6,8),29-(8,8,8)]
   412       41.72684       41.72684       41.72684    8[6-(6,8),29-(8,8,8)]
   413      50.886339      50.886339      50.886339    8[6-(6,8),29-(8,8,8)]
   414      34.267599      34.267599      34.267599    8[6-(6,8),29-(8,8,8)]
   415      51.944527      51.944527      51.944527    8[6-(6,8),29-(8,8,8)]
   416      19.056501      19.056501      19.056501    8[6-(6,8),29-(8,8,8)]
   417      54.371061      54.371061      54.371061    8[6-(6,8),29-(8,8,8)]
   418      35.904001      35.904001      35.904001    8[6-(6,8),29-(8,8,8)]
   419      53.312873      53.312873      53.312873    8[6-(6,8),29-(8,8,8)]
   420      51.115099      51.115099      51.115099    8[6-(6,8),29-(8,8,8)]
