# Supplementary material for: A collection of forcefield precursors for metal–organic frameworks
Source: RSC Adv. 2019 Nov 13;9(63):36492–507. doi: 10.1039/c9ra07327b (PMC9075174; doi:10.1039/c9ra07327b)
Supplement: RA-009-C9RA07327B-s976 [file RA-009-C9RA07327B-s976.txt]

HEZKIH_clean

13.075700    0.000000    0.000000
0.059867    14.115573    0.000000
0.831998    6.613712    15.271722

     1       3.473294       3.473294       3.473294    30[8-(6),8-(6),8-(6,30)]
     2      12.067144      12.067144      12.067144    30[8-(6),8-(6),8-(6),8-(6,30)]
     3       9.911197       9.911197       9.911197    30[8-(6),8-(6),8-(6,30)]
     4       5.608677       5.608677       5.608677    30[8-(6),8-(6),8-(6),8-(6,30)]
     5      10.494271      10.494271      10.494271    30[8-(6),8-(6),8-(6,30)]
     6       1.900421       1.900421       1.900421    30[8-(6),8-(6),8-(6),8-(6,30)]
     7       4.056368       4.056368       4.056368    30[8-(6),8-(6),8-(6,30)]
     8       8.358888       8.358888       8.358888    30[8-(6),8-(6),8-(6),8-(6,30)]
     9       1.388225       1.388225       1.388225    1[6-(6,6)]
    10      12.953599      12.953599      12.953599    1[6-(6,6)]
    11       2.996951       2.996951       2.996951    1[6-(6,6)]
    12       2.996243       2.996243       2.996243    1[6-(1,6,8)]
    13       4.018281       4.018281       4.018281    1[6-(1,6,8)]
    14       1.815499       1.815499       1.815499    1[6-(6,6)]
    15       2.469622       2.469622       2.469622    1[6-(6,6)]
    16       2.002012       2.002012       2.002012    1[6-(6,6)]
    17       4.462267       4.462267       4.462267    1[6-(6,6)]
    18       3.495594       3.495594       3.495594    1[6-(1,6,8)]
    19       2.163814       2.163814       2.163814    1[6-(1,6,8)]
    20       4.505363       4.505363       4.505363    1[6-(6,6)]
    21       7.867405       7.867405       7.867405    1[6-(6,6)]
    22       9.933547       9.933547       9.933547    1[6-(6,6)]
    23       6.915142       6.915142       6.915142    1[6-(6,6)]
    24       9.687693       9.687693       9.687693    1[6-(1,6,8)]
    25      10.613496      10.613496      10.613496    1[6-(1,6,8)]
    26       9.145432       9.145432       9.145432    1[6-(6,6)]
    27      11.494778      11.494778      11.494778    1[6-(6,6)]
    28      10.808066      10.808066      10.808066    1[6-(1,6,8)]
    29      11.968048      11.968048      11.968048    1[6-(1,6,8)]
    30      10.588972      10.588972      10.588972    1[6-(6,6)]
    31       9.146431       9.146431       9.146431    1[6-(6,6)]
    32        8.11576        8.11576        8.11576    1[6-(6,6)]
    33       12.57934       12.57934       12.57934    1[6-(6,6)]
    34       0.181968       0.181968       0.181968    1[6-(6,6)]
    35      10.970614      10.970614      10.970614    1[6-(6,6)]
    36      10.971322      10.971322      10.971322    1[6-(1,6,8)]
    37       9.949284       9.949284       9.949284    1[6-(1,6,8)]
    38      12.152066      12.152066      12.152066    1[6-(6,6)]
    39      11.497943      11.497943      11.497943    1[6-(6,6)]
    40      11.965553      11.965553      11.965553    1[6-(6,6)]
    41       9.505298       9.505298       9.505298    1[6-(6,6)]
    42      10.471971      10.471971      10.471971    1[6-(1,6,8)]
    43      11.803751      11.803751      11.803751    1[6-(1,6,8)]
    44       9.462202       9.462202       9.462202    1[6-(6,6)]
    45        6.10016        6.10016        6.10016    1[6-(6,6)]
    46       4.034018       4.034018       4.034018    1[6-(6,6)]
    47       7.052423       7.052423       7.052423    1[6-(6,6)]
    48       4.279872       4.279872       4.279872    1[6-(1,6,8)]
    49       3.354069       3.354069       3.354069    1[6-(1,6,8)]
    50       4.822133       4.822133       4.822133    1[6-(6,6)]
    51       2.472787       2.472787       2.472787    1[6-(6,6)]
    52       3.159499       3.159499       3.159499    1[6-(1,6,8)]
    53       1.999517       1.999517       1.999517    1[6-(1,6,8)]
    54       3.378593       3.378593       3.378593    1[6-(6,6)]
    55       4.821134       4.821134       4.821134    1[6-(6,6)]
    56       5.851805       5.851805       5.851805    1[6-(6,6)]
    57       3.261217       3.261217       3.261217    6[6-(6,6),8-(30),8-(30)]
    58      12.610932      12.610932      12.610932    6[6-(6,6),8-(30),8-(30)]
    59       2.300443       2.300443       2.300443    6[6-(1,6),6-(1,6),6-(8,8)]
    60       1.396963       1.396963       1.396963    6[1-(0),6-(6,6),6-(6,6)]
    61       0.493978       0.493978       0.493978    6[6-(1,6),6-(1,6),6-(8,8)]
    62       0.505931       0.505931       0.505931    6[1-(0),6-(6,6),6-(6,8)]
    63       1.441987       1.441987       1.441987    6[6-(1,6),6-(1,6),8-(6)]
    64       2.348282       2.348282       2.348282    6[1-(0),6-(6,6),6-(6,8)]
    65       3.085948       3.085948       3.085948    6[1-(0),1-(0),6-(1,6),8-(6)]
    66       2.732264       2.732264       2.732264    6[1-(0),6-(1,1,8),6-(1,6)]
    67       4.196649       4.196649       4.196649    6[6-(6,6),8-(0),8-(30,30)]
    68       1.008111       1.008111       1.008111    6[6-(6,6),8-(0),8-(30)]
    69       3.551727       3.551727       3.551727    6[6-(1,6),6-(1,6),6-(8,8)]
    70       2.663676       2.663676       2.663676    6[1-(0),6-(6,6),6-(6,6)]
    71       2.058843       2.058843       2.058843    6[6-(1,6),6-(1,6),6-(8,8)]
    72       2.392903       2.392903       2.392903    6[1-(0),6-(6,6),6-(6,8)]
    73       3.311028       3.311028       3.311028    6[6-(1,6),6-(1,6),8-(6)]
    74         3.8671         3.8671         3.8671    6[1-(0),6-(6,6),6-(6,8)]
    75       3.152912       3.152912       3.152912    6[1-(0),1-(0),6-(1,6),8-(6)]
    76       3.586286       3.586286       3.586286    6[1-(0),6-(1,1,8),6-(1,6)]
    77       6.204407       6.204407       6.204407    6[6-(6,6),8-(30),8-(30)]
    78       9.799069       9.799069       9.799069    6[6-(6,6),8-(30),8-(30)]
    79       7.245182       7.245182       7.245182    6[6-(1,6),6-(1,6),6-(8,8)]
    80          8.013          8.013          8.013    6[1-(0),6-(6,6),6-(6,6)]
    81       8.991894       8.991894       8.991894    6[6-(1,6),6-(1,6),6-(8,8)]
    82       9.245438       9.245438       9.245438    6[1-(0),6-(6,6),6-(6,8)]
    83        8.48161        8.48161        8.48161    6[6-(1,6),6-(1,6),8-(6)]
    84       7.461359       7.461359       7.461359    6[1-(0),6-(6,6),6-(6,8)]
    85       9.784693       9.784693       9.784693    6[1-(0),1-(0),6-(1,6),8-(6)]
    86       9.841295       9.841295       9.841295    6[1-(0),6-(1,1,8),6-(1,6)]
    87      10.832293      10.832293      10.832293    6[1-(0),6-(1,1,8),6-(1,6)]
    88      11.023345      11.023345      11.023345    6[1-(0),1-(0),6-(1,6),8-(6)]
    89       9.347211       9.347211       9.347211    6[6-(1,6),6-(1,6),8-(6)]
    90      10.051176      10.051176      10.051176    6[1-(0),6-(6,6),6-(6,8)]
    91       9.965005       9.965005       9.965005    6[6-(1,6),6-(1,6),6-(8,8)]
    92       9.189236       9.189236       9.189236    6[1-(0),6-(6,6),6-(6,6)]
    93       8.481141       8.481141       8.481141    6[6-(1,6),6-(1,6),6-(8,8)]
    94       8.577992       8.577992       8.577992    6[1-(0),6-(6,6),6-(6,8)]
    95       10.67032       10.67032       10.67032    6[6-(6,6),8-(0),8-(30,30)]
    96       7.534014       7.534014       7.534014    6[6-(6,6),8-(0),8-(30)]
    97      10.706348      10.706348      10.706348    6[6-(6,6),8-(30),8-(30)]
    98       1.356633       1.356633       1.356633    6[6-(6,6),8-(30),8-(30)]
    99      11.667122      11.667122      11.667122    6[6-(1,6),6-(1,6),6-(8,8)]
   100      12.570602      12.570602      12.570602    6[1-(0),6-(6,6),6-(6,6)]
   101      13.473587      13.473587      13.473587    6[6-(1,6),6-(1,6),6-(8,8)]
   102      13.461634      13.461634      13.461634    6[1-(0),6-(6,6),6-(6,8)]
   103      12.525578      12.525578      12.525578    6[6-(1,6),6-(1,6),8-(6)]
   104      11.619283      11.619283      11.619283    6[1-(0),6-(6,6),6-(6,8)]
   105      10.881617      10.881617      10.881617    6[1-(0),1-(0),6-(1,6),8-(6)]
   106      11.235301      11.235301      11.235301    6[1-(0),6-(1,1,8),6-(1,6)]
   107       9.770916       9.770916       9.770916    6[6-(6,6),8-(0),8-(30,30)]
   108      12.959454      12.959454      12.959454    6[6-(6,6),8-(0),8-(30)]
   109      10.415838      10.415838      10.415838    6[6-(1,6),6-(1,6),6-(8,8)]
   110      11.303889      11.303889      11.303889    6[1-(0),6-(6,6),6-(6,6)]
   111      11.908722      11.908722      11.908722    6[6-(1,6),6-(1,6),6-(8,8)]
   112      11.574662      11.574662      11.574662    6[1-(0),6-(6,6),6-(6,8)]
   113      10.656537      10.656537      10.656537    6[6-(1,6),6-(1,6),8-(6)]
   114      10.100465      10.100465      10.100465    6[1-(0),6-(6,6),6-(6,8)]
   115      10.814653      10.814653      10.814653    6[1-(0),1-(0),6-(1,6),8-(6)]
   116      10.381279      10.381279      10.381279    6[1-(0),6-(1,1,8),6-(1,6)]
   117       7.763158       7.763158       7.763158    6[6-(6,6),8-(30),8-(30)]
   118       4.168496       4.168496       4.168496    6[6-(6,6),8-(30),8-(30)]
   119       6.722383       6.722383       6.722383    6[6-(1,6),6-(1,6),6-(8,8)]
   120       5.954565       5.954565       5.954565    6[1-(0),6-(6,6),6-(6,6)]
   121       4.975671       4.975671       4.975671    6[6-(1,6),6-(1,6),6-(8,8)]
   122       4.722127       4.722127       4.722127    6[1-(0),6-(6,6),6-(6,8)]
   123       5.485955       5.485955       5.485955    6[6-(1,6),6-(1,6),8-(6)]
   124       6.506206       6.506206       6.506206    6[1-(0),6-(6,6),6-(6,8)]
   125       4.182872       4.182872       4.182872    6[1-(0),1-(0),6-(1,6),8-(6)]
   126        4.12627        4.12627        4.12627    6[1-(0),6-(1,1,8),6-(1,6)]
   127       3.135272       3.135272       3.135272    6[1-(0),6-(1,1,8),6-(1,6)]
   128        2.94422        2.94422        2.94422    6[1-(0),1-(0),6-(1,6),8-(6)]
   129       4.620354       4.620354       4.620354    6[6-(1,6),6-(1,6),8-(6)]
   130       3.916389       3.916389       3.916389    6[1-(0),6-(6,6),6-(6,8)]
   131        4.00256        4.00256        4.00256    6[6-(1,6),6-(1,6),6-(8,8)]
   132       4.778329       4.778329       4.778329    6[1-(0),6-(6,6),6-(6,6)]
   133       5.486424       5.486424       5.486424    6[6-(1,6),6-(1,6),6-(8,8)]
   134       5.389573       5.389573       5.389573    6[1-(0),6-(6,6),6-(6,8)]
   135       3.297245       3.297245       3.297245    6[6-(6,6),8-(0),8-(30,30)]
   136       6.433551       6.433551       6.433551    6[6-(6,6),8-(0),8-(30)]
   137       4.145693       4.145693       4.145693    8[6-(6,8),30-(8,8,8)]
   138       3.107857       3.107857       3.107857    8[6-(6,8),30-(8,8)]
   139      12.886706      12.886706      12.886706    8[6-(6,8),30-(8,8,8)]
   140      11.628873      11.628873      11.628873    8[6-(6,8),30-(8,8)]
   141       2.231575       2.231575       2.231575    8[6-(1,1,6),6-(6,6)]
   142       4.602037       4.602037       4.602037    8[6-(6,8),30-(8,8),30-(8,8,8)]
   143       4.430607       4.430607       4.430607    8[6-(6,8)]
   144       0.326791       0.326791       0.326791    8[6-(6,8),30-(8,8,8)]
   145       0.790381       0.790381       0.790381    8[6-(6,8)]
   146       3.692705       3.692705       3.692705    8[6-(1,1,6),6-(6,6)]
   147       6.385415       6.385415       6.385415    8[6-(6,8),30-(8,8,8)]
   148       5.251281       5.251281       5.251281    8[6-(6,8),30-(8,8)]
   149      10.770453      10.770453      10.770453    8[6-(6,8),30-(8,8,8)]
   150       9.463976       9.463976       9.463976    8[6-(6,8),30-(8,8)]
   151       8.639819       8.639819       8.639819    8[6-(1,1,6),6-(6,6)]
   152      10.168519      10.168519      10.168519    8[6-(1,1,6),6-(6,6)]
   153        11.0696        11.0696        11.0696    8[6-(6,8),30-(8,8),30-(8,8,8)]
   154      10.888125      10.888125      10.888125    8[6-(6,8)]
   155       6.896312       6.896312       6.896312    8[6-(6,8),30-(8,8,8)]
   156       7.349377       7.349377       7.349377    8[6-(6,8)]
   157       9.821872       9.821872       9.821872    8[6-(6,8),30-(8,8,8)]
   158      10.859708      10.859708      10.859708    8[6-(6,8),30-(8,8)]
   159       1.080859       1.080859       1.080859    8[6-(6,8),30-(8,8,8)]
   160       2.338692       2.338692       2.338692    8[6-(6,8),30-(8,8)]
   161       11.73599       11.73599       11.73599    8[6-(1,1,6),6-(6,6)]
   162       9.365528       9.365528       9.365528    8[6-(6,8),30-(8,8),30-(8,8,8)]
   163       9.536958       9.536958       9.536958    8[6-(6,8)]
   164       0.565074       0.565074       0.565074    8[6-(6,8),30-(8,8,8)]
   165      13.177184      13.177184      13.177184    8[6-(6,8)]
   166       10.27486       10.27486       10.27486    8[6-(1,1,6),6-(6,6)]
   167        7.58215        7.58215        7.58215    8[6-(6,8),30-(8,8,8)]
   168       8.716284       8.716284       8.716284    8[6-(6,8),30-(8,8)]
   169       3.197112       3.197112       3.197112    8[6-(6,8),30-(8,8,8)]
   170       4.503589       4.503589       4.503589    8[6-(6,8),30-(8,8)]
   171       5.327746       5.327746       5.327746    8[6-(1,1,6),6-(6,6)]
   172       3.799046       3.799046       3.799046    8[6-(1,1,6),6-(6,6)]
   173       2.897965       2.897965       2.897965    8[6-(6,8),30-(8,8),30-(8,8,8)]
   174        3.07944        3.07944        3.07944    8[6-(6,8)]
   175       7.071253       7.071253       7.071253    8[6-(6,8),30-(8,8,8)]
   176       6.618188       6.618188       6.618188    8[6-(6,8)]
