# Supplementary material for: A collection of forcefield precursors for metal–organic frameworks
Source: RSC Adv. 2019 Nov 13;9(63):36492–507. doi: 10.1039/c9ra07327b (PMC9075174; doi:10.1039/c9ra07327b)
Supplement: RA-009-C9RA07327B-s977 [file RA-009-C9RA07327B-s977.txt]

HIBGEF_clean

9.853000    0.000000    0.000000
0.000000    11.315000    0.000000
0.000000    -0.331723    14.396179

     1       9.045744       9.045744       9.045744    12[8-(6,12),8-(6,12),8-(6,12),8-(6,12),8-(6,12),8-(6,12)]
     2       1.062942       1.062942       1.062942    12[8-(6),8-(6),8-(6,12),8-(6,12),8-(6,12),8-(6,12)]
     3       4.119244       4.119244       4.119244    12[8-(6,12),8-(6,12),8-(6,12),8-(6,12),8-(6,12),8-(6,12)]
     4       5.989442       5.989442       5.989442    12[8-(6),8-(6),8-(6,12),8-(6,12),8-(6,12),8-(6,12)]
     5       0.807256       0.807256       0.807256    12[8-(6,12),8-(6,12),8-(6,12),8-(6,12),8-(6,12),8-(6,12)]
     6       8.790058       8.790058       8.790058    12[8-(6),8-(6),8-(6,12),8-(6,12),8-(6,12),8-(6,12)]
     7       5.733756       5.733756       5.733756    12[8-(6,12),8-(6,12),8-(6,12),8-(6,12),8-(6,12),8-(6,12)]
     8       3.863558       3.863558       3.863558    12[8-(6),8-(6),8-(6,12),8-(6,12),8-(6,12),8-(6,12)]
     9            0.0            0.0            0.0    12[8-(6),8-(6),8-(6),8-(6),8-(6,12),8-(6,12)]
    10         4.9265         4.9265         4.9265    12[8-(6),8-(6),8-(6),8-(6),8-(6,12),8-(6,12)]
    11            0.0            0.0            0.0    12[8-(6),8-(6),8-(6),8-(6),8-(6,12),8-(6,12)]
    12         4.9265         4.9265         4.9265    12[8-(6),8-(6),8-(6),8-(6),8-(6,12),8-(6,12)]
    13        0.32712        0.32712        0.32712    1[6-(8,8)]
    14       6.083242       6.083242       6.083242    1[6-(8,8)]
    15       7.448868       7.448868       7.448868    1[6-(8,8)]
    16       6.941439       6.941439       6.941439    1[6-(8,8)]
    17        1.84054        1.84054        1.84054    1[6-(8,8)]
    18         1.5617         1.5617         1.5617    1[6-(8,8)]
    19        5.25362        5.25362        5.25362    1[6-(8,8)]
    20       1.156742       1.156742       1.156742    1[6-(8,8)]
    21       2.522368       2.522368       2.522368    1[6-(8,8)]
    22       2.014938       2.014938       2.014938    1[6-(8,8)]
    23        6.76704        6.76704        6.76704    1[6-(8,8)]
    24         6.4882         6.4882         6.4882    1[6-(8,8)]
    25        9.52588        9.52588        9.52588    1[6-(8,8)]
    26       3.769758       3.769758       3.769758    1[6-(8,8)]
    27       2.404132       2.404132       2.404132    1[6-(8,8)]
    28       2.911561       2.911561       2.911561    1[6-(8,8)]
    29        8.01246        8.01246        8.01246    1[6-(8,8)]
    30         8.2913         8.2913         8.2913    1[6-(8,8)]
    31        4.59938        4.59938        4.59938    1[6-(8,8)]
    32       8.696258       8.696258       8.696258    1[6-(8,8)]
    33       7.330632       7.330632       7.330632    1[6-(8,8)]
    34       7.838061       7.838061       7.838061    1[6-(8,8)]
    35        3.08596        3.08596        3.08596    1[6-(8,8)]
    36       3.364799       3.364799       3.364799    1[6-(8,8)]
    37       0.129468       0.129468       0.129468    6[1-(0),8-(12),8-(12,12)]
    38       7.003808       7.003808       7.003808    6[1-(0),8-(12),8-(12,12)]
    39        8.13375        8.13375        8.13375    6[1-(0),8-(12),8-(12,12)]
    40       7.114359       7.114359       7.114359    6[1-(0),8-(12),8-(12,12)]
    41       1.239015       1.239015       1.239015    6[1-(0),8-(12),8-(12,12)]
    42       1.001853       1.001853       1.001853    6[1-(0),8-(12),8-(12,12)]
    43       5.055968       5.055968       5.055968    6[1-(0),8-(12),8-(12,12)]
    44       2.077308       2.077308       2.077308    6[1-(0),8-(12),8-(12,12)]
    45        3.20725        3.20725        3.20725    6[1-(0),8-(12),8-(12,12)]
    46       2.187859       2.187859       2.187859    6[1-(0),8-(12),8-(12,12)]
    47       6.165515       6.165515       6.165515    6[1-(0),8-(12),8-(12,12)]
    48       5.928353       5.928353       5.928353    6[1-(0),8-(12),8-(12,12)]
    49       9.723532       9.723532       9.723532    6[1-(0),8-(12),8-(12,12)]
    50       2.849192       2.849192       2.849192    6[1-(0),8-(12),8-(12,12)]
    51        1.71925        1.71925        1.71925    6[1-(0),8-(12),8-(12,12)]
    52       2.738641       2.738641       2.738641    6[1-(0),8-(12),8-(12,12)]
    53       8.613985       8.613985       8.613985    6[1-(0),8-(12),8-(12,12)]
    54       8.851147       8.851147       8.851147    6[1-(0),8-(12),8-(12,12)]
    55       4.797032       4.797032       4.797032    6[1-(0),8-(12),8-(12,12)]
    56       7.775692       7.775692       7.775692    6[1-(0),8-(12),8-(12,12)]
    57        6.64575        6.64575        6.64575    6[1-(0),8-(12),8-(12,12)]
    58       7.665141       7.665141       7.665141    6[1-(0),8-(12),8-(12,12)]
    59       3.687485       3.687485       3.687485    6[1-(0),8-(12),8-(12,12)]
    60       3.924647       3.924647       3.924647    6[1-(0),8-(12),8-(12,12)]
    61       0.021578       0.021578       0.021578    8[6-(1,8),12-(8,8,8,8,8),12-(8,8,8,8,8)]
    62       7.300285       7.300285       7.300285    8[6-(1,8),12-(8,8,8,8,8),12-(8,8,8,8,8)]
    63       7.845353       7.845353       7.845353    8[6-(1,8),12-(8,8,8,8,8),12-(8,8,8,8,8)]
    64        8.33347        8.33347        8.33347    8[6-(1,8),12-(8,8,8,8,8),12-(8,8,8,8,8)]
    65       0.770308       0.770308       0.770308    8[6-(1,8),12-(8,8,8,8,8),12-(8,8,8,8,8)]
    66       0.242187       0.242187       0.242187    8[6-(1,8),12-(8,8,8,8,8),12-(8,8,8,8,8)]
    67      -0.002463      -0.002463      -0.002463    8[6-(1,8),12-(8,8,8,8,8)]
    68       7.812838       7.812838       7.812838    8[6-(1,8),12-(8,8,8,8,8)]
    69       6.136843       6.136843       6.136843    8[6-(1,8),12-(8,8,8,8,8)]
    70       0.983822       0.983822       0.983822    8[6-(1,8),12-(8,8,8,8,8)]
    71       1.064321       1.064321       1.064321    8[6-(1,8),12-(8,8,8,8,8)]
    72       9.237089       9.237089       9.237089    8[6-(1,8),12-(8,8,8,8,8)]
    73       4.948078       4.948078       4.948078    8[6-(1,8),12-(8,8,8,8,8),12-(8,8,8,8,8)]
    74       2.373785       2.373785       2.373785    8[6-(1,8),12-(8,8,8,8,8),12-(8,8,8,8,8)]
    75       2.918853       2.918853       2.918853    8[6-(1,8),12-(8,8,8,8,8),12-(8,8,8,8,8)]
    76        3.40697        3.40697        3.40697    8[6-(1,8),12-(8,8,8,8,8),12-(8,8,8,8,8)]
    77       5.696808       5.696808       5.696808    8[6-(1,8),12-(8,8,8,8,8),12-(8,8,8,8,8)]
    78       5.168687       5.168687       5.168687    8[6-(1,8),12-(8,8,8,8,8),12-(8,8,8,8,8)]
    79       4.924037       4.924037       4.924037    8[6-(1,8),12-(8,8,8,8,8)]
    80       2.886338       2.886338       2.886338    8[6-(1,8),12-(8,8,8,8,8)]
    81       1.210343       1.210343       1.210343    8[6-(1,8),12-(8,8,8,8,8)]
    82       5.910322       5.910322       5.910322    8[6-(1,8),12-(8,8,8,8,8)]
    83       5.990821       5.990821       5.990821    8[6-(1,8),12-(8,8,8,8,8)]
    84       4.310589       4.310589       4.310589    8[6-(1,8),12-(8,8,8,8,8)]
    85      -0.021578      -0.021578      -0.021578    8[6-(1,8),12-(8,8,8,8,8),12-(8,8,8,8,8)]
    86       2.552715       2.552715       2.552715    8[6-(1,8),12-(8,8,8,8,8),12-(8,8,8,8,8)]
    87       2.007647       2.007647       2.007647    8[6-(1,8),12-(8,8,8,8,8),12-(8,8,8,8,8)]
    88        1.51953        1.51953        1.51953    8[6-(1,8),12-(8,8,8,8,8),12-(8,8,8,8,8)]
    89       9.082692       9.082692       9.082692    8[6-(1,8),12-(8,8,8,8,8),12-(8,8,8,8,8)]
    90       9.610813       9.610813       9.610813    8[6-(1,8),12-(8,8,8,8,8),12-(8,8,8,8,8)]
    91       0.002463       0.002463       0.002463    8[6-(1,8),12-(8,8,8,8,8)]
    92       2.040162       2.040162       2.040162    8[6-(1,8),12-(8,8,8,8,8)]
    93       3.716157       3.716157       3.716157    8[6-(1,8),12-(8,8,8,8,8)]
    94       8.869178       8.869178       8.869178    8[6-(1,8),12-(8,8,8,8,8)]
    95       8.788679       8.788679       8.788679    8[6-(1,8),12-(8,8,8,8,8)]
    96       0.615911       0.615911       0.615911    8[6-(1,8),12-(8,8,8,8,8)]
    97       4.904922       4.904922       4.904922    8[6-(1,8),12-(8,8,8,8,8),12-(8,8,8,8,8)]
    98       7.479215       7.479215       7.479215    8[6-(1,8),12-(8,8,8,8,8),12-(8,8,8,8,8)]
    99       6.934147       6.934147       6.934147    8[6-(1,8),12-(8,8,8,8,8),12-(8,8,8,8,8)]
   100        6.44603        6.44603        6.44603    8[6-(1,8),12-(8,8,8,8,8),12-(8,8,8,8,8)]
   101       4.156192       4.156192       4.156192    8[6-(1,8),12-(8,8,8,8,8),12-(8,8,8,8,8)]
   102       4.684313       4.684313       4.684313    8[6-(1,8),12-(8,8,8,8,8),12-(8,8,8,8,8)]
   103       4.928963       4.928963       4.928963    8[6-(1,8),12-(8,8,8,8,8)]
   104       6.966662       6.966662       6.966662    8[6-(1,8),12-(8,8,8,8,8)]
   105       8.642657       8.642657       8.642657    8[6-(1,8),12-(8,8,8,8,8)]
   106       3.942678       3.942678       3.942678    8[6-(1,8),12-(8,8,8,8,8)]
   107       3.862179       3.862179       3.862179    8[6-(1,8),12-(8,8,8,8,8)]
   108       5.542411       5.542411       5.542411    8[6-(1,8),12-(8,8,8,8,8)]
