# Supplementary material for: A collection of forcefield precursors for metal–organic frameworks
Source: RSC Adv. 2019 Nov 13;9(63):36492–507. doi: 10.1039/c9ra07327b (PMC9075174; doi:10.1039/c9ra07327b)
Supplement: RA-009-C9RA07327B-s978 [file RA-009-C9RA07327B-s978.txt]

HIBGIJ_clean

10.165000    0.000000    0.000000
0.000000    11.624000    0.000000
0.000000    -0.360596    14.733588

     1       9.295994       9.295994       9.295994    25[8-(6,25),8-(6,25),8-(6,25),8-(6,25),8-(6,25),8-(6,25)]
     2       1.008876       1.008876       1.008876    25[8-(6),8-(6),8-(6,25),8-(6,25),8-(6,25),8-(6,25)]
     3       4.213494       4.213494       4.213494    25[8-(6,25),8-(6,25),8-(6,25),8-(6,25),8-(6,25),8-(6,25)]
     4       6.091376       6.091376       6.091376    25[8-(6),8-(6),8-(6,25),8-(6,25),8-(6,25),8-(6,25)]
     5       0.869006       0.869006       0.869006    25[8-(6,25),8-(6,25),8-(6,25),8-(6,25),8-(6,25),8-(6,25)]
     6       9.156124       9.156124       9.156124    25[8-(6),8-(6),8-(6,25),8-(6,25),8-(6,25),8-(6,25)]
     7       5.951506       5.951506       5.951506    25[8-(6,25),8-(6,25),8-(6,25),8-(6,25),8-(6,25),8-(6,25)]
     8       4.073624       4.073624       4.073624    25[8-(6),8-(6),8-(6,25),8-(6,25),8-(6,25),8-(6,25)]
     9            0.0            0.0            0.0    25[8-(6),8-(6),8-(6),8-(6),8-(6,25),8-(6,25)]
    10         5.0825         5.0825         5.0825    25[8-(6),8-(6),8-(6),8-(6),8-(6,25),8-(6,25)]
    11            0.0            0.0            0.0    25[8-(6),8-(6),8-(6),8-(6),8-(6,25),8-(6,25)]
    12         5.0825         5.0825         5.0825    25[8-(6),8-(6),8-(6),8-(6),8-(6,25),8-(6,25)]
    13       0.227696       0.227696       0.227696    1[6-(8,8)]
    14       6.276887       6.276887       6.276887    1[6-(8,8)]
    15       7.602404       7.602404       7.602404    1[6-(8,8)]
    16       7.138879       7.138879       7.138879    1[6-(8,8)]
    17       1.814452       1.814452       1.814452    1[6-(8,8)]
    18       1.628433       1.628433       1.628433    1[6-(8,8)]
    19       5.310196       5.310196       5.310196    1[6-(8,8)]
    20       1.194387       1.194387       1.194387    1[6-(8,8)]
    21       2.519904       2.519904       2.519904    1[6-(8,8)]
    22       2.056379       2.056379       2.056379    1[6-(8,8)]
    23       6.896953       6.896953       6.896953    1[6-(8,8)]
    24       6.710933       6.710933       6.710933    1[6-(8,8)]
    25       9.937304       9.937304       9.937304    1[6-(8,8)]
    26       3.888113       3.888113       3.888113    1[6-(8,8)]
    27       2.562597       2.562597       2.562597    1[6-(8,8)]
    28       3.026121       3.026121       3.026121    1[6-(8,8)]
    29       8.350547       8.350547       8.350547    1[6-(8,8)]
    30       8.536567       8.536567       8.536567    1[6-(8,8)]
    31       4.854804       4.854804       4.854804    1[6-(8,8)]
    32       8.970612       8.970612       8.970612    1[6-(8,8)]
    33       7.645097       7.645097       7.645097    1[6-(8,8)]
    34        8.10862        8.10862        8.10862    1[6-(8,8)]
    35       3.268047       3.268047       3.268047    1[6-(8,8)]
    36       3.454067       3.454067       3.454067    1[6-(8,8)]
    37       0.056924       0.056924       0.056924    6[1-(0),8-(25),8-(25,25)]
    38       7.196515       7.196515       7.196515    6[1-(0),8-(25),8-(25,25)]
    39       8.301552       8.301552       8.301552    6[1-(0),8-(25),8-(25,25)]
    40       7.294607       7.294607       7.294607    6[1-(0),8-(25),8-(25,25)]
    41       1.221223       1.221223       1.221223    6[1-(0),8-(25),8-(25,25)]
    42        1.06763        1.06763        1.06763    6[1-(0),8-(25),8-(25,25)]
    43       5.139424       5.139424       5.139424    6[1-(0),8-(25),8-(25,25)]
    44       2.114015       2.114015       2.114015    6[1-(0),8-(25),8-(25,25)]
    45       3.219052       3.219052       3.219052    6[1-(0),8-(25),8-(25,25)]
    46       2.212107       2.212107       2.212107    6[1-(0),8-(25),8-(25,25)]
    47       6.303723       6.303723       6.303723    6[1-(0),8-(25),8-(25,25)]
    48        6.15013        6.15013        6.15013    6[1-(0),8-(25),8-(25,25)]
    49      10.108076      10.108076      10.108076    6[1-(0),8-(25),8-(25,25)]
    50       2.968485       2.968485       2.968485    6[1-(0),8-(25),8-(25,25)]
    51       1.863448       1.863448       1.863448    6[1-(0),8-(25),8-(25,25)]
    52       2.870393       2.870393       2.870393    6[1-(0),8-(25),8-(25,25)]
    53       8.943777       8.943777       8.943777    6[1-(0),8-(25),8-(25,25)]
    54        9.09737        9.09737        9.09737    6[1-(0),8-(25),8-(25,25)]
    55       5.025576       5.025576       5.025576    6[1-(0),8-(25),8-(25,25)]
    56       8.050985       8.050985       8.050985    6[1-(0),8-(25),8-(25,25)]
    57       6.945948       6.945948       6.945948    6[1-(0),8-(25),8-(25,25)]
    58       7.952893       7.952893       7.952893    6[1-(0),8-(25),8-(25,25)]
    59       3.861277       3.861277       3.861277    6[1-(0),8-(25),8-(25,25)]
    60        4.01487        4.01487        4.01487    6[1-(0),8-(25),8-(25,25)]
    61      -0.017992      -0.017992      -0.017992    8[6-(1,8),25-(8,8,8,8,8),25-(8,8,8,8,8)]
    62        7.48144        7.48144        7.48144    8[6-(1,8),25-(8,8,8,8,8),25-(8,8,8,8,8)]
    63       8.043869       8.043869       8.043869    8[6-(1,8),25-(8,8,8,8,8),25-(8,8,8,8,8)]
    64        8.50536        8.50536        8.50536    8[6-(1,8),25-(8,8,8,8,8),25-(8,8,8,8,8)]
    65       0.756683       0.756683       0.756683    8[6-(1,8),25-(8,8,8,8,8),25-(8,8,8,8,8)]
    66       0.287263       0.287263       0.287263    8[6-(1,8),25-(8,8,8,8,8),25-(8,8,8,8,8)]
    67      10.090999      10.090999      10.090999    8[6-(1,8),25-(8,8,8,8,8)]
    68       8.013883       8.013883       8.013883    8[6-(1,8),25-(8,8,8,8,8)]
    69       6.301487       6.301487       6.301487    8[6-(1,8),25-(8,8,8,8,8)]
    70       0.972892       0.972892       0.972892    8[6-(1,8),25-(8,8,8,8,8)]
    71       1.150373       1.150373       1.150373    8[6-(1,8),25-(8,8,8,8,8)]
    72       9.384836       9.384836       9.384836    8[6-(1,8),25-(8,8,8,8,8)]
    73       5.064508       5.064508       5.064508    8[6-(1,8),25-(8,8,8,8,8),25-(8,8,8,8,8)]
    74        2.39894        2.39894        2.39894    8[6-(1,8),25-(8,8,8,8,8),25-(8,8,8,8,8)]
    75       2.961369       2.961369       2.961369    8[6-(1,8),25-(8,8,8,8,8),25-(8,8,8,8,8)]
    76        3.42286        3.42286        3.42286    8[6-(1,8),25-(8,8,8,8,8),25-(8,8,8,8,8)]
    77       5.839183       5.839183       5.839183    8[6-(1,8),25-(8,8,8,8,8),25-(8,8,8,8,8)]
    78       5.369763       5.369763       5.369763    8[6-(1,8),25-(8,8,8,8,8),25-(8,8,8,8,8)]
    79       5.008499       5.008499       5.008499    8[6-(1,8),25-(8,8,8,8,8)]
    80       2.931383       2.931383       2.931383    8[6-(1,8),25-(8,8,8,8,8)]
    81       1.218987       1.218987       1.218987    8[6-(1,8),25-(8,8,8,8,8)]
    82       6.055392       6.055392       6.055392    8[6-(1,8),25-(8,8,8,8,8)]
    83       6.232873       6.232873       6.232873    8[6-(1,8),25-(8,8,8,8,8)]
    84       4.302336       4.302336       4.302336    8[6-(1,8),25-(8,8,8,8,8)]
    85       0.017992       0.017992       0.017992    8[6-(1,8),25-(8,8,8,8,8),25-(8,8,8,8,8)]
    86        2.68356        2.68356        2.68356    8[6-(1,8),25-(8,8,8,8,8),25-(8,8,8,8,8)]
    87       2.121131       2.121131       2.121131    8[6-(1,8),25-(8,8,8,8,8),25-(8,8,8,8,8)]
    88        1.65964        1.65964        1.65964    8[6-(1,8),25-(8,8,8,8,8),25-(8,8,8,8,8)]
    89       9.408317       9.408317       9.408317    8[6-(1,8),25-(8,8,8,8,8),25-(8,8,8,8,8)]
    90       9.877737       9.877737       9.877737    8[6-(1,8),25-(8,8,8,8,8),25-(8,8,8,8,8)]
    91       0.074001       0.074001       0.074001    8[6-(1,8),25-(8,8,8,8,8)]
    92       2.151117       2.151117       2.151117    8[6-(1,8),25-(8,8,8,8,8)]
    93       3.863513       3.863513       3.863513    8[6-(1,8),25-(8,8,8,8,8)]
    94       9.192108       9.192108       9.192108    8[6-(1,8),25-(8,8,8,8,8)]
    95       9.014627       9.014627       9.014627    8[6-(1,8),25-(8,8,8,8,8)]
    96       0.780164       0.780164       0.780164    8[6-(1,8),25-(8,8,8,8,8)]
    97       5.100492       5.100492       5.100492    8[6-(1,8),25-(8,8,8,8,8),25-(8,8,8,8,8)]
    98        7.76606        7.76606        7.76606    8[6-(1,8),25-(8,8,8,8,8),25-(8,8,8,8,8)]
    99       7.203631       7.203631       7.203631    8[6-(1,8),25-(8,8,8,8,8),25-(8,8,8,8,8)]
   100        6.74214        6.74214        6.74214    8[6-(1,8),25-(8,8,8,8,8),25-(8,8,8,8,8)]
   101       4.325817       4.325817       4.325817    8[6-(1,8),25-(8,8,8,8,8),25-(8,8,8,8,8)]
   102       4.795237       4.795237       4.795237    8[6-(1,8),25-(8,8,8,8,8),25-(8,8,8,8,8)]
   103       5.156501       5.156501       5.156501    8[6-(1,8),25-(8,8,8,8,8)]
   104       7.233617       7.233617       7.233617    8[6-(1,8),25-(8,8,8,8,8)]
   105       8.946013       8.946013       8.946013    8[6-(1,8),25-(8,8,8,8,8)]
   106       4.109608       4.109608       4.109608    8[6-(1,8),25-(8,8,8,8,8)]
   107       3.932127       3.932127       3.932127    8[6-(1,8),25-(8,8,8,8,8)]
   108       5.862664       5.862664       5.862664    8[6-(1,8),25-(8,8,8,8,8)]
