# Supplementary material for: A collection of forcefield precursors for metal–organic frameworks
Source: RSC Adv. 2019 Nov 13;9(63):36492–507. doi: 10.1039/c9ra07327b (PMC9075174; doi:10.1039/c9ra07327b)
Supplement: RA-009-C9RA07327B-s979 [file RA-009-C9RA07327B-s979.txt]

HICVOG_clean

10.814000    0.000000    0.000000
0.000000    10.814000    0.000000
0.000000    0.000000    25.410000

     1       4.937564       4.937564       4.937564    30[7-(6,6),7-(6,7),8-(6),8-(6)]
     2       5.876436       5.876436       5.876436    30[7-(6,6),7-(6,7),8-(6),8-(6)]
     3       0.442725       0.442725       0.442725    30[7-(6,6),7-(6,7),8-(6),8-(6)]
     4      10.371275      10.371275      10.371275    30[7-(6,6),7-(6,7),8-(6),8-(6)]
     5       0.469436       0.469436       0.469436    30[7-(6,6),7-(6,7),8-(6),8-(6)]
     6      10.344564      10.344564      10.344564    30[7-(6,6),7-(6,7),8-(6),8-(6)]
     7       4.964275       4.964275       4.964275    30[7-(6,6),7-(6,7),8-(6),8-(6)]
     8       5.849725       5.849725       5.849725    30[7-(6,6),7-(6,7),8-(6),8-(6)]
     9       3.590248       3.590248       3.590248    1[6-(6,7)]
    10        1.74538        1.74538        1.74538    1[6-(6,7)]
    11       1.010028       1.010028       1.010028    1[6-(6,7)]
    12       7.524381       7.524381       7.524381    1[6-(6,6)]
    13       7.223752       7.223752       7.223752    1[6-(6,7)]
    14        9.06862        9.06862        9.06862    1[6-(6,7)]
    15       9.803972       9.803972       9.803972    1[6-(6,7)]
    16       3.289619       3.289619       3.289619    1[6-(6,6)]
    17       1.989776       1.989776       1.989776    1[6-(6,7)]
    18       3.240956       3.240956       3.240956    1[6-(6,7)]
    19       3.842214       3.842214       3.842214    1[6-(6,7)]
    20       8.252163       8.252163       8.252163    1[6-(6,6)]
    21       8.824224       8.824224       8.824224    1[6-(6,7)]
    22       7.573044       7.573044       7.573044    1[6-(6,7)]
    23       6.971786       6.971786       6.971786    1[6-(6,7)]
    24       2.561837       2.561837       2.561837    1[6-(6,6)]
    25       1.816752       1.816752       1.816752    1[6-(6,7)]
    26        3.66162        3.66162        3.66162    1[6-(6,7)]
    27       4.396972       4.396972       4.396972    1[6-(6,7)]
    28       8.696619       8.696619       8.696619    1[6-(6,6)]
    29       8.997248       8.997248       8.997248    1[6-(6,7)]
    30        7.15238        7.15238        7.15238    1[6-(6,7)]
    31       6.417028       6.417028       6.417028    1[6-(6,7)]
    32       2.117381       2.117381       2.117381    1[6-(6,6)]
    33       3.417224       3.417224       3.417224    1[6-(6,7)]
    34       2.166044       2.166044       2.166044    1[6-(6,7)]
    35       1.564786       1.564786       1.564786    1[6-(6,7)]
    36       7.968837       7.968837       7.968837    1[6-(6,6)]
    37       7.396776       7.396776       7.396776    1[6-(6,7)]
    38       8.647956       8.647956       8.647956    1[6-(6,7)]
    39       9.249214       9.249214       9.249214    1[6-(6,7)]
    40       2.845163       2.845163       2.845163    1[6-(6,6)]
    41      10.208416      10.208416      10.208416    1[6-(6,6)]
    42       0.605584       0.605584       0.605584    1[6-(6,6)]
    43       6.012584       6.012584       6.012584    1[6-(6,6)]
    44       4.801416       4.801416       4.801416    1[6-(6,6)]
    45       3.059281       3.059281       3.059281    6[1-(0),6-(1,7),7-(6)]
    46       1.959497       1.959497       1.959497    6[1-(0),6-(1,7),7-(6,30)]
    47       1.523693       1.523693       1.523693    6[1-(0),6-(6,7),7-(6,30)]
    48       2.612662       2.612662       2.612662    6[6-(1,7),6-(7,7),7-(6)]
    49       2.939245       2.939245       2.939245    6[6-(6,7),7-(6),7-(7,30)]
    50       7.950453       7.950453       7.950453    6[1-(0),6-(6,6),6-(6,6)]
    51       8.946422       8.946422       8.946422    6[6-(1,6),6-(1,6),6-(8,8)]
    52        9.36925        9.36925        9.36925    6[6-(6,6),8-(0),8-(30)]
    53       7.754719       7.754719       7.754719    6[1-(0),6-(1,7),7-(6)]
    54       8.854503       8.854503       8.854503    6[1-(0),6-(1,7),7-(6,30)]
    55       9.290307       9.290307       9.290307    6[1-(0),6-(6,7),7-(6,30)]
    56       8.201338       8.201338       8.201338    6[6-(1,7),6-(7,7),7-(6)]
    57       7.874755       7.874755       7.874755    6[6-(6,7),7-(6),7-(7,30)]
    58       2.863547       2.863547       2.863547    6[1-(0),6-(6,6),6-(6,6)]
    59       1.867578       1.867578       1.867578    6[6-(1,6),6-(1,6),6-(8,8)]
    60        1.44475        1.44475        1.44475    6[6-(6,6),8-(0),8-(30)]
    61       2.342312       2.342312       2.342312    6[1-(0),6-(1,7),7-(6)]
    62       3.123083       3.123083       3.123083    6[1-(0),6-(1,7),7-(6,30)]
    63       3.466968       3.466968       3.466968    6[1-(0),6-(6,7),7-(6,30)]
    64       2.666732       2.666732       2.666732    6[6-(1,7),6-(7,7),7-(6)]
    65       2.405034       2.405034       2.405034    6[6-(6,7),7-(6),7-(7,30)]
    66         8.0175         8.0175         8.0175    6[1-(0),6-(6,6),6-(6,6)]
    67       7.050728       7.050728       7.050728    6[6-(1,6),6-(1,6),6-(8,8)]
    68       6.404051       6.404051       6.404051    6[6-(6,6),8-(0),8-(30)]
    69       8.471688       8.471688       8.471688    6[1-(0),6-(1,7),7-(6)]
    70       7.690917       7.690917       7.690917    6[1-(0),6-(1,7),7-(6,30)]
    71       7.347032       7.347032       7.347032    6[1-(0),6-(6,7),7-(6,30)]
    72       8.147268       8.147268       8.147268    6[6-(1,7),6-(7,7),7-(6)]
    73       8.408966       8.408966       8.408966    6[6-(6,7),7-(6),7-(7,30)]
    74         2.7965         2.7965         2.7965    6[1-(0),6-(6,6),6-(6,6)]
    75       3.763272       3.763272       3.763272    6[6-(1,6),6-(1,6),6-(8,8)]
    76       4.409949       4.409949       4.409949    6[6-(6,6),8-(0),8-(30)]
    77       2.347719       2.347719       2.347719    6[1-(0),6-(1,7),7-(6)]
    78       3.447503       3.447503       3.447503    6[1-(0),6-(1,7),7-(6,30)]
    79       3.883307       3.883307       3.883307    6[1-(0),6-(6,7),7-(6,30)]
    80       2.794338       2.794338       2.794338    6[6-(1,7),6-(7,7),7-(6)]
    81       2.467755       2.467755       2.467755    6[6-(6,7),7-(6),7-(7,30)]
    82       8.270547       8.270547       8.270547    6[1-(0),6-(6,6),6-(6,6)]
    83       7.274578       7.274578       7.274578    6[6-(1,6),6-(1,6),6-(8,8)]
    84        6.85175        6.85175        6.85175    6[6-(6,6),8-(0),8-(30)]
    85       8.466281       8.466281       8.466281    6[1-(0),6-(1,7),7-(6)]
    86       7.366497       7.366497       7.366497    6[1-(0),6-(1,7),7-(6,30)]
    87       6.930693       6.930693       6.930693    6[1-(0),6-(6,7),7-(6,30)]
    88       8.019662       8.019662       8.019662    6[6-(1,7),6-(7,7),7-(6)]
    89       8.346245       8.346245       8.346245    6[6-(6,7),7-(6),7-(7,30)]
    90       2.543453       2.543453       2.543453    6[1-(0),6-(6,6),6-(6,6)]
    91       3.539422       3.539422       3.539422    6[6-(1,6),6-(1,6),6-(8,8)]
    92        3.96225        3.96225        3.96225    6[6-(6,6),8-(0),8-(30)]
    93       3.064688       3.064688       3.064688    6[1-(0),6-(1,7),7-(6)]
    94       2.283917       2.283917       2.283917    6[1-(0),6-(1,7),7-(6,30)]
    95       1.940032       1.940032       1.940032    6[1-(0),6-(6,7),7-(6,30)]
    96       2.740268       2.740268       2.740268    6[6-(1,7),6-(7,7),7-(6)]
    97       3.001966       3.001966       3.001966    6[6-(6,7),7-(6),7-(7,30)]
    98         8.2035         8.2035         8.2035    6[1-(0),6-(6,6),6-(6,6)]
    99       9.170272       9.170272       9.170272    6[6-(1,6),6-(1,6),6-(8,8)]
   100       9.816949       9.816949       9.816949    6[6-(6,6),8-(0),8-(30)]
   101       7.749312       7.749312       7.749312    6[1-(0),6-(1,7),7-(6)]
   102       8.530083       8.530083       8.530083    6[1-(0),6-(1,7),7-(6,30)]
   103       8.873968       8.873968       8.873968    6[1-(0),6-(6,7),7-(6,30)]
   104       8.073732       8.073732       8.073732    6[6-(1,7),6-(7,7),7-(6)]
   105       7.812034       7.812034       7.812034    6[6-(6,7),7-(6),7-(7,30)]
   106         2.6105         2.6105         2.6105    6[1-(0),6-(6,6),6-(6,6)]
   107       1.643728       1.643728       1.643728    6[6-(1,6),6-(1,6),6-(8,8)]
   108       0.997051       0.997051       0.997051    6[6-(6,6),8-(0),8-(30)]
   109       6.529493       6.529493       6.529493    6[6-(6,6),8-(30),8-(30)]
   110       7.588184       7.588184       7.588184    6[6-(1,6),6-(1,6),6-(8,8)]
   111       9.550925       9.550925       9.550925    6[1-(0),6-(6,6),6-(6,6)]
   112       4.284507       4.284507       4.284507    6[6-(6,6),8-(30),8-(30)]
   113       3.225816       3.225816       3.225816    6[6-(1,6),6-(1,6),6-(8,8)]
   114       1.263075       1.263075       1.263075    6[1-(0),6-(6,6),6-(6,6)]
   115       9.691507       9.691507       9.691507    6[6-(6,6),8-(30),8-(30)]
   116       8.632816       8.632816       8.632816    6[6-(1,6),6-(1,6),6-(8,8)]
   117       6.670075       6.670075       6.670075    6[1-(0),6-(6,6),6-(6,6)]
   118       1.122493       1.122493       1.122493    6[6-(6,6),8-(30),8-(30)]
   119       2.181184       2.181184       2.181184    6[6-(1,6),6-(1,6),6-(8,8)]
   120       4.143925       4.143925       4.143925    6[1-(0),6-(6,6),6-(6,6)]
   121        1.20468        1.20468        1.20468    7[6-(1,6),6-(1,6),30-(7,8,8)]
   122       3.372887       3.372887       3.372887    7[6-(1,6),6-(6,6)]
   123       3.863842       3.863842       3.863842    7[6-(6,7),7-(6,30),30-(7,8,8)]
   124        9.60932        9.60932        9.60932    7[6-(1,6),6-(1,6),30-(7,8,8)]
   125       7.441113       7.441113       7.441113    7[6-(1,6),6-(6,6)]
   126       6.950158       6.950158       6.950158    7[6-(6,7),7-(6,30),30-(7,8,8)]
   127       3.704876       3.704876       3.704876    7[6-(1,6),6-(1,6),30-(7,8,8)]
   128       2.088183       2.088183       2.088183    7[6-(1,6),6-(6,6)]
   129       1.509634       1.509634       1.509634    7[6-(6,7),7-(6,30),30-(7,8,8)]
   130       7.109124       7.109124       7.109124    7[6-(1,6),6-(1,6),30-(7,8,8)]
   131       8.725817       8.725817       8.725817    7[6-(1,6),6-(6,6)]
   132       9.304366       9.304366       9.304366    7[6-(6,7),7-(6,30),30-(7,8,8)]
   133        4.20232        4.20232        4.20232    7[6-(1,6),6-(1,6),30-(7,8,8)]
   134       2.034113       2.034113       2.034113    7[6-(1,6),6-(6,6)]
   135       1.543158       1.543158       1.543158    7[6-(6,7),7-(6,30),30-(7,8,8)]
   136        6.61168        6.61168        6.61168    7[6-(1,6),6-(1,6),30-(7,8,8)]
   137       8.779887       8.779887       8.779887    7[6-(1,6),6-(6,6)]
   138       9.270842       9.270842       9.270842    7[6-(6,7),7-(6,30),30-(7,8,8)]
   139       1.702124       1.702124       1.702124    7[6-(1,6),6-(1,6),30-(7,8,8)]
   140       3.318817       3.318817       3.318817    7[6-(1,6),6-(6,6)]
   141       3.897366       3.897366       3.897366    7[6-(6,7),7-(6,30),30-(7,8,8)]
   142       9.111876       9.111876       9.111876    7[6-(1,6),6-(1,6),30-(7,8,8)]
   143       7.495183       7.495183       7.495183    7[6-(1,6),6-(6,6)]
   144       6.916634       6.916634       6.916634    7[6-(6,7),7-(6,30),30-(7,8,8)]
   145       2.374863       2.374863       2.374863    7[6-(6,7),6-(6,7)]
   146       8.439137       8.439137       8.439137    7[6-(6,7),6-(6,7)]
   147       3.032137       3.032137       3.032137    7[6-(6,7),6-(6,7)]
   148       7.781863       7.781863       7.781863    7[6-(6,7),6-(6,7)]
   149       5.809281       5.809281       5.809281    8[6-(6,8),30-(7,7,8)]
   150        8.65877        8.65877        8.65877    8[6-(6,8)]
   151       10.45065       10.45065       10.45065    8[6-(6,8),30-(7,7,8)]
   152       5.004719       5.004719       5.004719    8[6-(6,8),30-(7,7,8)]
   153        2.15523        2.15523        2.15523    8[6-(6,8)]
   154        0.36335        0.36335        0.36335    8[6-(6,8),30-(7,7,8)]
   155       9.789373       9.789373       9.789373    8[6-(6,8),30-(7,7,8)]
   156       6.458121       6.458121       6.458121    8[6-(6,8)]
   157       5.763862       5.763862       5.763862    8[6-(6,8),30-(7,7,8)]
   158       1.024627       1.024627       1.024627    8[6-(6,8),30-(7,7,8)]
   159       4.355879       4.355879       4.355879    8[6-(6,8)]
   160       5.050138       5.050138       5.050138    8[6-(6,8),30-(7,7,8)]
   161      10.411719      10.411719      10.411719    8[6-(6,8),30-(7,7,8)]
   162        7.56223        7.56223        7.56223    8[6-(6,8)]
   163        5.77035        5.77035        5.77035    8[6-(6,8),30-(7,7,8)]
   164       0.402281       0.402281       0.402281    8[6-(6,8),30-(7,7,8)]
   165        3.25177        3.25177        3.25177    8[6-(6,8)]
   166        5.04365        5.04365        5.04365    8[6-(6,8),30-(7,7,8)]
   167       6.431627       6.431627       6.431627    8[6-(6,8),30-(7,7,8)]
   168       9.762879       9.762879       9.762879    8[6-(6,8)]
   169      10.457138      10.457138      10.457138    8[6-(6,8),30-(7,7,8)]
   170       4.382373       4.382373       4.382373    8[6-(6,8),30-(7,7,8)]
   171       1.051121       1.051121       1.051121    8[6-(6,8)]
   172       0.356862       0.356862       0.356862    8[6-(6,8),30-(7,7,8)]
