# Supplementary material for: A collection of forcefield precursors for metal–organic frameworks
Source: RSC Adv. 2019 Nov 13;9(63):36492–507. doi: 10.1039/c9ra07327b (PMC9075174; doi:10.1039/c9ra07327b)
Supplement: RA-009-C9RA07327B-s980 [file RA-009-C9RA07327B-s980.txt]

HICVUM_clean

12.721300    0.000000    0.000000
4.169015    12.018768    0.000000
2.107158    1.499406    20.546882

     1        1.50735        1.50735        1.50735    48[7-(6,6),7-(6,6),8-(6),8-(6),8-(6),8-(6)]
     2       9.438609       9.438609       9.438609    48[7-(6,7),7-(6,7),8-(6)]
     3      16.412426      16.412426      16.412426    48[7-(6,6),7-(6,6),8-(6),8-(6),8-(6),8-(6)]
     4       8.505456       8.505456       8.505456    48[7-(6,7),7-(6,7),8-(6)]
     5      17.490123      17.490123      17.490123    48[7-(6,6),7-(6,6),8-(6),8-(6),8-(6),8-(6)]
     6       9.558864       9.558864       9.558864    48[7-(6,7),7-(6,7),8-(6)]
     7       2.585047       2.585047       2.585047    48[7-(6,6),7-(6,6),8-(6),8-(6),8-(6),8-(6)]
     8      10.492017      10.492017      10.492017    48[7-(6,7),7-(6,7),8-(6)]
     9      11.843836      11.843836      11.843836    1[6-(6,7)]
    10      11.658276      11.658276      11.658276    1[6-(6,7)]
    11      13.092286      13.092286      13.092286    1[6-(6,7)]
    12        4.64852        4.64852        4.64852    1[6-(6,6)]
    13      12.843047      12.843047      12.843047    1[6-(6,7)]
    14       2.131008       2.131008       2.131008    1[6-(6,6)]
    15       5.276839       5.276839       5.276839    1[6-(6,6)]
    16      10.984264      10.984264      10.984264    1[6-(6,7)]
    17       9.803715       9.803715       9.803715    1[6-(6,7)]
    18      12.156786      12.156786      12.156786    1[6-(6,7)]
    19       8.721309       8.721309       8.721309    1[6-(6,7)]
    20        9.83588        9.83588        9.83588    1[6-(6,7)]
    21      13.481814      13.481814      13.481814    1[6-(6,6)]
    22      13.281838      13.281838      13.281838    1[6-(6,7)]
    23      16.013009      16.013009      16.013009    1[6-(6,6)]
    24      15.087227      15.087227      15.087227    1[6-(6,6)]
    25      14.086979      14.086979      14.086979    1[6-(6,7)]
    26      12.701843      12.701843      12.701843    1[6-(6,7)]
    27       7.153637       7.153637       7.153637    1[6-(6,7)]
    28       7.339197       7.339197       7.339197    1[6-(6,7)]
    29       5.905187       5.905187       5.905187    1[6-(6,7)]
    30      14.348953      14.348953      14.348953    1[6-(6,6)]
    31       6.154426       6.154426       6.154426    1[6-(6,7)]
    32      16.866465      16.866465      16.866465    1[6-(6,6)]
    33      13.720634      13.720634      13.720634    1[6-(6,6)]
    34       8.013209       8.013209       8.013209    1[6-(6,7)]
    35       9.193758       9.193758       9.193758    1[6-(6,7)]
    36       6.840687       6.840687       6.840687    1[6-(6,7)]
    37      10.276164      10.276164      10.276164    1[6-(6,7)]
    38       9.161593       9.161593       9.161593    1[6-(6,7)]
    39       5.515659       5.515659       5.515659    1[6-(6,6)]
    40       5.715635       5.715635       5.715635    1[6-(6,7)]
    41       2.984464       2.984464       2.984464    1[6-(6,6)]
    42       3.910246       3.910246       3.910246    1[6-(6,6)]
    43       4.910494       4.910494       4.910494    1[6-(6,7)]
    44        6.29563        6.29563        6.29563    1[6-(6,7)]
    45      11.838544      11.838544      11.838544    6[1-(0),6-(6,7),7-(6,48)]
    46      11.699487      11.699487      11.699487    6[1-(0),6-(1,7),7-(6)]
    47      12.554571      12.554571      12.554571    6[1-(0),6-(1,7),7-(6,48)]
    48      11.001407      11.001407      11.001407    6[6-(1,7),6-(7,7),7-(6)]
    49      10.258404      10.258404      10.258404    6[6-(6,7),7-(6),7-(7,48)]
    50       4.402107       4.402107       4.402107    6[1-(0),6-(6,6),6-(6,6)]
    51       2.458637       2.458637       2.458637    6[6-(6,6),8-(48),8-(48)]
    52       3.263143       3.263143       3.263143    6[6-(1,6),6-(1,6),6-(8,8)]
    53      12.203349      12.203349      12.203349    6[1-(0),6-(6,7),7-(6,48)]
    54      11.475116      11.475116      11.475116    6[6-(1,7),6-(7,7),7-(6)]
    55        11.6861        11.6861        11.6861    6[6-(6,7),7-(6),7-(7,48)]
    56       6.342141       6.342141       6.342141    6[6-(6,6),8-(0),8-(48)]
    57       3.637794       3.637794       3.637794    6[6-(1,6),6-(1,6),6-(8,8)]
    58       2.884023       2.884023       2.884023    6[1-(0),6-(6,6),6-(6,6)]
    59       4.773869       4.773869       4.773869    6[1-(0),6-(6,6),6-(6,6)]
    60       5.155091       5.155091       5.155091    6[6-(1,6),6-(1,6),6-(8,8)]
    61       11.12839       11.12839       11.12839    6[1-(0),6-(1,7),7-(6,48)]
    62      10.417673      10.417673      10.417673    6[1-(0),6-(1,7),7-(6)]
    63       3.225126       3.225126       3.225126    6[6-(6,6),8-(48),8-(48)]
    64      11.435134      11.435134      11.435134    6[1-(0),6-(6,7),7-(6,48)]
    65       9.410463       9.410463       9.410463    6[1-(0),6-(1,7),7-(6)]
    66      10.084528      10.084528      10.084528    6[1-(0),6-(1,7),7-(6,48)]
    67      10.708914      10.708914      10.708914    6[6-(1,7),6-(7,7),7-(6)]
    68      10.967857      10.967857      10.967857    6[6-(6,7),7-(6),7-(7,48)]
    69      13.752174      13.752174      13.752174    6[1-(0),6-(6,6),6-(6,6)]
    70      15.593016      15.593016      15.593016    6[6-(6,6),8-(48),8-(48)]
    71      14.877454      14.877454      14.877454    6[6-(1,6),6-(1,6),6-(8,8)]
    72      13.198012      13.198012      13.198012    6[1-(0),6-(6,7),7-(6,48)]
    73      12.378282      12.378282      12.378282    6[6-(1,7),6-(7,7),7-(6)]
    74      11.679818      11.679818      11.679818    6[6-(6,7),7-(6),7-(7,48)]
    75      11.800166      11.800166      11.800166    6[6-(6,6),8-(0),8-(48)]
    76      14.562668      14.562668      14.562668    6[6-(1,6),6-(1,6),6-(8,8)]
    77      15.275389      15.275389      15.275389    6[1-(0),6-(6,6),6-(6,6)]
    78       13.45054       13.45054       13.45054    6[1-(0),6-(6,6),6-(6,6)]
    79      13.048793      13.048793      13.048793    6[6-(1,6),6-(1,6),6-(8,8)]
    80      13.653786      13.653786      13.653786    6[1-(0),6-(1,7),7-(6,48)]
    81      12.814829      12.814829      12.814829    6[1-(0),6-(1,7),7-(6)]
    82      17.041444      17.041444      17.041444    6[6-(6,6),8-(48),8-(48)]
    83       7.158929       7.158929       7.158929    6[1-(0),6-(6,7),7-(6,48)]
    84       7.297986       7.297986       7.297986    6[1-(0),6-(1,7),7-(6)]
    85       6.442902       6.442902       6.442902    6[1-(0),6-(1,7),7-(6,48)]
    86       7.996066       7.996066       7.996066    6[6-(1,7),6-(7,7),7-(6)]
    87       8.739069       8.739069       8.739069    6[6-(6,7),7-(6),7-(7,48)]
    88      14.595366      14.595366      14.595366    6[1-(0),6-(6,6),6-(6,6)]
    89      16.538836      16.538836      16.538836    6[6-(6,6),8-(48),8-(48)]
    90       15.73433       15.73433       15.73433    6[6-(1,6),6-(1,6),6-(8,8)]
    91       6.794124       6.794124       6.794124    6[1-(0),6-(6,7),7-(6,48)]
    92       7.522357       7.522357       7.522357    6[6-(1,7),6-(7,7),7-(6)]
    93       7.311373       7.311373       7.311373    6[6-(6,7),7-(6),7-(7,48)]
    94      12.655332      12.655332      12.655332    6[6-(6,6),8-(0),8-(48)]
    95      15.359679      15.359679      15.359679    6[6-(1,6),6-(1,6),6-(8,8)]
    96       16.11345       16.11345       16.11345    6[1-(0),6-(6,6),6-(6,6)]
    97      14.223604      14.223604      14.223604    6[1-(0),6-(6,6),6-(6,6)]
    98      13.842382      13.842382      13.842382    6[6-(1,6),6-(1,6),6-(8,8)]
    99       7.869083       7.869083       7.869083    6[1-(0),6-(1,7),7-(6,48)]
   100         8.5798         8.5798         8.5798    6[1-(0),6-(1,7),7-(6)]
   101      15.772347      15.772347      15.772347    6[6-(6,6),8-(48),8-(48)]
   102       7.562339       7.562339       7.562339    6[1-(0),6-(6,7),7-(6,48)]
   103        9.58701        9.58701        9.58701    6[1-(0),6-(1,7),7-(6)]
   104       8.912945       8.912945       8.912945    6[1-(0),6-(1,7),7-(6,48)]
   105       8.288559       8.288559       8.288559    6[6-(1,7),6-(7,7),7-(6)]
   106       8.029616       8.029616       8.029616    6[6-(6,7),7-(6),7-(7,48)]
   107       5.245299       5.245299       5.245299    6[1-(0),6-(6,6),6-(6,6)]
   108       3.404457       3.404457       3.404457    6[6-(6,6),8-(48),8-(48)]
   109       4.120019       4.120019       4.120019    6[6-(1,6),6-(1,6),6-(8,8)]
   110       5.799461       5.799461       5.799461    6[1-(0),6-(6,7),7-(6,48)]
   111       6.619191       6.619191       6.619191    6[6-(1,7),6-(7,7),7-(6)]
   112       7.317655       7.317655       7.317655    6[6-(6,7),7-(6),7-(7,48)]
   113       7.197307       7.197307       7.197307    6[6-(6,6),8-(0),8-(48)]
   114       4.434805       4.434805       4.434805    6[6-(1,6),6-(1,6),6-(8,8)]
   115       3.722084       3.722084       3.722084    6[1-(0),6-(6,6),6-(6,6)]
   116       5.546933       5.546933       5.546933    6[1-(0),6-(6,6),6-(6,6)]
   117        5.94868        5.94868        5.94868    6[6-(1,6),6-(1,6),6-(8,8)]
   118       5.343687       5.343687       5.343687    6[1-(0),6-(1,7),7-(6,48)]
   119       6.182644       6.182644       6.182644    6[1-(0),6-(1,7),7-(6)]
   120       1.956029       1.956029       1.956029    6[6-(6,6),8-(48),8-(48)]
   121      12.633673      12.633673      12.633673    7[6-(1,6),6-(1,6),48-(7,8,8,8,8)]
   122      10.917543      10.917543      10.917543    7[6-(1,6),6-(6,6)]
   123       9.432542       9.432542       9.432542    7[6-(6,7),7-(6,48),48-(7,8)]
   124      10.383817      10.383817      10.383817    7[6-(6,7),6-(6,7)]
   125      11.113778      11.113778      11.113778    7[6-(6,7),7-(6,48),48-(7,8)]
   126      12.033368      12.033368      12.033368    7[6-(1,6),6-(1,6),48-(7,8,8,8,8)]
   127      10.583067      10.583067      10.583067    7[6-(1,6),6-(6,6)]
   128      11.115512      11.115512      11.115512    7[6-(1,6),6-(1,6),48-(7,8,8,8,8)]
   129       9.698085       9.698085       9.698085    7[6-(1,6),6-(6,6)]
   130      10.310753      10.310753      10.310753    7[6-(6,7),7-(6,48),48-(7,8)]
   131      11.858456      11.858456      11.858456    7[6-(6,7),6-(6,7)]
   132      10.752069      10.752069      10.752069    7[6-(6,7),7-(6,48),48-(7,8)]
   133      13.867447      13.867447      13.867447    7[6-(1,6),6-(1,6),48-(7,8,8,8,8)]
   134      12.160244      12.160244      12.160244    7[6-(1,6),6-(6,6)]
   135         6.3638         6.3638         6.3638    7[6-(1,6),6-(1,6),48-(7,8,8,8,8)]
   136        8.07993        8.07993        8.07993    7[6-(1,6),6-(6,6)]
   137       9.564931       9.564931       9.564931    7[6-(6,7),7-(6,48),48-(7,8)]
   138       8.613656       8.613656       8.613656    7[6-(6,7),6-(6,7)]
   139       7.883695       7.883695       7.883695    7[6-(6,7),7-(6,48),48-(7,8)]
   140       6.964105       6.964105       6.964105    7[6-(1,6),6-(1,6),48-(7,8,8,8,8)]
   141       8.414406       8.414406       8.414406    7[6-(1,6),6-(6,6)]
   142       7.881961       7.881961       7.881961    7[6-(1,6),6-(1,6),48-(7,8,8,8,8)]
   143       9.299388       9.299388       9.299388    7[6-(1,6),6-(6,6)]
   144        8.68672        8.68672        8.68672    7[6-(6,7),7-(6,48),48-(7,8)]
   145       7.139017       7.139017       7.139017    7[6-(6,7),6-(6,7)]
   146       8.245404       8.245404       8.245404    7[6-(6,7),7-(6,48),48-(7,8)]
   147       5.130026       5.130026       5.130026    7[6-(1,6),6-(1,6),48-(7,8,8,8,8)]
   148       6.837229       6.837229       6.837229    7[6-(1,6),6-(6,6)]
   149       2.848403       2.848403       2.848403    8[6-(6,8),48-(7,7,8,8,8)]
   150       1.487904       1.487904       1.487904    8[6-(6,8),48-(7,7,8,8,8)]
   151       2.184155       2.184155       2.184155    8[6-(6,8),48-(7,7,8,8,8)]
   152       6.633153       6.633153       6.633153    8[6-(6,8)]
   153       6.989963       6.989963       6.989963    8[6-(6,8),48-(7,7)]
   154       3.986332       3.986332       3.986332    8[6-(6,8),48-(7,7,8,8,8)]
   155      15.069834      15.069834      15.069834    8[6-(6,8),48-(7,7,8,8,8)]
   156      16.608221      16.608221      16.608221    8[6-(6,8),48-(7,7,8,8,8)]
   157      17.972945      17.972945      17.972945    8[6-(6,8),48-(7,7,8,8,8)]
   158       11.38258       11.38258       11.38258    8[6-(6,8)]
   159      11.231025      11.231025      11.231025    8[6-(6,8),48-(7,7)]
   160      16.357208      16.357208      16.357208    8[6-(6,8),48-(7,7,8,8,8)]
   161       16.14907       16.14907       16.14907    8[6-(6,8),48-(7,7,8,8,8)]
   162      17.509569      17.509569      17.509569    8[6-(6,8),48-(7,7,8,8,8)]
   163      16.813318      16.813318      16.813318    8[6-(6,8),48-(7,7,8,8,8)]
   164       12.36432       12.36432       12.36432    8[6-(6,8)]
   165       12.00751       12.00751       12.00751    8[6-(6,8),48-(7,7)]
   166      15.011141      15.011141      15.011141    8[6-(6,8),48-(7,7,8,8,8)]
   167       3.927639       3.927639       3.927639    8[6-(6,8),48-(7,7,8,8,8)]
   168       2.389252       2.389252       2.389252    8[6-(6,8),48-(7,7,8,8,8)]
   169       1.024528       1.024528       1.024528    8[6-(6,8),48-(7,7,8,8,8)]
   170       7.614893       7.614893       7.614893    8[6-(6,8)]
   171       7.766448       7.766448       7.766448    8[6-(6,8),48-(7,7)]
   172       2.640265       2.640265       2.640265    8[6-(6,8),48-(7,7,8,8,8)]
