# Supplementary material for: A collection of forcefield precursors for metal–organic frameworks
Source: RSC Adv. 2019 Nov 13;9(63):36492–507. doi: 10.1039/c9ra07327b (PMC9075174; doi:10.1039/c9ra07327b)
Supplement: RA-009-C9RA07327B-s981 [file RA-009-C9RA07327B-s981.txt]

HIDBON_clean

9.399300    0.000000    0.000000
0.000000    10.278300    0.000000
0.000000    -3.964666    17.097956

     1       1.513757       1.513757       1.513757    48[7-(6,6),7-(6,7),8-(6)]
     2       6.213407       6.213407       6.213407    48[7-(6,6),7-(6,7),8-(6)]
     3       7.885543       7.885543       7.885543    48[7-(6,6),7-(6,7),8-(6)]
     4       3.185893       3.185893       3.185893    48[7-(6,6),7-(6,7),8-(6)]
     5       1.262326       1.262326       1.262326    1[6-(6,6)]
     6       1.150474       1.150474       1.150474    1[6-(6,6)]
     7       3.054773       3.054773       3.054773    1[6-(6,6)]
     8       5.202513       5.202513       5.202513    1[6-(6,6)]
     9       5.085961       5.085961       5.085961    1[6-(6,7)]
    10       8.534564       8.534564       8.534564    1[6-(7,7)]
    11       2.628044       2.628044       2.628044    1[6-(6,6)]
    12       5.561566       5.561566       5.561566    1[6-(6,6)]
    13       6.951722       6.951722       6.951722    1[7-(6,6)]
    14       5.961976       5.961976       5.961976    1[6-(6,6)]
    15       5.850124       5.850124       5.850124    1[6-(6,6)]
    16       7.754423       7.754423       7.754423    1[6-(6,6)]
    17       0.502863       0.502863       0.502863    1[6-(6,6)]
    18       0.386311       0.386311       0.386311    1[6-(6,7)]
    19       3.834914       3.834914       3.834914    1[6-(7,7)]
    20       7.327694       7.327694       7.327694    1[6-(6,6)]
    21       0.861916       0.861916       0.861916    1[6-(6,6)]
    22       2.252072       2.252072       2.252072    1[7-(6,6)]
    23       8.136974       8.136974       8.136974    1[6-(6,6)]
    24       8.248826       8.248826       8.248826    1[6-(6,6)]
    25       6.344528       6.344528       6.344528    1[6-(6,6)]
    26       4.196787       4.196787       4.196787    1[6-(6,6)]
    27       4.313339       4.313339       4.313339    1[6-(6,7)]
    28       0.864736       0.864736       0.864736    1[6-(7,7)]
    29       6.771256       6.771256       6.771256    1[6-(6,6)]
    30       3.837734       3.837734       3.837734    1[6-(6,6)]
    31       2.447578       2.447578       2.447578    1[7-(6,6)]
    32       3.437324       3.437324       3.437324    1[6-(6,6)]
    33       3.549176       3.549176       3.549176    1[6-(6,6)]
    34       1.644878       1.644878       1.644878    1[6-(6,6)]
    35       8.896437       8.896437       8.896437    1[6-(6,6)]
    36       9.012989       9.012989       9.012989    1[6-(6,7)]
    37       5.564386       5.564386       5.564386    1[6-(7,7)]
    38       2.071606       2.071606       2.071606    1[6-(6,6)]
    39       8.537384       8.537384       8.537384    1[6-(6,6)]
    40       7.147228       7.147228       7.147228    1[7-(6,6)]
    41       3.243698       3.243698       3.243698    6[6-(1,6),6-(1,6),6-(7,7)]
    42       2.029309       2.029309       2.029309    6[1-(0),6-(1,6),6-(6,6)]
    43       1.965394       1.965394       1.965394    6[1-(0),6-(1,6),6-(1,6)]
    44       3.108349       3.108349       3.108349    6[1-(0),6-(1,6),6-(6,6)]
    45       4.338717       4.338717       4.338717    6[6-(1,6),6-(1,6),6-(6,7)]
    46       4.390413       4.390413       4.390413    6[1-(0),6-(6,6),6-(6,6)]
    47       3.348031       3.348031       3.348031    6[6-(6,6),7-(7),7-(7,48)]
    48       5.539947       5.539947       5.539947    6[6-(1,7),6-(6,6),7-(1,6)]
    49       5.742032       5.742032       5.742032    6[1-(0),6-(6,7),7-(6,48)]
    50       7.637871       7.637871       7.637871    6[1-(0),7-(1,6),7-(6,48)]
    51       3.458942       3.458942       3.458942    6[1-(0),6-(1,6),6-(6,6)]
    52       3.974024       3.974024       3.974024    6[6-(1,6),6-(1,6),6-(8,8)]
    53       5.213792       5.213792       5.213792    6[1-(0),6-(1,6),6-(6,6)]
    54       3.192942       3.192942       3.192942    6[6-(6,6),8-(0),8-(48)]
    55       7.943348       7.943348       7.943348    6[6-(1,6),6-(1,6),6-(7,7)]
    56       6.728959       6.728959       6.728959    6[1-(0),6-(1,6),6-(6,6)]
    57       6.665044       6.665044       6.665044    6[1-(0),6-(1,6),6-(1,6)]
    58       7.807999       7.807999       7.807999    6[1-(0),6-(1,6),6-(6,6)]
    59       9.038367       9.038367       9.038367    6[6-(1,6),6-(1,6),6-(6,7)]
    60       9.090063       9.090063       9.090063    6[1-(0),6-(6,6),6-(6,6)]
    61       8.047681       8.047681       8.047681    6[6-(6,6),7-(7),7-(7,48)]
    62       0.840297       0.840297       0.840297    6[6-(1,7),6-(6,6),7-(1,6)]
    63       1.042382       1.042382       1.042382    6[1-(0),6-(6,7),7-(6,48)]
    64       2.938221       2.938221       2.938221    6[1-(0),7-(1,6),7-(6,48)]
    65       8.158592       8.158592       8.158592    6[1-(0),6-(1,6),6-(6,6)]
    66       8.673674       8.673674       8.673674    6[6-(1,6),6-(1,6),6-(8,8)]
    67       0.514142       0.514142       0.514142    6[1-(0),6-(1,6),6-(6,6)]
    68       7.892592       7.892592       7.892592    6[6-(6,6),8-(0),8-(48)]
    69       6.155602       6.155602       6.155602    6[6-(1,6),6-(1,6),6-(7,7)]
    70       7.369991       7.369991       7.369991    6[1-(0),6-(1,6),6-(6,6)]
    71       7.433906       7.433906       7.433906    6[1-(0),6-(1,6),6-(1,6)]
    72       6.290951       6.290951       6.290951    6[1-(0),6-(1,6),6-(6,6)]
    73       5.060583       5.060583       5.060583    6[6-(1,6),6-(1,6),6-(6,7)]
    74       5.008887       5.008887       5.008887    6[1-(0),6-(6,6),6-(6,6)]
    75       6.051269       6.051269       6.051269    6[6-(6,6),7-(7),7-(7,48)]
    76       3.859353       3.859353       3.859353    6[6-(1,7),6-(6,6),7-(1,6)]
    77       3.657268       3.657268       3.657268    6[1-(0),6-(6,7),7-(6,48)]
    78       1.761429       1.761429       1.761429    6[1-(0),7-(1,6),7-(6,48)]
    79       5.940358       5.940358       5.940358    6[1-(0),6-(1,6),6-(6,6)]
    80       5.425276       5.425276       5.425276    6[6-(1,6),6-(1,6),6-(8,8)]
    81       4.185508       4.185508       4.185508    6[1-(0),6-(1,6),6-(6,6)]
    82       6.206358       6.206358       6.206358    6[6-(6,6),8-(0),8-(48)]
    83       1.455952       1.455952       1.455952    6[6-(1,6),6-(1,6),6-(7,7)]
    84       2.670341       2.670341       2.670341    6[1-(0),6-(1,6),6-(6,6)]
    85       2.734256       2.734256       2.734256    6[1-(0),6-(1,6),6-(1,6)]
    86       1.591301       1.591301       1.591301    6[1-(0),6-(1,6),6-(6,6)]
    87       0.360933       0.360933       0.360933    6[6-(1,6),6-(1,6),6-(6,7)]
    88       0.309237       0.309237       0.309237    6[1-(0),6-(6,6),6-(6,6)]
    89       1.351619       1.351619       1.351619    6[6-(6,6),7-(7),7-(7,48)]
    90       8.559003       8.559003       8.559003    6[6-(1,7),6-(6,6),7-(1,6)]
    91       8.356918       8.356918       8.356918    6[1-(0),6-(6,7),7-(6,48)]
    92       6.461079       6.461079       6.461079    6[1-(0),7-(1,6),7-(6,48)]
    93       1.240708       1.240708       1.240708    6[1-(0),6-(1,6),6-(6,6)]
    94       0.725626       0.725626       0.725626    6[6-(1,6),6-(1,6),6-(8,8)]
    95       8.885158       8.885158       8.885158    6[1-(0),6-(1,6),6-(6,6)]
    96       1.506708       1.506708       1.506708    6[6-(6,6),8-(0),8-(48)]
    97       4.240024       4.240024       4.240024    7[6-(6,7),7-(7),48-(7,8)]
    98       3.959925       3.959925       3.959925    7[7-(6,48),7-(7)]
    99        2.95984        2.95984        2.95984    7[7-(6),7-(7)]
   100        2.54721        2.54721        2.54721    7[6-(6,7),7-(7)]
   101       6.771256       6.771256       6.771256    7[1-(0),6-(1,7),6-(6,6)]
   102       7.059814       7.059814       7.059814    7[6-(1,6),6-(1,7),48-(7,8)]
   103       8.939674       8.939674       8.939674    7[6-(6,7),7-(7),48-(7,8)]
   104       8.659575       8.659575       8.659575    7[7-(6,48),7-(7)]
   105        7.65949        7.65949        7.65949    7[7-(6),7-(7)]
   106        7.24686        7.24686        7.24686    7[6-(6,7),7-(7)]
   107       2.071606       2.071606       2.071606    7[1-(0),6-(1,7),6-(6,6)]
   108       2.360164       2.360164       2.360164    7[6-(1,6),6-(1,7),48-(7,8)]
   109       5.159276       5.159276       5.159276    7[6-(6,7),7-(7),48-(7,8)]
   110       5.439375       5.439375       5.439375    7[7-(6,48),7-(7)]
   111        6.43946        6.43946        6.43946    7[7-(6),7-(7)]
   112        6.85209        6.85209        6.85209    7[6-(6,7),7-(7)]
   113       2.628044       2.628044       2.628044    7[1-(0),6-(1,7),6-(6,6)]
   114       2.339486       2.339486       2.339486    7[6-(1,6),6-(1,7),48-(7,8)]
   115       0.459626       0.459626       0.459626    7[6-(6,7),7-(7),48-(7,8)]
   116       0.739725       0.739725       0.739725    7[7-(6,48),7-(7)]
   117        1.73981        1.73981        1.73981    7[7-(6),7-(7)]
   118        2.15244        2.15244        2.15244    7[6-(6,7),7-(7)]
   119       7.327694       7.327694       7.327694    7[1-(0),6-(1,7),6-(6,6)]
   120       7.039136       7.039136       7.039136    7[6-(1,6),6-(1,7),48-(7,8)]
   121       2.052807       2.052807       2.052807    8[6-(6,8),48-(7,7)]
   122       3.664787       3.664787       3.664787    8[6-(6,8)]
   123       6.752457       6.752457       6.752457    8[6-(6,8),48-(7,7)]
   124       8.364437       8.364437       8.364437    8[6-(6,8)]
   125       7.346493       7.346493       7.346493    8[6-(6,8),48-(7,7)]
   126       5.734513       5.734513       5.734513    8[6-(6,8)]
   127       2.646843       2.646843       2.646843    8[6-(6,8),48-(7,7)]
   128       1.034863       1.034863       1.034863    8[6-(6,8)]
