# Supplementary material for: A collection of forcefield precursors for metal–organic frameworks
Source: RSC Adv. 2019 Nov 13;9(63):36492–507. doi: 10.1039/c9ra07327b (PMC9075174; doi:10.1039/c9ra07327b)
Supplement: RA-009-C9RA07327B-s982 [file RA-009-C9RA07327B-s982.txt]

HIDMEO_clean

10.230400    0.000000    0.000000
-4.185062    9.661854    0.000000
-0.168084    -2.753684    12.791171

     1       2.606905       2.606905       2.606905    30[7-(6,6),8-(6),8-(6),8-(6)]
     2       3.270349       3.270349       3.270349    30[7-(6,6),8-(6),8-(6),8-(6)]
     3       5.031158       5.031158       5.031158    30[8-(6),8-(6),8-(6),8-(6)]
     4        3.51077        3.51077        3.51077    1[6-(6,6)]
     5       6.846606       6.846606       6.846606    1[6-(6,6)]
     6       4.227719       4.227719       4.227719    1[6-(6,6)]
     7        1.56892        1.56892        1.56892    1[6-(6,7)]
     8        4.84598        4.84598        4.84598    1[6-(6,6)]
     9      -1.494355      -1.494355      -1.494355    1[6-(6,6)]
    10      -2.735495      -2.735495      -2.735495    1[6-(6,6)]
    11      -1.157386      -1.157386      -1.157386    1[6-(6,6)]
    12       0.996001       0.996001       0.996001    1[6-(6,6)]
    13      -0.522093      -0.522093      -0.522093    1[6-(6,6)]
    14      -0.378267      -0.378267      -0.378267    1[6-(6,6)]
    15       7.993796       7.993796       7.993796    1[6-(6,6)]
    16      -0.209499      -0.209499      -0.209499    1[6-(6,7)]
    17       7.514274       7.514274       7.514274    1[6-(6,6)]
    18       3.806128       3.806128       3.806128    1[8-(6)]
    19       2.366484       2.366484       2.366484    1[6-(6,6)]
    20      -0.969352      -0.969352      -0.969352    1[6-(6,6)]
    21       1.649535       1.649535       1.649535    1[6-(6,6)]
    22       4.308334       4.308334       4.308334    1[6-(6,7)]
    23       1.031274       1.031274       1.031274    1[6-(6,6)]
    24       7.371609       7.371609       7.371609    1[6-(6,6)]
    25       8.612749       8.612749       8.612749    1[6-(6,6)]
    26        7.03464        7.03464        7.03464    1[6-(6,6)]
    27       4.881253       4.881253       4.881253    1[6-(6,6)]
    28       6.399347       6.399347       6.399347    1[6-(6,6)]
    29       6.255521       6.255521       6.255521    1[6-(6,6)]
    30      -2.116542      -2.116542      -2.116542    1[6-(6,6)]
    31       6.086753       6.086753       6.086753    1[6-(6,7)]
    32       -1.63702       -1.63702       -1.63702    1[6-(6,6)]
    33       2.071126       2.071126       2.071126    1[8-(6)]
    34       4.548045       4.548045       4.548045    6[6-(6,6),8-(30),8-(30)]
    35       5.048442       5.048442       5.048442    6[6-(1,6),6-(1,6),6-(8,8)]
    36       4.303052       4.303052       4.303052    6[1-(0),6-(1,6),6-(6,6)]
    37       6.286887       6.286887       6.286887    6[1-(0),6-(1,6),6-(6,6)]
    38       4.749601       4.749601       4.749601    6[1-(0),6-(1,6),6-(6,6)]
    39       5.964747       5.964747       5.964747    6[6-(1,6),6-(1,6),6-(6,6)]
    40       0.786297       0.786297       0.786297    6[1-(0),6-(1,6),7-(6,30)]
    41       6.341757       6.341757       6.341757    6[6-(1,6),6-(6,6),6-(6,6)]
    42       5.643683       5.643683       5.643683    6[1-(0),6-(6,6),6-(6,6)]
    43       5.950662       5.950662       5.950662    6[6-(1,6),6-(6,6),6-(8,8)]
    44       4.922317       4.922317       4.922317    6[6-(6,6),8-(0),8-(1)]
    45      -3.113604      -3.113604      -3.113604    6[6-(1,6),6-(6,6),6-(8,8)]
    46      -2.693108      -2.693108      -2.693108    6[6-(6,6),8-(0),8-(30)]
    47      -2.273703      -2.273703      -2.273703    6[1-(0),6-(6,6),6-(6,6)]
    48      -2.572662      -2.572662      -2.572662    6[6-(1,6),6-(6,6),6-(6,6)]
    49       1.025321       1.025321       1.025321    6[6-(6,6),8-(30),8-(30)]
    50      -1.970421      -1.970421      -1.970421    6[1-(0),6-(1,6),6-(6,6)]
    51      -1.036445      -1.036445      -1.036445    6[1-(0),6-(1,6),6-(6,6)]
    52        0.06037        0.06037        0.06037    6[6-(1,6),6-(1,6),6-(8,8)]
    53       0.247899       0.247899       0.247899    6[1-(0),6-(1,6),6-(6,6)]
    54      -0.666627      -0.666627      -0.666627    6[1-(0),6-(1,6),6-(6,6)]
    55      -1.786769      -1.786769      -1.786769    6[6-(1,6),6-(1,6),6-(6,6)]
    56      -0.381825      -0.381825      -0.381825    6[1-(0),6-(1,7),6-(6,6)]
    57      -1.531225      -1.531225      -1.531225    6[6-(1,6),6-(1,6),6-(6,6)]
    58      -1.465931      -1.465931      -1.465931    6[1-(0),6-(1,7),6-(6,6)]
    59        -0.2469        -0.2469        -0.2469    6[1-(0),6-(1,6),7-(6,30)]
    60        6.70043        6.70043        6.70043    6[1-(0),6-(1,6),6-(6,6)]
    61       1.329209       1.329209       1.329209    6[6-(6,6),8-(30),8-(30)]
    62       0.828812       0.828812       0.828812    6[6-(1,6),6-(1,6),6-(8,8)]
    63       1.574202       1.574202       1.574202    6[1-(0),6-(1,6),6-(6,6)]
    64      -0.409633      -0.409633      -0.409633    6[1-(0),6-(1,6),6-(6,6)]
    65       1.127653       1.127653       1.127653    6[1-(0),6-(1,6),6-(6,6)]
    66      -0.087493      -0.087493      -0.087493    6[6-(1,6),6-(1,6),6-(6,6)]
    67       5.090957       5.090957       5.090957    6[1-(0),6-(1,6),7-(6,30)]
    68      -0.464503      -0.464503      -0.464503    6[6-(1,6),6-(6,6),6-(6,6)]
    69       0.233571       0.233571       0.233571    6[1-(0),6-(6,6),6-(6,6)]
    70      -0.073408      -0.073408      -0.073408    6[6-(1,6),6-(6,6),6-(8,8)]
    71       0.954937       0.954937       0.954937    6[6-(6,6),8-(0),8-(1)]
    72       8.990858       8.990858       8.990858    6[6-(1,6),6-(6,6),6-(8,8)]
    73       8.570362       8.570362       8.570362    6[6-(6,6),8-(0),8-(30)]
    74       8.150957       8.150957       8.150957    6[1-(0),6-(6,6),6-(6,6)]
    75       8.449916       8.449916       8.449916    6[6-(1,6),6-(6,6),6-(6,6)]
    76       4.851933       4.851933       4.851933    6[6-(6,6),8-(30),8-(30)]
    77       7.847675       7.847675       7.847675    6[1-(0),6-(1,6),6-(6,6)]
    78       6.913699       6.913699       6.913699    6[1-(0),6-(1,6),6-(6,6)]
    79       5.816884       5.816884       5.816884    6[6-(1,6),6-(1,6),6-(8,8)]
    80       5.629355       5.629355       5.629355    6[1-(0),6-(1,6),6-(6,6)]
    81       6.543881       6.543881       6.543881    6[1-(0),6-(1,6),6-(6,6)]
    82       7.664023       7.664023       7.664023    6[6-(1,6),6-(1,6),6-(6,6)]
    83       6.259079       6.259079       6.259079    6[1-(0),6-(1,7),6-(6,6)]
    84       7.408479       7.408479       7.408479    6[6-(1,6),6-(1,6),6-(6,6)]
    85      -2.887215      -2.887215      -2.887215    6[1-(0),6-(1,7),6-(6,6)]
    86       6.124154       6.124154       6.124154    6[1-(0),6-(1,6),7-(6,30)]
    87      -0.823176      -0.823176      -0.823176    6[1-(0),6-(1,6),6-(6,6)]
    88       0.840894       0.840894       0.840894    7[6-(1,6),6-(1,6),30-(8,8,8)]
    89        5.03636        5.03636        5.03636    7[6-(1,6),6-(1,6),30-(8,8,8)]
    90       4.703391       4.703391       4.703391    8[6-(6,8)]
    91       4.307458       4.307458       4.307458    8[1-(0),6-(6,8)]
    92       1.827858       1.827858       1.827858    8[6-(6,8),30-(7,8,8)]
    93       -2.64419       -2.64419       -2.64419    8[6-(6,8)]
    94        3.35417        3.35417        3.35417    8[6-(6,8),30-(7,8,8)]
    95       5.353852       5.353852       5.353852    8[6-(6,8),30-(8,8,8)]
    96       1.910274       1.910274       1.910274    8[6-(6,8),30-(7,8,8)]
    97       0.865279       0.865279       0.865279    8[6-(6,8),30-(8,8,8)]
    98       1.173863       1.173863       1.173863    8[6-(6,8)]
    99       1.569796       1.569796       1.569796    8[1-(0),6-(6,8)]
   100       4.049396       4.049396       4.049396    8[6-(6,8),30-(7,8,8)]
   101       8.521444       8.521444       8.521444    8[6-(6,8)]
   102       2.523084       2.523084       2.523084    8[6-(6,8),30-(7,8,8)]
   103       0.523402       0.523402       0.523402    8[6-(6,8),30-(8,8,8)]
   104        3.96698        3.96698        3.96698    8[6-(6,8),30-(7,8,8)]
   105       5.011975       5.011975       5.011975    8[6-(6,8),30-(8,8,8)]
