# Supplementary material for: A collection of forcefield precursors for metal–organic frameworks
Source: RSC Adv. 2019 Nov 13;9(63):36492–507. doi: 10.1039/c9ra07327b (PMC9075174; doi:10.1039/c9ra07327b)
Supplement: RA-009-C9RA07327B-s983 [file RA-009-C9RA07327B-s983.txt]

HIFGIO_clean

5.966000    0.000000    0.000000
2.564441    18.839464    0.000000
-2.564441    -3.419713    18.526494

     1          2.983          2.983          2.983    30[8-(30,30),8-(30,30),8-(6),8-(6),8-(6),8-(6)]
     2            0.0            0.0            0.0    30[8-(30,30),8-(30,30),8-(6),8-(6)]
     3            0.0            0.0            0.0    30[8-(30,30),8-(30,30),8-(6),8-(6)]
     4       5.040602       5.040602       5.040602    1[6-(6,6)]
     5       4.166325       4.166325       4.166325    1[6-(6,6)]
     6       -1.64315       -1.64315       -1.64315    1[6-(6,6)]
     7      -0.909472      -0.909472      -0.909472    1[6-(6,6)]
     8      -0.608978      -0.608978      -0.608978    1[6-(6,6)]
     9       1.059499       1.059499       1.059499    1[6-(1,1,6)]
    10       1.755962       1.755962       1.755962    1[6-(1,1,6)]
    11       0.889615       0.889615       0.889615    1[6-(1,1,6)]
    12       0.925398       0.925398       0.925398    1[6-(6,6)]
    13       1.799675       1.799675       1.799675    1[6-(6,6)]
    14        7.60915        7.60915        7.60915    1[6-(6,6)]
    15       6.875472       6.875472       6.875472    1[6-(6,6)]
    16       6.574978       6.574978       6.574978    1[6-(6,6)]
    17       4.906501       4.906501       4.906501    1[6-(1,1,6)]
    18       4.210038       4.210038       4.210038    1[6-(1,1,6)]
    19       5.076385       5.076385       5.076385    1[6-(1,1,6)]
    20       0.925398       0.925398       0.925398    1[6-(6,6)]
    21       1.799675       1.799675       1.799675    1[6-(6,6)]
    22        7.60915        7.60915        7.60915    1[6-(6,6)]
    23       6.875472       6.875472       6.875472    1[6-(6,6)]
    24       6.574978       6.574978       6.574978    1[6-(6,6)]
    25       4.906501       4.906501       4.906501    1[6-(1,1,6)]
    26       4.210038       4.210038       4.210038    1[6-(1,1,6)]
    27       5.076385       5.076385       5.076385    1[6-(1,1,6)]
    28       5.040602       5.040602       5.040602    1[6-(6,6)]
    29       4.166325       4.166325       4.166325    1[6-(6,6)]
    30       -1.64315       -1.64315       -1.64315    1[6-(6,6)]
    31      -0.909472      -0.909472      -0.909472    1[6-(6,6)]
    32      -0.608978      -0.608978      -0.608978    1[6-(6,6)]
    33       1.059499       1.059499       1.059499    1[6-(1,1,6)]
    34       1.755962       1.755962       1.755962    1[6-(1,1,6)]
    35       0.889615       0.889615       0.889615    1[6-(1,1,6)]
    36        4.05031        4.05031        4.05031    6[6-(6,6),8-(30),8-(30)]
    37       3.498013       3.498013       3.498013    6[6-(1,6),6-(1,6),6-(8,8)]
    38       4.180904       4.180904       4.180904    6[1-(0),6-(1,6),6-(6,6)]
    39       3.645971       3.645971       3.645971    6[1-(0),6-(1,6),6-(6,6)]
    40       2.433956       2.433956       2.433956    6[6-(1,6),6-(1,6),6-(6,6)]
    41      -0.800942      -0.800942      -0.800942    6[1-(0),6-(1,6),6-(6,6)]
    42       2.219325       2.219325       2.219325    6[1-(0),6-(1,6),6-(6,6)]
    43       1.844346       1.844346       1.844346    6[6-(1,6),6-(6,6),6-(6,6)]
    44       -0.31244       -0.31244       -0.31244    6[6-(1,1,1),6-(1,6),6-(6,6)]
    45      -0.902376      -0.902376      -0.902376    6[1-(0),6-(6,6),6-(6,6)]
    46       0.967709       0.967709       0.967709    6[1-(0),1-(0),1-(0),6-(6,6)]
    47        1.91569        1.91569        1.91569    6[6-(6,6),8-(30),8-(30)]
    48       2.467987       2.467987       2.467987    6[6-(1,6),6-(1,6),6-(8,8)]
    49       1.785096       1.785096       1.785096    6[1-(0),6-(1,6),6-(6,6)]
    50       2.320029       2.320029       2.320029    6[1-(0),6-(1,6),6-(6,6)]
    51       3.532044       3.532044       3.532044    6[6-(1,6),6-(1,6),6-(6,6)]
    52       6.766942       6.766942       6.766942    6[1-(0),6-(1,6),6-(6,6)]
    53       3.746675       3.746675       3.746675    6[1-(0),6-(1,6),6-(6,6)]
    54       4.121654       4.121654       4.121654    6[6-(1,6),6-(6,6),6-(6,6)]
    55        6.27844        6.27844        6.27844    6[6-(1,1,1),6-(1,6),6-(6,6)]
    56       6.868376       6.868376       6.868376    6[1-(0),6-(6,6),6-(6,6)]
    57       4.998291       4.998291       4.998291    6[1-(0),1-(0),1-(0),6-(6,6)]
    58        1.91569        1.91569        1.91569    6[6-(6,6),8-(30),8-(30)]
    59       2.467987       2.467987       2.467987    6[6-(1,6),6-(1,6),6-(8,8)]
    60       1.785096       1.785096       1.785096    6[1-(0),6-(1,6),6-(6,6)]
    61       2.320029       2.320029       2.320029    6[1-(0),6-(1,6),6-(6,6)]
    62       3.532044       3.532044       3.532044    6[6-(1,6),6-(1,6),6-(6,6)]
    63       6.766942       6.766942       6.766942    6[1-(0),6-(1,6),6-(6,6)]
    64       3.746675       3.746675       3.746675    6[1-(0),6-(1,6),6-(6,6)]
    65       4.121654       4.121654       4.121654    6[6-(1,6),6-(6,6),6-(6,6)]
    66        6.27844        6.27844        6.27844    6[6-(1,1,1),6-(1,6),6-(6,6)]
    67       6.868376       6.868376       6.868376    6[1-(0),6-(6,6),6-(6,6)]
    68       4.998291       4.998291       4.998291    6[1-(0),1-(0),1-(0),6-(6,6)]
    69        4.05031        4.05031        4.05031    6[6-(6,6),8-(30),8-(30)]
    70       3.498013       3.498013       3.498013    6[6-(1,6),6-(1,6),6-(8,8)]
    71       4.180904       4.180904       4.180904    6[1-(0),6-(1,6),6-(6,6)]
    72       3.645971       3.645971       3.645971    6[1-(0),6-(1,6),6-(6,6)]
    73       2.433956       2.433956       2.433956    6[6-(1,6),6-(1,6),6-(6,6)]
    74      -0.800942      -0.800942      -0.800942    6[1-(0),6-(1,6),6-(6,6)]
    75       2.219325       2.219325       2.219325    6[1-(0),6-(1,6),6-(6,6)]
    76       1.844346       1.844346       1.844346    6[6-(1,6),6-(6,6),6-(6,6)]
    77       -0.31244       -0.31244       -0.31244    6[6-(1,1,1),6-(1,6),6-(6,6)]
    78      -0.902376      -0.902376      -0.902376    6[1-(0),6-(6,6),6-(6,6)]
    79       0.967709       0.967709       0.967709    6[1-(0),1-(0),1-(0),6-(6,6)]
    80       3.456281       3.456281       3.456281    8[6-(6,8),30-(8,8,8,8,8)]
    81       5.170893       5.170893       5.170893    8[6-(6,8),30-(8,8,8)]
    82       2.509719       2.509719       2.509719    8[6-(6,8),30-(8,8,8,8,8)]
    83       0.795107       0.795107       0.795107    8[6-(6,8),30-(8,8,8)]
    84       2.509719       2.509719       2.509719    8[6-(6,8),30-(8,8,8,8,8)]
    85       0.795107       0.795107       0.795107    8[6-(6,8),30-(8,8,8)]
    86       3.456281       3.456281       3.456281    8[6-(6,8),30-(8,8,8,8,8)]
    87       5.170893       5.170893       5.170893    8[6-(6,8),30-(8,8,8)]
    88      -1.448574      -1.448574      -1.448574    8[30-(8,8,8),30-(8,8,8),30-(8,8,8,8,8)]
    89       7.414574       7.414574       7.414574    8[30-(8,8,8),30-(8,8,8),30-(8,8,8,8,8)]
