# Supplementary material for: A collection of forcefield precursors for metal–organic frameworks
Source: RSC Adv. 2019 Nov 13;9(63):36492–507. doi: 10.1039/c9ra07327b (PMC9075174; doi:10.1039/c9ra07327b)
Supplement: RA-009-C9RA07327B-s984 [file RA-009-C9RA07327B-s984.txt]

HIFGOU_clean

9.728000    0.000000    0.000000
-0.646464    11.654084    0.000000
-1.613988    -0.970762    14.431617

     1      -0.876143      -0.876143      -0.876143    30[7-(6,6),8-(6),8-(6),8-(6),8-(6)]
     2       8.343691       8.343691       8.343691    30[7-(6,6),8-(6),8-(6),8-(6),8-(6)]
     3      -0.163538      -0.163538      -0.163538    1[6-(6,6)]
     4       0.746146       0.746146       0.746146    1[6-(6,6)]
     5       4.345013       4.345013       4.345013    1[6-(6,6)]
     6       3.455215       3.455215       3.455215    1[6-(6,6)]
     7       2.396608       2.396608       2.396608    1[6-(6,6)]
     8       3.946262       3.946262       3.946262    1[6-(1,1,6)]
     9       4.015221       4.015221       4.015221    1[6-(1,1,6)]
    10       5.305851       5.305851       5.305851    1[6-(1,1,6)]
    11       7.512979       7.512979       7.512979    1[6-(6,6)]
    12       7.179451       7.179451       7.179451    1[6-(6,6)]
    13       1.348049       1.348049       1.348049    1[6-(6,6)]
    14       1.660153       1.660153       1.660153    1[6-(6,6)]
    15       7.437679       7.437679       7.437679    1[6-(6,6)]
    16       0.996397       0.996397       0.996397    1[6-(1,1,6)]
    17       0.628861       0.628861       0.628861    1[6-(1,1,6)]
    18       1.740848       1.740848       1.740848    1[6-(1,1,6)]
    19       2.366351       2.366351       2.366351    1[6-(6,7)]
    20       4.082183       4.082183       4.082183    1[6-(6,6)]
    21       1.784797       1.784797       1.784797    1[6-(6,6)]
    22       0.156003       0.156003       0.156003    1[6-(6,7)]
    23       4.627634       4.627634       4.627634    1[6-(1,6,7)]
    24       4.929968       4.929968       4.929968    1[6-(1,6,7)]
    25        2.65844        2.65844        2.65844    1[6-(1,6,7)]
    26       3.990408       3.990408       3.990408    1[6-(1,6,7)]
    27       5.851937       5.851937       5.851937    1[6-(1,6,7)]
    28       5.089062       5.089062       5.089062    1[6-(1,6,7)]
    29       7.631086       7.631086       7.631086    1[6-(6,6)]
    30       6.721402       6.721402       6.721402    1[6-(6,6)]
    31       3.122535       3.122535       3.122535    1[6-(6,6)]
    32       4.012333       4.012333       4.012333    1[6-(6,6)]
    33        5.07094        5.07094        5.07094    1[6-(6,6)]
    34       3.521286       3.521286       3.521286    1[6-(1,1,6)]
    35       3.452327       3.452327       3.452327    1[6-(1,1,6)]
    36       2.161697       2.161697       2.161697    1[6-(1,1,6)]
    37      -0.045431      -0.045431      -0.045431    1[6-(6,6)]
    38       0.288097       0.288097       0.288097    1[6-(6,6)]
    39       6.119499       6.119499       6.119499    1[6-(6,6)]
    40       5.807395       5.807395       5.807395    1[6-(6,6)]
    41       0.029869       0.029869       0.029869    1[6-(6,6)]
    42       6.471151       6.471151       6.471151    1[6-(1,1,6)]
    43       6.838687       6.838687       6.838687    1[6-(1,1,6)]
    44         5.7267         5.7267         5.7267    1[6-(1,1,6)]
    45       5.101197       5.101197       5.101197    1[6-(6,7)]
    46       3.385365       3.385365       3.385365    1[6-(6,6)]
    47       5.682751       5.682751       5.682751    1[6-(6,6)]
    48       7.311545       7.311545       7.311545    1[6-(6,7)]
    49       2.839914       2.839914       2.839914    1[6-(1,6,7)]
    50        2.53758        2.53758        2.53758    1[6-(1,6,7)]
    51       4.809108       4.809108       4.809108    1[6-(1,6,7)]
    52        3.47714        3.47714        3.47714    1[6-(1,6,7)]
    53       1.615611       1.615611       1.615611    1[6-(1,6,7)]
    54       2.378486       2.378486       2.378486    1[6-(1,6,7)]
    55        0.99531        0.99531        0.99531    6[6-(6,6),8-(30),8-(30)]
    56       1.541287       1.541287       1.541287    6[6-(1,6),6-(1,6),6-(8,8)]
    57       0.746746       0.746746       0.746746    6[1-(0),6-(1,6),6-(6,6)]
    58       1.290662       1.290662       1.290662    6[1-(0),6-(1,6),6-(6,6)]
    59       2.652136       2.652136       2.652136    6[6-(1,6),6-(1,6),6-(6,6)]
    60        3.44284        3.44284        3.44284    6[1-(0),6-(1,6),6-(6,6)]
    61       2.907682       2.907682       2.907682    6[1-(0),6-(1,6),6-(6,6)]
    62       3.214134       3.214134       3.214134    6[6-(1,6),6-(6,6),6-(6,6)]
    63        2.94208        2.94208        2.94208    6[1-(0),6-(6,6),6-(6,6)]
    64       4.034594       4.034594       4.034594    6[6-(1,1,1),6-(1,6),6-(6,6)]
    65       4.354192       4.354192       4.354192    6[1-(0),1-(0),1-(0),6-(6,6)]
    66      -0.055045      -0.055045      -0.055045    6[6-(6,6),8-(30),8-(30)]
    67      -0.251882      -0.251882      -0.251882    6[6-(1,6),6-(1,6),6-(8,8)]
    68       8.235316       8.235316       8.235316    6[1-(0),6-(1,6),6-(6,6)]
    69       8.036984       8.036984       8.036984    6[1-(0),6-(1,6),6-(6,6)]
    70      -0.621108      -0.621108      -0.621108    6[6-(1,6),6-(1,6),6-(6,6)]
    71       0.623666       0.623666       0.623666    6[1-(0),6-(1,6),6-(6,6)]
    72       0.815528       0.815528       0.815528    6[1-(0),6-(1,6),6-(6,6)]
    73      -0.861809      -0.861809      -0.861809    6[6-(1,6),6-(6,6),6-(6,6)]
    74       7.903757       7.903757       7.903757    6[1-(0),6-(6,6),6-(6,6)]
    75      -0.148384      -0.148384      -0.148384    6[6-(1,1,1),6-(1,6),6-(6,6)]
    76       0.900767       0.900767       0.900767    6[1-(0),1-(0),1-(0),6-(6,6)]
    77       2.375027       2.375027       2.375027    6[1-(0),6-(1,6),7-(6,30)]
    78       3.410115       3.410115       3.410115    6[1-(0),6-(1,7),6-(6,6)]
    79       3.438468       3.438468       3.438468    6[6-(1,1,7),6-(1,6),6-(1,6)]
    80       1.799403       1.799403       1.799403    6[1-(0),6-(1,7),6-(6,6)]
    81        0.81593        0.81593        0.81593    6[1-(0),6-(1,6),7-(6,30)]
    82       4.566294       4.566294       4.566294    6[1-(0),1-(0),6-(6,6),7-(6,6)]
    83       3.397877       3.397877       3.397877    6[1-(0),1-(0),6-(1,1,7),7-(6,6)]
    84       4.598354       4.598354       4.598354    6[1-(0),1-(0),6-(1,1,7),7-(6,6)]
    85       6.472238       6.472238       6.472238    6[6-(6,6),8-(30),8-(30)]
    86       5.926261       5.926261       5.926261    6[6-(1,6),6-(1,6),6-(8,8)]
    87       6.720802       6.720802       6.720802    6[1-(0),6-(1,6),6-(6,6)]
    88       6.176886       6.176886       6.176886    6[1-(0),6-(1,6),6-(6,6)]
    89       4.815412       4.815412       4.815412    6[6-(1,6),6-(1,6),6-(6,6)]
    90       4.024708       4.024708       4.024708    6[1-(0),6-(1,6),6-(6,6)]
    91       4.559866       4.559866       4.559866    6[1-(0),6-(1,6),6-(6,6)]
    92       4.253414       4.253414       4.253414    6[6-(1,6),6-(6,6),6-(6,6)]
    93       4.525468       4.525468       4.525468    6[1-(0),6-(6,6),6-(6,6)]
    94       3.432954       3.432954       3.432954    6[6-(1,1,1),6-(1,6),6-(6,6)]
    95       3.113356       3.113356       3.113356    6[1-(0),1-(0),1-(0),6-(6,6)]
    96       7.522593       7.522593       7.522593    6[6-(6,6),8-(30),8-(30)]
    97        7.71943        7.71943        7.71943    6[6-(1,6),6-(1,6),6-(8,8)]
    98      -0.767768      -0.767768      -0.767768    6[1-(0),6-(1,6),6-(6,6)]
    99      -0.569436      -0.569436      -0.569436    6[1-(0),6-(1,6),6-(6,6)]
   100       8.088656       8.088656       8.088656    6[6-(1,6),6-(1,6),6-(6,6)]
   101       6.843882       6.843882       6.843882    6[1-(0),6-(1,6),6-(6,6)]
   102        6.65202        6.65202        6.65202    6[1-(0),6-(1,6),6-(6,6)]
   103       8.329357       8.329357       8.329357    6[6-(1,6),6-(6,6),6-(6,6)]
   104      -0.436209      -0.436209      -0.436209    6[1-(0),6-(6,6),6-(6,6)]
   105       7.615932       7.615932       7.615932    6[6-(1,1,1),6-(1,6),6-(6,6)]
   106       6.566781       6.566781       6.566781    6[1-(0),1-(0),1-(0),6-(6,6)]
   107       5.092521       5.092521       5.092521    6[1-(0),6-(1,6),7-(6,30)]
   108       4.057433       4.057433       4.057433    6[1-(0),6-(1,7),6-(6,6)]
   109       4.675544       4.675544       4.675544    6[6-(1,1,7),6-(1,6),6-(1,6)]
   110       5.668145       5.668145       5.668145    6[1-(0),6-(1,7),6-(6,6)]
   111       6.651618       6.651618       6.651618    6[1-(0),6-(1,6),7-(6,30)]
   112       2.901254       2.901254       2.901254    6[1-(0),1-(0),6-(6,6),7-(6,6)]
   113       4.069671       4.069671       4.069671    6[1-(0),1-(0),6-(1,1,7),7-(6,6)]
   114       2.869194       2.869194       2.869194    6[1-(0),1-(0),6-(1,1,7),7-(6,6)]
   115       0.763373       0.763373       0.763373    7[6-(1,6),6-(1,6),30-(8,8,8,8)]
   116       3.479343       3.479343       3.479343    7[6-(1,1,6),6-(1,1,6),6-(1,1,6)]
   117       6.704175       6.704175       6.704175    7[6-(1,6),6-(1,6),30-(8,8,8,8)]
   118       3.988205       3.988205       3.988205    7[6-(1,1,6),6-(1,1,6),6-(1,1,6)]
   119       1.814683       1.814683       1.814683    8[6-(6,8),30-(7,8,8,8)]
   120       -0.27235       -0.27235       -0.27235    8[6-(6,8),30-(7,8,8,8)]
   121        1.03076        1.03076        1.03076    8[6-(6,8),30-(7,8,8,8)]
   122       8.701913       8.701913       8.701913    8[6-(6,8),30-(7,8,8,8)]
   123       5.652865       5.652865       5.652865    8[6-(6,8),30-(7,8,8,8)]
   124      -1.988102      -1.988102      -1.988102    8[6-(6,8),30-(7,8,8,8)]
   125       6.436788       6.436788       6.436788    8[6-(6,8),30-(7,8,8,8)]
   126      -1.234365      -1.234365      -1.234365    8[6-(6,8),30-(7,8,8,8)]
