# Supplementary material for: A collection of forcefield precursors for metal–organic frameworks
Source: RSC Adv. 2019 Nov 13;9(63):36492–507. doi: 10.1039/c9ra07327b (PMC9075174; doi:10.1039/c9ra07327b)
Supplement: RA-009-C9RA07327B-s985 [file RA-009-C9RA07327B-s985.txt]

HIFTOG_clean

18.366600    0.000000    0.000000
9.167916    15.914814    0.000000
9.167916    5.299010    15.006725

     1      23.998842      23.998842      23.998842    30[8-(30,30,30),8-(6),8-(6),8-(6)]
     2       5.650484       5.650484       5.650484    30[8-(30,30,30),8-(6),8-(6),8-(6)]
     3      23.998842      23.998842      23.998842    30[8-(30,30,30),8-(6),8-(6),8-(6)]
     4       5.650576       5.650576       5.650576    30[8-(30,30,30),8-(6),8-(6),8-(6)]
     5      25.597298      25.597298      25.597298    30[8-(30,30,30),8-(6),8-(6),8-(6)]
     6       4.050649       4.050649       4.050649    30[8-(30,30,30),8-(6),8-(6),8-(6)]
     7      22.392521      22.392521      22.392521    30[8-(30,30,30),8-(6),8-(6),8-(6)]
     8       7.250198       7.250198       7.250198    30[8-(30,30,30),8-(6),8-(6),8-(6)]
     9      11.105134      11.105134      11.105134    30[8-(30,30,30),8-(6),8-(6),8-(6)]
    10      32.651691      32.651691      32.651691    30[8-(30,30,30),8-(6),8-(6),8-(6)]
    11       12.70359       12.70359       12.70359    30[8-(30,30,30),8-(6),8-(6),8-(6)]
    12      31.051764      31.051764      31.051764    30[8-(30,30,30),8-(6),8-(6),8-(6)]
    13       12.70359       12.70359       12.70359    30[8-(30,30,30),8-(6),8-(6),8-(6)]
    14      31.051672      31.051672      31.051672    30[8-(30,30,30),8-(6),8-(6),8-(6)]
    15      14.309911      14.309911      14.309911    30[8-(30,30,30),8-(6),8-(6),8-(6)]
    16      29.452234      29.452234      29.452234    30[8-(30,30,30),8-(6),8-(6),8-(6)]
    17      14.777743      14.777743      14.777743    1[6-(6,6)]
    18      23.955741      23.955741      23.955741    1[6-(6,6)]
    19      12.021818      12.021818      12.021818    1[6-(6,6)]
    20      28.757454      28.757454      28.757454    1[6-(6,6)]
    21      19.217948      19.217948      19.217948    1[6-(6,6)]
    22       26.75858       26.75858       26.75858    1[6-(6,6)]
    23      19.217948      19.217948      19.217948    1[6-(6,6)]
    24       26.75858       26.75858       26.75858    1[6-(6,6)]
    25      14.777743      14.777743      14.777743    1[6-(6,6)]
    26      23.955741      23.955741      23.955741    1[6-(6,6)]
    27      12.021818      12.021818      12.021818    1[6-(6,6)]
    28      28.757454      28.757454      28.757454    1[6-(6,6)]
    29      10.411142      10.411142      10.411142    1[6-(6,6)]
    30      21.210923      21.210923      21.210923    1[6-(6,6)]
    31      17.591448      17.591448      17.591448    1[6-(6,6)]
    32      19.224241      19.224241      19.224241    1[6-(6,6)]
    33      10.411142      10.411142      10.411142    1[6-(6,6)]
    34      21.210923      21.210923      21.210923    1[6-(6,6)]
    35      17.591448      17.591448      17.591448    1[6-(6,6)]
    36      19.224241      19.224241      19.224241    1[6-(6,6)]
    37       7.622101       7.622101       7.622101    1[6-(6,6)]
    38      25.995158      25.995158      25.995158    1[6-(6,6)]
    39      22.014175      22.014175      22.014175    1[6-(6,6)]
    40      22.007763      22.007763      22.007763    1[6-(6,6)]
    41      17.484484      17.484484      17.484484    1[6-(6,6)]
    42       9.943852       9.943852       9.943852    1[6-(6,6)]
    43      21.924689      21.924689      21.924689    1[6-(6,6)]
    44      12.746691      12.746691      12.746691    1[6-(6,6)]
    45      24.680614      24.680614      24.680614    1[6-(6,6)]
    46       7.944978       7.944978       7.944978    1[6-(6,6)]
    47      21.924689      21.924689      21.924689    1[6-(6,6)]
    48      12.746691      12.746691      12.746691    1[6-(6,6)]
    49      24.680614      24.680614      24.680614    1[6-(6,6)]
    50       7.944978       7.944978       7.944978    1[6-(6,6)]
    51      17.484484      17.484484      17.484484    1[6-(6,6)]
    52       9.943852       9.943852       9.943852    1[6-(6,6)]
    53      29.080331      29.080331      29.080331    1[6-(6,6)]
    54      10.707274      10.707274      10.707274    1[6-(6,6)]
    55      14.688257      14.688257      14.688257    1[6-(6,6)]
    56      14.694669      14.694669      14.694669    1[6-(6,6)]
    57       26.29129       26.29129       26.29129    1[6-(6,6)]
    58      15.491509      15.491509      15.491509    1[6-(6,6)]
    59      19.110984      19.110984      19.110984    1[6-(6,6)]
    60      17.478191      17.478191      17.478191    1[6-(6,6)]
    61       26.29129       26.29129       26.29129    1[6-(6,6)]
    62      15.491509      15.491509      15.491509    1[6-(6,6)]
    63      19.110984      19.110984      19.110984    1[6-(6,6)]
    64      17.478191      17.478191      17.478191    1[6-(6,6)]
    65      23.962181      23.962181      23.962181    6[1-(0),6-(1,6),6-(6,6)]
    66      23.968052      23.968052      23.968052    6[1-(0),6-(1,6),6-(6,6)]
    67      29.668125      29.668125      29.668125    6[1-(0),6-(1,6),6-(6,6)]
    68      28.685137      28.685137      28.685137    6[1-(0),6-(1,6),6-(6,6)]
    69      28.474136      28.474136      28.474136    6[1-(0),6-(1,6),6-(6,6)]
    70      27.495747      27.495747      27.495747    6[1-(0),6-(1,6),6-(6,6)]
    71      28.474136      28.474136      28.474136    6[1-(0),6-(1,6),6-(6,6)]
    72      27.495747      27.495747      27.495747    6[1-(0),6-(1,6),6-(6,6)]
    73      23.962181      23.962181      23.962181    6[1-(0),6-(1,6),6-(6,6)]
    74      23.968052      23.968052      23.968052    6[1-(0),6-(1,6),6-(6,6)]
    75      29.668125      29.668125      29.668125    6[1-(0),6-(1,6),6-(6,6)]
    76      28.685137      28.685137      28.685137    6[1-(0),6-(1,6),6-(6,6)]
    77       8.184559       8.184559       8.184559    6[6-(6,6),8-(30),8-(30)]
    78      18.418115      18.418115      18.418115    6[6-(1,6),6-(1,6),6-(8,8)]
    79      19.500023      19.500023      19.500023    6[1-(0),6-(1,6),6-(6,6)]
    80      20.485571      20.485571      20.485571    6[1-(0),6-(1,6),6-(6,6)]
    81      18.321761      18.321761      18.321761    6[1-(0),6-(1,6),6-(6,6)]
    82      19.302724      19.302724      19.302724    6[1-(0),6-(1,6),6-(6,6)]
    83      20.404907      20.404907      20.404907    6[6-(1,6),6-(1,6),6-(8,8)]
    84      21.457785      21.457785      21.457785    6[6-(6,6),8-(30),8-(30)]
    85       8.184559       8.184559       8.184559    6[6-(6,6),8-(30),8-(30)]
    86      18.418115      18.418115      18.418115    6[6-(1,6),6-(1,6),6-(8,8)]
    87      19.500023      19.500023      19.500023    6[1-(0),6-(1,6),6-(6,6)]
    88      20.485571      20.485571      20.485571    6[1-(0),6-(1,6),6-(6,6)]
    89      18.321761      18.321761      18.321761    6[1-(0),6-(1,6),6-(6,6)]
    90      19.302724      19.302724      19.302724    6[1-(0),6-(1,6),6-(6,6)]
    91      20.404907      20.404907      20.404907    6[6-(1,6),6-(1,6),6-(8,8)]
    92      21.457785      21.457785      21.457785    6[6-(6,6),8-(30),8-(30)]
    93       5.650506       5.650506       5.650506    6[6-(6,6),8-(30),8-(30)]
    94      24.004291      24.004291      24.004291    6[6-(1,6),6-(1,6),6-(8,8)]
    95       25.18113       25.18113       25.18113    6[1-(0),6-(1,6),6-(6,6)]
    96      25.184258      25.184258      25.184258    6[1-(0),6-(1,6),6-(6,6)]
    97      22.821758      22.821758      22.821758    6[1-(0),6-(1,6),6-(6,6)]
    98      22.817541      22.817541      22.817541    6[1-(0),6-(1,6),6-(6,6)]
    99      24.018794      24.018794      24.018794    6[6-(1,6),6-(1,6),6-(8,8)]
   100      24.001773      24.001773      24.001773    6[6-(6,6),8-(30),8-(30)]
   101        5.64816        5.64816        5.64816    6[6-(6,6),8-(30),8-(30)]
   102      23.978977      23.978977      23.978977    6[6-(1,6),6-(1,6),6-(8,8)]
   103      23.991113      23.991113      23.991113    6[6-(1,6),6-(1,6),6-(8,8)]
   104      23.992722      23.992722      23.992722    6[6-(6,6),8-(30),8-(30)]
   105       3.110703       3.110703       3.110703    6[6-(6,6),8-(30),8-(30)]
   106      29.579136      29.579136      29.579136    6[6-(1,6),6-(1,6),6-(8,8)]
   107      27.601596      27.601596      27.601596    6[6-(1,6),6-(1,6),6-(8,8)]
   108      26.531467      26.531467      26.531467    6[6-(6,6),8-(30),8-(30)]
   109       3.110703       3.110703       3.110703    6[6-(6,6),8-(30),8-(30)]
   110      29.579136      29.579136      29.579136    6[6-(1,6),6-(1,6),6-(8,8)]
   111      27.601596      27.601596      27.601596    6[6-(1,6),6-(1,6),6-(8,8)]
   112      26.531467      26.531467      26.531467    6[6-(6,6),8-(30),8-(30)]
   113       8.228296       8.228296       8.228296    6[1-(0),6-(1,6),6-(6,6)]
   114       9.206685       9.206685       9.206685    6[1-(0),6-(1,6),6-(6,6)]
   115      12.740251      12.740251      12.740251    6[1-(0),6-(1,6),6-(6,6)]
   116       12.73438       12.73438       12.73438    6[1-(0),6-(1,6),6-(6,6)]
   117       7.034307       7.034307       7.034307    6[1-(0),6-(1,6),6-(6,6)]
   118       8.017295       8.017295       8.017295    6[1-(0),6-(1,6),6-(6,6)]
   119      12.740251      12.740251      12.740251    6[1-(0),6-(1,6),6-(6,6)]
   120       12.73438       12.73438       12.73438    6[1-(0),6-(1,6),6-(6,6)]
   121       7.034307       7.034307       7.034307    6[1-(0),6-(1,6),6-(6,6)]
   122       8.017295       8.017295       8.017295    6[1-(0),6-(1,6),6-(6,6)]
   123       8.228296       8.228296       8.228296    6[1-(0),6-(1,6),6-(6,6)]
   124       9.206685       9.206685       9.206685    6[1-(0),6-(1,6),6-(6,6)]
   125      31.051926      31.051926      31.051926    6[6-(6,6),8-(30),8-(30)]
   126      12.698141      12.698141      12.698141    6[6-(1,6),6-(1,6),6-(8,8)]
   127      11.521302      11.521302      11.521302    6[1-(0),6-(1,6),6-(6,6)]
   128      11.518174      11.518174      11.518174    6[1-(0),6-(1,6),6-(6,6)]
   129      13.880674      13.880674      13.880674    6[1-(0),6-(1,6),6-(6,6)]
   130      13.884891      13.884891      13.884891    6[1-(0),6-(1,6),6-(6,6)]
   131      12.683638      12.683638      12.683638    6[6-(1,6),6-(1,6),6-(8,8)]
   132      12.700659      12.700659      12.700659    6[6-(6,6),8-(30),8-(30)]
   133      28.517873      28.517873      28.517873    6[6-(6,6),8-(30),8-(30)]
   134      18.284317      18.284317      18.284317    6[6-(1,6),6-(1,6),6-(8,8)]
   135      17.202409      17.202409      17.202409    6[1-(0),6-(1,6),6-(6,6)]
   136      16.216861      16.216861      16.216861    6[1-(0),6-(1,6),6-(6,6)]
   137      18.380671      18.380671      18.380671    6[1-(0),6-(1,6),6-(6,6)]
   138      17.399708      17.399708      17.399708    6[1-(0),6-(1,6),6-(6,6)]
   139      16.297525      16.297525      16.297525    6[6-(1,6),6-(1,6),6-(8,8)]
   140      15.244647      15.244647      15.244647    6[6-(6,6),8-(30),8-(30)]
   141      28.517873      28.517873      28.517873    6[6-(6,6),8-(30),8-(30)]
   142      18.284317      18.284317      18.284317    6[6-(1,6),6-(1,6),6-(8,8)]
   143      17.202409      17.202409      17.202409    6[1-(0),6-(1,6),6-(6,6)]
   144      16.216861      16.216861      16.216861    6[1-(0),6-(1,6),6-(6,6)]
   145      18.380671      18.380671      18.380671    6[1-(0),6-(1,6),6-(6,6)]
   146      17.399708      17.399708      17.399708    6[1-(0),6-(1,6),6-(6,6)]
   147      16.297525      16.297525      16.297525    6[6-(1,6),6-(1,6),6-(8,8)]
   148      15.244647      15.244647      15.244647    6[6-(6,6),8-(30),8-(30)]
   149      33.591729      33.591729      33.591729    6[6-(6,6),8-(30),8-(30)]
   150       7.123296       7.123296       7.123296    6[6-(1,6),6-(1,6),6-(8,8)]
   151       9.100836       9.100836       9.100836    6[6-(1,6),6-(1,6),6-(8,8)]
   152      10.170965      10.170965      10.170965    6[6-(6,6),8-(30),8-(30)]
   153      31.054272      31.054272      31.054272    6[6-(6,6),8-(30),8-(30)]
   154      12.723455      12.723455      12.723455    6[6-(1,6),6-(1,6),6-(8,8)]
   155      12.711319      12.711319      12.711319    6[6-(1,6),6-(1,6),6-(8,8)]
   156       12.70971       12.70971       12.70971    6[6-(6,6),8-(30),8-(30)]
   157      33.591729      33.591729      33.591729    6[6-(6,6),8-(30),8-(30)]
   158       7.123296       7.123296       7.123296    6[6-(1,6),6-(1,6),6-(8,8)]
   159       9.100836       9.100836       9.100836    6[6-(1,6),6-(1,6),6-(8,8)]
   160      10.170965      10.170965      10.170965    6[6-(6,6),8-(30),8-(30)]
   161      24.002948      24.002948      24.002948    8[6-(6,8),30-(8,8,8)]
   162      14.813567      14.813567      14.813567    8[6-(6,8),30-(8,8,8)]
   163      25.573163      25.573163      25.573163    8[6-(6,8),30-(8,8,8)]
   164      13.235073      13.235073      13.235073    8[6-(6,8),30-(8,8,8)]
   165      26.692643      26.692643      26.692643    8[6-(6,8),30-(8,8,8)]
   166      21.321636      21.321636      21.321636    8[6-(6,8),30-(8,8,8)]
   167      26.692643      26.692643      26.692643    8[6-(6,8),30-(8,8,8)]
   168      21.321636      21.321636      21.321636    8[6-(6,8),30-(8,8,8)]
   169      24.002948      24.002948      24.002948    8[6-(6,8),30-(8,8,8)]
   170      14.813567      14.813567      14.813567    8[6-(6,8),30-(8,8,8)]
   171      25.573163      25.573163      25.573163    8[6-(6,8),30-(8,8,8)]
   172      13.235073      13.235073      13.235073    8[6-(6,8),30-(8,8,8)]
   173      22.425224      22.425224      22.425224    8[6-(6,8),30-(8,8,8)]
   174      21.306823      21.306823      21.306823    8[6-(6,8),30-(8,8,8)]
   175       8.339382       8.339382       8.339382    8[6-(6,8),30-(8,8,8)]
   176      16.392197      16.392197      16.392197    8[6-(6,8),30-(8,8,8)]
   177      22.425224      22.425224      22.425224    8[6-(6,8),30-(8,8,8)]
   178      21.306823      21.306823      21.306823    8[6-(6,8),30-(8,8,8)]
   179       8.339382       8.339382       8.339382    8[6-(6,8),30-(8,8,8)]
   180      16.392197      16.392197      16.392197    8[6-(6,8),30-(8,8,8)]
   181      25.122371      25.122371      25.122371    8[6-(6,8),30-(8,8,8)]
   182       22.89102       22.89102       22.89102    8[6-(6,8),30-(8,8,8)]
   183        6.75684        6.75684        6.75684    8[6-(6,8),30-(8,8,8)]
   184      22.897599      22.897599      22.897599    8[6-(6,8),30-(8,8,8)]
   185      23.991646      23.991646      23.991646    8[30-(8,8,8),30-(8,8,8),30-(8,8,8),30-(8,8,8)]
   186       5.664286       5.664286       5.664286    8[30-(8,8,8),30-(8,8,8),30-(8,8,8),30-(8,8,8)]
   187      10.009789      10.009789      10.009789    8[6-(6,8),30-(8,8,8)]
   188      15.380796      15.380796      15.380796    8[6-(6,8),30-(8,8,8)]
   189      12.699484      12.699484      12.699484    8[6-(6,8),30-(8,8,8)]
   190      21.888865      21.888865      21.888865    8[6-(6,8),30-(8,8,8)]
   191      11.129269      11.129269      11.129269    8[6-(6,8),30-(8,8,8)]
   192      23.467359      23.467359      23.467359    8[6-(6,8),30-(8,8,8)]
   193      12.699484      12.699484      12.699484    8[6-(6,8),30-(8,8,8)]
   194      21.888865      21.888865      21.888865    8[6-(6,8),30-(8,8,8)]
   195      11.129269      11.129269      11.129269    8[6-(6,8),30-(8,8,8)]
   196      23.467359      23.467359      23.467359    8[6-(6,8),30-(8,8,8)]
   197      10.009789      10.009789      10.009789    8[6-(6,8),30-(8,8,8)]
   198      15.380796      15.380796      15.380796    8[6-(6,8),30-(8,8,8)]
   199      11.580061      11.580061      11.580061    8[6-(6,8),30-(8,8,8)]
   200      13.811412      13.811412      13.811412    8[6-(6,8),30-(8,8,8)]
   201      29.945592      29.945592      29.945592    8[6-(6,8),30-(8,8,8)]
   202      13.804833      13.804833      13.804833    8[6-(6,8),30-(8,8,8)]
   203      14.277208      14.277208      14.277208    8[6-(6,8),30-(8,8,8)]
   204      15.395609      15.395609      15.395609    8[6-(6,8),30-(8,8,8)]
   205       28.36305       28.36305       28.36305    8[6-(6,8),30-(8,8,8)]
   206      20.310235      20.310235      20.310235    8[6-(6,8),30-(8,8,8)]
   207      14.277208      14.277208      14.277208    8[6-(6,8),30-(8,8,8)]
   208      15.395609      15.395609      15.395609    8[6-(6,8),30-(8,8,8)]
   209       28.36305       28.36305       28.36305    8[6-(6,8),30-(8,8,8)]
   210      20.310235      20.310235      20.310235    8[6-(6,8),30-(8,8,8)]
   211      12.710786      12.710786      12.710786    8[30-(8,8,8),30-(8,8,8),30-(8,8,8),30-(8,8,8)]
   212      31.038146      31.038146      31.038146    8[30-(8,8,8),30-(8,8,8),30-(8,8,8),30-(8,8,8)]
