# Supplementary material for: A collection of forcefield precursors for metal–organic frameworks
Source: RSC Adv. 2019 Nov 13;9(63):36492–507. doi: 10.1039/c9ra07327b (PMC9075174; doi:10.1039/c9ra07327b)
Supplement: RA-009-C9RA07327B-s986 [file RA-009-C9RA07327B-s986.txt]

HIFTOG01_clean

18.314900    0.000000    0.000000
9.066084    15.913569    0.000000
9.066084    5.269122    15.015926

     1       7.511376       7.511376       7.511376    30[8-(30,30,30),8-(6),8-(6),8-(6)]
     2      28.935692      28.935692      28.935692    30[8-(30,30,30),8-(6),8-(6),8-(6)]
     3       9.102326       9.102326       9.102326    30[8-(30,30,30),8-(6),8-(6),8-(6)]
     4       9.102326       9.102326       9.102326    30[8-(30,30,30),8-(6),8-(6),8-(6)]
     5      10.700059      10.700059      10.700059    30[8-(30,30,30),8-(6),8-(6),8-(6)]
     6      25.747009      25.747009      25.747009    30[8-(30,30,30),8-(6),8-(6),8-(6)]
     7      27.344742      27.344742      27.344742    30[8-(30,30,30),8-(6),8-(6),8-(6)]
     8      27.344742      27.344742      27.344742    30[8-(30,30,30),8-(6),8-(6),8-(6)]
     9       9.019472       9.019472       9.019472    1[6-(6,6)]
    10      13.853828      13.853828      13.853828    1[6-(6,6)]
    11      11.802441      11.802441      11.802441    1[6-(6,6)]
    12      24.644627      24.644627      24.644627    1[6-(6,6)]
    13      27.427596      27.427596      27.427596    1[6-(6,6)]
    14       22.59324       22.59324       22.59324    1[6-(6,6)]
    15      27.427596      27.427596      27.427596    1[6-(6,6)]
    16       22.59324       22.59324       22.59324    1[6-(6,6)]
    17      24.644627      24.644627      24.644627    1[6-(6,6)]
    18      11.802441      11.802441      11.802441    1[6-(6,6)]
    19       9.019472       9.019472       9.019472    1[6-(6,6)]
    20      13.853828      13.853828      13.853828    1[6-(6,6)]
    21       6.400507       6.400507       6.400507    1[6-(6,6)]
    22       4.265053       4.265053       4.265053    1[6-(6,6)]
    23       6.400507       6.400507       6.400507    1[6-(6,6)]
    24       4.265053       4.265053       4.265053    1[6-(6,6)]
    25      11.115553      11.115553      11.115553    1[6-(6,6)]
    26       7.065594       7.065594       7.065594    1[6-(6,6)]
    27      25.331515      25.331515      25.331515    1[6-(6,6)]
    28      29.381474      29.381474      29.381474    1[6-(6,6)]
    29      30.046561      30.046561      30.046561    1[6-(6,6)]
    30      32.182015      32.182015      32.182015    1[6-(6,6)]
    31      30.046561      30.046561      30.046561    1[6-(6,6)]
    32      32.182015      32.182015      32.182015    1[6-(6,6)]
    33       9.063893       9.063893       9.063893    6[1-(0),6-(1,6),6-(6,6)]
    34      13.790038      13.790038      13.790038    6[1-(0),6-(1,6),6-(6,6)]
    35      12.554396      12.554396      12.554396    6[1-(0),6-(1,6),6-(6,6)]
    36      23.892672      23.892672      23.892672    6[1-(0),6-(1,6),6-(6,6)]
    37      27.383175      27.383175      27.383175    6[1-(0),6-(1,6),6-(6,6)]
    38       22.65703       22.65703       22.65703    6[1-(0),6-(1,6),6-(6,6)]
    39      27.383175      27.383175      27.383175    6[1-(0),6-(1,6),6-(6,6)]
    40       22.65703       22.65703       22.65703    6[1-(0),6-(1,6),6-(6,6)]
    41      23.892672      23.892672      23.892672    6[1-(0),6-(1,6),6-(6,6)]
    42      12.554396      12.554396      12.554396    6[1-(0),6-(1,6),6-(6,6)]
    43       9.063893       9.063893       9.063893    6[1-(0),6-(1,6),6-(6,6)]
    44      13.790038      13.790038      13.790038    6[1-(0),6-(1,6),6-(6,6)]
    45       6.584183       6.584183       6.584183    6[6-(6,6),8-(30),8-(30)]
    46       5.501176       5.501176       5.501176    6[6-(1,6),6-(1,6),6-(8,8)]
    47       5.658076       5.658076       5.658076    6[1-(0),6-(1,6),6-(6,6)]
    48       4.370831       4.370831       4.370831    6[1-(0),6-(1,6),6-(6,6)]
    49       6.584183       6.584183       6.584183    6[6-(6,6),8-(30),8-(30)]
    50       5.501176       5.501176       5.501176    6[6-(1,6),6-(1,6),6-(8,8)]
    51       5.658076       5.658076       5.658076    6[1-(0),6-(1,6),6-(6,6)]
    52       4.370831       4.370831       4.370831    6[1-(0),6-(1,6),6-(6,6)]
    53       9.162753       9.162753       9.162753    6[6-(6,6),8-(30),8-(30)]
    54       9.109139       9.109139       9.109139    6[6-(1,6),6-(1,6),6-(8,8)]
    55      10.337052      10.337052      10.337052    6[1-(0),6-(1,6),6-(6,6)]
    56        7.89278        7.89278        7.89278    6[1-(0),6-(1,6),6-(6,6)]
    57      27.284315      27.284315      27.284315    6[6-(6,6),8-(30),8-(30)]
    58      27.337929      27.337929      27.337929    6[6-(1,6),6-(1,6),6-(8,8)]
    59      26.110016      26.110016      26.110016    6[1-(0),6-(1,6),6-(6,6)]
    60      28.554288      28.554288      28.554288    6[1-(0),6-(1,6),6-(6,6)]
    61      29.862885      29.862885      29.862885    6[6-(6,6),8-(30),8-(30)]
    62      30.945892      30.945892      30.945892    6[6-(1,6),6-(1,6),6-(8,8)]
    63      30.788992      30.788992      30.788992    6[1-(0),6-(1,6),6-(6,6)]
    64      32.076237      32.076237      32.076237    6[1-(0),6-(1,6),6-(6,6)]
    65      29.862885      29.862885      29.862885    6[6-(6,6),8-(30),8-(30)]
    66      30.945892      30.945892      30.945892    6[6-(1,6),6-(1,6),6-(8,8)]
    67      30.788992      30.788992      30.788992    6[1-(0),6-(1,6),6-(6,6)]
    68      32.076237      32.076237      32.076237    6[1-(0),6-(1,6),6-(6,6)]
    69       9.106441       9.106441       9.106441    6[6-(6,6),8-(30),8-(30)]
    70        9.11964        9.11964        9.11964    6[6-(1,6),6-(1,6),6-(8,8)]
    71      11.674837      11.674837      11.674837    6[6-(6,6),8-(30),8-(30)]
    72      12.657775      12.657775      12.657775    6[6-(1,6),6-(1,6),6-(8,8)]
    73      11.674837      11.674837      11.674837    6[6-(6,6),8-(30),8-(30)]
    74      12.657775      12.657775      12.657775    6[6-(1,6),6-(1,6),6-(8,8)]
    75      24.772231      24.772231      24.772231    6[6-(6,6),8-(30),8-(30)]
    76      23.789293      23.789293      23.789293    6[6-(1,6),6-(1,6),6-(8,8)]
    77      27.340627      27.340627      27.340627    6[6-(6,6),8-(30),8-(30)]
    78      27.327428      27.327428      27.327428    6[6-(1,6),6-(1,6),6-(8,8)]
    79      24.772231      24.772231      24.772231    6[6-(6,6),8-(30),8-(30)]
    80      23.789293      23.789293      23.789293    6[6-(1,6),6-(1,6),6-(8,8)]
    81       9.085004       9.085004       9.085004    8[6-(6,8),30-(8,8,8)]
    82      10.619382      10.619382      10.619382    8[6-(6,8),30-(8,8,8)]
    83      11.788432      11.788432      11.788432    8[6-(6,8),30-(8,8,8)]
    84      24.658636      24.658636      24.658636    8[6-(6,8),30-(8,8,8)]
    85      27.362064      27.362064      27.362064    8[6-(6,8),30-(8,8,8)]
    86      25.827686      25.827686      25.827686    8[6-(6,8),30-(8,8,8)]
    87      27.362064      27.362064      27.362064    8[6-(6,8),30-(8,8,8)]
    88      25.827686      25.827686      25.827686    8[6-(6,8),30-(8,8,8)]
    89      24.658636      24.658636      24.658636    8[6-(6,8),30-(8,8,8)]
    90      11.788432      11.788432      11.788432    8[6-(6,8),30-(8,8,8)]
    91       9.085004       9.085004       9.085004    8[6-(6,8),30-(8,8,8)]
    92      10.619382      10.619382      10.619382    8[6-(6,8),30-(8,8,8)]
    93       9.167531       9.167531       9.167531    8[30-(8,8,8),30-(8,8,8),30-(8,8,8),30-(8,8,8)]
    94      27.279537      27.279537      27.279537    8[30-(8,8,8),30-(8,8,8),30-(8,8,8),30-(8,8,8)]
    95       6.411561       6.411561       6.411561    8[6-(6,8),30-(8,8,8)]
    96       7.545673       7.545673       7.545673    8[6-(6,8),30-(8,8,8)]
    97       6.411561       6.411561       6.411561    8[6-(6,8),30-(8,8,8)]
    98       7.545673       7.545673       7.545673    8[6-(6,8),30-(8,8,8)]
    99       7.966287       7.966287       7.966287    8[6-(6,8),30-(8,8,8)]
   100      10.268524      10.268524      10.268524    8[6-(6,8),30-(8,8,8)]
   101      28.480781      28.480781      28.480781    8[6-(6,8),30-(8,8,8)]
   102      26.178544      26.178544      26.178544    8[6-(6,8),30-(8,8,8)]
   103      30.035507      30.035507      30.035507    8[6-(6,8),30-(8,8,8)]
   104      28.901395      28.901395      28.901395    8[6-(6,8),30-(8,8,8)]
   105      30.035507      30.035507      30.035507    8[6-(6,8),30-(8,8,8)]
   106      28.901395      28.901395      28.901395    8[6-(6,8),30-(8,8,8)]
