# Supplementary material for: A collection of forcefield precursors for metal–organic frameworks
Source: RSC Adv. 2019 Nov 13;9(63):36492–507. doi: 10.1039/c9ra07327b (PMC9075174; doi:10.1039/c9ra07327b)
Supplement: RA-009-C9RA07327B-s987 [file RA-009-C9RA07327B-s987.txt]

HIFTOG02_clean

18.380000    0.000000    0.000000
9.117813    15.959006    0.000000
9.117813    5.291739    15.056141

     1      23.897134      23.897134      23.897134    30[8-(30,30,30),8-(6),8-(6),8-(6)]
     2       5.594195       5.594195       5.594195    30[8-(30,30,30),8-(6),8-(6),8-(6)]
     3      23.897134      23.897134      23.897134    30[8-(30,30,30),8-(6),8-(6),8-(6)]
     4       5.594195       5.594195       5.594195    30[8-(30,30,30),8-(6),8-(6),8-(6)]
     5      25.508384      25.508384      25.508384    30[8-(30,30,30),8-(6),8-(6),8-(6)]
     6       3.981463       3.981463       3.981463    30[8-(30,30,30),8-(6),8-(6),8-(6)]
     7      22.291227      22.291227      22.291227    30[8-(30,30,30),8-(6),8-(6),8-(6)]
     8       7.198998       7.198998       7.198998    30[8-(30,30,30),8-(6),8-(6),8-(6)]
     9      11.107242      11.107242      11.107242    30[8-(30,30,30),8-(6),8-(6),8-(6)]
    10      32.634163      32.634163      32.634163    30[8-(30,30,30),8-(6),8-(6),8-(6)]
    11      12.718492      12.718492      12.718492    30[8-(30,30,30),8-(6),8-(6),8-(6)]
    12      31.021431      31.021431      31.021431    30[8-(30,30,30),8-(6),8-(6),8-(6)]
    13      12.718492      12.718492      12.718492    30[8-(30,30,30),8-(6),8-(6),8-(6)]
    14      31.021431      31.021431      31.021431    30[8-(30,30,30),8-(6),8-(6),8-(6)]
    15      14.324399      14.324399      14.324399    30[8-(30,30,30),8-(6),8-(6),8-(6)]
    16      29.416628      29.416628      29.416628    30[8-(30,30,30),8-(6),8-(6),8-(6)]
    17      19.181049      19.181049      19.181049    1[6-(6,6)]
    18      26.659482      26.659482      26.659482    1[6-(6,6)]
    19      14.711118      14.711118      14.711118    1[6-(6,6)]
    20      23.824326      23.824326      23.824326    1[6-(6,6)]
    21      11.917642      11.917642      11.917642    1[6-(6,6)]
    22      28.646221      28.646221      28.646221    1[6-(6,6)]
    23      11.917642      11.917642      11.917642    1[6-(6,6)]
    24      28.646221      28.646221      28.646221    1[6-(6,6)]
    25      19.181049      19.181049      19.181049    1[6-(6,6)]
    26      26.659482      26.659482      26.659482    1[6-(6,6)]
    27      14.711118      14.711118      14.711118    1[6-(6,6)]
    28      23.824326      23.824326      23.824326    1[6-(6,6)]
    29      10.359446      10.359446      10.359446    1[6-(6,6)]
    30      21.117652      21.117652      21.117652    1[6-(6,6)]
    31      17.500445      17.500445      17.500445    1[6-(6,6)]
    32      19.125222      19.125222      19.125222    1[6-(6,6)]
    33      10.359446      10.359446      10.359446    1[6-(6,6)]
    34      21.117652      21.117652      21.117652    1[6-(6,6)]
    35      17.500445      17.500445      17.500445    1[6-(6,6)]
    36      19.125222      19.125222      19.125222    1[6-(6,6)]
    37       7.548372       7.548372       7.548372    1[6-(6,6)]
    38      25.921022      25.921022      25.921022    1[6-(6,6)]
    39       21.96204       21.96204       21.96204    1[6-(6,6)]
    40      21.952968      21.952968      21.952968    1[6-(6,6)]
    41      24.697984      24.697984      24.697984    1[6-(6,6)]
    42       7.969405       7.969405       7.969405    1[6-(6,6)]
    43      17.434577      17.434577      17.434577    1[6-(6,6)]
    44       9.956144       9.956144       9.956144    1[6-(6,6)]
    45      21.904508      21.904508      21.904508    1[6-(6,6)]
    46        12.7913        12.7913        12.7913    1[6-(6,6)]
    47      17.434577      17.434577      17.434577    1[6-(6,6)]
    48       9.956144       9.956144       9.956144    1[6-(6,6)]
    49      21.904508      21.904508      21.904508    1[6-(6,6)]
    50        12.7913        12.7913        12.7913    1[6-(6,6)]
    51      24.697984      24.697984      24.697984    1[6-(6,6)]
    52       7.969405       7.969405       7.969405    1[6-(6,6)]
    53      29.067254      29.067254      29.067254    1[6-(6,6)]
    54      10.694604      10.694604      10.694604    1[6-(6,6)]
    55      14.653586      14.653586      14.653586    1[6-(6,6)]
    56      14.662658      14.662658      14.662658    1[6-(6,6)]
    57       26.25618       26.25618       26.25618    1[6-(6,6)]
    58      15.497974      15.497974      15.497974    1[6-(6,6)]
    59      19.115181      19.115181      19.115181    1[6-(6,6)]
    60      17.490404      17.490404      17.490404    1[6-(6,6)]
    61       26.25618       26.25618       26.25618    1[6-(6,6)]
    62      15.497974      15.497974      15.497974    1[6-(6,6)]
    63      19.115181      19.115181      19.115181    1[6-(6,6)]
    64      17.490404      17.490404      17.490404    1[6-(6,6)]
    65      28.382709      28.382709      28.382709    6[1-(0),6-(1,6),6-(6,6)]
    66      27.396867      27.396867      27.396867    6[1-(0),6-(1,6),6-(6,6)]
    67      23.834049      23.834049      23.834049    6[1-(0),6-(1,6),6-(6,6)]
    68       23.83463       23.83463       23.83463    6[1-(0),6-(1,6),6-(6,6)]
    69      29.568269      29.568269      29.568269    6[1-(0),6-(1,6),6-(6,6)]
    70      28.574091      28.574091      28.574091    6[1-(0),6-(1,6),6-(6,6)]
    71      29.568269      29.568269      29.568269    6[1-(0),6-(1,6),6-(6,6)]
    72      28.574091      28.574091      28.574091    6[1-(0),6-(1,6),6-(6,6)]
    73      28.382709      28.382709      28.382709    6[1-(0),6-(1,6),6-(6,6)]
    74      27.396867      27.396867      27.396867    6[1-(0),6-(1,6),6-(6,6)]
    75      23.834049      23.834049      23.834049    6[1-(0),6-(1,6),6-(6,6)]
    76       23.83463       23.83463       23.83463    6[1-(0),6-(1,6),6-(6,6)]
    77       8.131509       8.131509       8.131509    6[6-(6,6),8-(30),8-(30)]
    78      18.323992      18.323992      18.323992    6[6-(1,6),6-(1,6),6-(8,8)]
    79      19.399003      19.399003      19.399003    6[1-(0),6-(1,6),6-(6,6)]
    80      20.389304      20.389304      20.389304    6[1-(0),6-(1,6),6-(6,6)]
    81      18.227328      18.227328      18.227328    6[1-(0),6-(1,6),6-(6,6)]
    82       19.20953       19.20953       19.20953    6[1-(0),6-(1,6),6-(6,6)]
    83       20.29305       20.29305       20.29305    6[6-(1,6),6-(1,6),6-(8,8)]
    84      21.358522      21.358522      21.358522    6[6-(6,6),8-(30),8-(30)]
    85       8.131509       8.131509       8.131509    6[6-(6,6),8-(30),8-(30)]
    86      18.323992      18.323992      18.323992    6[6-(1,6),6-(1,6),6-(8,8)]
    87      19.399003      19.399003      19.399003    6[1-(0),6-(1,6),6-(6,6)]
    88      20.389304      20.389304      20.389304    6[1-(0),6-(1,6),6-(6,6)]
    89      18.227328      18.227328      18.227328    6[1-(0),6-(1,6),6-(6,6)]
    90       19.20953       19.20953       19.20953    6[1-(0),6-(1,6),6-(6,6)]
    91       20.29305       20.29305       20.29305    6[6-(1,6),6-(1,6),6-(8,8)]
    92      21.358522      21.358522      21.358522    6[6-(6,6),8-(30),8-(30)]
    93       5.570514       5.570514       5.570514    6[6-(6,6),8-(30),8-(30)]
    94      23.944287      23.944287      23.944287    6[6-(1,6),6-(1,6),6-(8,8)]
    95       25.11933       25.11933       25.11933    6[1-(0),6-(1,6),6-(6,6)]
    96      25.114872      25.114872      25.114872    6[1-(0),6-(1,6),6-(6,6)]
    97      22.766726      22.766726      22.766726    6[1-(0),6-(1,6),6-(6,6)]
    98      22.765284      22.765284      22.765284    6[1-(0),6-(1,6),6-(6,6)]
    99      23.926606      23.926606      23.926606    6[6-(1,6),6-(1,6),6-(8,8)]
   100      23.922296      23.922296      23.922296    6[6-(6,6),8-(30),8-(30)]
   101        3.05384        3.05384        3.05384    6[6-(6,6),8-(30),8-(30)]
   102       29.47134       29.47134       29.47134    6[6-(1,6),6-(1,6),6-(8,8)]
   103      27.500667      27.500667      27.500667    6[6-(1,6),6-(1,6),6-(8,8)]
   104       26.44243       26.44243       26.44243    6[6-(6,6),8-(30),8-(30)]
   105       5.612982       5.612982       5.612982    6[6-(6,6),8-(30),8-(30)]
   106      23.840857      23.840857      23.840857    6[6-(1,6),6-(1,6),6-(8,8)]
   107      23.848586      23.848586      23.848586    6[6-(1,6),6-(1,6),6-(8,8)]
   108      23.882362      23.882362      23.882362    6[6-(6,6),8-(30),8-(30)]
   109        3.05384        3.05384        3.05384    6[6-(6,6),8-(30),8-(30)]
   110       29.47134       29.47134       29.47134    6[6-(1,6),6-(1,6),6-(8,8)]
   111      27.500667      27.500667      27.500667    6[6-(1,6),6-(1,6),6-(8,8)]
   112       26.44243       26.44243       26.44243    6[6-(6,6),8-(30),8-(30)]
   113       7.047357       7.047357       7.047357    6[1-(0),6-(1,6),6-(6,6)]
   114       8.041535       8.041535       8.041535    6[1-(0),6-(1,6),6-(6,6)]
   115       8.232917       8.232917       8.232917    6[1-(0),6-(1,6),6-(6,6)]
   116       9.218759       9.218759       9.218759    6[1-(0),6-(1,6),6-(6,6)]
   117      12.781577      12.781577      12.781577    6[1-(0),6-(1,6),6-(6,6)]
   118      12.780996      12.780996      12.780996    6[1-(0),6-(1,6),6-(6,6)]
   119       8.232917       8.232917       8.232917    6[1-(0),6-(1,6),6-(6,6)]
   120       9.218759       9.218759       9.218759    6[1-(0),6-(1,6),6-(6,6)]
   121      12.781577      12.781577      12.781577    6[1-(0),6-(1,6),6-(6,6)]
   122      12.780996      12.780996      12.780996    6[1-(0),6-(1,6),6-(6,6)]
   123       7.047357       7.047357       7.047357    6[1-(0),6-(1,6),6-(6,6)]
   124       8.041535       8.041535       8.041535    6[1-(0),6-(1,6),6-(6,6)]
   125      31.045112      31.045112      31.045112    6[6-(6,6),8-(30),8-(30)]
   126      12.671339      12.671339      12.671339    6[6-(1,6),6-(1,6),6-(8,8)]
   127      11.496296      11.496296      11.496296    6[1-(0),6-(1,6),6-(6,6)]
   128      11.500754      11.500754      11.500754    6[1-(0),6-(1,6),6-(6,6)]
   129        13.8489        13.8489        13.8489    6[1-(0),6-(1,6),6-(6,6)]
   130      13.850342      13.850342      13.850342    6[1-(0),6-(1,6),6-(6,6)]
   131       12.68902       12.68902       12.68902    6[6-(1,6),6-(1,6),6-(8,8)]
   132       12.69333       12.69333       12.69333    6[6-(6,6),8-(30),8-(30)]
   133      28.484117      28.484117      28.484117    6[6-(6,6),8-(30),8-(30)]
   134      18.291634      18.291634      18.291634    6[6-(1,6),6-(1,6),6-(8,8)]
   135      17.216623      17.216623      17.216623    6[1-(0),6-(1,6),6-(6,6)]
   136      16.226322      16.226322      16.226322    6[1-(0),6-(1,6),6-(6,6)]
   137      18.388298      18.388298      18.388298    6[1-(0),6-(1,6),6-(6,6)]
   138      17.406096      17.406096      17.406096    6[1-(0),6-(1,6),6-(6,6)]
   139      16.322576      16.322576      16.322576    6[6-(1,6),6-(1,6),6-(8,8)]
   140      15.257104      15.257104      15.257104    6[6-(6,6),8-(30),8-(30)]
   141      28.484117      28.484117      28.484117    6[6-(6,6),8-(30),8-(30)]
   142      18.291634      18.291634      18.291634    6[6-(1,6),6-(1,6),6-(8,8)]
   143      17.216623      17.216623      17.216623    6[1-(0),6-(1,6),6-(6,6)]
   144      16.226322      16.226322      16.226322    6[1-(0),6-(1,6),6-(6,6)]
   145      18.388298      18.388298      18.388298    6[1-(0),6-(1,6),6-(6,6)]
   146      17.406096      17.406096      17.406096    6[1-(0),6-(1,6),6-(6,6)]
   147      16.322576      16.322576      16.322576    6[6-(1,6),6-(1,6),6-(8,8)]
   148      15.257104      15.257104      15.257104    6[6-(6,6),8-(30),8-(30)]
   149      33.561786      33.561786      33.561786    6[6-(6,6),8-(30),8-(30)]
   150       7.144286       7.144286       7.144286    6[6-(1,6),6-(1,6),6-(8,8)]
   151       9.114959       9.114959       9.114959    6[6-(1,6),6-(1,6),6-(8,8)]
   152      10.173196      10.173196      10.173196    6[6-(6,6),8-(30),8-(30)]
   153      33.561786      33.561786      33.561786    6[6-(6,6),8-(30),8-(30)]
   154       7.144286       7.144286       7.144286    6[6-(1,6),6-(1,6),6-(8,8)]
   155       9.114959       9.114959       9.114959    6[6-(1,6),6-(1,6),6-(8,8)]
   156      10.173196      10.173196      10.173196    6[6-(6,6),8-(30),8-(30)]
   157      31.002644      31.002644      31.002644    6[6-(6,6),8-(30),8-(30)]
   158      12.774769      12.774769      12.774769    6[6-(1,6),6-(1,6),6-(8,8)]
   159       12.76704       12.76704       12.76704    6[6-(1,6),6-(1,6),6-(8,8)]
   160      12.733264      12.733264      12.733264    6[6-(6,6),8-(30),8-(30)]
   161      25.469595      25.469595      25.469595    8[6-(6,8),30-(8,8,8)]
   162      21.273286      21.273286      21.273286    8[6-(6,8),30-(8,8,8)]
   163      23.884835      23.884835      23.884835    8[6-(6,8),30-(8,8,8)]
   164       14.71751       14.71751       14.71751    8[6-(6,8),30-(8,8,8)]
   165      26.597729      26.597729      26.597729    8[6-(6,8),30-(8,8,8)]
   166      13.130897      13.130897      13.130897    8[6-(6,8),30-(8,8,8)]
   167      26.597729      26.597729      26.597729    8[6-(6,8),30-(8,8,8)]
   168      13.130897      13.130897      13.130897    8[6-(6,8),30-(8,8,8)]
   169      25.469595      25.469595      25.469595    8[6-(6,8),30-(8,8,8)]
   170      21.273286      21.273286      21.273286    8[6-(6,8),30-(8,8,8)]
   171      23.884835      23.884835      23.884835    8[6-(6,8),30-(8,8,8)]
   172       14.71751       14.71751       14.71751    8[6-(6,8),30-(8,8,8)]
   173      22.328543      22.328543      22.328543    8[6-(6,8),30-(8,8,8)]
   174       21.20157       21.20157       21.20157    8[6-(6,8),30-(8,8,8)]
   175       8.293596       8.293596       8.293596    8[6-(6,8),30-(8,8,8)]
   176      16.288089      16.288089      16.288089    8[6-(6,8),30-(8,8,8)]
   177      22.328543      22.328543      22.328543    8[6-(6,8),30-(8,8,8)]
   178       21.20157       21.20157       21.20157    8[6-(6,8),30-(8,8,8)]
   179       8.293596       8.293596       8.293596    8[6-(6,8),30-(8,8,8)]
   180      16.288089      16.288089      16.288089    8[6-(6,8),30-(8,8,8)]
   181      25.038196      25.038196      25.038196    8[6-(6,8),30-(8,8,8)]
   182      22.792813      22.792813      22.792813    8[6-(6,8),30-(8,8,8)]
   183       6.702908       6.702908       6.702908    8[6-(6,8),30-(8,8,8)]
   184      22.843402      22.843402      22.843402    8[6-(6,8),30-(8,8,8)]
   185      23.892794      23.892794      23.892794    8[30-(8,8,8),30-(8,8,8),30-(8,8,8),30-(8,8,8)]
   186       5.592671       5.592671       5.592671    8[30-(8,8,8),30-(8,8,8),30-(8,8,8),30-(8,8,8)]
   187      10.017897      10.017897      10.017897    8[6-(6,8),30-(8,8,8)]
   188      23.484729      23.484729      23.484729    8[6-(6,8),30-(8,8,8)]
   189      11.146031      11.146031      11.146031    8[6-(6,8),30-(8,8,8)]
   190       15.34234       15.34234       15.34234    8[6-(6,8),30-(8,8,8)]
   191      12.730791      12.730791      12.730791    8[6-(6,8),30-(8,8,8)]
   192      21.898116      21.898116      21.898116    8[6-(6,8),30-(8,8,8)]
   193      11.146031      11.146031      11.146031    8[6-(6,8),30-(8,8,8)]
   194       15.34234       15.34234       15.34234    8[6-(6,8),30-(8,8,8)]
   195      12.730791      12.730791      12.730791    8[6-(6,8),30-(8,8,8)]
   196      21.898116      21.898116      21.898116    8[6-(6,8),30-(8,8,8)]
   197      10.017897      10.017897      10.017897    8[6-(6,8),30-(8,8,8)]
   198      23.484729      23.484729      23.484729    8[6-(6,8),30-(8,8,8)]
   199       11.57743       11.57743       11.57743    8[6-(6,8),30-(8,8,8)]
   200      13.822813      13.822813      13.822813    8[6-(6,8),30-(8,8,8)]
   201      29.912718      29.912718      29.912718    8[6-(6,8),30-(8,8,8)]
   202      13.772224      13.772224      13.772224    8[6-(6,8),30-(8,8,8)]
   203      14.287083      14.287083      14.287083    8[6-(6,8),30-(8,8,8)]
   204      15.414056      15.414056      15.414056    8[6-(6,8),30-(8,8,8)]
   205       28.32203       28.32203       28.32203    8[6-(6,8),30-(8,8,8)]
   206      20.327537      20.327537      20.327537    8[6-(6,8),30-(8,8,8)]
   207      14.287083      14.287083      14.287083    8[6-(6,8),30-(8,8,8)]
   208      15.414056      15.414056      15.414056    8[6-(6,8),30-(8,8,8)]
   209       28.32203       28.32203       28.32203    8[6-(6,8),30-(8,8,8)]
   210      20.327537      20.327537      20.327537    8[6-(6,8),30-(8,8,8)]
   211      12.722832      12.722832      12.722832    8[30-(8,8,8),30-(8,8,8),30-(8,8,8),30-(8,8,8)]
   212      31.022955      31.022955      31.022955    8[30-(8,8,8),30-(8,8,8),30-(8,8,8),30-(8,8,8)]
