# Supplementary material for: A collection of forcefield precursors for metal–organic frameworks
Source: RSC Adv. 2019 Nov 13;9(63):36492–507. doi: 10.1039/c9ra07327b (PMC9075174; doi:10.1039/c9ra07327b)
Supplement: RA-009-C9RA07327B-s988 [file RA-009-C9RA07327B-s988.txt]

HIFTUM_clean

13.998500    0.000000    0.000000
6.650545    12.317802    0.000000
2.624530    1.565614    16.405793

     1      18.033871      18.033871      18.033871    26[6-(7),6-(7),6-(7),6-(7),6-(7),6-(7)]
     2       4.359498       4.359498       4.359498    26[6-(7),6-(7),6-(7),6-(7),6-(7),6-(7)]
     3       5.239704       5.239704       5.239704    26[6-(7),6-(7),6-(7),6-(7),6-(7),6-(7)]
     4      18.914077      18.914077      18.914077    26[6-(7),6-(7),6-(7),6-(7),6-(7),6-(7)]
     5      19.101673      19.101673      19.101673    28[7-(1,1,6),7-(1,1,6),7-(1,6,6),7-(6),7-(6),7-(6)]
     6        8.14736        8.14736        8.14736    28[7-(1,1,6),7-(1,1,6),7-(1,6,6),7-(6),7-(6),7-(6)]
     7       4.171902       4.171902       4.171902    28[7-(1,1,6),7-(1,1,6),7-(1,6,6),7-(6),7-(6),7-(6)]
     8      15.126215      15.126215      15.126215    28[7-(1,1,6),7-(1,1,6),7-(1,6,6),7-(6),7-(6),7-(6)]
     9        8.09357        8.09357        8.09357    28[7-(1,1,6),7-(1,1,6),7-(1,1,6,6),7-(6),7-(6)]
    10      15.180005      15.180005      15.180005    28[7-(1,1,6),7-(1,1,6),7-(1,1,6,6),7-(6),7-(6)]
    11       7.535313       7.535313       7.535313    1[7-(1,6,28)]
    12       7.403864       7.403864       7.403864    1[7-(1,6,28)]
    13       7.964432       7.964432       7.964432    1[6-(1,6,7)]
    14       8.688457       8.688457       8.688457    1[6-(1,6,7)]
    15       7.217239       7.217239       7.217239    1[6-(1,6,6)]
    16       7.919401       7.919401       7.919401    1[6-(1,6,6)]
    17       5.830792       5.830792       5.830792    1[6-(1,6,7)]
    18       6.088755       6.088755       6.088755    1[6-(1,6,7)]
    19      18.914599      18.914599      18.914599    1[7-(6,6,28)]
    20      17.674886      17.674886      17.674886    1[6-(1,6,7)]
    21      17.783519      17.783519      17.783519    1[6-(1,6,7)]
    22      16.210496      16.210496      16.210496    1[6-(1,6,6)]
    23      15.939327      15.939327      15.939327    1[6-(1,6,6)]
    24      15.790343      15.790343      15.790343    1[6-(1,6,7)]
    25      15.257979      15.257979      15.257979    1[6-(1,6,7)]
    26      16.829081      16.829081      16.829081    1[7-(1,6,28)]
    27      16.969572      16.969572      16.969572    1[7-(1,6,28)]
    28       9.109861       9.109861       9.109861    1[7-(1,6,28)]
    29      10.120908      10.120908      10.120908    1[7-(1,6,28)]
    30       9.085598       9.085598       9.085598    1[6-(1,6,7)]
    31       3.340565       3.340565       3.340565    1[6-(1,6,7)]
    32       2.069531       2.069531       2.069531    1[6-(1,6,6)]
    33      15.047351      15.047351      15.047351    1[6-(1,6,6)]
    34      14.859965      14.859965      14.859965    1[6-(1,6,7)]
    35      13.787085      13.787085      13.787085    1[6-(1,6,7)]
    36        13.7171        13.7171        13.7171    1[7-(1,6,6,28)]
    37      13.701329      13.701329      13.701329    1[7-(1,6,28)]
    38      12.842273      12.842273      12.842273    1[7-(1,6,28)]
    39      14.932848      14.932848      14.932848    1[6-(1,6,7)]
    40      13.516645      13.516645      13.516645    1[6-(1,6,7)]
    41      14.057613      14.057613      14.057613    1[6-(1,6,6)]
    42      14.960244      14.960244      14.960244    1[6-(1,6,6)]
    43      16.125949      16.125949      16.125949    1[6-(1,6,7)]
    44      16.660096      16.660096      16.660096    1[6-(1,6,7)]
    45       8.547231       8.547231       8.547231    1[7-(6,6,28)]
    46      10.107314      10.107314      10.107314    1[6-(1,6,7)]
    47      10.980368      10.980368      10.980368    1[6-(1,6,7)]
    48       9.953685       9.953685       9.953685    1[6-(1,6,6)]
    49      11.375543      11.375543      11.375543    1[6-(1,6,6)]
    50      10.980779      10.980779      10.980779    1[6-(1,6,7)]
    51      10.058247      10.058247      10.058247    1[6-(1,6,7)]
    52       8.403379       8.403379       8.403379    1[7-(1,6,28)]
    53       9.276906       9.276906       9.276906    1[7-(1,6,28)]
    54        7.67555        7.67555        7.67555    1[7-(1,6,28)]
    55        6.71006        6.71006        6.71006    1[7-(1,6,28)]
    56       6.255205       6.255205       6.255205    1[6-(1,6,7)]
    57      19.257078      19.257078      19.257078    1[6-(1,6,7)]
    58      12.067031      12.067031      12.067031    1[6-(1,6,6)]
    59       13.27141       13.27141       13.27141    1[6-(1,6,6)]
    60      12.560875      12.560875      12.560875    1[6-(1,6,7)]
    61      13.663148      13.663148      13.663148    1[6-(1,6,7)]
    62      15.004328      15.004328      15.004328    1[7-(1,6,6,28)]
    63      15.738262      15.738262      15.738262    1[7-(1,6,28)]
    64      15.869711      15.869711      15.869711    1[7-(1,6,28)]
    65      15.309143      15.309143      15.309143    1[6-(1,6,7)]
    66      14.585118      14.585118      14.585118    1[6-(1,6,7)]
    67      16.056336      16.056336      16.056336    1[6-(1,6,6)]
    68      15.354174      15.354174      15.354174    1[6-(1,6,6)]
    69      17.442783      17.442783      17.442783    1[6-(1,6,7)]
    70       17.18482       17.18482       17.18482    1[6-(1,6,7)]
    71       4.358976       4.358976       4.358976    1[7-(6,6,28)]
    72       5.598689       5.598689       5.598689    1[6-(1,6,7)]
    73       5.490056       5.490056       5.490056    1[6-(1,6,7)]
    74       7.063079       7.063079       7.063079    1[6-(1,6,6)]
    75       7.334248       7.334248       7.334248    1[6-(1,6,6)]
    76       7.483232       7.483232       7.483232    1[6-(1,6,7)]
    77       8.015596       8.015596       8.015596    1[6-(1,6,7)]
    78       6.444494       6.444494       6.444494    1[7-(1,6,28)]
    79       6.304003       6.304003       6.304003    1[7-(1,6,28)]
    80      14.163714      14.163714      14.163714    1[7-(1,6,28)]
    81      13.152667      13.152667      13.152667    1[7-(1,6,28)]
    82      14.187977      14.187977      14.187977    1[6-(1,6,7)]
    83       19.93301       19.93301       19.93301    1[6-(1,6,7)]
    84       7.205544       7.205544       7.205544    1[6-(1,6,6)]
    85       8.226224       8.226224       8.226224    1[6-(1,6,6)]
    86        8.41361        8.41361        8.41361    1[6-(1,6,7)]
    87        9.48649        9.48649        9.48649    1[6-(1,6,7)]
    88       9.556475       9.556475       9.556475    1[7-(1,6,6,28)]
    89       9.572246       9.572246       9.572246    1[7-(1,6,28)]
    90      10.431302      10.431302      10.431302    1[7-(1,6,28)]
    91       8.340727       8.340727       8.340727    1[6-(1,6,7)]
    92        9.75693        9.75693        9.75693    1[6-(1,6,7)]
    93       9.215962       9.215962       9.215962    1[6-(1,6,6)]
    94       8.313331       8.313331       8.313331    1[6-(1,6,6)]
    95       7.147626       7.147626       7.147626    1[6-(1,6,7)]
    96       6.613479       6.613479       6.613479    1[6-(1,6,7)]
    97      14.726344      14.726344      14.726344    1[7-(6,6,28)]
    98      13.166261      13.166261      13.166261    1[6-(1,6,7)]
    99      12.293207      12.293207      12.293207    1[6-(1,6,7)]
   100       13.31989       13.31989       13.31989    1[6-(1,6,6)]
   101      11.898032      11.898032      11.898032    1[6-(1,6,6)]
   102      12.292796      12.292796      12.292796    1[6-(1,6,7)]
   103      13.215328      13.215328      13.215328    1[6-(1,6,7)]
   104      14.870196      14.870196      14.870196    1[7-(1,6,28)]
   105      13.996669      13.996669      13.996669    1[7-(1,6,28)]
   106      15.598025      15.598025      15.598025    1[7-(1,6,28)]
   107      16.563515      16.563515      16.563515    1[7-(1,6,28)]
   108       17.01837       17.01837       17.01837    1[6-(1,6,7)]
   109       4.016497       4.016497       4.016497    1[6-(1,6,7)]
   110       4.555999       4.555999       4.555999    1[6-(1,6,6)]
   111      10.002165      10.002165      10.002165    1[6-(1,6,6)]
   112        10.7127        10.7127        10.7127    1[6-(1,6,7)]
   113       9.610427       9.610427       9.610427    1[6-(1,6,7)]
   114       8.269247       8.269247       8.269247    1[7-(1,6,6,28)]
   115      18.834924      18.834924      18.834924    6[7-(28),26-(6,6,6,6,6)]
   116      19.729007      19.729007      19.729007    6[7-(28),26-(6,6,6,6,6)]
   117      18.029968      18.029968      18.029968    6[7-(28),26-(6,6,6,6,6)]
   118      18.087499      18.087499      18.087499    6[7-(0),26-(6,6,6,6,6)]
   119      16.263759      16.263759      16.263759    6[7-(0),26-(6,6,6,6,6)]
   120      17.165387      17.165387      17.165387    6[7-(28),26-(6,6,6,6,6)]
   121       7.805801       7.805801       7.805801    6[1-(0),1-(0),6-(1,1,6),7-(1,1,28)]
   122        7.27965        7.27965        7.27965    6[1-(0),1-(0),6-(1,1,7),6-(1,1,7)]
   123       6.023708       6.023708       6.023708    6[1-(0),1-(0),6-(1,1,6),7-(1,6,28)]
   124      17.728827      17.728827      17.728827    6[1-(0),1-(0),6-(1,1,6),7-(1,6,28)]
   125      16.503848      16.503848      16.503848    6[1-(0),1-(0),6-(1,1,7),6-(1,1,7)]
   126      16.046074      16.046074      16.046074    6[1-(0),1-(0),6-(1,1,6),7-(1,1,28)]
   127       2.482075       2.482075       2.482075    6[1-(0),1-(0),6-(1,1,6),7-(1,1,28)]
   128       1.573372       1.573372       1.573372    6[1-(0),1-(0),6-(1,1,7),6-(1,1,7)]
   129      14.643489      14.643489      14.643489    6[1-(0),1-(0),6-(1,1,6),7-(1,1,6,28)]
   130       7.027991       7.027991       7.027991    6[7-(28),26-(6,6,6,6,6)]
   131       3.400627       3.400627       3.400627    6[7-(28),26-(6,6,6,6,6)]
   132       6.004935       6.004935       6.004935    6[7-(28),26-(6,6,6,6,6)]
   133       2.664338       2.664338       2.664338    6[7-(0),26-(6,6,6,6,6)]
   134       5.409511       5.409511       5.409511    6[7-(0),26-(6,6,6,6,6)]
   135       4.355046       4.355046       4.355046    6[7-(28),26-(6,6,6,6,6)]
   136       14.25969       14.25969       14.25969    6[1-(0),1-(0),6-(1,1,6),7-(1,1,28)]
   137      14.762328      14.762328      14.762328    6[1-(0),1-(0),6-(1,1,7),6-(1,1,7)]
   138      15.912459      15.912459      15.912459    6[1-(0),1-(0),6-(1,1,6),7-(1,6,28)]
   139      10.159184      10.159184      10.159184    6[1-(0),1-(0),6-(1,1,6),7-(1,6,28)]
   140      10.418642      10.418642      10.418642    6[1-(0),1-(0),6-(1,1,7),6-(1,1,7)]
   141      10.187178      10.187178      10.187178    6[1-(0),1-(0),6-(1,1,6),7-(1,1,28)]
   142      20.062662      20.062662      20.062662    6[1-(0),1-(0),6-(1,1,6),7-(1,1,28)]
   143      13.048155      13.048155      13.048155    6[1-(0),1-(0),6-(1,1,7),6-(1,1,7)]
   144       13.39605       13.39605       13.39605    6[1-(0),1-(0),6-(1,1,6),7-(1,1,6,28)]
   145       4.438651       4.438651       4.438651    6[7-(28),26-(6,6,6,6,6)]
   146       3.544568       3.544568       3.544568    6[7-(28),26-(6,6,6,6,6)]
   147       5.243607       5.243607       5.243607    6[7-(28),26-(6,6,6,6,6)]
   148       5.186076       5.186076       5.186076    6[7-(0),26-(6,6,6,6,6)]
   149       7.009816       7.009816       7.009816    6[7-(0),26-(6,6,6,6,6)]
   150       6.108188       6.108188       6.108188    6[7-(28),26-(6,6,6,6,6)]
   151      15.467774      15.467774      15.467774    6[1-(0),1-(0),6-(1,1,6),7-(1,1,28)]
   152      15.993925      15.993925      15.993925    6[1-(0),1-(0),6-(1,1,7),6-(1,1,7)]
   153      17.249867      17.249867      17.249867    6[1-(0),1-(0),6-(1,1,6),7-(1,6,28)]
   154       5.544748       5.544748       5.544748    6[1-(0),1-(0),6-(1,1,6),7-(1,6,28)]
   155       6.769727       6.769727       6.769727    6[1-(0),1-(0),6-(1,1,7),6-(1,1,7)]
   156       7.227501       7.227501       7.227501    6[1-(0),1-(0),6-(1,1,6),7-(1,1,28)]
   157        20.7915        20.7915        20.7915    6[1-(0),1-(0),6-(1,1,6),7-(1,1,28)]
   158       7.701703       7.701703       7.701703    6[1-(0),1-(0),6-(1,1,7),6-(1,1,7)]
   159       8.630086       8.630086       8.630086    6[1-(0),1-(0),6-(1,1,6),7-(1,1,6,28)]
   160      16.245584      16.245584      16.245584    6[7-(28),26-(6,6,6,6,6)]
   161      19.872948      19.872948      19.872948    6[7-(28),26-(6,6,6,6,6)]
   162       17.26864       17.26864       17.26864    6[7-(28),26-(6,6,6,6,6)]
   163      20.609237      20.609237      20.609237    6[7-(0),26-(6,6,6,6,6)]
   164      17.864064      17.864064      17.864064    6[7-(0),26-(6,6,6,6,6)]
   165      18.918529      18.918529      18.918529    6[7-(28),26-(6,6,6,6,6)]
   166       9.013885       9.013885       9.013885    6[1-(0),1-(0),6-(1,1,6),7-(1,1,28)]
   167       8.511247       8.511247       8.511247    6[1-(0),1-(0),6-(1,1,7),6-(1,1,7)]
   168       7.361116       7.361116       7.361116    6[1-(0),1-(0),6-(1,1,6),7-(1,6,28)]
   169      13.114391      13.114391      13.114391    6[1-(0),1-(0),6-(1,1,6),7-(1,6,28)]
   170      12.854933      12.854933      12.854933    6[1-(0),1-(0),6-(1,1,7),6-(1,1,7)]
   171      13.086397      13.086397      13.086397    6[1-(0),1-(0),6-(1,1,6),7-(1,1,28)]
   172       3.210913       3.210913       3.210913    6[1-(0),1-(0),6-(1,1,6),7-(1,1,28)]
   173       3.574875       3.574875       3.574875    6[1-(0),1-(0),6-(1,1,7),6-(1,1,7)]
   174       9.877525       9.877525       9.877525    6[1-(0),1-(0),6-(1,1,6),7-(1,1,6,28)]
   175      19.231811      19.231811      19.231811    7[6-(26),28-(7,7,7,7,7)]
   176       6.697675       6.697675       6.697675    7[6-(26),28-(7,7,7,7)]
   177       18.05221       18.05221       18.05221    7[6-(26),28-(7,7,7,7,7)]
   178      11.485796      11.485796      11.485796    7[6-(26)]
   179      15.234749      15.234749      15.234749    7[6-(26)]
   180      16.606043      16.606043      16.606043    7[6-(26),28-(7,7,7,7,7)]
   181       7.175133       7.175133       7.175133    7[1-(0),1-(0),6-(1,1,6),28-(7,7,7,7,7)]
   182      18.918352      18.918352      18.918352    7[1-(0),6-(1,1,6),6-(1,1,6),28-(7,7,7,7,7)]
   183      17.062173      17.062173      17.062173    7[1-(0),1-(0),6-(1,1,6),28-(7,7,7,7,7)]
   184       9.250151       9.250151       9.250151    7[1-(0),1-(0),6-(1,1,6),28-(7,7,7,7)]
   185       7.155748       7.155748       7.155748    7[6-(26),28-(7,7,7,7,7)]
   186       9.455812       9.455812       9.455812    7[6-(26),28-(7,7,7,7)]
   187       6.945275       6.945275       6.945275    7[6-(26),28-(7,7,7,7,7)]
   188      15.652883      15.652883      15.652883    7[6-(26)]
   189       6.101984       6.101984       6.101984    7[6-(26)]
   190       4.323614       4.323614       4.323614    7[6-(26),28-(7,7,7,7,7)]
   191      13.704398      13.704398      13.704398    7[1-(0),1-(0),6-(1,1,6),28-(7,7,7,7,7)]
   192        9.18275        9.18275        9.18275    7[1-(0),6-(1,1,6),6-(1,1,6),28-(7,7,7,7,7)]
   193       9.062328       9.062328       9.062328    7[1-(0),1-(0),6-(1,1,6),28-(7,7,7,7,7)]
   194       7.054703       7.054703       7.054703    7[1-(0),1-(0),6-(1,1,6),28-(7,7,7,7)]
   195       4.041764       4.041764       4.041764    7[6-(26),28-(7,7,7,7,7)]
   196        16.5759        16.5759        16.5759    7[6-(26),28-(7,7,7,7)]
   197       5.221365       5.221365       5.221365    7[6-(26),28-(7,7,7,7,7)]
   198      11.787779      11.787779      11.787779    7[6-(26)]
   199       8.038826       8.038826       8.038826    7[6-(26)]
   200       6.667532       6.667532       6.667532    7[6-(26),28-(7,7,7,7,7)]
   201      16.098442      16.098442      16.098442    7[1-(0),1-(0),6-(1,1,6),28-(7,7,7,7,7)]
   202       4.355223       4.355223       4.355223    7[1-(0),6-(1,1,6),6-(1,1,6),28-(7,7,7,7,7)]
   203       6.211402       6.211402       6.211402    7[1-(0),1-(0),6-(1,1,6),28-(7,7,7,7,7)]
   204      14.023424      14.023424      14.023424    7[1-(0),1-(0),6-(1,1,6),28-(7,7,7,7)]
   205      16.117827      16.117827      16.117827    7[6-(26),28-(7,7,7,7,7)]
   206      13.817763      13.817763      13.817763    7[6-(26),28-(7,7,7,7)]
   207        16.3283        16.3283        16.3283    7[6-(26),28-(7,7,7,7,7)]
   208       7.620692       7.620692       7.620692    7[6-(26)]
   209      17.171591      17.171591      17.171591    7[6-(26)]
   210      18.949961      18.949961      18.949961    7[6-(26),28-(7,7,7,7,7)]
   211       9.569177       9.569177       9.569177    7[1-(0),1-(0),6-(1,1,6),28-(7,7,7,7,7)]
   212      14.090825      14.090825      14.090825    7[1-(0),6-(1,1,6),6-(1,1,6),28-(7,7,7,7,7)]
   213      14.211247      14.211247      14.211247    7[1-(0),1-(0),6-(1,1,6),28-(7,7,7,7,7)]
   214      16.218872      16.218872      16.218872    7[1-(0),1-(0),6-(1,1,6),28-(7,7,7,7)]
   215      14.360714      14.360714      14.360714    7[1-(0),1-(0),6-(1,1,6),6-(1,1,6),28-(7,7,7,7)]
   216       8.912861       8.912861       8.912861    7[1-(0),1-(0),6-(1,1,6),6-(1,1,6),28-(7,7,7,7)]
