# Supplementary material for: A collection of forcefield precursors for metal–organic frameworks
Source: RSC Adv. 2019 Nov 13;9(63):36492–507. doi: 10.1039/c9ra07327b (PMC9075174; doi:10.1039/c9ra07327b)
Supplement: RA-009-C9RA07327B-s989 [file RA-009-C9RA07327B-s989.txt]

HIFVOI_clean

17.058000    0.000000    0.000000
0.000000    19.073000    0.000000
0.000000    0.000000    19.073000

     1      14.048628      14.048628      14.048628    30[7-(6,6),7-(6,6),7-(6,6),7-(6,6)]
     2      14.048628      14.048628      14.048628    30[7-(6,6),7-(6,6),7-(6,6),7-(6,6)]
     3       5.519628       5.519628       5.519628    30[7-(6,6),7-(6,6),7-(6,6),7-(6,6)]
     4       5.519628       5.519628       5.519628    30[7-(6,6),7-(6,6),7-(6,6),7-(6,6)]
     5      11.538372      11.538372      11.538372    30[7-(6,6),7-(6,6),7-(6,6),7-(6,6)]
     6      11.538372      11.538372      11.538372    30[7-(6,6),7-(6,6),7-(6,6),7-(6,6)]
     7       3.009372       3.009372       3.009372    30[7-(6,6),7-(6,6),7-(6,6),7-(6,6)]
     8       3.009372       3.009372       3.009372    30[7-(6,6),7-(6,6),7-(6,6),7-(6,6)]
     9       3.009372       3.009372       3.009372    30[7-(6,6),7-(6,6),7-(6,6),7-(6,6)]
    10       3.009372       3.009372       3.009372    30[7-(6,6),7-(6,6),7-(6,6),7-(6,6)]
    11      11.538372      11.538372      11.538372    30[7-(6,6),7-(6,6),7-(6,6),7-(6,6)]
    12      11.538372      11.538372      11.538372    30[7-(6,6),7-(6,6),7-(6,6),7-(6,6)]
    13       5.519628       5.519628       5.519628    30[7-(6,6),7-(6,6),7-(6,6),7-(6,6)]
    14       5.519628       5.519628       5.519628    30[7-(6,6),7-(6,6),7-(6,6),7-(6,6)]
    15      14.048628      14.048628      14.048628    30[7-(6,6),7-(6,6),7-(6,6),7-(6,6)]
    16      14.048628      14.048628      14.048628    30[7-(6,6),7-(6,6),7-(6,6),7-(6,6)]
    17      15.840059      15.840059      15.840059    1[6-(6,7)]
    18      11.793901      11.793901      11.793901    1[6-(6,7)]
    19         14.617         14.617         14.617    1[6-(6,7)]
    20      12.136767      12.136767      12.136767    1[6-(6,7)]
    21       12.24935       12.24935       12.24935    1[6-(7,7)]
    22      15.840059      15.840059      15.840059    1[6-(6,7)]
    23      11.793901      11.793901      11.793901    1[6-(6,7)]
    24         14.617         14.617         14.617    1[6-(6,7)]
    25      12.136767      12.136767      12.136767    1[6-(6,7)]
    26       12.24935       12.24935       12.24935    1[6-(7,7)]
    27       7.311059       7.311059       7.311059    1[6-(6,7)]
    28       3.264901       3.264901       3.264901    1[6-(6,7)]
    29          6.088          6.088          6.088    1[6-(6,7)]
    30       3.607767       3.607767       3.607767    1[6-(6,7)]
    31        3.72035        3.72035        3.72035    1[6-(7,7)]
    32       7.311059       7.311059       7.311059    1[6-(6,7)]
    33       3.264901       3.264901       3.264901    1[6-(6,7)]
    34          6.088          6.088          6.088    1[6-(6,7)]
    35       3.607767       3.607767       3.607767    1[6-(6,7)]
    36        3.72035        3.72035        3.72035    1[6-(7,7)]
    37       9.746941       9.746941       9.746941    1[6-(6,7)]
    38      13.793099      13.793099      13.793099    1[6-(6,7)]
    39          10.97          10.97          10.97    1[6-(6,7)]
    40      13.450233      13.450233      13.450233    1[6-(6,7)]
    41       13.33765       13.33765       13.33765    1[6-(7,7)]
    42       9.746941       9.746941       9.746941    1[6-(6,7)]
    43      13.793099      13.793099      13.793099    1[6-(6,7)]
    44          10.97          10.97          10.97    1[6-(6,7)]
    45      13.450233      13.450233      13.450233    1[6-(6,7)]
    46       13.33765       13.33765       13.33765    1[6-(7,7)]
    47       1.217941       1.217941       1.217941    1[6-(6,7)]
    48       5.264099       5.264099       5.264099    1[6-(6,7)]
    49          2.441          2.441          2.441    1[6-(6,7)]
    50       4.921233       4.921233       4.921233    1[6-(6,7)]
    51        4.80865        4.80865        4.80865    1[6-(7,7)]
    52       1.217941       1.217941       1.217941    1[6-(6,7)]
    53       5.264099       5.264099       5.264099    1[6-(6,7)]
    54          2.441          2.441          2.441    1[6-(6,7)]
    55       4.921233       4.921233       4.921233    1[6-(6,7)]
    56        4.80865        4.80865        4.80865    1[6-(7,7)]
    57       1.217941       1.217941       1.217941    1[6-(6,7)]
    58       5.264099       5.264099       5.264099    1[6-(6,7)]
    59          2.441          2.441          2.441    1[6-(6,7)]
    60       4.921233       4.921233       4.921233    1[6-(6,7)]
    61        4.80865        4.80865        4.80865    1[6-(7,7)]
    62       1.217941       1.217941       1.217941    1[6-(6,7)]
    63       5.264099       5.264099       5.264099    1[6-(6,7)]
    64          2.441          2.441          2.441    1[6-(6,7)]
    65       4.921233       4.921233       4.921233    1[6-(6,7)]
    66        4.80865        4.80865        4.80865    1[6-(7,7)]
    67       9.746941       9.746941       9.746941    1[6-(6,7)]
    68      13.793099      13.793099      13.793099    1[6-(6,7)]
    69          10.97          10.97          10.97    1[6-(6,7)]
    70      13.450233      13.450233      13.450233    1[6-(6,7)]
    71       13.33765       13.33765       13.33765    1[6-(7,7)]
    72       9.746941       9.746941       9.746941    1[6-(6,7)]
    73      13.793099      13.793099      13.793099    1[6-(6,7)]
    74          10.97          10.97          10.97    1[6-(6,7)]
    75      13.450233      13.450233      13.450233    1[6-(6,7)]
    76       13.33765       13.33765       13.33765    1[6-(7,7)]
    77       7.311059       7.311059       7.311059    1[6-(6,7)]
    78       3.264901       3.264901       3.264901    1[6-(6,7)]
    79          6.088          6.088          6.088    1[6-(6,7)]
    80       3.607767       3.607767       3.607767    1[6-(6,7)]
    81        3.72035        3.72035        3.72035    1[6-(7,7)]
    82       7.311059       7.311059       7.311059    1[6-(6,7)]
    83       3.264901       3.264901       3.264901    1[6-(6,7)]
    84          6.088          6.088          6.088    1[6-(6,7)]
    85       3.607767       3.607767       3.607767    1[6-(6,7)]
    86        3.72035        3.72035        3.72035    1[6-(7,7)]
    87      15.840059      15.840059      15.840059    1[6-(6,7)]
    88      11.793901      11.793901      11.793901    1[6-(6,7)]
    89         14.617         14.617         14.617    1[6-(6,7)]
    90      12.136767      12.136767      12.136767    1[6-(6,7)]
    91       12.24935       12.24935       12.24935    1[6-(7,7)]
    92      15.840059      15.840059      15.840059    1[6-(6,7)]
    93      11.793901      11.793901      11.793901    1[6-(6,7)]
    94         14.617         14.617         14.617    1[6-(6,7)]
    95      12.136767      12.136767      12.136767    1[6-(6,7)]
    96       12.24935       12.24935       12.24935    1[6-(7,7)]
    97            0.0            0.0            0.0    1[6-(7,7)]
    98            0.0            0.0            0.0    1[6-(7,7)]
    99          8.529          8.529          8.529    1[6-(7,7)]
   100          8.529          8.529          8.529    1[6-(7,7)]
   101          8.529          8.529          8.529    1[6-(7,7)]
   102          8.529          8.529          8.529    1[6-(7,7)]
   103            0.0            0.0            0.0    1[6-(7,7)]
   104            0.0            0.0            0.0    1[6-(7,7)]
   105      14.895046      14.895046      14.895046    1[6-(7,7)]
   106      14.895046      14.895046      14.895046    1[6-(7,7)]
   107       6.366046       6.366046       6.366046    1[6-(7,7)]
   108       6.366046       6.366046       6.366046    1[6-(7,7)]
   109      10.691954      10.691954      10.691954    1[6-(7,7)]
   110      10.691954      10.691954      10.691954    1[6-(7,7)]
   111       2.162954       2.162954       2.162954    1[6-(7,7)]
   112       2.162954       2.162954       2.162954    1[6-(7,7)]
   113      16.379092      16.379092      16.379092    6[1-(0),6-(1,7),7-(6,30)]
   114      12.464281      12.464281      12.464281    6[1-(0),6-(1,7),7-(6,30)]
   115      14.026793      14.026793      14.026793    6[1-(0),6-(1,7),7-(6,30)]
   116      12.179412      12.179412      12.179412    6[1-(0),6-(1,7),7-(6,30)]
   117      12.774736      12.774736      12.774736    6[1-(0),7-(6,30),7-(6,30)]
   118      16.379092      16.379092      16.379092    6[1-(0),6-(1,7),7-(6,30)]
   119      12.464281      12.464281      12.464281    6[1-(0),6-(1,7),7-(6,30)]
   120      14.026793      14.026793      14.026793    6[1-(0),6-(1,7),7-(6,30)]
   121      12.179412      12.179412      12.179412    6[1-(0),6-(1,7),7-(6,30)]
   122      12.774736      12.774736      12.774736    6[1-(0),7-(6,30),7-(6,30)]
   123       7.850092       7.850092       7.850092    6[1-(0),6-(1,7),7-(6,30)]
   124       3.935281       3.935281       3.935281    6[1-(0),6-(1,7),7-(6,30)]
   125       5.497793       5.497793       5.497793    6[1-(0),6-(1,7),7-(6,30)]
   126       3.650412       3.650412       3.650412    6[1-(0),6-(1,7),7-(6,30)]
   127       4.245736       4.245736       4.245736    6[1-(0),7-(6,30),7-(6,30)]
   128       7.850092       7.850092       7.850092    6[1-(0),6-(1,7),7-(6,30)]
   129       3.935281       3.935281       3.935281    6[1-(0),6-(1,7),7-(6,30)]
   130       5.497793       5.497793       5.497793    6[1-(0),6-(1,7),7-(6,30)]
   131       3.650412       3.650412       3.650412    6[1-(0),6-(1,7),7-(6,30)]
   132       4.245736       4.245736       4.245736    6[1-(0),7-(6,30),7-(6,30)]
   133       9.207908       9.207908       9.207908    6[1-(0),6-(1,7),7-(6,30)]
   134      13.122719      13.122719      13.122719    6[1-(0),6-(1,7),7-(6,30)]
   135      11.560207      11.560207      11.560207    6[1-(0),6-(1,7),7-(6,30)]
   136      13.407588      13.407588      13.407588    6[1-(0),6-(1,7),7-(6,30)]
   137      12.812264      12.812264      12.812264    6[1-(0),7-(6,30),7-(6,30)]
   138       9.207908       9.207908       9.207908    6[1-(0),6-(1,7),7-(6,30)]
   139      13.122719      13.122719      13.122719    6[1-(0),6-(1,7),7-(6,30)]
   140      11.560207      11.560207      11.560207    6[1-(0),6-(1,7),7-(6,30)]
   141      13.407588      13.407588      13.407588    6[1-(0),6-(1,7),7-(6,30)]
   142      12.812264      12.812264      12.812264    6[1-(0),7-(6,30),7-(6,30)]
   143       0.678908       0.678908       0.678908    6[1-(0),6-(1,7),7-(6,30)]
   144       4.593719       4.593719       4.593719    6[1-(0),6-(1,7),7-(6,30)]
   145       3.031207       3.031207       3.031207    6[1-(0),6-(1,7),7-(6,30)]
   146       4.878588       4.878588       4.878588    6[1-(0),6-(1,7),7-(6,30)]
   147       4.283264       4.283264       4.283264    6[1-(0),7-(6,30),7-(6,30)]
   148       0.678908       0.678908       0.678908    6[1-(0),6-(1,7),7-(6,30)]
   149       4.593719       4.593719       4.593719    6[1-(0),6-(1,7),7-(6,30)]
   150       3.031207       3.031207       3.031207    6[1-(0),6-(1,7),7-(6,30)]
   151       4.878588       4.878588       4.878588    6[1-(0),6-(1,7),7-(6,30)]
   152       4.283264       4.283264       4.283264    6[1-(0),7-(6,30),7-(6,30)]
   153       0.678908       0.678908       0.678908    6[1-(0),6-(1,7),7-(6,30)]
   154       4.593719       4.593719       4.593719    6[1-(0),6-(1,7),7-(6,30)]
   155       3.031207       3.031207       3.031207    6[1-(0),6-(1,7),7-(6,30)]
   156       4.878588       4.878588       4.878588    6[1-(0),6-(1,7),7-(6,30)]
   157       4.283264       4.283264       4.283264    6[1-(0),7-(6,30),7-(6,30)]
   158       0.678908       0.678908       0.678908    6[1-(0),6-(1,7),7-(6,30)]
   159       4.593719       4.593719       4.593719    6[1-(0),6-(1,7),7-(6,30)]
   160       3.031207       3.031207       3.031207    6[1-(0),6-(1,7),7-(6,30)]
   161       4.878588       4.878588       4.878588    6[1-(0),6-(1,7),7-(6,30)]
   162       4.283264       4.283264       4.283264    6[1-(0),7-(6,30),7-(6,30)]
   163       9.207908       9.207908       9.207908    6[1-(0),6-(1,7),7-(6,30)]
   164      13.122719      13.122719      13.122719    6[1-(0),6-(1,7),7-(6,30)]
   165      11.560207      11.560207      11.560207    6[1-(0),6-(1,7),7-(6,30)]
   166      13.407588      13.407588      13.407588    6[1-(0),6-(1,7),7-(6,30)]
   167      12.812264      12.812264      12.812264    6[1-(0),7-(6,30),7-(6,30)]
   168       9.207908       9.207908       9.207908    6[1-(0),6-(1,7),7-(6,30)]
   169      13.122719      13.122719      13.122719    6[1-(0),6-(1,7),7-(6,30)]
   170      11.560207      11.560207      11.560207    6[1-(0),6-(1,7),7-(6,30)]
   171      13.407588      13.407588      13.407588    6[1-(0),6-(1,7),7-(6,30)]
   172      12.812264      12.812264      12.812264    6[1-(0),7-(6,30),7-(6,30)]
   173       7.850092       7.850092       7.850092    6[1-(0),6-(1,7),7-(6,30)]
   174       3.935281       3.935281       3.935281    6[1-(0),6-(1,7),7-(6,30)]
   175       5.497793       5.497793       5.497793    6[1-(0),6-(1,7),7-(6,30)]
   176       3.650412       3.650412       3.650412    6[1-(0),6-(1,7),7-(6,30)]
   177       4.245736       4.245736       4.245736    6[1-(0),7-(6,30),7-(6,30)]
   178       7.850092       7.850092       7.850092    6[1-(0),6-(1,7),7-(6,30)]
   179       3.935281       3.935281       3.935281    6[1-(0),6-(1,7),7-(6,30)]
   180       5.497793       5.497793       5.497793    6[1-(0),6-(1,7),7-(6,30)]
   181       3.650412       3.650412       3.650412    6[1-(0),6-(1,7),7-(6,30)]
   182       4.245736       4.245736       4.245736    6[1-(0),7-(6,30),7-(6,30)]
   183      16.379092      16.379092      16.379092    6[1-(0),6-(1,7),7-(6,30)]
   184      12.464281      12.464281      12.464281    6[1-(0),6-(1,7),7-(6,30)]
   185      14.026793      14.026793      14.026793    6[1-(0),6-(1,7),7-(6,30)]
   186      12.179412      12.179412      12.179412    6[1-(0),6-(1,7),7-(6,30)]
   187      12.774736      12.774736      12.774736    6[1-(0),7-(6,30),7-(6,30)]
   188      16.379092      16.379092      16.379092    6[1-(0),6-(1,7),7-(6,30)]
   189      12.464281      12.464281      12.464281    6[1-(0),6-(1,7),7-(6,30)]
   190      14.026793      14.026793      14.026793    6[1-(0),6-(1,7),7-(6,30)]
   191      12.179412      12.179412      12.179412    6[1-(0),6-(1,7),7-(6,30)]
   192      12.774736      12.774736      12.774736    6[1-(0),7-(6,30),7-(6,30)]
   193            0.0            0.0            0.0    6[1-(0),7-(6,30),7-(6,30)]
   194            0.0            0.0            0.0    6[1-(0),7-(6,30),7-(6,30)]
   195          8.529          8.529          8.529    6[1-(0),7-(6,30),7-(6,30)]
   196          8.529          8.529          8.529    6[1-(0),7-(6,30),7-(6,30)]
   197          8.529          8.529          8.529    6[1-(0),7-(6,30),7-(6,30)]
   198          8.529          8.529          8.529    6[1-(0),7-(6,30),7-(6,30)]
   199            0.0            0.0            0.0    6[1-(0),7-(6,30),7-(6,30)]
   200            0.0            0.0            0.0    6[1-(0),7-(6,30),7-(6,30)]
   201      14.183727      14.183727      14.183727    6[1-(0),7-(6,30),7-(6,30)]
   202      14.183727      14.183727      14.183727    6[1-(0),7-(6,30),7-(6,30)]
   203       5.654727       5.654727       5.654727    6[1-(0),7-(6,30),7-(6,30)]
   204       5.654727       5.654727       5.654727    6[1-(0),7-(6,30),7-(6,30)]
   205      11.403273      11.403273      11.403273    6[1-(0),7-(6,30),7-(6,30)]
   206      11.403273      11.403273      11.403273    6[1-(0),7-(6,30),7-(6,30)]
   207       2.874273       2.874273       2.874273    6[1-(0),7-(6,30),7-(6,30)]
   208       2.874273       2.874273       2.874273    6[1-(0),7-(6,30),7-(6,30)]
   209      15.937289      15.937289      15.937289    7[6-(1,6),6-(1,7),30-(7,7,7)]
   210      13.624225      13.624225      13.624225    7[6-(1,6),6-(1,7),30-(7,7,7)]
   211      13.653223      13.653223      13.653223    7[6-(1,6),6-(1,7),30-(7,7,7)]
   212      12.875378      12.875378      12.875378    7[6-(1,6),6-(1,7),30-(7,7,7)]
   213      15.937289      15.937289      15.937289    7[6-(1,6),6-(1,7),30-(7,7,7)]
   214      13.624225      13.624225      13.624225    7[6-(1,6),6-(1,7),30-(7,7,7)]
   215      13.653223      13.653223      13.653223    7[6-(1,6),6-(1,7),30-(7,7,7)]
   216      12.875378      12.875378      12.875378    7[6-(1,6),6-(1,7),30-(7,7,7)]
   217       7.408289       7.408289       7.408289    7[6-(1,6),6-(1,7),30-(7,7,7)]
   218       5.095225       5.095225       5.095225    7[6-(1,6),6-(1,7),30-(7,7,7)]
   219       5.124223       5.124223       5.124223    7[6-(1,6),6-(1,7),30-(7,7,7)]
   220       4.346378       4.346378       4.346378    7[6-(1,6),6-(1,7),30-(7,7,7)]
   221       7.408289       7.408289       7.408289    7[6-(1,6),6-(1,7),30-(7,7,7)]
   222       5.095225       5.095225       5.095225    7[6-(1,6),6-(1,7),30-(7,7,7)]
   223       5.124223       5.124223       5.124223    7[6-(1,6),6-(1,7),30-(7,7,7)]
   224       4.346378       4.346378       4.346378    7[6-(1,6),6-(1,7),30-(7,7,7)]
   225       9.649711       9.649711       9.649711    7[6-(1,6),6-(1,7),30-(7,7,7)]
   226      11.962775      11.962775      11.962775    7[6-(1,6),6-(1,7),30-(7,7,7)]
   227      11.933777      11.933777      11.933777    7[6-(1,6),6-(1,7),30-(7,7,7)]
   228      12.711622      12.711622      12.711622    7[6-(1,6),6-(1,7),30-(7,7,7)]
   229       9.649711       9.649711       9.649711    7[6-(1,6),6-(1,7),30-(7,7,7)]
   230      11.962775      11.962775      11.962775    7[6-(1,6),6-(1,7),30-(7,7,7)]
   231      11.933777      11.933777      11.933777    7[6-(1,6),6-(1,7),30-(7,7,7)]
   232      12.711622      12.711622      12.711622    7[6-(1,6),6-(1,7),30-(7,7,7)]
   233       1.120711       1.120711       1.120711    7[6-(1,6),6-(1,7),30-(7,7,7)]
   234       3.433775       3.433775       3.433775    7[6-(1,6),6-(1,7),30-(7,7,7)]
   235       3.404777       3.404777       3.404777    7[6-(1,6),6-(1,7),30-(7,7,7)]
   236       4.182622       4.182622       4.182622    7[6-(1,6),6-(1,7),30-(7,7,7)]
   237       1.120711       1.120711       1.120711    7[6-(1,6),6-(1,7),30-(7,7,7)]
   238       3.433775       3.433775       3.433775    7[6-(1,6),6-(1,7),30-(7,7,7)]
   239       3.404777       3.404777       3.404777    7[6-(1,6),6-(1,7),30-(7,7,7)]
   240       4.182622       4.182622       4.182622    7[6-(1,6),6-(1,7),30-(7,7,7)]
   241       1.120711       1.120711       1.120711    7[6-(1,6),6-(1,7),30-(7,7,7)]
   242       3.433775       3.433775       3.433775    7[6-(1,6),6-(1,7),30-(7,7,7)]
   243       3.404777       3.404777       3.404777    7[6-(1,6),6-(1,7),30-(7,7,7)]
   244       4.182622       4.182622       4.182622    7[6-(1,6),6-(1,7),30-(7,7,7)]
   245       1.120711       1.120711       1.120711    7[6-(1,6),6-(1,7),30-(7,7,7)]
   246       3.433775       3.433775       3.433775    7[6-(1,6),6-(1,7),30-(7,7,7)]
   247       3.404777       3.404777       3.404777    7[6-(1,6),6-(1,7),30-(7,7,7)]
   248       4.182622       4.182622       4.182622    7[6-(1,6),6-(1,7),30-(7,7,7)]
   249       9.649711       9.649711       9.649711    7[6-(1,6),6-(1,7),30-(7,7,7)]
   250      11.962775      11.962775      11.962775    7[6-(1,6),6-(1,7),30-(7,7,7)]
   251      11.933777      11.933777      11.933777    7[6-(1,6),6-(1,7),30-(7,7,7)]
   252      12.711622      12.711622      12.711622    7[6-(1,6),6-(1,7),30-(7,7,7)]
   253       9.649711       9.649711       9.649711    7[6-(1,6),6-(1,7),30-(7,7,7)]
   254      11.962775      11.962775      11.962775    7[6-(1,6),6-(1,7),30-(7,7,7)]
   255      11.933777      11.933777      11.933777    7[6-(1,6),6-(1,7),30-(7,7,7)]
   256      12.711622      12.711622      12.711622    7[6-(1,6),6-(1,7),30-(7,7,7)]
   257       7.408289       7.408289       7.408289    7[6-(1,6),6-(1,7),30-(7,7,7)]
   258       5.095225       5.095225       5.095225    7[6-(1,6),6-(1,7),30-(7,7,7)]
   259       5.124223       5.124223       5.124223    7[6-(1,6),6-(1,7),30-(7,7,7)]
   260       4.346378       4.346378       4.346378    7[6-(1,6),6-(1,7),30-(7,7,7)]
   261       7.408289       7.408289       7.408289    7[6-(1,6),6-(1,7),30-(7,7,7)]
   262       5.095225       5.095225       5.095225    7[6-(1,6),6-(1,7),30-(7,7,7)]
   263       5.124223       5.124223       5.124223    7[6-(1,6),6-(1,7),30-(7,7,7)]
   264       4.346378       4.346378       4.346378    7[6-(1,6),6-(1,7),30-(7,7,7)]
   265      15.937289      15.937289      15.937289    7[6-(1,6),6-(1,7),30-(7,7,7)]
   266      13.624225      13.624225      13.624225    7[6-(1,6),6-(1,7),30-(7,7,7)]
   267      13.653223      13.653223      13.653223    7[6-(1,6),6-(1,7),30-(7,7,7)]
   268      12.875378      12.875378      12.875378    7[6-(1,6),6-(1,7),30-(7,7,7)]
   269      15.937289      15.937289      15.937289    7[6-(1,6),6-(1,7),30-(7,7,7)]
   270      13.624225      13.624225      13.624225    7[6-(1,6),6-(1,7),30-(7,7,7)]
   271      13.653223      13.653223      13.653223    7[6-(1,6),6-(1,7),30-(7,7,7)]
   272      12.875378      12.875378      12.875378    7[6-(1,6),6-(1,7),30-(7,7,7)]
