# Supplementary material for: A collection of forcefield precursors for metal–organic frameworks
Source: RSC Adv. 2019 Nov 13;9(63):36492–507. doi: 10.1039/c9ra07327b (PMC9075174; doi:10.1039/c9ra07327b)
Supplement: RA-009-C9RA07327B-s990 [file RA-009-C9RA07327B-s990.txt]

HIFWAV_clean

9.609700    0.000000    0.000000
0.000000    24.359000    0.000000
0.000000    -0.767862    24.792112

     1       9.294021       9.294021       9.294021    30[7-(6,6),7-(6,6),7-(6,6),7-(6,6)]
     2        7.12271        7.12271        7.12271    30[7-(6,6),7-(6,6),7-(6,6),7-(6,6)]
     3       2.271349       2.271349       2.271349    30[7-(6,6),7-(6,6),7-(6,6),7-(6,6)]
     4       3.151982       3.151982       3.151982    30[7-(6,6),7-(6,6),7-(6,6),7-(6,6)]
     5        4.23019        4.23019        4.23019    30[7-(6,6),7-(6,6),7-(6,6),7-(6,6)]
     6       4.489171       4.489171       4.489171    30[7-(6,6),7-(6,6),7-(6,6),7-(6,6)]
     7        2.31786        2.31786        2.31786    30[7-(6,6),7-(6,6),7-(6,6),7-(6,6)]
     8       7.076199       7.076199       7.076199    30[7-(6,6),7-(6,6),7-(6,6),7-(6,6)]
     9       7.956832       7.956832       7.956832    30[7-(6,6),7-(6,6),7-(6,6),7-(6,6)]
    10        9.03504        9.03504        9.03504    30[7-(6,6),7-(6,6),7-(6,6),7-(6,6)]
    11       0.315679       0.315679       0.315679    30[7-(6,6),7-(6,6),7-(6,6),7-(6,6)]
    12        2.48699        2.48699        2.48699    30[7-(6,6),7-(6,6),7-(6,6),7-(6,6)]
    13       7.338351       7.338351       7.338351    30[7-(6,6),7-(6,6),7-(6,6),7-(6,6)]
    14       6.457718       6.457718       6.457718    30[7-(6,6),7-(6,6),7-(6,6),7-(6,6)]
    15        5.37951        5.37951        5.37951    30[7-(6,6),7-(6,6),7-(6,6),7-(6,6)]
    16       5.120529       5.120529       5.120529    30[7-(6,6),7-(6,6),7-(6,6),7-(6,6)]
    17        7.29184        7.29184        7.29184    30[7-(6,6),7-(6,6),7-(6,6),7-(6,6)]
    18       2.533501       2.533501       2.533501    30[7-(6,6),7-(6,6),7-(6,6),7-(6,6)]
    19       1.652868       1.652868       1.652868    30[7-(6,6),7-(6,6),7-(6,6),7-(6,6)]
    20        0.57466        0.57466        0.57466    30[7-(6,6),7-(6,6),7-(6,6),7-(6,6)]
    21       1.711488       1.711488       1.711488    1[6-(7,7)]
    22       2.117978       2.117978       2.117978    1[6-(6,7)]
    23       4.114874       4.114874       4.114874    1[6-(6,7)]
    24       8.914919       8.914919       8.914919    1[6-(7,7)]
    25       7.136163       7.136163       7.136163    1[6-(6,7)]
    26       6.311651       6.311651       6.311651    1[6-(6,7)]
    27       4.188868       4.188868       4.188868    1[6-(7,7)]
    28       6.826731       6.826731       6.826731    1[6-(6,7)]
    29       4.843289       4.843289       4.843289    1[6-(6,7)]
    30       9.172459       9.172459       9.172459    1[6-(7,7)]
    31       1.827765       1.827765       1.827765    1[6-(6,7)]
    32       9.476125       9.476125       9.476125    1[6-(6,7)]
    33       5.155604       5.155604       5.155604    1[6-(7,7)]
    34       4.740465       4.740465       4.740465    1[6-(6,7)]
    35       6.413514       6.413514       6.413514    1[6-(6,7)]
    36       3.404717       3.404717       3.404717    1[6-(7,7)]
    37       1.283856       1.283856       1.283856    1[6-(6,7)]
    38       1.514489       1.514489       1.514489    1[6-(6,7)]
    39       2.103563       2.103563       2.103563    1[6-(7,7)]
    40       9.542432       9.542432       9.542432    1[6-(6,7)]
    41       8.062538       8.062538       8.062538    1[6-(6,7)]
    42        2.90309        2.90309        2.90309    1[6-(7,7)]
    43       5.526538       5.526538       5.526538    1[6-(6,7)]
    44       6.004141       6.004141       6.004141    1[6-(6,7)]
    45       1.374187       1.374187       1.374187    1[6-(7,7)]
    46       1.976715       1.976715       1.976715    1[6-(6,7)]
    47       3.923641       3.923641       3.923641    1[6-(6,7)]
    48       5.905161       5.905161       5.905161    1[6-(7,7)]
    49       6.423123       6.423123       6.423123    1[6-(6,7)]
    50       7.013159       7.013159       7.013159    1[6-(6,7)]
    51       6.516338       6.516338       6.516338    1[6-(7,7)]
    52       6.922828       6.922828       6.922828    1[6-(6,7)]
    53       8.919724       8.919724       8.919724    1[6-(6,7)]
    54       4.110069       4.110069       4.110069    1[6-(7,7)]
    55       2.331313       2.331313       2.331313    1[6-(6,7)]
    56       1.506801       1.506801       1.506801    1[6-(6,7)]
    57       8.993718       8.993718       8.993718    1[6-(7,7)]
    58       2.021881       2.021881       2.021881    1[6-(6,7)]
    59       0.038439       0.038439       0.038439    1[6-(6,7)]
    60       4.367609       4.367609       4.367609    1[6-(7,7)]
    61       6.632615       6.632615       6.632615    1[6-(6,7)]
    62       4.671275       4.671275       4.671275    1[6-(6,7)]
    63       0.350754       0.350754       0.350754    1[6-(7,7)]
    64       9.545315       9.545315       9.545315    1[6-(6,7)]
    65       1.608664       1.608664       1.608664    1[6-(6,7)]
    66       8.209567       8.209567       8.209567    1[6-(7,7)]
    67       6.088706       6.088706       6.088706    1[6-(6,7)]
    68       6.319339       6.319339       6.319339    1[6-(6,7)]
    69       6.908413       6.908413       6.908413    1[6-(7,7)]
    70       4.737582       4.737582       4.737582    1[6-(6,7)]
    71       3.257688       3.257688       3.257688    1[6-(6,7)]
    72        7.70794        7.70794        7.70794    1[6-(7,7)]
    73       0.721688       0.721688       0.721688    1[6-(6,7)]
    74       1.199291       1.199291       1.199291    1[6-(6,7)]
    75       6.179037       6.179037       6.179037    1[6-(7,7)]
    76       6.781565       6.781565       6.781565    1[6-(6,7)]
    77       8.728491       8.728491       8.728491    1[6-(6,7)]
    78       1.100311       1.100311       1.100311    1[6-(7,7)]
    79       1.618273       1.618273       1.618273    1[6-(6,7)]
    80       2.208309       2.208309       2.208309    1[6-(6,7)]
    81       7.898212       7.898212       7.898212    1[6-(7,7)]
    82       7.491722       7.491722       7.491722    1[6-(6,7)]
    83       5.494826       5.494826       5.494826    1[6-(6,7)]
    84       0.694781       0.694781       0.694781    1[6-(7,7)]
    85       2.473537       2.473537       2.473537    1[6-(6,7)]
    86       3.298049       3.298049       3.298049    1[6-(6,7)]
    87       5.420832       5.420832       5.420832    1[6-(7,7)]
    88       2.782969       2.782969       2.782969    1[6-(6,7)]
    89       4.766411       4.766411       4.766411    1[6-(6,7)]
    90       0.437241       0.437241       0.437241    1[6-(7,7)]
    91       7.781935       7.781935       7.781935    1[6-(6,7)]
    92       0.133575       0.133575       0.133575    1[6-(6,7)]
    93       4.454096       4.454096       4.454096    1[6-(7,7)]
    94       4.869235       4.869235       4.869235    1[6-(6,7)]
    95       3.196186       3.196186       3.196186    1[6-(6,7)]
    96       6.204983       6.204983       6.204983    1[6-(7,7)]
    97       8.325844       8.325844       8.325844    1[6-(6,7)]
    98       8.095211       8.095211       8.095211    1[6-(6,7)]
    99       7.506137       7.506137       7.506137    1[6-(7,7)]
   100       0.067268       0.067268       0.067268    1[6-(6,7)]
   101       1.547162       1.547162       1.547162    1[6-(6,7)]
   102        6.70661        6.70661        6.70661    1[6-(7,7)]
   103       4.083162       4.083162       4.083162    1[6-(6,7)]
   104       3.605559       3.605559       3.605559    1[6-(6,7)]
   105       8.235513       8.235513       8.235513    1[6-(7,7)]
   106       7.632985       7.632985       7.632985    1[6-(6,7)]
   107       5.686059       5.686059       5.686059    1[6-(6,7)]
   108       3.704539       3.704539       3.704539    1[6-(7,7)]
   109       3.186577       3.186577       3.186577    1[6-(6,7)]
   110       2.596541       2.596541       2.596541    1[6-(6,7)]
   111       3.093362       3.093362       3.093362    1[6-(7,7)]
   112       2.686872       2.686872       2.686872    1[6-(6,7)]
   113       0.689976       0.689976       0.689976    1[6-(6,7)]
   114       5.499631       5.499631       5.499631    1[6-(7,7)]
   115       7.278387       7.278387       7.278387    1[6-(6,7)]
   116       8.102899       8.102899       8.102899    1[6-(6,7)]
   117       0.615982       0.615982       0.615982    1[6-(7,7)]
   118       7.587819       7.587819       7.587819    1[6-(6,7)]
   119       9.571261       9.571261       9.571261    1[6-(6,7)]
   120       5.242091       5.242091       5.242091    1[6-(7,7)]
   121       2.977085       2.977085       2.977085    1[6-(6,7)]
   122       4.938425       4.938425       4.938425    1[6-(6,7)]
   123       9.258946       9.258946       9.258946    1[6-(7,7)]
   124       0.064385       0.064385       0.064385    1[6-(6,7)]
   125       8.001036       8.001036       8.001036    1[6-(6,7)]
   126       1.400133       1.400133       1.400133    1[6-(7,7)]
   127       3.520994       3.520994       3.520994    1[6-(6,7)]
   128       3.290361       3.290361       3.290361    1[6-(6,7)]
   129       2.701287       2.701287       2.701287    1[6-(7,7)]
   130       4.872118       4.872118       4.872118    1[6-(6,7)]
   131       6.352012       6.352012       6.352012    1[6-(6,7)]
   132        1.90176        1.90176        1.90176    1[6-(7,7)]
   133       8.888012       8.888012       8.888012    1[6-(6,7)]
   134       8.410409       8.410409       8.410409    1[6-(6,7)]
   135       3.430663       3.430663       3.430663    1[6-(7,7)]
   136       2.828135       2.828135       2.828135    1[6-(6,7)]
   137       0.881209       0.881209       0.881209    1[6-(6,7)]
   138       8.509389       8.509389       8.509389    1[6-(7,7)]
   139       7.991427       7.991427       7.991427    1[6-(6,7)]
   140       7.401391       7.401391       7.401391    1[6-(6,7)]
   141        2.07089        2.07089        2.07089    6[1-(0),7-(6,30),7-(6,30)]
   142       2.281343       2.281343       2.281343    6[1-(0),6-(1,7),7-(6,30)]
   143       3.383575       3.383575       3.383575    6[1-(0),6-(1,7),7-(6,30)]
   144       8.357556       8.357556       8.357556    6[1-(0),7-(6,30),7-(6,30)]
   145       7.433103       7.433103       7.433103    6[1-(0),6-(1,7),7-(6,30)]
   146       6.957423       6.957423       6.957423    6[1-(0),6-(1,7),7-(6,30)]
   147       4.617461       4.617461       4.617461    6[1-(0),7-(6,30),7-(6,30)]
   148       6.050267       6.050267       6.050267    6[1-(0),6-(1,7),7-(6,30)]
   149       4.954761       4.954761       4.954761    6[1-(0),6-(1,7),7-(6,30)]
   150       9.497267       9.497267       9.497267    6[1-(0),7-(6,30),7-(6,30)]
   151       1.130101       1.130101       1.130101    6[1-(0),6-(1,7),7-(6,30)]
   152       0.042283       0.042283       0.042283    6[1-(0),6-(1,7),7-(6,30)]
   153       5.258428       5.258428       5.258428    6[1-(0),7-(6,30),7-(6,30)]
   154       5.029717       5.029717       5.029717    6[1-(0),6-(1,7),7-(6,30)]
   155       5.957053       5.957053       5.957053    6[1-(0),6-(1,7),7-(6,30)]
   156        2.90309        2.90309        2.90309    6[1-(0),7-(6,30),7-(6,30)]
   157       1.747043       1.747043       1.747043    6[1-(0),6-(1,7),7-(6,30)]
   158       1.874852       1.874852       1.874852    6[1-(0),6-(1,7),7-(6,30)]
   159       1.372265       1.372265       1.372265    6[1-(0),7-(6,30),7-(6,30)]
   160       0.202765       0.202765       0.202765    6[1-(0),6-(1,7),7-(6,30)]
   161       8.987952       8.987952       8.987952    6[1-(0),6-(1,7),7-(6,30)]
   162       3.615169       3.615169       3.615169    6[1-(0),7-(6,30),7-(6,30)]
   163       5.041249       5.041249       5.041249    6[1-(0),6-(1,7),7-(6,30)]
   164       5.309359       5.309359       5.309359    6[1-(0),6-(1,7),7-(6,30)]
   165       1.770107       1.770107       1.770107    6[1-(0),7-(6,30),7-(6,30)]
   166       2.082422       2.082422       2.082422    6[1-(0),6-(1,7),7-(6,30)]
   167       3.169279       3.169279       3.169279    6[1-(0),6-(1,7),7-(6,30)]
   168       6.091589       6.091589       6.091589    6[1-(0),7-(6,30),7-(6,30)]
   169       6.371231       6.371231       6.371231    6[1-(0),6-(1,7),7-(6,30)]
   170       6.705649       6.705649       6.705649    6[1-(0),6-(1,7),7-(6,30)]
   171        6.87574        6.87574        6.87574    6[1-(0),7-(6,30),7-(6,30)]
   172       7.086193       7.086193       7.086193    6[1-(0),6-(1,7),7-(6,30)]
   173       8.188425       8.188425       8.188425    6[1-(0),6-(1,7),7-(6,30)]
   174       3.552706       3.552706       3.552706    6[1-(0),7-(6,30),7-(6,30)]
   175       2.628253       2.628253       2.628253    6[1-(0),6-(1,7),7-(6,30)]
   176       2.152573       2.152573       2.152573    6[1-(0),6-(1,7),7-(6,30)]
   177       9.422311       9.422311       9.422311    6[1-(0),7-(6,30),7-(6,30)]
   178       1.245417       1.245417       1.245417    6[1-(0),6-(1,7),7-(6,30)]
   179       0.149911       0.149911       0.149911    6[1-(0),6-(1,7),7-(6,30)]
   180       4.692417       4.692417       4.692417    6[1-(0),7-(6,30),7-(6,30)]
   181       5.934951       5.934951       5.934951    6[1-(0),6-(1,7),7-(6,30)]
   182       4.847133       4.847133       4.847133    6[1-(0),6-(1,7),7-(6,30)]
   183       0.453578       0.453578       0.453578    6[1-(0),7-(6,30),7-(6,30)]
   184       0.224867       0.224867       0.224867    6[1-(0),6-(1,7),7-(6,30)]
   185       1.152203       1.152203       1.152203    6[1-(0),6-(1,7),7-(6,30)]
   186        7.70794        7.70794        7.70794    6[1-(0),7-(6,30),7-(6,30)]
   187       6.551893       6.551893       6.551893    6[1-(0),6-(1,7),7-(6,30)]
   188       6.679702       6.679702       6.679702    6[1-(0),6-(1,7),7-(6,30)]
   189       6.177115       6.177115       6.177115    6[1-(0),7-(6,30),7-(6,30)]
   190       5.007615       5.007615       5.007615    6[1-(0),6-(1,7),7-(6,30)]
   191       4.183102       4.183102       4.183102    6[1-(0),6-(1,7),7-(6,30)]
   192       8.420019       8.420019       8.420019    6[1-(0),7-(6,30),7-(6,30)]
   193       0.236399       0.236399       0.236399    6[1-(0),6-(1,7),7-(6,30)]
   194       0.504509       0.504509       0.504509    6[1-(0),6-(1,7),7-(6,30)]
   195       6.574957       6.574957       6.574957    6[1-(0),7-(6,30),7-(6,30)]
   196       6.887272       6.887272       6.887272    6[1-(0),6-(1,7),7-(6,30)]
   197       7.974129       7.974129       7.974129    6[1-(0),6-(1,7),7-(6,30)]
   198       1.286739       1.286739       1.286739    6[1-(0),7-(6,30),7-(6,30)]
   199       1.566381       1.566381       1.566381    6[1-(0),6-(1,7),7-(6,30)]
   200       1.900799       1.900799       1.900799    6[1-(0),6-(1,7),7-(6,30)]
   201        7.53881        7.53881        7.53881    6[1-(0),7-(6,30),7-(6,30)]
   202       7.328357       7.328357       7.328357    6[1-(0),6-(1,7),7-(6,30)]
   203       6.226125       6.226125       6.226125    6[1-(0),6-(1,7),7-(6,30)]
   204       1.252144       1.252144       1.252144    6[1-(0),7-(6,30),7-(6,30)]
   205       2.176597       2.176597       2.176597    6[1-(0),6-(1,7),7-(6,30)]
   206       2.652277       2.652277       2.652277    6[1-(0),6-(1,7),7-(6,30)]
   207       4.992239       4.992239       4.992239    6[1-(0),7-(6,30),7-(6,30)]
   208       3.559433       3.559433       3.559433    6[1-(0),6-(1,7),7-(6,30)]
   209       4.654939       4.654939       4.654939    6[1-(0),6-(1,7),7-(6,30)]
   210       0.112433       0.112433       0.112433    6[1-(0),7-(6,30),7-(6,30)]
   211       8.479599       8.479599       8.479599    6[1-(0),6-(1,7),7-(6,30)]
   212       9.567417       9.567417       9.567417    6[1-(0),6-(1,7),7-(6,30)]
   213       4.351272       4.351272       4.351272    6[1-(0),7-(6,30),7-(6,30)]
   214       4.579983       4.579983       4.579983    6[1-(0),6-(1,7),7-(6,30)]
   215       3.652647       3.652647       3.652647    6[1-(0),6-(1,7),7-(6,30)]
   216        6.70661        6.70661        6.70661    6[1-(0),7-(6,30),7-(6,30)]
   217       7.862657       7.862657       7.862657    6[1-(0),6-(1,7),7-(6,30)]
   218       7.734848       7.734848       7.734848    6[1-(0),6-(1,7),7-(6,30)]
   219       8.237435       8.237435       8.237435    6[1-(0),7-(6,30),7-(6,30)]
   220       9.406935       9.406935       9.406935    6[1-(0),6-(1,7),7-(6,30)]
   221       0.621748       0.621748       0.621748    6[1-(0),6-(1,7),7-(6,30)]
   222       5.994531       5.994531       5.994531    6[1-(0),7-(6,30),7-(6,30)]
   223       4.568451       4.568451       4.568451    6[1-(0),6-(1,7),7-(6,30)]
   224       4.300341       4.300341       4.300341    6[1-(0),6-(1,7),7-(6,30)]
   225       7.839593       7.839593       7.839593    6[1-(0),7-(6,30),7-(6,30)]
   226       7.527278       7.527278       7.527278    6[1-(0),6-(1,7),7-(6,30)]
   227       6.440421       6.440421       6.440421    6[1-(0),6-(1,7),7-(6,30)]
   228       3.518111       3.518111       3.518111    6[1-(0),7-(6,30),7-(6,30)]
   229       3.238469       3.238469       3.238469    6[1-(0),6-(1,7),7-(6,30)]
   230       2.904051       2.904051       2.904051    6[1-(0),6-(1,7),7-(6,30)]
   231        2.73396        2.73396        2.73396    6[1-(0),7-(6,30),7-(6,30)]
   232       2.523507       2.523507       2.523507    6[1-(0),6-(1,7),7-(6,30)]
   233       1.421275       1.421275       1.421275    6[1-(0),6-(1,7),7-(6,30)]
   234       6.056994       6.056994       6.056994    6[1-(0),7-(6,30),7-(6,30)]
   235       6.981447       6.981447       6.981447    6[1-(0),6-(1,7),7-(6,30)]
   236       7.457127       7.457127       7.457127    6[1-(0),6-(1,7),7-(6,30)]
   237       0.187389       0.187389       0.187389    6[1-(0),7-(6,30),7-(6,30)]
   238       8.364283       8.364283       8.364283    6[1-(0),6-(1,7),7-(6,30)]
   239       9.459789       9.459789       9.459789    6[1-(0),6-(1,7),7-(6,30)]
   240       4.917283       4.917283       4.917283    6[1-(0),7-(6,30),7-(6,30)]
   241       3.674749       3.674749       3.674749    6[1-(0),6-(1,7),7-(6,30)]
   242       4.762567       4.762567       4.762567    6[1-(0),6-(1,7),7-(6,30)]
   243       9.156122       9.156122       9.156122    6[1-(0),7-(6,30),7-(6,30)]
   244       9.384833       9.384833       9.384833    6[1-(0),6-(1,7),7-(6,30)]
   245       8.457497       8.457497       8.457497    6[1-(0),6-(1,7),7-(6,30)]
   246        1.90176        1.90176        1.90176    6[1-(0),7-(6,30),7-(6,30)]
   247       3.057807       3.057807       3.057807    6[1-(0),6-(1,7),7-(6,30)]
   248       2.929998       2.929998       2.929998    6[1-(0),6-(1,7),7-(6,30)]
   249       3.432585       3.432585       3.432585    6[1-(0),7-(6,30),7-(6,30)]
   250       4.602085       4.602085       4.602085    6[1-(0),6-(1,7),7-(6,30)]
   251       5.426598       5.426598       5.426598    6[1-(0),6-(1,7),7-(6,30)]
   252       1.189681       1.189681       1.189681    6[1-(0),7-(6,30),7-(6,30)]
   253       9.373301       9.373301       9.373301    6[1-(0),6-(1,7),7-(6,30)]
   254       9.105191       9.105191       9.105191    6[1-(0),6-(1,7),7-(6,30)]
   255       3.034743       3.034743       3.034743    6[1-(0),7-(6,30),7-(6,30)]
   256       2.722428       2.722428       2.722428    6[1-(0),6-(1,7),7-(6,30)]
   257       1.635571       1.635571       1.635571    6[1-(0),6-(1,7),7-(6,30)]
   258       8.322961       8.322961       8.322961    6[1-(0),7-(6,30),7-(6,30)]
   259       8.043319       8.043319       8.043319    6[1-(0),6-(1,7),7-(6,30)]
   260       7.708901       7.708901       7.708901    6[1-(0),6-(1,7),7-(6,30)]
   261       1.438572       1.438572       1.438572    7[6-(1,6),6-(1,7),30-(7,7,7)]
   262       3.263454       3.263454       3.263454    7[6-(1,6),6-(1,7),30-(7,7,7)]
   263       8.372932       8.372932       8.372932    7[6-(1,6),6-(1,7),30-(7,7,7)]
   264        7.53881        7.53881        7.53881    7[6-(1,6),6-(1,7),30-(7,7,7)]
   265       5.837893       5.837893       5.837893    7[6-(1,6),6-(1,7),30-(7,7,7)]
   266       4.044723       4.044723       4.044723    7[6-(1,6),6-(1,7),30-(7,7,7)]
   267       8.840924       8.840924       8.840924    7[6-(1,6),6-(1,7),30-(7,7,7)]
   268       1.040731       1.040731       1.040731    7[6-(1,6),6-(1,7),30-(7,7,7)]
   269       6.117535       6.117535       6.117535    7[6-(1,6),6-(1,7),30-(7,7,7)]
   270        4.54731        4.54731        4.54731    7[6-(1,6),6-(1,7),30-(7,7,7)]
   271       2.388971       2.388971       2.388971    7[6-(1,6),6-(1,7),30-(7,7,7)]
   272       2.638824       2.638824       2.638824    7[6-(1,6),6-(1,7),30-(7,7,7)]
   273       1.482777       1.482777       1.482777    7[6-(1,6),6-(1,7),30-(7,7,7)]
   274       0.124926       0.124926       0.124926    7[6-(1,6),6-(1,7),30-(7,7,7)]
   275       3.964001       3.964001       3.964001    7[6-(1,6),6-(1,7),30-(7,7,7)]
   276       4.387789       4.387789       4.387789    7[6-(1,6),6-(1,7),30-(7,7,7)]
   277       2.947295       2.947295       2.947295    7[6-(1,6),6-(1,7),30-(7,7,7)]
   278       1.187759       1.187759       1.187759    7[6-(1,6),6-(1,7),30-(7,7,7)]
   279       5.965702       5.965702       5.965702    7[6-(1,6),6-(1,7),30-(7,7,7)]
   280        6.49904        6.49904        6.49904    7[6-(1,6),6-(1,7),30-(7,7,7)]
   281       6.243422       6.243422       6.243422    7[6-(1,6),6-(1,7),30-(7,7,7)]
   282       8.068304       8.068304       8.068304    7[6-(1,6),6-(1,7),30-(7,7,7)]
   283       3.568082       3.568082       3.568082    7[6-(1,6),6-(1,7),30-(7,7,7)]
   284        2.73396        2.73396        2.73396    7[6-(1,6),6-(1,7),30-(7,7,7)]
   285       1.033043       1.033043       1.033043    7[6-(1,6),6-(1,7),30-(7,7,7)]
   286       8.849573       8.849573       8.849573    7[6-(1,6),6-(1,7),30-(7,7,7)]
   287       4.036074       4.036074       4.036074    7[6-(1,6),6-(1,7),30-(7,7,7)]
   288       5.845581       5.845581       5.845581    7[6-(1,6),6-(1,7),30-(7,7,7)]
   289       1.312685       1.312685       1.312685    7[6-(1,6),6-(1,7),30-(7,7,7)]
   290        9.35216        9.35216        9.35216    7[6-(1,6),6-(1,7),30-(7,7,7)]
   291       7.193821       7.193821       7.193821    7[6-(1,6),6-(1,7),30-(7,7,7)]
   292       7.443674       7.443674       7.443674    7[6-(1,6),6-(1,7),30-(7,7,7)]
   293       6.287627       6.287627       6.287627    7[6-(1,6),6-(1,7),30-(7,7,7)]
   294       4.929776       4.929776       4.929776    7[6-(1,6),6-(1,7),30-(7,7,7)]
   295       8.768851       8.768851       8.768851    7[6-(1,6),6-(1,7),30-(7,7,7)]
   296       9.192639       9.192639       9.192639    7[6-(1,6),6-(1,7),30-(7,7,7)]
   297       7.752145       7.752145       7.752145    7[6-(1,6),6-(1,7),30-(7,7,7)]
   298       5.992609       5.992609       5.992609    7[6-(1,6),6-(1,7),30-(7,7,7)]
   299       1.160852       1.160852       1.160852    7[6-(1,6),6-(1,7),30-(7,7,7)]
   300        1.69419        1.69419        1.69419    7[6-(1,6),6-(1,7),30-(7,7,7)]
   301       8.171128       8.171128       8.171128    7[6-(1,6),6-(1,7),30-(7,7,7)]
   302       6.346246       6.346246       6.346246    7[6-(1,6),6-(1,7),30-(7,7,7)]
   303       1.236768       1.236768       1.236768    7[6-(1,6),6-(1,7),30-(7,7,7)]
   304        2.07089        2.07089        2.07089    7[6-(1,6),6-(1,7),30-(7,7,7)]
   305       3.771807       3.771807       3.771807    7[6-(1,6),6-(1,7),30-(7,7,7)]
   306       5.564977       5.564977       5.564977    7[6-(1,6),6-(1,7),30-(7,7,7)]
   307       0.768776       0.768776       0.768776    7[6-(1,6),6-(1,7),30-(7,7,7)]
   308       8.568969       8.568969       8.568969    7[6-(1,6),6-(1,7),30-(7,7,7)]
   309       3.492165       3.492165       3.492165    7[6-(1,6),6-(1,7),30-(7,7,7)]
   310        5.06239        5.06239        5.06239    7[6-(1,6),6-(1,7),30-(7,7,7)]
   311       7.220729       7.220729       7.220729    7[6-(1,6),6-(1,7),30-(7,7,7)]
   312       6.970876       6.970876       6.970876    7[6-(1,6),6-(1,7),30-(7,7,7)]
   313       8.126923       8.126923       8.126923    7[6-(1,6),6-(1,7),30-(7,7,7)]
   314       9.484774       9.484774       9.484774    7[6-(1,6),6-(1,7),30-(7,7,7)]
   315       5.645699       5.645699       5.645699    7[6-(1,6),6-(1,7),30-(7,7,7)]
   316       5.221911       5.221911       5.221911    7[6-(1,6),6-(1,7),30-(7,7,7)]
   317       6.662405       6.662405       6.662405    7[6-(1,6),6-(1,7),30-(7,7,7)]
   318       8.421941       8.421941       8.421941    7[6-(1,6),6-(1,7),30-(7,7,7)]
   319       3.643998       3.643998       3.643998    7[6-(1,6),6-(1,7),30-(7,7,7)]
   320        3.11066        3.11066        3.11066    7[6-(1,6),6-(1,7),30-(7,7,7)]
   321       3.366278       3.366278       3.366278    7[6-(1,6),6-(1,7),30-(7,7,7)]
   322       1.541396       1.541396       1.541396    7[6-(1,6),6-(1,7),30-(7,7,7)]
   323       6.041618       6.041618       6.041618    7[6-(1,6),6-(1,7),30-(7,7,7)]
   324        6.87574        6.87574        6.87574    7[6-(1,6),6-(1,7),30-(7,7,7)]
   325       8.576657       8.576657       8.576657    7[6-(1,6),6-(1,7),30-(7,7,7)]
   326       0.760127       0.760127       0.760127    7[6-(1,6),6-(1,7),30-(7,7,7)]
   327       5.573626       5.573626       5.573626    7[6-(1,6),6-(1,7),30-(7,7,7)]
   328       3.764119       3.764119       3.764119    7[6-(1,6),6-(1,7),30-(7,7,7)]
   329       8.297015       8.297015       8.297015    7[6-(1,6),6-(1,7),30-(7,7,7)]
   330        0.25754        0.25754        0.25754    7[6-(1,6),6-(1,7),30-(7,7,7)]
   331       2.415879       2.415879       2.415879    7[6-(1,6),6-(1,7),30-(7,7,7)]
   332       2.166026       2.166026       2.166026    7[6-(1,6),6-(1,7),30-(7,7,7)]
   333       3.322073       3.322073       3.322073    7[6-(1,6),6-(1,7),30-(7,7,7)]
   334       4.679924       4.679924       4.679924    7[6-(1,6),6-(1,7),30-(7,7,7)]
   335       0.840849       0.840849       0.840849    7[6-(1,6),6-(1,7),30-(7,7,7)]
   336       0.417061       0.417061       0.417061    7[6-(1,6),6-(1,7),30-(7,7,7)]
   337       1.857555       1.857555       1.857555    7[6-(1,6),6-(1,7),30-(7,7,7)]
   338       3.617091       3.617091       3.617091    7[6-(1,6),6-(1,7),30-(7,7,7)]
   339       8.448848       8.448848       8.448848    7[6-(1,6),6-(1,7),30-(7,7,7)]
   340        7.91551        7.91551        7.91551    7[6-(1,6),6-(1,7),30-(7,7,7)]
