# Supplementary material for: A collection of forcefield precursors for metal–organic frameworks
Source: RSC Adv. 2019 Nov 13;9(63):36492–507. doi: 10.1039/c9ra07327b (PMC9075174; doi:10.1039/c9ra07327b)
Supplement: RA-009-C9RA07327B-s991 [file RA-009-C9RA07327B-s991.txt]

HIFZAY_charged

12.086100    0.000000    0.000000
0.000000    14.655500    0.000000
-5.226733    0.000000    20.924380

     1       6.127388       6.127388       6.127388    29[7-(6,7),7-(6,7),7-(6,7),7-(6,7)]
     2      -1.881387      -1.881387      -1.881387    29[7-(6,7),7-(6,7),7-(6,7),7-(6,7)]
     3       0.731979       0.731979       0.731979    29[7-(6,7),7-(6,7),7-(6,7),7-(6,7)]
     4       8.740754       8.740754       8.740754    29[7-(6,7),7-(6,7),7-(6,7),7-(6,7)]
     5      -2.613367      -2.613367      -2.613367    29[7-(6,7),7-(6,7),7-(6,7),7-(6,7)]
     6            0.0            0.0            0.0    29[7-(6,7),7-(6,7),7-(6,7),7-(6,7)]
     7      -1.463622      -1.463622      -1.463622    1[6-(6,7)]
     8      -2.033923      -2.033923      -2.033923    1[6-(6,6)]
     9       6.829021       6.829021       6.829021    1[6-(6,7)]
    10       6.446711       6.446711       6.446711    1[6-(6,7)]
    11       5.762842       5.762842       5.762842    1[6-(6,6)]
    12       8.054167       8.054167       8.054167    1[6-(6,7)]
    13       3.756925       3.756925       3.756925    1[6-(6,7)]
    14       4.500673       4.500673       4.500673    1[6-(6,6)]
    15       2.189062       2.189062       2.189062    1[6-(6,7)]
    16       5.107263       5.107263       5.107263    1[6-(6,7)]
    17       4.543365       4.543365       4.543365    1[6-(6,6)]
    18       5.309985       5.309985       5.309985    1[6-(6,7)]
    19       5.074362       5.074362       5.074362    1[6-(6,7)]
    20       5.927608       5.927608       5.927608    1[6-(6,6)]
    21      -2.585163      -2.585163      -2.585163    1[6-(6,7)]
    22       7.604603       7.604603       7.604603    1[6-(6,7)]
    23      -1.319998      -1.319998      -1.319998    1[6-(6,6)]
    24       9.983721       9.983721       9.983721    1[6-(6,7)]
    25       5.709622       5.709622       5.709622    1[6-(6,7)]
    26       6.279923       6.279923       6.279923    1[6-(6,6)]
    27       -2.58302       -2.58302       -2.58302    1[6-(6,7)]
    28       3.026023       3.026023       3.026023    1[6-(6,7)]
    29       3.709892       3.709892       3.709892    1[6-(6,6)]
    30       1.418567       1.418567       1.418567    1[6-(6,7)]
    31       5.715808       5.715808       5.715808    1[6-(6,7)]
    32        4.97206        4.97206        4.97206    1[6-(6,6)]
    33       7.283672       7.283672       7.283672    1[6-(6,7)]
    34       4.365471       4.365471       4.365471    1[6-(6,7)]
    35       4.929368       4.929368       4.929368    1[6-(6,6)]
    36       4.162749       4.162749       4.162749    1[6-(6,7)]
    37      -0.828361      -0.828361      -0.828361    1[6-(6,7)]
    38      -1.681608      -1.681608      -1.681608    1[6-(6,6)]
    39       6.831164       6.831164       6.831164    1[6-(6,7)]
    40      -3.358603      -3.358603      -3.358603    1[6-(6,7)]
    41      10.792732      10.792732      10.792732    1[6-(6,6)]
    42      -0.510988      -0.510988      -0.510988    1[6-(6,7)]
    43       8.322989       8.322989       8.322989    1[6-(6,7)]
    44        8.89329        8.89329        8.89329    1[6-(6,6)]
    45       0.030346       0.030346       0.030346    1[6-(6,7)]
    46       0.412656       0.412656       0.412656    1[6-(6,7)]
    47       1.096525       1.096525       1.096525    1[6-(6,6)]
    48        -1.1948        -1.1948        -1.1948    1[6-(6,7)]
    49       3.102442       3.102442       3.102442    1[6-(6,7)]
    50       2.358694       2.358694       2.358694    1[6-(6,6)]
    51       4.670305       4.670305       4.670305    1[6-(6,7)]
    52       1.752104       1.752104       1.752104    1[6-(6,7)]
    53       2.316002       2.316002       2.316002    1[6-(6,6)]
    54       1.549382       1.549382       1.549382    1[6-(6,7)]
    55       1.785005       1.785005       1.785005    1[6-(6,7)]
    56       0.931759       0.931759       0.931759    1[6-(6,6)]
    57        9.44453        9.44453        9.44453    1[6-(6,7)]
    58      -0.745236      -0.745236      -0.745236    1[6-(6,7)]
    59       8.179365       8.179365       8.179365    1[6-(6,6)]
    60      -3.124354      -3.124354      -3.124354    1[6-(6,7)]
    61       1.149745       1.149745       1.149745    1[6-(6,7)]
    62       0.579444       0.579444       0.579444    1[6-(6,6)]
    63       9.442387       9.442387       9.442387    1[6-(6,7)]
    64       3.833344       3.833344       3.833344    1[6-(6,7)]
    65       3.149475       3.149475       3.149475    1[6-(6,6)]
    66         5.4408         5.4408         5.4408    1[6-(6,7)]
    67       1.143559       1.143559       1.143559    1[6-(6,7)]
    68       1.887307       1.887307       1.887307    1[6-(6,6)]
    69      -0.424305      -0.424305      -0.424305    1[6-(6,7)]
    70       2.493896       2.493896       2.493896    1[6-(6,7)]
    71       1.929999       1.929999       1.929999    1[6-(6,6)]
    72       2.696618       2.696618       2.696618    1[6-(6,7)]
    73       7.687728       7.687728       7.687728    1[6-(6,7)]
    74       8.540975       8.540975       8.540975    1[6-(6,6)]
    75       0.028203       0.028203       0.028203    1[6-(6,7)]
    76       10.21797       10.21797       10.21797    1[6-(6,7)]
    77      -3.933365      -3.933365      -3.933365    1[6-(6,6)]
    78       7.370355       7.370355       7.370355    1[6-(6,7)]
    79      -2.242723      -2.242723      -2.242723    6[1-(0),6-(1,6),7-(7,29)]
    80       -2.57792       -2.57792       -2.57792    6[1-(0),6-(1,7),6-(6,6)]
    81      -3.718005      -3.718005      -3.718005    6[6-(1,6),6-(1,7),6-(6,6)]
    82       7.628406       7.628406       7.628406    6[1-(0),6-(6,6),7-(7)]
    83       6.749811       6.749811       6.749811    6[1-(0),6-(6,6),7-(7,29)]
    84       5.832872       5.832872       5.832872    6[6-(1,6),6-(1,7),6-(6,6)]
    85       6.328436       6.328436       6.328436    6[1-(0),6-(1,7),6-(6,6)]
    86       7.698965       7.698965       7.698965    6[1-(0),6-(1,6),7-(7)]
    87       3.453832       3.453832       3.453832    6[1-(0),6-(6,6),7-(7,29)]
    88       4.393191       4.393191       4.393191    6[6-(1,6),6-(1,7),6-(6,6)]
    89       3.916289       3.916289       3.916289    6[1-(0),6-(1,7),6-(6,6)]
    90       2.528446       2.528446       2.528446    6[1-(0),6-(1,6),7-(7)]
    91       5.146534       5.146534       5.146534    6[1-(0),6-(1,6),7-(7,29)]
    92       4.815264       4.815264       4.815264    6[1-(0),6-(1,7),6-(6,6)]
    93       4.890993       4.890993       4.890993    6[6-(1,6),6-(1,7),6-(6,6)]
    94       5.256113       5.256113       5.256113    6[1-(0),6-(6,6),7-(7)]
    95        5.99519        5.99519        5.99519    6[1-(0),6-(1,6),7-(7,29)]
    96       6.493151       6.493151       6.493151    6[1-(0),6-(1,7),6-(6,6)]
    97       7.845191       7.845191       7.845191    6[6-(1,6),6-(1,7),6-(6,6)]
    98       8.581055       8.581055       8.581055    6[1-(0),6-(6,6),7-(7)]
    99       8.119155       8.119155       8.119155    6[1-(0),6-(6,6),7-(7,29)]
   100       9.275964       9.275964       9.275964    6[6-(1,6),6-(1,7),6-(6,6)]
   101      -2.112002      -2.112002      -2.112002    6[1-(0),6-(1,7),6-(6,6)]
   102       9.495922       9.495922       9.495922    6[1-(0),6-(1,6),7-(7)]
   103       6.488723       6.488723       6.488723    6[1-(0),6-(1,6),7-(7,29)]
   104        6.82392        6.82392        6.82392    6[1-(0),6-(1,7),6-(6,6)]
   105      -4.122094      -4.122094      -4.122094    6[6-(1,6),6-(1,7),6-(6,6)]
   106      -3.382406      -3.382406      -3.382406    6[1-(0),6-(6,6),7-(7)]
   107       2.722922       2.722922       2.722922    6[1-(0),6-(6,6),7-(7,29)]
   108       3.639861       3.639861       3.639861    6[6-(1,6),6-(1,7),6-(6,6)]
   109       3.144297       3.144297       3.144297    6[1-(0),6-(1,7),6-(6,6)]
   110       1.773769       1.773769       1.773769    6[1-(0),6-(1,6),7-(7)]
   111       6.018901       6.018901       6.018901    6[1-(0),6-(6,6),7-(7,29)]
   112       5.079543       5.079543       5.079543    6[6-(1,6),6-(1,7),6-(6,6)]
   113       5.556445       5.556445       5.556445    6[1-(0),6-(1,7),6-(6,6)]
   114       6.944287       6.944287       6.944287    6[1-(0),6-(1,6),7-(7)]
   115         4.3262         4.3262         4.3262    6[1-(0),6-(1,6),7-(7,29)]
   116        4.65747        4.65747        4.65747    6[1-(0),6-(1,7),6-(6,6)]
   117       4.581741       4.581741       4.581741    6[6-(1,6),6-(1,7),6-(6,6)]
   118       4.216621       4.216621       4.216621    6[1-(0),6-(6,6),7-(7)]
   119      -1.749189      -1.749189      -1.749189    6[1-(0),6-(1,6),7-(7,29)]
   120       -2.24715       -2.24715       -2.24715    6[1-(0),6-(1,7),6-(6,6)]
   121       -3.59919       -3.59919       -3.59919    6[6-(1,6),6-(1,7),6-(6,6)]
   122      -4.335055      -4.335055      -4.335055    6[1-(0),6-(6,6),7-(7)]
   123      -3.873154      -3.873154      -3.873154    6[1-(0),6-(6,6),7-(7,29)]
   124        0.19677        0.19677        0.19677    6[6-(1,6),6-(1,7),6-(6,6)]
   125      11.584735      11.584735      11.584735    6[1-(0),6-(1,7),6-(6,6)]
   126      -0.023189      -0.023189      -0.023189    6[1-(0),6-(1,6),7-(7)]
   127        9.10209        9.10209        9.10209    6[1-(0),6-(1,6),7-(7,29)]
   128       9.437287       9.437287       9.437287    6[1-(0),6-(1,7),6-(6,6)]
   129      -1.508728      -1.508728      -1.508728    6[6-(1,6),6-(1,7),6-(6,6)]
   130      -0.769039      -0.769039      -0.769039    6[1-(0),6-(6,6),7-(7)]
   131       0.109556       0.109556       0.109556    6[1-(0),6-(6,6),7-(7,29)]
   132       1.026495       1.026495       1.026495    6[6-(1,6),6-(1,7),6-(6,6)]
   133       0.530931       0.530931       0.530931    6[1-(0),6-(1,7),6-(6,6)]
   134      -0.839598      -0.839598      -0.839598    6[1-(0),6-(1,6),7-(7)]
   135       3.405535       3.405535       3.405535    6[1-(0),6-(6,6),7-(7,29)]
   136       2.466176       2.466176       2.466176    6[6-(1,6),6-(1,7),6-(6,6)]
   137       2.943078       2.943078       2.943078    6[1-(0),6-(1,7),6-(6,6)]
   138       4.330921       4.330921       4.330921    6[1-(0),6-(1,6),7-(7)]
   139       1.712833       1.712833       1.712833    6[1-(0),6-(1,6),7-(7,29)]
   140       2.044103       2.044103       2.044103    6[1-(0),6-(1,7),6-(6,6)]
   141       1.968374       1.968374       1.968374    6[6-(1,6),6-(1,7),6-(6,6)]
   142       1.603254       1.603254       1.603254    6[1-(0),6-(6,6),7-(7)]
   143       0.864177       0.864177       0.864177    6[1-(0),6-(1,6),7-(7,29)]
   144       0.366216       0.366216       0.366216    6[1-(0),6-(1,7),6-(6,6)]
   145      -0.985824      -0.985824      -0.985824    6[6-(1,6),6-(1,7),6-(6,6)]
   146      -1.721688      -1.721688      -1.721688    6[1-(0),6-(6,6),7-(7)]
   147      -1.259788      -1.259788      -1.259788    6[1-(0),6-(6,6),7-(7,29)]
   148      -2.416597      -2.416597      -2.416597    6[6-(1,6),6-(1,7),6-(6,6)]
   149       8.971369       8.971369       8.971369    6[1-(0),6-(1,7),6-(6,6)]
   150      -2.636555      -2.636555      -2.636555    6[1-(0),6-(1,6),7-(7)]
   151       0.370644       0.370644       0.370644    6[1-(0),6-(1,6),7-(7,29)]
   152       0.035447       0.035447       0.035447    6[1-(0),6-(1,7),6-(6,6)]
   153      -1.104639      -1.104639      -1.104639    6[6-(1,6),6-(1,7),6-(6,6)]
   154      10.241773      10.241773      10.241773    6[1-(0),6-(6,6),7-(7)]
   155       4.136445       4.136445       4.136445    6[1-(0),6-(6,6),7-(7,29)]
   156       3.219506       3.219506       3.219506    6[6-(1,6),6-(1,7),6-(6,6)]
   157        3.71507        3.71507        3.71507    6[1-(0),6-(1,7),6-(6,6)]
   158       5.085598       5.085598       5.085598    6[1-(0),6-(1,6),7-(7)]
   159       0.840466       0.840466       0.840466    6[1-(0),6-(6,6),7-(7,29)]
   160       1.779824       1.779824       1.779824    6[6-(1,6),6-(1,7),6-(6,6)]
   161       1.302922       1.302922       1.302922    6[1-(0),6-(1,7),6-(6,6)]
   162       -0.08492       -0.08492       -0.08492    6[1-(0),6-(1,6),7-(7)]
   163       2.533167       2.533167       2.533167    6[1-(0),6-(1,6),7-(7,29)]
   164       2.201897       2.201897       2.201897    6[1-(0),6-(1,7),6-(6,6)]
   165       2.277626       2.277626       2.277626    6[6-(1,6),6-(1,7),6-(6,6)]
   166       2.642746       2.642746       2.642746    6[1-(0),6-(6,6),7-(7)]
   167       8.608556       8.608556       8.608556    6[1-(0),6-(1,6),7-(7,29)]
   168       9.106517       9.106517       9.106517    6[1-(0),6-(1,7),6-(6,6)]
   169      10.458557      10.458557      10.458557    6[6-(1,6),6-(1,7),6-(6,6)]
   170      11.194422      11.194422      11.194422    6[1-(0),6-(6,6),7-(7)]
   171      10.732521      10.732521      10.732521    6[1-(0),6-(6,6),7-(7,29)]
   172       6.662597       6.662597       6.662597    6[6-(1,6),6-(1,7),6-(6,6)]
   173      -4.725368      -4.725368      -4.725368    6[1-(0),6-(1,7),6-(6,6)]
   174       6.882556       6.882556       6.882556    6[1-(0),6-(1,6),7-(7)]
   175        -2.9798        -2.9798        -2.9798    7[6-(1,6),7-(6),29-(7,7,7)]
   176       7.981535       7.981535       7.981535    7[6-(1,6),7-(6,29)]
   177       8.036553       8.036553       8.036553    7[6-(1,6),7-(6),29-(7,7,7)]
   178       8.523461       8.523461       8.523461    7[6-(1,6),7-(6,29)]
   179       2.143661       2.143661       2.143661    7[6-(1,6),7-(6),29-(7,7,7)]
   180       1.669039       1.669039       1.669039    7[6-(1,6),7-(6,29)]
   181       5.508455       5.508455       5.508455    7[6-(1,6),7-(6),29-(7,7,7)]
   182       5.538059       5.538059       5.538059    7[6-(1,6),7-(6,29)]
   183       6.764038       6.764038       6.764038    7[6-(1,6),7-(6),29-(7,7,7)]
   184       8.077207       8.077207       8.077207    7[6-(1,6),7-(6,29)]
   185       7.716657       7.716657       7.716657    7[6-(1,6),7-(6),29-(7,7,7)]
   186       8.389842       8.389842       8.389842    7[6-(1,6),7-(6,29)]
   187         7.2258         7.2258         7.2258    7[6-(1,6),7-(6),29-(7,7,7)]
   188      -3.735534      -3.735534      -3.735534    7[6-(1,6),7-(6,29)]
   189        1.43618        1.43618        1.43618    7[6-(1,6),7-(6),29-(7,7,7)]
   190       0.949272       0.949272       0.949272    7[6-(1,6),7-(6,29)]
   191       7.329072       7.329072       7.329072    7[6-(1,6),7-(6),29-(7,7,7)]
   192       7.803694       7.803694       7.803694    7[6-(1,6),7-(6,29)]
   193       3.964279       3.964279       3.964279    7[6-(1,6),7-(6),29-(7,7,7)]
   194       3.934675       3.934675       3.934675    7[6-(1,6),7-(6,29)]
   195      -2.518038      -2.518038      -2.518038    7[6-(1,6),7-(6),29-(7,7,7)]
   196      -3.831207      -3.831207      -3.831207    7[6-(1,6),7-(6,29)]
   197       1.756076       1.756076       1.756076    7[6-(1,6),7-(6),29-(7,7,7)]
   198       1.082892       1.082892       1.082892    7[6-(1,6),7-(6,29)]
   199       9.839167       9.839167       9.839167    7[6-(1,6),7-(6),29-(7,7,7)]
   200      -1.122168      -1.122168      -1.122168    7[6-(1,6),7-(6,29)]
   201      -1.177186      -1.177186      -1.177186    7[6-(1,6),7-(6),29-(7,7,7)]
   202      -1.664094      -1.664094      -1.664094    7[6-(1,6),7-(6,29)]
   203       4.715706       4.715706       4.715706    7[6-(1,6),7-(6),29-(7,7,7)]
   204       5.190328       5.190328       5.190328    7[6-(1,6),7-(6,29)]
   205       1.350912       1.350912       1.350912    7[6-(1,6),7-(6),29-(7,7,7)]
   206       1.321308       1.321308       1.321308    7[6-(1,6),7-(6,29)]
   207       0.095329       0.095329       0.095329    7[6-(1,6),7-(6),29-(7,7,7)]
   208       -1.21784       -1.21784       -1.21784    7[6-(1,6),7-(6,29)]
   209       -0.85729       -0.85729       -0.85729    7[6-(1,6),7-(6),29-(7,7,7)]
   210      -1.530475      -1.530475      -1.530475    7[6-(1,6),7-(6,29)]
   211      -0.366433      -0.366433      -0.366433    7[6-(1,6),7-(6),29-(7,7,7)]
   212      10.594901      10.594901      10.594901    7[6-(1,6),7-(6,29)]
   213       5.423187       5.423187       5.423187    7[6-(1,6),7-(6),29-(7,7,7)]
   214       5.910095       5.910095       5.910095    7[6-(1,6),7-(6,29)]
   215      -0.469705      -0.469705      -0.469705    7[6-(1,6),7-(6),29-(7,7,7)]
   216      -0.944327      -0.944327      -0.944327    7[6-(1,6),7-(6,29)]
   217       2.895088       2.895088       2.895088    7[6-(1,6),7-(6),29-(7,7,7)]
   218       2.924692       2.924692       2.924692    7[6-(1,6),7-(6,29)]
   219       9.377405       9.377405       9.377405    7[6-(1,6),7-(6),29-(7,7,7)]
   220      10.690574      10.690574      10.690574    7[6-(1,6),7-(6,29)]
   221       5.103291       5.103291       5.103291    7[6-(1,6),7-(6),29-(7,7,7)]
   222       5.776475       5.776475       5.776475    7[6-(1,6),7-(6,29)]
   223       7.366367       7.366367       7.366367    5[9-(0),9-(0),9-(0),9-(0)]
   224       7.048494       7.048494       7.048494    5[9-(0),9-(0),9-(0),9-(0)]
   225       5.648389       5.648389       5.648389    5[9-(0),9-(0),9-(0),9-(0)]
   226       2.106366       2.106366       2.106366    5[9-(0),9-(0),9-(0),9-(0)]
   227       2.424239       2.424239       2.424239    5[9-(0),9-(0),9-(0),9-(0)]
   228      -1.402389      -1.402389      -1.402389    5[9-(0),9-(0),9-(0),9-(0)]
   229         -0.507         -0.507         -0.507    5[9-(0),9-(0),9-(0),9-(0)]
   230      -0.189127      -0.189127      -0.189127    5[9-(0),9-(0),9-(0),9-(0)]
   231       1.210978       1.210978       1.210978    5[9-(0),9-(0),9-(0),9-(0)]
   232       4.753001       4.753001       4.753001    5[9-(0),9-(0),9-(0),9-(0)]
   233       4.435128       4.435128       4.435128    5[9-(0),9-(0),9-(0),9-(0)]
   234       8.261756       8.261756       8.261756    5[9-(0),9-(0),9-(0),9-(0)]
   235       6.759267       6.759267       6.759267    9[5-(9,9,9)]
   236       6.848374       6.848374       6.848374    9[5-(9,9,9)]
   237       8.695378       8.695378       8.695378    9[5-(9,9,9)]
   238       7.215889       7.215889       7.215889    9[5-(9,9,9)]
   239       8.277284       8.277284       8.277284    9[5-(9,9,9)]
   240       6.394591       6.394591       6.394591    9[5-(9,9,9)]
   241       6.392876       6.392876       6.392876    9[5-(9,9,9)]
   242       7.147354       7.147354       7.147354    9[5-(9,9,9)]
   243       6.742384       6.742384       6.742384    9[5-(9,9,9)]
   244       5.543548       5.543548       5.543548    9[5-(9,9,9)]
   245       4.652176       4.652176       4.652176    9[5-(9,9,9)]
   246       5.453422       5.453422       5.453422    9[5-(9,9,9)]
   247       2.713466       2.713466       2.713466    9[5-(9,9,9)]
   248        2.62436        2.62436        2.62436    9[5-(9,9,9)]
   249       0.777356       0.777356       0.777356    9[5-(9,9,9)]
   250       2.256845       2.256845       2.256845    9[5-(9,9,9)]
   251       1.195449       1.195449       1.195449    9[5-(9,9,9)]
   252       3.078143       3.078143       3.078143    9[5-(9,9,9)]
   253       3.079858       3.079858       3.079858    9[5-(9,9,9)]
   254       2.325379       2.325379       2.325379    9[5-(9,9,9)]
   255      -2.496384      -2.496384      -2.496384    9[5-(9,9,9)]
   256      -1.297548      -1.297548      -1.297548    9[5-(9,9,9)]
   257      -0.406176      -0.406176      -0.406176    9[5-(9,9,9)]
   258      -1.207422      -1.207422      -1.207422    9[5-(9,9,9)]
   259         0.1001         0.1001         0.1001    9[5-(9,9,9)]
   260       0.010993       0.010993       0.010993    9[5-(9,9,9)]
   261      -1.836011      -1.836011      -1.836011    9[5-(9,9,9)]
   262      -0.356522      -0.356522      -0.356522    9[5-(9,9,9)]
   263      -1.417917      -1.417917      -1.417917    9[5-(9,9,9)]
   264       0.464776       0.464776       0.464776    9[5-(9,9,9)]
   265       0.466491       0.466491       0.466491    9[5-(9,9,9)]
   266      -0.287987      -0.287987      -0.287987    9[5-(9,9,9)]
   267       0.116983       0.116983       0.116983    9[5-(9,9,9)]
   268       1.315819       1.315819       1.315819    9[5-(9,9,9)]
   269       2.207191       2.207191       2.207191    9[5-(9,9,9)]
   270       1.405945       1.405945       1.405945    9[5-(9,9,9)]
   271       4.145901       4.145901       4.145901    9[5-(9,9,9)]
   272       4.235007       4.235007       4.235007    9[5-(9,9,9)]
   273       6.082011       6.082011       6.082011    9[5-(9,9,9)]
   274       4.602522       4.602522       4.602522    9[5-(9,9,9)]
   275       5.663918       5.663918       5.663918    9[5-(9,9,9)]
   276       3.781224       3.781224       3.781224    9[5-(9,9,9)]
   277       3.779509       3.779509       3.779509    9[5-(9,9,9)]
   278       4.533988       4.533988       4.533988    9[5-(9,9,9)]
   279       9.355751       9.355751       9.355751    9[5-(9,9,9)]
   280       8.156915       8.156915       8.156915    9[5-(9,9,9)]
   281       7.265543       7.265543       7.265543    9[5-(9,9,9)]
   282       8.066789       8.066789       8.066789    9[5-(9,9,9)]
