# Supplementary material for: A collection of forcefield precursors for metal–organic frameworks
Source: RSC Adv. 2019 Nov 13;9(63):36492–507. doi: 10.1039/c9ra07327b (PMC9075174; doi:10.1039/c9ra07327b)
Supplement: RA-009-C9RA07327B-s992 [file RA-009-C9RA07327B-s992.txt]

HIHFOV_clean

9.653500    0.000000    0.000000
-4.826711    11.977212    0.000000
0.000000    -5.043214    16.451557

     1       0.531427       0.531427       0.531427    28[7-(6,6),7-(6,6),7-(6,6),7-(6,6),7-(6,6)]
     2       9.122077       9.122077       9.122077    28[7-(6,6),7-(6,6),7-(6,6),7-(6,6),7-(6,6)]
     3      -3.154725      -3.154725      -3.154725    1[6-(6,7)]
     4      -1.931634      -1.931634      -1.931634    1[6-(6,6)]
     5      -1.773321      -1.773321      -1.773321    1[6-(6,6)]
     6      -3.129636      -3.129636      -3.129636    1[6-(6,6)]
     7      -4.174138      -4.174138      -4.174138    1[6-(6,6)]
     8       -0.03282       -0.03282       -0.03282    1[6-(6,7)]
     9      -0.383216      -0.383216      -0.383216    1[6-(6,6)]
    10       0.458562       0.458562       0.458562    1[6-(6,6)]
    11       6.377118       6.377118       6.377118    1[6-(6,6)]
    12       5.532444       5.532444       5.532444    1[6-(6,6)]
    13       7.591523       7.591523       7.591523    1[6-(7,7)]
    14       1.297436       1.297436       1.297436    1[6-(6,7)]
    15       0.982739       0.982739       0.982739    1[6-(6,7)]
    16       3.716599       3.716599       3.716599    1[6-(6,7)]
    17       5.303641       5.303641       5.303641    1[6-(6,6)]
    18        3.98498        3.98498        3.98498    1[6-(6,6)]
    19      -1.172883      -1.172883      -1.172883    1[6-(6,6)]
    20        6.56053        6.56053        6.56053    1[6-(6,6)]
    21       7.306738       7.306738       7.306738    1[6-(6,7)]
    22       2.665348       2.665348       2.665348    1[6-(6,6)]
    23       3.074664       3.074664       3.074664    1[6-(6,6)]
    24       0.848571       0.848571       0.848571    1[6-(6,6)]
    25       0.361061       0.361061       0.361061    1[6-(6,6)]
    26       4.268809       4.268809       4.268809    1[6-(7,7)]
    27        6.78931        6.78931        6.78931    1[6-(6,7)]
    28       0.626548       0.626548       0.626548    1[6-(6,7)]
    29       3.154802       3.154802       3.154802    1[6-(6,7)]
    30       1.931697       1.931697       1.931697    1[6-(6,6)]
    31       1.773375       1.773375       1.773375    1[6-(6,6)]
    32       3.129694       3.129694       3.129694    1[6-(6,6)]
    33       4.174209       4.174209       4.174209    1[6-(6,6)]
    34       0.032824       0.032824       0.032824    1[6-(6,7)]
    35       0.383271       0.383271       0.383271    1[6-(6,6)]
    36      -0.458521      -0.458521      -0.458521    1[6-(6,6)]
    37       3.276413       3.276413       3.276413    1[6-(6,6)]
    38       4.121102       4.121102       4.121102    1[6-(6,6)]
    39       2.061998       2.061998       2.061998    1[6-(7,7)]
    40       8.356075       8.356075       8.356075    1[6-(6,7)]
    41      -0.982714      -0.982714      -0.982714    1[6-(6,7)]
    42       5.936904       5.936904       5.936904    1[6-(6,7)]
    43       4.349875       4.349875       4.349875    1[6-(6,6)]
    44        5.66855        5.66855        5.66855    1[6-(6,6)]
    45       1.172917       1.172917       1.172917    1[6-(6,6)]
    46       3.092993       3.092993       3.092993    1[6-(6,6)]
    47        2.34677        2.34677        2.34677    1[6-(6,7)]
    48       6.988186       6.988186       6.988186    1[6-(6,6)]
    49      -3.074615      -3.074615      -3.074615    1[6-(6,6)]
    50      -0.848515      -0.848515      -0.848515    1[6-(6,6)]
    51       -0.36102       -0.36102       -0.36102    1[6-(6,6)]
    52       5.384754       5.384754       5.384754    1[6-(7,7)]
    53       2.864197       2.864197       2.864197    1[6-(6,7)]
    54      -0.626477      -0.626477      -0.626477    1[6-(6,7)]
    55      -2.936559      -2.936559      -2.936559    6[1-(0),6-(1,6),7-(6,28)]
    56      -2.253095      -2.253095      -2.253095    6[1-(0),6-(1,6),6-(1,7)]
    57      -2.158493      -2.158493      -2.158493    6[1-(0),6-(1,6),6-(6,7)]
    58      -2.758552      -2.758552      -2.758552    6[6-(1,6),6-(6,6),7-(6,28)]
    59      -2.900074      -2.900074      -2.900074    6[6-(6,6),6-(6,7),6-(6,7)]
    60       -3.49743       -3.49743       -3.49743    6[6-(1,6),6-(6,6),7-(6,28)]
    61      -3.476194      -3.476194      -3.476194    6[1-(0),6-(1,6),6-(6,7)]
    62        -4.0554        -4.0554        -4.0554    6[1-(0),6-(1,6),6-(1,7)]
    63      -4.439606      -4.439606      -4.439606    6[1-(0),6-(1,6),7-(6,28)]
    64      -2.341817      -2.341817      -2.341817    6[6-(1,6),6-(1,6),6-(6,6)]
    65       -0.96629       -0.96629       -0.96629    6[1-(0),6-(1,6),6-(6,6)]
    66      -0.460451      -0.460451      -0.460451    6[1-(0),6-(1,6),6-(6,7)]
    67      -1.320871      -1.320871      -1.320871    6[6-(1,6),6-(1,6),7-(6,6)]
    68       6.955268       6.955268       6.955268    6[1-(0),6-(1,6),6-(6,7)]
    69       6.453387       6.453387       6.453387    6[1-(0),6-(1,6),6-(6,6)]
    70      -1.260641      -1.260641      -1.260641    6[1-(0),7-(6),7-(6,6)]
    71       0.580183       0.580183       0.580183    6[1-(0),6-(1,7),7-(6)]
    72       0.410285       0.410285       0.410285    6[1-(0),6-(1,7),7-(6,6)]
    73       3.481346       3.481346       3.481346    6[1-(0),6-(1,6),7-(6,28)]
    74       4.391096       4.391096       4.391096    6[1-(0),6-(1,6),6-(1,7)]
    75       3.663805       3.663805       3.663805    6[1-(0),6-(1,6),6-(6,7)]
    76        2.31463        2.31463        2.31463    6[6-(1,6),6-(6,6),7-(6,28)]
    77       1.203901       1.203901       1.203901    6[6-(6,6),6-(6,7),6-(6,7)]
    78       -0.12085       -0.12085       -0.12085    6[6-(1,6),6-(6,6),7-(6,28)]
    79      -1.194317      -1.194317      -1.194317    6[1-(0),6-(1,6),6-(6,7)]
    80       7.397295       7.397295       7.397295    6[1-(0),6-(1,6),6-(1,7)]
    81       7.838939       7.838939       7.838939    6[1-(0),6-(1,6),7-(6,28)]
    82       1.474204       1.474204       1.474204    6[6-(1,6),6-(1,6),6-(6,6)]
    83       2.290795       2.290795       2.290795    6[1-(0),6-(1,6),6-(6,6)]
    84       2.548837       2.548837       2.548837    6[1-(0),6-(1,6),6-(6,7)]
    85       2.020987       2.020987       2.020987    6[6-(1,6),6-(1,6),7-(6,6)]
    86       1.203045       1.203045       1.203045    6[1-(0),6-(1,6),6-(6,7)]
    87        0.92222        0.92222        0.92222    6[1-(0),6-(1,6),6-(6,6)]
    88       3.534759       3.534759       3.534759    6[1-(0),7-(6,28),7-(6,6)]
    89       7.089917       7.089917       7.089917    6[1-(0),6-(1,7),7-(6,28)]
    90       1.509939       1.509939       1.509939    6[1-(0),6-(1,7),7-(6,6)]
    91       2.936631       2.936631       2.936631    6[1-(0),6-(1,6),7-(6,28)]
    92       2.253159       2.253159       2.253159    6[1-(0),6-(1,6),6-(1,7)]
    93       2.158552       2.158552       2.158552    6[1-(0),6-(1,6),6-(6,7)]
    94       2.758616       2.758616       2.758616    6[6-(1,6),6-(6,6),7-(6,28)]
    95       2.900135       2.900135       2.900135    6[6-(6,6),6-(6,7),6-(6,7)]
    96       3.497496       3.497496       3.497496    6[6-(1,6),6-(6,6),7-(6,28)]
    97       3.476257       3.476257       3.476257    6[1-(0),6-(1,6),6-(6,7)]
    98       4.055471       4.055471       4.055471    6[1-(0),6-(1,6),6-(1,7)]
    99       4.439683       4.439683       4.439683    6[1-(0),6-(1,6),7-(6,28)]
   100       2.341868       2.341868       2.341868    6[6-(1,6),6-(1,6),6-(6,6)]
   101       0.966341       0.966341       0.966341    6[1-(0),6-(1,6),6-(6,6)]
   102       0.460493       0.460493       0.460493    6[1-(0),6-(1,6),6-(6,7)]
   103       1.320906       1.320906       1.320906    6[6-(1,6),6-(1,6),7-(6,6)]
   104       2.698268       2.698268       2.698268    6[1-(0),6-(1,6),6-(6,7)]
   105       3.200157       3.200157       3.200157    6[1-(0),6-(1,6),6-(6,6)]
   106       1.260661       1.260661       1.260661    6[1-(0),7-(6),7-(6,6)]
   107      -0.580168      -0.580168      -0.580168    6[1-(0),6-(1,7),7-(6)]
   108      -0.410263      -0.410263      -0.410263    6[1-(0),6-(1,7),7-(6,6)]
   109       6.172163       6.172163       6.172163    6[1-(0),6-(1,6),7-(6,28)]
   110       5.262421       5.262421       5.262421    6[1-(0),6-(1,6),6-(1,7)]
   111       5.989719       5.989719       5.989719    6[1-(0),6-(1,6),6-(6,7)]
   112       7.338891       7.338891       7.338891    6[6-(1,6),6-(6,6),7-(6,28)]
   113      -1.203875      -1.203875      -1.203875    6[6-(6,6),6-(6,7),6-(6,7)]
   114       0.120873       0.120873       0.120873    6[6-(1,6),6-(6,6),7-(6,28)]
   115       1.194345       1.194345       1.194345    6[1-(0),6-(1,6),6-(6,7)]
   116       2.256227       2.256227       2.256227    6[1-(0),6-(1,6),6-(1,7)]
   117       1.814575       1.814575       1.814575    6[1-(0),6-(1,6),7-(6,28)]
   118      -1.474168      -1.474168      -1.474168    6[6-(1,6),6-(1,6),6-(6,6)]
   119      -2.290756      -2.290756      -2.290756    6[1-(0),6-(1,6),6-(6,6)]
   120       -2.54879       -2.54879       -2.54879    6[1-(0),6-(1,6),6-(6,7)]
   121      -2.020933      -2.020933      -2.020933    6[6-(1,6),6-(1,6),7-(6,6)]
   122      -1.202993      -1.202993      -1.202993    6[1-(0),6-(1,6),6-(6,7)]
   123      -0.922178      -0.922178      -0.922178    6[1-(0),6-(1,6),6-(6,6)]
   124      -3.534692      -3.534692      -3.534692    6[1-(0),7-(6,28),7-(6,6)]
   125       2.563584       2.563584       2.563584    6[1-(0),6-(1,7),7-(6,28)]
   126      -1.509869      -1.509869      -1.509869    6[1-(0),6-(1,7),7-(6,6)]
   127      -3.233114      -3.233114      -3.233114    7[6-(1,6),6-(6,6),28-(7,7,7,7)]
   128      -4.129634      -4.129634      -4.129634    7[6-(1,6),6-(6,6),28-(7,7,7,7)]
   129      -0.782982      -0.782982      -0.782982    7[6-(1,6),6-(1,7),6-(6,6)]
   130      -0.457762      -0.457762      -0.457762    7[6-(1,6),6-(1,7)]
   131       2.246568       2.246568       2.246568    7[6-(1,6),6-(6,6),28-(7,7,7,7)]
   132      -0.557579      -0.557579      -0.557579    7[6-(1,6),6-(6,6),28-(7,7,7,7)]
   133       2.331159       2.331159       2.331159    7[6-(1,6),6-(1,7),6-(6,6)]
   134       3.533701       3.533701       3.533701    7[6-(1,6),6-(1,7),28-(7,7,7,7)]
   135       3.233186       3.233186       3.233186    7[6-(1,6),6-(6,6),28-(7,7,7,7)]
   136       4.129708       4.129708       4.129708    7[6-(1,6),6-(6,6),28-(7,7,7,7)]
   137       0.783008       0.783008       0.783008    7[6-(1,6),6-(1,7),6-(6,6)]
   138       0.457776       0.457776       0.457776    7[6-(1,6),6-(1,7)]
   139       7.406943       7.406943       7.406943    7[6-(1,6),6-(6,6),28-(7,7,7,7)]
   140       0.557593       0.557593       0.557593    7[6-(1,6),6-(6,6),28-(7,7,7,7)]
   141      -2.331095      -2.331095      -2.331095    7[6-(1,6),6-(1,7),6-(6,6)]
   142      -3.533626      -3.533626      -3.533626    7[6-(1,6),6-(1,7),28-(7,7,7,7)]
