# Supplementary material for: A collection of forcefield precursors for metal–organic frameworks
Source: RSC Adv. 2019 Nov 13;9(63):36492–507. doi: 10.1039/c9ra07327b (PMC9075174; doi:10.1039/c9ra07327b)
Supplement: RA-009-C9RA07327B-s993 [file RA-009-C9RA07327B-s993.txt]

HIHGAI_clean

17.775600    0.000000    0.000000
-7.902546    15.922366    0.000000
0.000000    0.000000    24.837000

     1      11.052177      11.052177      11.052177    63[8-(6),8-(6),8-(6),8-(6),8-(6),8-(6)]
     2       6.050438       6.050438       6.050438    63[8-(6),8-(6),8-(6),8-(6),8-(6),8-(6)]
     3      -1.179123      -1.179123      -1.179123    63[8-(6),8-(6),8-(6),8-(6),8-(6),8-(6)]
     4       3.822616       3.822616       3.822616    63[8-(6),8-(6),8-(6),8-(6),8-(6),8-(6)]
     5      14.541808      14.541808      14.541808    63[8-(6),8-(6),8-(6),8-(6),8-(6),8-(6)]
     6        1.55652        1.55652        1.55652    63[8-(6),8-(6),8-(6),8-(6),8-(6),8-(6)]
     7      -4.668754      -4.668754      -4.668754    63[8-(6),8-(6),8-(6),8-(6),8-(6),8-(6)]
     8       8.316534       8.316534       8.316534    63[8-(6),8-(6),8-(6),8-(6),8-(6),8-(6)]
     9            0.0            0.0            0.0    14[6-(6,6),6-(6,6),6-(6,6),6-(6,6)]
    10            0.0            0.0            0.0    14[6-(6,6),6-(6,6),6-(6,6),6-(6,6)]
    11       7.920071       7.920071       7.920071    14[6-(6,6),6-(6,6),6-(6,6),6-(6,6)]
    12       1.952983       1.952983       1.952983    14[6-(6,6),6-(6,6),6-(6,6),6-(6,6)]
    13       1.952983       1.952983       1.952983    14[6-(6,6),6-(6,6),6-(6,6),6-(6,6)]
    14       7.920071       7.920071       7.920071    14[6-(6,6),6-(6,6),6-(6,6),6-(6,6)]
    15       14.20113       14.20113       14.20113    1[6-(6,6)]
    16       8.504665       8.504665       8.504665    1[6-(6,6)]
    17       11.67428       11.67428       11.67428    1[6-(6,6)]
    18       6.952894       6.952894       6.952894    1[6-(6,6)]
    19      10.159665      10.159665      10.159665    1[6-(6,6)]
    20       8.908522       8.908522       8.908522    1[6-(6,6)]
    21      15.743812      15.743812      15.743812    1[6-(6,6)]
    22      10.356572      10.356572      10.356572    1[6-(6,6)]
    23       8.790953       8.790953       8.790953    1[6-(6,6)]
    24       9.235365       9.235365       9.235365    1[6-(6,6)]
    25       5.504449       5.504449       5.504449    1[6-(6,6)]
    26       5.108228       5.108228       5.108228    1[6-(6,6)]
    27      -4.328076      -4.328076      -4.328076    1[6-(6,6)]
    28       1.368389       1.368389       1.368389    1[6-(6,6)]
    29      -1.801226      -1.801226      -1.801226    1[6-(6,6)]
    30        2.92016        2.92016        2.92016    1[6-(6,6)]
    31      -0.286611      -0.286611      -0.286611    1[6-(6,6)]
    32       0.964532       0.964532       0.964532    1[6-(6,6)]
    33      -5.870758      -5.870758      -5.870758    1[6-(6,6)]
    34      -0.483518      -0.483518      -0.483518    1[6-(6,6)]
    35       1.082101       1.082101       1.082101    1[6-(6,6)]
    36       0.637689       0.637689       0.637689    1[6-(6,6)]
    37       4.368605       4.368605       4.368605    1[6-(6,6)]
    38       4.764826       4.764826       4.764826    1[6-(6,6)]
    39      14.987025      14.987025      14.987025    1[6-(6,6)]
    40       1.471101       1.471101       1.471101    1[6-(6,6)]
    41      10.467792      10.467792      10.467792    1[6-(6,6)]
    42       1.025113       1.025113       1.025113    1[6-(6,6)]
    43      10.195208      10.195208      10.195208    1[6-(6,6)]
    44       6.315858       6.315858       6.315858    1[6-(6,6)]
    45      15.406154      15.406154      15.406154    1[6-(6,6)]
    46       6.531751       6.531751       6.531751    1[6-(6,6)]
    47       4.697584       4.697584       4.697584    1[6-(6,6)]
    48       6.271474       6.271474       6.271474    1[6-(6,6)]
    49       5.755225       5.755225       5.755225    1[6-(6,6)]
    50       4.199907       4.199907       4.199907    1[6-(6,6)]
    51      -5.113971      -5.113971      -5.113971    1[6-(6,6)]
    52       8.401953       8.401953       8.401953    1[6-(6,6)]
    53      -0.594738      -0.594738      -0.594738    1[6-(6,6)]
    54       8.847941       8.847941       8.847941    1[6-(6,6)]
    55      -0.322154      -0.322154      -0.322154    1[6-(6,6)]
    56       3.557196       3.557196       3.557196    1[6-(6,6)]
    57        -5.5331        -5.5331        -5.5331    1[6-(6,6)]
    58       3.341303       3.341303       3.341303    1[6-(6,6)]
    59        5.17547        5.17547        5.17547    1[6-(6,6)]
    60        3.60158        3.60158        3.60158    1[6-(6,6)]
    61       4.117829       4.117829       4.117829    1[6-(6,6)]
    62       5.673147       5.673147       5.673147    1[6-(6,6)]
    63      -4.328076      -4.328076      -4.328076    1[6-(6,6)]
    64       1.368389       1.368389       1.368389    1[6-(6,6)]
    65      -1.801226      -1.801226      -1.801226    1[6-(6,6)]
    66        2.92016        2.92016        2.92016    1[6-(6,6)]
    67      -0.286611      -0.286611      -0.286611    1[6-(6,6)]
    68       0.964532       0.964532       0.964532    1[6-(6,6)]
    69      -5.870758      -5.870758      -5.870758    1[6-(6,6)]
    70      -0.483518      -0.483518      -0.483518    1[6-(6,6)]
    71       1.082101       1.082101       1.082101    1[6-(6,6)]
    72       0.637689       0.637689       0.637689    1[6-(6,6)]
    73       4.368605       4.368605       4.368605    1[6-(6,6)]
    74       4.764826       4.764826       4.764826    1[6-(6,6)]
    75       14.20113       14.20113       14.20113    1[6-(6,6)]
    76       8.504665       8.504665       8.504665    1[6-(6,6)]
    77       11.67428       11.67428       11.67428    1[6-(6,6)]
    78       6.952894       6.952894       6.952894    1[6-(6,6)]
    79      10.159665      10.159665      10.159665    1[6-(6,6)]
    80       8.908522       8.908522       8.908522    1[6-(6,6)]
    81      15.743812      15.743812      15.743812    1[6-(6,6)]
    82      10.356572      10.356572      10.356572    1[6-(6,6)]
    83       8.790953       8.790953       8.790953    1[6-(6,6)]
    84       9.235365       9.235365       9.235365    1[6-(6,6)]
    85       5.504449       5.504449       5.504449    1[6-(6,6)]
    86       5.108228       5.108228       5.108228    1[6-(6,6)]
    87      -5.113971      -5.113971      -5.113971    1[6-(6,6)]
    88       8.401953       8.401953       8.401953    1[6-(6,6)]
    89      -0.594738      -0.594738      -0.594738    1[6-(6,6)]
    90       8.847941       8.847941       8.847941    1[6-(6,6)]
    91      -0.322154      -0.322154      -0.322154    1[6-(6,6)]
    92       3.557196       3.557196       3.557196    1[6-(6,6)]
    93        -5.5331        -5.5331        -5.5331    1[6-(6,6)]
    94       3.341303       3.341303       3.341303    1[6-(6,6)]
    95        5.17547        5.17547        5.17547    1[6-(6,6)]
    96        3.60158        3.60158        3.60158    1[6-(6,6)]
    97       4.117829       4.117829       4.117829    1[6-(6,6)]
    98       5.673147       5.673147       5.673147    1[6-(6,6)]
    99      14.987025      14.987025      14.987025    1[6-(6,6)]
   100       1.471101       1.471101       1.471101    1[6-(6,6)]
   101      10.467792      10.467792      10.467792    1[6-(6,6)]
   102       1.025113       1.025113       1.025113    1[6-(6,6)]
   103      10.195208      10.195208      10.195208    1[6-(6,6)]
   104       6.315858       6.315858       6.315858    1[6-(6,6)]
   105      15.406154      15.406154      15.406154    1[6-(6,6)]
   106       6.531751       6.531751       6.531751    1[6-(6,6)]
   107       4.697584       4.697584       4.697584    1[6-(6,6)]
   108       6.271474       6.271474       6.271474    1[6-(6,6)]
   109       5.755225       5.755225       5.755225    1[6-(6,6)]
   110       4.199907       4.199907       4.199907    1[6-(6,6)]
   111       12.12337       12.12337       12.12337    6[6-(6,6),8-(63),8-(63)]
   112      11.187467      11.187467      11.187467    6[6-(1,6),6-(1,6),6-(8,8)]
   113       5.479656       5.479656       5.479656    6[6-(6,6),8-(63),8-(63)]
   114       6.456005       6.456005       6.456005    6[6-(1,6),6-(1,6),6-(8,8)]
   115       8.419941       8.419941       8.419941    6[6-(1,6),6-(1,6),14-(6,6,6)]
   116       9.352611       9.352611       9.352611    6[6-(1,6),6-(1,6),14-(6,6,6)]
   117      14.645507      14.645507      14.645507    6[1-(0),6-(1,6),6-(6,6)]
   118       8.080689       8.080689       8.080689    6[1-(0),6-(1,6),6-(6,14)]
   119      11.108642      11.108642      11.108642    6[1-(0),6-(1,6),6-(6,6)]
   120       7.136473       7.136473       7.136473    6[1-(0),6-(1,6),6-(6,6)]
   121      10.194659      10.194659      10.194659    6[1-(0),6-(1,6),6-(6,14)]
   122        9.46306        9.46306        9.46306    6[1-(0),6-(1,6),6-(6,14)]
   123      15.592269      15.592269      15.592269    6[1-(0),6-(1,6),6-(6,14)]
   124      10.341368      10.341368      10.341368    6[1-(0),6-(1,6),6-(6,6)]
   125       7.551138       7.551138       7.551138    6[6-(1,6),6-(1,6),14-(6,6,6)]
   126       6.717083       6.717083       6.717083    6[6-(6,6),8-(63),8-(63)]
   127       7.042238       7.042238       7.042238    6[6-(1,6),6-(1,6),6-(8,8)]
   128       8.144998       8.144998       8.144998    6[1-(0),6-(1,6),6-(6,6)]
   129       8.409793       8.409793       8.409793    6[1-(0),6-(1,6),6-(6,14)]
   130       6.217378       6.217378       6.217378    6[1-(0),6-(1,6),6-(6,14)]
   131       5.962066       5.962066       5.962066    6[1-(0),6-(1,6),6-(6,6)]
   132      -2.250316      -2.250316      -2.250316    6[6-(6,6),8-(63),8-(63)]
   133      -1.314413      -1.314413      -1.314413    6[6-(1,6),6-(1,6),6-(8,8)]
   134       4.393398       4.393398       4.393398    6[6-(6,6),8-(63),8-(63)]
   135       3.417049       3.417049       3.417049    6[6-(1,6),6-(1,6),6-(8,8)]
   136       1.453113       1.453113       1.453113    6[6-(1,6),6-(1,6),14-(6,6,6)]
   137       0.520443       0.520443       0.520443    6[6-(1,6),6-(1,6),14-(6,6,6)]
   138      -4.772453      -4.772453      -4.772453    6[1-(0),6-(1,6),6-(6,6)]
   139       1.792365       1.792365       1.792365    6[1-(0),6-(1,6),6-(6,14)]
   140      -1.235588      -1.235588      -1.235588    6[1-(0),6-(1,6),6-(6,6)]
   141       2.736581       2.736581       2.736581    6[1-(0),6-(1,6),6-(6,6)]
   142      -0.321605      -0.321605      -0.321605    6[1-(0),6-(1,6),6-(6,14)]
   143       0.409994       0.409994       0.409994    6[1-(0),6-(1,6),6-(6,14)]
   144      -5.719215      -5.719215      -5.719215    6[1-(0),6-(1,6),6-(6,14)]
   145      -0.468314      -0.468314      -0.468314    6[1-(0),6-(1,6),6-(6,6)]
   146       2.321916       2.321916       2.321916    6[6-(1,6),6-(1,6),14-(6,6,6)]
   147       3.155971       3.155971       3.155971    6[6-(6,6),8-(63),8-(63)]
   148       2.830816       2.830816       2.830816    6[6-(1,6),6-(1,6),6-(8,8)]
   149       1.728056       1.728056       1.728056    6[1-(0),6-(1,6),6-(6,6)]
   150       1.463261       1.463261       1.463261    6[1-(0),6-(1,6),6-(6,14)]
   151       3.655676       3.655676       3.655676    6[1-(0),6-(1,6),6-(6,14)]
   152       3.910988       3.910988       3.910988    6[1-(0),6-(1,6),6-(6,6)]
   153       8.687547       8.687547       8.687547    6[6-(6,6),8-(63),8-(63)]
   154       8.531615       8.531615       8.531615    6[6-(1,6),6-(1,6),6-(8,8)]
   155      -1.216249      -1.216249      -1.216249    6[6-(6,6),8-(63),8-(63)]
   156      -0.936938      -0.936938      -0.936938    6[6-(1,6),6-(1,6),6-(8,8)]
   157      -0.382874      -0.382874      -0.382874    6[6-(1,6),6-(1,6),14-(6,6,6)]
   158        8.21721        8.21721        8.21721    6[6-(1,6),6-(1,6),14-(6,6,6)]
   159      15.846071      15.846071      15.846071    6[1-(0),6-(1,6),6-(6,6)]
   160       0.612711       0.612711       0.612711    6[1-(0),6-(1,6),6-(6,14)]
   161       9.611888       9.611888       9.611888    6[1-(0),6-(1,6),6-(6,6)]
   162       0.341837       0.341837       0.341837    6[1-(0),6-(1,6),6-(6,6)]
   163       9.444307       9.444307       9.444307    6[1-(0),6-(1,6),6-(6,14)]
   164       7.170537       7.170537       7.170537    6[1-(0),6-(1,6),6-(6,14)]
   165      16.105668      16.105668      16.105668    6[1-(0),6-(1,6),6-(6,14)]
   166       7.290594       7.290594       7.290594    6[1-(0),6-(1,6),6-(6,6)]
   167       6.459179       6.459179       6.459179    6[6-(1,6),6-(1,6),14-(6,6,6)]
   168       3.344448       3.344448       3.344448    6[6-(6,6),8-(63),8-(63)]
   169       4.475244       4.475244       4.475244    6[6-(1,6),6-(1,6),6-(8,8)]
   170       4.973773       4.973773       4.973773    6[1-(0),6-(1,6),6-(6,6)]
   171        5.94153        5.94153        5.94153    6[1-(0),6-(1,6),6-(6,14)]
   172       5.632893       5.632893       5.632893    6[1-(0),6-(1,6),6-(6,14)]
   173       4.686468       4.686468       4.686468    6[1-(0),6-(1,6),6-(6,6)]
   174       1.185507       1.185507       1.185507    6[6-(6,6),8-(63),8-(63)]
   175       1.341439       1.341439       1.341439    6[6-(1,6),6-(1,6),6-(8,8)]
   176      11.089303      11.089303      11.089303    6[6-(6,6),8-(63),8-(63)]
   177      10.809992      10.809992      10.809992    6[6-(1,6),6-(1,6),6-(8,8)]
   178      10.255928      10.255928      10.255928    6[6-(1,6),6-(1,6),14-(6,6,6)]
   179       1.655844       1.655844       1.655844    6[6-(1,6),6-(1,6),14-(6,6,6)]
   180      -5.973017      -5.973017      -5.973017    6[1-(0),6-(1,6),6-(6,6)]
   181       9.260343       9.260343       9.260343    6[1-(0),6-(1,6),6-(6,14)]
   182       0.261166       0.261166       0.261166    6[1-(0),6-(1,6),6-(6,6)]
   183       9.531217       9.531217       9.531217    6[1-(0),6-(1,6),6-(6,6)]
   184       0.428747       0.428747       0.428747    6[1-(0),6-(1,6),6-(6,14)]
   185       2.702517       2.702517       2.702517    6[1-(0),6-(1,6),6-(6,14)]
   186      -6.232614      -6.232614      -6.232614    6[1-(0),6-(1,6),6-(6,14)]
   187        2.58246        2.58246        2.58246    6[1-(0),6-(1,6),6-(6,6)]
   188       3.413875       3.413875       3.413875    6[6-(1,6),6-(1,6),14-(6,6,6)]
   189       6.528606       6.528606       6.528606    6[6-(6,6),8-(63),8-(63)]
   190        5.39781        5.39781        5.39781    6[6-(1,6),6-(1,6),6-(8,8)]
   191       4.899281       4.899281       4.899281    6[1-(0),6-(1,6),6-(6,6)]
   192       3.931524       3.931524       3.931524    6[1-(0),6-(1,6),6-(6,14)]
   193       4.240161       4.240161       4.240161    6[1-(0),6-(1,6),6-(6,14)]
   194       5.186586       5.186586       5.186586    6[1-(0),6-(1,6),6-(6,6)]
   195      -2.250316      -2.250316      -2.250316    6[6-(6,6),8-(63),8-(63)]
   196      -1.314413      -1.314413      -1.314413    6[6-(1,6),6-(1,6),6-(8,8)]
   197       4.393398       4.393398       4.393398    6[6-(6,6),8-(63),8-(63)]
   198       3.417049       3.417049       3.417049    6[6-(1,6),6-(1,6),6-(8,8)]
   199       1.453113       1.453113       1.453113    6[6-(1,6),6-(1,6),14-(6,6,6)]
   200       0.520443       0.520443       0.520443    6[6-(1,6),6-(1,6),14-(6,6,6)]
   201      -4.772453      -4.772453      -4.772453    6[1-(0),6-(1,6),6-(6,6)]
   202       1.792365       1.792365       1.792365    6[1-(0),6-(1,6),6-(6,14)]
   203      -1.235588      -1.235588      -1.235588    6[1-(0),6-(1,6),6-(6,6)]
   204       2.736581       2.736581       2.736581    6[1-(0),6-(1,6),6-(6,6)]
   205      -0.321605      -0.321605      -0.321605    6[1-(0),6-(1,6),6-(6,14)]
   206       0.409994       0.409994       0.409994    6[1-(0),6-(1,6),6-(6,14)]
   207      -5.719215      -5.719215      -5.719215    6[1-(0),6-(1,6),6-(6,14)]
   208      -0.468314      -0.468314      -0.468314    6[1-(0),6-(1,6),6-(6,6)]
   209       2.321916       2.321916       2.321916    6[6-(1,6),6-(1,6),14-(6,6,6)]
   210       3.155971       3.155971       3.155971    6[6-(6,6),8-(63),8-(63)]
   211       2.830816       2.830816       2.830816    6[6-(1,6),6-(1,6),6-(8,8)]
   212       1.728056       1.728056       1.728056    6[1-(0),6-(1,6),6-(6,6)]
   213       1.463261       1.463261       1.463261    6[1-(0),6-(1,6),6-(6,14)]
   214       3.655676       3.655676       3.655676    6[1-(0),6-(1,6),6-(6,14)]
   215       3.910988       3.910988       3.910988    6[1-(0),6-(1,6),6-(6,6)]
   216       12.12337       12.12337       12.12337    6[6-(6,6),8-(63),8-(63)]
   217      11.187467      11.187467      11.187467    6[6-(1,6),6-(1,6),6-(8,8)]
   218       5.479656       5.479656       5.479656    6[6-(6,6),8-(63),8-(63)]
   219       6.456005       6.456005       6.456005    6[6-(1,6),6-(1,6),6-(8,8)]
   220       8.419941       8.419941       8.419941    6[6-(1,6),6-(1,6),14-(6,6,6)]
   221       9.352611       9.352611       9.352611    6[6-(1,6),6-(1,6),14-(6,6,6)]
   222      14.645507      14.645507      14.645507    6[1-(0),6-(1,6),6-(6,6)]
   223       8.080689       8.080689       8.080689    6[1-(0),6-(1,6),6-(6,14)]
   224      11.108642      11.108642      11.108642    6[1-(0),6-(1,6),6-(6,6)]
   225       7.136473       7.136473       7.136473    6[1-(0),6-(1,6),6-(6,6)]
   226      10.194659      10.194659      10.194659    6[1-(0),6-(1,6),6-(6,14)]
   227        9.46306        9.46306        9.46306    6[1-(0),6-(1,6),6-(6,14)]
   228      15.592269      15.592269      15.592269    6[1-(0),6-(1,6),6-(6,14)]
   229      10.341368      10.341368      10.341368    6[1-(0),6-(1,6),6-(6,6)]
   230       7.551138       7.551138       7.551138    6[6-(1,6),6-(1,6),14-(6,6,6)]
   231       6.717083       6.717083       6.717083    6[6-(6,6),8-(63),8-(63)]
   232       7.042238       7.042238       7.042238    6[6-(1,6),6-(1,6),6-(8,8)]
   233       8.144998       8.144998       8.144998    6[1-(0),6-(1,6),6-(6,6)]
   234       8.409793       8.409793       8.409793    6[1-(0),6-(1,6),6-(6,14)]
   235       6.217378       6.217378       6.217378    6[1-(0),6-(1,6),6-(6,14)]
   236       5.962066       5.962066       5.962066    6[1-(0),6-(1,6),6-(6,6)]
   237       1.185507       1.185507       1.185507    6[6-(6,6),8-(63),8-(63)]
   238       1.341439       1.341439       1.341439    6[6-(1,6),6-(1,6),6-(8,8)]
   239      11.089303      11.089303      11.089303    6[6-(6,6),8-(63),8-(63)]
   240      10.809992      10.809992      10.809992    6[6-(1,6),6-(1,6),6-(8,8)]
   241      10.255928      10.255928      10.255928    6[6-(1,6),6-(1,6),14-(6,6,6)]
   242       1.655844       1.655844       1.655844    6[6-(1,6),6-(1,6),14-(6,6,6)]
   243      -5.973017      -5.973017      -5.973017    6[1-(0),6-(1,6),6-(6,6)]
   244       9.260343       9.260343       9.260343    6[1-(0),6-(1,6),6-(6,14)]
   245       0.261166       0.261166       0.261166    6[1-(0),6-(1,6),6-(6,6)]
   246       9.531217       9.531217       9.531217    6[1-(0),6-(1,6),6-(6,6)]
   247       0.428747       0.428747       0.428747    6[1-(0),6-(1,6),6-(6,14)]
   248       2.702517       2.702517       2.702517    6[1-(0),6-(1,6),6-(6,14)]
   249      -6.232614      -6.232614      -6.232614    6[1-(0),6-(1,6),6-(6,14)]
   250        2.58246        2.58246        2.58246    6[1-(0),6-(1,6),6-(6,6)]
   251       3.413875       3.413875       3.413875    6[6-(1,6),6-(1,6),14-(6,6,6)]
   252       6.528606       6.528606       6.528606    6[6-(6,6),8-(63),8-(63)]
   253        5.39781        5.39781        5.39781    6[6-(1,6),6-(1,6),6-(8,8)]
   254       4.899281       4.899281       4.899281    6[1-(0),6-(1,6),6-(6,6)]
   255       3.931524       3.931524       3.931524    6[1-(0),6-(1,6),6-(6,14)]
   256       4.240161       4.240161       4.240161    6[1-(0),6-(1,6),6-(6,14)]
   257       5.186586       5.186586       5.186586    6[1-(0),6-(1,6),6-(6,6)]
   258       8.687547       8.687547       8.687547    6[6-(6,6),8-(63),8-(63)]
   259       8.531615       8.531615       8.531615    6[6-(1,6),6-(1,6),6-(8,8)]
   260      -1.216249      -1.216249      -1.216249    6[6-(6,6),8-(63),8-(63)]
   261      -0.936938      -0.936938      -0.936938    6[6-(1,6),6-(1,6),6-(8,8)]
   262      -0.382874      -0.382874      -0.382874    6[6-(1,6),6-(1,6),14-(6,6,6)]
   263        8.21721        8.21721        8.21721    6[6-(1,6),6-(1,6),14-(6,6,6)]
   264      15.846071      15.846071      15.846071    6[1-(0),6-(1,6),6-(6,6)]
   265       0.612711       0.612711       0.612711    6[1-(0),6-(1,6),6-(6,14)]
   266       9.611888       9.611888       9.611888    6[1-(0),6-(1,6),6-(6,6)]
   267       0.341837       0.341837       0.341837    6[1-(0),6-(1,6),6-(6,6)]
   268       9.444307       9.444307       9.444307    6[1-(0),6-(1,6),6-(6,14)]
   269       7.170537       7.170537       7.170537    6[1-(0),6-(1,6),6-(6,14)]
   270      16.105668      16.105668      16.105668    6[1-(0),6-(1,6),6-(6,14)]
   271       7.290594       7.290594       7.290594    6[1-(0),6-(1,6),6-(6,6)]
   272       6.459179       6.459179       6.459179    6[6-(1,6),6-(1,6),14-(6,6,6)]
   273       3.344448       3.344448       3.344448    6[6-(6,6),8-(63),8-(63)]
   274       4.475244       4.475244       4.475244    6[6-(1,6),6-(1,6),6-(8,8)]
   275       4.973773       4.973773       4.973773    6[1-(0),6-(1,6),6-(6,6)]
   276        5.94153        5.94153        5.94153    6[1-(0),6-(1,6),6-(6,14)]
   277       5.632893       5.632893       5.632893    6[1-(0),6-(1,6),6-(6,14)]
   278       4.686468       4.686468       4.686468    6[1-(0),6-(1,6),6-(6,6)]
   279       5.382703       5.382703       5.382703    8[6-(6,8),63-(8,8,8,8,8)]
   280      12.730332      12.730332      12.730332    8[6-(6,8),63-(8,8,8,8,8)]
   281      12.827437      12.827437      12.827437    8[6-(6,8),63-(8,8,8,8,8)]
   282      12.158445      12.158445      12.158445    8[6-(6,8),63-(8,8,8,8,8)]
   283       5.426354       5.426354       5.426354    8[6-(6,8),63-(8,8,8,8,8)]
   284        7.04419        7.04419        7.04419    8[6-(6,8),63-(8,8,8,8,8)]
   285       4.490351       4.490351       4.490351    8[6-(6,8),63-(8,8,8,8,8)]
   286      -2.857278      -2.857278      -2.857278    8[6-(6,8),63-(8,8,8,8,8)]
   287      -2.954383      -2.954383      -2.954383    8[6-(6,8),63-(8,8,8,8,8)]
   288      -2.285391      -2.285391      -2.285391    8[6-(6,8),63-(8,8,8,8,8)]
   289         4.4467         4.4467         4.4467    8[6-(6,8),63-(8,8,8,8,8)]
   290       2.828864       2.828864       2.828864    8[6-(6,8),63-(8,8,8,8,8)]
   291      -0.250862      -0.250862      -0.250862    8[6-(6,8),63-(8,8,8,8,8)]
   292      15.408101      15.408101      15.408101    8[6-(6,8),63-(8,8,8,8,8)]
   293       9.838469       9.838469       9.838469    8[6-(6,8),63-(8,8,8,8,8)]
   294       7.701354       7.701354       7.701354    8[6-(6,8),63-(8,8,8,8,8)]
   295       2.746807       2.746807       2.746807    8[6-(6,8),63-(8,8,8,8,8)]
   296       3.835447       3.835447       3.835447    8[6-(6,8),63-(8,8,8,8,8)]
   297      10.123916      10.123916      10.123916    8[6-(6,8),63-(8,8,8,8,8)]
   298      -5.535047      -5.535047      -5.535047    8[6-(6,8),63-(8,8,8,8,8)]
   299       0.034585       0.034585       0.034585    8[6-(6,8),63-(8,8,8,8,8)]
   300         2.1717         2.1717         2.1717    8[6-(6,8),63-(8,8,8,8,8)]
   301       7.126247       7.126247       7.126247    8[6-(6,8),63-(8,8,8,8,8)]
   302       6.037607       6.037607       6.037607    8[6-(6,8),63-(8,8,8,8,8)]
   303       4.490351       4.490351       4.490351    8[6-(6,8),63-(8,8,8,8,8)]
   304      -2.857278      -2.857278      -2.857278    8[6-(6,8),63-(8,8,8,8,8)]
   305      -2.954383      -2.954383      -2.954383    8[6-(6,8),63-(8,8,8,8,8)]
   306      -2.285391      -2.285391      -2.285391    8[6-(6,8),63-(8,8,8,8,8)]
   307         4.4467         4.4467         4.4467    8[6-(6,8),63-(8,8,8,8,8)]
   308       2.828864       2.828864       2.828864    8[6-(6,8),63-(8,8,8,8,8)]
   309       5.382703       5.382703       5.382703    8[6-(6,8),63-(8,8,8,8,8)]
   310      12.730332      12.730332      12.730332    8[6-(6,8),63-(8,8,8,8,8)]
   311      12.827437      12.827437      12.827437    8[6-(6,8),63-(8,8,8,8,8)]
   312      12.158445      12.158445      12.158445    8[6-(6,8),63-(8,8,8,8,8)]
   313       5.426354       5.426354       5.426354    8[6-(6,8),63-(8,8,8,8,8)]
   314        7.04419        7.04419        7.04419    8[6-(6,8),63-(8,8,8,8,8)]
   315      10.123916      10.123916      10.123916    8[6-(6,8),63-(8,8,8,8,8)]
   316      -5.535047      -5.535047      -5.535047    8[6-(6,8),63-(8,8,8,8,8)]
   317       0.034585       0.034585       0.034585    8[6-(6,8),63-(8,8,8,8,8)]
   318         2.1717         2.1717         2.1717    8[6-(6,8),63-(8,8,8,8,8)]
   319       7.126247       7.126247       7.126247    8[6-(6,8),63-(8,8,8,8,8)]
   320       6.037607       6.037607       6.037607    8[6-(6,8),63-(8,8,8,8,8)]
   321      -0.250862      -0.250862      -0.250862    8[6-(6,8),63-(8,8,8,8,8)]
   322      15.408101      15.408101      15.408101    8[6-(6,8),63-(8,8,8,8,8)]
   323       9.838469       9.838469       9.838469    8[6-(6,8),63-(8,8,8,8,8)]
   324       7.701354       7.701354       7.701354    8[6-(6,8),63-(8,8,8,8,8)]
   325       2.746807       2.746807       2.746807    8[6-(6,8),63-(8,8,8,8,8)]
   326       3.835447       3.835447       3.835447    8[6-(6,8),63-(8,8,8,8,8)]
