# Supplementary material for: A collection of forcefield precursors for metal–organic frameworks
Source: RSC Adv. 2019 Nov 13;9(63):36492–507. doi: 10.1039/c9ra07327b (PMC9075174; doi:10.1039/c9ra07327b)
Supplement: RA-009-C9RA07327B-s994 [file RA-009-C9RA07327B-s994.txt]

HIHGOW_clean

16.034600    0.000000    0.000000
1.573532    15.957205    0.000000
2.623714    2.377717    26.233117

     1      13.373118      13.373118      13.373118    30[7-(6,6),8-(6),8-(6),8-(6),8-(6)]
     2      16.170634      16.170634      16.170634    30[7-(6,6),8-(6),8-(6),8-(6),8-(6)]
     3       8.872204       8.872204       8.872204    30[7-(6,6),8-(6),8-(6),8-(6),8-(6)]
     4       8.880758       8.880758       8.880758    30[7-(6,6),8-(6),8-(6),8-(6),8-(6)]
     5      11.359642      11.359642      11.359642    30[7-(6,6),8-(6),8-(6),8-(6),8-(6)]
     6      11.351088      11.351088      11.351088    30[7-(6,6),8-(6),8-(6),8-(6),8-(6)]
     7       6.858728       6.858728       6.858728    30[7-(6,6),8-(6),8-(6),8-(6),8-(6)]
     8       4.061212       4.061212       4.061212    30[7-(6,6),8-(6),8-(6),8-(6),8-(6)]
     9      12.774593      12.774593      12.774593    1[6-(6,6)]
    10      12.825399      12.825399      12.825399    1[6-(6,6)]
    11      16.759275      16.759275      16.759275    1[6-(6,6)]
    12      16.718038      16.718038      16.718038    1[6-(6,6)]
    13      13.255511      13.255511      13.255511    1[6-(1,6,8)]
    14      13.356526      13.356526      13.356526    1[6-(1,6,8)]
    15      12.442107      12.442107      12.442107    1[6-(1,6,8)]
    16      13.307764      13.307764      13.307764    1[6-(1,6,8)]
    17      11.145662      11.145662      11.145662    1[6-(6,6)]
    18       9.278002       9.278002       9.278002    1[6-(6,6)]
    19       9.260314       9.260314       9.260314    1[6-(6,6)]
    20      11.124992      11.124992      11.124992    1[6-(6,6)]
    21      15.854022      15.854022      15.854022    1[6-(1,6,8)]
    22      15.433898      15.433898      15.433898    1[6-(1,6,8)]
    23      11.414766      11.414766      11.414766    1[6-(6,6)]
    24      12.082556      12.082556      12.082556    1[6-(6,6)]
    25      15.794189      15.794189      15.794189    1[6-(6,6)]
    26      15.115827      15.115827      15.115827    1[6-(6,6)]
    27       16.08341       16.08341       16.08341    1[6-(1,6,8)]
    28      14.880128      14.880128      14.880128    1[6-(1,6,8)]
    29      16.926918      16.926918      16.926918    1[6-(6,6)]
    30       2.774854       2.774854       2.774854    1[6-(6,6)]
    31       2.787473       2.787473       2.787473    1[6-(6,6)]
    32      16.913519      16.913519      16.913519    1[6-(6,6)]
    33       2.426066       2.426066       2.426066    1[6-(6,7)]
    34       4.697437       4.697437       4.697437    1[6-(6,6)]
    35       4.577333       4.577333       4.577333    1[6-(6,6)]
    36        2.26469        2.26469        2.26469    1[6-(6,7)]
    37        6.73234        6.73234        6.73234    1[6-(6,6)]
    38       6.737782       6.737782       6.737782    1[6-(6,6)]
    39        8.73252        8.73252        8.73252    1[6-(6,6)]
    40      11.048734      11.048734      11.048734    1[6-(6,7)]
    41      11.275882      11.275882      11.275882    1[6-(6,7)]
    42       8.961114       8.961114       8.961114    1[6-(6,6)]
    43      12.325092      12.325092      12.325092    1[6-(6,6)]
    44      14.209562      14.209562      14.209562    1[6-(6,6)]
    45      14.250518      14.250518      14.250518    1[6-(6,6)]
    46      12.364048      12.364048      12.364048    1[6-(6,6)]
    47      16.302696      16.302696      16.302696    1[6-(1,6,8)]
    48      15.070401      15.070401      15.070401    1[6-(1,6,8)]
    49      17.577471      17.577471      17.577471    1[6-(1,6,8)]
    50      17.705613      17.705613      17.705613    1[6-(1,6,8)]
    51      13.845781      13.845781      13.845781    1[6-(6,6)]
    52      13.479181      13.479181      13.479181    1[6-(6,6)]
    53      17.374658      17.374658      17.374658    1[6-(6,6)]
    54      17.784552      17.784552      17.784552    1[6-(6,6)]
    55      17.952561      17.952561      17.952561    1[6-(1,6,8)]
    56      18.778981      18.778981      18.778981    1[6-(1,6,8)]
    57       4.070228       4.070228       4.070228    1[6-(6,6)]
    58       5.837059       5.837059       5.837059    1[6-(6,6)]
    59       5.814844       5.814844       5.814844    1[6-(6,6)]
    60       3.941998       3.941998       3.941998    1[6-(6,6)]
    61      15.969406      15.969406      15.969406    1[6-(1,6,8)]
    62      15.364812      15.364812      15.364812    1[6-(1,6,8)]
    63      14.863562      14.863562      14.863562    1[6-(6,6)]
    64      13.052573      13.052573      13.052573    1[6-(6,6)]
    65       16.74698       16.74698       16.74698    1[6-(6,6)]
    66      18.586903      18.586903      18.586903    1[6-(6,6)]
    67       6.383823       6.383823       6.383823    1[6-(6,7)]
    68       6.558338       6.558338       6.558338    1[6-(6,6)]
    69       5.999094       5.999094       5.999094    1[6-(6,6)]
    70       5.864288       5.864288       5.864288    1[6-(6,7)]
    71       6.982754       6.982754       6.982754    1[6-(6,6)]
    72       6.571241       6.571241       6.571241    1[6-(6,6)]
    73       6.799313       6.799313       6.799313    1[6-(6,6)]
    74       6.874062       6.874062       6.874062    1[6-(6,7)]
    75       7.991535       7.991535       7.991535    1[6-(6,7)]
    76        7.91534        7.91534        7.91534    1[6-(6,6)]
    77       7.906754       7.906754       7.906754    1[6-(6,6)]
    78       6.022284       6.022284       6.022284    1[6-(6,6)]
    79       5.981328       5.981328       5.981328    1[6-(6,6)]
    80       7.867798       7.867798       7.867798    1[6-(6,6)]
    81        3.92915        3.92915        3.92915    1[6-(1,6,8)]
    82       5.161445       5.161445       5.161445    1[6-(1,6,8)]
    83       2.654375       2.654375       2.654375    1[6-(1,6,8)]
    84       2.526233       2.526233       2.526233    1[6-(1,6,8)]
    85       6.386065       6.386065       6.386065    1[6-(6,6)]
    86       6.752665       6.752665       6.752665    1[6-(6,6)]
    87       2.857188       2.857188       2.857188    1[6-(6,6)]
    88       2.447294       2.447294       2.447294    1[6-(6,6)]
    89       2.279285       2.279285       2.279285    1[6-(1,6,8)]
    90       1.452865       1.452865       1.452865    1[6-(1,6,8)]
    91      16.161618      16.161618      16.161618    1[6-(6,6)]
    92      14.394787      14.394787      14.394787    1[6-(6,6)]
    93      14.417002      14.417002      14.417002    1[6-(6,6)]
    94      16.289848      16.289848      16.289848    1[6-(6,6)]
    95        4.26244        4.26244        4.26244    1[6-(1,6,8)]
    96       4.867034       4.867034       4.867034    1[6-(1,6,8)]
    97       5.368284       5.368284       5.368284    1[6-(6,6)]
    98       7.179273       7.179273       7.179273    1[6-(6,6)]
    99       3.484866       3.484866       3.484866    1[6-(6,6)]
   100       1.644943       1.644943       1.644943    1[6-(6,6)]
   101      13.848023      13.848023      13.848023    1[6-(6,7)]
   102      13.673508      13.673508      13.673508    1[6-(6,6)]
   103      14.232752      14.232752      14.232752    1[6-(6,6)]
   104      14.367558      14.367558      14.367558    1[6-(6,7)]
   105      13.249092      13.249092      13.249092    1[6-(6,6)]
   106      13.660605      13.660605      13.660605    1[6-(6,6)]
   107      13.432533      13.432533      13.432533    1[6-(6,6)]
   108      13.357784      13.357784      13.357784    1[6-(6,7)]
   109      12.240311      12.240311      12.240311    1[6-(6,7)]
   110      12.316506      12.316506      12.316506    1[6-(6,6)]
   111       7.457253       7.457253       7.457253    1[6-(6,6)]
   112       7.406447       7.406447       7.406447    1[6-(6,6)]
   113       3.472571       3.472571       3.472571    1[6-(6,6)]
   114       3.513808       3.513808       3.513808    1[6-(6,6)]
   115       6.976335       6.976335       6.976335    1[6-(1,6,8)]
   116        6.87532        6.87532        6.87532    1[6-(1,6,8)]
   117       7.789739       7.789739       7.789739    1[6-(1,6,8)]
   118       6.924082       6.924082       6.924082    1[6-(1,6,8)]
   119       9.086184       9.086184       9.086184    1[6-(6,6)]
   120      10.953844      10.953844      10.953844    1[6-(6,6)]
   121      10.971532      10.971532      10.971532    1[6-(6,6)]
   122       9.106854       9.106854       9.106854    1[6-(6,6)]
   123       4.377824       4.377824       4.377824    1[6-(1,6,8)]
   124       4.797948       4.797948       4.797948    1[6-(1,6,8)]
   125        8.81708        8.81708        8.81708    1[6-(6,6)]
   126        8.14929        8.14929        8.14929    1[6-(6,6)]
   127       4.437657       4.437657       4.437657    1[6-(6,6)]
   128       5.116019       5.116019       5.116019    1[6-(6,6)]
   129       4.148436       4.148436       4.148436    1[6-(1,6,8)]
   130       5.351718       5.351718       5.351718    1[6-(1,6,8)]
   131       3.304928       3.304928       3.304928    1[6-(6,6)]
   132      17.456992      17.456992      17.456992    1[6-(6,6)]
   133      17.444373      17.444373      17.444373    1[6-(6,6)]
   134       3.318327       3.318327       3.318327    1[6-(6,6)]
   135       17.80578       17.80578       17.80578    1[6-(6,7)]
   136      15.534409      15.534409      15.534409    1[6-(6,6)]
   137      15.654513      15.654513      15.654513    1[6-(6,6)]
   138      17.967156      17.967156      17.967156    1[6-(6,7)]
   139      13.499506      13.499506      13.499506    1[6-(6,6)]
   140      13.494064      13.494064      13.494064    1[6-(6,6)]
   141      11.499326      11.499326      11.499326    1[6-(6,6)]
   142       9.183112       9.183112       9.183112    1[6-(6,7)]
   143       8.955964       8.955964       8.955964    1[6-(6,7)]
   144      11.270732      11.270732      11.270732    1[6-(6,6)]
   145      14.712263      14.712263      14.712263    6[6-(6,6),8-(30),8-(30)]
   146       14.74407       14.74407       14.74407    6[6-(1,6),6-(1,6),6-(8,8)]
   147       13.58123       13.58123       13.58123    6[1-(0),6-(1,6),6-(6,6)]
   148      13.614114      13.614114      13.614114    6[1-(0),6-(1,6),6-(6,8)]
   149      14.814109      14.814109      14.814109    6[6-(1,6),6-(1,6),8-(6)]
   150      15.948756      15.948756      15.948756    6[1-(0),6-(1,6),6-(6,8)]
   151       15.92305       15.92305       15.92305    6[1-(0),6-(1,6),6-(6,6)]
   152      13.844087      13.844087      13.844087    6[1-(0),1-(0),6-(6,6,6),8-(6)]
   153      14.325448      14.325448      14.325448    6[6-(1,1,8),6-(1,1,8),6-(1,1,8),6-(1,1,8)]
   154      13.051972      13.051972      13.051972    6[1-(0),1-(0),6-(6,6,6),8-(6)]
   155      11.357414      11.357414      11.357414    6[6-(1,6),6-(1,6),8-(6)]
   156      10.779412      10.779412      10.779412    6[1-(0),6-(1,6),6-(6,8)]
   157       9.661935       9.661935       9.661935    6[1-(0),6-(1,6),6-(6,6)]
   158       9.129697       9.129697       9.129697    6[6-(1,6),6-(1,6),6-(8,8)]
   159       9.661688       9.661688       9.661688    6[1-(0),6-(1,6),6-(6,6)]
   160      10.780867      10.780867      10.780867    6[1-(0),6-(1,6),6-(6,8)]
   161       7.978217       7.978217       7.978217    6[6-(6,6),8-(30),8-(30)]
   162      15.103047      15.103047      15.103047    6[1-(0),1-(0),6-(6,6,6),8-(6)]
   163      13.172318      13.172318      13.172318    6[6-(1,6),6-(1,6),8-(6)]
   164      12.309963      12.309963      12.309963    6[1-(0),6-(1,6),6-(6,8)]
   165      12.704596      12.704596      12.704596    6[1-(0),6-(1,6),6-(6,6)]
   166      14.025197      14.025197      14.025197    6[6-(1,6),6-(1,6),6-(8,8)]
   167      14.900754      14.900754      14.900754    6[1-(0),6-(1,6),6-(6,6)]
   168      14.502088      14.502088      14.502088    6[1-(0),6-(1,6),6-(6,8)]
   169      14.436545      14.436545      14.436545    6[6-(6,6),8-(30),8-(30)]
   170      15.312295      15.312295      15.312295    6[1-(0),1-(0),6-(6,6,6),8-(6)]
   171      16.794059      16.794059      16.794059    6[6-(1,6),6-(1,6),8-(6)]
   172      17.312468      17.312468      17.312468    6[1-(0),6-(1,6),6-(6,8)]
   173       2.404996       2.404996       2.404996    6[1-(0),6-(1,6),6-(6,6)]
   174       2.990481       2.990481       2.990481    6[6-(1,6),6-(1,6),6-(8,8)]
   175       2.409963       2.409963       2.409963    6[1-(0),6-(1,6),6-(6,6)]
   176       17.31299       17.31299       17.31299    6[1-(0),6-(1,6),6-(6,8)]
   177       4.229168       4.229168       4.229168    6[6-(6,6),8-(30),8-(30)]
   178       2.870508       2.870508       2.870508    6[1-(0),6-(1,6),7-(6,30)]
   179       4.230663       4.230663       4.230663    6[1-(0),6-(1,7),6-(6,6)]
   180        4.90821        4.90821        4.90821    6[6-(1,6),6-(1,6),6-(1,6)]
   181       4.152314       4.152314       4.152314    6[1-(0),6-(1,7),6-(6,6)]
   182       2.762041       2.762041       2.762041    6[1-(0),6-(1,6),7-(6,30)]
   183       6.347008       6.347008       6.347008    6[1-(0),6-(1,6),6-(6,6)]
   184       7.137544       7.137544       7.137544    6[1-(0),6-(1,6),6-(6,6)]
   185        8.61723        8.61723        8.61723    6[6-(1,6),6-(1,6),6-(1,6)]
   186       9.242653       9.242653       9.242653    6[1-(0),6-(1,7),6-(6,6)]
   187      10.628875      10.628875      10.628875    6[1-(0),6-(1,6),7-(6,30)]
   188      10.767194      10.767194      10.767194    6[1-(0),6-(1,6),7-(6,30)]
   189       9.378979       9.378979       9.378979    6[1-(0),6-(1,7),6-(6,6)]
   190      10.907794      10.907794      10.907794    6[6-(6,6),8-(30),8-(30)]
   191      12.110948      12.110948      12.110948    6[6-(1,6),6-(1,6),6-(8,8)]
   192      12.700789      12.700789      12.700789    6[1-(0),6-(1,6),6-(6,6)]
   193      13.829822      13.829822      13.829822    6[1-(0),6-(1,6),6-(6,8)]
   194      14.416668      14.416668      14.416668    6[6-(1,6),6-(1,6),8-(6)]
   195      13.859369      13.859369      13.859369    6[1-(0),6-(1,6),6-(6,8)]
   196      12.720162      12.720162      12.720162    6[1-(0),6-(1,6),6-(6,6)]
   197      15.873213      15.873213      15.873213    6[1-(0),1-(0),6-(6,6,6),8-(6)]
   198      16.831789      16.831789      16.831789    6[6-(1,1,8),6-(1,1,8),6-(1,1,8),6-(1,1,8)]
   199      17.134569      17.134569      17.134569    6[1-(0),1-(0),6-(6,6,6),8-(6)]
   200      15.859383      15.859383      15.859383    6[6-(1,6),6-(1,6),8-(6)]
   201      14.567004      14.567004      14.567004    6[1-(0),6-(1,6),6-(6,8)]
   202      14.346113      14.346113      14.346113    6[1-(0),6-(1,6),6-(6,6)]
   203       15.37567       15.37567       15.37567    6[6-(1,6),6-(1,6),6-(8,8)]
   204      16.656745      16.656745      16.656745    6[1-(0),6-(1,6),6-(6,6)]
   205      16.911152      16.911152      16.911152    6[1-(0),6-(1,6),6-(6,8)]
   206      15.103423      15.103423      15.103423    6[6-(6,6),8-(30),8-(30)]
   207       18.17337       18.17337       18.17337    6[1-(0),1-(0),6-(6,6,6),8-(6)]
   208       3.846613       3.846613       3.846613    6[6-(1,6),6-(1,6),8-(6)]
   209       4.407227       4.407227       4.407227    6[1-(0),6-(1,6),6-(6,8)]
   210       5.478639       5.478639       5.478639    6[1-(0),6-(1,6),6-(6,6)]
   211       6.038587       6.038587       6.038587    6[6-(1,6),6-(1,6),6-(8,8)]
   212       5.465145       5.465145       5.465145    6[1-(0),6-(1,6),6-(6,6)]
   213       4.334749       4.334749       4.334749    6[1-(0),6-(1,6),6-(6,8)]
   214       7.155635       7.155635       7.155635    6[6-(6,6),8-(30),8-(30)]
   215      16.187428      16.187428      16.187428    6[1-(0),1-(0),6-(6,6,6),8-(6)]
   216      16.763928      16.763928      16.763928    6[6-(1,6),6-(1,6),8-(6)]
   217       15.57304       15.57304       15.57304    6[1-(0),6-(1,6),6-(6,8)]
   218      13.865631      13.865631      13.865631    6[1-(0),6-(1,6),6-(6,6)]
   219      14.890732      14.890732      14.890732    6[6-(1,6),6-(1,6),6-(8,8)]
   220       16.04265       16.04265       16.04265    6[1-(0),6-(1,6),6-(6,6)]
   221       17.79189       17.79189       17.79189    6[1-(0),6-(1,6),6-(6,8)]
   222      14.772971      14.772971      14.772971    6[6-(6,6),8-(30),8-(30)]
   223       8.387644       8.387644       8.387644    6[1-(0),6-(1,6),7-(6,30)]
   224        5.87754        5.87754        5.87754    6[1-(0),6-(1,7),6-(6,6)]
   225       7.611221       7.611221       7.611221    6[6-(1,6),6-(1,6),6-(1,6)]
   226        6.61238        6.61238        6.61238    6[1-(0),6-(1,7),6-(6,6)]
   227       6.540956       6.540956       6.540956    6[1-(0),6-(1,6),7-(6,30)]
   228       7.653081       7.653081       7.653081    6[1-(0),6-(1,6),6-(6,6)]
   229       8.547736       8.547736       8.547736    6[1-(0),6-(1,6),6-(6,6)]
   230       8.662297       8.662297       8.662297    6[6-(1,6),6-(1,6),6-(1,6)]
   231       7.563961       7.563961       7.563961    6[1-(0),6-(1,7),6-(6,6)]
   232       7.608196       7.608196       7.608196    6[1-(0),6-(1,6),7-(6,30)]
   233       7.225441       7.225441       7.225441    6[1-(0),6-(1,6),7-(6,30)]
   234       7.182105       7.182105       7.182105    6[1-(0),6-(1,7),6-(6,6)]
   235       9.324052       9.324052       9.324052    6[6-(6,6),8-(30),8-(30)]
   236       8.120898       8.120898       8.120898    6[6-(1,6),6-(1,6),6-(8,8)]
   237       7.531057       7.531057       7.531057    6[1-(0),6-(1,6),6-(6,6)]
   238       6.402024       6.402024       6.402024    6[1-(0),6-(1,6),6-(6,8)]
   239       5.815178       5.815178       5.815178    6[6-(1,6),6-(1,6),8-(6)]
   240       6.372477       6.372477       6.372477    6[1-(0),6-(1,6),6-(6,8)]
   241       7.511684       7.511684       7.511684    6[1-(0),6-(1,6),6-(6,6)]
   242       4.358633       4.358633       4.358633    6[1-(0),1-(0),6-(6,6,6),8-(6)]
   243       3.400057       3.400057       3.400057    6[6-(1,1,8),6-(1,1,8),6-(1,1,8),6-(1,1,8)]
   244       3.097277       3.097277       3.097277    6[1-(0),1-(0),6-(6,6,6),8-(6)]
   245       4.372463       4.372463       4.372463    6[6-(1,6),6-(1,6),8-(6)]
   246       5.664842       5.664842       5.664842    6[1-(0),6-(1,6),6-(6,8)]
   247       5.885733       5.885733       5.885733    6[1-(0),6-(1,6),6-(6,6)]
   248       4.856176       4.856176       4.856176    6[6-(1,6),6-(1,6),6-(8,8)]
   249       3.575101       3.575101       3.575101    6[1-(0),6-(1,6),6-(6,6)]
   250       3.320694       3.320694       3.320694    6[1-(0),6-(1,6),6-(6,8)]
   251       5.128423       5.128423       5.128423    6[6-(6,6),8-(30),8-(30)]
   252       2.058476       2.058476       2.058476    6[1-(0),1-(0),6-(6,6,6),8-(6)]
   253      16.385233      16.385233      16.385233    6[6-(1,6),6-(1,6),8-(6)]
   254      15.824619      15.824619      15.824619    6[1-(0),6-(1,6),6-(6,8)]
   255      14.753207      14.753207      14.753207    6[1-(0),6-(1,6),6-(6,6)]
   256      14.193259      14.193259      14.193259    6[6-(1,6),6-(1,6),6-(8,8)]
   257      14.766701      14.766701      14.766701    6[1-(0),6-(1,6),6-(6,6)]
   258      15.897097      15.897097      15.897097    6[1-(0),6-(1,6),6-(6,8)]
   259      13.076211      13.076211      13.076211    6[6-(6,6),8-(30),8-(30)]
   260       4.044418       4.044418       4.044418    6[1-(0),1-(0),6-(6,6,6),8-(6)]
   261       3.467918       3.467918       3.467918    6[6-(1,6),6-(1,6),8-(6)]
   262       4.658806       4.658806       4.658806    6[1-(0),6-(1,6),6-(6,8)]
   263       6.366215       6.366215       6.366215    6[1-(0),6-(1,6),6-(6,6)]
   264       5.341114       5.341114       5.341114    6[6-(1,6),6-(1,6),6-(8,8)]
   265       4.189196       4.189196       4.189196    6[1-(0),6-(1,6),6-(6,6)]
   266       2.439956       2.439956       2.439956    6[1-(0),6-(1,6),6-(6,8)]
   267       5.458875       5.458875       5.458875    6[6-(6,6),8-(30),8-(30)]
   268      11.844202      11.844202      11.844202    6[1-(0),6-(1,6),7-(6,30)]
   269      11.730592      11.730592      11.730592    6[1-(0),6-(1,7),6-(6,6)]
   270      12.620625      12.620625      12.620625    6[6-(1,6),6-(1,6),6-(1,6)]
   271      13.619466      13.619466      13.619466    6[1-(0),6-(1,7),6-(6,6)]
   272       13.69089       13.69089       13.69089    6[1-(0),6-(1,6),7-(6,30)]
   273      12.578765      12.578765      12.578765    6[1-(0),6-(1,6),6-(6,6)]
   274       11.68411       11.68411       11.68411    6[1-(0),6-(1,6),6-(6,6)]
   275      11.569549      11.569549      11.569549    6[6-(1,6),6-(1,6),6-(1,6)]
   276      12.667885      12.667885      12.667885    6[1-(0),6-(1,7),6-(6,6)]
   277       12.62365       12.62365       12.62365    6[1-(0),6-(1,6),7-(6,30)]
   278      13.006405      13.006405      13.006405    6[1-(0),6-(1,6),7-(6,30)]
   279      13.049741      13.049741      13.049741    6[1-(0),6-(1,7),6-(6,6)]
   280       5.519583       5.519583       5.519583    6[6-(6,6),8-(30),8-(30)]
   281       5.487776       5.487776       5.487776    6[6-(1,6),6-(1,6),6-(8,8)]
   282       6.650616       6.650616       6.650616    6[1-(0),6-(1,6),6-(6,6)]
   283       6.617732       6.617732       6.617732    6[1-(0),6-(1,6),6-(6,8)]
   284       5.417737       5.417737       5.417737    6[6-(1,6),6-(1,6),8-(6)]
   285        4.28309        4.28309        4.28309    6[1-(0),6-(1,6),6-(6,8)]
   286       4.308796       4.308796       4.308796    6[1-(0),6-(1,6),6-(6,6)]
   287       6.387759       6.387759       6.387759    6[1-(0),1-(0),6-(6,6,6),8-(6)]
   288       5.906398       5.906398       5.906398    6[6-(1,1,8),6-(1,1,8),6-(1,1,8),6-(1,1,8)]
   289       7.179874       7.179874       7.179874    6[1-(0),1-(0),6-(6,6,6),8-(6)]
   290       8.874432       8.874432       8.874432    6[6-(1,6),6-(1,6),8-(6)]
   291       9.452434       9.452434       9.452434    6[1-(0),6-(1,6),6-(6,8)]
   292      10.569911      10.569911      10.569911    6[1-(0),6-(1,6),6-(6,6)]
   293      11.102149      11.102149      11.102149    6[6-(1,6),6-(1,6),6-(8,8)]
   294      10.570158      10.570158      10.570158    6[1-(0),6-(1,6),6-(6,6)]
   295       9.450979       9.450979       9.450979    6[1-(0),6-(1,6),6-(6,8)]
   296      12.253629      12.253629      12.253629    6[6-(6,6),8-(30),8-(30)]
   297       5.128799       5.128799       5.128799    6[1-(0),1-(0),6-(6,6,6),8-(6)]
   298       7.059528       7.059528       7.059528    6[6-(1,6),6-(1,6),8-(6)]
   299       7.921883       7.921883       7.921883    6[1-(0),6-(1,6),6-(6,8)]
   300        7.52725        7.52725        7.52725    6[1-(0),6-(1,6),6-(6,6)]
   301       6.206649       6.206649       6.206649    6[6-(1,6),6-(1,6),6-(8,8)]
   302       5.331092       5.331092       5.331092    6[1-(0),6-(1,6),6-(6,6)]
   303       5.729758       5.729758       5.729758    6[1-(0),6-(1,6),6-(6,8)]
   304       5.795301       5.795301       5.795301    6[6-(6,6),8-(30),8-(30)]
   305       4.919551       4.919551       4.919551    6[1-(0),1-(0),6-(6,6,6),8-(6)]
   306       3.437787       3.437787       3.437787    6[6-(1,6),6-(1,6),8-(6)]
   307       2.919378       2.919378       2.919378    6[1-(0),6-(1,6),6-(6,8)]
   308       17.82685       17.82685       17.82685    6[1-(0),6-(1,6),6-(6,6)]
   309      17.241365      17.241365      17.241365    6[6-(1,6),6-(1,6),6-(8,8)]
   310      17.821883      17.821883      17.821883    6[1-(0),6-(1,6),6-(6,6)]
   311       2.918856       2.918856       2.918856    6[1-(0),6-(1,6),6-(6,8)]
   312      16.002678      16.002678      16.002678    6[6-(6,6),8-(30),8-(30)]
   313      17.361338      17.361338      17.361338    6[1-(0),6-(1,6),7-(6,30)]
   314      16.001183      16.001183      16.001183    6[1-(0),6-(1,7),6-(6,6)]
   315      15.323636      15.323636      15.323636    6[6-(1,6),6-(1,6),6-(1,6)]
   316      16.079532      16.079532      16.079532    6[1-(0),6-(1,7),6-(6,6)]
   317      17.469805      17.469805      17.469805    6[1-(0),6-(1,6),7-(6,30)]
   318      13.884838      13.884838      13.884838    6[1-(0),6-(1,6),6-(6,6)]
   319      13.094302      13.094302      13.094302    6[1-(0),6-(1,6),6-(6,6)]
   320      11.614616      11.614616      11.614616    6[6-(1,6),6-(1,6),6-(1,6)]
   321      10.989193      10.989193      10.989193    6[1-(0),6-(1,7),6-(6,6)]
   322       9.602971       9.602971       9.602971    6[1-(0),6-(1,6),7-(6,30)]
   323       9.464652       9.464652       9.464652    6[1-(0),6-(1,6),7-(6,30)]
   324      10.852867      10.852867      10.852867    6[1-(0),6-(1,7),6-(6,6)]
   325      11.390846      11.390846      11.390846    7[6-(1,6),6-(1,6),30-(8,8,8,8)]
   326       2.142733       2.142733       2.142733    7[6-(1,6),6-(1,6),30-(8,8,8,8)]
   327       8.751939       8.751939       8.751939    7[6-(1,6),6-(1,6),30-(8,8,8,8)]
   328       7.418658       7.418658       7.418658    7[6-(1,6),6-(1,6),30-(8,8,8,8)]
   329      11.479907      11.479907      11.479907    7[6-(1,6),6-(1,6),30-(8,8,8,8)]
   330      12.813188      12.813188      12.813188    7[6-(1,6),6-(1,6),30-(8,8,8,8)]
   331          8.841          8.841          8.841    7[6-(1,6),6-(1,6),30-(8,8,8,8)]
   332      18.089113      18.089113      18.089113    7[6-(1,6),6-(1,6),30-(8,8,8,8)]
   333      13.644421      13.644421      13.644421    8[6-(6,8),30-(7,8,8,8)]
   334      15.799137      15.799137      15.799137    8[6-(6,8),30-(7,8,8,8)]
   335      14.967177      14.967177      14.967177    8[6-(1,1,6),6-(6,6)]
   336      12.466573      12.466573      12.466573    8[6-(1,1,6),6-(6,6)]
   337       7.530158       7.530158       7.530158    8[6-(6,8),30-(7,8,8,8)]
   338       7.555897       7.555897       7.555897    8[6-(6,8),30-(7,8,8,8)]
   339      14.210219      14.210219      14.210219    8[6-(1,1,6),6-(6,6)]
   340      15.664102      15.664102      15.664102    8[6-(6,8),30-(7,8,8,8)]
   341      13.525863      13.525863      13.525863    8[6-(6,8),30-(7,8,8,8)]
   342      15.717686      15.717686      15.717686    8[6-(1,1,6),6-(6,6)]
   343       4.674417       4.674417       4.674417    8[6-(6,8),30-(7,8,8,8)]
   344       4.716022       4.716022       4.716022    8[6-(6,8),30-(7,8,8,8)]
   345      10.461778      10.461778      10.461778    8[6-(6,8),30-(7,8,8,8)]
   346      10.406843      10.406843      10.406843    8[6-(6,8),30-(7,8,8,8)]
   347      15.550196      15.550196      15.550196    8[6-(1,1,6),6-(6,6)]
   348      15.912884      15.912884      15.912884    8[6-(1,1,6),6-(6,6)]
   349      13.918428      13.918428      13.918428    8[6-(6,8),30-(7,8,8,8)]
   350      16.071101      16.071101      16.071101    8[6-(6,8),30-(7,8,8,8)]
   351      18.744002      18.744002      18.744002    8[6-(1,1,6),6-(6,6)]
   352       7.573372       7.573372       7.573372    8[6-(6,8),30-(7,8,8,8)]
   353       7.653462       7.653462       7.653462    8[6-(6,8),30-(7,8,8,8)]
   354       17.05268       17.05268       17.05268    8[6-(1,1,6),6-(6,6)]
   355      13.656425      13.656425      13.656425    8[6-(6,8),30-(7,8,8,8)]
   356      15.801537      15.801537      15.801537    8[6-(6,8),30-(7,8,8,8)]
   357       9.770068       9.770068       9.770068    8[6-(6,8),30-(7,8,8,8)]
   358       9.825003       9.825003       9.825003    8[6-(6,8),30-(7,8,8,8)]
   359        4.68165        4.68165        4.68165    8[6-(1,1,6),6-(6,6)]
   360       4.318962       4.318962       4.318962    8[6-(1,1,6),6-(6,6)]
   361       6.313418       6.313418       6.313418    8[6-(6,8),30-(7,8,8,8)]
   362       4.160745       4.160745       4.160745    8[6-(6,8),30-(7,8,8,8)]
   363       1.487844       1.487844       1.487844    8[6-(1,1,6),6-(6,6)]
   364      12.658474      12.658474      12.658474    8[6-(6,8),30-(7,8,8,8)]
   365      12.578384      12.578384      12.578384    8[6-(6,8),30-(7,8,8,8)]
   366       3.179166       3.179166       3.179166    8[6-(1,1,6),6-(6,6)]
   367       6.575421       6.575421       6.575421    8[6-(6,8),30-(7,8,8,8)]
   368       4.430309       4.430309       4.430309    8[6-(6,8),30-(7,8,8,8)]
   369       6.587425       6.587425       6.587425    8[6-(6,8),30-(7,8,8,8)]
   370       4.432709       4.432709       4.432709    8[6-(6,8),30-(7,8,8,8)]
   371       5.264669       5.264669       5.264669    8[6-(1,1,6),6-(6,6)]
   372       7.765273       7.765273       7.765273    8[6-(1,1,6),6-(6,6)]
   373      12.701688      12.701688      12.701688    8[6-(6,8),30-(7,8,8,8)]
   374      12.675949      12.675949      12.675949    8[6-(6,8),30-(7,8,8,8)]
   375       6.021627       6.021627       6.021627    8[6-(1,1,6),6-(6,6)]
   376       4.567744       4.567744       4.567744    8[6-(6,8),30-(7,8,8,8)]
   377       6.705983       6.705983       6.705983    8[6-(6,8),30-(7,8,8,8)]
   378        4.51416        4.51416        4.51416    8[6-(1,1,6),6-(6,6)]
   379      15.557429      15.557429      15.557429    8[6-(6,8),30-(7,8,8,8)]
   380      15.515824      15.515824      15.515824    8[6-(6,8),30-(7,8,8,8)]
