# Supplementary material for: A collection of forcefield precursors for metal–organic frameworks
Source: RSC Adv. 2019 Nov 13;9(63):36492–507. doi: 10.1039/c9ra07327b (PMC9075174; doi:10.1039/c9ra07327b)
Supplement: RA-009-C9RA07327B-s995 [file RA-009-C9RA07327B-s995.txt]

HIHGUC_clean

16.284500    0.000000    0.000000
5.098825    15.465669    0.000000
2.137944    1.546286    27.512770

     1      10.552282      10.552282      10.552282    48[8-(1,6),8-(1,6),8-(6),8-(6),8-(6),8-(6)]
     2       5.485926       5.485926       5.485926    48[8-(1,6),8-(1,6),8-(6),8-(6),8-(6),8-(6)]
     3      12.968987      12.968987      12.968987    48[8-(1,6),8-(1,6),8-(6),8-(6),8-(6),8-(6)]
     4      18.035343      18.035343      18.035343    48[8-(1,6),8-(1,6),8-(6),8-(6),8-(6),8-(6)]
     5       8.439936       8.439936       8.439936    1[6-(6,6)]
     6        7.95114        7.95114        7.95114    1[6-(6,6)]
     7       12.79305       12.79305       12.79305    1[6-(6,6)]
     8      11.053268      11.053268      11.053268    1[6-(6,6)]
     9       9.351115       9.351115       9.351115    1[6-(1,6,8)]
    10      10.494857      10.494857      10.494857    1[6-(1,6,8)]
    11      10.995073      10.995073      10.995073    1[6-(1,6,8)]
    12      11.782584      11.782584      11.782584    1[6-(1,6,8)]
    13      13.299552      13.299552      13.299552    1[6-(6,6)]
    14      14.997901      14.997901      14.997901    1[6-(6,6)]
    15      14.655559      14.655559      14.655559    1[6-(6,6)]
    16      12.881086      12.881086      12.881086    1[6-(6,6)]
    17        9.90198        9.90198        9.90198    1[6-(1,6,8)]
    18        9.13146        9.13146        9.13146    1[6-(1,6,8)]
    19       8.197947       8.197947       8.197947    1[6-(6,6)]
    20      22.733611      22.733611      22.733611    1[6-(6,6)]
    21      20.388434      20.388434      20.388434    1[6-(6,6)]
    22       5.867738       5.867738       5.867738    1[6-(6,6)]
    23        9.36118        9.36118        9.36118    1[6-(1,6,8)]
    24        8.14401        8.14401        8.14401    1[6-(1,6,8)]
    25       7.446639       7.446639       7.446639    1[6-(6,6)]
    26       5.624032       5.624032       5.624032    1[6-(6,6)]
    27       5.310157       5.310157       5.310157    1[6-(6,6)]
    28       7.240062       7.240062       7.240062    1[6-(6,6)]
    29      17.258121      17.258121      17.258121    1[8-(6,48)]
    30       18.73293       18.73293       18.73293    1[8-(6,48)]
    31       9.372543       9.372543       9.372543    1[6-(6,6)]
    32      10.451943      10.451943      10.451943    1[6-(6,6)]
    33       7.264755       7.264755       7.264755    1[6-(6,6)]
    34        6.22901        6.22901        6.22901    1[6-(6,6)]
    35      10.751434      10.751434      10.751434    1[6-(1,6,8)]
    36      11.406348      11.406348      11.406348    1[6-(1,6,8)]
    37      10.664521      10.664521      10.664521    1[6-(1,6,8)]
    38        9.68238        9.68238        9.68238    1[6-(1,6,8)]
    39      10.015522      10.015522      10.015522    1[6-(6,6)]
    40      10.431266      10.431266      10.431266    1[6-(6,6)]
    41      13.641615      13.641615      13.641615    1[6-(6,6)]
    42      13.272912      13.272912      13.272912    1[6-(6,6)]
    43       8.844865       8.844865       8.844865    1[6-(1,6,8)]
    44       9.785406       9.785406       9.785406    1[6-(1,6,8)]
    45       8.020935       8.020935       8.020935    1[6-(6,6)]
    46       2.051261       2.051261       2.051261    1[6-(6,6)]
    47         4.4725         4.4725         4.4725    1[6-(6,6)]
    48      10.456289      10.456289      10.456289    1[6-(6,6)]
    49       12.87112       12.87112       12.87112    1[6-(1,6,8)]
    50      12.363459      12.363459      12.363459    1[6-(1,6,8)]
    51      12.242039      12.242039      12.242039    1[6-(6,6)]
    52      13.865541      13.865541      13.865541    1[6-(6,6)]
    53      16.110063      16.110063      16.110063    1[6-(6,6)]
    54      14.435192      14.435192      14.435192    1[6-(6,6)]
    55      10.795205      10.795205      10.795205    1[8-(6,48)]
    56       3.783487       3.783487       3.783487    1[8-(6,48)]
    57      15.081333      15.081333      15.081333    1[6-(6,6)]
    58      15.570129      15.570129      15.570129    1[6-(6,6)]
    59      10.728219      10.728219      10.728219    1[6-(6,6)]
    60      12.468001      12.468001      12.468001    1[6-(6,6)]
    61      14.170154      14.170154      14.170154    1[6-(1,6,8)]
    62      13.026412      13.026412      13.026412    1[6-(1,6,8)]
    63      12.526196      12.526196      12.526196    1[6-(1,6,8)]
    64      11.738685      11.738685      11.738685    1[6-(1,6,8)]
    65      10.221717      10.221717      10.221717    1[6-(6,6)]
    66       8.523368       8.523368       8.523368    1[6-(6,6)]
    67        8.86571        8.86571        8.86571    1[6-(6,6)]
    68      10.640183      10.640183      10.640183    1[6-(6,6)]
    69      13.619289      13.619289      13.619289    1[6-(1,6,8)]
    70      14.389809      14.389809      14.389809    1[6-(1,6,8)]
    71      15.323322      15.323322      15.323322    1[6-(6,6)]
    72       0.787658       0.787658       0.787658    1[6-(6,6)]
    73       3.132835       3.132835       3.132835    1[6-(6,6)]
    74      17.653531      17.653531      17.653531    1[6-(6,6)]
    75      14.160089      14.160089      14.160089    1[6-(1,6,8)]
    76      15.377259      15.377259      15.377259    1[6-(1,6,8)]
    77       16.07463       16.07463       16.07463    1[6-(6,6)]
    78      17.897237      17.897237      17.897237    1[6-(6,6)]
    79      18.211112      18.211112      18.211112    1[6-(6,6)]
    80      16.281207      16.281207      16.281207    1[6-(6,6)]
    81       6.263148       6.263148       6.263148    1[8-(6,48)]
    82       4.788339       4.788339       4.788339    1[8-(6,48)]
    83      14.148726      14.148726      14.148726    1[6-(6,6)]
    84      13.069326      13.069326      13.069326    1[6-(6,6)]
    85      16.256514      16.256514      16.256514    1[6-(6,6)]
    86      17.292259      17.292259      17.292259    1[6-(6,6)]
    87      12.769835      12.769835      12.769835    1[6-(1,6,8)]
    88      12.114921      12.114921      12.114921    1[6-(1,6,8)]
    89      12.856748      12.856748      12.856748    1[6-(1,6,8)]
    90      13.838889      13.838889      13.838889    1[6-(1,6,8)]
    91      13.505747      13.505747      13.505747    1[6-(6,6)]
    92      13.090003      13.090003      13.090003    1[6-(6,6)]
    93       9.879654       9.879654       9.879654    1[6-(6,6)]
    94      10.248357      10.248357      10.248357    1[6-(6,6)]
    95      14.676404      14.676404      14.676404    1[6-(1,6,8)]
    96      13.735863      13.735863      13.735863    1[6-(1,6,8)]
    97      15.500334      15.500334      15.500334    1[6-(6,6)]
    98      21.470008      21.470008      21.470008    1[6-(6,6)]
    99      19.048769      19.048769      19.048769    1[6-(6,6)]
   100       13.06498       13.06498       13.06498    1[6-(6,6)]
   101      10.650149      10.650149      10.650149    1[6-(1,6,8)]
   102       11.15781       11.15781       11.15781    1[6-(1,6,8)]
   103       11.27923       11.27923       11.27923    1[6-(6,6)]
   104       9.655728       9.655728       9.655728    1[6-(6,6)]
   105       7.411206       7.411206       7.411206    1[6-(6,6)]
   106       9.086077       9.086077       9.086077    1[6-(6,6)]
   107      12.726064      12.726064      12.726064    1[8-(6,48)]
   108      19.737782      19.737782      19.737782    1[8-(6,48)]
   109      10.015578      10.015578      10.015578    6[6-(6,6),8-(0),8-(48)]
   110       9.752674       9.752674       9.752674    6[6-(1,6),6-(1,6),6-(8,8)]
   111       8.870294       8.870294       8.870294    6[1-(0),6-(1,6),6-(6,6)]
   112       8.566923       8.566923       8.566923    6[1-(0),6-(1,6),6-(6,8)]
   113      11.355742      11.355742      11.355742    6[6-(1,6),6-(1,6),8-(6)]
   114      12.322161      12.322161      12.322161    6[1-(0),6-(1,6),6-(6,8)]
   115      10.425592      10.425592      10.425592    6[1-(0),6-(1,6),6-(6,6)]
   116       10.16531       10.16531       10.16531    6[1-(0),1-(0),6-(6,6,6),8-(6)]
   117       9.899885       9.899885       9.899885    6[6-(1,1,8),6-(1,1,8),6-(1,1,8),6-(1,1,8)]
   118      11.181273      11.181273      11.181273    6[1-(0),1-(0),6-(6,6,6),8-(6)]
   119      12.879712      12.879712      12.879712    6[6-(1,6),6-(1,6),8-(6)]
   120      13.558395      13.558395      13.558395    6[1-(0),6-(1,6),6-(6,8)]
   121      14.583699      14.583699      14.583699    6[1-(0),6-(1,6),6-(6,6)]
   122      15.039756      15.039756      15.039756    6[6-(1,6),6-(1,6),6-(8,8)]
   123      14.379611      14.379611      14.379611    6[1-(0),6-(1,6),6-(6,6)]
   124      13.313562      13.313562      13.313562    6[1-(0),6-(1,6),6-(6,8)]
   125      16.149448      16.149448      16.149448    6[6-(6,6),8-(1,48),8-(48)]
   126       9.294571       9.294571       9.294571    6[1-(0),1-(0),6-(6,6,6),8-(6)]
   127       7.195222       7.195222       7.195222    6[6-(1,6),6-(1,6),8-(6)]
   128       7.390741       7.390741       7.390741    6[1-(0),6-(1,6),6-(6,8)]
   129      22.607339      22.607339      22.607339    6[1-(0),6-(1,6),6-(6,6)]
   130      21.412971      21.412971      21.412971    6[6-(1,6),6-(1,6),6-(8,8)]
   131      21.205345      21.205345      21.205345    6[1-(0),6-(1,6),6-(6,6)]
   132       5.991214       5.991214       5.991214    6[1-(0),6-(1,6),6-(6,8)]
   133      20.371815      20.371815      20.371815    6[6-(6,6),8-(0),8-(1,48)]
   134       8.938235       8.938235       8.938235    6[1-(0),1-(0),6-(6,6,6),8-(6)]
   135         7.4761         7.4761         7.4761    6[6-(1,6),6-(1,6),8-(6)]
   136       7.020028       7.020028       7.020028    6[1-(0),6-(1,6),6-(6,8)]
   137       5.938744       5.938744       5.938744    6[1-(0),6-(1,6),6-(6,6)]
   138       5.323005       5.323005       5.323005    6[6-(1,6),6-(1,6),6-(8,8)]
   139       5.750061       5.750061       5.750061    6[1-(0),6-(1,6),6-(6,6)]
   140       6.901253       6.901253       6.901253    6[1-(0),6-(1,6),6-(6,8)]
   141       4.036274       4.036274       4.036274    6[6-(6,6),8-(48),8-(48)]
   142       7.018378       7.018378       7.018378    6[6-(6,6),8-(0),8-(48)]
   143       7.701863       7.701863       7.701863    6[6-(1,6),6-(1,6),6-(8,8)]
   144       8.937711       8.937711       8.937711    6[1-(0),6-(1,6),6-(6,6)]
   145        9.60126        9.60126        9.60126    6[1-(0),6-(1,6),6-(6,8)]
   146       8.948148       8.948148       8.948148    6[6-(1,6),6-(1,6),8-(6)]
   147       7.686427       7.686427       7.686427    6[1-(0),6-(1,6),6-(6,8)]
   148       7.075925       7.075925       7.075925    6[1-(0),6-(1,6),6-(6,6)]
   149       10.69339       10.69339       10.69339    6[1-(0),1-(0),6-(6,6,6),8-(6)]
   150      10.802216      10.802216      10.802216    6[6-(1,1,8),6-(1,1,8),6-(1,1,8),6-(1,1,8)]
   151      10.574518      10.574518      10.574518    6[1-(0),1-(0),6-(6,6,6),8-(6)]
   152      11.652364      11.652364      11.652364    6[6-(1,6),6-(1,6),8-(6)]
   153      10.758916      10.758916      10.758916    6[1-(0),6-(1,6),6-(6,8)]
   154      10.990881      10.990881      10.990881    6[1-(0),6-(1,6),6-(6,6)]
   155      12.062788      12.062788      12.062788    6[6-(1,6),6-(1,6),6-(8,8)]
   156      12.915327      12.915327      12.915327    6[1-(0),6-(1,6),6-(6,6)]
   157      12.699497      12.699497      12.699497    6[1-(0),6-(1,6),6-(6,8)]
   158      12.342356      12.342356      12.342356    6[6-(6,6),8-(1,48),8-(48)]
   159       9.727441       9.727441       9.727441    6[1-(0),1-(0),6-(6,6,6),8-(6)]
   160       9.312251       9.312251       9.312251    6[6-(1,6),6-(1,6),8-(6)]
   161       8.344919       8.344919       8.344919    6[1-(0),6-(1,6),6-(6,8)]
   162       2.734579       2.734579       2.734579    6[1-(0),6-(1,6),6-(6,6)]
   163       3.188456       3.188456       3.188456    6[6-(1,6),6-(1,6),6-(8,8)]
   164       4.152234       4.152234       4.152234    6[1-(0),6-(1,6),6-(6,6)]
   165       9.784715       9.784715       9.784715    6[1-(0),6-(1,6),6-(6,8)]
   166       2.583081       2.583081       2.583081    6[6-(6,6),8-(0),8-(1,48)]
   167      12.195632      12.195632      12.195632    6[1-(0),1-(0),6-(6,6,6),8-(6)]
   168       13.25732       13.25732       13.25732    6[6-(1,6),6-(1,6),8-(6)]
   169      13.026592      13.026592      13.026592    6[1-(0),6-(1,6),6-(6,8)]
   170      13.984834      13.984834      13.984834    6[1-(0),6-(1,6),6-(6,6)]
   171      15.128536      15.128536      15.128536    6[6-(1,6),6-(1,6),6-(8,8)]
   172      15.352487      15.352487      15.352487    6[1-(0),6-(1,6),6-(6,6)]
   173      14.333286      14.333286      14.333286    6[1-(0),6-(1,6),6-(6,8)]
   174      16.207213      16.207213      16.207213    6[6-(6,6),8-(48),8-(48)]
   175      13.505691      13.505691      13.505691    6[6-(6,6),8-(0),8-(48)]
   176      13.768595      13.768595      13.768595    6[6-(1,6),6-(1,6),6-(8,8)]
   177      14.650975      14.650975      14.650975    6[1-(0),6-(1,6),6-(6,6)]
   178      14.954346      14.954346      14.954346    6[1-(0),6-(1,6),6-(6,8)]
   179      12.165527      12.165527      12.165527    6[6-(1,6),6-(1,6),8-(6)]
   180      11.199108      11.199108      11.199108    6[1-(0),6-(1,6),6-(6,8)]
   181      13.095677      13.095677      13.095677    6[1-(0),6-(1,6),6-(6,6)]
   182      13.355959      13.355959      13.355959    6[1-(0),1-(0),6-(6,6,6),8-(6)]
   183      13.621384      13.621384      13.621384    6[6-(1,1,8),6-(1,1,8),6-(1,1,8),6-(1,1,8)]
   184      12.339996      12.339996      12.339996    6[1-(0),1-(0),6-(6,6,6),8-(6)]
   185      10.641557      10.641557      10.641557    6[6-(1,6),6-(1,6),8-(6)]
   186       9.962874       9.962874       9.962874    6[1-(0),6-(1,6),6-(6,8)]
   187        8.93757        8.93757        8.93757    6[1-(0),6-(1,6),6-(6,6)]
   188       8.481513       8.481513       8.481513    6[6-(1,6),6-(1,6),6-(8,8)]
   189       9.141658       9.141658       9.141658    6[1-(0),6-(1,6),6-(6,6)]
   190      10.207707      10.207707      10.207707    6[1-(0),6-(1,6),6-(6,8)]
   191       7.371821       7.371821       7.371821    6[6-(6,6),8-(1,48),8-(48)]
   192      14.226698      14.226698      14.226698    6[1-(0),1-(0),6-(6,6,6),8-(6)]
   193      16.326047      16.326047      16.326047    6[6-(1,6),6-(1,6),8-(6)]
   194      16.130528      16.130528      16.130528    6[1-(0),6-(1,6),6-(6,8)]
   195        0.91393        0.91393        0.91393    6[1-(0),6-(1,6),6-(6,6)]
   196       2.108298       2.108298       2.108298    6[6-(1,6),6-(1,6),6-(8,8)]
   197       2.315924       2.315924       2.315924    6[1-(0),6-(1,6),6-(6,6)]
   198      17.530055      17.530055      17.530055    6[1-(0),6-(1,6),6-(6,8)]
   199       3.149454       3.149454       3.149454    6[6-(6,6),8-(0),8-(1,48)]
   200      14.583034      14.583034      14.583034    6[1-(0),1-(0),6-(6,6,6),8-(6)]
   201      16.045169      16.045169      16.045169    6[6-(1,6),6-(1,6),8-(6)]
   202      16.501241      16.501241      16.501241    6[1-(0),6-(1,6),6-(6,8)]
   203      17.582525      17.582525      17.582525    6[1-(0),6-(1,6),6-(6,6)]
   204      18.198264      18.198264      18.198264    6[6-(1,6),6-(1,6),6-(8,8)]
   205      17.771208      17.771208      17.771208    6[1-(0),6-(1,6),6-(6,6)]
   206      16.620016      16.620016      16.620016    6[1-(0),6-(1,6),6-(6,8)]
   207      19.484995      19.484995      19.484995    6[6-(6,6),8-(48),8-(48)]
   208      16.502891      16.502891      16.502891    6[6-(6,6),8-(0),8-(48)]
   209      15.819406      15.819406      15.819406    6[6-(1,6),6-(1,6),6-(8,8)]
   210      14.583558      14.583558      14.583558    6[1-(0),6-(1,6),6-(6,6)]
   211      13.920009      13.920009      13.920009    6[1-(0),6-(1,6),6-(6,8)]
   212      14.573121      14.573121      14.573121    6[6-(1,6),6-(1,6),8-(6)]
   213      15.834842      15.834842      15.834842    6[1-(0),6-(1,6),6-(6,8)]
   214      16.445344      16.445344      16.445344    6[1-(0),6-(1,6),6-(6,6)]
   215      12.827879      12.827879      12.827879    6[1-(0),1-(0),6-(6,6,6),8-(6)]
   216      12.719053      12.719053      12.719053    6[6-(1,1,8),6-(1,1,8),6-(1,1,8),6-(1,1,8)]
   217      12.946751      12.946751      12.946751    6[1-(0),1-(0),6-(6,6,6),8-(6)]
   218      11.868905      11.868905      11.868905    6[6-(1,6),6-(1,6),8-(6)]
   219      12.762353      12.762353      12.762353    6[1-(0),6-(1,6),6-(6,8)]
   220      12.530388      12.530388      12.530388    6[1-(0),6-(1,6),6-(6,6)]
   221      11.458481      11.458481      11.458481    6[6-(1,6),6-(1,6),6-(8,8)]
   222      10.605942      10.605942      10.605942    6[1-(0),6-(1,6),6-(6,6)]
   223      10.821772      10.821772      10.821772    6[1-(0),6-(1,6),6-(6,8)]
   224      11.178913      11.178913      11.178913    6[6-(6,6),8-(1,48),8-(48)]
   225      13.793828      13.793828      13.793828    6[1-(0),1-(0),6-(6,6,6),8-(6)]
   226      14.209018      14.209018      14.209018    6[6-(1,6),6-(1,6),8-(6)]
   227       15.17635       15.17635       15.17635    6[1-(0),6-(1,6),6-(6,8)]
   228       20.78669       20.78669       20.78669    6[1-(0),6-(1,6),6-(6,6)]
   229      20.332813      20.332813      20.332813    6[6-(1,6),6-(1,6),6-(8,8)]
   230      19.369035      19.369035      19.369035    6[1-(0),6-(1,6),6-(6,6)]
   231      13.736554      13.736554      13.736554    6[1-(0),6-(1,6),6-(6,8)]
   232      20.938188      20.938188      20.938188    6[6-(6,6),8-(0),8-(1,48)]
   233      11.325637      11.325637      11.325637    6[1-(0),1-(0),6-(6,6,6),8-(6)]
   234      10.263949      10.263949      10.263949    6[6-(1,6),6-(1,6),8-(6)]
   235      10.494677      10.494677      10.494677    6[1-(0),6-(1,6),6-(6,8)]
   236       9.536435       9.536435       9.536435    6[1-(0),6-(1,6),6-(6,6)]
   237       8.392733       8.392733       8.392733    6[6-(1,6),6-(1,6),6-(8,8)]
   238       8.168782       8.168782       8.168782    6[1-(0),6-(1,6),6-(6,6)]
   239       9.187983       9.187983       9.187983    6[1-(0),6-(1,6),6-(6,8)]
   240       7.314056       7.314056       7.314056    6[6-(6,6),8-(48),8-(48)]
   241       10.98551       10.98551       10.98551    8[6-(6,8),48-(8,8,8,8,8)]
   242       9.237528       9.237528       9.237528    8[6-(6,8)]
   243      11.147094      11.147094      11.147094    8[6-(1,1,6),6-(6,6)]
   244      11.771872      11.771872      11.771872    8[6-(1,1,6),6-(6,6)]
   245      16.445062      16.445062      16.445062    8[6-(6,8),48-(8,8,8,8,8)]
   246      16.712531      16.712531      16.712531    8[1-(0),6-(6,8),48-(8,8,8,8,8)]
   247       8.087283       8.087283       8.087283    8[6-(1,1,6),6-(6,6)]
   248      19.288986      19.288986      19.288986    8[1-(0),6-(6,8),48-(8,8,8,8,8)]
   249      15.345246      15.345246      15.345246    8[6-(6,8)]
   250       8.591612       8.591612       8.591612    8[6-(1,1,6),6-(6,6)]
   251       3.462328       3.462328       3.462328    8[6-(6,8),48-(8,8,8,8,8)]
   252       3.659536       3.659536       3.659536    8[6-(6,8),48-(8,8,8,8,8)]
   253       5.950012       5.950012       5.950012    8[6-(6,8),48-(8,8,8,8,8)]
   254       7.492177       7.492177       7.492177    8[6-(6,8)]
   255       9.420778       9.420778       9.420778    8[6-(1,1,6),6-(6,6)]
   256      11.547677      11.547677      11.547677    8[6-(1,1,6),6-(6,6)]
   257      13.371126      13.371126      13.371126    8[6-(6,8),48-(8,8,8,8,8)]
   258      11.541242      11.541242      11.541242    8[1-(0),6-(6,8),48-(8,8,8,8,8)]
   259       9.954864       9.954864       9.954864    8[6-(1,1,6),6-(6,6)]
   260       3.028325       3.028325       3.028325    8[1-(0),6-(6,8),48-(8,8,8,8,8)]
   261      18.063781      18.063781      18.063781    8[6-(6,8)]
   262       12.21116       12.21116       12.21116    8[6-(1,1,6),6-(6,6)]
   263      12.040277      12.040277      12.040277    8[6-(6,8),48-(8,8,8,8,8)]
   264       10.94374       10.94374       10.94374    8[6-(6,8),48-(8,8,8,8,8)]
   265      12.535759      12.535759      12.535759    8[6-(6,8),48-(8,8,8,8,8)]
   266      14.283741      14.283741      14.283741    8[6-(6,8)]
   267      12.374175      12.374175      12.374175    8[6-(1,1,6),6-(6,6)]
   268      11.749397      11.749397      11.749397    8[6-(1,1,6),6-(6,6)]
   269       7.076207       7.076207       7.076207    8[6-(6,8),48-(8,8,8,8,8)]
   270       6.808738       6.808738       6.808738    8[1-(0),6-(6,8),48-(8,8,8,8,8)]
   271      15.433986      15.433986      15.433986    8[6-(1,1,6),6-(6,6)]
   272       4.232283       4.232283       4.232283    8[1-(0),6-(6,8),48-(8,8,8,8,8)]
   273       8.176023       8.176023       8.176023    8[6-(6,8)]
   274      14.929657      14.929657      14.929657    8[6-(1,1,6),6-(6,6)]
   275       3.774441       3.774441       3.774441    8[6-(6,8),48-(8,8,8,8,8)]
   276       3.577233       3.577233       3.577233    8[6-(6,8),48-(8,8,8,8,8)]
   277      17.571257      17.571257      17.571257    8[6-(6,8),48-(8,8,8,8,8)]
   278      16.029092      16.029092      16.029092    8[6-(6,8)]
   279      14.100491      14.100491      14.100491    8[6-(1,1,6),6-(6,6)]
   280      11.973592      11.973592      11.973592    8[6-(1,1,6),6-(6,6)]
   281      10.150143      10.150143      10.150143    8[6-(6,8),48-(8,8,8,8,8)]
   282      11.980027      11.980027      11.980027    8[1-(0),6-(6,8),48-(8,8,8,8,8)]
   283      13.566405      13.566405      13.566405    8[6-(1,1,6),6-(6,6)]
   284      20.492944      20.492944      20.492944    8[1-(0),6-(6,8),48-(8,8,8,8,8)]
   285       5.457488       5.457488       5.457488    8[6-(6,8)]
   286      11.310109      11.310109      11.310109    8[6-(1,1,6),6-(6,6)]
   287       6.382167       6.382167       6.382167    8[6-(6,8),48-(8,8,8,8,8)]
   288       7.478704       7.478704       7.478704    8[6-(6,8),48-(8,8,8,8,8)]
