# Supplementary material for: A collection of forcefield precursors for metal–organic frameworks
Source: RSC Adv. 2019 Nov 13;9(63):36492–507. doi: 10.1039/c9ra07327b (PMC9075174; doi:10.1039/c9ra07327b)
Supplement: RA-009-C9RA07327B-s996 [file RA-009-C9RA07327B-s996.txt]

HIHNUJ_clean

11.218400    0.000000    0.000000
0.000000    17.921800    0.000000
0.000000    0.000000    17.921800

     1         2.8046         2.8046         2.8046    49[8-(6),8-(6),8-(6),8-(6),8-(6),8-(6),8-(6),8-(6)]
     2         8.4138         8.4138         8.4138    49[8-(6),8-(6),8-(6),8-(6),8-(6),8-(6),8-(6),8-(6)]
     3         5.6092         5.6092         5.6092    49[8-(6),8-(6),8-(6),8-(6),8-(6),8-(6),8-(6),8-(6)]
     4            0.0            0.0            0.0    49[8-(6),8-(6),8-(6),8-(6),8-(6),8-(6),8-(6),8-(6)]
     5       1.055651       1.055651       1.055651    1[6-(6,6)]
     6       8.752596       8.752596       8.752596    1[6-(6,6)]
     7       9.794785       9.794785       9.794785    1[6-(6,6)]
     8       6.664851       6.664851       6.664851    1[6-(6,6)]
     9       3.143396       3.143396       3.143396    1[6-(6,6)]
    10       4.185585       4.185585       4.185585    1[6-(6,6)]
    11       3.860251       3.860251       3.860251    1[6-(6,6)]
    12       0.338796       0.338796       0.338796    1[6-(6,6)]
    13       1.380985       1.380985       1.380985    1[6-(6,6)]
    14       9.469451       9.469451       9.469451    1[6-(6,6)]
    15       5.947996       5.947996       5.947996    1[6-(6,6)]
    16       6.990185       6.990185       6.990185    1[6-(6,6)]
    17       1.748949       1.748949       1.748949    1[6-(6,6)]
    18       5.270404       5.270404       5.270404    1[6-(6,6)]
    19       4.228215       4.228215       4.228215    1[6-(6,6)]
    20       7.358149       7.358149       7.358149    1[6-(6,6)]
    21      10.879604      10.879604      10.879604    1[6-(6,6)]
    22       9.837415       9.837415       9.837415    1[6-(6,6)]
    23      10.162749      10.162749      10.162749    1[6-(6,6)]
    24       2.465804       2.465804       2.465804    1[6-(6,6)]
    25       1.423615       1.423615       1.423615    1[6-(6,6)]
    26       4.553549       4.553549       4.553549    1[6-(6,6)]
    27       8.075004       8.075004       8.075004    1[6-(6,6)]
    28       7.032815       7.032815       7.032815    1[6-(6,6)]
    29       10.81005       10.81005       10.81005    6[6-(6,6),8-(49),8-(49)]
    30       9.055156       9.055156       9.055156    6[6-(1,6),6-(1,6),6-(6,6)]
    31        0.98161        0.98161        0.98161    6[6-(6,6),8-(49),8-(49)]
    32      10.546418      10.546418      10.546418    6[6-(1,6),6-(1,6),6-(8,8)]
    33      11.176892      11.176892      11.176892    6[6-(1,6),6-(1,6),6-(8,8)]
    34       0.240186       0.240186       0.240186    6[1-(0),6-(6,6),6-(6,6)]
    35       9.359511       9.359511       9.359511    6[1-(0),6-(6,6),6-(6,6)]
    36        9.98045        9.98045        9.98045    6[1-(0),6-(6,6),6-(6,6)]
    37        5.20085        5.20085        5.20085    6[6-(6,6),8-(49),8-(49)]
    38       3.445956       3.445956       3.445956    6[6-(1,6),6-(1,6),6-(6,6)]
    39        6.59081        6.59081        6.59081    6[6-(6,6),8-(49),8-(49)]
    40       4.937218       4.937218       4.937218    6[6-(1,6),6-(1,6),6-(8,8)]
    41       5.567692       5.567692       5.567692    6[6-(1,6),6-(1,6),6-(8,8)]
    42       5.849386       5.849386       5.849386    6[1-(0),6-(6,6),6-(6,6)]
    43       3.750311       3.750311       3.750311    6[1-(0),6-(6,6),6-(6,6)]
    44        4.37125        4.37125        4.37125    6[1-(0),6-(6,6),6-(6,6)]
    45        2.39625        2.39625        2.39625    6[6-(6,6),8-(49),8-(49)]
    46       0.641356       0.641356       0.641356    6[6-(1,6),6-(1,6),6-(6,6)]
    47        3.78621        3.78621        3.78621    6[6-(6,6),8-(49),8-(49)]
    48       2.132618       2.132618       2.132618    6[6-(1,6),6-(1,6),6-(8,8)]
    49       2.763092       2.763092       2.763092    6[6-(1,6),6-(1,6),6-(8,8)]
    50       3.044786       3.044786       3.044786    6[1-(0),6-(6,6),6-(6,6)]
    51       0.945711       0.945711       0.945711    6[1-(0),6-(6,6),6-(6,6)]
    52        1.56665        1.56665        1.56665    6[1-(0),6-(6,6),6-(6,6)]
    53        8.00545        8.00545        8.00545    6[6-(6,6),8-(49),8-(49)]
    54       6.250556       6.250556       6.250556    6[6-(1,6),6-(1,6),6-(6,6)]
    55        9.39541        9.39541        9.39541    6[6-(6,6),8-(49),8-(49)]
    56       7.741818       7.741818       7.741818    6[6-(1,6),6-(1,6),6-(8,8)]
    57       8.372292       8.372292       8.372292    6[6-(1,6),6-(1,6),6-(8,8)]
    58       8.653986       8.653986       8.653986    6[1-(0),6-(6,6),6-(6,6)]
    59       6.554911       6.554911       6.554911    6[1-(0),6-(6,6),6-(6,6)]
    60        7.17585        7.17585        7.17585    6[1-(0),6-(6,6),6-(6,6)]
    61        3.21295        3.21295        3.21295    6[6-(6,6),8-(49),8-(49)]
    62       4.967844       4.967844       4.967844    6[6-(1,6),6-(1,6),6-(6,6)]
    63        1.82299        1.82299        1.82299    6[6-(6,6),8-(49),8-(49)]
    64       3.476582       3.476582       3.476582    6[6-(1,6),6-(1,6),6-(8,8)]
    65       2.846108       2.846108       2.846108    6[6-(1,6),6-(1,6),6-(8,8)]
    66       2.564414       2.564414       2.564414    6[1-(0),6-(6,6),6-(6,6)]
    67       4.663489       4.663489       4.663489    6[1-(0),6-(6,6),6-(6,6)]
    68        4.04255        4.04255        4.04255    6[1-(0),6-(6,6),6-(6,6)]
    69        8.82215        8.82215        8.82215    6[6-(6,6),8-(49),8-(49)]
    70      10.577044      10.577044      10.577044    6[6-(1,6),6-(1,6),6-(6,6)]
    71        7.43219        7.43219        7.43219    6[6-(6,6),8-(49),8-(49)]
    72       9.085782       9.085782       9.085782    6[6-(1,6),6-(1,6),6-(8,8)]
    73       8.455308       8.455308       8.455308    6[6-(1,6),6-(1,6),6-(8,8)]
    74       8.173614       8.173614       8.173614    6[1-(0),6-(6,6),6-(6,6)]
    75      10.272689      10.272689      10.272689    6[1-(0),6-(6,6),6-(6,6)]
    76        9.65175        9.65175        9.65175    6[1-(0),6-(6,6),6-(6,6)]
    77        0.40835        0.40835        0.40835    6[6-(6,6),8-(49),8-(49)]
    78       2.163244       2.163244       2.163244    6[6-(1,6),6-(1,6),6-(6,6)]
    79       10.23679       10.23679       10.23679    6[6-(6,6),8-(49),8-(49)]
    80       0.671982       0.671982       0.671982    6[6-(1,6),6-(1,6),6-(8,8)]
    81       0.041508       0.041508       0.041508    6[6-(1,6),6-(1,6),6-(8,8)]
    82      10.978214      10.978214      10.978214    6[1-(0),6-(6,6),6-(6,6)]
    83       1.858889       1.858889       1.858889    6[1-(0),6-(6,6),6-(6,6)]
    84        1.23795        1.23795        1.23795    6[1-(0),6-(6,6),6-(6,6)]
    85        6.01755        6.01755        6.01755    6[6-(6,6),8-(49),8-(49)]
    86       7.772444       7.772444       7.772444    6[6-(1,6),6-(1,6),6-(6,6)]
    87        4.62759        4.62759        4.62759    6[6-(6,6),8-(49),8-(49)]
    88       6.281182       6.281182       6.281182    6[6-(1,6),6-(1,6),6-(8,8)]
    89       5.650708       5.650708       5.650708    6[6-(1,6),6-(1,6),6-(8,8)]
    90       5.369014       5.369014       5.369014    6[1-(0),6-(6,6),6-(6,6)]
    91       7.468089       7.468089       7.468089    6[1-(0),6-(6,6),6-(6,6)]
    92        6.84715        6.84715        6.84715    6[1-(0),6-(6,6),6-(6,6)]
    93       9.984039       9.984039       9.984039    8[6-(6,8),49-(8,8,8,8,8,8,8)]
    94       0.809632       0.809632       0.809632    8[6-(6,8),49-(8,8,8,8,8,8,8)]
    95       0.651901       0.651901       0.651901    8[6-(6,8),49-(8,8,8,8,8,8,8)]
    96       2.025594       2.025594       2.025594    8[6-(6,8),49-(8,8,8,8,8,8,8)]
    97       4.374839       4.374839       4.374839    8[6-(6,8),49-(8,8,8,8,8,8,8)]
    98       6.418832       6.418832       6.418832    8[6-(6,8),49-(8,8,8,8,8,8,8)]
    99       6.261101       6.261101       6.261101    8[6-(6,8),49-(8,8,8,8,8,8,8)]
   100       7.634794       7.634794       7.634794    8[6-(6,8),49-(8,8,8,8,8,8,8)]
   101       1.570239       1.570239       1.570239    8[6-(6,8),49-(8,8,8,8,8,8,8)]
   102       3.614232       3.614232       3.614232    8[6-(6,8),49-(8,8,8,8,8,8,8)]
   103       3.456501       3.456501       3.456501    8[6-(6,8),49-(8,8,8,8,8,8,8)]
   104       4.830194       4.830194       4.830194    8[6-(6,8),49-(8,8,8,8,8,8,8)]
   105       7.179439       7.179439       7.179439    8[6-(6,8),49-(8,8,8,8,8,8,8)]
   106       9.223432       9.223432       9.223432    8[6-(6,8),49-(8,8,8,8,8,8,8)]
   107       9.065701       9.065701       9.065701    8[6-(6,8),49-(8,8,8,8,8,8,8)]
   108      10.439394      10.439394      10.439394    8[6-(6,8),49-(8,8,8,8,8,8,8)]
   109       4.038961       4.038961       4.038961    8[6-(6,8),49-(8,8,8,8,8,8,8)]
   110       1.994968       1.994968       1.994968    8[6-(6,8),49-(8,8,8,8,8,8,8)]
   111       2.152699       2.152699       2.152699    8[6-(6,8),49-(8,8,8,8,8,8,8)]
   112       0.779006       0.779006       0.779006    8[6-(6,8),49-(8,8,8,8,8,8,8)]
   113       9.648161       9.648161       9.648161    8[6-(6,8),49-(8,8,8,8,8,8,8)]
   114       7.604168       7.604168       7.604168    8[6-(6,8),49-(8,8,8,8,8,8,8)]
   115       7.761899       7.761899       7.761899    8[6-(6,8),49-(8,8,8,8,8,8,8)]
   116       6.388206       6.388206       6.388206    8[6-(6,8),49-(8,8,8,8,8,8,8)]
   117       1.234361       1.234361       1.234361    8[6-(6,8),49-(8,8,8,8,8,8,8)]
   118      10.408768      10.408768      10.408768    8[6-(6,8),49-(8,8,8,8,8,8,8)]
   119      10.566499      10.566499      10.566499    8[6-(6,8),49-(8,8,8,8,8,8,8)]
   120       9.192806       9.192806       9.192806    8[6-(6,8),49-(8,8,8,8,8,8,8)]
   121       6.843561       6.843561       6.843561    8[6-(6,8),49-(8,8,8,8,8,8,8)]
   122       4.799568       4.799568       4.799568    8[6-(6,8),49-(8,8,8,8,8,8,8)]
   123       4.957299       4.957299       4.957299    8[6-(6,8),49-(8,8,8,8,8,8,8)]
   124       3.583606       3.583606       3.583606    8[6-(6,8),49-(8,8,8,8,8,8,8)]
