# Supplementary material for: A collection of forcefield precursors for metal–organic frameworks
Source: RSC Adv. 2019 Nov 13;9(63):36492–507. doi: 10.1039/c9ra07327b (PMC9075174; doi:10.1039/c9ra07327b)
Supplement: RA-009-C9RA07327B-s997 [file RA-009-C9RA07327B-s997.txt]

HIWKEE_clean

10.947000    0.000000    0.000000
4.999774    17.195893    0.000000
4.923349    7.557427    17.071754

     1      10.513711      10.513711      10.513711    25[7-(6),7-(6),7-(6,6),7-(6,6)]
     2       12.16342       12.16342       12.16342    25[7-(6),7-(6),7-(6),7-(6,6)]
     3        4.54065        4.54065        4.54065    25[7-(6),7-(6),7-(6),7-(6,6)]
     4      10.356412      10.356412      10.356412    25[7-(6),7-(6),7-(6,6),7-(6,6)]
     5       8.706703       8.706703       8.706703    25[7-(6),7-(6),7-(6),7-(6,6)]
     6      16.329473      16.329473      16.329473    25[7-(6),7-(6),7-(6),7-(6,6)]
     7            0.0            0.0            0.0    25[7-(6),7-(6),7-(6,6),7-(6,6)]
     8       4.961562       4.961562       4.961562    25[7-(6),7-(6),7-(6,6),7-(6,6)]
     9       2.474013       2.474013       2.474013    41[6-(7),6-(7),6-(7),6-(7),6-(7),6-(7),6-(7),6-(7)]
    10      13.886158      13.886158      13.886158    41[6-(7),6-(7),6-(7),6-(7),6-(7),6-(7),6-(7),6-(7)]
    11       18.39611       18.39611       18.39611    41[6-(7),6-(7),6-(7),6-(7),6-(7),6-(7),6-(7),6-(7)]
    12       6.983965       6.983965       6.983965    41[6-(7),6-(7),6-(7),6-(7),6-(7),6-(7),6-(7),6-(7)]
    13      14.206131      14.206131      14.206131    1[6-(6,7)]
    14      12.435753      12.435753      12.435753    1[6-(6,7)]
    15      12.109447      12.109447      12.109447    1[6-(6,7)]
    16      13.905404      13.905404      13.905404    1[6-(6,7)]
    17       8.734141       8.734141       8.734141    1[6-(6,7)]
    18       6.856245       6.856245       6.856245    1[6-(6,7)]
    19       6.797112       6.797112       6.797112    1[6-(6,7)]
    20       8.628157       8.628157       8.628157    1[6-(6,7)]
    21       16.86768       16.86768       16.86768    1[6-(6,7)]
    22      15.533451      15.533451      15.533451    1[6-(6,7)]
    23       7.731075       7.731075       7.731075    1[6-(6,7)]
    24       9.058788       9.058788       9.058788    1[6-(6,7)]
    25       4.334564       4.334564       4.334564    1[6-(6,7)]
    26       5.394461       5.394461       5.394461    1[6-(6,7)]
    27       8.604808       8.604808       8.604808    1[6-(6,7)]
    28       7.510871       7.510871       7.510871    1[6-(6,7)]
    29       6.663992       6.663992       6.663992    1[6-(6,7)]
    30        8.43437        8.43437        8.43437    1[6-(6,7)]
    31       8.760676       8.760676       8.760676    1[6-(6,7)]
    32       6.964719       6.964719       6.964719    1[6-(6,7)]
    33      12.135982      12.135982      12.135982    1[6-(6,7)]
    34      14.013878      14.013878      14.013878    1[6-(6,7)]
    35      14.073011      14.073011      14.073011    1[6-(6,7)]
    36      12.241966      12.241966      12.241966    1[6-(6,7)]
    37       4.002443       4.002443       4.002443    1[6-(6,7)]
    38       5.336672       5.336672       5.336672    1[6-(6,7)]
    39      13.139048      13.139048      13.139048    1[6-(6,7)]
    40      11.811335      11.811335      11.811335    1[6-(6,7)]
    41      16.535559      16.535559      16.535559    1[6-(6,7)]
    42      15.475662      15.475662      15.475662    1[6-(6,7)]
    43      12.265315      12.265315      12.265315    1[6-(6,7)]
    44      13.359252      13.359252      13.359252    1[6-(6,7)]
    45       1.612557       1.612557       1.612557    6[7-(25),41-(6,6,6,6,6,6,6)]
    46       8.666388       8.666388       8.666388    6[7-(25),41-(6,6,6,6,6,6,6)]
    47       4.663669       4.663669       4.663669    6[7-(0),41-(6,6,6,6,6,6,6)]
    48       2.548974       2.548974       2.548974    6[7-(25),41-(6,6,6,6,6,6,6)]
    49       3.061662       3.061662       3.061662    6[7-(25),41-(6,6,6,6,6,6,6)]
    50       5.990345       5.990345       5.990345    6[7-(0),41-(6,6,6,6,6,6,6)]
    51       11.44229       11.44229       11.44229    6[7-(0),41-(6,6,6,6,6,6,6)]
    52        7.83189        7.83189        7.83189    6[7-(25),41-(6,6,6,6,6,6,6)]
    53       3.295826       3.295826       3.295826    6[7-(25),41-(6,6,6,6,6,6,6)]
    54      12.374846      12.374846      12.374846    6[7-(25),41-(6,6,6,6,6,6,6)]
    55      13.124671      13.124671      13.124671    6[7-(25),41-(6,6,6,6,6,6,6)]
    56      13.649993      13.649993      13.649993    6[7-(25),41-(6,6,6,6,6,6,6)]
    57      14.577449      14.577449      14.577449    6[7-(25),41-(6,6,6,6,6,6,6)]
    58      11.853961      11.853961      11.853961    6[7-(0),41-(6,6,6,6,6,6,6)]
    59      14.956589      14.956589      14.956589    6[7-(0),41-(6,6,6,6,6,6,6)]
    60        5.15454        5.15454        5.15454    6[7-(0),41-(6,6,6,6,6,6,6)]
    61      13.797181      13.797181      13.797181    6[1-(0),6-(1,7),7-(6,25)]
    62      12.721544      12.721544      12.721544    6[1-(0),6-(1,7),7-(6,25)]
    63      12.534639      12.534639      12.534639    6[1-(0),6-(1,7),7-(6,25)]
    64      13.618057      13.618057      13.618057    6[1-(0),6-(1,7),7-(6,25)]
    65       8.343436       8.343436       8.343436    6[1-(0),6-(1,7),7-(6,25)]
    66        7.21861        7.21861        7.21861    6[1-(0),6-(1,7),7-(6,25)]
    67       7.178612       7.178612       7.178612    6[1-(0),6-(1,7),7-(6,25)]
    68       8.287595       8.287595       8.287595    6[1-(0),6-(1,7),7-(6,25)]
    69      11.021814      11.021814      11.021814    6[1-(0),6-(1,7),7-(6,25)]
    70      15.210813      15.210813      15.210813    6[1-(0),6-(1,7),7-(6)]
    71       8.584383       8.584383       8.584383    6[1-(0),6-(1,7),7-(6)]
    72       9.388449       9.388449       9.388449    6[1-(0),6-(1,7),7-(6,25)]
    73       5.217928       5.217928       5.217928    6[1-(0),6-(1,7),7-(6,25)]
    74       5.853336       5.853336       5.853336    6[1-(0),6-(1,7),7-(6)]
    75       7.718309       7.718309       7.718309    6[1-(0),6-(1,7),7-(6)]
    76       7.055652       7.055652       7.055652    6[1-(0),6-(1,7),7-(6,25)]
    77      19.257566      19.257566      19.257566    6[7-(25),41-(6,6,6,6,6,6,6)]
    78      12.203735      12.203735      12.203735    6[7-(25),41-(6,6,6,6,6,6,6)]
    79      16.206454      16.206454      16.206454    6[7-(0),41-(6,6,6,6,6,6,6)]
    80      18.321149      18.321149      18.321149    6[7-(25),41-(6,6,6,6,6,6,6)]
    81      17.808461      17.808461      17.808461    6[7-(25),41-(6,6,6,6,6,6,6)]
    82       3.932778       3.932778       3.932778    6[7-(0),41-(6,6,6,6,6,6,6)]
    83       9.427833       9.427833       9.427833    6[7-(0),41-(6,6,6,6,6,6,6)]
    84      13.038233      13.038233      13.038233    6[7-(25),41-(6,6,6,6,6,6,6)]
    85      17.574297      17.574297      17.574297    6[7-(25),41-(6,6,6,6,6,6,6)]
    86       8.495277       8.495277       8.495277    6[7-(25),41-(6,6,6,6,6,6,6)]
    87       7.745452       7.745452       7.745452    6[7-(25),41-(6,6,6,6,6,6,6)]
    88        7.22013        7.22013        7.22013    6[7-(25),41-(6,6,6,6,6,6,6)]
    89       6.292674       6.292674       6.292674    6[7-(25),41-(6,6,6,6,6,6,6)]
    90       9.016162       9.016162       9.016162    6[7-(0),41-(6,6,6,6,6,6,6)]
    91       5.913534       5.913534       5.913534    6[7-(0),41-(6,6,6,6,6,6,6)]
    92      15.715583      15.715583      15.715583    6[7-(0),41-(6,6,6,6,6,6,6)]
    93       7.072942       7.072942       7.072942    6[1-(0),6-(1,7),7-(6,25)]
    94       8.148579       8.148579       8.148579    6[1-(0),6-(1,7),7-(6,25)]
    95       8.335484       8.335484       8.335484    6[1-(0),6-(1,7),7-(6,25)]
    96       7.252066       7.252066       7.252066    6[1-(0),6-(1,7),7-(6,25)]
    97      12.526687      12.526687      12.526687    6[1-(0),6-(1,7),7-(6,25)]
    98      13.651513      13.651513      13.651513    6[1-(0),6-(1,7),7-(6,25)]
    99      13.691511      13.691511      13.691511    6[1-(0),6-(1,7),7-(6,25)]
   100      12.582528      12.582528      12.582528    6[1-(0),6-(1,7),7-(6,25)]
   101       4.848535       4.848535       4.848535    6[1-(0),6-(1,7),7-(6,25)]
   102        5.65931        5.65931        5.65931    6[1-(0),6-(1,7),7-(6)]
   103       12.28574       12.28574       12.28574    6[1-(0),6-(1,7),7-(6)]
   104      11.481674      11.481674      11.481674    6[1-(0),6-(1,7),7-(6,25)]
   105      15.652195      15.652195      15.652195    6[1-(0),6-(1,7),7-(6,25)]
   106      15.016787      15.016787      15.016787    6[1-(0),6-(1,7),7-(6)]
   107      13.151814      13.151814      13.151814    6[1-(0),6-(1,7),7-(6)]
   108      13.814471      13.814471      13.814471    6[1-(0),6-(1,7),7-(6,25)]
   109       1.111823       1.111823       1.111823    7[6-(41),25-(7,7,7)]
   110       9.316887       9.316887       9.316887    7[6-(41),25-(7,7,7)]
   111       5.777772       5.777772       5.777772    7[6-(41)]
   112       2.522478       2.522478       2.522478    7[6-(41),25-(7,7,7)]
   113       3.393576       3.393576       3.393576    7[6-(41),25-(7,7,7)]
   114      16.216266      16.216266      16.216266    7[6-(41)]
   115      10.465553      10.465553      10.465553    7[6-(41)]
   116       8.006879       8.006879       8.006879    7[6-(41),25-(7,7,7)]
   117       3.513235       3.513235       3.513235    7[6-(41),25-(7,7,7)]
   118      11.619476      11.619476      11.619476    7[6-(41),25-(7,7,7)]
   119      12.644214      12.644214      12.644214    7[6-(41),25-(7,7,7)]
   120      13.367718      13.367718      13.367718    7[6-(41),25-(7,7,7)]
   121      14.945878      14.945878      14.945878    7[6-(41),25-(7,7,7)]
   122      10.812803      10.812803      10.812803    7[6-(41)]
   123       4.574159       4.574159       4.574159    7[6-(41)]
   124       6.294481       6.294481       6.294481    7[6-(41)]
   125      14.259865      14.259865      14.259865    7[6-(1,6),6-(1,6),25-(7,7,7)]
   126      12.087855      12.087855      12.087855    7[6-(1,6),6-(1,6),25-(7,7,7)]
   127       8.876161       8.876161       8.876161    7[6-(1,6),6-(1,6),25-(7,7,7)]
   128       6.648786       6.648786       6.648786    7[6-(1,6),6-(1,6),25-(7,7,7)]
   129      10.618815      10.618815      10.618815    7[6-(1,6),6-(1,6),25-(7,7,7)]
   130      13.985811      13.985811      13.985811    7[6-(1,6),6-(1,6)]
   131       5.804067       5.804067       5.804067    7[6-(1,6),6-(1,6),25-(7,7,7)]
   132        7.10411        7.10411        7.10411    7[6-(1,6),6-(1,6)]
   133        19.7583        19.7583        19.7583    7[6-(41),25-(7,7,7)]
   134      11.553236      11.553236      11.553236    7[6-(41),25-(7,7,7)]
   135      15.092351      15.092351      15.092351    7[6-(41)]
   136      18.347645      18.347645      18.347645    7[6-(41),25-(7,7,7)]
   137      17.476547      17.476547      17.476547    7[6-(41),25-(7,7,7)]
   138       4.653857       4.653857       4.653857    7[6-(41)]
   139       10.40457       10.40457       10.40457    7[6-(41)]
   140      12.863244      12.863244      12.863244    7[6-(41),25-(7,7,7)]
   141      17.356888      17.356888      17.356888    7[6-(41),25-(7,7,7)]
   142       9.250647       9.250647       9.250647    7[6-(41),25-(7,7,7)]
   143       8.225909       8.225909       8.225909    7[6-(41),25-(7,7,7)]
   144       7.502405       7.502405       7.502405    7[6-(41),25-(7,7,7)]
   145       5.924245       5.924245       5.924245    7[6-(41),25-(7,7,7)]
   146       10.05732       10.05732       10.05732    7[6-(41)]
   147      16.295964      16.295964      16.295964    7[6-(41)]
   148      14.575642      14.575642      14.575642    7[6-(41)]
   149       6.610258       6.610258       6.610258    7[6-(1,6),6-(1,6),25-(7,7,7)]
   150       8.782268       8.782268       8.782268    7[6-(1,6),6-(1,6),25-(7,7,7)]
   151      11.993962      11.993962      11.993962    7[6-(1,6),6-(1,6),25-(7,7,7)]
   152      14.221337      14.221337      14.221337    7[6-(1,6),6-(1,6),25-(7,7,7)]
   153      10.251308      10.251308      10.251308    7[6-(1,6),6-(1,6),25-(7,7,7)]
   154       6.884312       6.884312       6.884312    7[6-(1,6),6-(1,6)]
   155      15.066056      15.066056      15.066056    7[6-(1,6),6-(1,6),25-(7,7,7)]
   156      13.766013      13.766013      13.766013    7[6-(1,6),6-(1,6)]
