# Supplementary material for: A collection of forcefield precursors for metal–organic frameworks
Source: RSC Adv. 2019 Nov 13;9(63):36492–507. doi: 10.1039/c9ra07327b (PMC9075174; doi:10.1039/c9ra07327b)
Supplement: RA-009-C9RA07327B-s998 [file RA-009-C9RA07327B-s998.txt]

HIWKII_clean

10.941300    0.000000    0.000000
0.575389    10.926160    0.000000
2.732995    2.592858    11.448080

     1      10.366382      10.366382      10.366382    25[7-(6),7-(6),7-(6),8-(7)]
     2       4.465308       4.465308       4.465308    25[7-(6),7-(6),7-(6),8-(7)]
     3       3.883302       3.883302       3.883302    25[7-(6),7-(6),7-(6),8-(7)]
     4       9.784376       9.784376       9.784376    25[7-(6),7-(6),7-(6),8-(7)]
     5       9.933724       9.933724       9.933724    41[6-(7),6-(7),6-(7),6-(7),6-(7),6-(7),6-(7),6-(7)]
     6        4.31596        4.31596        4.31596    41[6-(7),6-(7),6-(7),6-(7),6-(7),6-(7),6-(7),6-(7)]
     7        7.55574        7.55574        7.55574    1[6-(6,7)]
     8       7.506955       7.506955       7.506955    1[6-(6,7)]
     9       5.840063       5.840063       5.840063    1[6-(6,7)]
    10       5.905434       5.905434       5.905434    1[6-(6,7)]
    11       6.693944       6.693944       6.693944    1[6-(6,7)]
    12       6.742729       6.742729       6.742729    1[6-(6,7)]
    13       8.409621       8.409621       8.409621    1[6-(6,7)]
    14        8.34425        8.34425        8.34425    1[6-(6,7)]
    15       9.751249       9.751249       9.751249    6[7-(25),41-(6,6,6,6,6,6,6)]
    16      11.145428      11.145428      11.145428    6[7-(0),41-(6,6,6,6,6,6,6)]
    17       9.908331       9.908331       9.908331    6[7-(25),41-(6,6,6,6,6,6,6)]
    18       10.20045       10.20045       10.20045    6[7-(25),41-(6,6,6,6,6,6,6)]
    19       7.198296       7.198296       7.198296    6[1-(0),6-(1,7),7-(6,8)]
    20       7.163496       7.163496       7.163496    6[1-(0),6-(1,7),7-(6,8)]
    21      12.120967      12.120967      12.120967    6[7-(25),41-(6,6,6,6,6,6,6)]
    22      10.117688      10.117688      10.117688    6[7-(0),41-(6,6,6,6,6,6,6)]
    23       8.490268       8.490268       8.490268    6[7-(25),41-(6,6,6,6,6,6,6)]
    24       7.810464       7.810464       7.810464    6[7-(25),41-(6,6,6,6,6,6,6)]
    25       6.172836       6.172836       6.172836    6[1-(0),6-(1,7),7-(6,8)]
    26       6.213648       6.213648       6.213648    6[1-(0),6-(1,7),7-(6,8)]
    27       4.498435       4.498435       4.498435    6[7-(25),41-(6,6,6,6,6,6,6)]
    28       3.104256       3.104256       3.104256    6[7-(0),41-(6,6,6,6,6,6,6)]
    29       4.341353       4.341353       4.341353    6[7-(25),41-(6,6,6,6,6,6,6)]
    30       4.049234       4.049234       4.049234    6[7-(25),41-(6,6,6,6,6,6,6)]
    31       7.051388       7.051388       7.051388    6[1-(0),6-(1,7),7-(6,8)]
    32       7.086188       7.086188       7.086188    6[1-(0),6-(1,7),7-(6,8)]
    33       2.128717       2.128717       2.128717    6[7-(25),41-(6,6,6,6,6,6,6)]
    34       4.131996       4.131996       4.131996    6[7-(0),41-(6,6,6,6,6,6,6)]
    35       5.759416       5.759416       5.759416    6[7-(25),41-(6,6,6,6,6,6,6)]
    36        6.43922        6.43922        6.43922    6[7-(25),41-(6,6,6,6,6,6,6)]
    37       8.076848       8.076848       8.076848    6[1-(0),6-(1,7),7-(6,8)]
    38       8.036036       8.036036       8.036036    6[1-(0),6-(1,7),7-(6,8)]
    39      10.284302      10.284302      10.284302    7[6-(41),25-(7,7,8)]
    40       9.025693       9.025693       9.025693    7[6-(41)]
    41       9.874964       9.874964       9.874964    7[6-(41),25-(7,7,8)]
    42      10.327166      10.327166      10.327166    7[6-(41),25-(7,7,8)]
    43       7.652593       7.652593       7.652593    7[6-(1,6),6-(1,6),8-(25)]
    44       2.291558       2.291558       2.291558    7[6-(41),25-(7,7,8)]
    45      10.228382      10.228382      10.228382    7[6-(41)]
    46        7.77418        7.77418        7.77418    7[6-(41),25-(7,7,8)]
    47       6.730291       6.730291       6.730291    7[6-(41),25-(7,7,8)]
    48       5.677698       5.677698       5.677698    7[6-(1,6),6-(1,6),8-(25)]
    49       3.965382       3.965382       3.965382    7[6-(41),25-(7,7,8)]
    50       2.490996       2.490996       2.490996    7[6-(41)]
    51        4.37472        4.37472        4.37472    7[6-(41),25-(7,7,8)]
    52       3.922518       3.922518       3.922518    7[6-(41),25-(7,7,8)]
    53       6.597091       6.597091       6.597091    7[6-(1,6),6-(1,6),8-(25)]
    54      11.958126      11.958126      11.958126    7[6-(41),25-(7,7,8)]
    55       4.021302       4.021302       4.021302    7[6-(41)]
    56       6.475504       6.475504       6.475504    7[6-(41),25-(7,7,8)]
    57       7.519393       7.519393       7.519393    7[6-(41),25-(7,7,8)]
    58       8.571986       8.571986       8.571986    7[6-(1,6),6-(1,6),8-(25)]
    59        8.54965        8.54965        8.54965    8[7-(6,6),25-(7,7,7)]
    60       4.679054       4.679054       4.679054    8[7-(6,6),25-(7,7,7)]
    61       5.700034       5.700034       5.700034    8[7-(6,6),25-(7,7,7)]
    62        9.57063        9.57063        9.57063    8[7-(6,6),25-(7,7,7)]
