# Supplementary material for: A collection of forcefield precursors for metal–organic frameworks
Source: RSC Adv. 2019 Nov 13;9(63):36492–507. doi: 10.1039/c9ra07327b (PMC9075174; doi:10.1039/c9ra07327b)
Supplement: RA-009-C9RA07327B-s999 [file RA-009-C9RA07327B-s999.txt]

HIWLOO_clean_h

10.542900    0.000000    0.000000
-2.881383    11.272055    0.000000
-2.126605    -4.707634    10.531651

     1      -1.330424      -1.330424      -1.330424    49[7-(6,6),8-(15),8-(15),8-(15),8-(15)]
     2       6.865336       6.865336       6.865336    49[7-(6,6),8-(15),8-(15),8-(15),8-(15)]
     3        5.27145        5.27145        5.27145    49[7-(6,6),7-(6,6),8-(15),8-(15),8-(15),8-(15)]
     4       4.208147       4.208147       4.208147    49[7-(6,6),7-(6,6),8-(15),8-(15),8-(15),8-(15)]
     5       1.942692       1.942692       1.942692    15[8-(0),8-(49),8-(49),8-(49)]
     6       1.970396       1.970396       1.970396    15[8-(0),8-(49),8-(49),8-(49)]
     7       7.099117       7.099117       7.099117    15[8-(0),8-(0),8-(49),8-(49)]
     8       6.473603       6.473603       6.473603    15[8-(0),8-(49),8-(49),8-(49)]
     9       3.564516       3.564516       3.564516    15[8-(0),8-(49),8-(49),8-(49)]
    10      -1.564205      -1.564205      -1.564205    15[8-(0),8-(0),8-(49),8-(49)]
    11       5.714326       5.714326       5.714326    6[1-(0),6-(1,6),7-(6,49)]
    12       6.247062       6.247062       6.247062    6[1-(0),6-(1,6),7-(6,49)]
    13       5.624659       5.624659       5.624659    6[1-(0),6-(1,7),6-(6,6)]
    14       6.186959       6.186959       6.186959    6[1-(0),6-(1,7),6-(6,6)]
    15       5.856675       5.856675       5.856675    6[6-(1,6),6-(1,6),6-(6,6)]
    16       5.739109       5.739109       5.739109    6[6-(1,6),6-(1,6),6-(6,6)]
    17       4.948268       4.948268       4.948268    6[1-(0),6-(1,7),6-(6,6)]
    18       6.381917       6.381917       6.381917    6[1-(0),6-(1,7),6-(6,6)]
    19        4.82315        4.82315        4.82315    6[1-(0),6-(1,6),7-(6,49)]
    20       6.252844       6.252844       6.252844    6[1-(0),6-(1,6),7-(6,49)]
    21       2.406684       2.406684       2.406684    6[1-(0),6-(1,6),7-(6,49)]
    22       1.653877       1.653877       1.653877    6[1-(0),6-(1,6),7-(6,49)]
    23       2.757162       2.757162       2.757162    6[1-(0),6-(1,7),6-(6,6)]
    24       2.002827       2.002827       2.002827    6[1-(0),6-(1,7),6-(6,6)]
    25       2.574014       2.574014       2.574014    6[6-(1,6),6-(1,6),6-(6,6)]
    26      -0.179414      -0.179414      -0.179414    6[1-(0),6-(1,6),7-(6,49)]
    27       -0.71215       -0.71215       -0.71215    6[1-(0),6-(1,6),7-(6,49)]
    28      -0.089747      -0.089747      -0.089747    6[1-(0),6-(1,7),6-(6,6)]
    29      -0.652047      -0.652047      -0.652047    6[1-(0),6-(1,7),6-(6,6)]
    30      -0.321763      -0.321763      -0.321763    6[6-(1,6),6-(1,6),6-(6,6)]
    31      -0.204197      -0.204197      -0.204197    6[6-(1,6),6-(1,6),6-(6,6)]
    32       0.586644       0.586644       0.586644    6[1-(0),6-(1,7),6-(6,6)]
    33      -0.847005      -0.847005      -0.847005    6[1-(0),6-(1,7),6-(6,6)]
    34       0.711762       0.711762       0.711762    6[1-(0),6-(1,6),7-(6,49)]
    35      -0.717932      -0.717932      -0.717932    6[1-(0),6-(1,6),7-(6,49)]
    36       3.128228       3.128228       3.128228    6[1-(0),6-(1,6),7-(6,49)]
    37       3.881035       3.881035       3.881035    6[1-(0),6-(1,6),7-(6,49)]
    38        2.77775        2.77775        2.77775    6[1-(0),6-(1,7),6-(6,6)]
    39       3.532085       3.532085       3.532085    6[1-(0),6-(1,7),6-(6,6)]
    40       2.960898       2.960898       2.960898    6[6-(1,6),6-(1,6),6-(6,6)]
    41       6.018429       6.018429       6.018429    7[6-(1,6),6-(1,6),49-(8,8,8,8)]
    42        5.45143        5.45143        5.45143    7[6-(1,6),6-(1,6),49-(7,8,8,8,8)]
    43       1.844758       1.844758       1.844758    7[6-(1,6),6-(1,6),49-(7,8,8,8,8)]
    44      -0.483517      -0.483517      -0.483517    7[6-(1,6),6-(1,6),49-(8,8,8,8)]
    45       0.083482       0.083482       0.083482    7[6-(1,6),6-(1,6),49-(7,8,8,8,8)]
    46       3.690154       3.690154       3.690154    7[6-(1,6),6-(1,6),49-(7,8,8,8,8)]
    47      -3.417984      -3.417984      -3.417984    8[15-(8,8,8),49-(7,8,8,8)]
    48      -1.796519      -1.796519      -1.796519    8[15-(8,8,8),49-(7,8,8,8)]
    49       0.520947       0.520947       0.520947    8[15-(8,8,8),49-(7,7,8,8,8)]
    50       1.707787       1.707787       1.707787    8[15-(8,8,8)]
    51       0.605874       0.605874       0.605874    8[15-(8,8,8),49-(7,8,8,8)]
    52       2.214381       2.214381       2.214381    8[15-(8,8,8),49-(7,7,8,8,8)]
    53       3.058029       3.058029       3.058029    8[15-(8,8,8),49-(7,7,8,8,8)]
    54       1.942045       1.942045       1.942045    8[15-(8,8,8)]
    55       8.382131       8.382131       8.382131    8[15-(8,8,8),49-(7,8,8,8)]
    56       5.891436       5.891436       5.891436    8[15-(8,8,8),49-(7,7,8,8,8)]
    57       7.311423       7.311423       7.311423    8[15-(8,8,8)]
    58       6.811368       6.811368       6.811368    8[15-(8,8,8)]
    59       8.952896       8.952896       8.952896    8[15-(8,8,8),49-(7,8,8,8)]
    60       7.331431       7.331431       7.331431    8[15-(8,8,8),49-(7,8,8,8)]
    61       5.013965       5.013965       5.013965    8[15-(8,8,8),49-(7,7,8,8,8)]
    62       3.827125       3.827125       3.827125    8[15-(8,8,8)]
    63       4.929038       4.929038       4.929038    8[15-(8,8,8),49-(7,8,8,8)]
    64       3.320531       3.320531       3.320531    8[15-(8,8,8),49-(7,7,8,8,8)]
    65       2.476883       2.476883       2.476883    8[15-(8,8,8),49-(7,7,8,8,8)]
    66       3.592867       3.592867       3.592867    8[15-(8,8,8)]
    67      -2.847219      -2.847219      -2.847219    8[15-(8,8,8),49-(7,8,8,8)]
    68      -0.356524      -0.356524      -0.356524    8[15-(8,8,8),49-(7,7,8,8,8)]
    69      -1.776511      -1.776511      -1.776511    8[15-(8,8,8)]
    70      -1.276456      -1.276456      -1.276456    8[15-(8,8,8)]
    71        5.52931        5.52931        5.52931    1[6-(6,7)]
    72        6.50105        6.50105        6.50105    1[6-(6,7)]
    73       5.355691       5.355691       5.355691    1[6-(6,6)]
    74       6.399244       6.399244       6.399244    1[6-(6,6)]
    75       4.420399       4.420399       4.420399    1[6-(6,6)]
    76       7.025777       7.025777       7.025777    1[6-(6,6)]
    77       4.171756       4.171756       4.171756    1[6-(6,7)]
    78       6.827651       6.827651       6.827651    1[6-(6,7)]
    79       2.584328       2.584328       2.584328    1[6-(6,7)]
    80       1.192361       1.192361       1.192361    1[6-(6,7)]
    81       3.198638       3.198638       3.198638    1[6-(6,6)]
    82       1.827226       1.827226       1.827226    1[6-(6,6)]
    83       0.005602       0.005602       0.005602    1[6-(6,7)]
    84       0.179221       0.179221       0.179221    1[6-(6,6)]
    85       1.114513       1.114513       1.114513    1[6-(6,6)]
    86      -1.490865      -1.490865      -1.490865    1[6-(6,6)]
    87       1.363156       1.363156       1.363156    1[6-(6,7)]
    88      -1.292739      -1.292739      -1.292739    1[6-(6,7)]
    89       2.950584       2.950584       2.950584    1[6-(6,7)]
    90       4.342551       4.342551       4.342551    1[6-(6,7)]
    91       2.336274       2.336274       2.336274    1[6-(6,6)]
    92       3.707686       3.707686       3.707686    1[6-(6,6)]
    93      -0.966138      -0.966138      -0.966138    1[6-(6,7)]
    94      -0.864332      -0.864332      -0.864332    1[6-(6,6)]
