# Supplementary material for: A collection of forcefield precursors for metal–organic frameworks
Source: RSC Adv. 2019 Nov 13;9(63):36492–507. doi: 10.1039/c9ra07327b (PMC9075174; doi:10.1039/c9ra07327b)
Supplement: RA-009-C9RA07327B-s1000 [file RA-009-C9RA07327B-s1000.txt]

HIYBUN_clean

6.193600    0.000000    0.000000
3.096829    24.786994    0.000000
3.096837    -0.000003    25.153479

     1        5.68387        5.68387        5.68387    30[7-(6,6),7-(6,6),35-(0),35-(0)]
     2       5.683868       5.683868       5.683868    30[7-(6,6),7-(6,6),35-(0),35-(0)]
     3      10.329086      10.329086      10.329086    30[7-(6,6),7-(6,6),35-(0),35-(0)]
     4       4.135451       4.135451       4.135451    30[7-(6,6),7-(6,6),35-(0),35-(0)]
     5       7.374876       7.374876       7.374876    30[7-(6,6),7-(6,6),35-(0),35-(0)]
     6       5.826443       5.826443       5.826443    30[7-(6,6),7-(6,6),35-(0),35-(0)]
     7       5.157449       5.157449       5.157449    1[6-(6,7)]
     8       3.724252       3.724252       3.724252    1[6-(6,6)]
     9       7.794679       7.794679       7.794679    1[6-(6,6)]
    10       3.100548       3.100548       3.100548    1[6-(6,7)]
    11       9.100289       9.100289       9.100289    1[6-(6,7)]
    12       4.796977       4.796977       4.796977    1[6-(6,6)]
    13       4.505884       4.505884       4.505884    1[6-(6,6)]
    14       8.798047       8.798047       8.798047    1[6-(6,7)]
    15       7.780448       7.780448       7.780448    1[6-(6,7)]
    16       6.772126       6.772126       6.772126    1[6-(6,6)]
    17       9.943868       9.943868       9.943868    1[6-(6,6)]
    18       4.643389       4.643389       4.643389    1[6-(6,7)]
    19       5.157438       5.157438       5.157438    1[6-(6,7)]
    20       3.724237       3.724237       3.724237    1[6-(6,6)]
    21       7.794678       7.794678       7.794678    1[6-(6,6)]
    22        9.29415        9.29415        9.29415    1[6-(6,7)]
    23        9.10029        9.10029        9.10029    1[6-(6,7)]
    24       4.796975       4.796975       4.796975    1[6-(6,6)]
    25        4.50587        4.50587        4.50587    1[6-(6,6)]
    26       8.798037       8.798037       8.798037    1[6-(6,7)]
    27       7.780419       7.780419       7.780419    1[6-(6,7)]
    28       6.772104       6.772104       6.772104    1[6-(6,6)]
    29       3.750247       3.750247       3.750247    1[6-(6,6)]
    30       4.643361       4.643361       4.643361    1[6-(6,7)]
    31       9.802663       9.802663       9.802663    1[6-(6,7)]
    32       8.369466       8.369466       8.369466    1[6-(6,6)]
    33       6.246301       6.246301       6.246301    1[6-(6,6)]
    34        7.74577        7.74577        7.74577    1[6-(6,7)]
    35       7.551918       7.551918       7.551918    1[6-(6,7)]
    36       9.442203       9.442203       9.442203    1[6-(6,6)]
    37       6.054278       6.054278       6.054278    1[6-(6,6)]
    38       4.152845       4.152845       4.152845    1[6-(6,7)]
    39       3.135235       3.135235       3.135235    1[6-(6,7)]
    40       8.320516       8.320516       8.320516    1[6-(6,6)]
    41       5.298654       5.298654       5.298654    1[6-(6,6)]
    42       6.191772       6.191772       6.191772    1[6-(6,7)]
    43       3.609025       3.609025       3.609025    1[6-(6,7)]
    44       2.175823       2.175823       2.175823    1[6-(6,6)]
    45       6.246256       6.246256       6.246256    1[6-(6,6)]
    46       1.552129       1.552129       1.552129    1[6-(6,7)]
    47       1.358261       1.358261       1.358261    1[6-(6,7)]
    48        3.24855        3.24855        3.24855    1[6-(6,6)]
    49       6.054276       6.054276       6.054276    1[6-(6,6)]
    50       4.152839       4.152839       4.152839    1[6-(6,7)]
    51       3.135231       3.135231       3.135231    1[6-(6,7)]
    52       8.320514       8.320514       8.320514    1[6-(6,6)]
    53       5.298662       5.298662       5.298662    1[6-(6,6)]
    54       6.191777       6.191777       6.191777    1[6-(6,7)]
    55       4.434036       4.434036       4.434036    6[1-(0),6-(1,6),7-(6,30)]
    56       3.586133       3.586133       3.586133    6[1-(0),6-(1,7),6-(6,6)]
    57       8.723103       8.723103       8.723103    6[6-(1,6),6-(1,6),6-(7,7)]
    58       8.526145       8.526145       8.526145    6[1-(0),6-(1,7),6-(6,6)]
    59       3.229996       3.229996       3.229996    6[1-(0),6-(1,6),7-(6,30)]
    60        7.88573        7.88573        7.88573    6[6-(6,6),7-(6),7-(6)]
    61       7.680105       7.680105       7.680105    6[6-(6,6),7-(6),7-(6)]
    62        6.11436        6.11436        6.11436    6[6-(6,6),7-(6),7-(6)]
    63       3.240525       3.240525       3.240525    6[1-(0),6-(1,6),7-(6,30)]
    64       4.370239       4.370239       4.370239    6[1-(0),6-(1,7),6-(6,6)]
    65       4.867587       4.867587       4.867587    6[6-(1,6),6-(1,6),6-(7,7)]
    66       4.193105       4.193105       4.193105    6[1-(0),6-(1,7),6-(6,6)]
    67       9.260708       9.260708       9.260708    6[1-(0),6-(1,6),7-(6,30)]
    68       8.213999       8.213999       8.213999    6[1-(0),6-(1,6),7-(6,30)]
    69       7.608263       7.608263       7.608263    6[1-(0),6-(1,7),6-(6,6)]
    70       8.256732       8.256732       8.256732    6[6-(1,6),6-(1,6),6-(7,7)]
    71       9.476872       9.476872       9.476872    6[1-(0),6-(1,7),6-(6,6)]
    72      10.003949      10.003949      10.003949    6[1-(0),6-(1,6),7-(6,30)]
    73       4.434027       4.434027       4.434027    6[1-(0),6-(1,6),7-(6,30)]
    74       3.586122       3.586122       3.586122    6[1-(0),6-(1,7),6-(6,6)]
    75       8.723095       8.723095       8.723095    6[6-(1,6),6-(1,6),6-(7,7)]
    76       8.526141       8.526141       8.526141    6[1-(0),6-(1,7),6-(6,6)]
    77       3.229994       3.229994       3.229994    6[1-(0),6-(1,6),7-(6,30)]
    78       7.885719       7.885719       7.885719    6[6-(6,6),7-(6),7-(6)]
    79       7.680089       7.680089       7.680089    6[6-(6,6),7-(6),7-(6)]
    80        6.11435        6.11435        6.11435    6[6-(6,6),7-(6),7-(6)]
    81       3.240524       3.240524       3.240524    6[1-(0),6-(1,6),7-(6,30)]
    82       4.370235       4.370235       4.370235    6[1-(0),6-(1,7),6-(6,6)]
    83       4.867579       4.867579       4.867579    6[6-(1,6),6-(1,6),6-(7,7)]
    84       4.193095       4.193095       4.193095    6[1-(0),6-(1,7),6-(6,6)]
    85         3.0671         3.0671         3.0671    6[1-(0),6-(1,6),7-(6,30)]
    86       2.020372       2.020372       2.020372    6[1-(0),6-(1,6),7-(6,30)]
    87        7.60824        7.60824        7.60824    6[1-(0),6-(1,7),6-(6,6)]
    88       8.256711       8.256711       8.256711    6[6-(1,6),6-(1,6),6-(7,7)]
    89       3.283249       3.283249       3.283249    6[1-(0),6-(1,7),6-(6,6)]
    90       3.810322       3.810322       3.810322    6[1-(0),6-(1,6),7-(6,30)]
    91       9.079251       9.079251       9.079251    6[1-(0),6-(1,6),7-(6,30)]
    92       8.231349       8.231349       8.231349    6[1-(0),6-(1,7),6-(6,6)]
    93       7.174722       7.174722       7.174722    6[6-(1,6),6-(1,6),6-(7,7)]
    94       6.977765       6.977765       6.977765    6[1-(0),6-(1,7),6-(6,6)]
    95       7.875216       7.875216       7.875216    6[1-(0),6-(1,6),7-(6,30)]
    96       6.337349       6.337349       6.337349    6[6-(6,6),7-(6),7-(6)]
    97       3.034895       3.034895       3.034895    6[6-(6,6),7-(6),7-(6)]
    98      10.759582      10.759582      10.759582    6[6-(6,6),7-(6),7-(6)]
    99       7.885753       7.885753       7.885753    6[1-(0),6-(1,6),7-(6,30)]
   100       9.015465       9.015465       9.015465    6[1-(0),6-(1,7),6-(6,6)]
   101       9.512811       9.512811       9.512811    6[6-(1,6),6-(1,6),6-(7,7)]
   102       5.741501       5.741501       5.741501    6[1-(0),6-(1,7),6-(6,6)]
   103       4.615506       4.615506       4.615506    6[1-(0),6-(1,6),7-(6,30)]
   104       3.568786       3.568786       3.568786    6[1-(0),6-(1,6),7-(6,30)]
   105       2.963051       2.963051       2.963051    6[1-(0),6-(1,7),6-(6,6)]
   106        3.61152        3.61152        3.61152    6[6-(1,6),6-(1,6),6-(7,7)]
   107       4.831658       4.831658       4.831658    6[1-(0),6-(1,7),6-(6,6)]
   108       5.358734       5.358734       5.358734    6[1-(0),6-(1,6),7-(6,30)]
   109       2.885611       2.885611       2.885611    6[1-(0),6-(1,6),7-(6,30)]
   110       2.037706       2.037706       2.037706    6[1-(0),6-(1,7),6-(6,6)]
   111       0.981077       0.981077       0.981077    6[6-(1,6),6-(1,6),6-(7,7)]
   112       6.977721       6.977721       6.977721    6[1-(0),6-(1,7),6-(6,6)]
   113       1.681575       1.681575       1.681575    6[1-(0),6-(1,6),7-(6,30)]
   114         6.3373         6.3373         6.3373    6[6-(6,6),7-(6),7-(6)]
   115       9.228499       9.228499       9.228499    6[6-(6,6),7-(6),7-(6)]
   116       4.565928       4.565928       4.565928    6[6-(6,6),7-(6),7-(6)]
   117       1.692096       1.692096       1.692096    6[1-(0),6-(1,6),7-(6,30)]
   118        2.82181        2.82181        2.82181    6[1-(0),6-(1,7),6-(6,6)]
   119       3.319155       3.319155       3.319155    6[6-(1,6),6-(1,6),6-(7,7)]
   120         5.7415         5.7415         5.7415    6[1-(0),6-(1,7),6-(6,6)]
   121       4.615502       4.615502       4.615502    6[1-(0),6-(1,6),7-(6,30)]
   122       3.568785       3.568785       3.568785    6[1-(0),6-(1,6),7-(6,30)]
   123       9.156651       9.156651       9.156651    6[1-(0),6-(1,7),6-(6,6)]
   124       3.611523       3.611523       3.611523    6[6-(1,6),6-(1,6),6-(7,7)]
   125       4.831663       4.831663       4.831663    6[1-(0),6-(1,7),6-(6,6)]
   126       5.358738       5.358738       5.358738    6[1-(0),6-(1,6),7-(6,30)]
   127       6.560725       6.560725       6.560725    35[30-(7,7,35)]
   128       7.123297       7.123297       7.123297    35[30-(7,7,35)]
   129       6.347299       6.347299       6.347299    35[30-(7,7,35)]
   130       6.560731       6.560731       6.560731    35[30-(7,7,35)]
   131       7.123288       7.123288       7.123288    35[30-(7,7,35)]
   132       6.347293       6.347293       6.347293    35[30-(7,7,35)]
   133       5.012347       5.012347       5.012347    35[30-(7,7,35)]
   134       5.574908       5.574908       5.574908    35[30-(7,7,35)]
   135       7.895702       7.895702       7.895702    35[30-(7,7,35)]
   136       5.012308       5.012308       5.012308    35[30-(7,7,35)]
   137       5.574877       5.574877       5.574877    35[30-(7,7,35)]
   138        7.89569        7.89569        7.89569    35[30-(7,7,35)]
   139       4.274858       4.274858       4.274858    7[6-(1,6),6-(1,6),30-(7,35,35)]
   140       6.754158       6.754158       6.754158    7[6-(6,7),6-(6,7)]
   141       6.531811       6.531811       6.531811    7[6-(6,7),6-(6,7)]
   142       8.386175       8.386175       8.386175    7[6-(6,7),6-(6,7)]
   143       8.790611       8.790611       8.790611    7[6-(1,6),6-(1,6),30-(7,35,35)]
   144       9.381493       9.381493       9.381493    7[6-(1,6),6-(1,6),30-(7,35,35)]
   145       4.274853       4.274853       4.274853    7[6-(1,6),6-(1,6),30-(7,35,35)]
   146        6.75415        6.75415        6.75415    7[6-(6,7),6-(6,7)]
   147       6.531796       6.531796       6.531796    7[6-(6,7),6-(6,7)]
   148        8.38616        8.38616        8.38616    7[6-(6,7),6-(6,7)]
   149       8.790608       8.790608       8.790608    7[6-(1,6),6-(1,6),30-(7,35,35)]
   150       3.187864       3.187864       3.187864    7[6-(1,6),6-(1,6),30-(7,35,35)]
   151       8.920075       8.920075       8.920075    7[6-(1,6),6-(1,6),30-(7,35,35)]
   152      11.399379      11.399379      11.399379    7[6-(6,7),6-(6,7)]
   153       8.080202       8.080202       8.080202    7[6-(6,7),6-(6,7)]
   154       6.837792       6.837792       6.837792    7[6-(6,7),6-(6,7)]
   155        7.24224        7.24224        7.24224    7[6-(1,6),6-(1,6),30-(7,35,35)]
   156       4.736279       4.736279       4.736279    7[6-(1,6),6-(1,6),30-(7,35,35)]
   157       2.726436       2.726436       2.726436    7[6-(1,6),6-(1,6),30-(7,35,35)]
   158       5.205729       5.205729       5.205729    7[6-(6,7),6-(6,7)]
   159       8.080205       8.080205       8.080205    7[6-(6,7),6-(6,7)]
   160       6.837743       6.837743       6.837743    7[6-(6,7),6-(6,7)]
   161       1.048579       1.048579       1.048579    7[6-(1,6),6-(1,6),30-(7,35,35)]
   162       4.736279       4.736279       4.736279    7[6-(1,6),6-(1,6),30-(7,35,35)]
