# Supplementary material for: A collection of forcefield precursors for metal–organic frameworks
Source: RSC Adv. 2019 Nov 13;9(63):36492–507. doi: 10.1039/c9ra07327b (PMC9075174; doi:10.1039/c9ra07327b)
Supplement: RA-009-C9RA07327B-s1001 [file RA-009-C9RA07327B-s1001.txt]

HIYYEU_clean

14.717300    0.000000    0.000000
-6.794554    13.054998    0.000000
4.833427    5.998368    14.767867

     1       9.775364       9.775364       9.775364    28[7-(1,6,6),7-(1,6,6),7-(1,6,6),7-(1,6,6),7-(6),7-(6)]
     2            0.0            0.0            0.0    28[7-(1,6,6),7-(1,6,6),7-(1,6,6),7-(1,6,6),7-(6),7-(6)]
     3        7.35865        7.35865        7.35865    28[7-(1,6,6),7-(1,6,6),7-(1,6,6),7-(1,6,6),7-(6),7-(6)]
     4       6.378087       6.378087       6.378087    28[7-(1,6,6),7-(1,6,6),7-(1,6,6),7-(1,6,6),7-(6),7-(6)]
     5       4.221851       4.221851       4.221851    42[6-(7),6-(7),6-(7),6-(7),6-(7),6-(7),6-(7),6-(7)]
     6       8.534322       8.534322       8.534322    42[6-(7),6-(7),6-(7),6-(7),6-(7),6-(7),6-(7),6-(7)]
     7       2.098035       2.098035       2.098035    1[7-(6,6,28)]
     8       4.966723       4.966723       4.966723    1[7-(6,6,28)]
     9       4.188232       4.188232       4.188232    1[7-(6,6,28)]
    10       0.302908       0.302908       0.302908    1[7-(6,6,28)]
    11       3.412917       3.412917       3.412917    1[6-(1,6,7)]
    12       3.116414       3.116414       3.116414    1[6-(1,6,7)]
    13       4.467507       4.467507       4.467507    1[6-(1,6,7)]
    14       5.330412       5.330412       5.330412    1[6-(1,6,7)]
    15      12.553444      12.553444      12.553444    1[6-(6,6,7)]
    16      12.839898      12.839898      12.839898    1[6-(1,6,6)]
    17      13.805816      13.805816      13.805816    1[6-(1,6,6)]
    18       7.091132       7.091132       7.091132    1[6-(1,1,6)]
    19      14.632005      14.632005      14.632005    1[6-(1,1,6)]
    20       7.681581       7.681581       7.681581    1[6-(1,1,6)]
    21        1.39693        1.39693        1.39693    1[6-(1,1,6)]
    22      -0.082151      -0.082151      -0.082151    1[6-(1,1,6)]
    23       1.186928       1.186928       1.186928    1[6-(1,1,6)]
    24        0.23967        0.23967        0.23967    1[6-(1,1,6)]
    25      -0.558963      -0.558963      -0.558963    1[6-(1,1,6)]
    26       0.950065       0.950065       0.950065    1[6-(1,1,6)]
    27        0.69509        0.69509        0.69509    1[6-(1,6,7)]
    28      -0.575942      -0.575942      -0.575942    1[6-(1,6,7)]
    29      -1.927253      -1.927253      -1.927253    1[6-(1,6,7)]
    30      -1.268193      -1.268193      -1.268193    1[6-(1,6,7)]
    31        5.09219        5.09219        5.09219    1[6-(6,6,7)]
    32       7.549476       7.549476       7.549476    1[6-(1,6,6)]
    33       6.200511       6.200511       6.200511    1[6-(1,6,6)]
    34      -2.091634      -2.091634      -2.091634    1[6-(1,1,6)]
    35      -2.243918      -2.243918      -2.243918    1[6-(1,1,6)]
    36      -0.941247      -0.941247      -0.941247    1[6-(1,1,6)]
    37       4.387855       4.387855       4.387855    1[6-(1,1,6)]
    38       5.835615       5.835615       5.835615    1[6-(1,1,6)]
    39       5.207725       5.207725       5.207725    1[6-(1,1,6)]
    40       2.283975       2.283975       2.283975    1[6-(1,1,6)]
    41        7.85193        7.85193        7.85193    1[6-(1,1,6)]
    42       7.683265       7.683265       7.683265    1[6-(1,1,6)]
    43      -2.032251      -2.032251      -2.032251    1[7-(6,6,28)]
    44      17.457064      17.457064      17.457064    1[7-(6,6,28)]
    45       5.177278       5.177278       5.177278    1[7-(6,6,28)]
    46       5.930981       5.930981       5.930981    1[7-(6,6,28)]
    47      10.118373      10.118373      10.118373    1[6-(1,6,7)]
    48      17.344116      17.344116      17.344116    1[6-(1,6,7)]
    49       3.715929       3.715929       3.715929    1[6-(1,6,7)]
    50       16.90006       16.90006       16.90006    1[6-(1,6,7)]
    51       4.389387       4.389387       4.389387    1[6-(6,6,7)]
    52       13.23573       13.23573       13.23573    1[6-(1,6,6)]
    53       -0.92949       -0.92949       -0.92949    1[6-(1,6,6)]
    54       2.350437       2.350437       2.350437    1[6-(1,1,6)]
    55       3.020704       3.020704       3.020704    1[6-(1,1,6)]
    56      16.508979      16.508979      16.508979    1[6-(1,1,6)]
    57      10.229732      10.229732      10.229732    1[6-(1,1,6)]
    58      11.241371      11.241371      11.241371    1[6-(1,1,6)]
    59       6.354214       6.354214       6.354214    1[6-(1,1,6)]
    60       -1.95175       -1.95175       -1.95175    1[6-(1,1,6)]
    61       12.06203       12.06203       12.06203    1[6-(1,1,6)]
    62      11.177315      11.177315      11.177315    1[6-(1,1,6)]
    63       3.859177       3.859177       3.859177    1[6-(1,6,7)]
    64       3.794434       3.794434       3.794434    1[6-(1,6,7)]
    65       6.115489       6.115489       6.115489    1[6-(1,6,7)]
    66       5.385125       5.385125       5.385125    1[6-(1,6,7)]
    67        8.17552        8.17552        8.17552    1[6-(6,6,7)]
    68       7.757549       7.757549       7.757549    1[6-(1,6,6)]
    69       9.063731       9.063731       9.063731    1[6-(1,6,6)]
    70       7.045207       7.045207       7.045207    1[6-(1,1,6)]
    71       8.498406       8.498406       8.498406    1[6-(1,1,6)]
    72       7.192566       7.192566       7.192566    1[6-(1,1,6)]
    73       3.404198       3.404198       3.404198    1[6-(1,1,6)]
    74       2.202043       2.202043       2.202043    1[6-(1,1,6)]
    75         2.3308         2.3308         2.3308    1[6-(1,1,6)]
    76       2.344766       2.344766       2.344766    1[6-(1,1,6)]
    77       2.142647       2.142647       2.142647    1[6-(1,1,6)]
    78       3.347607       3.347607       3.347607    1[6-(1,1,6)]
    79      10.658138      10.658138      10.658138    1[7-(6,6,28)]
    80        7.78945        7.78945        7.78945    1[7-(6,6,28)]
    81       8.567941       8.567941       8.567941    1[7-(6,6,28)]
    82      12.453265      12.453265      12.453265    1[7-(6,6,28)]
    83       9.343256       9.343256       9.343256    1[6-(1,6,7)]
    84       9.639759       9.639759       9.639759    1[6-(1,6,7)]
    85       8.288666       8.288666       8.288666    1[6-(1,6,7)]
    86       7.425761       7.425761       7.425761    1[6-(1,6,7)]
    87       0.202729       0.202729       0.202729    1[6-(6,6,7)]
    88      -0.083725      -0.083725      -0.083725    1[6-(1,6,6)]
    89      -1.049643      -1.049643      -1.049643    1[6-(1,6,6)]
    90       5.665041       5.665041       5.665041    1[6-(1,1,6)]
    91       4.918722       4.918722       4.918722    1[6-(1,1,6)]
    92       5.074592       5.074592       5.074592    1[6-(1,1,6)]
    93      11.359243      11.359243      11.359243    1[6-(1,1,6)]
    94      12.838324      12.838324      12.838324    1[6-(1,1,6)]
    95      11.569245      11.569245      11.569245    1[6-(1,1,6)]
    96      12.516503      12.516503      12.516503    1[6-(1,1,6)]
    97      13.315136      13.315136      13.315136    1[6-(1,1,6)]
    98      11.806108      11.806108      11.806108    1[6-(1,1,6)]
    99      12.061083      12.061083      12.061083    1[6-(1,6,7)]
   100      13.332115      13.332115      13.332115    1[6-(1,6,7)]
   101      14.683426      14.683426      14.683426    1[6-(1,6,7)]
   102      14.024366      14.024366      14.024366    1[6-(1,6,7)]
   103      14.458537      14.458537      14.458537    1[6-(6,6,7)]
   104       5.206697       5.206697       5.206697    1[6-(1,6,6)]
   105       6.555662       6.555662       6.555662    1[6-(1,6,6)]
   106      14.847807      14.847807      14.847807    1[6-(1,1,6)]
   107      15.000091      15.000091      15.000091    1[6-(1,1,6)]
   108       13.69742       13.69742       13.69742    1[6-(1,1,6)]
   109       8.368318       8.368318       8.368318    1[6-(1,1,6)]
   110       6.920558       6.920558       6.920558    1[6-(1,1,6)]
   111       7.548448       7.548448       7.548448    1[6-(1,1,6)]
   112      10.472198      10.472198      10.472198    1[6-(1,1,6)]
   113       4.904243       4.904243       4.904243    1[6-(1,1,6)]
   114       5.072908       5.072908       5.072908    1[6-(1,1,6)]
   115      14.788424      14.788424      14.788424    1[7-(6,6,28)]
   116      -4.700891      -4.700891      -4.700891    1[7-(6,6,28)]
   117       7.578895       7.578895       7.578895    1[7-(6,6,28)]
   118       6.825192       6.825192       6.825192    1[7-(6,6,28)]
   119         2.6378         2.6378         2.6378    1[6-(1,6,7)]
   120      -4.587943      -4.587943      -4.587943    1[6-(1,6,7)]
   121       9.040244       9.040244       9.040244    1[6-(1,6,7)]
   122      -4.143887      -4.143887      -4.143887    1[6-(1,6,7)]
   123       8.366786       8.366786       8.366786    1[6-(6,6,7)]
   124      -0.479557      -0.479557      -0.479557    1[6-(1,6,6)]
   125      13.685663      13.685663      13.685663    1[6-(1,6,6)]
   126      10.405736      10.405736      10.405736    1[6-(1,1,6)]
   127       9.735469       9.735469       9.735469    1[6-(1,1,6)]
   128      -3.752806      -3.752806      -3.752806    1[6-(1,1,6)]
   129       2.526441       2.526441       2.526441    1[6-(1,1,6)]
   130       1.514802       1.514802       1.514802    1[6-(1,1,6)]
   131       6.401959       6.401959       6.401959    1[6-(1,1,6)]
   132      14.707923      14.707923      14.707923    1[6-(1,1,6)]
   133       0.694143       0.694143       0.694143    1[6-(1,1,6)]
   134       1.578858       1.578858       1.578858    1[6-(1,1,6)]
   135       8.896996       8.896996       8.896996    1[6-(1,6,7)]
   136       8.961739       8.961739       8.961739    1[6-(1,6,7)]
   137       6.640684       6.640684       6.640684    1[6-(1,6,7)]
   138       7.371048       7.371048       7.371048    1[6-(1,6,7)]
   139       4.580653       4.580653       4.580653    1[6-(6,6,7)]
   140       4.998624       4.998624       4.998624    1[6-(1,6,6)]
   141       3.692442       3.692442       3.692442    1[6-(1,6,6)]
   142       5.710966       5.710966       5.710966    1[6-(1,1,6)]
   143       4.257767       4.257767       4.257767    1[6-(1,1,6)]
   144       5.563607       5.563607       5.563607    1[6-(1,1,6)]
   145       9.351975       9.351975       9.351975    1[6-(1,1,6)]
   146       10.55413       10.55413       10.55413    1[6-(1,1,6)]
   147      10.425373      10.425373      10.425373    1[6-(1,1,6)]
   148      10.411407      10.411407      10.411407    1[6-(1,1,6)]
   149      10.613526      10.613526      10.613526    1[6-(1,1,6)]
   150       9.408566       9.408566       9.408566    1[6-(1,1,6)]
   151       2.988255       2.988255       2.988255    6[7-(28),42-(6,6,6,6,6,6,6)]
   152       3.303156       3.303156       3.303156    6[1-(0),1-(0),6-(1,1,7),7-(1,6,28)]
   153       4.564563       4.564563       4.564563    6[1-(0),1-(0),6-(1,1,7),7-(1,6,28)]
   154       5.940665       5.940665       5.940665    6[1-(0),6-(1,1,1),6-(1,1,6),7-(1,6,28)]
   155      12.890385      12.890385      12.890385    6[1-(0),1-(0),6-(1,6,7),6-(6,6,7)]
   156        0.82698        0.82698        0.82698    6[6-(1,1,1),6-(1,1,1),6-(1,1,6),7-(1,6,28)]
   157       7.252487       7.252487       7.252487    6[1-(0),1-(0),1-(0),6-(1,6,7)]
   158       0.832788       0.832788       0.832788    6[1-(0),1-(0),1-(0),6-(6,6,7)]
   159       0.318433       0.318433       0.318433    6[1-(0),1-(0),1-(0),6-(6,6,7)]
   160      -0.138769      -0.138769      -0.138769    6[1-(0),1-(0),6-(1,1,7),7-(1,6,28)]
   161      -1.071373      -1.071373      -1.071373    6[1-(0),1-(0),6-(1,1,7),7-(1,6,28)]
   162      -0.918683      -0.918683      -0.918683    6[1-(0),6-(1,1,1),6-(1,1,6),7-(1,6,28)]
   163       6.645868       6.645868       6.645868    6[1-(0),1-(0),6-(1,6,7),6-(6,6,7)]
   164       5.930196       5.930196       5.930196    6[6-(1,1,1),6-(1,1,1),6-(1,1,6),7-(1,6,28)]
   165      -1.609896      -1.609896      -1.609896    6[1-(0),1-(0),1-(0),6-(1,6,7)]
   166       5.281253       5.281253       5.281253    6[1-(0),1-(0),1-(0),6-(6,6,7)]
   167        7.26467        7.26467        7.26467    6[1-(0),1-(0),1-(0),6-(6,6,7)]
   168       3.465481       3.465481       3.465481    6[7-(28),42-(6,6,6,6,6,6,6)]
   169       2.307751       2.307751       2.307751    6[7-(0),42-(6,6,6,6,6,6,6)]
   170         6.0824         6.0824         6.0824    6[7-(0),42-(6,6,6,6,6,6,6)]
   171        4.80689        4.80689        4.80689    6[7-(28),42-(6,6,6,6,6,6,6)]
   172      17.613725      17.613725      17.613725    6[1-(0),1-(0),6-(1,1,7),7-(1,6,28)]
   173      17.765261      17.765261      17.765261    6[1-(0),1-(0),6-(1,1,7),7-(1,6,28)]
   174       3.559532       3.559532       3.559532    6[1-(0),6-(1,1,1),6-(1,1,6),7-(1,6,28)]
   175      -0.835014      -0.835014      -0.835014    6[1-(0),1-(0),6-(1,6,7),6-(6,6,7)]
   176      12.189649      12.189649      12.189649    6[6-(1,1,1),6-(1,1,1),6-(1,1,6),7-(1,6,28)]
   177       2.596311       2.596311       2.596311    6[1-(0),1-(0),1-(0),6-(1,6,7)]
   178      11.116171      11.116171      11.116171    6[1-(0),1-(0),1-(0),6-(6,6,7)]
   179      12.034428      12.034428      12.034428    6[1-(0),1-(0),1-(0),6-(6,6,7)]
   180        4.37169        4.37169        4.37169    6[1-(0),1-(0),6-(1,1,7),7-(1,6,28)]
   181       5.631661       5.631661       5.631661    6[1-(0),1-(0),6-(1,1,7),7-(1,6,28)]
   182       7.556632       7.556632       7.556632    6[1-(0),6-(1,1,1),6-(1,1,6),7-(1,6,28)]
   183       8.362152       8.362152       8.362152    6[1-(0),1-(0),6-(1,6,7),6-(6,6,7)]
   184       3.702786       3.702786       3.702786    6[6-(1,1,1),6-(1,1,1),6-(1,1,6),7-(1,6,28)]
   185       7.574887       7.574887       7.574887    6[1-(0),1-(0),1-(0),6-(1,6,7)]
   186       2.831513       2.831513       2.831513    6[1-(0),1-(0),1-(0),6-(6,6,7)]
   187        2.80438        2.80438        2.80438    6[1-(0),1-(0),1-(0),6-(6,6,7)]
   188       5.678433       5.678433       5.678433    6[7-(28),42-(6,6,6,6,6,6,6)]
   189       4.388509       4.388509       4.388509    6[7-(0),42-(6,6,6,6,6,6,6)]
   190      10.884124      10.884124      10.884124    6[7-(0),42-(6,6,6,6,6,6,6)]
   191       9.767918       9.767918       9.767918    6[7-(28),42-(6,6,6,6,6,6,6)]
   192       9.453017       9.453017       9.453017    6[1-(0),1-(0),6-(1,1,7),7-(1,6,28)]
   193        8.19161        8.19161        8.19161    6[1-(0),1-(0),6-(1,1,7),7-(1,6,28)]
   194       6.815508       6.815508       6.815508    6[1-(0),6-(1,1,1),6-(1,1,6),7-(1,6,28)]
   195      -0.134212      -0.134212      -0.134212    6[1-(0),1-(0),6-(1,6,7),6-(6,6,7)]
   196      11.929193      11.929193      11.929193    6[6-(1,1,1),6-(1,1,1),6-(1,1,6),7-(1,6,28)]
   197       5.503686       5.503686       5.503686    6[1-(0),1-(0),1-(0),6-(1,6,7)]
   198      11.923385      11.923385      11.923385    6[1-(0),1-(0),1-(0),6-(6,6,7)]
   199       12.43774       12.43774       12.43774    6[1-(0),1-(0),1-(0),6-(6,6,7)]
   200      12.894942      12.894942      12.894942    6[1-(0),1-(0),6-(1,1,7),7-(1,6,28)]
   201      13.827546      13.827546      13.827546    6[1-(0),1-(0),6-(1,1,7),7-(1,6,28)]
   202      13.674856      13.674856      13.674856    6[1-(0),6-(1,1,1),6-(1,1,6),7-(1,6,28)]
   203       6.110305       6.110305       6.110305    6[1-(0),1-(0),6-(1,6,7),6-(6,6,7)]
   204       6.825977       6.825977       6.825977    6[6-(1,1,1),6-(1,1,1),6-(1,1,6),7-(1,6,28)]
   205      14.366069      14.366069      14.366069    6[1-(0),1-(0),1-(0),6-(1,6,7)]
   206        7.47492        7.47492        7.47492    6[1-(0),1-(0),1-(0),6-(6,6,7)]
   207       5.491503       5.491503       5.491503    6[1-(0),1-(0),1-(0),6-(6,6,7)]
   208       9.290692       9.290692       9.290692    6[7-(28),42-(6,6,6,6,6,6,6)]
   209      10.448422      10.448422      10.448422    6[7-(0),42-(6,6,6,6,6,6,6)]
   210       6.673773       6.673773       6.673773    6[7-(0),42-(6,6,6,6,6,6,6)]
   211       7.949283       7.949283       7.949283    6[7-(28),42-(6,6,6,6,6,6,6)]
   212      -4.857552      -4.857552      -4.857552    6[1-(0),1-(0),6-(1,1,7),7-(1,6,28)]
   213      -5.009088      -5.009088      -5.009088    6[1-(0),1-(0),6-(1,1,7),7-(1,6,28)]
   214       9.196641       9.196641       9.196641    6[1-(0),6-(1,1,1),6-(1,1,6),7-(1,6,28)]
   215      13.591187      13.591187      13.591187    6[1-(0),1-(0),6-(1,6,7),6-(6,6,7)]
   216       0.566524       0.566524       0.566524    6[6-(1,1,1),6-(1,1,1),6-(1,1,6),7-(1,6,28)]
   217      10.159862      10.159862      10.159862    6[1-(0),1-(0),1-(0),6-(1,6,7)]
   218       1.640002       1.640002       1.640002    6[1-(0),1-(0),1-(0),6-(6,6,7)]
   219       0.721745       0.721745       0.721745    6[1-(0),1-(0),1-(0),6-(6,6,7)]
   220       8.384483       8.384483       8.384483    6[1-(0),1-(0),6-(1,1,7),7-(1,6,28)]
   221       7.124512       7.124512       7.124512    6[1-(0),1-(0),6-(1,1,7),7-(1,6,28)]
   222       5.199541       5.199541       5.199541    6[1-(0),6-(1,1,1),6-(1,1,6),7-(1,6,28)]
   223       4.394021       4.394021       4.394021    6[1-(0),1-(0),6-(1,6,7),6-(6,6,7)]
   224       9.053387       9.053387       9.053387    6[6-(1,1,1),6-(1,1,1),6-(1,1,6),7-(1,6,28)]
   225       5.181286       5.181286       5.181286    6[1-(0),1-(0),1-(0),6-(1,6,7)]
   226        9.92466        9.92466        9.92466    6[1-(0),1-(0),1-(0),6-(6,6,7)]
   227       9.951793       9.951793       9.951793    6[1-(0),1-(0),1-(0),6-(6,6,7)]
   228        7.07774        7.07774        7.07774    6[7-(28),42-(6,6,6,6,6,6,6)]
   229       8.367664       8.367664       8.367664    6[7-(0),42-(6,6,6,6,6,6,6)]
   230       1.872049       1.872049       1.872049    6[7-(0),42-(6,6,6,6,6,6,6)]
   231       2.186181       2.186181       2.186181    7[1-(0),6-(1,1,6),6-(6,6,6),28-(7,7,7,7,7)]
   232       4.819272       4.819272       4.819272    7[1-(0),6-(1,1,6),6-(1,6,6),28-(7,7,7,7,7)]
   233       5.003042       5.003042       5.003042    7[1-(0),6-(1,1,6),6-(6,6,6),28-(7,7,7,7,7)]
   234       -0.42517       -0.42517       -0.42517    7[1-(0),6-(1,1,6),6-(1,6,6),28-(7,7,7,7,7)]
   235       3.089239       3.089239       3.089239    7[6-(42),28-(7,7,7,7,7)]
   236       1.297783       1.297783       1.297783    7[6-(42)]
   237       7.104449       7.104449       7.104449    7[6-(42)]
   238       2.316014       2.316014       2.316014    7[6-(42),28-(7,7,7,7,7)]
   239       12.11108       12.11108       12.11108    7[1-(0),6-(1,1,6),6-(6,6,6),28-(7,7,7,7,7)]
   240       18.20094       18.20094       18.20094    7[1-(0),6-(1,1,6),6-(1,6,6),28-(7,7,7,7,7)]
   241       4.785067       4.785067       4.785067    7[1-(0),6-(1,1,6),6-(6,6,6),28-(7,7,7,7,7)]
   242       6.493949       6.493949       6.493949    7[1-(0),6-(1,1,6),6-(1,6,6),28-(7,7,7,7,7)]
   243       6.467767       6.467767       6.467767    7[6-(42),28-(7,7,7,7,7)]
   244       4.443787       4.443787       4.443787    7[6-(42)]
   245      10.759721      10.759721      10.759721    7[6-(42)]
   246       5.171887       5.171887       5.171887    7[6-(42),28-(7,7,7,7,7)]
   247      10.569992      10.569992      10.569992    7[1-(0),6-(1,1,6),6-(6,6,6),28-(7,7,7,7,7)]
   248       7.936901       7.936901       7.936901    7[1-(0),6-(1,1,6),6-(1,6,6),28-(7,7,7,7,7)]
   249       7.753131       7.753131       7.753131    7[1-(0),6-(1,1,6),6-(6,6,6),28-(7,7,7,7,7)]
   250      13.181343      13.181343      13.181343    7[1-(0),6-(1,1,6),6-(1,6,6),28-(7,7,7,7,7)]
   251       9.666934       9.666934       9.666934    7[6-(42),28-(7,7,7,7,7)]
   252       11.45839       11.45839       11.45839    7[6-(42)]
   253       5.651724       5.651724       5.651724    7[6-(42)]
   254      10.440159      10.440159      10.440159    7[6-(42),28-(7,7,7,7,7)]
   255       0.645093       0.645093       0.645093    7[1-(0),6-(1,1,6),6-(6,6,6),28-(7,7,7,7,7)]
   256      -5.444767      -5.444767      -5.444767    7[1-(0),6-(1,1,6),6-(1,6,6),28-(7,7,7,7,7)]
   257       7.971106       7.971106       7.971106    7[1-(0),6-(1,1,6),6-(6,6,6),28-(7,7,7,7,7)]
   258       6.262224       6.262224       6.262224    7[1-(0),6-(1,1,6),6-(1,6,6),28-(7,7,7,7,7)]
   259       6.288406       6.288406       6.288406    7[6-(42),28-(7,7,7,7,7)]
   260       8.312386       8.312386       8.312386    7[6-(42)]
   261       1.996452       1.996452       1.996452    7[6-(42)]
   262       7.584286       7.584286       7.584286    7[6-(42),28-(7,7,7,7,7)]
