# Supplementary material for: A collection of forcefield precursors for metal–organic frameworks
Source: RSC Adv. 2019 Nov 13;9(63):36492–507. doi: 10.1039/c9ra07327b (PMC9075174; doi:10.1039/c9ra07327b)
Supplement: RA-009-C9RA07327B-s1002 [file RA-009-C9RA07327B-s1002.txt]

HIYZEV01_clean

9.716000    0.000000    0.000000
-3.621828    11.642663    0.000000
-4.685924    -4.579815    10.577251

     1       0.323366       0.323366       0.323366    25[8-(6),8-(6),8-(6),8-(6,25)]
     2       1.084882       1.084882       1.084882    25[8-(6),8-(6),8-(6),8-(6,25)]
     3            0.0            0.0            0.0    25[8-(6),8-(6),8-(6),8-(6),8-(6,25),8-(6,25)]
     4      -1.810914      -1.810914      -1.810914    25[8-(6),8-(6),8-(6),8-(6)]
     5       0.936128       0.936128       0.936128    1[6-(6,6)]
     6       1.539537       1.539537       1.539537    1[6-(6,6)]
     7       -2.69302       -2.69302       -2.69302    1[6-(6,6)]
     8      -3.158851      -3.158851      -3.158851    1[6-(6,6)]
     9       2.579803       2.579803       2.579803    1[6-(6,6)]
    10      -2.924137      -2.924137      -2.924137    1[6-(6,6)]
    11      -5.018487      -5.018487      -5.018487    1[6-(6,6)]
    12       4.947649       4.947649       4.947649    1[6-(6,6)]
    13        0.47212        0.47212        0.47212    1[6-(6,6)]
    14      -0.131289      -0.131289      -0.131289    1[6-(6,6)]
    15       4.101268       4.101268       4.101268    1[6-(6,6)]
    16       4.567099       4.567099       4.567099    1[6-(6,6)]
    17      -1.171555      -1.171555      -1.171555    1[6-(6,6)]
    18       4.332385       4.332385       4.332385    1[6-(6,6)]
    19       6.426735       6.426735       6.426735    1[6-(6,6)]
    20      -3.539401      -3.539401      -3.539401    1[6-(6,6)]
    21       0.395933       0.395933       0.395933    6[6-(6,6),8-(25),8-(25)]
    22       0.672932       0.672932       0.672932    6[6-(1,6),6-(1,6),6-(8,8)]
    23       0.966455       0.966455       0.966455    6[1-(0),6-(6,6),6-(6,6)]
    24       1.302287       1.302287       1.302287    6[6-(1,6),6-(1,6),6-(8,8)]
    25       1.305789       1.305789       1.305789    6[1-(0),6-(1,6),6-(6,6)]
    26        0.96098        0.96098        0.96098    6[1-(0),6-(1,6),6-(1,6)]
    27       0.666999       0.666999       0.666999    6[1-(0),6-(1,6),6-(6,6)]
    28       7.517962       7.517962       7.517962    6[6-(6,6),8-(25),8-(25,25)]
    29       1.610628       1.610628       1.610628    6[6-(1,6),6-(1,6),6-(8,8)]
    30       1.734852       1.734852       1.734852    6[1-(0),6-(1,6),6-(6,6)]
    31      -3.012776      -3.012776      -3.012776    6[1-(0),6-(1,6),6-(1,6)]
    32      -0.641533      -0.641533      -0.641533    6[1-(0),6-(1,6),6-(6,6)]
    33      -0.780947      -0.780947      -0.780947    6[6-(1,6),6-(1,6),6-(8,8)]
    34       5.037284       5.037284       5.037284    6[1-(0),6-(6,6),6-(6,6)]
    35       1.644398       1.644398       1.644398    6[6-(6,6),8-(25),8-(25)]
    36       2.551724       2.551724       2.551724    6[6-(6,6),8-(25),8-(25)]
    37       1.012315       1.012315       1.012315    6[6-(6,6),8-(25),8-(25)]
    38       0.735316       0.735316       0.735316    6[6-(1,6),6-(1,6),6-(8,8)]
    39       0.441793       0.441793       0.441793    6[1-(0),6-(6,6),6-(6,6)]
    40       0.105961       0.105961       0.105961    6[6-(1,6),6-(1,6),6-(8,8)]
    41       0.102459       0.102459       0.102459    6[1-(0),6-(1,6),6-(6,6)]
    42       0.447268       0.447268       0.447268    6[1-(0),6-(1,6),6-(1,6)]
    43       0.741249       0.741249       0.741249    6[1-(0),6-(1,6),6-(6,6)]
    44      -6.109714      -6.109714      -6.109714    6[6-(6,6),8-(25),8-(25,25)]
    45       -0.20238       -0.20238       -0.20238    6[6-(1,6),6-(1,6),6-(8,8)]
    46      -0.326604      -0.326604      -0.326604    6[1-(0),6-(1,6),6-(6,6)]
    47       4.421024       4.421024       4.421024    6[1-(0),6-(1,6),6-(1,6)]
    48       2.049781       2.049781       2.049781    6[1-(0),6-(1,6),6-(6,6)]
    49       2.189195       2.189195       2.189195    6[6-(1,6),6-(1,6),6-(8,8)]
    50      -3.629036      -3.629036      -3.629036    6[1-(0),6-(6,6),6-(6,6)]
    51       -0.23615       -0.23615       -0.23615    6[6-(6,6),8-(25),8-(25)]
    52      -1.143476      -1.143476      -1.143476    6[6-(6,6),8-(25),8-(25)]
    53        0.43733        0.43733        0.43733    8[6-(6,8),25-(8,8,8)]
    54       0.156758       0.156758       0.156758    8[6-(6,8),25-(8,8,8,8,8)]
    55       8.605372       8.605372       8.605372    8[6-(6,8),25-(8,8,8),25-(8,8,8,8,8)]
    56       7.458421       7.458421       7.458421    8[6-(6,8),25-(8,8,8)]
    57        2.40788        2.40788        2.40788    8[6-(6,8),25-(8,8,8)]
    58        1.13538        1.13538        1.13538    8[6-(6,8),25-(8,8,8)]
    59       2.395274       2.395274       2.395274    8[6-(6,8),25-(8,8,8)]
    60      -3.070959      -3.070959      -3.070959    8[6-(6,8),25-(8,8,8,8,8)]
    61       0.970918       0.970918       0.970918    8[6-(6,8),25-(8,8,8)]
    62        1.25149        1.25149        1.25149    8[6-(6,8),25-(8,8,8,8,8)]
    63      -7.197124      -7.197124      -7.197124    8[6-(6,8),25-(8,8,8),25-(8,8,8,8,8)]
    64      -6.050173      -6.050173      -6.050173    8[6-(6,8),25-(8,8,8)]
    65      -0.999632      -0.999632      -0.999632    8[6-(6,8),25-(8,8,8)]
    66       0.272868       0.272868       0.272868    8[6-(6,8),25-(8,8,8)]
    67      -0.987026      -0.987026      -0.987026    8[6-(6,8),25-(8,8,8)]
    68       4.479207       4.479207       4.479207    8[6-(6,8),25-(8,8,8,8,8)]
