# Supplementary material for: A collection of forcefield precursors for metal–organic frameworks
Source: RSC Adv. 2019 Nov 13;9(63):36492–507. doi: 10.1039/c9ra07327b (PMC9075174; doi:10.1039/c9ra07327b)
Supplement: RA-009-C9RA07327B-s1003 [file RA-009-C9RA07327B-s1003.txt]

HIZQEN_clean

7.452300    0.000000    0.000000
-0.231694    9.773654    0.000000
-2.067118    -4.711801    8.395677

     1       4.607608       4.607608       4.607608    48[8-(6),8-(6),8-(6,48),8-(6,48)]
     2        0.54588        0.54588        0.54588    48[8-(6),8-(6),8-(6,48),8-(6,48)]
     3        5.85783        5.85783        5.85783    1[6-(6,6)]
     4       0.120603       0.120603       0.120603    1[6-(6,6)]
     5       0.346114       0.346114       0.346114    1[6-(6,6)]
     6       5.936466       5.936466       5.936466    1[6-(6,6)]
     7      -0.704342      -0.704342      -0.704342    1[6-(6,6)]
     8       5.032885       5.032885       5.032885    1[6-(6,6)]
     9       4.807374       4.807374       4.807374    1[6-(6,6)]
    10      -0.782978      -0.782978      -0.782978    1[6-(6,6)]
    11       5.941314       5.941314       5.941314    6[6-(6,6),8-(0),8-(48,48)]
    12        6.71272        6.71272        6.71272    6[6-(1,6),6-(1,6),6-(8,8)]
    13       6.502472       6.502472       6.502472    6[1-(0),6-(1,6),6-(6,6)]
    14      -0.024226      -0.024226      -0.024226    6[1-(0),6-(1,6),6-(6,6)]
    15       2.975142       2.975142       2.975142    6[6-(6,6),8-(48),8-(48)]
    16       2.222598       2.222598       2.222598    6[6-(1,6),6-(1,6),6-(8,8)]
    17       0.830463       0.830463       0.830463    6[1-(0),6-(1,6),6-(6,6)]
    18       4.989907       4.989907       4.989907    6[1-(0),6-(1,6),6-(6,6)]
    19      -0.787826      -0.787826      -0.787826    6[6-(6,6),8-(0),8-(48,48)]
    20      -1.559232      -1.559232      -1.559232    6[6-(1,6),6-(1,6),6-(8,8)]
    21      -1.348984      -1.348984      -1.348984    6[1-(0),6-(1,6),6-(6,6)]
    22       5.177714       5.177714       5.177714    6[1-(0),6-(1,6),6-(6,6)]
    23       2.178346       2.178346       2.178346    6[6-(6,6),8-(48),8-(48)]
    24        2.93089        2.93089        2.93089    6[6-(1,6),6-(1,6),6-(8,8)]
    25       4.323025       4.323025       4.323025    6[1-(0),6-(1,6),6-(6,6)]
    26       0.163581       0.163581       0.163581    6[1-(0),6-(1,6),6-(6,6)]
    27       5.014718       5.014718       5.014718    8[6-(6,8)]
    28       6.033648       6.033648       6.033648    8[6-(6,8),48-(8,8,8),48-(8,8,8)]
    29       2.464866       2.464866       2.464866    8[6-(6,8),48-(8,8,8)]
    30       4.121409       4.121409       4.121409    8[6-(6,8),48-(8,8,8)]
    31        0.13877        0.13877        0.13877    8[6-(6,8)]
    32       -0.88016       -0.88016       -0.88016    8[6-(6,8),48-(8,8,8),48-(8,8,8)]
    33       2.688622       2.688622       2.688622    8[6-(6,8),48-(8,8,8)]
    34       1.032079       1.032079       1.032079    8[6-(6,8),48-(8,8,8)]
