# Supplementary material for: A collection of forcefield precursors for metal–organic frameworks
Source: RSC Adv. 2019 Nov 13;9(63):36492–507. doi: 10.1039/c9ra07327b (PMC9075174; doi:10.1039/c9ra07327b)
Supplement: RA-009-C9RA07327B-s1004 [file RA-009-C9RA07327B-s1004.txt]

HIZQUD_clean

10.788500    0.000000    0.000000
5.394224    12.547968    0.000000
5.394219    1.529075    13.609093

     1      14.251373      14.251373      14.251373    48[8-(6),8-(6),8-(6,48),8-(6,48)]
     2      14.251353      14.251353      14.251353    48[8-(6),8-(6),8-(6,48),8-(6,48)]
     3        7.32557        7.32557        7.32557    48[8-(6),8-(6),8-(6,48),8-(6,48)]
     4        7.32559        7.32559        7.32559    48[8-(6),8-(6),8-(6,48),8-(6,48)]
     5      13.142197      13.142197      13.142197    48[8-(6),8-(6),8-(6),8-(6),8-(6),8-(6)]
     6       8.434746       8.434746       8.434746    48[8-(6),8-(6),8-(6),8-(6),8-(6),8-(6)]
     7      10.044064      10.044064      10.044064    1[6-(6,6)]
     8       8.887542       8.887542       8.887542    1[6-(6,6)]
     9      15.665937      15.665937      15.665937    1[6-(6,6)]
    10      16.899062      16.899062      16.899062    1[6-(6,6)]
    11      11.067872      11.067872      11.067872    1[6-(6,6)]
    12      15.244117      15.244117      15.244117    1[6-(6,6)]
    13      10.044063      10.044063      10.044063    1[6-(6,6)]
    14       8.887536       8.887536       8.887536    1[6-(6,6)]
    15      10.271689      10.271689      10.271689    1[6-(6,6)]
    16      11.504815      11.504815      11.504815    1[6-(6,6)]
    17      16.462137      16.462137      16.462137    1[6-(6,6)]
    18      15.244124      15.244124      15.244124    1[6-(6,6)]
    19      11.532879      11.532879      11.532879    1[6-(6,6)]
    20      12.689401      12.689401      12.689401    1[6-(6,6)]
    21       5.911006       5.911006       5.911006    1[6-(6,6)]
    22       4.677881       4.677881       4.677881    1[6-(6,6)]
    23      10.509071      10.509071      10.509071    1[6-(6,6)]
    24       6.332826       6.332826       6.332826    1[6-(6,6)]
    25       11.53288       11.53288       11.53288    1[6-(6,6)]
    26      12.689407      12.689407      12.689407    1[6-(6,6)]
    27      11.305254      11.305254      11.305254    1[6-(6,6)]
    28      10.072128      10.072128      10.072128    1[6-(6,6)]
    29       5.114806       5.114806       5.114806    1[6-(6,6)]
    30       6.332819       6.332819       6.332819    1[6-(6,6)]
    31      11.736785      11.736785      11.736785    6[6-(6,6),8-(48),8-(48)]
    32      16.291664      16.291664      16.291664    6[6-(1,6),6-(1,6),6-(8,8)]
    33        15.5041        15.5041        15.5041    6[1-(0),6-(1,6),6-(6,6)]
    34      14.803927      14.803927      14.803927    6[1-(0),6-(1,6),6-(6,6)]
    35       14.86974       14.86974       14.86974    6[6-(1,6),6-(1,6),6-(8,8)]
    36      15.634648      15.634648      15.634648    6[1-(0),6-(1,6),6-(6,6)]
    37      16.357477      16.357477      16.357477    6[1-(0),6-(1,6),6-(6,6)]
    38       8.746974       8.746974       8.746974    6[6-(6,6),8-(48),8-(48,48)]
    39       4.531144       4.531144       4.531144    6[6-(6,6),8-(48),8-(48)]
    40       4.992889       4.992889       4.992889    6[6-(1,6),6-(1,6),6-(8,8)]
    41      10.950274      10.950274      10.950274    6[1-(0),6-(1,6),6-(6,6)]
    42      15.624952      15.624952      15.624952    6[1-(0),6-(1,6),6-(6,6)]
    43      11.736774      11.736774      11.736774    6[6-(6,6),8-(48),8-(48)]
    44      10.897428      10.897428      10.897428    6[6-(1,6),6-(1,6),6-(8,8)]
    45      10.109871      10.109871      10.109871    6[1-(0),6-(1,6),6-(6,6)]
    46       9.409697       9.409697       9.409697    6[1-(0),6-(1,6),6-(6,6)]
    47       9.475503       9.475503       9.475503    6[6-(1,6),6-(1,6),6-(8,8)]
    48      10.240405      10.240405      10.240405    6[1-(0),6-(1,6),6-(6,6)]
    49      10.963235      10.963235      10.963235    6[1-(0),6-(1,6),6-(6,6)]
    50       8.746956       8.746956       8.746956    6[6-(6,6),8-(48),8-(48,48)]
    51      15.319636      15.319636      15.319636    6[6-(6,6),8-(48),8-(48)]
    52      15.781387      15.781387      15.781387    6[6-(1,6),6-(1,6),6-(8,8)]
    53      16.344545      16.344545      16.344545    6[1-(0),6-(1,6),6-(6,6)]
    54      15.624957      15.624957      15.624957    6[1-(0),6-(1,6),6-(6,6)]
    55       9.840158       9.840158       9.840158    6[6-(6,6),8-(48),8-(48)]
    56       5.285279       5.285279       5.285279    6[6-(1,6),6-(1,6),6-(8,8)]
    57       6.072843       6.072843       6.072843    6[1-(0),6-(1,6),6-(6,6)]
    58       6.773016       6.773016       6.773016    6[1-(0),6-(1,6),6-(6,6)]
    59       6.707203       6.707203       6.707203    6[6-(1,6),6-(1,6),6-(8,8)]
    60       5.942295       5.942295       5.942295    6[1-(0),6-(1,6),6-(6,6)]
    61       5.219466       5.219466       5.219466    6[1-(0),6-(1,6),6-(6,6)]
    62        7.43575        7.43575        7.43575    6[6-(6,6),8-(48),8-(48,48)]
    63       6.257299       6.257299       6.257299    6[6-(6,6),8-(48),8-(48)]
    64       5.795554       5.795554       5.795554    6[6-(1,6),6-(1,6),6-(8,8)]
    65      10.626669      10.626669      10.626669    6[1-(0),6-(1,6),6-(6,6)]
    66       5.951991       5.951991       5.951991    6[1-(0),6-(1,6),6-(6,6)]
    67       9.840169       9.840169       9.840169    6[6-(6,6),8-(48),8-(48)]
    68      10.679515      10.679515      10.679515    6[6-(1,6),6-(1,6),6-(8,8)]
    69      11.467072      11.467072      11.467072    6[1-(0),6-(1,6),6-(6,6)]
    70      12.167246      12.167246      12.167246    6[1-(0),6-(1,6),6-(6,6)]
    71       12.10144       12.10144       12.10144    6[6-(1,6),6-(1,6),6-(8,8)]
    72      11.336538      11.336538      11.336538    6[1-(0),6-(1,6),6-(6,6)]
    73      10.613708      10.613708      10.613708    6[1-(0),6-(1,6),6-(6,6)]
    74      12.829987      12.829987      12.829987    6[6-(6,6),8-(48),8-(48,48)]
    75       6.257307       6.257307       6.257307    6[6-(6,6),8-(48),8-(48)]
    76       5.795556       5.795556       5.795556    6[6-(1,6),6-(1,6),6-(8,8)]
    77       5.232398       5.232398       5.232398    6[1-(0),6-(1,6),6-(6,6)]
    78       5.951986       5.951986       5.951986    6[1-(0),6-(1,6),6-(6,6)]
    79      11.746383      11.746383      11.746383    8[6-(6,8),48-(8,8,8,8,8)]
    80      17.749193      17.749193      17.749193    8[6-(6,8),48-(8,8,8)]
    81       8.239696       8.239696       8.239696    8[6-(6,8),48-(8,8,8,8,8)]
    82      14.009253      14.009253      14.009253    8[6-(6,8),48-(8,8,8),48-(8,8,8)]
    83      14.874617      14.874617      14.874617    8[6-(6,8),48-(8,8,8,8,8)]
    84      10.013838      10.013838      10.013838    8[6-(6,8),48-(8,8,8)]
    85      11.746379      11.746379      11.746379    8[6-(6,8),48-(8,8,8,8,8)]
    86      12.354952      12.354952      12.354952    8[6-(6,8),48-(8,8,8)]
    87       8.239684       8.239684       8.239684    8[6-(6,8),48-(8,8,8,8,8)]
    88       8.615009       8.615009       8.615009    8[6-(6,8),48-(8,8,8),48-(8,8,8)]
    89      14.874612      14.874612      14.874612    8[6-(6,8),48-(8,8,8,8,8)]
    90      15.408098      15.408098      15.408098    8[6-(6,8),48-(8,8,8)]
    91        9.83056        9.83056        9.83056    8[6-(6,8),48-(8,8,8,8,8)]
    92        3.82775        3.82775        3.82775    8[6-(6,8),48-(8,8,8)]
    93      13.337247      13.337247      13.337247    8[6-(6,8),48-(8,8,8,8,8)]
    94        7.56769        7.56769        7.56769    8[6-(6,8),48-(8,8,8),48-(8,8,8)]
    95       6.702326       6.702326       6.702326    8[6-(6,8),48-(8,8,8,8,8)]
    96      11.563105      11.563105      11.563105    8[6-(6,8),48-(8,8,8)]
    97       9.830564       9.830564       9.830564    8[6-(6,8),48-(8,8,8,8,8)]
    98       9.221991       9.221991       9.221991    8[6-(6,8),48-(8,8,8)]
    99      13.337259      13.337259      13.337259    8[6-(6,8),48-(8,8,8,8,8)]
   100      12.961934      12.961934      12.961934    8[6-(6,8),48-(8,8,8),48-(8,8,8)]
   101       6.702331       6.702331       6.702331    8[6-(6,8),48-(8,8,8,8,8)]
   102       6.168845       6.168845       6.168845    8[6-(6,8),48-(8,8,8)]
