# Supplementary material for: A collection of forcefield precursors for metal–organic frameworks
Source: RSC Adv. 2019 Nov 13;9(63):36492–507. doi: 10.1039/c9ra07327b (PMC9075174; doi:10.1039/c9ra07327b)
Supplement: RA-009-C9RA07327B-s1005 [file RA-009-C9RA07327B-s1005.txt]

HOGJIX_clean

19.425300    0.000000    0.000000
9.530074    16.926901    0.000000
9.453887    5.526608    18.740001

     1      10.614252      10.614252      10.614252    30[8-(6),8-(6),8-(6),8-(6)]
     2       9.328637       9.328637       9.328637    30[8-(6),8-(6),8-(6),8-(6)]
     3      20.217381      20.217381      20.217381    30[8-(6),8-(6),8-(6),8-(6)]
     4      24.196418      24.196418      24.196418    30[8-(6),8-(6),8-(6),8-(6)]
     5       24.21109       24.21109       24.21109    30[8-(6),8-(6),8-(6),8-(6)]
     6      18.912753      18.912753      18.912753    30[8-(6),8-(6),8-(6),8-(6)]
     7      27.795009      27.795009      27.795009    30[8-(6),8-(6),8-(6),8-(6)]
     8      29.080624      29.080624      29.080624    30[8-(6),8-(6),8-(6),8-(6)]
     9       18.19188       18.19188       18.19188    30[8-(6),8-(6),8-(6),8-(6)]
    10      14.212843      14.212843      14.212843    30[8-(6),8-(6),8-(6),8-(6)]
    11      14.198171      14.198171      14.198171    30[8-(6),8-(6),8-(6),8-(6)]
    12      19.496508      19.496508      19.496508    30[8-(6),8-(6),8-(6),8-(6)]
    13      10.048762      10.048762      10.048762    1[6-(6,6)]
    14        7.66982        7.66982        7.66982    1[6-(6,6)]
    15      27.268222      27.268222      27.268222    1[6-(6,6)]
    16      12.800634      12.800634      12.800634    1[6-(6,6)]
    17      16.866915      16.866915      16.866915    1[6-(6,6)]
    18      14.754957      14.754957      14.754957    1[6-(6,6)]
    19       7.126681       7.126681       7.126681    1[6-(6,6)]
    20      22.513649      22.513649      22.513649    1[6-(6,6)]
    21       5.045644       5.045644       5.045644    1[6-(6,6)]
    22      21.205267      21.205267      21.205267    1[6-(6,6)]
    23      21.599227      21.599227      21.599227    1[6-(6,6)]
    24       9.790346       9.790346       9.790346    1[6-(6,6)]
    25      20.879705      20.879705      20.879705    1[6-(6,6)]
    26      18.988395      18.988395      18.988395    1[6-(6,6)]
    27      21.537721      21.537721      21.537721    1[6-(6,6)]
    28       27.19091       27.19091       27.19091    1[6-(6,6)]
    29      19.585547      19.585547      19.585547    1[6-(6,6)]
    30      27.059374      27.059374      27.059374    1[6-(6,6)]
    31      28.360499      28.360499      28.360499    1[6-(6,6)]
    32      30.739441      30.739441      30.739441    1[6-(6,6)]
    33      11.141039      11.141039      11.141039    1[6-(6,6)]
    34      25.608627      25.608627      25.608627    1[6-(6,6)]
    35      21.542346      21.542346      21.542346    1[6-(6,6)]
    36      23.654304      23.654304      23.654304    1[6-(6,6)]
    37       31.28258       31.28258       31.28258    1[6-(6,6)]
    38      15.895612      15.895612      15.895612    1[6-(6,6)]
    39      33.363617      33.363617      33.363617    1[6-(6,6)]
    40      17.203994      17.203994      17.203994    1[6-(6,6)]
    41      16.810034      16.810034      16.810034    1[6-(6,6)]
    42      28.618915      28.618915      28.618915    1[6-(6,6)]
    43      17.529556      17.529556      17.529556    1[6-(6,6)]
    44      19.420866      19.420866      19.420866    1[6-(6,6)]
    45       16.87154       16.87154       16.87154    1[6-(6,6)]
    46      11.218351      11.218351      11.218351    1[6-(6,6)]
    47      18.823714      18.823714      18.823714    1[6-(6,6)]
    48      11.349887      11.349887      11.349887    1[6-(6,6)]
    49       9.319546       9.319546       9.319546    6[6-(6,6),8-(30),8-(30)]
    50       8.904887       8.904887       8.904887    6[6-(1,6),6-(1,6),6-(8,8)]
    51       9.426381       9.426381       9.426381    6[1-(0),6-(6,6),6-(6,7)]
    52       8.002088       8.002088       8.002088    6[1-(0),6-(6,6),6-(6,6)]
    53       9.034785       9.034785       9.034785    6[6-(1,6),6-(1,6),7-(7)]
    54      27.534974      27.534974      27.534974    6[1-(0),6-(6,6),6-(6,7)]
    55      27.002824      27.002824      27.002824    6[6-(1,6),6-(1,6),6-(8,8)]
    56      25.990141      25.990141      25.990141    6[6-(6,6),8-(30),8-(30)]
    57       12.26231       12.26231       12.26231    6[6-(6,6),8-(30),8-(30)]
    58      13.583648      13.583648      13.583648    6[6-(1,6),6-(1,6),6-(8,8)]
    59      13.609523      13.609523      13.609523    6[1-(0),6-(6,6),6-(6,7)]
    60      14.846375      14.846375      14.846375    6[6-(1,6),6-(1,6),7-(7)]
    61      16.031816      16.031816      16.031816    6[1-(0),6-(6,6),6-(6,7)]
    62      15.999293      15.999293      15.999293    6[6-(1,6),6-(1,6),6-(8,8)]
    63         14.777         14.777         14.777    6[1-(0),6-(6,6),6-(6,6)]
    64      17.280668      17.280668      17.280668    6[6-(6,6),8-(30),8-(30)]
    65       7.589137       7.589137       7.589137    6[6-(6,6),8-(30),8-(30)]
    66       6.292711       6.292711       6.292711    6[6-(1,6),6-(1,6),6-(8,8)]
    67       6.297892       6.297892       6.297892    6[1-(0),6-(6,6),6-(6,7)]
    68       5.115516       5.115516       5.115516    6[6-(1,6),6-(1,6),7-(7)]
    69      23.326854      23.326854      23.326854    6[1-(0),6-(6,6),6-(6,7)]
    70      23.295684      23.295684      23.295684    6[6-(1,6),6-(1,6),6-(8,8)]
    71       5.068705       5.068705       5.068705    6[1-(0),6-(6,6),6-(6,6)]
    72      21.973202      21.973202      21.973202    6[6-(6,6),8-(30),8-(30)]
    73       22.47496       22.47496       22.47496    6[6-(6,6),8-(30),8-(30)]
    74      21.542879      21.542879      21.542879    6[6-(1,6),6-(1,6),6-(8,8)]
    75      21.004563      21.004563      21.004563    6[1-(0),6-(6,6),6-(6,7)]
    76       21.25172       21.25172       21.25172    6[1-(0),6-(6,6),6-(6,6)]
    77      20.164599      20.164599      20.164599    6[6-(1,6),6-(1,6),7-(7)]
    78      10.358356      10.358356      10.358356    6[1-(0),6-(6,6),6-(6,7)]
    79      10.905151      10.905151      10.905151    6[6-(1,6),6-(1,6),6-(8,8)]
    80      10.615227      10.615227      10.615227    6[6-(6,6),8-(30),8-(30)]
    81      22.397853      22.397853      22.397853    6[6-(6,6),8-(30),8-(30)]
    82       21.39059       21.39059       21.39059    6[6-(1,6),6-(1,6),6-(8,8)]
    83      20.723901      20.723901      20.723901    6[1-(0),6-(6,6),6-(6,7)]
    84      19.823486      19.823486      19.823486    6[6-(1,6),6-(1,6),7-(7)]
    85      19.595903      19.595903      19.595903    6[1-(0),6-(6,6),6-(6,7)]
    86      20.254596      20.254596      20.254596    6[6-(1,6),6-(1,6),6-(8,8)]
    87      21.126994      21.126994      21.126994    6[1-(0),6-(6,6),6-(6,6)]
    88      20.039926      20.039926      20.039926    6[6-(6,6),8-(30),8-(30)]
    89      26.012237      26.012237      26.012237    6[6-(6,6),8-(30),8-(30)]
    90      26.934625      26.934625      26.934625    6[6-(1,6),6-(1,6),6-(8,8)]
    91      27.420049      27.420049      27.420049    6[1-(0),6-(6,6),6-(6,7)]
    92      28.226406      28.226406      28.226406    6[6-(1,6),6-(1,6),7-(7)]
    93      19.045451      19.045451      19.045451    6[1-(0),6-(6,6),6-(6,7)]
    94      18.616295      18.616295      18.616295    6[6-(1,6),6-(1,6),6-(8,8)]
    95      27.337129      27.337129      27.337129    6[1-(0),6-(6,6),6-(6,6)]
    96      18.958556      18.958556      18.958556    6[6-(6,6),8-(30),8-(30)]
    97      29.089715      29.089715      29.089715    6[6-(6,6),8-(30),8-(30)]
    98      29.504374      29.504374      29.504374    6[6-(1,6),6-(1,6),6-(8,8)]
    99       28.98288       28.98288       28.98288    6[1-(0),6-(6,6),6-(6,7)]
   100      30.407173      30.407173      30.407173    6[1-(0),6-(6,6),6-(6,6)]
   101      29.374476      29.374476      29.374476    6[6-(1,6),6-(1,6),7-(7)]
   102      10.874287      10.874287      10.874287    6[1-(0),6-(6,6),6-(6,7)]
   103      11.406437      11.406437      11.406437    6[6-(1,6),6-(1,6),6-(8,8)]
   104       12.41912       12.41912       12.41912    6[6-(6,6),8-(30),8-(30)]
   105      26.146951      26.146951      26.146951    6[6-(6,6),8-(30),8-(30)]
   106      24.825613      24.825613      24.825613    6[6-(1,6),6-(1,6),6-(8,8)]
   107      24.799738      24.799738      24.799738    6[1-(0),6-(6,6),6-(6,7)]
   108      23.562886      23.562886      23.562886    6[6-(1,6),6-(1,6),7-(7)]
   109      22.377445      22.377445      22.377445    6[1-(0),6-(6,6),6-(6,7)]
   110      22.409968      22.409968      22.409968    6[6-(1,6),6-(1,6),6-(8,8)]
   111      23.632261      23.632261      23.632261    6[1-(0),6-(6,6),6-(6,6)]
   112      21.128593      21.128593      21.128593    6[6-(6,6),8-(30),8-(30)]
   113      30.820124      30.820124      30.820124    6[6-(6,6),8-(30),8-(30)]
   114       32.11655       32.11655       32.11655    6[6-(1,6),6-(1,6),6-(8,8)]
   115      32.111369      32.111369      32.111369    6[1-(0),6-(6,6),6-(6,7)]
   116      33.293745      33.293745      33.293745    6[6-(1,6),6-(1,6),7-(7)]
   117      15.082407      15.082407      15.082407    6[1-(0),6-(6,6),6-(6,7)]
   118      15.113577      15.113577      15.113577    6[6-(1,6),6-(1,6),6-(8,8)]
   119      33.340556      33.340556      33.340556    6[1-(0),6-(6,6),6-(6,6)]
   120      16.436059      16.436059      16.436059    6[6-(6,6),8-(30),8-(30)]
   121      15.934301      15.934301      15.934301    6[6-(6,6),8-(30),8-(30)]
   122      16.866382      16.866382      16.866382    6[6-(1,6),6-(1,6),6-(8,8)]
   123      17.404698      17.404698      17.404698    6[1-(0),6-(6,6),6-(6,7)]
   124      17.157541      17.157541      17.157541    6[1-(0),6-(6,6),6-(6,6)]
   125      18.244662      18.244662      18.244662    6[6-(1,6),6-(1,6),7-(7)]
   126      28.050905      28.050905      28.050905    6[1-(0),6-(6,6),6-(6,7)]
   127       27.50411       27.50411       27.50411    6[6-(1,6),6-(1,6),6-(8,8)]
   128      27.794034      27.794034      27.794034    6[6-(6,6),8-(30),8-(30)]
   129      16.011408      16.011408      16.011408    6[6-(6,6),8-(30),8-(30)]
   130      17.018671      17.018671      17.018671    6[6-(1,6),6-(1,6),6-(8,8)]
   131       17.68536       17.68536       17.68536    6[1-(0),6-(6,6),6-(6,7)]
   132      18.585775      18.585775      18.585775    6[6-(1,6),6-(1,6),7-(7)]
   133      18.813358      18.813358      18.813358    6[1-(0),6-(6,6),6-(6,7)]
   134      18.154665      18.154665      18.154665    6[6-(1,6),6-(1,6),6-(8,8)]
   135      17.282267      17.282267      17.282267    6[1-(0),6-(6,6),6-(6,6)]
   136      18.369335      18.369335      18.369335    6[6-(6,6),8-(30),8-(30)]
   137      12.397024      12.397024      12.397024    6[6-(6,6),8-(30),8-(30)]
   138      11.474636      11.474636      11.474636    6[6-(1,6),6-(1,6),6-(8,8)]
   139      10.989212      10.989212      10.989212    6[1-(0),6-(6,6),6-(6,7)]
   140      10.182855      10.182855      10.182855    6[6-(1,6),6-(1,6),7-(7)]
   141       19.36381       19.36381       19.36381    6[1-(0),6-(6,6),6-(6,7)]
   142      19.792966      19.792966      19.792966    6[6-(1,6),6-(1,6),6-(8,8)]
   143      11.072132      11.072132      11.072132    6[1-(0),6-(6,6),6-(6,6)]
   144      19.450705      19.450705      19.450705    6[6-(6,6),8-(30),8-(30)]
   145       9.659024       9.659024       9.659024    7[6-(6,6),7-(6)]
   146      14.994121      14.994121      14.994121    7[6-(6,6),7-(6)]
   147       5.254792       5.254792       5.254792    7[6-(6,6),7-(6)]
   148      19.621897      19.621897      19.621897    7[6-(6,6),7-(6)]
   149       19.07411       19.07411       19.07411    7[6-(6,6),7-(6)]
   150      28.629389      28.629389      28.629389    7[6-(6,6),7-(6)]
   151      28.750237      28.750237      28.750237    7[6-(6,6),7-(6)]
   152       23.41514       23.41514       23.41514    7[6-(6,6),7-(6)]
   153      33.154469      33.154469      33.154469    7[6-(6,6),7-(6)]
   154      18.787364      18.787364      18.787364    7[6-(6,6),7-(6)]
   155      19.335151      19.335151      19.335151    7[6-(6,6),7-(6)]
   156       9.779872       9.779872       9.779872    7[6-(6,6),7-(6)]
   157      10.063065      10.063065      10.063065    8[6-(6,8),30-(8,8,8)]
   158       8.871652       8.871652       8.871652    8[6-(6,8),30-(8,8,8)]
   159      25.653578      25.653578      25.653578    8[6-(6,8),30-(8,8,8)]
   160      25.522009      25.522009      25.522009    8[6-(6,8),30-(8,8,8)]
   161      12.287097      12.287097      12.287097    8[6-(6,8),30-(8,8,8)]
   162      11.245137      11.245137      11.245137    8[6-(6,8),30-(8,8,8)]
   163       8.609881       8.609881       8.609881    8[6-(6,8),30-(8,8,8)]
   164       7.562344       7.562344       7.562344    8[6-(6,8),30-(8,8,8)]
   165      18.321796      18.321796      18.321796    8[6-(6,8),30-(8,8,8)]
   166      17.218124      17.218124      17.218124    8[6-(6,8),30-(8,8,8)]
   167      21.975516      21.975516      21.975516    8[6-(6,8),30-(8,8,8)]
   168       20.96526       20.96526       20.96526    8[6-(6,8),30-(8,8,8)]
   169       22.76292       22.76292       22.76292    8[6-(6,8),30-(8,8,8)]
   170      22.917313      22.917313      22.917313    8[6-(6,8),30-(8,8,8)]
   171        10.9791        10.9791        10.9791    8[6-(6,8),30-(8,8,8)]
   172       10.05762       10.05762       10.05762    8[6-(6,8),30-(8,8,8)]
   173      22.868619      22.868619      22.868619    8[6-(6,8),30-(8,8,8)]
   174      22.701779      22.701779      22.701779    8[6-(6,8),30-(8,8,8)]
   175      25.567593      25.567593      25.567593    8[6-(6,8),30-(8,8,8)]
   176      25.691114      25.691114      25.691114    8[6-(6,8),30-(8,8,8)]
   177      19.306935      19.306935      19.306935    8[6-(6,8),30-(8,8,8)]
   178      20.611283      20.611283      20.611283    8[6-(6,8),30-(8,8,8)]
   179      18.663739      18.663739      18.663739    8[6-(6,8),30-(8,8,8)]
   180      19.497662      19.497662      19.497662    8[6-(6,8),30-(8,8,8)]
   181      28.346196      28.346196      28.346196    8[6-(6,8),30-(8,8,8)]
   182      29.537609      29.537609      29.537609    8[6-(6,8),30-(8,8,8)]
   183      12.755683      12.755683      12.755683    8[6-(6,8),30-(8,8,8)]
   184      12.887252      12.887252      12.887252    8[6-(6,8),30-(8,8,8)]
   185      26.122164      26.122164      26.122164    8[6-(6,8),30-(8,8,8)]
   186      27.164124      27.164124      27.164124    8[6-(6,8),30-(8,8,8)]
   187       29.79938       29.79938       29.79938    8[6-(6,8),30-(8,8,8)]
   188      30.846917      30.846917      30.846917    8[6-(6,8),30-(8,8,8)]
   189      20.087465      20.087465      20.087465    8[6-(6,8),30-(8,8,8)]
   190      21.191137      21.191137      21.191137    8[6-(6,8),30-(8,8,8)]
   191      16.433745      16.433745      16.433745    8[6-(6,8),30-(8,8,8)]
   192      17.444001      17.444001      17.444001    8[6-(6,8),30-(8,8,8)]
   193      15.646341      15.646341      15.646341    8[6-(6,8),30-(8,8,8)]
   194      15.491948      15.491948      15.491948    8[6-(6,8),30-(8,8,8)]
   195      27.430161      27.430161      27.430161    8[6-(6,8),30-(8,8,8)]
   196      28.351641      28.351641      28.351641    8[6-(6,8),30-(8,8,8)]
   197      15.540642      15.540642      15.540642    8[6-(6,8),30-(8,8,8)]
   198      15.707482      15.707482      15.707482    8[6-(6,8),30-(8,8,8)]
   199      12.841668      12.841668      12.841668    8[6-(6,8),30-(8,8,8)]
   200      12.718147      12.718147      12.718147    8[6-(6,8),30-(8,8,8)]
   201      19.102326      19.102326      19.102326    8[6-(6,8),30-(8,8,8)]
   202      17.797978      17.797978      17.797978    8[6-(6,8),30-(8,8,8)]
   203      19.745522      19.745522      19.745522    8[6-(6,8),30-(8,8,8)]
   204      18.911599      18.911599      18.911599    8[6-(6,8),30-(8,8,8)]
