# Supplementary material for: A collection of forcefield precursors for metal–organic frameworks
Source: RSC Adv. 2019 Nov 13;9(63):36492–507. doi: 10.1039/c9ra07327b (PMC9075174; doi:10.1039/c9ra07327b)
Supplement: RA-009-C9RA07327B-s1006 [file RA-009-C9RA07327B-s1006.txt]

HOGLEV01_clean

18.070000    0.000000    0.000000
-9.035000    15.649079    0.000000
0.000000    0.000000    19.340000

     1          9.035          9.035          9.035    29[8-(6),8-(6),8-(6),8-(6)]
     2       5.243372       5.243372       5.243372    29[8-(6),8-(6),8-(6),8-(6)]
     3      12.826628      12.826628      12.826628    29[8-(6),8-(6),8-(6),8-(6)]
     4           -0.0           -0.0           -0.0    29[8-(6),8-(6),8-(6),8-(6)]
     5       3.791628       3.791628       3.791628    29[8-(6),8-(6),8-(6),8-(6)]
     6      -3.791628      -3.791628      -3.791628    29[8-(6),8-(6),8-(6),8-(6)]
     7           -0.0           -0.0           -0.0    29[8-(6),8-(6),8-(6),8-(6)]
     8      -3.791628      -3.791628      -3.791628    29[8-(6),8-(6),8-(6),8-(6)]
     9       3.791628       3.791628       3.791628    29[8-(6),8-(6),8-(6),8-(6)]
    10          9.035          9.035          9.035    29[8-(6),8-(6),8-(6),8-(6)]
    11      12.826628      12.826628      12.826628    29[8-(6),8-(6),8-(6),8-(6)]
    12       5.243372       5.243372       5.243372    29[8-(6),8-(6),8-(6),8-(6)]
    13      12.297539      12.297539      12.297539    1[6-(6,6)]
    14       3.754946       3.754946       3.754946    1[6-(6,6)]
    15      11.052516      11.052516      11.052516    1[6-(6,6)]
    16      -3.262539      -3.262539      -3.262539    1[6-(6,6)]
    17       5.280054       5.280054       5.280054    1[6-(6,6)]
    18      -2.017516      -2.017516      -2.017516    1[6-(6,6)]
    19       3.262539       3.262539       3.262539    1[6-(6,6)]
    20      -5.280054      -5.280054      -5.280054    1[6-(6,6)]
    21       2.017516       2.017516       2.017516    1[6-(6,6)]
    22       5.772462       5.772462       5.772462    1[6-(6,6)]
    23      14.315054      14.315054      14.315054    1[6-(6,6)]
    24       7.017485       7.017485       7.017485    1[6-(6,6)]
    25      -3.262539      -3.262539      -3.262539    1[6-(6,6)]
    26       5.280054       5.280054       5.280054    1[6-(6,6)]
    27      -2.017516      -2.017516      -2.017516    1[6-(6,6)]
    28      12.297539      12.297539      12.297539    1[6-(6,6)]
    29       3.754946       3.754946       3.754946    1[6-(6,6)]
    30      11.052516      11.052516      11.052516    1[6-(6,6)]
    31       5.772462       5.772462       5.772462    1[6-(6,6)]
    32      14.315054      14.315054      14.315054    1[6-(6,6)]
    33       7.017485       7.017485       7.017485    1[6-(6,6)]
    34       3.262539       3.262539       3.262539    1[6-(6,6)]
    35      -5.280054      -5.280054      -5.280054    1[6-(6,6)]
    36       2.017516       2.017516       2.017516    1[6-(6,6)]
    37      11.608168      11.608168      11.608168    1[6-(6,6)]
    38       6.461832       6.461832       6.461832    1[6-(6,6)]
    39          9.035          9.035          9.035    1[6-(6,6)]
    40      -2.573168      -2.573168      -2.573168    1[6-(6,6)]
    41       2.573168       2.573168       2.573168    1[6-(6,6)]
    42            0.0            0.0            0.0    1[6-(6,6)]
    43       2.573168       2.573168       2.573168    1[6-(6,6)]
    44      -2.573168      -2.573168      -2.573168    1[6-(6,6)]
    45            0.0            0.0            0.0    1[6-(6,6)]
    46       6.461832       6.461832       6.461832    1[6-(6,6)]
    47      11.608168      11.608168      11.608168    1[6-(6,6)]
    48          9.035          9.035          9.035    1[6-(6,6)]
    49      15.058635      15.058635      15.058635    1[6-(1,6,6)]
    50       3.802832       3.802832       3.802832    1[6-(1,6,6)]
    51       8.243534       8.243534       8.243534    1[6-(1,6,6)]
    52      -6.023635      -6.023635      -6.023635    1[6-(1,6,6)]
    53       5.232169       5.232169       5.232169    1[6-(1,6,6)]
    54       0.791466       0.791466       0.791466    1[6-(1,6,6)]
    55       6.023635       6.023635       6.023635    1[6-(1,6,6)]
    56      -5.232169      -5.232169      -5.232169    1[6-(1,6,6)]
    57      -0.791466      -0.791466      -0.791466    1[6-(1,6,6)]
    58       3.011366       3.011366       3.011366    1[6-(1,6,6)]
    59      14.267169      14.267169      14.267169    1[6-(1,6,6)]
    60       9.826466       9.826466       9.826466    1[6-(1,6,6)]
    61      11.825008      11.825008      11.825008    6[6-(1,6),6-(1,6),6-(8,8)]
    62      12.500826      12.500826      12.500826    6[1-(0),6-(6,6),6-(6,6)]
    63       10.80315       10.80315       10.80315    6[6-(6,6),8-(29),8-(29)]
    64       5.060504       5.060504       5.060504    6[6-(1,6),6-(1,6),6-(8,8)]
    65       4.367519       4.367519       4.367519    6[1-(0),6-(6,6),6-(6,6)]
    66        4.77048        4.77048        4.77048    6[6-(6,6),8-(29),8-(29)]
    67      10.219489      10.219489      10.219489    6[6-(1,6),6-(1,6),6-(8,8)]
    68      10.236655      10.236655      10.236655    6[1-(0),6-(6,6),6-(6,6)]
    69      11.531371      11.531371      11.531371    6[6-(6,6),8-(29),8-(29)]
    70      -2.790008      -2.790008      -2.790008    6[6-(1,6),6-(1,6),6-(8,8)]
    71      -3.465826      -3.465826      -3.465826    6[1-(0),6-(6,6),6-(6,6)]
    72       -1.76815       -1.76815       -1.76815    6[6-(6,6),8-(29),8-(29)]
    73       3.974497       3.974497       3.974497    6[6-(1,6),6-(1,6),6-(8,8)]
    74       4.667481       4.667481       4.667481    6[1-(0),6-(6,6),6-(6,6)]
    75        4.26452        4.26452        4.26452    6[6-(6,6),8-(29),8-(29)]
    76      -1.184489      -1.184489      -1.184489    6[6-(1,6),6-(1,6),6-(8,8)]
    77      -1.201655      -1.201655      -1.201655    6[1-(0),6-(6,6),6-(6,6)]
    78       -2.49637       -2.49637       -2.49637    6[6-(6,6),8-(29),8-(29)]
    79       2.790008       2.790008       2.790008    6[6-(1,6),6-(1,6),6-(8,8)]
    80       3.465826       3.465826       3.465826    6[1-(0),6-(6,6),6-(6,6)]
    81       1.768149       1.768149       1.768149    6[6-(6,6),8-(29),8-(29)]
    82      -3.974497      -3.974497      -3.974497    6[6-(1,6),6-(1,6),6-(8,8)]
    83      -4.667481      -4.667481      -4.667481    6[1-(0),6-(6,6),6-(6,6)]
    84       -4.26452       -4.26452       -4.26452    6[6-(6,6),8-(29),8-(29)]
    85       1.184488       1.184488       1.184488    6[6-(1,6),6-(1,6),6-(8,8)]
    86       1.201655       1.201655       1.201655    6[1-(0),6-(6,6),6-(6,6)]
    87       2.496371       2.496371       2.496371    6[6-(6,6),8-(29),8-(29)]
    88       6.244992       6.244992       6.244992    6[6-(1,6),6-(1,6),6-(8,8)]
    89       5.569174       5.569174       5.569174    6[1-(0),6-(6,6),6-(6,6)]
    90        7.26685        7.26685        7.26685    6[6-(6,6),8-(29),8-(29)]
    91      13.009497      13.009497      13.009497    6[6-(1,6),6-(1,6),6-(8,8)]
    92      13.702481      13.702481      13.702481    6[1-(0),6-(6,6),6-(6,6)]
    93       13.29952       13.29952       13.29952    6[6-(6,6),8-(29),8-(29)]
    94       7.850512       7.850512       7.850512    6[6-(1,6),6-(1,6),6-(8,8)]
    95       7.833345       7.833345       7.833345    6[1-(0),6-(6,6),6-(6,6)]
    96        6.53863        6.53863        6.53863    6[6-(6,6),8-(29),8-(29)]
    97      -2.790008      -2.790008      -2.790008    6[6-(1,6),6-(1,6),6-(8,8)]
    98      -3.465826      -3.465826      -3.465826    6[1-(0),6-(6,6),6-(6,6)]
    99       -1.76815       -1.76815       -1.76815    6[6-(6,6),8-(29),8-(29)]
   100       3.974497       3.974497       3.974497    6[6-(1,6),6-(1,6),6-(8,8)]
   101       4.667481       4.667481       4.667481    6[1-(0),6-(6,6),6-(6,6)]
   102        4.26452        4.26452        4.26452    6[6-(6,6),8-(29),8-(29)]
   103      -1.184489      -1.184489      -1.184489    6[6-(1,6),6-(1,6),6-(8,8)]
   104      -1.201655      -1.201655      -1.201655    6[1-(0),6-(6,6),6-(6,6)]
   105       -2.49637       -2.49637       -2.49637    6[6-(6,6),8-(29),8-(29)]
   106      11.825008      11.825008      11.825008    6[6-(1,6),6-(1,6),6-(8,8)]
   107      12.500826      12.500826      12.500826    6[1-(0),6-(6,6),6-(6,6)]
   108       10.80315       10.80315       10.80315    6[6-(6,6),8-(29),8-(29)]
   109       5.060504       5.060504       5.060504    6[6-(1,6),6-(1,6),6-(8,8)]
   110       4.367519       4.367519       4.367519    6[1-(0),6-(6,6),6-(6,6)]
   111        4.77048        4.77048        4.77048    6[6-(6,6),8-(29),8-(29)]
   112      10.219489      10.219489      10.219489    6[6-(1,6),6-(1,6),6-(8,8)]
   113      10.236655      10.236655      10.236655    6[1-(0),6-(6,6),6-(6,6)]
   114      11.531371      11.531371      11.531371    6[6-(6,6),8-(29),8-(29)]
   115       6.244992       6.244992       6.244992    6[6-(1,6),6-(1,6),6-(8,8)]
   116       5.569174       5.569174       5.569174    6[1-(0),6-(6,6),6-(6,6)]
   117        7.26685        7.26685        7.26685    6[6-(6,6),8-(29),8-(29)]
   118      13.009497      13.009497      13.009497    6[6-(1,6),6-(1,6),6-(8,8)]
   119      13.702481      13.702481      13.702481    6[1-(0),6-(6,6),6-(6,6)]
   120       13.29952       13.29952       13.29952    6[6-(6,6),8-(29),8-(29)]
   121       7.850512       7.850512       7.850512    6[6-(1,6),6-(1,6),6-(8,8)]
   122       7.833345       7.833345       7.833345    6[1-(0),6-(6,6),6-(6,6)]
   123        6.53863        6.53863        6.53863    6[6-(6,6),8-(29),8-(29)]
   124       2.790008       2.790008       2.790008    6[6-(1,6),6-(1,6),6-(8,8)]
   125       3.465826       3.465826       3.465826    6[1-(0),6-(6,6),6-(6,6)]
   126       1.768149       1.768149       1.768149    6[6-(6,6),8-(29),8-(29)]
   127      -3.974497      -3.974497      -3.974497    6[6-(1,6),6-(1,6),6-(8,8)]
   128      -4.667481      -4.667481      -4.667481    6[1-(0),6-(6,6),6-(6,6)]
   129       -4.26452       -4.26452       -4.26452    6[6-(6,6),8-(29),8-(29)]
   130       1.184488       1.184488       1.184488    6[6-(1,6),6-(1,6),6-(8,8)]
   131       1.201655       1.201655       1.201655    6[1-(0),6-(6,6),6-(6,6)]
   132       2.496371       2.496371       2.496371    6[6-(6,6),8-(29),8-(29)]
   133      13.451308      13.451308      13.451308    6[6-(1,1,6),6-(1,6),6-(1,6)]
   134      12.082506      12.082506      12.082506    6[1-(0),6-(6,6),6-(6,6)]
   135       4.618692       4.618692       4.618692    6[6-(1,1,6),6-(1,6),6-(1,6)]
   136       5.987495       5.987495       5.987495    6[1-(0),6-(6,6),6-(6,6)]
   137          9.035          9.035          9.035    6[6-(1,1,6),6-(1,6),6-(1,6)]
   138          9.035          9.035          9.035    6[1-(0),6-(6,6),6-(6,6)]
   139      -4.416308      -4.416308      -4.416308    6[6-(1,1,6),6-(1,6),6-(1,6)]
   140      -3.047505      -3.047505      -3.047505    6[1-(0),6-(6,6),6-(6,6)]
   141       4.416308       4.416308       4.416308    6[6-(1,1,6),6-(1,6),6-(1,6)]
   142       3.047506       3.047506       3.047506    6[1-(0),6-(6,6),6-(6,6)]
   143            0.0            0.0            0.0    6[6-(1,1,6),6-(1,6),6-(1,6)]
   144            0.0            0.0            0.0    6[1-(0),6-(6,6),6-(6,6)]
   145       4.416308       4.416308       4.416308    6[6-(1,1,6),6-(1,6),6-(1,6)]
   146       3.047506       3.047506       3.047506    6[1-(0),6-(6,6),6-(6,6)]
   147      -4.416308      -4.416308      -4.416308    6[6-(1,1,6),6-(1,6),6-(1,6)]
   148      -3.047505      -3.047505      -3.047505    6[1-(0),6-(6,6),6-(6,6)]
   149            0.0            0.0            0.0    6[6-(1,1,6),6-(1,6),6-(1,6)]
   150            0.0            0.0            0.0    6[1-(0),6-(6,6),6-(6,6)]
   151       4.618692       4.618692       4.618692    6[6-(1,1,6),6-(1,6),6-(1,6)]
   152       5.987495       5.987495       5.987495    6[1-(0),6-(6,6),6-(6,6)]
   153      13.451308      13.451308      13.451308    6[6-(1,1,6),6-(1,6),6-(1,6)]
   154      12.082506      12.082506      12.082506    6[1-(0),6-(6,6),6-(6,6)]
   155          9.035          9.035          9.035    6[6-(1,1,6),6-(1,6),6-(1,6)]
   156          9.035          9.035          9.035    6[1-(0),6-(6,6),6-(6,6)]
   157       14.19263       14.19263       14.19263    6[1-(0),1-(0),6-(6,6),6-(6,6)]
   158        3.87737        3.87737        3.87737    6[1-(0),1-(0),6-(6,6),6-(6,6)]
   159          9.035          9.035          9.035    6[1-(0),1-(0),6-(6,6),6-(6,6)]
   160       -5.15763       -5.15763       -5.15763    6[1-(0),1-(0),6-(6,6),6-(6,6)]
   161        5.15763        5.15763        5.15763    6[1-(0),1-(0),6-(6,6),6-(6,6)]
   162            0.0            0.0            0.0    6[1-(0),1-(0),6-(6,6),6-(6,6)]
   163      10.413741      10.413741      10.413741    8[6-(6,8),29-(8,8,8)]
   164      10.397478      10.397478      10.397478    8[6-(6,8),29-(8,8,8)]
   165       5.305352       5.305352       5.305352    8[6-(6,8),29-(8,8,8)]
   166       4.069364       4.069364       4.069364    8[6-(6,8),29-(8,8,8)]
   167      11.385907      11.385907      11.385907    8[6-(6,8),29-(8,8,8)]
   168      12.638158      12.638158      12.638158    8[6-(6,8),29-(8,8,8)]
   169      -1.378741      -1.378741      -1.378741    8[6-(6,8),29-(8,8,8)]
   170      -1.362478      -1.362478      -1.362478    8[6-(6,8),29-(8,8,8)]
   171       3.729648       3.729648       3.729648    8[6-(6,8),29-(8,8,8)]
   172       4.965636       4.965636       4.965636    8[6-(6,8),29-(8,8,8)]
   173      -2.350907      -2.350907      -2.350907    8[6-(6,8),29-(8,8,8)]
   174      -3.603158      -3.603158      -3.603158    8[6-(6,8),29-(8,8,8)]
   175       1.378741       1.378741       1.378741    8[6-(6,8),29-(8,8,8)]
   176       1.362478       1.362478       1.362478    8[6-(6,8),29-(8,8,8)]
   177      -3.729648      -3.729648      -3.729648    8[6-(6,8),29-(8,8,8)]
   178      -4.965636      -4.965636      -4.965636    8[6-(6,8),29-(8,8,8)]
   179       2.350907       2.350907       2.350907    8[6-(6,8),29-(8,8,8)]
   180       3.603158       3.603158       3.603158    8[6-(6,8),29-(8,8,8)]
   181       7.656259       7.656259       7.656259    8[6-(6,8),29-(8,8,8)]
   182       7.672522       7.672522       7.672522    8[6-(6,8),29-(8,8,8)]
   183      12.764648      12.764648      12.764648    8[6-(6,8),29-(8,8,8)]
   184      14.000636      14.000636      14.000636    8[6-(6,8),29-(8,8,8)]
   185       6.684093       6.684093       6.684093    8[6-(6,8),29-(8,8,8)]
   186       5.431842       5.431842       5.431842    8[6-(6,8),29-(8,8,8)]
   187      -1.378741      -1.378741      -1.378741    8[6-(6,8),29-(8,8,8)]
   188      -1.362478      -1.362478      -1.362478    8[6-(6,8),29-(8,8,8)]
   189       3.729648       3.729648       3.729648    8[6-(6,8),29-(8,8,8)]
   190       4.965636       4.965636       4.965636    8[6-(6,8),29-(8,8,8)]
   191      -2.350907      -2.350907      -2.350907    8[6-(6,8),29-(8,8,8)]
   192      -3.603158      -3.603158      -3.603158    8[6-(6,8),29-(8,8,8)]
   193      10.413741      10.413741      10.413741    8[6-(6,8),29-(8,8,8)]
   194      10.397478      10.397478      10.397478    8[6-(6,8),29-(8,8,8)]
   195       5.305352       5.305352       5.305352    8[6-(6,8),29-(8,8,8)]
   196       4.069364       4.069364       4.069364    8[6-(6,8),29-(8,8,8)]
   197      11.385907      11.385907      11.385907    8[6-(6,8),29-(8,8,8)]
   198      12.638158      12.638158      12.638158    8[6-(6,8),29-(8,8,8)]
   199       7.656259       7.656259       7.656259    8[6-(6,8),29-(8,8,8)]
   200       7.672522       7.672522       7.672522    8[6-(6,8),29-(8,8,8)]
   201      12.764648      12.764648      12.764648    8[6-(6,8),29-(8,8,8)]
   202      14.000636      14.000636      14.000636    8[6-(6,8),29-(8,8,8)]
   203       6.684093       6.684093       6.684093    8[6-(6,8),29-(8,8,8)]
   204       5.431842       5.431842       5.431842    8[6-(6,8),29-(8,8,8)]
   205       1.378741       1.378741       1.378741    8[6-(6,8),29-(8,8,8)]
   206       1.362478       1.362478       1.362478    8[6-(6,8),29-(8,8,8)]
   207      -3.729648      -3.729648      -3.729648    8[6-(6,8),29-(8,8,8)]
   208      -4.965636      -4.965636      -4.965636    8[6-(6,8),29-(8,8,8)]
   209       2.350907       2.350907       2.350907    8[6-(6,8),29-(8,8,8)]
   210       3.603158       3.603158       3.603158    8[6-(6,8),29-(8,8,8)]
