# Supplementary material for: A collection of forcefield precursors for metal–organic frameworks
Source: RSC Adv. 2019 Nov 13;9(63):36492–507. doi: 10.1039/c9ra07327b (PMC9075174; doi:10.1039/c9ra07327b)
Supplement: RA-009-C9RA07327B-s1007 [file RA-009-C9RA07327B-s1007.txt]

HOGSIG_clean

7.602000    0.000000    0.000000
-2.833880    13.966393    0.000000
-2.833880    -2.586798    13.724744

     1        2.86762        2.86762        2.86762    28[7-(6,6),8-(6),8-(6)]
     2       -0.93338       -0.93338       -0.93338    28[7-(6,6),8-(6),8-(6)]
     3          3.801          3.801          3.801    28[7-(6,6),7-(6,6),7-(7,28),7-(7,28),8-(6),8-(6)]
     4            0.0            0.0            0.0    28[7-(6,6),7-(6,6),7-(7,28),7-(7,28),8-(6),8-(6)]
     5       2.402928       2.402928       2.402928    1[6-(6,7)]
     6       2.724361       2.724361       2.724361    1[6-(6,6)]
     7       2.321055       2.321055       2.321055    1[6-(6,6)]
     8       1.974328       1.974328       1.974328    1[6-(6,7)]
     9       1.501905       1.501905       1.501905    1[6-(6,7)]
    10       1.434274       1.434274       1.434274    1[6-(6,6)]
    11       3.332312       3.332312       3.332312    1[6-(6,7)]
    12       3.010879       3.010879       3.010879    1[6-(6,6)]
    13       3.414185       3.414185       3.414185    1[6-(6,6)]
    14       3.760912       3.760912       3.760912    1[6-(6,7)]
    15       4.233335       4.233335       4.233335    1[6-(6,7)]
    16       4.300966       4.300966       4.300966    1[6-(6,6)]
    17      -0.468688      -0.468688      -0.468688    1[6-(6,7)]
    18      -0.790121      -0.790121      -0.790121    1[6-(6,6)]
    19      -0.386815      -0.386815      -0.386815    1[6-(6,6)]
    20      -0.040088      -0.040088      -0.040088    1[6-(6,7)]
    21       0.432335       0.432335       0.432335    1[6-(6,7)]
    22       0.499966       0.499966       0.499966    1[6-(6,6)]
    23      -1.398072      -1.398072      -1.398072    1[6-(6,7)]
    24      -1.076639      -1.076639      -1.076639    1[6-(6,6)]
    25      -1.479945      -1.479945      -1.479945    1[6-(6,6)]
    26      -1.826672      -1.826672      -1.826672    1[6-(6,7)]
    27      -2.299095      -2.299095      -2.299095    1[6-(6,7)]
    28      -2.366726      -2.366726      -2.366726    1[6-(6,6)]
    29       2.384687       2.384687       2.384687    6[1-(0),6-(1,6),7-(6,28)]
    30       2.583342       2.583342       2.583342    6[1-(0),6-(1,7),6-(6,6)]
    31       2.568664       2.568664       2.568664    6[6-(1,6),6-(1,6),6-(8,8)]
    32       2.339255       2.339255       2.339255    6[1-(0),6-(1,7),6-(6,6)]
    33       2.137933       2.137933       2.137933    6[1-(0),6-(1,6),7-(6,28)]
    34       2.771237       2.771237       2.771237    6[6-(6,6),8-(0),8-(28)]
    35       2.060886       2.060886       2.060886    6[1-(0),6-(1,6),7-(6,28)]
    36       2.020069       2.020069       2.020069    6[1-(0),6-(1,7),6-(6,6)]
    37       3.350553       3.350553       3.350553    6[1-(0),6-(1,6),7-(6,28)]
    38       3.151898       3.151898       3.151898    6[1-(0),6-(1,7),6-(6,6)]
    39       3.166576       3.166576       3.166576    6[6-(1,6),6-(1,6),6-(8,8)]
    40       3.395985       3.395985       3.395985    6[1-(0),6-(1,7),6-(6,6)]
    41       3.597307       3.597307       3.597307    6[1-(0),6-(1,6),7-(6,28)]
    42       2.964003       2.964003       2.964003    6[6-(6,6),8-(0),8-(28)]
    43       3.674354       3.674354       3.674354    6[1-(0),6-(1,6),7-(6,28)]
    44       3.715171       3.715171       3.715171    6[1-(0),6-(1,7),6-(6,6)]
    45      -0.450447      -0.450447      -0.450447    6[1-(0),6-(1,6),7-(6,28)]
    46      -0.649102      -0.649102      -0.649102    6[1-(0),6-(1,7),6-(6,6)]
    47      -0.634424      -0.634424      -0.634424    6[6-(1,6),6-(1,6),6-(8,8)]
    48      -0.405015      -0.405015      -0.405015    6[1-(0),6-(1,7),6-(6,6)]
    49      -0.203693      -0.203693      -0.203693    6[1-(0),6-(1,6),7-(6,28)]
    50      -0.836997      -0.836997      -0.836997    6[6-(6,6),8-(0),8-(28)]
    51      -0.126646      -0.126646      -0.126646    6[1-(0),6-(1,6),7-(6,28)]
    52      -0.085829      -0.085829      -0.085829    6[1-(0),6-(1,7),6-(6,6)]
    53      -1.416313      -1.416313      -1.416313    6[1-(0),6-(1,6),7-(6,28)]
    54      -1.217658      -1.217658      -1.217658    6[1-(0),6-(1,7),6-(6,6)]
    55      -1.232336      -1.232336      -1.232336    6[6-(1,6),6-(1,6),6-(8,8)]
    56      -1.461745      -1.461745      -1.461745    6[1-(0),6-(1,7),6-(6,6)]
    57      -1.663067      -1.663067      -1.663067    6[1-(0),6-(1,6),7-(6,28)]
    58      -1.029763      -1.029763      -1.029763    6[6-(6,6),8-(0),8-(28)]
    59      -1.740114      -1.740114      -1.740114    6[1-(0),6-(1,6),7-(6,28)]
    60      -1.780931      -1.780931      -1.780931    6[1-(0),6-(1,7),6-(6,6)]
    61        2.86762        2.86762        2.86762    6[6-(1,6),6-(1,6),6-(8,8)]
    62        2.86762        2.86762        2.86762    6[6-(6,6),8-(28),8-(28)]
    63       -0.93338       -0.93338       -0.93338    6[6-(1,6),6-(1,6),6-(8,8)]
    64       -0.93338       -0.93338       -0.93338    6[6-(6,6),8-(28),8-(28)]
    65       2.165714       2.165714       2.165714    7[6-(1,6),6-(1,6),28-(7,7,7,8,8)]
    66       3.569526       3.569526       3.569526    7[6-(1,6),6-(1,6),28-(7,7,7,8,8)]
    67      -0.231474      -0.231474      -0.231474    7[6-(1,6),6-(1,6),28-(7,7,7,8,8)]
    68      -1.635286      -1.635286      -1.635286    7[6-(1,6),6-(1,6),28-(7,7,7,8,8)]
    69        2.86762        2.86762        2.86762    7[6-(1,6),6-(1,6),28-(8,8)]
    70       -0.93338       -0.93338       -0.93338    7[6-(1,6),6-(1,6),28-(8,8)]
    71       -0.93338       -0.93338       -0.93338    7[7-(7),28-(7,7,7,8,8),28-(7,7,7,8,8)]
    72       -0.93338       -0.93338       -0.93338    7[7-(0),7-(28,28)]
    73       -0.93338       -0.93338       -0.93338    7[7-(7)]
    74        2.86762        2.86762        2.86762    7[7-(7),28-(7,7,7,8,8),28-(7,7,7,8,8)]
    75        2.86762        2.86762        2.86762    7[7-(0),7-(28,28)]
    76        2.86762        2.86762        2.86762    7[7-(7)]
    77       2.794229       2.794229       2.794229    8[6-(6,8),28-(7,8)]
    78        2.89178        2.89178        2.89178    8[6-(6,8)]
    79       1.808264       1.808264       1.808264    8[6-(6,8),28-(7,7,7,7,8)]
    80       2.941011       2.941011       2.941011    8[6-(6,8),28-(7,8)]
    81        2.84346        2.84346        2.84346    8[6-(6,8)]
    82       3.926976       3.926976       3.926976    8[6-(6,8),28-(7,7,7,7,8)]
    83      -0.859989      -0.859989      -0.859989    8[6-(6,8),28-(7,8)]
    84       -0.95754       -0.95754       -0.95754    8[6-(6,8)]
    85       0.125976       0.125976       0.125976    8[6-(6,8),28-(7,7,7,7,8)]
    86      -1.006771      -1.006771      -1.006771    8[6-(6,8),28-(7,8)]
    87       -0.90922       -0.90922       -0.90922    8[6-(6,8)]
    88      -1.992736      -1.992736      -1.992736    8[6-(6,8),28-(7,7,7,7,8)]
