# Supplementary material for: A collection of forcefield precursors for metal–organic frameworks
Source: RSC Adv. 2019 Nov 13;9(63):36492–507. doi: 10.1039/c9ra07327b (PMC9075174; doi:10.1039/c9ra07327b)
Supplement: RA-009-C9RA07327B-s1008 [file RA-009-C9RA07327B-s1008.txt]

HOHMEX_clean5b

27.999900    0.000000    0.000000
0.000000    27.999900    0.000000
13.999947    13.999947    21.984597

     1      40.629392      40.629392      40.629392    29[7-(6,6),8-(6),8-(6),8-(6),8-(6)]
     2      29.375112      29.375112      29.375112    29[7-(6,6),8-(6),8-(6),8-(6),8-(6)]
     3      21.007764      21.007764      21.007764    29[7-(6,6),8-(6),8-(6),8-(6),8-(6)]
     4      21.003144      21.003144      21.003144    29[7-(6,6),8-(6),8-(6),8-(6),8-(6)]
     5      12.640135      12.640135      12.640135    29[7-(6,6),8-(6),8-(6),8-(6),8-(6)]
     6       1.365975       1.365975       1.365975    29[7-(6,6),8-(6),8-(6),8-(6),8-(6)]
     7      21.006643      21.006643      21.006643    29[7-(6,6),8-(6),8-(6),8-(6),8-(6)]
     8      21.002163      21.002163      21.002163    29[7-(6,6),8-(6),8-(6),8-(6),8-(6)]
     9      16.630678      16.630678      16.630678    1[6-(6,6)]
    10      16.900317      16.900317      16.900317    1[6-(6,6)]
    11      12.632853      12.632853      12.632853    1[6-(6,6)]
    12      12.356073      12.356073      12.356073    1[6-(6,6)]
    13      25.365807      25.365807      25.365807    1[6-(6,6)]
    14      25.096308      25.096308      25.096308    1[6-(6,6)]
    15      29.363913      29.363913      29.363913    1[6-(6,6)]
    16      29.640552      29.640552      29.640552    1[6-(6,6)]
    17      23.925773      23.925773      23.925773    1[6-(6,6)]
    18      25.750247      25.750247      25.750247    1[6-(6,6)]
    19      25.828927      25.828927      25.828927    1[6-(6,6)]
    20      24.006133      24.006133      24.006133    1[6-(6,6)]
    21      18.079814      18.079814      18.079814    1[6-(6,6)]
    22      16.254081      16.254081      16.254081    1[6-(6,6)]
    23      16.171201      16.171201      16.171201    1[6-(6,6)]
    24      17.995535      17.995535      17.995535    1[6-(6,6)]
    25        16.6395        16.6395        16.6395    1[6-(6,6)]
    26      16.903539      16.903539      16.903539    1[6-(6,6)]
    27      12.634814      12.634814      12.634814    1[6-(6,6)]
    28      12.363775      12.363775      12.363775    1[6-(6,6)]
    29      25.364269      25.364269      25.364269    1[6-(6,6)]
    30       25.09813       25.09813       25.09813    1[6-(6,6)]
    31      29.366014      29.366014      29.366014    1[6-(6,6)]
    32      29.639714      29.639714      29.639714    1[6-(6,6)]
    33      23.926053      23.926053      23.926053    1[6-(6,6)]
    34      25.747026      25.747026      25.747026    1[6-(6,6)]
    35      25.827246      25.827246      25.827246    1[6-(6,6)]
    36      24.007532      24.007532      24.007532    1[6-(6,6)]
    37      18.077714      18.077714      18.077714    1[6-(6,6)]
    38       16.25436       16.25436       16.25436    1[6-(6,6)]
    39       16.17806       16.17806       16.17806    1[6-(6,6)]
    40      17.999594      17.999594      17.999594    1[6-(6,6)]
    41      25.366089      25.366089      25.366089    1[6-(6,6)]
    42       25.09953       25.09953       25.09953    1[6-(6,6)]
    43      29.367274      29.367274      29.367274    1[6-(6,6)]
    44      29.641394      29.641394      29.641394    1[6-(6,6)]
    45       16.64468       16.64468       16.64468    1[6-(6,6)]
    46      16.910119      16.910119      16.910119    1[6-(6,6)]
    47      12.641814      12.641814      12.641814    1[6-(6,6)]
    48      12.369235      12.369235      12.369235    1[6-(6,6)]
    49      18.079254      18.079254      18.079254    1[6-(6,6)]
    50       16.25464       16.25464       16.25464    1[6-(6,6)]
    51       16.17498       16.17498       16.17498    1[6-(6,6)]
    52      17.997774      17.997774      17.997774    1[6-(6,6)]
    53      23.925213      23.925213      23.925213    1[6-(6,6)]
    54      25.751226      25.751226      25.751226    1[6-(6,6)]
    55      25.830886      25.830886      25.830886    1[6-(6,6)]
    56      24.005992      24.005992      24.005992    1[6-(6,6)]
    57      25.372387      25.372387      25.372387    1[6-(6,6)]
    58      25.104428      25.104428      25.104428    1[6-(6,6)]
    59      29.372033      29.372033      29.372033    1[6-(6,6)]
    60      29.647272      29.647272      29.647272    1[6-(6,6)]
    61      16.633898      16.633898      16.633898    1[6-(6,6)]
    62      16.903397      16.903397      16.903397    1[6-(6,6)]
    63      12.635933      12.635933      12.635933    1[6-(6,6)]
    64      12.359153      12.359153      12.359153    1[6-(6,6)]
    65      18.080234      18.080234      18.080234    1[6-(6,6)]
    66      16.256041      16.256041      16.256041    1[6-(6,6)]
    67      16.177921      16.177921      16.177921    1[6-(6,6)]
    68      18.000855      18.000855      18.000855    1[6-(6,6)]
    69      23.925493      23.925493      23.925493    1[6-(6,6)]
    70      25.748147      25.748147      25.748147    1[6-(6,6)]
    71      25.825427      25.825427      25.825427    1[6-(6,6)]
    72      24.004453      24.004453      24.004453    1[6-(6,6)]
    73       38.48278       38.48278       38.48278    1[6-(6,7)]
    74      36.064848      36.064848      36.064848    1[6-(6,6)]
    75      31.522565      31.522565      31.522565    1[6-(6,7)]
    76      33.940076      33.940076      33.940076    1[6-(6,6)]
    77      23.116296      23.116296      23.116296    1[6-(6,7)]
    78      23.142196      23.142196      23.142196    1[6-(6,6)]
    79      18.833151      18.833151      18.833151    1[6-(6,7)]
    80      18.800251      18.800251      18.800251    1[6-(6,6)]
    81      10.453203      10.453203      10.453203    1[6-(6,7)]
    82       8.034431       8.034431       8.034431    1[6-(6,6)]
    83       3.522107       3.522107       3.522107    1[6-(6,7)]
    84       5.937659       5.937659       5.937659    1[6-(6,6)]
    85      23.113916      23.113916      23.113916    1[6-(6,7)]
    86      23.160256      23.160256      23.160256    1[6-(6,6)]
    87      18.892511      18.892511      18.892511    1[6-(6,7)]
    88      18.845751      18.845751      18.845751    1[6-(6,6)]
    89       3.501667       3.501667       3.501667    1[6-(6,7)]
    90       5.915679       5.915679       5.915679    1[6-(6,6)]
    91      10.467203      10.467203      10.467203    1[6-(6,7)]
    92       8.057951       8.057951       8.057951    1[6-(6,6)]
    93      18.834971      18.834971      18.834971    1[6-(6,7)]
    94      18.819851      18.819851      18.819851    1[6-(6,6)]
    95      23.171316      23.171316      23.171316    1[6-(6,7)]
    96      23.186436      23.186436      23.186436    1[6-(6,6)]
    97      31.519485      31.519485      31.519485    1[6-(6,7)]
    98      33.937416      33.937416      33.937416    1[6-(6,6)]
    99       38.48334       38.48334       38.48334    1[6-(6,7)]
   100      36.066108      36.066108      36.066108    1[6-(6,6)]
   101      18.837491      18.837491      18.837491    1[6-(6,7)]
   102      18.801651      18.801651      18.801651    1[6-(6,6)]
   103      23.111676      23.111676      23.111676    1[6-(6,7)]
   104      23.140936      23.140936      23.140936    1[6-(6,6)]
   105      37.938602      37.938602      37.938602    6[1-(0),6-(1,6),7-(6,29)]
   106      36.532307      36.532307      36.532307    6[1-(0),6-(1,7),6-(6,6)]
   107      14.299546      14.299546      14.299546    6[6-(6,6),8-(29),8-(29)]
   108      14.472586      14.472586      14.472586    6[6-(1,6),6-(1,6),6-(8,8)]
   109      15.751201      15.751201      15.751201    6[1-(0),6-(1,6),6-(6,6)]
   110      15.907441      15.907441      15.907441    6[1-(0),6-(1,6),6-(6,6)]
   111      14.788005      14.788005      14.788005    6[6-(1,6),6-(1,6),6-(6,8)]
   112      13.511629      13.511629      13.511629    6[1-(0),6-(1,6),6-(6,6)]
   113       13.35525       13.35525       13.35525    6[1-(0),6-(1,6),6-(6,6)]
   114      32.066323      32.066323      32.066323    6[1-(0),6-(1,6),7-(6,29)]
   115      33.472478      33.472478      33.472478    6[1-(0),6-(1,7),6-(6,6)]
   116      27.700158      27.700158      27.700158    6[6-(6,6),8-(29),8-(29)]
   117      27.524319      27.524319      27.524319    6[6-(1,6),6-(1,6),6-(8,8)]
   118      26.245284      26.245284      26.245284    6[1-(0),6-(1,6),6-(6,6)]
   119      26.089044      26.089044      26.089044    6[1-(0),6-(1,6),6-(6,6)]
   120       27.20946       27.20946       27.20946    6[6-(1,6),6-(1,6),6-(6,8)]
   121      28.485276      28.485276      28.485276    6[1-(0),6-(1,6),6-(6,6)]
   122      28.641655      28.641655      28.641655    6[1-(0),6-(1,6),6-(6,6)]
   123      22.173679      22.173679      22.173679    6[1-(0),6-(1,6),7-(6,29)]
   124      22.175779      22.175779      22.175779    6[1-(0),6-(1,7),6-(6,6)]
   125      22.749217      22.749217      22.749217    6[6-(6,6),8-(29),8-(29)]
   126      23.817694      23.817694      23.817694    6[6-(1,6),6-(1,6),6-(8,8)]
   127      24.321692      24.321692      24.321692    6[1-(0),6-(1,6),6-(6,6)]
   128      25.360488      25.360488      25.360488    6[1-(0),6-(1,6),6-(6,6)]
   129      25.917827      25.917827      25.917827    6[6-(1,6),6-(1,6),6-(6,8)]
   130      25.413688      25.413688      25.413688    6[1-(0),6-(1,6),6-(6,6)]
   131      24.369292      24.369292      24.369292    6[1-(0),6-(1,6),6-(6,6)]
   132      19.769328      19.769328      19.769328    6[1-(0),6-(1,6),7-(6,29)]
   133      19.765408      19.765408      19.765408    6[1-(0),6-(1,7),6-(6,6)]
   134       19.25749       19.25749       19.25749    6[6-(6,6),8-(29),8-(29)]
   135      18.186634      18.186634      18.186634    6[6-(1,6),6-(1,6),6-(8,8)]
   136      17.682776      17.682776      17.682776    6[1-(0),6-(1,6),6-(6,6)]
   137       16.64342       16.64342       16.64342    6[1-(0),6-(1,6),6-(6,6)]
   138      16.084262      16.084262      16.084262    6[6-(1,6),6-(1,6),6-(6,8)]
   139       16.58798       16.58798       16.58798    6[1-(0),6-(1,6),6-(6,6)]
   140      17.632936      17.632936      17.632936    6[1-(0),6-(1,6),6-(6,6)]
   141       9.912524       9.912524       9.912524    6[1-(0),6-(1,6),7-(6,29)]
   142       8.510709       8.510709       8.510709    6[1-(0),6-(1,7),6-(6,6)]
   143      14.309349      14.309349      14.309349    6[6-(6,6),8-(29),8-(29)]
   144      14.480848      14.480848      14.480848    6[6-(1,6),6-(1,6),6-(8,8)]
   145      15.758483      15.758483      15.758483    6[1-(0),6-(1,6),6-(6,6)]
   146      15.911783      15.911783      15.911783    6[1-(0),6-(1,6),6-(6,6)]
   147      14.789967      14.789967      14.789967    6[6-(1,6),6-(1,6),6-(6,8)]
   148      13.514991      13.514991      13.514991    6[1-(0),6-(1,6),6-(6,6)]
   149      13.361972      13.361972      13.361972    6[1-(0),6-(1,6),6-(6,6)]
   150       4.061805       4.061805       4.061805    6[1-(0),6-(1,6),7-(6,29)]
   151        5.46754        5.46754        5.46754    6[1-(0),6-(1,7),6-(6,6)]
   152      27.696241      27.696241      27.696241    6[6-(6,6),8-(29),8-(29)]
   153      27.523061      27.523061      27.523061    6[6-(1,6),6-(1,6),6-(8,8)]
   154      26.244586      26.244586      26.244586    6[1-(0),6-(1,6),6-(6,6)]
   155      26.090446      26.090446      26.090446    6[1-(0),6-(1,6),6-(6,6)]
   156      27.211562      27.211562      27.211562    6[6-(1,6),6-(1,6),6-(6,8)]
   157      28.486538      28.486538      28.486538    6[1-(0),6-(1,6),6-(6,6)]
   158      28.641097      28.641097      28.641097    6[1-(0),6-(1,6),6-(6,6)]
   159      22.175499      22.175499      22.175499    6[1-(0),6-(1,6),7-(6,29)]
   160      22.189219      22.189219      22.189219    6[1-(0),6-(1,7),6-(6,6)]
   161      22.749777      22.749777      22.749777    6[6-(6,6),8-(29),8-(29)]
   162      23.818253      23.818253      23.818253    6[6-(1,6),6-(1,6),6-(8,8)]
   163      24.321411      24.321411      24.321411    6[1-(0),6-(1,6),6-(6,6)]
   164      25.358387      25.358387      25.358387    6[1-(0),6-(1,6),6-(6,6)]
   165      25.915305      25.915305      25.915305    6[6-(1,6),6-(1,6),6-(6,8)]
   166      25.412287      25.412287      25.412287    6[1-(0),6-(1,6),6-(6,6)]
   167      24.369711      24.369711      24.369711    6[1-(0),6-(1,6),6-(6,6)]
   168      19.830788      19.830788      19.830788    6[1-(0),6-(1,6),7-(6,29)]
   169      19.816928      19.816928      19.816928    6[1-(0),6-(1,7),6-(6,6)]
   170      19.257349      19.257349      19.257349    6[6-(6,6),8-(29),8-(29)]
   171      18.187193      18.187193      18.187193    6[6-(1,6),6-(1,6),6-(8,8)]
   172      17.682355      17.682355      17.682355    6[1-(0),6-(1,6),6-(6,6)]
   173      16.644259      16.644259      16.644259    6[1-(0),6-(1,6),6-(6,6)]
   174       16.08706       16.08706       16.08706    6[6-(1,6),6-(1,6),6-(6,8)]
   175      16.592459      16.592459      16.592459    6[1-(0),6-(1,6),6-(6,6)]
   176      17.636295      17.636295      17.636295    6[1-(0),6-(1,6),6-(6,6)]
   177       4.050465       4.050465       4.050465    6[1-(0),6-(1,6),7-(6,29)]
   178        5.45578        5.45578        5.45578    6[1-(0),6-(1,7),6-(6,6)]
   179      27.696241      27.696241      27.696241    6[6-(6,6),8-(29),8-(29)]
   180      27.524321      27.524321      27.524321    6[6-(1,6),6-(1,6),6-(8,8)]
   181      26.246406      26.246406      26.246406    6[1-(0),6-(1,6),6-(6,6)]
   182      26.091566      26.091566      26.091566    6[1-(0),6-(1,6),6-(6,6)]
   183      27.212262      27.212262      27.212262    6[6-(1,6),6-(1,6),6-(6,8)]
   184      28.487938      28.487938      28.487938    6[1-(0),6-(1,6),6-(6,6)]
   185      28.642497      28.642497      28.642497    6[1-(0),6-(1,6),6-(6,6)]
   186       9.936184       9.936184       9.936184    6[1-(0),6-(1,6),7-(6,29)]
   187       8.528489       8.528489       8.528489    6[1-(0),6-(1,7),6-(6,6)]
   188      14.312429      14.312429      14.312429    6[6-(6,6),8-(29),8-(29)]
   189      14.486028      14.486028      14.486028    6[6-(1,6),6-(1,6),6-(8,8)]
   190      15.764223      15.764223      15.764223    6[1-(0),6-(1,6),6-(6,6)]
   191      15.917943      15.917943      15.917943    6[1-(0),6-(1,6),6-(6,6)]
   192      14.796687      14.796687      14.796687    6[6-(1,6),6-(1,6),6-(6,8)]
   193      13.521711      13.521711      13.521711    6[1-(0),6-(1,6),6-(6,6)]
   194      13.367712      13.367712      13.367712    6[1-(0),6-(1,6),6-(6,6)]
   195      19.774788      19.774788      19.774788    6[1-(0),6-(1,6),7-(6,29)]
   196      19.780808      19.780808      19.780808    6[1-(0),6-(1,7),6-(6,6)]
   197      19.260009      19.260009      19.260009    6[6-(6,6),8-(29),8-(29)]
   198      18.188033      18.188033      18.188033    6[6-(1,6),6-(1,6),6-(8,8)]
   199      17.683475      17.683475      17.683475    6[1-(0),6-(1,6),6-(6,6)]
   200      16.644819      16.644819      16.644819    6[1-(0),6-(1,6),6-(6,6)]
   201       16.08748       16.08748       16.08748    6[6-(1,6),6-(1,6),6-(6,8)]
   202      16.591059      16.591059      16.591059    6[1-(0),6-(1,6),6-(6,6)]
   203      17.635455      17.635455      17.635455    6[1-(0),6-(1,6),6-(6,6)]
   204      22.231219      22.231219      22.231219    6[1-(0),6-(1,6),7-(6,29)]
   205      22.225339      22.225339      22.225339    6[1-(0),6-(1,7),6-(6,6)]
   206      22.746837      22.746837      22.746837    6[6-(6,6),8-(29),8-(29)]
   207      23.816853      23.816853      23.816853    6[6-(1,6),6-(1,6),6-(8,8)]
   208      24.321551      24.321551      24.321551    6[1-(0),6-(1,6),6-(6,6)]
   209      25.360907      25.360907      25.360907    6[1-(0),6-(1,6),6-(6,6)]
   210      25.919365      25.919365      25.919365    6[6-(1,6),6-(1,6),6-(6,8)]
   211      25.414667      25.414667      25.414667    6[1-(0),6-(1,6),6-(6,6)]
   212      24.369291      24.369291      24.369291    6[1-(0),6-(1,6),6-(6,6)]
   213      32.064783      32.064783      32.064783    6[1-(0),6-(1,6),7-(6,29)]
   214      33.470938      33.470938      33.470938    6[1-(0),6-(1,7),6-(6,6)]
   215      27.704218      27.704218      27.704218    6[6-(6,6),8-(29),8-(29)]
   216      27.530619      27.530619      27.530619    6[6-(1,6),6-(1,6),6-(8,8)]
   217      26.252144      26.252144      26.252144    6[1-(0),6-(1,6),6-(6,6)]
   218      26.097024      26.097024      26.097024    6[1-(0),6-(1,6),6-(6,6)]
   219       27.21688       27.21688       27.21688    6[6-(1,6),6-(1,6),6-(6,8)]
   220      28.492976      28.492976      28.492976    6[1-(0),6-(1,6),6-(6,6)]
   221      28.648515      28.648515      28.648515    6[1-(0),6-(1,6),6-(6,6)]
   222      37.938742      37.938742      37.938742    6[1-(0),6-(1,6),7-(6,29)]
   223      36.532867      36.532867      36.532867    6[1-(0),6-(1,7),6-(6,6)]
   224      14.300666      14.300666      14.300666    6[6-(6,6),8-(29),8-(29)]
   225      14.475246      14.475246      14.475246    6[6-(1,6),6-(1,6),6-(8,8)]
   226      15.754421      15.754421      15.754421    6[1-(0),6-(1,6),6-(6,6)]
   227      15.910661      15.910661      15.910661    6[1-(0),6-(1,6),6-(6,6)]
   228      14.790945      14.790945      14.790945    6[6-(1,6),6-(1,6),6-(6,8)]
   229      13.514569      13.514569      13.514569    6[1-(0),6-(1,6),6-(6,6)]
   230       13.35833       13.35833       13.35833    6[1-(0),6-(1,6),6-(6,6)]
   231      19.772968      19.772968      19.772968    6[1-(0),6-(1,6),7-(6,29)]
   232      19.767228      19.767228      19.767228    6[1-(0),6-(1,7),6-(6,6)]
   233       19.26071       19.26071       19.26071    6[6-(6,6),8-(29),8-(29)]
   234      18.189714      18.189714      18.189714    6[6-(1,6),6-(1,6),6-(8,8)]
   235      17.684876      17.684876      17.684876    6[1-(0),6-(1,6),6-(6,6)]
   236        16.6465        16.6465        16.6465    6[1-(0),6-(1,6),6-(6,6)]
   237      16.089722      16.089722      16.089722    6[6-(1,6),6-(1,6),6-(6,8)]
   238       16.59344       16.59344       16.59344    6[1-(0),6-(1,6),6-(6,6)]
   239      17.637556      17.637556      17.637556    6[1-(0),6-(1,6),6-(6,6)]
   240      22.170039      22.170039      22.170039    6[1-(0),6-(1,6),7-(6,29)]
   241      22.173819      22.173819      22.173819    6[1-(0),6-(1,7),6-(6,6)]
   242      22.747117      22.747117      22.747117    6[6-(6,6),8-(29),8-(29)]
   243      23.816434      23.816434      23.816434    6[6-(1,6),6-(1,6),6-(8,8)]
   244      24.320712      24.320712      24.320712    6[1-(0),6-(1,6),6-(6,6)]
   245      25.358668      25.358668      25.358668    6[1-(0),6-(1,6),6-(6,6)]
   246      25.916147      25.916147      25.916147    6[6-(1,6),6-(1,6),6-(6,8)]
   247      25.410888      25.410888      25.410888    6[1-(0),6-(1,6),6-(6,6)]
   248      24.367472      24.367472      24.367472    6[1-(0),6-(1,6),6-(6,6)]
   249      35.773929      35.773929      35.773929    6[6-(1,6),6-(1,6),6-(6,6)]
   250      34.230295      34.230295      34.230295    6[6-(1,6),6-(1,6),6-(6,6)]
   251      20.972904      20.972904      20.972904    6[6-(1,6),6-(1,6),6-(6,6)]
   252      20.972204      20.972204      20.972204    6[6-(1,6),6-(1,6),6-(6,6)]
   253       7.765772       7.765772       7.765772    6[6-(1,6),6-(1,6),6-(6,6)]
   254       6.221018       6.221018       6.221018    6[6-(1,6),6-(1,6),6-(6,6)]
   255      20.993623      20.993623      20.993623    6[6-(1,6),6-(1,6),6-(6,6)]
   256      21.012523      21.012523      21.012523    6[6-(1,6),6-(1,6),6-(6,6)]
   257      14.933604      14.933604      14.933604    6[6-(6,6),6-(6,6),8-(0)]
   258      27.066381      27.066381      27.066381    6[6-(6,6),6-(6,6),8-(0)]
   259      27.070163      27.070163      27.070163    6[6-(6,6),6-(6,6),8-(0)]
   260      14.931226      14.931226      14.931226    6[6-(6,6),6-(6,6),8-(0)]
   261      27.068483      27.068483      27.068483    6[6-(6,6),6-(6,6),8-(0)]
   262      14.938226      14.938226      14.938226    6[6-(6,6),6-(6,6),8-(0)]
   263      14.934444      14.934444      14.934444    6[6-(6,6),6-(6,6),8-(0)]
   264      27.073521      27.073521      27.073521    6[6-(6,6),6-(6,6),8-(0)]
   265      38.620819      38.620819      38.620819    7[6-(1,6),6-(1,6),29-(8,8,8,8)]
   266      31.383405      31.383405      31.383405    7[6-(1,6),6-(1,6),29-(8,8,8,8)]
   267      21.011124      21.011124      21.011124    7[6-(1,6),6-(1,6),29-(8,8,8,8)]
   268      21.006924      21.006924      21.006924    7[6-(1,6),6-(1,6),29-(8,8,8,8)]
   269      10.634362      10.634362      10.634362    7[6-(1,6),6-(1,6),29-(8,8,8,8)]
   270       3.374128       3.374128       3.374128    7[6-(1,6),6-(1,6),29-(8,8,8,8)]
   271      21.008183      21.008183      21.008183    7[6-(1,6),6-(1,6),29-(8,8,8,8)]
   272      20.997963      20.997963      20.997963    7[6-(1,6),6-(1,6),29-(8,8,8,8)]
   273       13.13209       13.13209       13.13209    8[6-(6,8),29-(7,8,8,8)]
   274      15.315942      15.315942      15.315942    8[6-(6,8),29-(7,8,8,8)]
   275      28.867754      28.867754      28.867754    8[6-(6,8),29-(7,8,8,8)]
   276      26.684742      26.684742      26.684742    8[6-(6,8),29-(7,8,8,8)]
   277      22.302759      22.302759      22.302759    8[6-(6,8),29-(7,8,8,8)]
   278      22.302339      22.302339      22.302339    8[6-(6,8),29-(7,8,8,8)]
   279      19.705628      19.705628      19.705628    8[6-(6,8),29-(7,8,8,8)]
   280      19.705348      19.705348      19.705348    8[6-(6,8),29-(7,8,8,8)]
   281      13.143153      13.143153      13.143153    8[6-(6,8),29-(7,8,8,8)]
   282      15.325885      15.325885      15.325885    8[6-(6,8),29-(7,8,8,8)]
   283      28.862857      28.862857      28.862857    8[6-(6,8),29-(7,8,8,8)]
   284      26.679565      26.679565      26.679565    8[6-(6,8),29-(7,8,8,8)]
   285      22.301779      22.301779      22.301779    8[6-(6,8),29-(7,8,8,8)]
   286      22.303599      22.303599      22.303599    8[6-(6,8),29-(7,8,8,8)]
   287      19.705628      19.705628      19.705628    8[6-(6,8),29-(7,8,8,8)]
   288      19.704368      19.704368      19.704368    8[6-(6,8),29-(7,8,8,8)]
   289      28.862997      28.862997      28.862997    8[6-(6,8),29-(7,8,8,8)]
   290      26.679425      26.679425      26.679425    8[6-(6,8),29-(7,8,8,8)]
   291      13.144833      13.144833      13.144833    8[6-(6,8),29-(7,8,8,8)]
   292      15.327985      15.327985      15.327985    8[6-(6,8),29-(7,8,8,8)]
   293      19.708568      19.708568      19.708568    8[6-(6,8),29-(7,8,8,8)]
   294      19.708428      19.708428      19.708428    8[6-(6,8),29-(7,8,8,8)]
   295      22.299119      22.299119      22.299119    8[6-(6,8),29-(7,8,8,8)]
   296      22.299539      22.299539      22.299539    8[6-(6,8),29-(7,8,8,8)]
   297      28.871114      28.871114      28.871114    8[6-(6,8),29-(7,8,8,8)]
   298      26.688102      26.688102      26.688102    8[6-(6,8),29-(7,8,8,8)]
   299       13.13363       13.13363       13.13363    8[6-(6,8),29-(7,8,8,8)]
   300      15.316922      15.316922      15.316922    8[6-(6,8),29-(7,8,8,8)]
   301      19.710388      19.710388      19.710388    8[6-(6,8),29-(7,8,8,8)]
   302      19.707868      19.707868      19.707868    8[6-(6,8),29-(7,8,8,8)]
   303      22.299119      22.299119      22.299119    8[6-(6,8),29-(7,8,8,8)]
   304      22.300099      22.300099      22.300099    8[6-(6,8),29-(7,8,8,8)]
   305      14.074427      14.074427      14.074427    8[6-(6,6)]
   306      27.926958      27.926958      27.926958    8[6-(6,6)]
   307      27.932699      27.932699      27.932699    8[6-(6,6)]
   308      14.067569      14.067569      14.067569    8[6-(6,6)]
   309        27.9285        27.9285        27.9285    8[6-(6,6)]
   310      14.075549      14.075549      14.075549    8[6-(6,6)]
   311      14.072887      14.072887      14.072887    8[6-(6,6)]
   312      27.935778      27.935778      27.935778    8[6-(6,6)]
