# Supplementary material for: A collection of forcefield precursors for metal–organic frameworks
Source: RSC Adv. 2019 Nov 13;9(63):36492–507. doi: 10.1039/c9ra07327b (PMC9075174; doi:10.1039/c9ra07327b)
Supplement: RA-009-C9RA07327B-s1009 [file RA-009-C9RA07327B-s1009.txt]

HOJLEY_clean

8.713000    0.000000    0.000000
-0.041922    13.053933    0.000000
0.000000    0.000000    13.568000

     1       8.302146       8.302146       8.302146    29[8-(6),8-(6),8-(6),8-(6)]
     2       4.725432       4.725432       4.725432    29[8-(6),8-(6),8-(6),8-(6)]
     3       0.368932       0.368932       0.368932    29[8-(6),8-(6),8-(6),8-(6)]
     4       3.945646       3.945646       3.945646    29[8-(6),8-(6),8-(6),8-(6)]
     5       6.829953       6.829953       6.829953    1[6-(6,7)]
     6       6.411369       6.411369       6.411369    1[6-(6,6)]
     7        7.96185        7.96185        7.96185    1[6-(6,6)]
     8       8.355766       8.355766       8.355766    1[6-(6,7)]
     9        6.24078        6.24078        6.24078    1[6-(1,6,7)]
    10       6.334196       6.334196       6.334196    1[6-(1,6,7)]
    11       7.046472       7.046472       7.046472    1[6-(1,6,7)]
    12       6.872016       6.872016       6.872016    1[6-(1,6,7)]
    13       8.117462       8.117462       8.117462    1[6-(1,6,7)]
    14       0.354434       0.354434       0.354434    1[6-(1,6,7)]
    15       3.556997       3.556997       3.556997    1[6-(1,6,6)]
    16       4.257117       4.257117       4.257117    1[6-(1,6,6)]
    17       5.028792       5.028792       5.028792    1[6-(1,6,6)]
    18        4.28727        4.28727        4.28727    1[6-(1,6,6)]
    19       3.126214       3.126214       3.126214    1[6-(1,6,6)]
    20       2.333424       2.333424       2.333424    1[6-(1,6,6)]
    21       6.197625       6.197625       6.197625    1[6-(6,7)]
    22       6.616209       6.616209       6.616209    1[6-(6,6)]
    23       5.065728       5.065728       5.065728    1[6-(6,6)]
    24       4.671812       4.671812       4.671812    1[6-(6,7)]
    25       6.786798       6.786798       6.786798    1[6-(1,6,7)]
    26       6.693382       6.693382       6.693382    1[6-(1,6,7)]
    27       5.981106       5.981106       5.981106    1[6-(1,6,7)]
    28       6.155562       6.155562       6.155562    1[6-(1,6,7)]
    29       4.910116       4.910116       4.910116    1[6-(1,6,7)]
    30       3.960144       3.960144       3.960144    1[6-(1,6,7)]
    31       0.757581       0.757581       0.757581    1[6-(1,6,6)]
    32       0.057461       0.057461       0.057461    1[6-(1,6,6)]
    33       7.998786       7.998786       7.998786    1[6-(1,6,6)]
    34       0.027308       0.027308       0.027308    1[6-(1,6,6)]
    35       1.188364       1.188364       1.188364    1[6-(1,6,6)]
    36       1.981154       1.981154       1.981154    1[6-(1,6,6)]
    37       1.841125       1.841125       1.841125    1[6-(6,7)]
    38       2.259709       2.259709       2.259709    1[6-(6,6)]
    39       0.709228       0.709228       0.709228    1[6-(6,6)]
    40       0.315312       0.315312       0.315312    1[6-(6,7)]
    41       2.430298       2.430298       2.430298    1[6-(1,6,7)]
    42       2.336882       2.336882       2.336882    1[6-(1,6,7)]
    43       1.624606       1.624606       1.624606    1[6-(1,6,7)]
    44       1.799062       1.799062       1.799062    1[6-(1,6,7)]
    45       0.553616       0.553616       0.553616    1[6-(1,6,7)]
    46       8.316644       8.316644       8.316644    1[6-(1,6,7)]
    47       5.114081       5.114081       5.114081    1[6-(1,6,6)]
    48       4.413961       4.413961       4.413961    1[6-(1,6,6)]
    49       3.642286       3.642286       3.642286    1[6-(1,6,6)]
    50       4.383808       4.383808       4.383808    1[6-(1,6,6)]
    51       5.544864       5.544864       5.544864    1[6-(1,6,6)]
    52       6.337654       6.337654       6.337654    1[6-(1,6,6)]
    53       2.473453       2.473453       2.473453    1[6-(6,7)]
    54       2.054869       2.054869       2.054869    1[6-(6,6)]
    55        3.60535        3.60535        3.60535    1[6-(6,6)]
    56       3.999266       3.999266       3.999266    1[6-(6,7)]
    57        1.88428        1.88428        1.88428    1[6-(1,6,7)]
    58       1.977696       1.977696       1.977696    1[6-(1,6,7)]
    59       2.689972       2.689972       2.689972    1[6-(1,6,7)]
    60       2.515516       2.515516       2.515516    1[6-(1,6,7)]
    61       3.760962       3.760962       3.760962    1[6-(1,6,7)]
    62       4.710934       4.710934       4.710934    1[6-(1,6,7)]
    63       7.913497       7.913497       7.913497    1[6-(1,6,6)]
    64       8.613617       8.613617       8.613617    1[6-(1,6,6)]
    65       0.672292       0.672292       0.672292    1[6-(1,6,6)]
    66        8.64377        8.64377        8.64377    1[6-(1,6,6)]
    67       7.482714       7.482714       7.482714    1[6-(1,6,6)]
    68       6.689924       6.689924       6.689924    1[6-(1,6,6)]
    69       7.070673       7.070673       7.070673    6[1-(0),6-(1,6),7-(6)]
    70       6.809583       6.809583       6.809583    6[1-(0),6-(1,7),6-(6,6)]
    71       7.140609       7.140609       7.140609    6[6-(1,1,7),6-(1,6),6-(1,6)]
    72       7.728117       7.728117       7.728117    6[1-(0),6-(1,7),6-(6,6)]
    73       7.962863       7.962863       7.962863    6[1-(0),6-(1,6),7-(6)]
    74       6.821506       6.821506       6.821506    6[1-(0),1-(0),6-(6,6),7-(6,6)]
    75       7.504196       7.504196       7.504196    6[1-(0),1-(0),6-(1,1,7),7-(6,6)]
    76        0.01845        0.01845        0.01845    6[1-(0),1-(0),6-(1,1,7),7-(6,6)]
    77        2.27206        2.27206        2.27206    6[6-(1,1,6),8-(29),8-(29)]
    78       3.627076       3.627076       3.627076    6[1-(0),1-(0),6-(1,1,6),6-(8,8)]
    79       4.164893       4.164893       4.164893    6[1-(0),1-(0),6-(1,1,6),6-(1,1,6)]
    80       3.209371       3.209371       3.209371    6[1-(0),1-(0),6-(1,1,6),6-(8,8)]
    81       3.629474       3.629474       3.629474    6[6-(1,1,6),8-(29),8-(29)]
    82       5.956905       5.956905       5.956905    6[1-(0),6-(1,6),7-(6)]
    83       6.217995       6.217995       6.217995    6[1-(0),6-(1,7),6-(6,6)]
    84       5.886969       5.886969       5.886969    6[6-(1,1,7),6-(1,6),6-(1,6)]
    85       5.299461       5.299461       5.299461    6[1-(0),6-(1,7),6-(6,6)]
    86       5.064715       5.064715       5.064715    6[1-(0),6-(1,6),7-(6)]
    87       6.206072       6.206072       6.206072    6[1-(0),1-(0),6-(6,6),7-(6,6)]
    88       5.523382       5.523382       5.523382    6[1-(0),1-(0),6-(1,1,7),7-(6,6)]
    89       4.296128       4.296128       4.296128    6[1-(0),1-(0),6-(1,1,7),7-(6,6)]
    90       2.042518       2.042518       2.042518    6[6-(1,1,6),8-(29),8-(29)]
    91       0.687502       0.687502       0.687502    6[1-(0),1-(0),6-(1,1,6),6-(8,8)]
    92       0.149685       0.149685       0.149685    6[1-(0),1-(0),6-(1,1,6),6-(1,1,6)]
    93       1.105207       1.105207       1.105207    6[1-(0),1-(0),6-(1,1,6),6-(8,8)]
    94       0.685104       0.685104       0.685104    6[6-(1,1,6),8-(29),8-(29)]
    95       1.600405       1.600405       1.600405    6[1-(0),6-(1,6),7-(6)]
    96       1.861495       1.861495       1.861495    6[1-(0),6-(1,7),6-(6,6)]
    97       1.530469       1.530469       1.530469    6[6-(1,1,7),6-(1,6),6-(1,6)]
    98       0.942961       0.942961       0.942961    6[1-(0),6-(1,7),6-(6,6)]
    99       0.708215       0.708215       0.708215    6[1-(0),6-(1,6),7-(6)]
   100       1.849572       1.849572       1.849572    6[1-(0),1-(0),6-(6,6),7-(6,6)]
   101       1.166882       1.166882       1.166882    6[1-(0),1-(0),6-(1,1,7),7-(6,6)]
   102      -0.060372      -0.060372      -0.060372    6[1-(0),1-(0),6-(1,1,7),7-(6,6)]
   103       6.399018       6.399018       6.399018    6[6-(1,1,6),8-(29),8-(29)]
   104       5.044002       5.044002       5.044002    6[1-(0),1-(0),6-(1,1,6),6-(8,8)]
   105       4.506185       4.506185       4.506185    6[1-(0),1-(0),6-(1,1,6),6-(1,1,6)]
   106       5.461707       5.461707       5.461707    6[1-(0),1-(0),6-(1,1,6),6-(8,8)]
   107       5.041604       5.041604       5.041604    6[6-(1,1,6),8-(29),8-(29)]
   108       2.714173       2.714173       2.714173    6[1-(0),6-(1,6),7-(6)]
   109       2.453083       2.453083       2.453083    6[1-(0),6-(1,7),6-(6,6)]
   110       2.784109       2.784109       2.784109    6[6-(1,1,7),6-(1,6),6-(1,6)]
   111       3.371617       3.371617       3.371617    6[1-(0),6-(1,7),6-(6,6)]
   112       3.606363       3.606363       3.606363    6[1-(0),6-(1,6),7-(6)]
   113       2.465006       2.465006       2.465006    6[1-(0),1-(0),6-(6,6),7-(6,6)]
   114       3.147696       3.147696       3.147696    6[1-(0),1-(0),6-(1,1,7),7-(6,6)]
   115        4.37495        4.37495        4.37495    6[1-(0),1-(0),6-(1,1,7),7-(6,6)]
   116        6.62856        6.62856        6.62856    6[6-(1,1,6),8-(29),8-(29)]
   117       7.983576       7.983576       7.983576    6[1-(0),1-(0),6-(1,1,6),6-(8,8)]
   118       8.521393       8.521393       8.521393    6[1-(0),1-(0),6-(1,1,6),6-(1,1,6)]
   119       7.565871       7.565871       7.565871    6[1-(0),1-(0),6-(1,1,6),6-(8,8)]
   120       7.985974       7.985974       7.985974    6[6-(1,1,6),8-(29),8-(29)]
   121       7.652881       7.652881       7.652881    7[6-(1,6),6-(1,6)]
   122       8.014315       8.014315       8.014315    7[6-(1,1,6),6-(1,1,6),6-(1,1,6)]
   123       5.374697       5.374697       5.374697    7[6-(1,6),6-(1,6)]
   124       5.013263       5.013263       5.013263    7[6-(1,1,6),6-(1,1,6),6-(1,1,6)]
   125       1.018197       1.018197       1.018197    7[6-(1,6),6-(1,6)]
   126       0.656763       0.656763       0.656763    7[6-(1,1,6),6-(1,1,6),6-(1,1,6)]
   127       3.296381       3.296381       3.296381    7[6-(1,6),6-(1,6)]
   128       3.657815       3.657815       3.657815    7[6-(1,1,6),6-(1,1,6),6-(1,1,6)]
   129       1.416265       1.416265       1.416265    8[6-(6,8),29-(8,8,8)]
   130       2.087827       2.087827       2.087827    8[6-(6,8),29-(8,8,8)]
   131       3.469908       3.469908       3.469908    8[6-(6,8),29-(8,8,8)]
   132       4.087517       4.087517       4.087517    8[6-(6,8),29-(8,8,8)]
   133       2.898313       2.898313       2.898313    8[6-(6,8),29-(8,8,8)]
   134       2.226751       2.226751       2.226751    8[6-(6,8),29-(8,8,8)]
   135        0.84467        0.84467        0.84467    8[6-(6,8),29-(8,8,8)]
   136       0.227061       0.227061       0.227061    8[6-(6,8),29-(8,8,8)]
   137       7.254813       7.254813       7.254813    8[6-(6,8),29-(8,8,8)]
   138       6.583251       6.583251       6.583251    8[6-(6,8),29-(8,8,8)]
   139        5.20117        5.20117        5.20117    8[6-(6,8),29-(8,8,8)]
   140       4.583561       4.583561       4.583561    8[6-(6,8),29-(8,8,8)]
   141       5.772765       5.772765       5.772765    8[6-(6,8),29-(8,8,8)]
   142       6.444327       6.444327       6.444327    8[6-(6,8),29-(8,8,8)]
   143       7.826408       7.826408       7.826408    8[6-(6,8),29-(8,8,8)]
   144       8.444017       8.444017       8.444017    8[6-(6,8),29-(8,8,8)]
