# Supplementary material for: A collection of forcefield precursors for metal–organic frameworks
Source: RSC Adv. 2019 Nov 13;9(63):36492–507. doi: 10.1039/c9ra07327b (PMC9075174; doi:10.1039/c9ra07327b)
Supplement: RA-009-C9RA07327B-s1010 [file RA-009-C9RA07327B-s1010.txt]

HORCOH_clean

6.517500    0.000000    0.000000
0.000000    9.505400    0.000000
0.000000    0.000000    17.087800

     1       4.888125       4.888125       4.888125    70[7-(6,6),8-(6),8-(6),8-(6),8-(6),8-(6)]
     2       1.629375       1.629375       1.629375    70[7-(6,6),8-(6),8-(6),8-(6),8-(6),8-(6)]
     3       1.629375       1.629375       1.629375    70[7-(6,6),8-(6),8-(6),8-(6),8-(6),8-(6)]
     4       4.888125       4.888125       4.888125    70[7-(6,6),8-(6),8-(6),8-(6),8-(6),8-(6)]
     5       4.888125       4.888125       4.888125    1[6-(6,7)]
     6       1.629375       1.629375       1.629375    1[6-(6,7)]
     7       1.629375       1.629375       1.629375    1[6-(6,7)]
     8       4.888125       4.888125       4.888125    1[6-(6,7)]
     9       4.888125       4.888125       4.888125    6[6-(6,7),8-(0),8-(70)]
    10       4.888125       4.888125       4.888125    6[6-(6,7),6-(8,8),7-(6,70)]
    11       4.888125       4.888125       4.888125    6[6-(6,7),6-(8,8),7-(6)]
    12       4.888125       4.888125       4.888125    6[6-(6,7),8-(70),8-(70)]
    13       4.888125       4.888125       4.888125    6[1-(0),6-(6,7),7-(6)]
    14       4.888125       4.888125       4.888125    6[6-(1,7),6-(8,8),7-(6,70)]
    15       4.888125       4.888125       4.888125    6[6-(6,7),8-(70),8-(70)]
    16       1.629375       1.629375       1.629375    6[6-(6,7),8-(0),8-(70)]
    17       1.629375       1.629375       1.629375    6[6-(6,7),6-(8,8),7-(6,70)]
    18       1.629375       1.629375       1.629375    6[6-(6,7),6-(8,8),7-(6)]
    19       1.629375       1.629375       1.629375    6[6-(6,7),8-(70),8-(70)]
    20       1.629375       1.629375       1.629375    6[1-(0),6-(6,7),7-(6)]
    21       1.629375       1.629375       1.629375    6[6-(1,7),6-(8,8),7-(6,70)]
    22       1.629375       1.629375       1.629375    6[6-(6,7),8-(70),8-(70)]
    23       1.629375       1.629375       1.629375    6[6-(6,7),8-(0),8-(70)]
    24       1.629375       1.629375       1.629375    6[6-(6,7),6-(8,8),7-(6,70)]
    25       1.629375       1.629375       1.629375    6[6-(6,7),6-(8,8),7-(6)]
    26       1.629375       1.629375       1.629375    6[6-(6,7),8-(70),8-(70)]
    27       1.629375       1.629375       1.629375    6[1-(0),6-(6,7),7-(6)]
    28       1.629375       1.629375       1.629375    6[6-(1,7),6-(8,8),7-(6,70)]
    29       1.629375       1.629375       1.629375    6[6-(6,7),8-(70),8-(70)]
    30       4.888125       4.888125       4.888125    6[6-(6,7),8-(0),8-(70)]
    31       4.888125       4.888125       4.888125    6[6-(6,7),6-(8,8),7-(6,70)]
    32       4.888125       4.888125       4.888125    6[6-(6,7),6-(8,8),7-(6)]
    33       4.888125       4.888125       4.888125    6[6-(6,7),8-(70),8-(70)]
    34       4.888125       4.888125       4.888125    6[1-(0),6-(6,7),7-(6)]
    35       4.888125       4.888125       4.888125    6[6-(1,7),6-(8,8),7-(6,70)]
    36       4.888125       4.888125       4.888125    6[6-(6,7),8-(70),8-(70)]
    37       4.888125       4.888125       4.888125    7[6-(6,6),6-(6,6),70-(8,8,8,8,8)]
    38       4.888125       4.888125       4.888125    7[6-(1,6),6-(6,6)]
    39       1.629375       1.629375       1.629375    7[6-(6,6),6-(6,6),70-(8,8,8,8,8)]
    40       1.629375       1.629375       1.629375    7[6-(1,6),6-(6,6)]
    41       1.629375       1.629375       1.629375    7[6-(6,6),6-(6,6),70-(8,8,8,8,8)]
    42       1.629375       1.629375       1.629375    7[6-(1,6),6-(6,6)]
    43       4.888125       4.888125       4.888125    7[6-(6,6),6-(6,6),70-(8,8,8,8,8)]
    44       4.888125       4.888125       4.888125    7[6-(1,6),6-(6,6)]
    45       5.992841       5.992841       5.992841    8[6-(6,8),70-(7,8,8,8,8)]
    46       0.524659       0.524659       0.524659    8[6-(6,8),70-(7,8,8,8,8)]
    47       2.734091       2.734091       2.734091    8[6-(6,8),70-(7,8,8,8,8)]
    48       3.783409       3.783409       3.783409    8[6-(6,8),70-(7,8,8,8,8)]
    49       0.524659       0.524659       0.524659    8[6-(6,8),70-(7,8,8,8,8)]
    50       5.992841       5.992841       5.992841    8[6-(6,8),70-(7,8,8,8,8)]
    51       3.783409       3.783409       3.783409    8[6-(6,8),70-(7,8,8,8,8)]
    52       2.734091       2.734091       2.734091    8[6-(6,8),70-(7,8,8,8,8)]
    53       4.888125       4.888125       4.888125    8[6-(6,8),70-(7,8,8,8,8)]
    54       4.888125       4.888125       4.888125    8[6-(6,8)]
    55       4.888125       4.888125       4.888125    8[6-(6,8),70-(7,8,8,8,8)]
    56       4.888125       4.888125       4.888125    8[6-(6,8),70-(7,8,8,8,8)]
    57       1.629375       1.629375       1.629375    8[6-(6,8),70-(7,8,8,8,8)]
    58       1.629375       1.629375       1.629375    8[6-(6,8)]
    59       1.629375       1.629375       1.629375    8[6-(6,8),70-(7,8,8,8,8)]
    60       1.629375       1.629375       1.629375    8[6-(6,8),70-(7,8,8,8,8)]
    61       1.629375       1.629375       1.629375    8[6-(6,8),70-(7,8,8,8,8)]
    62       1.629375       1.629375       1.629375    8[6-(6,8)]
    63       1.629375       1.629375       1.629375    8[6-(6,8),70-(7,8,8,8,8)]
    64       1.629375       1.629375       1.629375    8[6-(6,8),70-(7,8,8,8,8)]
    65       4.888125       4.888125       4.888125    8[6-(6,8),70-(7,8,8,8,8)]
    66       4.888125       4.888125       4.888125    8[6-(6,8)]
    67       4.888125       4.888125       4.888125    8[6-(6,8),70-(7,8,8,8,8)]
    68       4.888125       4.888125       4.888125    8[6-(6,8),70-(7,8,8,8,8)]
