# Supplementary material for: A collection of forcefield precursors for metal–organic frameworks
Source: RSC Adv. 2019 Nov 13;9(63):36492–507. doi: 10.1039/c9ra07327b (PMC9075174; doi:10.1039/c9ra07327b)
Supplement: RA-009-C9RA07327B-s1011 [file RA-009-C9RA07327B-s1011.txt]

HOTWUJ_clean

9.072200    0.000000    0.000000
-3.966456    8.159169    0.000000
2.552788    4.079561    13.764998

     1       1.561256       1.561256       1.561256    60[8-(6),8-(6),8-(6),8-(6),8-(6),8-(6)]
     2       1.561218       1.561218       1.561218    60[8-(6),8-(6),8-(6),8-(6),8-(6),8-(6)]
     3       6.097276       6.097276       6.097276    60[8-(6),8-(6),8-(6),8-(6),8-(6),8-(6)]
     4       6.097314       6.097314       6.097314    60[8-(6),8-(6),8-(6),8-(6),8-(6),8-(6)]
     5       7.072185       7.072185       7.072185    1[6-(1,6,6)]
     6       7.069648       7.069648       7.069648    1[6-(1,6,6)]
     7       0.016782       0.016782       0.016782    1[6-(1,6,6)]
     8         0.0193         0.0193         0.0193    1[6-(1,6,6)]
     9       7.073169       7.073169       7.073169    1[6-(1,6,6)]
    10       7.320832       7.320832       7.320832    1[6-(1,6,6)]
    11       5.121468       5.121468       5.121468    1[6-(1,6,6)]
    12       4.873823       4.873823       4.873823    1[6-(1,6,6)]
    13       0.586347       0.586347       0.586347    1[6-(1,6,6)]
    14       0.588884       0.588884       0.588884    1[6-(1,6,6)]
    15        7.64175        7.64175        7.64175    1[6-(1,6,6)]
    16       7.639232       7.639232       7.639232    1[6-(1,6,6)]
    17       0.585363       0.585363       0.585363    1[6-(1,6,6)]
    18         0.3377         0.3377         0.3377    1[6-(1,6,6)]
    19       2.537064       2.537064       2.537064    1[6-(1,6,6)]
    20       2.784709       2.784709       2.784709    1[6-(1,6,6)]
    21       6.670914       6.670914       6.670914    6[6-(1,1,6),8-(60),8-(60)]
    22       7.365635       7.365635       7.365635    6[1-(0),1-(0),6-(1,1,6),6-(8,8)]
    23       0.418048       0.418048       0.418048    6[6-(1,1,6),8-(60),8-(60)]
    24      -0.276676      -0.276676      -0.276676    6[1-(0),1-(0),6-(1,1,6),6-(8,8)]
    25       8.619234       8.619234       8.619234    6[6-(1,1,6),8-(60),8-(60)]
    26       7.762833       7.762833       7.762833    6[1-(0),1-(0),6-(1,1,6),6-(8,8)]
    27       3.575408       3.575408       3.575408    6[6-(1,1,6),8-(60),8-(60)]
    28       4.431812       4.431812       4.431812    6[1-(0),1-(0),6-(1,1,6),6-(8,8)]
    29       0.987618       0.987618       0.987618    6[6-(1,1,6),8-(60),8-(60)]
    30       0.292897       0.292897       0.292897    6[1-(0),1-(0),6-(1,1,6),6-(8,8)]
    31       7.240484       7.240484       7.240484    6[6-(1,1,6),8-(60),8-(60)]
    32       7.935208       7.935208       7.935208    6[1-(0),1-(0),6-(1,1,6),6-(8,8)]
    33      -0.960702      -0.960702      -0.960702    6[6-(1,1,6),8-(60),8-(60)]
    34      -0.104301      -0.104301      -0.104301    6[1-(0),1-(0),6-(1,1,6),6-(8,8)]
    35       4.083124       4.083124       4.083124    6[6-(1,1,6),8-(60),8-(60)]
    36        3.22672        3.22672        3.22672    6[1-(0),1-(0),6-(1,1,6),6-(8,8)]
    37       2.218385       2.218385       2.218385    6[6-(8,8),8-(60),8-(60)]
    38       0.904089       0.904089       0.904089    6[6-(8,8),8-(60),8-(60)]
    39       5.440147       5.440147       5.440147    6[6-(8,8),8-(60),8-(60)]
    40       6.754443       6.754443       6.754443    6[6-(8,8),8-(60),8-(60)]
    41       3.229855       3.229855       3.229855    8[6-(6,8),60-(8,8,8,8,8)]
    42       5.496216       5.496216       5.496216    8[6-(6,8),60-(8,8,8,8,8)]
    43       2.630306       2.630306       2.630306    8[6-(6,8),60-(8,8,8,8,8)]
    44      -0.107352      -0.107352      -0.107352    8[6-(6,8),60-(8,8,8,8,8)]
    45        1.59275        1.59275        1.59275    8[6-(6,8),60-(8,8,8,8,8)]
    46       0.492182       0.492182       0.492182    8[6-(6,8),60-(8,8,8,8,8)]
    47       0.758646       0.758646       0.758646    8[6-(6,8),60-(8,8,8,8,8)]
    48       8.034756       8.034756       8.034756    8[6-(6,8),60-(8,8,8,8,8)]
    49       2.741597       2.741597       2.741597    8[6-(6,8),60-(8,8,8,8,8)]
    50       2.363799       2.363799       2.363799    8[6-(6,8),60-(8,8,8,8,8)]
    51       4.159882       4.159882       4.159882    8[6-(6,8),60-(8,8,8,8,8)]
    52       0.380863       0.380863       0.380863    8[6-(6,8),60-(8,8,8,8,8)]
    53       4.428677       4.428677       4.428677    8[6-(6,8),60-(8,8,8,8,8)]
    54       2.162316       2.162316       2.162316    8[6-(6,8),60-(8,8,8,8,8)]
    55       5.028226       5.028226       5.028226    8[6-(6,8),60-(8,8,8,8,8)]
    56       7.765884       7.765884       7.765884    8[6-(6,8),60-(8,8,8,8,8)]
    57       6.065782       6.065782       6.065782    8[6-(6,8),60-(8,8,8,8,8)]
    58        7.16635        7.16635        7.16635    8[6-(6,8),60-(8,8,8,8,8)]
    59       6.899886       6.899886       6.899886    8[6-(6,8),60-(8,8,8,8,8)]
    60      -0.376224      -0.376224      -0.376224    8[6-(6,8),60-(8,8,8,8,8)]
    61       4.916935       4.916935       4.916935    8[6-(6,8),60-(8,8,8,8,8)]
    62       5.294733       5.294733       5.294733    8[6-(6,8),60-(8,8,8,8,8)]
    63        3.49865        3.49865        3.49865    8[6-(6,8),60-(8,8,8,8,8)]
    64       7.277669       7.277669       7.277669    8[6-(6,8),60-(8,8,8,8,8)]
