# Supplementary material for: A collection of forcefield precursors for metal–organic frameworks
Source: RSC Adv. 2019 Nov 13;9(63):36492–507. doi: 10.1039/c9ra07327b (PMC9075174; doi:10.1039/c9ra07327b)
Supplement: RA-009-C9RA07327B-s1012 [file RA-009-C9RA07327B-s1012.txt]

HOWPOZ_clean

13.199000    0.000000    0.000000
0.000000    13.645000    0.000000
0.000000    0.000000    20.033000

     1       1.764838       1.764838       1.764838    48[7-(6,6),8-(6),8-(6)]
     2       4.834662       4.834662       4.834662    48[7-(6,6),8-(6),8-(6)]
     3       4.834662       4.834662       4.834662    48[7-(6,6),8-(6),8-(6)]
     4       1.764838       1.764838       1.764838    48[7-(6,6),8-(6),8-(6)]
     5       8.364338       8.364338       8.364338    48[7-(6,6),8-(6),8-(6)]
     6      11.434162      11.434162      11.434162    48[7-(6,6),8-(6),8-(6)]
     7      11.434162      11.434162      11.434162    48[7-(6,6),8-(6),8-(6)]
     8       8.364338       8.364338       8.364338    48[7-(6,6),8-(6),8-(6)]
     9      10.473406      10.473406      10.473406    1[6-(6,6)]
    10      11.999211      11.999211      11.999211    1[6-(6,7)]
    11       1.648555       1.648555       1.648555    1[6-(6,7)]
    12       5.608255       5.608255       5.608255    1[6-(1,7,7)]
    13       5.266401       5.266401       5.266401    1[6-(1,7,7)]
    14       3.987418       3.987418       3.987418    1[6-(1,7,7)]
    15       4.496899       4.496899       4.496899    1[6-(1,7,7)]
    16        3.43702        3.43702        3.43702    1[6-(1,7,7)]
    17       2.923579       2.923579       2.923579    1[6-(1,7,7)]
    18       9.325093       9.325093       9.325093    1[6-(6,6)]
    19       7.799289       7.799289       7.799289    1[6-(6,7)]
    20       4.950945       4.950945       4.950945    1[6-(6,7)]
    21       0.991245       0.991245       0.991245    1[6-(1,7,7)]
    22       1.333099       1.333099       1.333099    1[6-(1,7,7)]
    23       2.612082       2.612082       2.612082    1[6-(1,7,7)]
    24       2.102601       2.102601       2.102601    1[6-(1,7,7)]
    25        3.16248        3.16248        3.16248    1[6-(1,7,7)]
    26       3.675922       3.675922       3.675922    1[6-(1,7,7)]
    27       9.325093       9.325093       9.325093    1[6-(6,6)]
    28       7.799289       7.799289       7.799289    1[6-(6,7)]
    29       4.950945       4.950945       4.950945    1[6-(6,7)]
    30       0.991245       0.991245       0.991245    1[6-(1,7,7)]
    31       1.333099       1.333099       1.333099    1[6-(1,7,7)]
    32       2.612082       2.612082       2.612082    1[6-(1,7,7)]
    33       2.102601       2.102601       2.102601    1[6-(1,7,7)]
    34        3.16248        3.16248        3.16248    1[6-(1,7,7)]
    35       3.675922       3.675922       3.675922    1[6-(1,7,7)]
    36      10.473406      10.473406      10.473406    1[6-(6,6)]
    37      11.999211      11.999211      11.999211    1[6-(6,7)]
    38       1.648555       1.648555       1.648555    1[6-(6,7)]
    39       5.608255       5.608255       5.608255    1[6-(1,7,7)]
    40       5.266401       5.266401       5.266401    1[6-(1,7,7)]
    41       3.987418       3.987418       3.987418    1[6-(1,7,7)]
    42       4.496899       4.496899       4.496899    1[6-(1,7,7)]
    43        3.43702        3.43702        3.43702    1[6-(1,7,7)]
    44       2.923579       2.923579       2.923579    1[6-(1,7,7)]
    45       3.873906       3.873906       3.873906    1[6-(6,6)]
    46       5.399711       5.399711       5.399711    1[6-(6,7)]
    47       8.248055       8.248055       8.248055    1[6-(6,7)]
    48      12.207755      12.207755      12.207755    1[6-(1,7,7)]
    49      11.865901      11.865901      11.865901    1[6-(1,7,7)]
    50      10.586918      10.586918      10.586918    1[6-(1,7,7)]
    51      11.096399      11.096399      11.096399    1[6-(1,7,7)]
    52       10.03652       10.03652       10.03652    1[6-(1,7,7)]
    53       9.523078       9.523078       9.523078    1[6-(1,7,7)]
    54       2.725594       2.725594       2.725594    1[6-(6,6)]
    55       1.199789       1.199789       1.199789    1[6-(6,7)]
    56      11.550445      11.550445      11.550445    1[6-(6,7)]
    57       7.590745       7.590745       7.590745    1[6-(1,7,7)]
    58       7.932599       7.932599       7.932599    1[6-(1,7,7)]
    59       9.211582       9.211582       9.211582    1[6-(1,7,7)]
    60       8.702101       8.702101       8.702101    1[6-(1,7,7)]
    61        9.76198        9.76198        9.76198    1[6-(1,7,7)]
    62      10.275421      10.275421      10.275421    1[6-(1,7,7)]
    63       2.725594       2.725594       2.725594    1[6-(6,6)]
    64       1.199789       1.199789       1.199789    1[6-(6,7)]
    65      11.550445      11.550445      11.550445    1[6-(6,7)]
    66       7.590745       7.590745       7.590745    1[6-(1,7,7)]
    67       7.932599       7.932599       7.932599    1[6-(1,7,7)]
    68       9.211582       9.211582       9.211582    1[6-(1,7,7)]
    69       8.702101       8.702101       8.702101    1[6-(1,7,7)]
    70        9.76198        9.76198        9.76198    1[6-(1,7,7)]
    71      10.275421      10.275421      10.275421    1[6-(1,7,7)]
    72       3.873906       3.873906       3.873906    1[6-(6,6)]
    73       5.399711       5.399711       5.399711    1[6-(6,7)]
    74       8.248055       8.248055       8.248055    1[6-(6,7)]
    75      12.207755      12.207755      12.207755    1[6-(1,7,7)]
    76      11.865901      11.865901      11.865901    1[6-(1,7,7)]
    77      10.586918      10.586918      10.586918    1[6-(1,7,7)]
    78      11.096399      11.096399      11.096399    1[6-(1,7,7)]
    79       10.03652       10.03652       10.03652    1[6-(1,7,7)]
    80       9.523078       9.523078       9.523078    1[6-(1,7,7)]
    81       0.489683       0.489683       0.489683    6[6-(6,6),8-(0),8-(48)]
    82      13.129045      13.129045      13.129045    6[6-(1,7),6-(6,6),6-(8,8)]
    83       11.74447       11.74447       11.74447    6[6-(1,6),6-(6,6),6-(8,8)]
    84      10.675351      10.675351      10.675351    6[6-(6,6),8-(0),8-(48)]
    85      11.359059      11.359059      11.359059    6[1-(0),6-(1,7),6-(6,6)]
    86      12.282989      12.282989      12.282989    6[1-(0),6-(1,6),7-(6,48)]
    87       0.756303       0.756303       0.756303    6[1-(0),6-(6,6),7-(6,48)]
    88       1.707951       1.707951       1.707951    6[1-(0),1-(0),7-(6,6),7-(6,6)]
    89       2.803468       2.803468       2.803468    6[1-(0),1-(0),7-(6,6),7-(6,6)]
    90       6.109817       6.109817       6.109817    6[6-(6,6),8-(0),8-(48)]
    91       6.669455       6.669455       6.669455    6[6-(1,7),6-(6,6),6-(8,8)]
    92        8.05403        8.05403        8.05403    6[6-(1,6),6-(6,6),6-(8,8)]
    93       9.123149       9.123149       9.123149    6[6-(6,6),8-(0),8-(48)]
    94       8.439441       8.439441       8.439441    6[1-(0),6-(1,7),6-(6,6)]
    95       7.515511       7.515511       7.515511    6[1-(0),6-(1,6),7-(6,48)]
    96       5.843197       5.843197       5.843197    6[1-(0),6-(6,6),7-(6,48)]
    97       4.891549       4.891549       4.891549    6[1-(0),1-(0),7-(6,6),7-(6,6)]
    98       3.796032       3.796032       3.796032    6[1-(0),1-(0),7-(6,6),7-(6,6)]
    99       6.109817       6.109817       6.109817    6[6-(6,6),8-(0),8-(48)]
   100       6.669455       6.669455       6.669455    6[6-(1,7),6-(6,6),6-(8,8)]
   101        8.05403        8.05403        8.05403    6[6-(1,6),6-(6,6),6-(8,8)]
   102       9.123149       9.123149       9.123149    6[6-(6,6),8-(0),8-(48)]
   103       8.439441       8.439441       8.439441    6[1-(0),6-(1,7),6-(6,6)]
   104       7.515511       7.515511       7.515511    6[1-(0),6-(1,6),7-(6,48)]
   105       5.843197       5.843197       5.843197    6[1-(0),6-(6,6),7-(6,48)]
   106       4.891549       4.891549       4.891549    6[1-(0),1-(0),7-(6,6),7-(6,6)]
   107       3.796032       3.796032       3.796032    6[1-(0),1-(0),7-(6,6),7-(6,6)]
   108       0.489683       0.489683       0.489683    6[6-(6,6),8-(0),8-(48)]
   109      13.129045      13.129045      13.129045    6[6-(1,7),6-(6,6),6-(8,8)]
   110       11.74447       11.74447       11.74447    6[6-(1,6),6-(6,6),6-(8,8)]
   111      10.675351      10.675351      10.675351    6[6-(6,6),8-(0),8-(48)]
   112      11.359059      11.359059      11.359059    6[1-(0),6-(1,7),6-(6,6)]
   113      12.282989      12.282989      12.282989    6[1-(0),6-(1,6),7-(6,48)]
   114       0.756303       0.756303       0.756303    6[1-(0),6-(6,6),7-(6,48)]
   115       1.707951       1.707951       1.707951    6[1-(0),1-(0),7-(6,6),7-(6,6)]
   116       2.803468       2.803468       2.803468    6[1-(0),1-(0),7-(6,6),7-(6,6)]
   117        3.29975        3.29975        3.29975    6[1-(0),1-(0),7-(6,6),7-(6,6)]
   118        3.29975        3.29975        3.29975    6[1-(0),1-(0),7-(6,6),7-(6,6)]
   119        3.29975        3.29975        3.29975    6[1-(0),1-(0),7-(6,6),7-(6,6)]
   120        3.29975        3.29975        3.29975    6[1-(0),1-(0),7-(6,6),7-(6,6)]
   121       7.089183       7.089183       7.089183    6[6-(6,6),8-(0),8-(48)]
   122       6.529545       6.529545       6.529545    6[6-(1,7),6-(6,6),6-(8,8)]
   123        5.14497        5.14497        5.14497    6[6-(1,6),6-(6,6),6-(8,8)]
   124       4.075851       4.075851       4.075851    6[6-(6,6),8-(0),8-(48)]
   125       4.759559       4.759559       4.759559    6[1-(0),6-(1,7),6-(6,6)]
   126       5.683489       5.683489       5.683489    6[1-(0),6-(1,6),7-(6,48)]
   127       7.355803       7.355803       7.355803    6[1-(0),6-(6,6),7-(6,48)]
   128       8.307451       8.307451       8.307451    6[1-(0),1-(0),7-(6,6),7-(6,6)]
   129       9.402968       9.402968       9.402968    6[1-(0),1-(0),7-(6,6),7-(6,6)]
   130      12.709317      12.709317      12.709317    6[6-(6,6),8-(0),8-(48)]
   131       0.069955       0.069955       0.069955    6[6-(1,7),6-(6,6),6-(8,8)]
   132        1.45453        1.45453        1.45453    6[6-(1,6),6-(6,6),6-(8,8)]
   133       2.523649       2.523649       2.523649    6[6-(6,6),8-(0),8-(48)]
   134       1.839941       1.839941       1.839941    6[1-(0),6-(1,7),6-(6,6)]
   135       0.916011       0.916011       0.916011    6[1-(0),6-(1,6),7-(6,48)]
   136      12.442697      12.442697      12.442697    6[1-(0),6-(6,6),7-(6,48)]
   137      11.491049      11.491049      11.491049    6[1-(0),1-(0),7-(6,6),7-(6,6)]
   138      10.395532      10.395532      10.395532    6[1-(0),1-(0),7-(6,6),7-(6,6)]
   139      12.709317      12.709317      12.709317    6[6-(6,6),8-(0),8-(48)]
   140       0.069955       0.069955       0.069955    6[6-(1,7),6-(6,6),6-(8,8)]
   141        1.45453        1.45453        1.45453    6[6-(1,6),6-(6,6),6-(8,8)]
   142       2.523649       2.523649       2.523649    6[6-(6,6),8-(0),8-(48)]
   143       1.839941       1.839941       1.839941    6[1-(0),6-(1,7),6-(6,6)]
   144       0.916011       0.916011       0.916011    6[1-(0),6-(1,6),7-(6,48)]
   145      12.442697      12.442697      12.442697    6[1-(0),6-(6,6),7-(6,48)]
   146      11.491049      11.491049      11.491049    6[1-(0),1-(0),7-(6,6),7-(6,6)]
   147      10.395532      10.395532      10.395532    6[1-(0),1-(0),7-(6,6),7-(6,6)]
   148       7.089183       7.089183       7.089183    6[6-(6,6),8-(0),8-(48)]
   149       6.529545       6.529545       6.529545    6[6-(1,7),6-(6,6),6-(8,8)]
   150        5.14497        5.14497        5.14497    6[6-(1,6),6-(6,6),6-(8,8)]
   151       4.075851       4.075851       4.075851    6[6-(6,6),8-(0),8-(48)]
   152       4.759559       4.759559       4.759559    6[1-(0),6-(1,7),6-(6,6)]
   153       5.683489       5.683489       5.683489    6[1-(0),6-(1,6),7-(6,48)]
   154       7.355803       7.355803       7.355803    6[1-(0),6-(6,6),7-(6,48)]
   155       8.307451       8.307451       8.307451    6[1-(0),1-(0),7-(6,6),7-(6,6)]
   156       9.402968       9.402968       9.402968    6[1-(0),1-(0),7-(6,6),7-(6,6)]
   157        9.89925        9.89925        9.89925    6[1-(0),1-(0),7-(6,6),7-(6,6)]
   158        9.89925        9.89925        9.89925    6[1-(0),1-(0),7-(6,6),7-(6,6)]
   159        9.89925        9.89925        9.89925    6[1-(0),1-(0),7-(6,6),7-(6,6)]
   160        9.89925        9.89925        9.89925    6[1-(0),1-(0),7-(6,6),7-(6,6)]
   161       0.356373       0.356373       0.356373    7[6-(1,6),6-(1,6),48-(8,8)]
   162       2.717674       2.717674       2.717674    7[6-(1,1,7),6-(1,1,7),6-(1,1,7)]
   163       2.251749       2.251749       2.251749    7[6-(1,1,7),6-(1,1,7),6-(1,1,7)]
   164       6.243127       6.243127       6.243127    7[6-(1,6),6-(1,6),48-(8,8)]
   165       3.881826       3.881826       3.881826    7[6-(1,1,7),6-(1,1,7),6-(1,1,7)]
   166       4.347751       4.347751       4.347751    7[6-(1,1,7),6-(1,1,7),6-(1,1,7)]
   167       6.243127       6.243127       6.243127    7[6-(1,6),6-(1,6),48-(8,8)]
   168       3.881826       3.881826       3.881826    7[6-(1,1,7),6-(1,1,7),6-(1,1,7)]
   169       4.347751       4.347751       4.347751    7[6-(1,1,7),6-(1,1,7),6-(1,1,7)]
   170       0.356373       0.356373       0.356373    7[6-(1,6),6-(1,6),48-(8,8)]
   171       2.717674       2.717674       2.717674    7[6-(1,1,7),6-(1,1,7),6-(1,1,7)]
   172       2.251749       2.251749       2.251749    7[6-(1,1,7),6-(1,1,7),6-(1,1,7)]
   173       6.955873       6.955873       6.955873    7[6-(1,6),6-(1,6),48-(8,8)]
   174       9.317174       9.317174       9.317174    7[6-(1,1,7),6-(1,1,7),6-(1,1,7)]
   175       8.851249       8.851249       8.851249    7[6-(1,1,7),6-(1,1,7),6-(1,1,7)]
   176      12.842627      12.842627      12.842627    7[6-(1,6),6-(1,6),48-(8,8)]
   177      10.481326      10.481326      10.481326    7[6-(1,1,7),6-(1,1,7),6-(1,1,7)]
   178      10.947251      10.947251      10.947251    7[6-(1,1,7),6-(1,1,7),6-(1,1,7)]
   179      12.842627      12.842627      12.842627    7[6-(1,6),6-(1,6),48-(8,8)]
   180      10.481326      10.481326      10.481326    7[6-(1,1,7),6-(1,1,7),6-(1,1,7)]
   181      10.947251      10.947251      10.947251    7[6-(1,1,7),6-(1,1,7),6-(1,1,7)]
   182       6.955873       6.955873       6.955873    7[6-(1,6),6-(1,6),48-(8,8)]
   183       9.317174       9.317174       9.317174    7[6-(1,1,7),6-(1,1,7),6-(1,1,7)]
   184       8.851249       8.851249       8.851249    7[6-(1,1,7),6-(1,1,7),6-(1,1,7)]
   185       1.661754       1.661754       1.661754    8[6-(6,8),48-(7,8)]
   186      13.008934      13.008934      13.008934    8[6-(6,8)]
   187      10.139472      10.139472      10.139472    8[6-(6,8)]
   188       10.29654       10.29654       10.29654    8[6-(6,8),48-(7,8)]
   189       4.937746       4.937746       4.937746    8[6-(6,8),48-(7,8)]
   190       6.789566       6.789566       6.789566    8[6-(6,8)]
   191       9.659028       9.659028       9.659028    8[6-(6,8)]
   192        9.50196        9.50196        9.50196    8[6-(6,8),48-(7,8)]
   193       4.937746       4.937746       4.937746    8[6-(6,8),48-(7,8)]
   194       6.789566       6.789566       6.789566    8[6-(6,8)]
   195       9.659028       9.659028       9.659028    8[6-(6,8)]
   196        9.50196        9.50196        9.50196    8[6-(6,8),48-(7,8)]
   197       1.661754       1.661754       1.661754    8[6-(6,8),48-(7,8)]
   198      13.008934      13.008934      13.008934    8[6-(6,8)]
   199      10.139472      10.139472      10.139472    8[6-(6,8)]
   200       10.29654       10.29654       10.29654    8[6-(6,8),48-(7,8)]
   201       8.261254       8.261254       8.261254    8[6-(6,8),48-(7,8)]
   202       6.409434       6.409434       6.409434    8[6-(6,8)]
   203       3.539972       3.539972       3.539972    8[6-(6,8)]
   204        3.69704        3.69704        3.69704    8[6-(6,8),48-(7,8)]
   205      11.537246      11.537246      11.537246    8[6-(6,8),48-(7,8)]
   206       0.190066       0.190066       0.190066    8[6-(6,8)]
   207       3.059528       3.059528       3.059528    8[6-(6,8)]
   208        2.90246        2.90246        2.90246    8[6-(6,8),48-(7,8)]
   209      11.537246      11.537246      11.537246    8[6-(6,8),48-(7,8)]
   210       0.190066       0.190066       0.190066    8[6-(6,8)]
   211       3.059528       3.059528       3.059528    8[6-(6,8)]
   212        2.90246        2.90246        2.90246    8[6-(6,8),48-(7,8)]
   213       8.261254       8.261254       8.261254    8[6-(6,8),48-(7,8)]
   214       6.409434       6.409434       6.409434    8[6-(6,8)]
   215       3.539972       3.539972       3.539972    8[6-(6,8)]
   216        3.69704        3.69704        3.69704    8[6-(6,8),48-(7,8)]
