# Supplementary material for: A collection of forcefield precursors for metal–organic frameworks
Source: RSC Adv. 2019 Nov 13;9(63):36492–507. doi: 10.1039/c9ra07327b (PMC9075174; doi:10.1039/c9ra07327b)
Supplement: RA-009-C9RA07327B-s1013 [file RA-009-C9RA07327B-s1013.txt]

HOWPUF_clean

12.125000    0.000000    0.000000
0.000000    13.833200    0.000000
0.000000    0.000000    21.643600

     1       3.012578       3.012578       3.012578    30[7-(6,6),7-(6,6),8-(6),8-(6)]
     2       2.834704       2.834704       2.834704    30[7-(6,6,6),8-(6),8-(6),8-(6)]
     3       3.012578       3.012578       3.012578    30[7-(6,6),7-(6,6),8-(6),8-(6)]
     4       2.834704       2.834704       2.834704    30[7-(6,6,6),8-(6),8-(6),8-(6)]
     5       9.112423       9.112423       9.112423    30[7-(6,6),7-(6,6),8-(6),8-(6)]
     6       9.290296       9.290296       9.290296    30[7-(6,6,6),8-(6),8-(6),8-(6)]
     7       9.112423       9.112423       9.112423    30[7-(6,6),7-(6,6),8-(6),8-(6)]
     8       9.290296       9.290296       9.290296    30[7-(6,6,6),8-(6),8-(6),8-(6)]
     9       2.800875       2.800875       2.800875    1[6-(6,7)]
    10      11.433875      11.433875      11.433875    1[6-(6,6)]
    11        0.49955        0.49955        0.49955    1[6-(6,7)]
    12       3.049438       3.049438       3.049438    1[6-(6,7)]
    13       7.375637       7.375637       7.375637    1[6-(6,6)]
    14       5.983688       5.983688       5.983688    1[6-(6,7)]
    15       4.504438       4.504438       4.504438    1[6-(1,7,7)]
    16       5.617513       5.617513       5.617513    1[6-(1,7,7)]
    17       7.278638       7.278638       7.278638    1[6-(1,7,7)]
    18       4.512925       4.512925       4.512925    1[6-(1,7,7)]
    19        5.62115        5.62115        5.62115    1[6-(1,7,7)]
    20       2.794813       2.794813       2.794813    1[6-(1,7,7)]
    21       2.800875       2.800875       2.800875    1[6-(6,7)]
    22      11.433875      11.433875      11.433875    1[6-(6,6)]
    23        0.49955        0.49955        0.49955    1[6-(6,7)]
    24       3.049438       3.049438       3.049438    1[6-(6,7)]
    25       7.375637       7.375637       7.375637    1[6-(6,6)]
    26       5.983688       5.983688       5.983688    1[6-(6,7)]
    27       4.504438       4.504438       4.504438    1[6-(1,7,7)]
    28       5.617513       5.617513       5.617513    1[6-(1,7,7)]
    29       7.278638       7.278638       7.278638    1[6-(1,7,7)]
    30       4.512925       4.512925       4.512925    1[6-(1,7,7)]
    31        5.62115        5.62115        5.62115    1[6-(1,7,7)]
    32       2.794813       2.794813       2.794813    1[6-(1,7,7)]
    33       9.324125       9.324125       9.324125    1[6-(6,7)]
    34       0.691125       0.691125       0.691125    1[6-(6,6)]
    35       11.62545       11.62545       11.62545    1[6-(6,7)]
    36       9.075563       9.075563       9.075563    1[6-(6,7)]
    37       4.749363       4.749363       4.749363    1[6-(6,6)]
    38       6.141313       6.141313       6.141313    1[6-(6,7)]
    39       7.620563       7.620563       7.620563    1[6-(1,7,7)]
    40       6.507488       6.507488       6.507488    1[6-(1,7,7)]
    41       4.846363       4.846363       4.846363    1[6-(1,7,7)]
    42       7.612075       7.612075       7.612075    1[6-(1,7,7)]
    43        6.50385        6.50385        6.50385    1[6-(1,7,7)]
    44       9.330188       9.330188       9.330188    1[6-(1,7,7)]
    45       9.324125       9.324125       9.324125    1[6-(6,7)]
    46       0.691125       0.691125       0.691125    1[6-(6,6)]
    47       11.62545       11.62545       11.62545    1[6-(6,7)]
    48       9.075563       9.075563       9.075563    1[6-(6,7)]
    49       4.749363       4.749363       4.749363    1[6-(6,6)]
    50       6.141313       6.141313       6.141313    1[6-(6,7)]
    51       7.620563       7.620563       7.620563    1[6-(1,7,7)]
    52       6.507488       6.507488       6.507488    1[6-(1,7,7)]
    53       4.846363       4.846363       4.846363    1[6-(1,7,7)]
    54       7.612075       7.612075       7.612075    1[6-(1,7,7)]
    55        6.50385        6.50385        6.50385    1[6-(1,7,7)]
    56       9.330188       9.330188       9.330188    1[6-(1,7,7)]
    57       2.069738       2.069738       2.069738    6[1-(0),6-(6,6),7-(6,30)]
    58       1.378613       1.378613       1.378613    6[6-(1,7),6-(6,6),6-(8,8)]
    59       1.822388       1.822388       1.822388    6[6-(6,6),8-(0),8-(30)]
    60       0.328588       0.328588       0.328588    6[6-(1,6),6-(6,6),6-(8,8)]
    61        0.57715        0.57715        0.57715    6[6-(6,6),8-(0),8-(30)]
    62         0.0097         0.0097         0.0097    6[1-(0),6-(1,7),6-(6,6)]
    63       0.744475       0.744475       0.744475    6[1-(0),6-(1,6),7-(6,30)]
    64         3.9382         3.9382         3.9382    6[1-(0),6-(6,6),7-(6,30)]
    65       4.734813       4.734813       4.734813    6[6-(1,7),6-(6,6),6-(8,8)]
    66        4.08855        4.08855        4.08855    6[6-(6,6),8-(30),8-(30)]
    67       6.051588       6.051588       6.051588    6[6-(1,6),6-(6,6),6-(8,8)]
    68       5.110688       5.110688       5.110688    6[6-(6,6),8-(0),8-(30)]
    69       6.495363       6.495363       6.495363    6[1-(0),6-(1,7),6-(6,6)]
    70       5.658738       5.658738       5.658738    6[1-(0),6-(1,6),7-(6,30)]
    71       5.047638       5.047638       5.047638    6[1-(0),1-(0),7-(6,6),7-(6,6,30)]
    72       5.067038       5.067038       5.067038    6[1-(0),1-(0),7-(6,6),7-(6,6,30)]
    73       2.069738       2.069738       2.069738    6[1-(0),6-(6,6),7-(6,30)]
    74       1.378613       1.378613       1.378613    6[6-(1,7),6-(6,6),6-(8,8)]
    75       1.822388       1.822388       1.822388    6[6-(6,6),8-(0),8-(30)]
    76       0.328588       0.328588       0.328588    6[6-(1,6),6-(6,6),6-(8,8)]
    77        0.57715        0.57715        0.57715    6[6-(6,6),8-(0),8-(30)]
    78         0.0097         0.0097         0.0097    6[1-(0),6-(1,7),6-(6,6)]
    79       0.744475       0.744475       0.744475    6[1-(0),6-(1,6),7-(6,30)]
    80         3.9382         3.9382         3.9382    6[1-(0),6-(6,6),7-(6,30)]
    81       4.734813       4.734813       4.734813    6[6-(1,7),6-(6,6),6-(8,8)]
    82        4.08855        4.08855        4.08855    6[6-(6,6),8-(30),8-(30)]
    83       6.051588       6.051588       6.051588    6[6-(1,6),6-(6,6),6-(8,8)]
    84       5.110688       5.110688       5.110688    6[6-(6,6),8-(0),8-(30)]
    85       6.495363       6.495363       6.495363    6[1-(0),6-(1,7),6-(6,6)]
    86       5.658738       5.658738       5.658738    6[1-(0),6-(1,6),7-(6,30)]
    87       5.047638       5.047638       5.047638    6[1-(0),1-(0),7-(6,6),7-(6,6,30)]
    88       5.067038       5.067038       5.067038    6[1-(0),1-(0),7-(6,6),7-(6,6,30)]
    89      10.055263      10.055263      10.055263    6[1-(0),6-(6,6),7-(6,30)]
    90      10.746388      10.746388      10.746388    6[6-(1,7),6-(6,6),6-(8,8)]
    91      10.302613      10.302613      10.302613    6[6-(6,6),8-(0),8-(30)]
    92      11.796413      11.796413      11.796413    6[6-(1,6),6-(6,6),6-(8,8)]
    93       11.54785       11.54785       11.54785    6[6-(6,6),8-(0),8-(30)]
    94        -0.0097        -0.0097        -0.0097    6[1-(0),6-(1,7),6-(6,6)]
    95      11.380525      11.380525      11.380525    6[1-(0),6-(1,6),7-(6,30)]
    96         8.1868         8.1868         8.1868    6[1-(0),6-(6,6),7-(6,30)]
    97       7.390188       7.390188       7.390188    6[6-(1,7),6-(6,6),6-(8,8)]
    98        8.03645        8.03645        8.03645    6[6-(6,6),8-(30),8-(30)]
    99       6.073413       6.073413       6.073413    6[6-(1,6),6-(6,6),6-(8,8)]
   100       7.014313       7.014313       7.014313    6[6-(6,6),8-(0),8-(30)]
   101       5.629638       5.629638       5.629638    6[1-(0),6-(1,7),6-(6,6)]
   102       6.466263       6.466263       6.466263    6[1-(0),6-(1,6),7-(6,30)]
   103       7.077363       7.077363       7.077363    6[1-(0),1-(0),7-(6,6),7-(6,6,30)]
   104       7.057963       7.057963       7.057963    6[1-(0),1-(0),7-(6,6),7-(6,6,30)]
   105      10.055263      10.055263      10.055263    6[1-(0),6-(6,6),7-(6,30)]
   106      10.746388      10.746388      10.746388    6[6-(1,7),6-(6,6),6-(8,8)]
   107      10.302613      10.302613      10.302613    6[6-(6,6),8-(0),8-(30)]
   108      11.796413      11.796413      11.796413    6[6-(1,6),6-(6,6),6-(8,8)]
   109       11.54785       11.54785       11.54785    6[6-(6,6),8-(0),8-(30)]
   110        -0.0097        -0.0097        -0.0097    6[1-(0),6-(1,7),6-(6,6)]
   111      11.380525      11.380525      11.380525    6[1-(0),6-(1,6),7-(6,30)]
   112         8.1868         8.1868         8.1868    6[1-(0),6-(6,6),7-(6,30)]
   113       7.390188       7.390188       7.390188    6[6-(1,7),6-(6,6),6-(8,8)]
   114        8.03645        8.03645        8.03645    6[6-(6,6),8-(30),8-(30)]
   115       6.073413       6.073413       6.073413    6[6-(1,6),6-(6,6),6-(8,8)]
   116       7.014313       7.014313       7.014313    6[6-(6,6),8-(0),8-(30)]
   117       5.629638       5.629638       5.629638    6[1-(0),6-(1,7),6-(6,6)]
   118       6.466263       6.466263       6.466263    6[1-(0),6-(1,6),7-(6,30)]
   119       7.077363       7.077363       7.077363    6[1-(0),1-(0),7-(6,6),7-(6,6,30)]
   120       7.057963       7.057963       7.057963    6[1-(0),1-(0),7-(6,6),7-(6,6,30)]
   121       6.706338       6.706338       6.706338    6[1-(0),1-(0),7-(6,6),7-(6,6)]
   122         3.3659         3.3659         3.3659    6[1-(0),1-(0),7-(6,6,30),7-(6,6,30)]
   123       5.418663       5.418663       5.418663    6[1-(0),1-(0),7-(6,6),7-(6,6)]
   124         8.7591         8.7591         8.7591    6[1-(0),1-(0),7-(6,6,30),7-(6,6,30)]
   125         4.3747         4.3747         4.3747    7[6-(1,6),6-(1,6),30-(7,8,8)]
   126       1.771463       1.771463       1.771463    7[6-(1,6),6-(1,6),30-(7,8,8)]
   127       4.174638       4.174638       4.174638    7[6-(1,1,7),6-(1,1,7),6-(1,1,7),30-(8,8,8)]
   128       5.900025       5.900025       5.900025    7[6-(1,1,7),6-(1,1,7),6-(1,1,7)]
   129         4.3747         4.3747         4.3747    7[6-(1,6),6-(1,6),30-(7,8,8)]
   130       1.771463       1.771463       1.771463    7[6-(1,6),6-(1,6),30-(7,8,8)]
   131       4.174638       4.174638       4.174638    7[6-(1,1,7),6-(1,1,7),6-(1,1,7),30-(8,8,8)]
   132       5.900025       5.900025       5.900025    7[6-(1,1,7),6-(1,1,7),6-(1,1,7)]
   133         7.7503         7.7503         7.7503    7[6-(1,6),6-(1,6),30-(7,8,8)]
   134      10.353538      10.353538      10.353538    7[6-(1,6),6-(1,6),30-(7,8,8)]
   135       7.950363       7.950363       7.950363    7[6-(1,1,7),6-(1,1,7),6-(1,1,7),30-(8,8,8)]
   136       6.224975       6.224975       6.224975    7[6-(1,1,7),6-(1,1,7),6-(1,1,7)]
   137         7.7503         7.7503         7.7503    7[6-(1,6),6-(1,6),30-(7,8,8)]
   138      10.353538      10.353538      10.353538    7[6-(1,6),6-(1,6),30-(7,8,8)]
   139       7.950363       7.950363       7.950363    7[6-(1,1,7),6-(1,1,7),6-(1,1,7),30-(8,8,8)]
   140       6.224975       6.224975       6.224975    7[6-(1,1,7),6-(1,1,7),6-(1,1,7)]
   141       2.571713       2.571713       2.571713    8[6-(6,8),30-(7,8,8)]
   142       1.478038       1.478038       1.478038    8[6-(6,8)]
   143       1.365275       1.365275       1.365275    8[6-(6,8),30-(7,7,8)]
   144       0.474088       0.474088       0.474088    8[6-(6,8)]
   145         3.0846         3.0846         3.0846    8[6-(6,8),30-(7,8,8)]
   146       4.509288       4.509288       4.509288    8[6-(6,8),30-(7,8,8)]
   147       4.643875       4.643875       4.643875    8[6-(6,8),30-(7,7,8)]
   148       4.851213       4.851213       4.851213    8[6-(6,8)]
   149       2.571713       2.571713       2.571713    8[6-(6,8),30-(7,8,8)]
   150       1.478038       1.478038       1.478038    8[6-(6,8)]
   151       1.365275       1.365275       1.365275    8[6-(6,8),30-(7,7,8)]
   152       0.474088       0.474088       0.474088    8[6-(6,8)]
   153         3.0846         3.0846         3.0846    8[6-(6,8),30-(7,8,8)]
   154       4.509288       4.509288       4.509288    8[6-(6,8),30-(7,8,8)]
   155       4.643875       4.643875       4.643875    8[6-(6,8),30-(7,7,8)]
   156       4.851213       4.851213       4.851213    8[6-(6,8)]
   157       9.553288       9.553288       9.553288    8[6-(6,8),30-(7,8,8)]
   158      10.646963      10.646963      10.646963    8[6-(6,8)]
   159      10.759725      10.759725      10.759725    8[6-(6,8),30-(7,7,8)]
   160      11.650913      11.650913      11.650913    8[6-(6,8)]
   161         9.0404         9.0404         9.0404    8[6-(6,8),30-(7,8,8)]
   162       7.615713       7.615713       7.615713    8[6-(6,8),30-(7,8,8)]
   163       7.481125       7.481125       7.481125    8[6-(6,8),30-(7,7,8)]
   164       7.273788       7.273788       7.273788    8[6-(6,8)]
   165       9.553288       9.553288       9.553288    8[6-(6,8),30-(7,8,8)]
   166      10.646963      10.646963      10.646963    8[6-(6,8)]
   167      10.759725      10.759725      10.759725    8[6-(6,8),30-(7,7,8)]
   168      11.650913      11.650913      11.650913    8[6-(6,8)]
   169         9.0404         9.0404         9.0404    8[6-(6,8),30-(7,8,8)]
   170       7.615713       7.615713       7.615713    8[6-(6,8),30-(7,8,8)]
   171       7.481125       7.481125       7.481125    8[6-(6,8),30-(7,7,8)]
   172       7.273788       7.273788       7.273788    8[6-(6,8)]
