# Supplementary material for: A collection of forcefield precursors for metal–organic frameworks
Source: RSC Adv. 2019 Nov 13;9(63):36492–507. doi: 10.1039/c9ra07327b (PMC9075174; doi:10.1039/c9ra07327b)
Supplement: RA-009-C9RA07327B-s1014 [file RA-009-C9RA07327B-s1014.txt]

HOWQAM_clean

13.091300    0.000000    0.000000
0.000000    13.208700    0.000000
0.000000    0.000000    26.916000

     1      10.540984      10.540984      10.540984    48[7-(6,6),7-(6,6),8-(6),8-(6)]
     2       2.550316       2.550316       2.550316    48[7-(6,6),7-(6,6),8-(6),8-(6)]
     3       3.995334       3.995334       3.995334    48[7-(6,6),7-(6,6),8-(6),8-(6)]
     4       9.095966       9.095966       9.095966    48[7-(6,6),7-(6,6),8-(6),8-(6)]
     5       2.550316       2.550316       2.550316    48[7-(6,6),7-(6,6),8-(6),8-(6)]
     6      10.540984      10.540984      10.540984    48[7-(6,6),7-(6,6),8-(6),8-(6)]
     7       9.095966       9.095966       9.095966    48[7-(6,6),7-(6,6),8-(6),8-(6)]
     8       3.995334       3.995334       3.995334    48[7-(6,6),7-(6,6),8-(6),8-(6)]
     9      10.771522      10.771522      10.771522    1[6-(6,7)]
    10       0.547216       0.547216       0.547216    1[6-(6,7)]
    11       8.620621       8.620621       8.620621    1[6-(6,6)]
    12      10.493986      10.493986      10.493986    1[6-(6,7)]
    13      11.509871      11.509871      11.509871    1[6-(6,6)]
    14       0.845698       0.845698       0.845698    1[6-(6,6)]
    15      12.983951      12.983951      12.983951    1[6-(6,7)]
    16       2.319778       2.319778       2.319778    1[6-(6,7)]
    17      12.544084      12.544084      12.544084    1[6-(6,7)]
    18       4.470679       4.470679       4.470679    1[6-(6,6)]
    19       2.597314       2.597314       2.597314    1[6-(6,7)]
    20       1.581429       1.581429       1.581429    1[6-(6,6)]
    21      12.245602      12.245602      12.245602    1[6-(6,6)]
    22       0.107349       0.107349       0.107349    1[6-(6,7)]
    23       4.225872       4.225872       4.225872    1[6-(6,7)]
    24       7.092866       7.092866       7.092866    1[6-(6,7)]
    25       2.074971       2.074971       2.074971    1[6-(6,6)]
    26       3.948336       3.948336       3.948336    1[6-(6,7)]
    27       4.964221       4.964221       4.964221    1[6-(6,6)]
    28       7.391348       7.391348       7.391348    1[6-(6,6)]
    29       6.438301       6.438301       6.438301    1[6-(6,7)]
    30       8.865428       8.865428       8.865428    1[6-(6,7)]
    31       5.998434       5.998434       5.998434    1[6-(6,7)]
    32      11.016329      11.016329      11.016329    1[6-(6,6)]
    33       9.142964       9.142964       9.142964    1[6-(6,7)]
    34       8.127079       8.127079       8.127079    1[6-(6,6)]
    35       5.699952       5.699952       5.699952    1[6-(6,6)]
    36       6.652999       6.652999       6.652999    1[6-(6,7)]
    37       2.319778       2.319778       2.319778    1[6-(6,7)]
    38      12.544084      12.544084      12.544084    1[6-(6,7)]
    39       4.470679       4.470679       4.470679    1[6-(6,6)]
    40       2.597314       2.597314       2.597314    1[6-(6,7)]
    41       1.581429       1.581429       1.581429    1[6-(6,6)]
    42      12.245602      12.245602      12.245602    1[6-(6,6)]
    43       0.107349       0.107349       0.107349    1[6-(6,7)]
    44      10.771522      10.771522      10.771522    1[6-(6,7)]
    45       0.547216       0.547216       0.547216    1[6-(6,7)]
    46       8.620621       8.620621       8.620621    1[6-(6,6)]
    47      10.493986      10.493986      10.493986    1[6-(6,7)]
    48      11.509871      11.509871      11.509871    1[6-(6,6)]
    49       0.845698       0.845698       0.845698    1[6-(6,6)]
    50      12.983951      12.983951      12.983951    1[6-(6,7)]
    51       8.865428       8.865428       8.865428    1[6-(6,7)]
    52       5.998434       5.998434       5.998434    1[6-(6,7)]
    53      11.016329      11.016329      11.016329    1[6-(6,6)]
    54       9.142964       9.142964       9.142964    1[6-(6,7)]
    55       8.127079       8.127079       8.127079    1[6-(6,6)]
    56       5.699952       5.699952       5.699952    1[6-(6,6)]
    57       6.652999       6.652999       6.652999    1[6-(6,7)]
    58       4.225872       4.225872       4.225872    1[6-(6,7)]
    59       7.092866       7.092866       7.092866    1[6-(6,7)]
    60       2.074971       2.074971       2.074971    1[6-(6,6)]
    61       3.948336       3.948336       3.948336    1[6-(6,7)]
    62       4.964221       4.964221       4.964221    1[6-(6,6)]
    63       7.391348       7.391348       7.391348    1[6-(6,6)]
    64       6.438301       6.438301       6.438301    1[6-(6,7)]
    65       8.378432       8.378432       8.378432    6[6-(6,6),8-(0),8-(48)]
    66       7.316728       7.316728       7.316728    6[6-(1,6),6-(6,6),6-(8,8)]
    67       5.960469       5.960469       5.960469    6[6-(1,7),6-(6,6),6-(8,8)]
    68       5.379215       5.379215       5.379215    6[6-(6,6),8-(0),8-(48)]
    69      11.668276      11.668276      11.668276    6[1-(0),6-(6,6),7-(6,48)]
    70       0.253971       0.253971       0.253971    6[1-(0),6-(1,6),7-(6,48)]
    71       7.725176       7.725176       7.725176    6[1-(0),6-(1,7),6-(6,6)]
    72      11.189134      11.189134      11.189134    6[1-(0),6-(1,6),7-(6,48)]
    73      11.795261      11.795261      11.795261    6[1-(0),6-(1,7),6-(6,6)]
    74      12.779727      12.779727      12.779727    6[6-(1,6),6-(1,6),6-(6,6)]
    75       0.123058       0.123058       0.123058    6[1-(0),6-(1,7),6-(6,6)]
    76      12.613468      12.613468      12.613468    6[1-(0),6-(1,6),7-(6,48)]
    77       4.712868       4.712868       4.712868    6[6-(6,6),8-(0),8-(48)]
    78       5.774572       5.774572       5.774572    6[6-(1,6),6-(6,6),6-(8,8)]
    79       7.130831       7.130831       7.130831    6[6-(1,7),6-(6,6),6-(8,8)]
    80       7.712085       7.712085       7.712085    6[6-(6,6),8-(0),8-(48)]
    81       1.423024       1.423024       1.423024    6[1-(0),6-(6,6),7-(6,48)]
    82      12.837329      12.837329      12.837329    6[1-(0),6-(1,6),7-(6,48)]
    83       5.366124       5.366124       5.366124    6[1-(0),6-(1,7),6-(6,6)]
    84       1.902166       1.902166       1.902166    6[1-(0),6-(1,6),7-(6,48)]
    85       1.296039       1.296039       1.296039    6[1-(0),6-(1,7),6-(6,6)]
    86       0.311573       0.311573       0.311573    6[6-(1,6),6-(1,6),6-(6,6)]
    87      12.968242      12.968242      12.968242    6[1-(0),6-(1,7),6-(6,6)]
    88       0.477832       0.477832       0.477832    6[1-(0),6-(1,6),7-(6,48)]
    89       1.832782       1.832782       1.832782    6[6-(6,6),8-(0),8-(48)]
    90       0.771078       0.771078       0.771078    6[6-(1,6),6-(6,6),6-(8,8)]
    91      12.506119      12.506119      12.506119    6[6-(1,7),6-(6,6),6-(8,8)]
    92      11.924865      11.924865      11.924865    6[6-(6,6),8-(0),8-(48)]
    93       5.122626       5.122626       5.122626    6[1-(0),6-(6,6),7-(6,48)]
    94       6.799621       6.799621       6.799621    6[1-(0),6-(1,6),7-(6,48)]
    95       1.179526       1.179526       1.179526    6[1-(0),6-(1,7),6-(6,6)]
    96       4.643484       4.643484       4.643484    6[1-(0),6-(1,6),7-(6,48)]
    97       5.249611       5.249611       5.249611    6[1-(0),6-(1,7),6-(6,6)]
    98       6.234077       6.234077       6.234077    6[6-(1,6),6-(1,6),6-(6,6)]
    99       6.668708       6.668708       6.668708    6[1-(0),6-(1,7),6-(6,6)]
   100       6.067818       6.067818       6.067818    6[1-(0),6-(1,6),7-(6,48)]
   101      11.258518      11.258518      11.258518    6[6-(6,6),8-(0),8-(48)]
   102      12.320222      12.320222      12.320222    6[6-(1,6),6-(6,6),6-(8,8)]
   103       0.585181       0.585181       0.585181    6[6-(1,7),6-(6,6),6-(8,8)]
   104       1.166435       1.166435       1.166435    6[6-(6,6),8-(0),8-(48)]
   105       7.968674       7.968674       7.968674    6[1-(0),6-(6,6),7-(6,48)]
   106       6.291679       6.291679       6.291679    6[1-(0),6-(1,6),7-(6,48)]
   107      11.911774      11.911774      11.911774    6[1-(0),6-(1,7),6-(6,6)]
   108       8.447816       8.447816       8.447816    6[1-(0),6-(1,6),7-(6,48)]
   109       7.841689       7.841689       7.841689    6[1-(0),6-(1,7),6-(6,6)]
   110       6.857223       6.857223       6.857223    6[6-(1,6),6-(1,6),6-(6,6)]
   111       6.422592       6.422592       6.422592    6[1-(0),6-(1,7),6-(6,6)]
   112       7.023482       7.023482       7.023482    6[1-(0),6-(1,6),7-(6,48)]
   113       4.712868       4.712868       4.712868    6[6-(6,6),8-(0),8-(48)]
   114       5.774572       5.774572       5.774572    6[6-(1,6),6-(6,6),6-(8,8)]
   115       7.130831       7.130831       7.130831    6[6-(1,7),6-(6,6),6-(8,8)]
   116       7.712085       7.712085       7.712085    6[6-(6,6),8-(0),8-(48)]
   117       1.423024       1.423024       1.423024    6[1-(0),6-(6,6),7-(6,48)]
   118      12.837329      12.837329      12.837329    6[1-(0),6-(1,6),7-(6,48)]
   119       5.366124       5.366124       5.366124    6[1-(0),6-(1,7),6-(6,6)]
   120       1.902166       1.902166       1.902166    6[1-(0),6-(1,6),7-(6,48)]
   121       1.296039       1.296039       1.296039    6[1-(0),6-(1,7),6-(6,6)]
   122       0.311573       0.311573       0.311573    6[6-(1,6),6-(1,6),6-(6,6)]
   123      12.968242      12.968242      12.968242    6[1-(0),6-(1,7),6-(6,6)]
   124       0.477832       0.477832       0.477832    6[1-(0),6-(1,6),7-(6,48)]
   125       8.378432       8.378432       8.378432    6[6-(6,6),8-(0),8-(48)]
   126       7.316728       7.316728       7.316728    6[6-(1,6),6-(6,6),6-(8,8)]
   127       5.960469       5.960469       5.960469    6[6-(1,7),6-(6,6),6-(8,8)]
   128       5.379215       5.379215       5.379215    6[6-(6,6),8-(0),8-(48)]
   129      11.668276      11.668276      11.668276    6[1-(0),6-(6,6),7-(6,48)]
   130       0.253971       0.253971       0.253971    6[1-(0),6-(1,6),7-(6,48)]
   131       7.725176       7.725176       7.725176    6[1-(0),6-(1,7),6-(6,6)]
   132      11.189134      11.189134      11.189134    6[1-(0),6-(1,6),7-(6,48)]
   133      11.795261      11.795261      11.795261    6[1-(0),6-(1,7),6-(6,6)]
   134      12.779727      12.779727      12.779727    6[6-(1,6),6-(1,6),6-(6,6)]
   135       0.123058       0.123058       0.123058    6[1-(0),6-(1,7),6-(6,6)]
   136      12.613468      12.613468      12.613468    6[1-(0),6-(1,6),7-(6,48)]
   137      11.258518      11.258518      11.258518    6[6-(6,6),8-(0),8-(48)]
   138      12.320222      12.320222      12.320222    6[6-(1,6),6-(6,6),6-(8,8)]
   139       0.585181       0.585181       0.585181    6[6-(1,7),6-(6,6),6-(8,8)]
   140       1.166435       1.166435       1.166435    6[6-(6,6),8-(0),8-(48)]
   141       7.968674       7.968674       7.968674    6[1-(0),6-(6,6),7-(6,48)]
   142       6.291679       6.291679       6.291679    6[1-(0),6-(1,6),7-(6,48)]
   143      11.911774      11.911774      11.911774    6[1-(0),6-(1,7),6-(6,6)]
   144       8.447816       8.447816       8.447816    6[1-(0),6-(1,6),7-(6,48)]
   145       7.841689       7.841689       7.841689    6[1-(0),6-(1,7),6-(6,6)]
   146       6.857223       6.857223       6.857223    6[6-(1,6),6-(1,6),6-(6,6)]
   147       6.422592       6.422592       6.422592    6[1-(0),6-(1,7),6-(6,6)]
   148       7.023482       7.023482       7.023482    6[1-(0),6-(1,6),7-(6,48)]
   149       1.832782       1.832782       1.832782    6[6-(6,6),8-(0),8-(48)]
   150       0.771078       0.771078       0.771078    6[6-(1,6),6-(6,6),6-(8,8)]
   151      12.506119      12.506119      12.506119    6[6-(1,7),6-(6,6),6-(8,8)]
   152      11.924865      11.924865      11.924865    6[6-(6,6),8-(0),8-(48)]
   153       5.122626       5.122626       5.122626    6[1-(0),6-(6,6),7-(6,48)]
   154       6.799621       6.799621       6.799621    6[1-(0),6-(1,6),7-(6,48)]
   155       1.179526       1.179526       1.179526    6[1-(0),6-(1,7),6-(6,6)]
   156       4.643484       4.643484       4.643484    6[1-(0),6-(1,6),7-(6,48)]
   157       5.249611       5.249611       5.249611    6[1-(0),6-(1,7),6-(6,6)]
   158       6.234077       6.234077       6.234077    6[6-(1,6),6-(1,6),6-(6,6)]
   159       6.668708       6.668708       6.668708    6[1-(0),6-(1,7),6-(6,6)]
   160       6.067818       6.067818       6.067818    6[1-(0),6-(1,6),7-(6,48)]
   161      12.058396      12.058396      12.058396    7[6-(1,6),6-(1,6),48-(7,8,8)]
   162      11.572709      11.572709      11.572709    7[6-(1,6),6-(1,6),48-(7,8,8)]
   163       1.032904       1.032904       1.032904    7[6-(1,6),6-(1,6),48-(7,8,8)]
   164       1.518591       1.518591       1.518591    7[6-(1,6),6-(1,6),48-(7,8,8)]
   165       5.512746       5.512746       5.512746    7[6-(1,6),6-(1,6),48-(7,8,8)]
   166       5.027059       5.027059       5.027059    7[6-(1,6),6-(1,6),48-(7,8,8)]
   167       7.578554       7.578554       7.578554    7[6-(1,6),6-(1,6),48-(7,8,8)]
   168       8.064241       8.064241       8.064241    7[6-(1,6),6-(1,6),48-(7,8,8)]
   169       1.032904       1.032904       1.032904    7[6-(1,6),6-(1,6),48-(7,8,8)]
   170       1.518591       1.518591       1.518591    7[6-(1,6),6-(1,6),48-(7,8,8)]
   171      12.058396      12.058396      12.058396    7[6-(1,6),6-(1,6),48-(7,8,8)]
   172      11.572709      11.572709      11.572709    7[6-(1,6),6-(1,6),48-(7,8,8)]
   173       7.578554       7.578554       7.578554    7[6-(1,6),6-(1,6),48-(7,8,8)]
   174       8.064241       8.064241       8.064241    7[6-(1,6),6-(1,6),48-(7,8,8)]
   175       5.512746       5.512746       5.512746    7[6-(1,6),6-(1,6),48-(7,8,8)]
   176       5.027059       5.027059       5.027059    7[6-(1,6),6-(1,6),48-(7,8,8)]
   177       8.959686       8.959686       8.959686    8[6-(6,8)]
   178       8.721424       8.721424       8.721424    8[6-(6,8),48-(7,7,8)]
   179       5.974869       5.974869       5.974869    8[6-(6,8)]
   180       4.283473       4.283473       4.283473    8[6-(6,8),48-(7,7,8)]
   181       4.131614       4.131614       4.131614    8[6-(6,8)]
   182       4.369876       4.369876       4.369876    8[6-(6,8),48-(7,7,8)]
   183       7.116431       7.116431       7.116431    8[6-(6,8)]
   184       8.807827       8.807827       8.807827    8[6-(6,8),48-(7,7,8)]
   185       2.414036       2.414036       2.414036    8[6-(6,8)]
   186       2.175774       2.175774       2.175774    8[6-(6,8),48-(7,7,8)]
   187      12.520519      12.520519      12.520519    8[6-(6,8)]
   188      10.829123      10.829123      10.829123    8[6-(6,8),48-(7,7,8)]
   189      10.677264      10.677264      10.677264    8[6-(6,8)]
   190      10.915526      10.915526      10.915526    8[6-(6,8),48-(7,7,8)]
   191       0.570781       0.570781       0.570781    8[6-(6,8)]
   192       2.262177       2.262177       2.262177    8[6-(6,8),48-(7,7,8)]
   193       4.131614       4.131614       4.131614    8[6-(6,8)]
   194       4.369876       4.369876       4.369876    8[6-(6,8),48-(7,7,8)]
   195       7.116431       7.116431       7.116431    8[6-(6,8)]
   196       8.807827       8.807827       8.807827    8[6-(6,8),48-(7,7,8)]
   197       8.959686       8.959686       8.959686    8[6-(6,8)]
   198       8.721424       8.721424       8.721424    8[6-(6,8),48-(7,7,8)]
   199       5.974869       5.974869       5.974869    8[6-(6,8)]
   200       4.283473       4.283473       4.283473    8[6-(6,8),48-(7,7,8)]
   201      10.677264      10.677264      10.677264    8[6-(6,8)]
   202      10.915526      10.915526      10.915526    8[6-(6,8),48-(7,7,8)]
   203       0.570781       0.570781       0.570781    8[6-(6,8)]
   204       2.262177       2.262177       2.262177    8[6-(6,8),48-(7,7,8)]
   205       2.414036       2.414036       2.414036    8[6-(6,8)]
   206       2.175774       2.175774       2.175774    8[6-(6,8),48-(7,7,8)]
   207      12.520519      12.520519      12.520519    8[6-(6,8)]
   208      10.829123      10.829123      10.829123    8[6-(6,8),48-(7,7,8)]
