# Supplementary material for: A collection of forcefield precursors for metal–organic frameworks
Source: RSC Adv. 2019 Nov 13;9(63):36492–507. doi: 10.1039/c9ra07327b (PMC9075174; doi:10.1039/c9ra07327b)
Supplement: RA-009-C9RA07327B-s1015 [file RA-009-C9RA07327B-s1015.txt]

HOWQEQ_clean

7.577000    0.000000    0.000000
0.000000    15.071000    0.000000
0.000000    0.000000    27.320000

     1       4.671372       4.671372       4.671372    48[7-(6,6),7-(6,6),8-(6),8-(6)]
     2       5.784661       5.784661       5.784661    48[7-(6,6),8-(6),8-(6),8-(6)]
     3       2.905628       2.905628       2.905628    48[7-(6,6),7-(6,6),8-(6),8-(6)]
     4       1.792339       1.792339       1.792339    48[7-(6,6),8-(6),8-(6),8-(6)]
     5       2.905628       2.905628       2.905628    48[7-(6,6),7-(6,6),8-(6),8-(6)]
     6       1.792339       1.792339       1.792339    48[7-(6,6),8-(6),8-(6),8-(6)]
     7       4.671372       4.671372       4.671372    48[7-(6,6),7-(6,6),8-(6),8-(6)]
     8       5.784661       5.784661       5.784661    48[7-(6,6),8-(6),8-(6),8-(6)]
     9       0.456893       0.456893       0.456893    1[6-(6,6)]
    10       6.323006       6.323006       6.323006    1[6-(6,7)]
    11        1.26157        1.26157        1.26157    1[6-(6,7)]
    12       1.615416       1.615416       1.615416    1[6-(6,7)]
    13       4.235543       4.235543       4.235543    1[6-(6,7)]
    14       2.592092       2.592092       2.592092    1[6-(6,6)]
    15       3.514213       3.514213       3.514213    1[6-(6,7)]
    16       3.286903       3.286903       3.286903    1[6-(6,6)]
    17        4.21357        4.21357        4.21357    1[6-(6,6)]
    18       4.346167       4.346167       4.346167    1[6-(6,7)]
    19       6.999633       6.999633       6.999633    1[6-(6,7)]
    20       0.167452       0.167452       0.167452    1[6-(6,6)]
    21       6.791265       6.791265       6.791265    1[6-(6,6)]
    22       6.060085       6.060085       6.060085    1[6-(6,7)]
    23       7.120107       7.120107       7.120107    1[6-(6,6)]
    24       1.253994       1.253994       1.253994    1[6-(6,7)]
    25        6.31543        6.31543        6.31543    1[6-(6,7)]
    26       5.961584       5.961584       5.961584    1[6-(6,7)]
    27       3.341457       3.341457       3.341457    1[6-(6,7)]
    28       4.984908       4.984908       4.984908    1[6-(6,6)]
    29       4.062787       4.062787       4.062787    1[6-(6,7)]
    30       4.290097       4.290097       4.290097    1[6-(6,6)]
    31        3.36343        3.36343        3.36343    1[6-(6,6)]
    32       3.230833       3.230833       3.230833    1[6-(6,7)]
    33       0.577367       0.577367       0.577367    1[6-(6,7)]
    34       7.409548       7.409548       7.409548    1[6-(6,6)]
    35       0.785735       0.785735       0.785735    1[6-(6,6)]
    36       1.516915       1.516915       1.516915    1[6-(6,7)]
    37       7.120107       7.120107       7.120107    1[6-(6,6)]
    38       1.253994       1.253994       1.253994    1[6-(6,7)]
    39        6.31543        6.31543        6.31543    1[6-(6,7)]
    40       5.961584       5.961584       5.961584    1[6-(6,7)]
    41       3.341457       3.341457       3.341457    1[6-(6,7)]
    42       4.984908       4.984908       4.984908    1[6-(6,6)]
    43       4.062787       4.062787       4.062787    1[6-(6,7)]
    44       4.290097       4.290097       4.290097    1[6-(6,6)]
    45        3.36343        3.36343        3.36343    1[6-(6,6)]
    46       3.230833       3.230833       3.230833    1[6-(6,7)]
    47       0.577367       0.577367       0.577367    1[6-(6,7)]
    48       7.409548       7.409548       7.409548    1[6-(6,6)]
    49       0.785735       0.785735       0.785735    1[6-(6,6)]
    50       1.516915       1.516915       1.516915    1[6-(6,7)]
    51       0.456893       0.456893       0.456893    1[6-(6,6)]
    52       6.323006       6.323006       6.323006    1[6-(6,7)]
    53        1.26157        1.26157        1.26157    1[6-(6,7)]
    54       1.615416       1.615416       1.615416    1[6-(6,7)]
    55       4.235543       4.235543       4.235543    1[6-(6,7)]
    56       2.592092       2.592092       2.592092    1[6-(6,6)]
    57       3.514213       3.514213       3.514213    1[6-(6,7)]
    58       3.286903       3.286903       3.286903    1[6-(6,6)]
    59        4.21357        4.21357        4.21357    1[6-(6,6)]
    60       4.346167       4.346167       4.346167    1[6-(6,7)]
    61       6.999633       6.999633       6.999633    1[6-(6,7)]
    62       0.167452       0.167452       0.167452    1[6-(6,6)]
    63       6.791265       6.791265       6.791265    1[6-(6,6)]
    64       6.060085       6.060085       6.060085    1[6-(6,7)]
    65       3.066412       3.066412       3.066412    6[6-(6,6),8-(0),8-(48)]
    66       1.963201       1.963201       1.963201    6[6-(1,6),6-(6,6),6-(8,8)]
    67       0.644803       0.644803       0.644803    6[1-(0),6-(1,7),6-(6,6)]
    68       7.197392       7.197392       7.197392    6[1-(0),6-(1,6),7-(6)]
    69       1.101696       1.101696       1.101696    6[1-(0),6-(6,6),7-(6)]
    70       2.179145       2.179145       2.179145    6[6-(1,7),6-(6,6),6-(8,8)]
    71       3.543763       3.543763       3.543763    6[6-(6,6),8-(48),8-(48)]
    72       6.929924       6.929924       6.929924    6[6-(6,6),8-(0),8-(48)]
    73       0.751638       0.751638       0.751638    6[6-(1,7),6-(6,6),6-(8,8)]
    74       1.807115       1.807115       1.807115    6[1-(0),6-(6,6),7-(6,48)]
    75       3.352065       3.352065       3.352065    6[1-(0),6-(1,6),7-(6,48)]
    76       2.365539       2.365539       2.365539    6[1-(0),6-(1,7),6-(6,6)]
    77       1.041838       1.041838       1.041838    6[6-(1,6),6-(6,6),6-(8,8)]
    78       -0.02955       -0.02955       -0.02955    6[6-(6,6),8-(0),8-(48)]
    79       3.679391       3.679391       3.679391    6[1-(0),6-(1,6),7-(6,48)]
    80        3.55134        3.55134        3.55134    6[1-(0),6-(1,7),6-(6,6)]
    81       3.815777       3.815777       3.815777    6[6-(1,6),6-(1,6),6-(6,6)]
    82       4.090065       4.090065       4.090065    6[1-(0),6-(1,7),6-(6,6)]
    83       4.176442       4.176442       4.176442    6[1-(0),6-(1,6),7-(6,48)]
    84       6.965536       6.965536       6.965536    6[1-(0),6-(1,6),7-(6,48)]
    85       7.408033       7.408033       7.408033    6[1-(0),6-(1,7),6-(6,6)]
    86       7.361813       7.361813       7.361813    6[6-(1,6),6-(1,6),6-(6,6)]
    87       6.848093       6.848093       6.848093    6[1-(0),6-(1,7),6-(6,6)]
    88       6.421508       6.421508       6.421508    6[1-(0),6-(1,6),7-(6,48)]
    89       4.510588       4.510588       4.510588    6[6-(6,6),8-(0),8-(48)]
    90       5.613799       5.613799       5.613799    6[6-(1,6),6-(6,6),6-(8,8)]
    91       6.932197       6.932197       6.932197    6[1-(0),6-(1,7),6-(6,6)]
    92       0.379608       0.379608       0.379608    6[1-(0),6-(1,6),7-(6)]
    93       6.475304       6.475304       6.475304    6[1-(0),6-(6,6),7-(6)]
    94       5.397855       5.397855       5.397855    6[6-(1,7),6-(6,6),6-(8,8)]
    95       4.033237       4.033237       4.033237    6[6-(6,6),8-(48),8-(48)]
    96       0.647076       0.647076       0.647076    6[6-(6,6),8-(0),8-(48)]
    97       6.825362       6.825362       6.825362    6[6-(1,7),6-(6,6),6-(8,8)]
    98       5.769886       5.769886       5.769886    6[1-(0),6-(6,6),7-(6,48)]
    99       4.224935       4.224935       4.224935    6[1-(0),6-(1,6),7-(6,48)]
   100       5.211461       5.211461       5.211461    6[1-(0),6-(1,7),6-(6,6)]
   101       6.535163       6.535163       6.535163    6[6-(1,6),6-(6,6),6-(8,8)]
   102        0.02955        0.02955        0.02955    6[6-(6,6),8-(0),8-(48)]
   103       3.897609       3.897609       3.897609    6[1-(0),6-(1,6),7-(6,48)]
   104        4.02566        4.02566        4.02566    6[1-(0),6-(1,7),6-(6,6)]
   105       3.761223       3.761223       3.761223    6[6-(1,6),6-(1,6),6-(6,6)]
   106       3.486935       3.486935       3.486935    6[1-(0),6-(1,7),6-(6,6)]
   107       3.400558       3.400558       3.400558    6[1-(0),6-(1,6),7-(6,48)]
   108       0.611464       0.611464       0.611464    6[1-(0),6-(1,6),7-(6,48)]
   109       0.168967       0.168967       0.168967    6[1-(0),6-(1,7),6-(6,6)]
   110       0.215187       0.215187       0.215187    6[6-(1,6),6-(1,6),6-(6,6)]
   111       0.728907       0.728907       0.728907    6[1-(0),6-(1,7),6-(6,6)]
   112       1.155493       1.155493       1.155493    6[1-(0),6-(1,6),7-(6,48)]
   113       4.510588       4.510588       4.510588    6[6-(6,6),8-(0),8-(48)]
   114       5.613799       5.613799       5.613799    6[6-(1,6),6-(6,6),6-(8,8)]
   115       6.932197       6.932197       6.932197    6[1-(0),6-(1,7),6-(6,6)]
   116       0.379608       0.379608       0.379608    6[1-(0),6-(1,6),7-(6)]
   117       6.475304       6.475304       6.475304    6[1-(0),6-(6,6),7-(6)]
   118       5.397855       5.397855       5.397855    6[6-(1,7),6-(6,6),6-(8,8)]
   119       4.033237       4.033237       4.033237    6[6-(6,6),8-(48),8-(48)]
   120       0.647076       0.647076       0.647076    6[6-(6,6),8-(0),8-(48)]
   121       6.825362       6.825362       6.825362    6[6-(1,7),6-(6,6),6-(8,8)]
   122       5.769886       5.769886       5.769886    6[1-(0),6-(6,6),7-(6,48)]
   123       4.224935       4.224935       4.224935    6[1-(0),6-(1,6),7-(6,48)]
   124       5.211461       5.211461       5.211461    6[1-(0),6-(1,7),6-(6,6)]
   125       6.535163       6.535163       6.535163    6[6-(1,6),6-(6,6),6-(8,8)]
   126        0.02955        0.02955        0.02955    6[6-(6,6),8-(0),8-(48)]
   127       3.897609       3.897609       3.897609    6[1-(0),6-(1,6),7-(6,48)]
   128        4.02566        4.02566        4.02566    6[1-(0),6-(1,7),6-(6,6)]
   129       3.761223       3.761223       3.761223    6[6-(1,6),6-(1,6),6-(6,6)]
   130       3.486935       3.486935       3.486935    6[1-(0),6-(1,7),6-(6,6)]
   131       3.400558       3.400558       3.400558    6[1-(0),6-(1,6),7-(6,48)]
   132       0.611464       0.611464       0.611464    6[1-(0),6-(1,6),7-(6,48)]
   133       0.168967       0.168967       0.168967    6[1-(0),6-(1,7),6-(6,6)]
   134       0.215187       0.215187       0.215187    6[6-(1,6),6-(1,6),6-(6,6)]
   135       0.728907       0.728907       0.728907    6[1-(0),6-(1,7),6-(6,6)]
   136       1.155493       1.155493       1.155493    6[1-(0),6-(1,6),7-(6,48)]
   137       3.066412       3.066412       3.066412    6[6-(6,6),8-(0),8-(48)]
   138       1.963201       1.963201       1.963201    6[6-(1,6),6-(6,6),6-(8,8)]
   139       0.644803       0.644803       0.644803    6[1-(0),6-(1,7),6-(6,6)]
   140       7.197392       7.197392       7.197392    6[1-(0),6-(1,6),7-(6)]
   141       1.101696       1.101696       1.101696    6[1-(0),6-(6,6),7-(6)]
   142       2.179145       2.179145       2.179145    6[6-(1,7),6-(6,6),6-(8,8)]
   143       3.543763       3.543763       3.543763    6[6-(6,6),8-(48),8-(48)]
   144       6.929924       6.929924       6.929924    6[6-(6,6),8-(0),8-(48)]
   145       0.751638       0.751638       0.751638    6[6-(1,7),6-(6,6),6-(8,8)]
   146       1.807115       1.807115       1.807115    6[1-(0),6-(6,6),7-(6,48)]
   147       3.352065       3.352065       3.352065    6[1-(0),6-(1,6),7-(6,48)]
   148       2.365539       2.365539       2.365539    6[1-(0),6-(1,7),6-(6,6)]
   149       1.041838       1.041838       1.041838    6[6-(1,6),6-(6,6),6-(8,8)]
   150       -0.02955       -0.02955       -0.02955    6[6-(6,6),8-(0),8-(48)]
   151       3.679391       3.679391       3.679391    6[1-(0),6-(1,6),7-(6,48)]
   152        3.55134        3.55134        3.55134    6[1-(0),6-(1,7),6-(6,6)]
   153       3.815777       3.815777       3.815777    6[6-(1,6),6-(1,6),6-(6,6)]
   154       4.090065       4.090065       4.090065    6[1-(0),6-(1,7),6-(6,6)]
   155       4.176442       4.176442       4.176442    6[1-(0),6-(1,6),7-(6,48)]
   156       6.965536       6.965536       6.965536    6[1-(0),6-(1,6),7-(6,48)]
   157       7.408033       7.408033       7.408033    6[1-(0),6-(1,7),6-(6,6)]
   158       7.361813       7.361813       7.361813    6[6-(1,6),6-(1,6),6-(6,6)]
   159       6.848093       6.848093       6.848093    6[1-(0),6-(1,7),6-(6,6)]
   160       6.421508       6.421508       6.421508    6[1-(0),6-(1,6),7-(6,48)]
   161       7.409548       7.409548       7.409548    7[6-(1,6),6-(1,6)]
   162       3.089901       3.089901       3.089901    7[6-(1,6),6-(1,6),48-(7,8,8)]
   163       4.033237       4.033237       4.033237    7[6-(1,6),6-(1,6),48-(7,8,8)]
   164       6.491974       6.491974       6.491974    7[6-(1,6),6-(1,6),48-(8,8,8)]
   165       0.167452       0.167452       0.167452    7[6-(1,6),6-(1,6)]
   166       4.487099       4.487099       4.487099    7[6-(1,6),6-(1,6),48-(7,8,8)]
   167       3.543763       3.543763       3.543763    7[6-(1,6),6-(1,6),48-(7,8,8)]
   168       1.085026       1.085026       1.085026    7[6-(1,6),6-(1,6),48-(8,8,8)]
   169       0.167452       0.167452       0.167452    7[6-(1,6),6-(1,6)]
   170       4.487099       4.487099       4.487099    7[6-(1,6),6-(1,6),48-(7,8,8)]
   171       3.543763       3.543763       3.543763    7[6-(1,6),6-(1,6),48-(7,8,8)]
   172       1.085026       1.085026       1.085026    7[6-(1,6),6-(1,6),48-(8,8,8)]
   173       7.409548       7.409548       7.409548    7[6-(1,6),6-(1,6)]
   174       3.089901       3.089901       3.089901    7[6-(1,6),6-(1,6),48-(7,8,8)]
   175       4.033237       4.033237       4.033237    7[6-(1,6),6-(1,6),48-(7,8,8)]
   176       6.491974       6.491974       6.491974    7[6-(1,6),6-(1,6),48-(8,8,8)]
   177       3.993079       3.993079       3.993079    8[6-(6,8)]
   178       2.929268       2.929268       2.929268    8[6-(6,8),48-(7,7,8)]
   179       4.312071       4.312071       4.312071    8[6-(6,8),48-(7,8,8)]
   180        3.77865        3.77865        3.77865    8[6-(6,8),48-(7,8,8)]
   181       6.579109       6.579109       6.579109    8[6-(6,8),48-(7,7,8)]
   182        6.25936        6.25936        6.25936    8[6-(6,8)]
   183       6.484397       6.484397       6.484397    8[6-(6,8),48-(7,8,8)]
   184       0.204579       0.204579       0.204579    8[6-(6,8)]
   185       3.583921       3.583921       3.583921    8[6-(6,8)]
   186       4.647732       4.647732       4.647732    8[6-(6,8),48-(7,7,8)]
   187       3.264929       3.264929       3.264929    8[6-(6,8),48-(7,8,8)]
   188        3.79835        3.79835        3.79835    8[6-(6,8),48-(7,8,8)]
   189       0.997891       0.997891       0.997891    8[6-(6,8),48-(7,7,8)]
   190        1.31764        1.31764        1.31764    8[6-(6,8)]
   191       1.092603       1.092603       1.092603    8[6-(6,8),48-(7,8,8)]
   192       7.372421       7.372421       7.372421    8[6-(6,8)]
   193       3.583921       3.583921       3.583921    8[6-(6,8)]
   194       4.647732       4.647732       4.647732    8[6-(6,8),48-(7,7,8)]
   195       3.264929       3.264929       3.264929    8[6-(6,8),48-(7,8,8)]
   196        3.79835        3.79835        3.79835    8[6-(6,8),48-(7,8,8)]
   197       0.997891       0.997891       0.997891    8[6-(6,8),48-(7,7,8)]
   198        1.31764        1.31764        1.31764    8[6-(6,8)]
   199       1.092603       1.092603       1.092603    8[6-(6,8),48-(7,8,8)]
   200       7.372421       7.372421       7.372421    8[6-(6,8)]
   201       3.993079       3.993079       3.993079    8[6-(6,8)]
   202       2.929268       2.929268       2.929268    8[6-(6,8),48-(7,7,8)]
   203       4.312071       4.312071       4.312071    8[6-(6,8),48-(7,8,8)]
   204        3.77865        3.77865        3.77865    8[6-(6,8),48-(7,8,8)]
   205       6.579109       6.579109       6.579109    8[6-(6,8),48-(7,7,8)]
   206        6.25936        6.25936        6.25936    8[6-(6,8)]
   207       6.484397       6.484397       6.484397    8[6-(6,8),48-(7,8,8)]
   208       0.204579       0.204579       0.204579    8[6-(6,8)]
