# Supplementary material for: A collection of forcefield precursors for metal–organic frameworks
Source: RSC Adv. 2019 Nov 13;9(63):36492–507. doi: 10.1039/c9ra07327b (PMC9075174; doi:10.1039/c9ra07327b)
Supplement: RA-009-C9RA07327B-s1016 [file RA-009-C9RA07327B-s1016.txt]

HOWQOA_clean

14.084000    0.000000    0.000000
0.000000    21.632000    0.000000
0.000000    -7.226553    24.761005

     1      12.274769      12.274769      12.274769    30[7-(6,6),7-(6,6),7-(6,6),8-(6),8-(6)]
     2       5.312344       5.312344       5.312344    30[7-(6,6),7-(6,6),8-(6),8-(6)]
     3         5.2346         5.2346         5.2346    30[7-(6,6),8-(6),8-(6)]
     4      12.079847      12.079847      12.079847    30[7-(6,6),8-(6),8-(6)]
     5       5.232769       5.232769       5.232769    30[7-(6,6),7-(6,6),7-(6,6),8-(6),8-(6)]
     6      12.354344      12.354344      12.354344    30[7-(6,6),7-(6,6),8-(6),8-(6)]
     7        12.2766        12.2766        12.2766    30[7-(6,6),8-(6),8-(6)]
     8       5.037847       5.037847       5.037847    30[7-(6,6),8-(6),8-(6)]
     9       1.809231       1.809231       1.809231    30[7-(6,6),7-(6,6),7-(6,6),8-(6),8-(6)]
    10       8.771656       8.771656       8.771656    30[7-(6,6),7-(6,6),8-(6),8-(6)]
    11         8.8494         8.8494         8.8494    30[7-(6,6),8-(6),8-(6)]
    12       2.004153       2.004153       2.004153    30[7-(6,6),8-(6),8-(6)]
    13       8.851231       8.851231       8.851231    30[7-(6,6),7-(6,6),7-(6,6),8-(6),8-(6)]
    14       1.729656       1.729656       1.729656    30[7-(6,6),7-(6,6),8-(6),8-(6)]
    15         1.8074         1.8074         1.8074    30[7-(6,6),8-(6),8-(6)]
    16       9.046153       9.046153       9.046153    30[7-(6,6),8-(6),8-(6)]
    17       9.429238       9.429238       9.429238    1[6-(6,7)]
    18        9.37431        9.37431        9.37431    1[6-(6,6)]
    19      11.260158      11.260158      11.260158    1[6-(6,7)]
    20       1.061934       1.061934       1.061934    1[6-(6,7)]
    21       1.168972       1.168972       1.168972    1[6-(6,6)]
    22      13.312197      13.312197      13.312197    1[6-(6,7)]
    23       2.739338       2.739338       2.739338    1[6-(6,7)]
    24        2.18302        2.18302        2.18302    1[6-(6,6)]
    25       4.102669       4.102669       4.102669    1[6-(6,7)]
    26       8.105342       8.105342       8.105342    1[6-(6,7)]
    27       8.187029       8.187029       8.187029    1[6-(6,6)]
    28       6.270197       6.270197       6.270197    1[6-(6,7)]
    29      12.717852      12.717852      12.717852    1[6-(6,7)]
    30      13.633312      13.633312      13.633312    1[6-(6,6)]
    31      13.678381      13.678381      13.678381    1[6-(6,6)]
    32      12.751654      12.751654      12.751654    1[6-(6,7)]
    33       8.863061       8.863061       8.863061    1[6-(6,7)]
    34       8.046189       8.046189       8.046189    1[6-(6,6)]
    35        7.14763        7.14763        7.14763    1[6-(6,6)]
    36       6.289914       6.289914       6.289914    1[6-(6,7)]
    37       5.354737       5.354737       5.354737    1[6-(6,7)]
    38       6.239212       6.239212       6.239212    1[6-(6,6)]
    39       6.939187       6.939187       6.939187    1[6-(6,6)]
    40       7.767326       7.767326       7.767326    1[6-(6,7)]
    41       2.387238       2.387238       2.387238    1[6-(6,7)]
    42        2.33231        2.33231        2.33231    1[6-(6,6)]
    43       4.218158       4.218158       4.218158    1[6-(6,7)]
    44       8.103934       8.103934       8.103934    1[6-(6,7)]
    45       8.210972       8.210972       8.210972    1[6-(6,6)]
    46       6.270197       6.270197       6.270197    1[6-(6,7)]
    47       9.781338       9.781338       9.781338    1[6-(6,7)]
    48        9.22502        9.22502        9.22502    1[6-(6,6)]
    49      11.144669      11.144669      11.144669    1[6-(6,7)]
    50       1.063342       1.063342       1.063342    1[6-(6,7)]
    51       1.145029       1.145029       1.145029    1[6-(6,6)]
    52      13.312197      13.312197      13.312197    1[6-(6,7)]
    53       5.675852       5.675852       5.675852    1[6-(6,7)]
    54       6.591312       6.591312       6.591312    1[6-(6,6)]
    55       6.636381       6.636381       6.636381    1[6-(6,6)]
    56       5.709654       5.709654       5.709654    1[6-(6,7)]
    57       1.821061       1.821061       1.821061    1[6-(6,7)]
    58       1.004189       1.004189       1.004189    1[6-(6,6)]
    59        0.10563        0.10563        0.10563    1[6-(6,6)]
    60      13.331914      13.331914      13.331914    1[6-(6,7)]
    61      12.396737      12.396737      12.396737    1[6-(6,7)]
    62      13.281212      13.281212      13.281212    1[6-(6,6)]
    63      13.981187      13.981187      13.981187    1[6-(6,6)]
    64       0.725326       0.725326       0.725326    1[6-(6,7)]
    65       4.654762       4.654762       4.654762    1[6-(6,7)]
    66        4.70969        4.70969        4.70969    1[6-(6,6)]
    67       2.823842       2.823842       2.823842    1[6-(6,7)]
    68      13.022066      13.022066      13.022066    1[6-(6,7)]
    69      12.915028      12.915028      12.915028    1[6-(6,6)]
    70       0.771803       0.771803       0.771803    1[6-(6,7)]
    71      11.344662      11.344662      11.344662    1[6-(6,7)]
    72       11.90098       11.90098       11.90098    1[6-(6,6)]
    73       9.981331       9.981331       9.981331    1[6-(6,7)]
    74       5.978658       5.978658       5.978658    1[6-(6,7)]
    75       5.896971       5.896971       5.896971    1[6-(6,6)]
    76       7.813803       7.813803       7.813803    1[6-(6,7)]
    77       1.366148       1.366148       1.366148    1[6-(6,7)]
    78       0.450688       0.450688       0.450688    1[6-(6,6)]
    79       0.405619       0.405619       0.405619    1[6-(6,6)]
    80       1.332346       1.332346       1.332346    1[6-(6,7)]
    81       5.220939       5.220939       5.220939    1[6-(6,7)]
    82       6.037811       6.037811       6.037811    1[6-(6,6)]
    83        6.93637        6.93637        6.93637    1[6-(6,6)]
    84       7.794086       7.794086       7.794086    1[6-(6,7)]
    85       8.729263       8.729263       8.729263    1[6-(6,7)]
    86       7.844788       7.844788       7.844788    1[6-(6,6)]
    87       7.144813       7.144813       7.144813    1[6-(6,6)]
    88       6.316674       6.316674       6.316674    1[6-(6,7)]
    89      11.696762      11.696762      11.696762    1[6-(6,7)]
    90       11.75169       11.75169       11.75169    1[6-(6,6)]
    91       9.865842       9.865842       9.865842    1[6-(6,7)]
    92       5.980066       5.980066       5.980066    1[6-(6,7)]
    93       5.873028       5.873028       5.873028    1[6-(6,6)]
    94       7.813803       7.813803       7.813803    1[6-(6,7)]
    95       4.302662       4.302662       4.302662    1[6-(6,7)]
    96        4.85898        4.85898        4.85898    1[6-(6,6)]
    97       2.939331       2.939331       2.939331    1[6-(6,7)]
    98      13.020658      13.020658      13.020658    1[6-(6,7)]
    99      12.938971      12.938971      12.938971    1[6-(6,6)]
   100       0.771803       0.771803       0.771803    1[6-(6,7)]
   101       8.408148       8.408148       8.408148    1[6-(6,7)]
   102       7.492688       7.492688       7.492688    1[6-(6,6)]
   103       7.447619       7.447619       7.447619    1[6-(6,6)]
   104       8.374346       8.374346       8.374346    1[6-(6,7)]
   105      12.262939      12.262939      12.262939    1[6-(6,7)]
   106      13.079811      13.079811      13.079811    1[6-(6,6)]
   107       13.97837       13.97837       13.97837    1[6-(6,6)]
   108       0.752086       0.752086       0.752086    1[6-(6,7)]
   109       1.687263       1.687263       1.687263    1[6-(6,7)]
   110       0.802788       0.802788       0.802788    1[6-(6,6)]
   111       0.102813       0.102813       0.102813    1[6-(6,6)]
   112      13.358674      13.358674      13.358674    1[6-(6,7)]
   113       9.412337       9.412337       9.412337    6[1-(0),6-(6,6),7-(6,30)]
   114       8.226464       8.226464       8.226464    6[6-(1,7),6-(6,6),6-(8,8)]
   115       6.977214       6.977214       6.977214    6[6-(6,6),8-(0),8-(30)]
   116       8.184212       8.184212       8.184212    6[6-(1,6),6-(6,6),6-(8,8)]
   117       6.977214       6.977214       6.977214    6[6-(6,6),8-(0),8-(30)]
   118       9.356001       9.356001       9.356001    6[1-(0),6-(1,7),6-(6,6)]
   119      10.493988      10.493988      10.493988    6[1-(0),6-(1,6),7-(6,30)]
   120       1.077426       1.077426       1.077426    6[1-(0),6-(6,6),7-(6,30)]
   121       2.266116       2.266116       2.266116    6[6-(1,7),6-(6,6),6-(8,8)]
   122       3.463256       3.463256       3.463256    6[6-(6,6),8-(0),8-(30)]
   123       2.291467       2.291467       2.291467    6[6-(1,6),6-(6,6),6-(8,8)]
   124       3.495649       3.495649       3.495649    6[6-(6,6),8-(0),8-(30)]
   125        1.12672        1.12672        1.12672    6[1-(0),6-(1,7),6-(6,6)]
   126      -0.005634      -0.005634      -0.005634    6[1-(0),6-(1,6),7-(6,30)]
   127       2.616807       2.616807       2.616807    6[1-(0),6-(6,6),7-(6,30)]
   128       1.412625       1.412625       1.412625    6[6-(1,7),6-(6,6),6-(8,8)]
   129       0.349283       0.349283       0.349283    6[6-(6,6),8-(0),8-(30)]
   130       1.228125       1.228125       1.228125    6[6-(1,6),6-(6,6),6-(8,8)]
   131      -0.002817      -0.002817      -0.002817    6[6-(6,6),8-(0),8-(30)]
   132        2.26189        2.26189        2.26189    6[1-(0),6-(1,7),6-(6,6)]
   133       3.422412       3.422412       3.422412    6[1-(0),6-(1,6),7-(6,30)]
   134        8.13351        8.13351        8.13351    6[1-(0),6-(6,6),7-(6,30)]
   135       9.341917       9.341917       9.341917    6[6-(1,7),6-(6,6),6-(8,8)]
   136      10.541874      10.541874      10.541874    6[6-(6,6),8-(0),8-(30)]
   137       9.386986       9.386986       9.386986    6[6-(1,6),6-(6,6),6-(8,8)]
   138      10.605252      10.605252      10.605252    6[6-(6,6),8-(0),8-(30)]
   139       8.199705       8.199705       8.199705    6[1-(0),6-(1,7),6-(6,6)]
   140       7.049042       7.049042       7.049042    6[1-(0),6-(1,6),7-(6,30)]
   141      12.912211      12.912211      12.912211    6[1-(0),6-(1,6),7-(6,30)]
   142      13.464304      13.464304      13.464304    6[1-(0),6-(1,7),6-(6,6)]
   143      13.768518      13.768518      13.768518    6[6-(1,6),6-(1,6),6-(6,6)]
   144      13.491064      13.491064      13.491064    6[1-(0),6-(1,7),6-(6,6)]
   145      12.934746      12.934746      12.934746    6[1-(0),6-(1,6),7-(6,30)]
   146       8.471526       8.471526       8.471526    6[1-(0),6-(1,6),7-(6,30)]
   147       7.981403       7.981403       7.981403    6[1-(0),6-(1,7),6-(6,6)]
   148       7.395508       7.395508       7.395508    6[6-(1,6),6-(1,6),6-(6,6)]
   149       6.833557       6.833557       6.833557    6[6-(1,6),6-(1,6),6-(6,6)]
   150       6.806797       6.806797       6.806797    6[1-(0),6-(1,7),6-(6,6)]
   151       6.278647       6.278647       6.278647    6[1-(0),6-(1,6),7-(6,30)]
   152        5.73923        5.73923        5.73923    6[1-(0),6-(1,6),7-(6,30)]
   153       6.265972       6.265972       6.265972    6[1-(0),6-(1,7),6-(6,6)]
   154       7.326497       7.326497       7.326497    6[1-(0),6-(1,7),6-(6,6)]
   155       7.830704       7.830704       7.830704    6[1-(0),6-(1,6),7-(6,30)]
   156       2.370337       2.370337       2.370337    6[1-(0),6-(6,6),7-(6,30)]
   157       1.184464       1.184464       1.184464    6[6-(1,7),6-(6,6),6-(8,8)]
   158      14.019214      14.019214      14.019214    6[6-(6,6),8-(0),8-(30)]
   159       1.142212       1.142212       1.142212    6[6-(1,6),6-(6,6),6-(8,8)]
   160      14.019214      14.019214      14.019214    6[6-(6,6),8-(0),8-(30)]
   161       2.314001       2.314001       2.314001    6[1-(0),6-(1,7),6-(6,6)]
   162       3.451988       3.451988       3.451988    6[1-(0),6-(1,6),7-(6,30)]
   163       8.119426       8.119426       8.119426    6[1-(0),6-(6,6),7-(6,30)]
   164       9.308116       9.308116       9.308116    6[6-(1,7),6-(6,6),6-(8,8)]
   165      10.505256      10.505256      10.505256    6[6-(6,6),8-(0),8-(30)]
   166       9.333467       9.333467       9.333467    6[6-(1,6),6-(6,6),6-(8,8)]
   167      10.537649      10.537649      10.537649    6[6-(6,6),8-(0),8-(30)]
   168        8.16872        8.16872        8.16872    6[1-(0),6-(1,7),6-(6,6)]
   169       7.036366       7.036366       7.036366    6[1-(0),6-(1,6),7-(6,30)]
   170       9.658807       9.658807       9.658807    6[1-(0),6-(6,6),7-(6,30)]
   171       8.454625       8.454625       8.454625    6[6-(1,7),6-(6,6),6-(8,8)]
   172       7.391283       7.391283       7.391283    6[6-(6,6),8-(0),8-(30)]
   173       8.270125       8.270125       8.270125    6[6-(1,6),6-(6,6),6-(8,8)]
   174       7.039183       7.039183       7.039183    6[6-(6,6),8-(0),8-(30)]
   175        9.30389        9.30389        9.30389    6[1-(0),6-(1,7),6-(6,6)]
   176      10.464412      10.464412      10.464412    6[1-(0),6-(1,6),7-(6,30)]
   177        1.09151        1.09151        1.09151    6[1-(0),6-(6,6),7-(6,30)]
   178       2.299917       2.299917       2.299917    6[6-(1,7),6-(6,6),6-(8,8)]
   179       3.499874       3.499874       3.499874    6[6-(6,6),8-(0),8-(30)]
   180       2.344986       2.344986       2.344986    6[6-(1,6),6-(6,6),6-(8,8)]
   181       3.563252       3.563252       3.563252    6[6-(6,6),8-(0),8-(30)]
   182       1.157705       1.157705       1.157705    6[1-(0),6-(1,7),6-(6,6)]
   183       0.007042       0.007042       0.007042    6[1-(0),6-(1,6),7-(6,30)]
   184       5.870211       5.870211       5.870211    6[1-(0),6-(1,6),7-(6,30)]
   185       6.422304       6.422304       6.422304    6[1-(0),6-(1,7),6-(6,6)]
   186       6.726518       6.726518       6.726518    6[6-(1,6),6-(1,6),6-(6,6)]
   187       6.449064       6.449064       6.449064    6[1-(0),6-(1,7),6-(6,6)]
   188       5.892746       5.892746       5.892746    6[1-(0),6-(1,6),7-(6,30)]
   189       1.429526       1.429526       1.429526    6[1-(0),6-(1,6),7-(6,30)]
   190       0.939403       0.939403       0.939403    6[1-(0),6-(1,7),6-(6,6)]
   191       0.353508       0.353508       0.353508    6[6-(1,6),6-(1,6),6-(6,6)]
   192      13.875557      13.875557      13.875557    6[6-(1,6),6-(1,6),6-(6,6)]
   193      13.848797      13.848797      13.848797    6[1-(0),6-(1,7),6-(6,6)]
   194      13.320647      13.320647      13.320647    6[1-(0),6-(1,6),7-(6,30)]
   195       12.78123       12.78123       12.78123    6[1-(0),6-(1,6),7-(6,30)]
   196      13.307972      13.307972      13.307972    6[1-(0),6-(1,7),6-(6,6)]
   197       0.284497       0.284497       0.284497    6[1-(0),6-(1,7),6-(6,6)]
   198       0.788704       0.788704       0.788704    6[1-(0),6-(1,6),7-(6,30)]
   199       4.671663       4.671663       4.671663    6[1-(0),6-(6,6),7-(6,30)]
   200       5.857536       5.857536       5.857536    6[6-(1,7),6-(6,6),6-(8,8)]
   201       7.106786       7.106786       7.106786    6[6-(6,6),8-(0),8-(30)]
   202       5.899788       5.899788       5.899788    6[6-(1,6),6-(6,6),6-(8,8)]
   203       7.106786       7.106786       7.106786    6[6-(6,6),8-(0),8-(30)]
   204       4.727999       4.727999       4.727999    6[1-(0),6-(1,7),6-(6,6)]
   205       3.590012       3.590012       3.590012    6[1-(0),6-(1,6),7-(6,30)]
   206      13.006574      13.006574      13.006574    6[1-(0),6-(6,6),7-(6,30)]
   207      11.817884      11.817884      11.817884    6[6-(1,7),6-(6,6),6-(8,8)]
   208      10.620744      10.620744      10.620744    6[6-(6,6),8-(0),8-(30)]
   209      11.792533      11.792533      11.792533    6[6-(1,6),6-(6,6),6-(8,8)]
   210      10.588351      10.588351      10.588351    6[6-(6,6),8-(0),8-(30)]
   211       12.95728       12.95728       12.95728    6[1-(0),6-(1,7),6-(6,6)]
   212       0.005634       0.005634       0.005634    6[1-(0),6-(1,6),7-(6,30)]
   213      11.467193      11.467193      11.467193    6[1-(0),6-(6,6),7-(6,30)]
   214      12.671375      12.671375      12.671375    6[6-(1,7),6-(6,6),6-(8,8)]
   215      13.734717      13.734717      13.734717    6[6-(6,6),8-(0),8-(30)]
   216      12.855875      12.855875      12.855875    6[6-(1,6),6-(6,6),6-(8,8)]
   217       0.002817       0.002817       0.002817    6[6-(6,6),8-(0),8-(30)]
   218       11.82211       11.82211       11.82211    6[1-(0),6-(1,7),6-(6,6)]
   219      10.661588      10.661588      10.661588    6[1-(0),6-(1,6),7-(6,30)]
   220        5.95049        5.95049        5.95049    6[1-(0),6-(6,6),7-(6,30)]
   221       4.742083       4.742083       4.742083    6[6-(1,7),6-(6,6),6-(8,8)]
   222       3.542126       3.542126       3.542126    6[6-(6,6),8-(0),8-(30)]
   223       4.697014       4.697014       4.697014    6[6-(1,6),6-(6,6),6-(8,8)]
   224       3.478748       3.478748       3.478748    6[6-(6,6),8-(0),8-(30)]
   225       5.884295       5.884295       5.884295    6[1-(0),6-(1,7),6-(6,6)]
   226       7.034958       7.034958       7.034958    6[1-(0),6-(1,6),7-(6,30)]
   227       1.171789       1.171789       1.171789    6[1-(0),6-(1,6),7-(6,30)]
   228       0.619696       0.619696       0.619696    6[1-(0),6-(1,7),6-(6,6)]
   229       0.315482       0.315482       0.315482    6[6-(1,6),6-(1,6),6-(6,6)]
   230       0.592936       0.592936       0.592936    6[1-(0),6-(1,7),6-(6,6)]
   231       1.149254       1.149254       1.149254    6[1-(0),6-(1,6),7-(6,30)]
   232       5.612474       5.612474       5.612474    6[1-(0),6-(1,6),7-(6,30)]
   233       6.102597       6.102597       6.102597    6[1-(0),6-(1,7),6-(6,6)]
   234       6.688492       6.688492       6.688492    6[6-(1,6),6-(1,6),6-(6,6)]
   235       7.250443       7.250443       7.250443    6[6-(1,6),6-(1,6),6-(6,6)]
   236       7.277203       7.277203       7.277203    6[1-(0),6-(1,7),6-(6,6)]
   237       7.805353       7.805353       7.805353    6[1-(0),6-(1,6),7-(6,30)]
   238        8.34477        8.34477        8.34477    6[1-(0),6-(1,6),7-(6,30)]
   239       7.818028       7.818028       7.818028    6[1-(0),6-(1,7),6-(6,6)]
   240       6.757503       6.757503       6.757503    6[1-(0),6-(1,7),6-(6,6)]
   241       6.253296       6.253296       6.253296    6[1-(0),6-(1,6),7-(6,30)]
   242      11.713663      11.713663      11.713663    6[1-(0),6-(6,6),7-(6,30)]
   243      12.899536      12.899536      12.899536    6[6-(1,7),6-(6,6),6-(8,8)]
   244       0.064786       0.064786       0.064786    6[6-(6,6),8-(0),8-(30)]
   245      12.941788      12.941788      12.941788    6[6-(1,6),6-(6,6),6-(8,8)]
   246       0.064786       0.064786       0.064786    6[6-(6,6),8-(0),8-(30)]
   247      11.769999      11.769999      11.769999    6[1-(0),6-(1,7),6-(6,6)]
   248      10.632012      10.632012      10.632012    6[1-(0),6-(1,6),7-(6,30)]
   249       5.964574       5.964574       5.964574    6[1-(0),6-(6,6),7-(6,30)]
   250       4.775884       4.775884       4.775884    6[6-(1,7),6-(6,6),6-(8,8)]
   251       3.578744       3.578744       3.578744    6[6-(6,6),8-(0),8-(30)]
   252       4.750533       4.750533       4.750533    6[6-(1,6),6-(6,6),6-(8,8)]
   253       3.546351       3.546351       3.546351    6[6-(6,6),8-(0),8-(30)]
   254        5.91528        5.91528        5.91528    6[1-(0),6-(1,7),6-(6,6)]
   255       7.047634       7.047634       7.047634    6[1-(0),6-(1,6),7-(6,30)]
   256       4.425193       4.425193       4.425193    6[1-(0),6-(6,6),7-(6,30)]
   257       5.629375       5.629375       5.629375    6[6-(1,7),6-(6,6),6-(8,8)]
   258       6.692717       6.692717       6.692717    6[6-(6,6),8-(0),8-(30)]
   259       5.813875       5.813875       5.813875    6[6-(1,6),6-(6,6),6-(8,8)]
   260       7.044817       7.044817       7.044817    6[6-(6,6),8-(0),8-(30)]
   261        4.78011        4.78011        4.78011    6[1-(0),6-(1,7),6-(6,6)]
   262       3.619588       3.619588       3.619588    6[1-(0),6-(1,6),7-(6,30)]
   263       12.99249       12.99249       12.99249    6[1-(0),6-(6,6),7-(6,30)]
   264      11.784083      11.784083      11.784083    6[6-(1,7),6-(6,6),6-(8,8)]
   265      10.584126      10.584126      10.584126    6[6-(6,6),8-(0),8-(30)]
   266      11.739014      11.739014      11.739014    6[6-(1,6),6-(6,6),6-(8,8)]
   267      10.520748      10.520748      10.520748    6[6-(6,6),8-(0),8-(30)]
   268      12.926295      12.926295      12.926295    6[1-(0),6-(1,7),6-(6,6)]
   269      -0.007042      -0.007042      -0.007042    6[1-(0),6-(1,6),7-(6,30)]
   270       8.213789       8.213789       8.213789    6[1-(0),6-(1,6),7-(6,30)]
   271       7.661696       7.661696       7.661696    6[1-(0),6-(1,7),6-(6,6)]
   272       7.357482       7.357482       7.357482    6[6-(1,6),6-(1,6),6-(6,6)]
   273       7.634936       7.634936       7.634936    6[1-(0),6-(1,7),6-(6,6)]
   274       8.191254       8.191254       8.191254    6[1-(0),6-(1,6),7-(6,30)]
   275      12.654474      12.654474      12.654474    6[1-(0),6-(1,6),7-(6,30)]
   276      13.144597      13.144597      13.144597    6[1-(0),6-(1,7),6-(6,6)]
   277      13.730492      13.730492      13.730492    6[6-(1,6),6-(1,6),6-(6,6)]
   278       0.208443       0.208443       0.208443    6[6-(1,6),6-(1,6),6-(6,6)]
   279       0.235203       0.235203       0.235203    6[1-(0),6-(1,7),6-(6,6)]
   280       0.763353       0.763353       0.763353    6[1-(0),6-(1,6),7-(6,30)]
   281        1.30277        1.30277        1.30277    6[1-(0),6-(1,6),7-(6,30)]
   282       0.776028       0.776028       0.776028    6[1-(0),6-(1,7),6-(6,6)]
   283      13.799503      13.799503      13.799503    6[1-(0),6-(1,7),6-(6,6)]
   284      13.295296      13.295296      13.295296    6[1-(0),6-(1,6),7-(6,30)]
   285      10.533424      10.533424      10.533424    7[6-(1,6),6-(1,6),30-(7,7,8,8)]
   286      14.043156      14.043156      14.043156    7[6-(1,6),6-(1,6),30-(7,7,8,8)]
   287       3.619588       3.619588       3.619588    7[6-(1,6),6-(1,6),30-(7,8,8)]
   288       6.995523       6.995523       6.995523    7[6-(1,6),6-(1,6),30-(7,8,8)]
   289      12.644615      12.644615      12.644615    7[6-(1,6),6-(1,6),30-(7,7,8,8)]
   290       8.408148       8.408148       8.408148    7[6-(1,6),6-(1,6),30-(8,8)]
   291        5.74768        5.74768        5.74768    7[6-(1,6),6-(1,6),30-(8,8)]
   292       3.491424       3.491424       3.491424    7[6-(1,6),6-(1,6),30-(7,7,8,8)]
   293       7.001156       7.001156       7.001156    7[6-(1,6),6-(1,6),30-(7,7,8,8)]
   294      10.661588      10.661588      10.661588    7[6-(1,6),6-(1,6),30-(7,8,8)]
   295      14.037523      14.037523      14.037523    7[6-(1,6),6-(1,6),30-(7,8,8)]
   296       5.602615       5.602615       5.602615    7[6-(1,6),6-(1,6),30-(7,7,8,8)]
   297       1.366148       1.366148       1.366148    7[6-(1,6),6-(1,6),30-(8,8)]
   298       12.78968       12.78968       12.78968    7[6-(1,6),6-(1,6),30-(8,8)]
   299       3.550576       3.550576       3.550576    7[6-(1,6),6-(1,6),30-(7,7,8,8)]
   300       0.040844       0.040844       0.040844    7[6-(1,6),6-(1,6),30-(7,7,8,8)]
   301      10.464412      10.464412      10.464412    7[6-(1,6),6-(1,6),30-(7,8,8)]
   302       7.088477       7.088477       7.088477    7[6-(1,6),6-(1,6),30-(7,8,8)]
   303       1.439385       1.439385       1.439385    7[6-(1,6),6-(1,6),30-(7,7,8,8)]
   304       5.675852       5.675852       5.675852    7[6-(1,6),6-(1,6),30-(8,8)]
   305        8.33632        8.33632        8.33632    7[6-(1,6),6-(1,6),30-(8,8)]
   306      10.592576      10.592576      10.592576    7[6-(1,6),6-(1,6),30-(7,7,8,8)]
   307       7.082844       7.082844       7.082844    7[6-(1,6),6-(1,6),30-(7,7,8,8)]
   308       3.422412       3.422412       3.422412    7[6-(1,6),6-(1,6),30-(7,8,8)]
   309       0.046477       0.046477       0.046477    7[6-(1,6),6-(1,6),30-(7,8,8)]
   310       8.481385       8.481385       8.481385    7[6-(1,6),6-(1,6),30-(7,7,8,8)]
   311      12.717852      12.717852      12.717852    7[6-(1,6),6-(1,6),30-(8,8)]
   312        1.29432        1.29432        1.29432    7[6-(1,6),6-(1,6),30-(8,8)]
   313       7.130729       7.130729       7.130729    8[6-(6,8),30-(7,8)]
   314       5.875845       5.875845       5.875845    8[6-(6,8)]
   315       6.696942       6.696942       6.696942    8[6-(6,8)]
   316       6.395544       6.395544       6.395544    8[6-(6,8),30-(7,7,7,8)]
   317       3.280164       3.280164       3.280164    8[6-(6,8),30-(7,8)]
   318       4.601243       4.601243       4.601243    8[6-(6,8)]
   319       3.823806       3.823806       3.823806    8[6-(6,8)]
   320       4.037883       4.037883       4.037883    8[6-(6,8),30-(7,7,8)]
   321       0.676032       0.676032       0.676032    8[6-(6,8)]
   322      13.268536      13.268536      13.268536    8[6-(6,8),30-(7,8)]
   323      13.744576      13.744576      13.744576    8[6-(6,8)]
   324      13.558667      13.558667      13.558667    8[6-(6,8),30-(7,7,8)]
   325      10.319347      10.319347      10.319347    8[6-(6,8),30-(7,8)]
   326      11.665777      11.665777      11.665777    8[6-(6,8)]
   327      11.040448      11.040448      11.040448    8[6-(6,8)]
   328      11.030589      11.030589      11.030589    8[6-(6,8),30-(7,7,7,8)]
   329       0.088729       0.088729       0.088729    8[6-(6,8),30-(7,8)]
   330      12.917845      12.917845      12.917845    8[6-(6,8)]
   331      13.738942      13.738942      13.738942    8[6-(6,8)]
   332      13.437544      13.437544      13.437544    8[6-(6,8),30-(7,7,7,8)]
   333      10.322164      10.322164      10.322164    8[6-(6,8),30-(7,8)]
   334      11.643243      11.643243      11.643243    8[6-(6,8)]
   335      10.865806      10.865806      10.865806    8[6-(6,8)]
   336      11.079883      11.079883      11.079883    8[6-(6,8),30-(7,7,8)]
   337       7.718032       7.718032       7.718032    8[6-(6,8)]
   338       6.226536       6.226536       6.226536    8[6-(6,8),30-(7,8)]
   339       6.702576       6.702576       6.702576    8[6-(6,8)]
   340       6.516667       6.516667       6.516667    8[6-(6,8),30-(7,7,8)]
   341       3.277347       3.277347       3.277347    8[6-(6,8),30-(7,8)]
   342       4.623777       4.623777       4.623777    8[6-(6,8)]
   343       3.998448       3.998448       3.998448    8[6-(6,8)]
   344       3.988589       3.988589       3.988589    8[6-(6,8),30-(7,7,7,8)]
   345       6.953271       6.953271       6.953271    8[6-(6,8),30-(7,8)]
   346       8.208155       8.208155       8.208155    8[6-(6,8)]
   347       7.387058       7.387058       7.387058    8[6-(6,8)]
   348       7.688456       7.688456       7.688456    8[6-(6,8),30-(7,7,7,8)]
   349      10.803836      10.803836      10.803836    8[6-(6,8),30-(7,8)]
   350       9.482757       9.482757       9.482757    8[6-(6,8)]
   351      10.260194      10.260194      10.260194    8[6-(6,8)]
   352      10.046117      10.046117      10.046117    8[6-(6,8),30-(7,7,8)]
   353      13.407968      13.407968      13.407968    8[6-(6,8)]
   354       0.815464       0.815464       0.815464    8[6-(6,8),30-(7,8)]
   355       0.339424       0.339424       0.339424    8[6-(6,8)]
   356       0.525333       0.525333       0.525333    8[6-(6,8),30-(7,7,8)]
   357       3.764653       3.764653       3.764653    8[6-(6,8),30-(7,8)]
   358       2.418223       2.418223       2.418223    8[6-(6,8)]
   359       3.043552       3.043552       3.043552    8[6-(6,8)]
   360       3.053411       3.053411       3.053411    8[6-(6,8),30-(7,7,7,8)]
   361      13.995271      13.995271      13.995271    8[6-(6,8),30-(7,8)]
   362       1.166155       1.166155       1.166155    8[6-(6,8)]
   363       0.345058       0.345058       0.345058    8[6-(6,8)]
   364       0.646456       0.646456       0.646456    8[6-(6,8),30-(7,7,7,8)]
   365       3.761836       3.761836       3.761836    8[6-(6,8),30-(7,8)]
   366       2.440757       2.440757       2.440757    8[6-(6,8)]
   367       3.218194       3.218194       3.218194    8[6-(6,8)]
   368       3.004117       3.004117       3.004117    8[6-(6,8),30-(7,7,8)]
   369       6.365968       6.365968       6.365968    8[6-(6,8)]
   370       7.857464       7.857464       7.857464    8[6-(6,8),30-(7,8)]
   371       7.381424       7.381424       7.381424    8[6-(6,8)]
   372       7.567333       7.567333       7.567333    8[6-(6,8),30-(7,7,8)]
   373      10.806653      10.806653      10.806653    8[6-(6,8),30-(7,8)]
   374       9.460223       9.460223       9.460223    8[6-(6,8)]
   375      10.085552      10.085552      10.085552    8[6-(6,8)]
   376      10.095411      10.095411      10.095411    8[6-(6,8),30-(7,7,7,8)]
