# Supplementary material for: A collection of forcefield precursors for metal–organic frameworks
Source: RSC Adv. 2019 Nov 13;9(63):36492–507. doi: 10.1039/c9ra07327b (PMC9075174; doi:10.1039/c9ra07327b)
Supplement: RA-009-C9RA07327B-s1017 [file RA-009-C9RA07327B-s1017.txt]

HOXGEH_clean

9.323400    0.000000    0.000000
-3.107793    18.564669    0.000000
3.107793    9.282338    16.077473

     1       8.096192       8.096192       8.096192    50[6-(1,1,1),6-(1,1,1),8-(50,50),8-(50,50),8-(6)]
     2       7.385278       7.385278       7.385278    50[6-(1,1,1),6-(1,1,1),8-(50,50),8-(6),8-(6)]
     3       1.880595       1.880595       1.880595    50[6-(1,1,1),6-(1,1,1),8-(50,50),8-(50,50),8-(6)]
     4       1.169685       1.169685       1.169685    50[6-(1,1,1),6-(1,1,1),8-(50,50),8-(6),8-(6)]
     5       4.988389       4.988389       4.988389    50[6-(1,1,1),6-(1,1,1),8-(50,50),8-(50,50),8-(6)]
     6       4.277485       4.277485       4.277485    50[6-(1,1,1),6-(1,1,1),8-(50,50),8-(6),8-(6)]
     7       1.227208       1.227208       1.227208    50[6-(1,1,1),6-(1,1,1),8-(50,50),8-(50,50),8-(6)]
     8       1.938122       1.938122       1.938122    50[6-(1,1,1),6-(1,1,1),8-(50,50),8-(6),8-(6)]
     9       7.442805       7.442805       7.442805    50[6-(1,1,1),6-(1,1,1),8-(50,50),8-(50,50),8-(6)]
    10       8.153715       8.153715       8.153715    50[6-(1,1,1),6-(1,1,1),8-(50,50),8-(6),8-(6)]
    11       4.335011       4.335011       4.335011    50[6-(1,1,1),6-(1,1,1),8-(50,50),8-(50,50),8-(6)]
    12       5.045915       5.045915       5.045915    50[6-(1,1,1),6-(1,1,1),8-(50,50),8-(6),8-(6)]
    13         5.1692         5.1692         5.1692    1[6-(1,6,6)]
    14       4.125911       4.125911       4.125911    1[6-(1,6,6)]
    15       2.544663       2.544663       2.544663    1[6-(6,6)]
    16       1.454759       1.454759       1.454759    1[6-(6,6)]
    17       2.428124       2.428124       2.428124    1[6-(6,6)]
    18       4.468084       4.468084       4.468084    1[6-(6,6)]
    19       9.708763       9.708763       9.708763    1[6-(1,1,50)]
    20       9.663078       9.663078       9.663078    1[6-(1,1,50)]
    21       8.950772       8.950772       8.950772    1[6-(1,1,50)]
    22       2.297287       2.297287       2.297287    1[6-(1,1,50)]
    23       3.593239       3.593239       3.593239    1[6-(1,1,50)]
    24       2.769983       2.769983       2.769983    1[6-(1,1,50)]
    25       0.266961       0.266961       0.266961    1[6-(1,1,50)]
    26       9.044008       9.044008       9.044008    1[6-(1,1,50)]
    27       8.100481       8.100481       8.100481    1[6-(1,1,50)]
    28       5.915077       5.915077       5.915077    1[6-(1,1,50)]
    29       7.156022       7.156022       7.156022    1[6-(1,1,50)]
    30       6.719687       6.719687       6.719687    1[6-(1,1,50)]
    31      -1.046392      -1.046392      -1.046392    1[6-(1,6,6)]
    32       7.233719       7.233719       7.233719    1[6-(1,6,6)]
    33       5.652469       5.652469       5.652469    1[6-(6,6)]
    34       4.562563       4.562563       4.562563    1[6-(6,6)]
    35       5.535925       5.535925       5.535925    1[6-(6,6)]
    36       7.575886       7.575886       7.575886    1[6-(6,6)]
    37       3.493169       3.493169       3.493169    1[6-(1,1,50)]
    38       3.447485       3.447485       3.447485    1[6-(1,1,50)]
    39       2.735177       2.735177       2.735177    1[6-(1,1,50)]
    40      -0.810511      -0.810511      -0.810511    1[6-(1,1,50)]
    41       0.485442       0.485442       0.485442    1[6-(1,1,50)]
    42      -0.337815      -0.337815      -0.337815    1[6-(1,1,50)]
    43       3.374761       3.374761       3.374761    1[6-(1,1,50)]
    44        2.82841        2.82841        2.82841    1[6-(1,1,50)]
    45       1.884882       1.884882       1.884882    1[6-(1,1,50)]
    46       2.807272       2.807272       2.807272    1[6-(1,1,50)]
    47       4.048217       4.048217       4.048217    1[6-(1,1,50)]
    48       0.504087       0.504087       0.504087    1[6-(1,1,50)]
    49       2.061403       2.061403       2.061403    1[6-(1,6,6)]
    50       1.018115       1.018115       1.018115    1[6-(1,6,6)]
    51       8.760267       8.760267       8.760267    1[6-(6,6)]
    52       7.670361       7.670361       7.670361    1[6-(6,6)]
    53       8.643723       8.643723       8.643723    1[6-(6,6)]
    54       1.360283       1.360283       1.360283    1[6-(6,6)]
    55       6.600969       6.600969       6.600969    1[6-(1,1,50)]
    56       6.555284       6.555284       6.555284    1[6-(1,1,50)]
    57       5.842976       5.842976       5.842976    1[6-(1,1,50)]
    58       5.405081       5.405081       5.405081    1[6-(1,1,50)]
    59       6.701034       6.701034       6.701034    1[6-(1,1,50)]
    60       5.877779       5.877779       5.877779    1[6-(1,1,50)]
    61       6.482558       6.482558       6.482558    1[6-(1,1,50)]
    62       5.936208       5.936208       5.936208    1[6-(1,1,50)]
    63       4.992679       4.992679       4.992679    1[6-(1,1,50)]
    64      -0.300521      -0.300521      -0.300521    1[6-(1,1,50)]
    65       0.940422       0.940422       0.940422    1[6-(1,1,50)]
    66       3.611881       3.611881       3.611881    1[6-(1,1,50)]
    67         4.1542         4.1542         4.1542    1[6-(1,6,6)]
    68       5.197489       5.197489       5.197489    1[6-(1,6,6)]
    69       6.778737       6.778737       6.778737    1[6-(6,6)]
    70       7.868641       7.868641       7.868641    1[6-(6,6)]
    71       6.895276       6.895276       6.895276    1[6-(6,6)]
    72       4.855316       4.855316       4.855316    1[6-(6,6)]
    73      -0.385363      -0.385363      -0.385363    1[6-(1,1,50)]
    74      -0.339678      -0.339678      -0.339678    1[6-(1,1,50)]
    75       0.372628       0.372628       0.372628    1[6-(1,1,50)]
    76       7.026113       7.026113       7.026113    1[6-(1,1,50)]
    77       5.730161       5.730161       5.730161    1[6-(1,1,50)]
    78       6.553417       6.553417       6.553417    1[6-(1,1,50)]
    79       9.056439       9.056439       9.056439    1[6-(1,1,50)]
    80       0.279392       0.279392       0.279392    1[6-(1,1,50)]
    81       1.222919       1.222919       1.222919    1[6-(1,1,50)]
    82       3.408323       3.408323       3.408323    1[6-(1,1,50)]
    83       2.167378       2.167378       2.167378    1[6-(1,1,50)]
    84       2.603713       2.603713       2.603713    1[6-(1,1,50)]
    85      10.369792      10.369792      10.369792    1[6-(1,6,6)]
    86       2.089681       2.089681       2.089681    1[6-(1,6,6)]
    87       3.670931       3.670931       3.670931    1[6-(6,6)]
    88       4.760837       4.760837       4.760837    1[6-(6,6)]
    89       3.787475       3.787475       3.787475    1[6-(6,6)]
    90       1.747514       1.747514       1.747514    1[6-(6,6)]
    91       5.830231       5.830231       5.830231    1[6-(1,1,50)]
    92       5.875915       5.875915       5.875915    1[6-(1,1,50)]
    93       6.588223       6.588223       6.588223    1[6-(1,1,50)]
    94      10.133911      10.133911      10.133911    1[6-(1,1,50)]
    95       8.837958       8.837958       8.837958    1[6-(1,1,50)]
    96       9.661215       9.661215       9.661215    1[6-(1,1,50)]
    97       5.948639       5.948639       5.948639    1[6-(1,1,50)]
    98        6.49499        6.49499        6.49499    1[6-(1,1,50)]
    99       7.438518       7.438518       7.438518    1[6-(1,1,50)]
   100       6.516128       6.516128       6.516128    1[6-(1,1,50)]
   101       5.275183       5.275183       5.275183    1[6-(1,1,50)]
   102       8.819313       8.819313       8.819313    1[6-(1,1,50)]
   103       7.261997       7.261997       7.261997    1[6-(1,6,6)]
   104       8.305285       8.305285       8.305285    1[6-(1,6,6)]
   105       0.563133       0.563133       0.563133    1[6-(6,6)]
   106       1.653039       1.653039       1.653039    1[6-(6,6)]
   107       0.679677       0.679677       0.679677    1[6-(6,6)]
   108       7.963117       7.963117       7.963117    1[6-(6,6)]
   109       2.722431       2.722431       2.722431    1[6-(1,1,50)]
   110       2.768116       2.768116       2.768116    1[6-(1,1,50)]
   111       3.480424       3.480424       3.480424    1[6-(1,1,50)]
   112       3.918319       3.918319       3.918319    1[6-(1,1,50)]
   113       2.622366       2.622366       2.622366    1[6-(1,1,50)]
   114       3.445621       3.445621       3.445621    1[6-(1,1,50)]
   115       2.840842       2.840842       2.840842    1[6-(1,1,50)]
   116       3.387192       3.387192       3.387192    1[6-(1,1,50)]
   117       4.330721       4.330721       4.330721    1[6-(1,1,50)]
   118       9.623921       9.623921       9.623921    1[6-(1,1,50)]
   119       8.382978       8.382978       8.382978    1[6-(1,1,50)]
   120       5.711519       5.711519       5.711519    1[6-(1,1,50)]
   121       5.953298       5.953298       5.953298    6[6-(1,1,6),8-(0),8-(50)]
   122       4.826099       4.826099       4.826099    6[1-(0),1-(0),6-(6,6),6-(8,8)]
   123       4.193974       4.193974       4.193974    6[6-(1,1,6),6-(1,6),6-(6,6)]
   124       2.953961       2.953961       2.953961    6[1-(0),6-(1,6),6-(6,6)]
   125       2.298527       2.298527       2.298527    6[1-(0),6-(1,6),6-(1,6)]
   126       2.867255       2.867255       2.867255    6[1-(0),6-(1,6),6-(1,6)]
   127       4.083959       4.083959       4.083959    6[1-(0),6-(1,6),6-(6,6)]
   128       4.758973       4.758973       4.758973    6[6-(1,6),6-(6,6),6-(8,8)]
   129       6.053993       6.053993       6.053993    6[6-(6,6),8-(50),8-(50)]
   130       9.164277       9.164277       9.164277    6[1-(0),1-(0),1-(0),50-(6,8,8,8)]
   131       3.073926       3.073926       3.073926    6[1-(0),1-(0),1-(0),50-(6,8,8,8)]
   132       8.801601       8.801601       8.801601    6[1-(0),1-(0),1-(0),50-(6,8,8,8)]
   133       6.798935       6.798935       6.798935    6[1-(0),1-(0),1-(0),50-(6,8,8,8)]
   134      -0.262295      -0.262295      -0.262295    6[6-(1,1,6),8-(0),8-(50)]
   135      -1.389494      -1.389494      -1.389494    6[1-(0),1-(0),6-(6,6),6-(8,8)]
   136       7.301779       7.301779       7.301779    6[6-(1,1,6),6-(1,6),6-(6,6)]
   137       6.061766       6.061766       6.061766    6[1-(0),6-(1,6),6-(6,6)]
   138       5.406331       5.406331       5.406331    6[1-(0),6-(1,6),6-(1,6)]
   139       5.975058       5.975058       5.975058    6[1-(0),6-(1,6),6-(1,6)]
   140       7.191762       7.191762       7.191762    6[1-(0),6-(1,6),6-(6,6)]
   141       7.866777       7.866777       7.866777    6[6-(1,6),6-(6,6),6-(8,8)]
   142      -0.161603      -0.161603      -0.161603    6[6-(6,6),8-(50),8-(50)]
   143       2.948683       2.948683       2.948683    6[1-(0),1-(0),1-(0),50-(6,8,8,8)]
   144      -0.033872      -0.033872      -0.033872    6[1-(0),1-(0),1-(0),50-(6,8,8,8)]
   145       2.586002       2.586002       2.586002    6[1-(0),1-(0),1-(0),50-(6,8,8,8)]
   146        3.69113        3.69113        3.69113    6[1-(0),1-(0),1-(0),50-(6,8,8,8)]
   147       2.845502       2.845502       2.845502    6[6-(1,1,6),8-(0),8-(50)]
   148       1.718302       1.718302       1.718302    6[1-(0),1-(0),6-(6,6),6-(8,8)]
   149       1.086176       1.086176       1.086176    6[6-(1,1,6),6-(1,6),6-(6,6)]
   150       9.169564       9.169564       9.169564    6[1-(0),6-(1,6),6-(6,6)]
   151       8.514129       8.514129       8.514129    6[1-(0),6-(1,6),6-(1,6)]
   152       9.082856       9.082856       9.082856    6[1-(0),6-(1,6),6-(1,6)]
   153       0.976159       0.976159       0.976159    6[1-(0),6-(1,6),6-(6,6)]
   154       1.651173       1.651173       1.651173    6[6-(1,6),6-(6,6),6-(8,8)]
   155       2.946193       2.946193       2.946193    6[6-(6,6),8-(50),8-(50)]
   156       6.056482       6.056482       6.056482    6[1-(0),1-(0),1-(0),50-(6,8,8,8)]
   157       6.181721       6.181721       6.181721    6[1-(0),1-(0),1-(0),50-(6,8,8,8)]
   158       5.693799       5.693799       5.693799    6[1-(0),1-(0),1-(0),50-(6,8,8,8)]
   159       0.583337       0.583337       0.583337    6[1-(0),1-(0),1-(0),50-(6,8,8,8)]
   160       3.370102       3.370102       3.370102    6[6-(1,1,6),8-(0),8-(50)]
   161       4.497301       4.497301       4.497301    6[1-(0),1-(0),6-(6,6),6-(8,8)]
   162       5.129426       5.129426       5.129426    6[6-(1,1,6),6-(1,6),6-(6,6)]
   163       6.369439       6.369439       6.369439    6[1-(0),6-(1,6),6-(6,6)]
   164       7.024873       7.024873       7.024873    6[1-(0),6-(1,6),6-(1,6)]
   165       6.456145       6.456145       6.456145    6[1-(0),6-(1,6),6-(1,6)]
   166       5.239441       5.239441       5.239441    6[1-(0),6-(1,6),6-(6,6)]
   167       4.564427       4.564427       4.564427    6[6-(1,6),6-(6,6),6-(8,8)]
   168       3.269407       3.269407       3.269407    6[6-(6,6),8-(50),8-(50)]
   169       0.159123       0.159123       0.159123    6[1-(0),1-(0),1-(0),50-(6,8,8,8)]
   170       6.249474       6.249474       6.249474    6[1-(0),1-(0),1-(0),50-(6,8,8,8)]
   171       0.521799       0.521799       0.521799    6[1-(0),1-(0),1-(0),50-(6,8,8,8)]
   172       2.524465       2.524465       2.524465    6[1-(0),1-(0),1-(0),50-(6,8,8,8)]
   173       9.585695       9.585695       9.585695    6[6-(1,1,6),8-(0),8-(50)]
   174      10.712894      10.712894      10.712894    6[1-(0),1-(0),6-(6,6),6-(8,8)]
   175       2.021621       2.021621       2.021621    6[6-(1,1,6),6-(1,6),6-(6,6)]
   176       3.261634       3.261634       3.261634    6[1-(0),6-(1,6),6-(6,6)]
   177       3.917069       3.917069       3.917069    6[1-(0),6-(1,6),6-(1,6)]
   178       3.348342       3.348342       3.348342    6[1-(0),6-(1,6),6-(1,6)]
   179       2.131638       2.131638       2.131638    6[1-(0),6-(1,6),6-(6,6)]
   180       1.456623       1.456623       1.456623    6[6-(1,6),6-(6,6),6-(8,8)]
   181       9.485003       9.485003       9.485003    6[6-(6,6),8-(50),8-(50)]
   182       6.374717       6.374717       6.374717    6[1-(0),1-(0),1-(0),50-(6,8,8,8)]
   183       9.357272       9.357272       9.357272    6[1-(0),1-(0),1-(0),50-(6,8,8,8)]
   184       6.737398       6.737398       6.737398    6[1-(0),1-(0),1-(0),50-(6,8,8,8)]
   185        5.63227        5.63227        5.63227    6[1-(0),1-(0),1-(0),50-(6,8,8,8)]
   186       6.477898       6.477898       6.477898    6[6-(1,1,6),8-(0),8-(50)]
   187       7.605098       7.605098       7.605098    6[1-(0),1-(0),6-(6,6),6-(8,8)]
   188       8.237224       8.237224       8.237224    6[6-(1,1,6),6-(1,6),6-(6,6)]
   189       0.153836       0.153836       0.153836    6[1-(0),6-(1,6),6-(6,6)]
   190       0.809271       0.809271       0.809271    6[1-(0),6-(1,6),6-(1,6)]
   191       0.240544       0.240544       0.240544    6[1-(0),6-(1,6),6-(1,6)]
   192       8.347241       8.347241       8.347241    6[1-(0),6-(1,6),6-(6,6)]
   193       7.672227       7.672227       7.672227    6[6-(1,6),6-(6,6),6-(8,8)]
   194       6.377207       6.377207       6.377207    6[6-(6,6),8-(50),8-(50)]
   195       3.266918       3.266918       3.266918    6[1-(0),1-(0),1-(0),50-(6,8,8,8)]
   196       3.141679       3.141679       3.141679    6[1-(0),1-(0),1-(0),50-(6,8,8,8)]
   197       3.629601       3.629601       3.629601    6[1-(0),1-(0),1-(0),50-(6,8,8,8)]
   198       8.740063       8.740063       8.740063    6[1-(0),1-(0),1-(0),50-(6,8,8,8)]
   199       5.989659       5.989659       5.989659    8[6-(6,8),50-(6,6,8,8)]
   200       6.765365       6.765365       6.765365    8[6-(6,8)]
   201       6.880046       6.880046       6.880046    8[6-(6,8),50-(6,6,8,8)]
   202       6.226477       6.226477       6.226477    8[6-(6,8),50-(6,6,8,8)]
   203       8.736336       8.736336       8.736336    8[50-(6,6,8,8),50-(6,6,8,8),50-(6,6,8,8)]
   204      -0.225935      -0.225935      -0.225935    8[6-(6,8),50-(6,6,8,8)]
   205       0.549774       0.549774       0.549774    8[6-(6,8)]
   206       0.664451       0.664451       0.664451    8[6-(6,8),50-(6,6,8,8)]
   207        0.01088        0.01088        0.01088    8[6-(6,8),50-(6,6,8,8)]
   208       5.628534       5.628534       5.628534    8[50-(6,6,8,8),50-(6,6,8,8),50-(6,6,8,8)]
   209       2.881864       2.881864       2.881864    8[6-(6,8),50-(6,6,8,8)]
   210        3.65757        3.65757        3.65757    8[6-(6,8)]
   211       3.772246       3.772246       3.772246    8[6-(6,8),50-(6,6,8,8)]
   212       3.118675       3.118675       3.118675    8[6-(6,8),50-(6,6,8,8)]
   213        2.52074        2.52074        2.52074    8[50-(6,6,8,8),50-(6,6,8,8),50-(6,6,8,8)]
   214       3.333741       3.333741       3.333741    8[6-(6,8),50-(6,6,8,8)]
   215       2.558035       2.558035       2.558035    8[6-(6,8)]
   216       2.443354       2.443354       2.443354    8[6-(6,8),50-(6,6,8,8)]
   217       3.096923       3.096923       3.096923    8[6-(6,8),50-(6,6,8,8)]
   218       0.587064       0.587064       0.587064    8[50-(6,6,8,8),50-(6,6,8,8),50-(6,6,8,8)]
   219       9.549335       9.549335       9.549335    8[6-(6,8),50-(6,6,8,8)]
   220       8.773626       8.773626       8.773626    8[6-(6,8)]
   221       8.658949       8.658949       8.658949    8[6-(6,8),50-(6,6,8,8)]
   222        9.31252        9.31252        9.31252    8[6-(6,8),50-(6,6,8,8)]
   223       3.694866       3.694866       3.694866    8[50-(6,6,8,8),50-(6,6,8,8),50-(6,6,8,8)]
   224       6.441536       6.441536       6.441536    8[6-(6,8),50-(6,6,8,8)]
   225        5.66583        5.66583        5.66583    8[6-(6,8)]
   226       5.551154       5.551154       5.551154    8[6-(6,8),50-(6,6,8,8)]
   227       6.204725       6.204725       6.204725    8[6-(6,8),50-(6,6,8,8)]
   228        6.80266        6.80266        6.80266    8[50-(6,6,8,8),50-(6,6,8,8),50-(6,6,8,8)]
