# Supplementary material for: A collection of forcefield precursors for metal–organic frameworks
Source: RSC Adv. 2019 Nov 13;9(63):36492–507. doi: 10.1039/c9ra07327b (PMC9075174; doi:10.1039/c9ra07327b)
Supplement: RA-009-C9RA07327B-s1018 [file RA-009-C9RA07327B-s1018.txt]

HOZTOG_clean

26.293400    0.000000    0.000000
-8.764371    24.789689    0.000000
-8.764371    -12.394642    21.468617

     1       2.368735       2.368735       2.368735    29[7-(6,6),16-(29,29,74),16-(29,29,74),53-(0)]
     2      13.249279      13.249279      13.249279    29[7-(6,6),16-(29,29,74),16-(29,29,74),53-(0)]
     3      17.660284      17.660284      17.660284    29[7-(6,6),16-(29,29,74),16-(29,29,74),53-(0)]
     4        1.77976        1.77976        1.77976    29[7-(6,6),16-(29,29,74),16-(29,29,74),53-(0)]
     5        11.1333        11.1333        11.1333    29[7-(6,6),16-(29,29,74),16-(29,29,74),53-(0)]
     6       4.484889       4.484889       4.484889    29[7-(6,6),16-(29,29,74),16-(29,29,74),53-(0)]
     7       8.895863       8.895863       8.895863    29[7-(6,6),16-(29,29,74),16-(29,29,74),53-(0)]
     8      10.544293      10.544293      10.544293    29[7-(6,6),16-(29,29,74),16-(29,29,74),53-(0)]
     9      -6.395694      -6.395694      -6.395694    29[7-(6,6),16-(29,29,74),16-(29,29,74),53-(0)]
    10      -4.279548      -4.279548      -4.279548    29[7-(6,6),16-(29,29,74),16-(29,29,74),53-(0)]
    11       0.131415       0.131415       0.131415    29[7-(6,6),16-(29,29,74),16-(29,29,74),53-(0)]
    12      -6.984628      -6.984628      -6.984628    29[7-(6,6),16-(29,29,74),16-(29,29,74),53-(0)]
    13       6.751006       6.751006       6.751006    29[7-(6,6),16-(29,29,74),16-(29,29,74),53-(0)]
    14       8.867152       8.867152       8.867152    29[7-(6,6),16-(29,29,74),16-(29,29,74),53-(0)]
    15      13.278115      13.278115      13.278115    29[7-(6,6),16-(29,29,74),16-(29,29,74),53-(0)]
    16       6.162072       6.162072       6.162072    29[7-(6,6),16-(29,29,74),16-(29,29,74),53-(0)]
    17      15.515435      15.515435      15.515435    29[7-(6,6),16-(29,29,74),16-(29,29,74),53-(0)]
    18       0.102579       0.102579       0.102579    29[7-(6,6),16-(29,29,74),16-(29,29,74),53-(0)]
    19       4.513584       4.513584       4.513584    29[7-(6,6),16-(29,29,74),16-(29,29,74),53-(0)]
    20       14.92646       14.92646       14.92646    29[7-(6,6),16-(29,29,74),16-(29,29,74),53-(0)]
    21        -2.0134        -2.0134        -2.0134    29[7-(6,6),16-(29,29,74),16-(29,29,74),53-(0)]
    22      -8.661811      -8.661811      -8.661811    29[7-(6,6),16-(29,29,74),16-(29,29,74),53-(0)]
    23      -4.250837      -4.250837      -4.250837    29[7-(6,6),16-(29,29,74),16-(29,29,74),53-(0)]
    24      -2.602407      -2.602407      -2.602407    29[7-(6,6),16-(29,29,74),16-(29,29,74),53-(0)]
    25       3.746314       3.746314       3.746314    29[7-(6,6),7-(6,6),16-(29,29,74),16-(29,29,74)]
    26      13.782715      13.782715      13.782715    29[7-(6,6),7-(6,6),16-(29,29,74),16-(29,29,74)]
    27       12.51089       12.51089       12.51089    29[7-(6,6),7-(6,6),16-(29,29,74),16-(29,29,74)]
    28       5.018282       5.018282       5.018282    29[7-(6,6),7-(6,6),16-(29,29,74),16-(29,29,74)]
    29      -5.018067      -5.018067      -5.018067    29[7-(6,6),7-(6,6),16-(29,29,74),16-(29,29,74)]
    30      -3.746161      -3.746161      -3.746161    29[7-(6,6),7-(6,6),16-(29,29,74),16-(29,29,74)]
    31       8.128633       8.128633       8.128633    29[7-(6,6),7-(6,6),16-(29,29,74),16-(29,29,74)]
    32       9.400539       9.400539       9.400539    29[7-(6,6),7-(6,6),16-(29,29,74),16-(29,29,74)]
    33      16.893014      16.893014      16.893014    29[7-(6,6),7-(6,6),16-(29,29,74),16-(29,29,74)]
    34       0.636015       0.636015       0.636015    29[7-(6,6),7-(6,6),16-(29,29,74),16-(29,29,74)]
    35       -0.63581       -0.63581       -0.63581    29[7-(6,6),7-(6,6),16-(29,29,74),16-(29,29,74)]
    36      -8.128418      -8.128418      -8.128418    29[7-(6,6),7-(6,6),16-(29,29,74),16-(29,29,74)]
    37       4.292907       4.292907       4.292907    1[6-(7,7)]
    38       0.440041       0.440041       0.440041    1[6-(6,7)]
    39       0.990467       0.990467       0.990467    1[6-(6,7)]
    40      -4.154234      -4.154234      -4.154234    1[6-(7,7)]
    41      -2.112119      -2.112119      -2.112119    1[6-(6,7)]
    42        -0.6432        -0.6432        -0.6432    1[6-(6,7)]
    43      13.407906      13.407906      13.407906    1[6-(7,7)]
    44       4.745189       4.745189       4.745189    1[6-(6,7)]
    45       4.818797       4.818797       4.818797    1[6-(6,7)]
    46      15.842734      15.842734      15.842734    1[6-(7,7)]
    47      12.005647      12.005647      12.005647    1[6-(6,7)]
    48      12.780443      12.780443      12.780443    1[6-(6,7)]
    49      18.778801      18.778801      18.778801    1[6-(7,7)]
    50      20.444044      20.444044      20.444044    1[6-(6,7)]
    51      22.102276      22.102276      22.102276    1[6-(6,7)]
    52      10.717246      10.717246      10.717246    1[6-(7,7)]
    53      12.457896      12.457896      12.457896    1[6-(6,7)]
    54      10.084478      10.084478      10.084478    1[6-(6,7)]
    55      -1.421556      -1.421556      -1.421556    1[6-(7,7)]
    56       0.664413       0.664413       0.664413    1[6-(6,7)]
    57      -1.617852      -1.617852      -1.617852    1[6-(6,7)]
    58       3.887941       3.887941       3.887941    1[6-(7,7)]
    59      -4.822107      -4.822107      -4.822107    1[6-(6,7)]
    60      -4.692406      -4.692406      -4.692406    1[6-(6,7)]
    61      13.057444      13.057444      13.057444    1[6-(7,7)]
    62       9.204594       9.204594       9.204594    1[6-(6,7)]
    63       9.755001       9.755001       9.755001    1[6-(6,7)]
    64      13.374697      13.374697      13.374697    1[6-(7,7)]
    65     -10.876556     -10.876556     -10.876556    1[6-(6,7)]
    66      -9.407642      -9.407642      -9.407642    1[6-(6,7)]
    67        4.64351        4.64351        4.64351    1[6-(7,7)]
    68       13.50958       13.50958       13.50958    1[6-(6,7)]
    69      13.583197      13.583197      13.583197    1[6-(6,7)]
    70        7.07827        7.07827        7.07827    1[6-(7,7)]
    71        3.24118        3.24118        3.24118    1[6-(6,7)]
    72       4.015945       4.015945       4.015945    1[6-(6,7)]
    73      10.014407      10.014407      10.014407    1[6-(7,7)]
    74      11.679634      11.679634      11.679634    1[6-(6,7)]
    75      13.337886      13.337886      13.337886    1[6-(6,7)]
    76        1.95283        1.95283        1.95283    1[6-(7,7)]
    77       3.693447       3.693447       3.693447    1[6-(6,7)]
    78       1.320035       1.320035       1.320035    1[6-(6,7)]
    79       7.342983       7.342983       7.342983    1[6-(7,7)]
    80       9.428907       9.428907       9.428907    1[6-(6,7)]
    81       7.146633       7.146633       7.146633    1[6-(6,7)]
    82     -13.640851     -13.640851     -13.640851    1[6-(7,7)]
    83     -13.586526     -13.586526     -13.586526    1[6-(6,7)]
    84     -13.456793     -13.456793     -13.456793    1[6-(6,7)]
    85      -4.471557      -4.471557      -4.471557    1[6-(7,7)]
    86       17.96898       17.96898       17.96898    1[6-(6,7)]
    87      18.519374      18.519374      18.519374    1[6-(6,7)]
    88       4.610153       4.610153       4.610153    1[6-(7,7)]
    89       6.652254       6.652254       6.652254    1[6-(6,7)]
    90       8.121194       8.121194       8.121194    1[6-(6,7)]
    91      -4.120886      -4.120886      -4.120886    1[6-(7,7)]
    92      -4.019235      -4.019235      -4.019235    1[6-(6,7)]
    93      -3.945595      -3.945595      -3.945595    1[6-(6,7)]
    94      -1.686167      -1.686167      -1.686167    1[6-(7,7)]
    95      -5.523241      -5.523241      -5.523241    1[6-(6,7)]
    96      -4.748465      -4.748465      -4.748465    1[6-(6,7)]
    97       1.249918       1.249918       1.249918    1[6-(7,7)]
    98       2.915194       2.915194       2.915194    1[6-(6,7)]
    99       4.573422       4.573422       4.573422    1[6-(6,7)]
   100      -6.811619      -6.811619      -6.811619    1[6-(7,7)]
   101      -5.071018      -5.071018      -5.071018    1[6-(6,7)]
   102      -7.444441      -7.444441      -7.444441    1[6-(6,7)]
   103      -10.18593      -10.18593      -10.18593    1[6-(7,7)]
   104      -8.099993      -8.099993      -8.099993    1[6-(6,7)]
   105     -10.382255     -10.382255     -10.382255    1[6-(6,7)]
   106       -4.87645       -4.87645       -4.87645    1[6-(7,7)]
   107       3.942292       3.942292       3.942292    1[6-(6,7)]
   108       4.071999       4.071999       4.071999    1[6-(6,7)]
   109       8.675143       8.675143       8.675143    1[6-(7,7)]
   110        4.82228        4.82228        4.82228    1[6-(6,7)]
   111       5.372674       5.372674       5.372674    1[6-(6,7)]
   112      17.756853      17.756853      17.756853    1[6-(7,7)]
   113      19.798954      19.798954      19.798954    1[6-(6,7)]
   114      21.267894      21.267894      21.267894    1[6-(6,7)]
   115       9.025814       9.025814       9.025814    1[6-(7,7)]
   116       9.127465       9.127465       9.127465    1[6-(6,7)]
   117       9.201105       9.201105       9.201105    1[6-(6,7)]
   118      11.460533      11.460533      11.460533    1[6-(7,7)]
   119       7.623459       7.623459       7.623459    1[6-(6,7)]
   120       8.398235       8.398235       8.398235    1[6-(6,7)]
   121      14.396618      14.396618      14.396618    1[6-(7,7)]
   122     -10.231506     -10.231506     -10.231506    1[6-(6,7)]
   123      -8.573278      -8.573278      -8.573278    1[6-(6,7)]
   124       6.335081       6.335081       6.335081    1[6-(7,7)]
   125       8.075682       8.075682       8.075682    1[6-(6,7)]
   126       5.702259       5.702259       5.702259    1[6-(6,7)]
   127        2.96077        2.96077        2.96077    1[6-(7,7)]
   128       5.046707       5.046707       5.046707    1[6-(6,7)]
   129       2.764445       2.764445       2.764445    1[6-(6,7)]
   130        8.27025        8.27025        8.27025    1[6-(7,7)]
   131      17.088992      17.088992      17.088992    1[6-(6,7)]
   132      17.218699      17.218699      17.218699    1[6-(6,7)]
   133      17.439607      17.439607      17.439607    1[6-(7,7)]
   134      13.586741      13.586741      13.586741    1[6-(6,7)]
   135      14.137167      14.137167      14.137167    1[6-(6,7)]
   136       8.992466       8.992466       8.992466    1[6-(7,7)]
   137      11.034581      11.034581      11.034581    1[6-(6,7)]
   138        12.5035        12.5035        12.5035    1[6-(6,7)]
   139       0.261206       0.261206       0.261206    1[6-(7,7)]
   140      -8.401511      -8.401511      -8.401511    1[6-(6,7)]
   141      -8.327903      -8.327903      -8.327903    1[6-(6,7)]
   142       2.696034       2.696034       2.696034    1[6-(7,7)]
   143      -1.141053      -1.141053      -1.141053    1[6-(6,7)]
   144      -0.366257      -0.366257      -0.366257    1[6-(6,7)]
   145       5.632101       5.632101       5.632101    1[6-(7,7)]
   146       7.297344       7.297344       7.297344    1[6-(6,7)]
   147       8.955576       8.955576       8.955576    1[6-(6,7)]
   148      -2.429454      -2.429454      -2.429454    1[6-(7,7)]
   149      -0.688804      -0.688804      -0.688804    1[6-(6,7)]
   150      -3.062222      -3.062222      -3.062222    1[6-(6,7)]
   151      11.725144      11.725144      11.725144    1[6-(7,7)]
   152      13.811113      13.811113      13.811113    1[6-(6,7)]
   153      11.528848      11.528848      11.528848    1[6-(6,7)]
   154      17.034641      17.034641      17.034641    1[6-(7,7)]
   155       8.324593       8.324593       8.324593    1[6-(6,7)]
   156       8.454294       8.454294       8.454294    1[6-(6,7)]
   157      -0.089256      -0.089256      -0.089256    1[6-(7,7)]
   158      -3.942106      -3.942106      -3.942106    1[6-(6,7)]
   159      -3.391699      -3.391699      -3.391699    1[6-(6,7)]
   160       0.227997       0.227997       0.227997    1[6-(7,7)]
   161       2.270144       2.270144       2.270144    1[6-(6,7)]
   162       3.739058       3.739058       3.739058    1[6-(6,7)]
   163       -8.50319       -8.50319       -8.50319    1[6-(7,7)]
   164        0.36288        0.36288        0.36288    1[6-(6,7)]
   165       0.436497       0.436497       0.436497    1[6-(6,7)]
   166       -6.06843       -6.06843       -6.06843    1[6-(7,7)]
   167       16.38788       16.38788       16.38788    1[6-(6,7)]
   168      17.162645      17.162645      17.162645    1[6-(6,7)]
   169      -3.132293      -3.132293      -3.132293    1[6-(7,7)]
   170      -1.467066      -1.467066      -1.467066    1[6-(6,7)]
   171       0.191186       0.191186       0.191186    1[6-(6,7)]
   172       15.09953       15.09953       15.09953    1[6-(7,7)]
   173      16.840147      16.840147      16.840147    1[6-(6,7)]
   174      14.466735      14.466735      14.466735    1[6-(6,7)]
   175      -5.803717      -5.803717      -5.803717    1[6-(7,7)]
   176      -3.717793      -3.717793      -3.717793    1[6-(6,7)]
   177      -6.000067      -6.000067      -6.000067    1[6-(6,7)]
   178      -0.494151      -0.494151      -0.494151    1[6-(7,7)]
   179      -0.439826      -0.439826      -0.439826    1[6-(6,7)]
   180      -0.310093      -0.310093      -0.310093    1[6-(6,7)]
   181       2.191164       2.191164       2.191164    74[16-(29,29,29),16-(29,29,29),16-(29,29,29),16-(29,29,29)]
   182      15.337864      15.337864      15.337864    74[16-(29,29,29),16-(29,29,29),16-(29,29,29),16-(29,29,29)]
   183      10.955715      10.955715      10.955715    74[16-(29,29,29),16-(29,29,29),16-(29,29,29),16-(29,29,29)]
   184       6.573458       6.573458       6.573458    74[16-(29,29,29),16-(29,29,29),16-(29,29,29),16-(29,29,29)]
   185      -6.573242      -6.573242      -6.573242    74[16-(29,29,29),16-(29,29,29),16-(29,29,29),16-(29,29,29)]
   186      -2.190985      -2.190985      -2.190985    74[16-(29,29,29),16-(29,29,29),16-(29,29,29),16-(29,29,29)]
   187        3.43399        3.43399        3.43399    6[1-(0),7-(6,29),7-(6,6)]
   188       1.256893       1.256893       1.256893    6[1-(0),6-(1,7),7-(6,29)]
   189       1.568918       1.568918       1.568918    6[1-(0),6-(1,7),7-(6,6)]
   190       3.646107       3.646107       3.646107    6[7-(6),7-(6),7-(6,6)]
   191      -3.486384      -3.486384      -3.486384    6[1-(0),7-(6,29),7-(6,6)]
   192      -2.326147      -2.326147      -2.326147    6[1-(0),6-(1,7),7-(6,29)]
   193      -1.500362      -1.500362      -1.500362    6[1-(0),6-(1,7),7-(6,6)]
   194      -1.794847      -1.794847      -1.794847    6[7-(6),7-(6),7-(6,6)]
   195      13.439453      13.439453      13.439453    6[1-(0),7-(6,29),7-(6,6)]
   196       4.734673       4.734673       4.734673    6[1-(0),6-(1,7),7-(6,29)]
   197       4.773229       4.773229       4.773229    6[1-(0),6-(1,7),7-(6,6)]
   198       4.697854       4.697854       4.697854    6[7-(6),7-(6),7-(6,6)]
   199      15.013617      15.013617      15.013617    6[1-(0),7-(6,29),7-(6,6)]
   200      12.847214      12.847214      12.847214    6[1-(0),6-(1,7),7-(6,29)]
   201      13.280013      13.280013      13.280013    6[1-(0),6-(1,7),7-(6,6)]
   202      15.495679      15.495679      15.495679    6[7-(6),7-(6),7-(6,6)]
   203      19.381794      19.381794      19.381794    6[1-(0),7-(6,29),7-(6,6)]
   204      20.317836      20.317836      20.317836    6[1-(0),6-(1,7),7-(6,29)]
   205      21.253878      21.253878      21.253878    6[1-(0),6-(1,7),7-(6,6)]
   206      21.252126      21.252126      21.252126    6[7-(6),7-(6),7-(6,6)]
   207      10.852225      10.852225      10.852225    6[1-(0),7-(6,29),7-(6,6)]
   208       11.83053       11.83053       11.83053    6[1-(0),6-(1,7),7-(6,29)]
   209      10.489392      10.489392      10.489392    6[1-(0),6-(1,7),7-(6,6)]
   210       8.659358       8.659358       8.659358    6[7-(6),7-(6),7-(6,6)]
   211      -1.197179      -1.197179      -1.197179    6[1-(0),7-(6,29),7-(6,6)]
   212      -0.015715      -0.015715      -0.015715    6[1-(0),6-(1,7),7-(6,29)]
   213      -1.302337      -1.302337      -1.302337    6[1-(0),6-(1,7),7-(6,6)]
   214        -3.3024        -3.3024        -3.3024    6[7-(6),7-(6),7-(6,6)]
   215       3.914229       3.914229       3.914229    6[1-(0),7-(6,29),7-(6,6)]
   216      -4.822281      -4.822281      -4.822281    6[1-(0),6-(1,7),7-(6,29)]
   217      -4.739727      -4.739727      -4.739727    6[1-(0),6-(1,7),7-(6,6)]
   218      -4.830874      -4.830874      -4.830874    6[7-(6),7-(6),7-(6,6)]
   219      12.198528      12.198528      12.198528    6[1-(0),7-(6,29),7-(6,6)]
   220       10.02144       10.02144       10.02144    6[1-(0),6-(1,7),7-(6,29)]
   221      10.333454      10.333454      10.333454    6[1-(0),6-(1,7),7-(6,6)]
   222      12.410628      12.410628      12.410628    6[7-(6),7-(6),7-(6,6)]
   223      14.042554      14.042554      14.042554    6[1-(0),7-(6,29),7-(6,6)]
   224     -11.090591     -11.090591     -11.090591    6[1-(0),6-(1,7),7-(6,29)]
   225     -10.264809     -10.264809     -10.264809    6[1-(0),6-(1,7),7-(6,6)]
   226     -10.559312     -10.559312     -10.559312    6[7-(6),7-(6),7-(6,6)]
   227       4.675069       4.675069       4.675069    6[1-(0),7-(6,29),7-(6,6)]
   228      13.499056      13.499056      13.499056    6[1-(0),6-(1,7),7-(6,29)]
   229      13.537617      13.537617      13.537617    6[1-(0),6-(1,7),7-(6,6)]
   230      13.462226      13.462226      13.462226    6[7-(6),7-(6),7-(6,6)]
   231       6.249148       6.249148       6.249148    6[1-(0),7-(6,29),7-(6,6)]
   232       4.082744       4.082744       4.082744    6[1-(0),6-(1,7),7-(6,29)]
   233       4.515525       4.515525       4.515525    6[1-(0),6-(1,7),7-(6,6)]
   234       6.731178       6.731178       6.731178    6[7-(6),7-(6),7-(6,6)]
   235      10.617399      10.617399      10.617399    6[1-(0),7-(6,29),7-(6,6)]
   236      11.553432      11.553432      11.553432    6[1-(0),6-(1,7),7-(6,29)]
   237      12.489485      12.489485      12.489485    6[1-(0),6-(1,7),7-(6,6)]
   238      12.487749      12.487749      12.487749    6[7-(6),7-(6),7-(6,6)]
   239       2.087802       2.087802       2.087802    6[1-(0),7-(6,29),7-(6,6)]
   240       3.066089       3.066089       3.066089    6[1-(0),6-(1,7),7-(6,29)]
   241       1.724953       1.724953       1.724953    6[1-(0),6-(1,7),7-(6,6)]
   242      -0.105062      -0.105062      -0.105062    6[7-(6),7-(6),7-(6,6)]
   243       7.567348       7.567348       7.567348    6[1-(0),7-(6,29),7-(6,6)]
   244       8.748787       8.748787       8.748787    6[1-(0),6-(1,7),7-(6,29)]
   245        7.46216        7.46216        7.46216    6[1-(0),6-(1,7),7-(6,6)]
   246       5.462114       5.462114       5.462114    6[7-(6),7-(6),7-(6,6)]
   247     -13.614559     -13.614559     -13.614559    6[1-(0),7-(6,29),7-(6,6)]
   248     -13.586696     -13.586696     -13.586696    6[1-(0),6-(1,7),7-(6,29)]
   249     -13.504124     -13.504124     -13.504124    6[1-(0),6-(1,7),7-(6,6)]
   250     -13.595259     -13.595259     -13.595259    6[7-(6),7-(6),7-(6,6)]
   251      -5.330477      -5.330477      -5.330477    6[1-(0),7-(6,29),7-(6,6)]
   252      18.785827      18.785827      18.785827    6[1-(0),6-(1,7),7-(6,29)]
   253      19.097834      19.097834      19.097834    6[1-(0),6-(1,7),7-(6,6)]
   254      21.175007      21.175007      21.175007    6[7-(6),7-(6),7-(6,6)]
   255       5.278002       5.278002       5.278002    6[1-(0),7-(6,29),7-(6,6)]
   256       6.438231       6.438231       6.438231    6[1-(0),6-(1,7),7-(6,29)]
   257       7.264028       7.264028       7.264028    6[1-(0),6-(1,7),7-(6,6)]
   258       6.969557       6.969557       6.969557    6[7-(6),7-(6),7-(6,6)]
   259      -4.089336      -4.089336      -4.089336    6[1-(0),7-(6,29),7-(6,6)]
   260      -4.029747      -4.029747      -4.029747    6[1-(0),6-(1,7),7-(6,29)]
   261      -3.991173      -3.991173      -3.991173    6[1-(0),6-(1,7),7-(6,6)]
   262      -4.066531      -4.066531      -4.066531    6[7-(6),7-(6),7-(6,6)]
   263      -2.515284      -2.515284      -2.515284    6[1-(0),7-(6,29),7-(6,6)]
   264      -4.681679      -4.681679      -4.681679    6[1-(0),6-(1,7),7-(6,29)]
   265      -4.248891      -4.248891      -4.248891    6[1-(0),6-(1,7),7-(6,6)]
   266      -2.033239      -2.033239      -2.033239    6[7-(6),7-(6),7-(6,6)]
   267       1.852919       1.852919       1.852919    6[1-(0),7-(6,29),7-(6,6)]
   268       2.788979       2.788979       2.788979    6[1-(0),6-(1,7),7-(6,29)]
   269       3.725019       3.725019       3.725019    6[1-(0),6-(1,7),7-(6,6)]
   270       3.723249       3.723249       3.723249    6[7-(6),7-(6),7-(6,6)]
   271      -6.676652      -6.676652      -6.676652    6[1-(0),7-(6,29),7-(6,6)]
   272      -5.698375      -5.698375      -5.698375    6[1-(0),6-(1,7),7-(6,29)]
   273      -7.039516      -7.039516      -7.039516    6[1-(0),6-(1,7),7-(6,6)]
   274       -8.86953       -8.86953       -8.86953    6[7-(6),7-(6),7-(6,6)]
   275       -9.96156       -9.96156       -9.96156    6[1-(0),7-(6,29),7-(6,6)]
   276      -8.780114      -8.780114      -8.780114    6[1-(0),6-(1,7),7-(6,29)]
   277     -10.066735     -10.066735     -10.066735    6[1-(0),6-(1,7),7-(6,6)]
   278      -12.06678      -12.06678      -12.06678    6[7-(6),7-(6),7-(6,6)]
   279       -4.85015       -4.85015       -4.85015    6[1-(0),7-(6,29),7-(6,6)]
   280       3.942109       3.942109       3.942109    6[1-(0),6-(1,7),7-(6,29)]
   281       4.024667       4.024667       4.024667    6[1-(0),6-(1,7),7-(6,6)]
   282       3.933499       3.933499       3.933499    6[7-(6),7-(6),7-(6,6)]
   283       7.816223       7.816223       7.816223    6[1-(0),7-(6,29),7-(6,6)]
   284       5.639127       5.639127       5.639127    6[1-(0),6-(1,7),7-(6,29)]
   285       5.951134       5.951134       5.951134    6[1-(0),6-(1,7),7-(6,6)]
   286       8.028307       8.028307       8.028307    6[7-(6),7-(6),7-(6,6)]
   287      18.424702      18.424702      18.424702    6[1-(0),7-(6,29),7-(6,6)]
   288      19.584931      19.584931      19.584931    6[1-(0),6-(1,7),7-(6,29)]
   289      20.410728      20.410728      20.410728    6[1-(0),6-(1,7),7-(6,6)]
   290      20.116257      20.116257      20.116257    6[7-(6),7-(6),7-(6,6)]
   291       9.057364       9.057364       9.057364    6[1-(0),7-(6,29),7-(6,6)]
   292       9.116953       9.116953       9.116953    6[1-(0),6-(1,7),7-(6,29)]
   293       9.155527       9.155527       9.155527    6[1-(0),6-(1,7),7-(6,6)]
   294       9.080169       9.080169       9.080169    6[7-(6),7-(6),7-(6,6)]
   295      10.631416      10.631416      10.631416    6[1-(0),7-(6,29),7-(6,6)]
   296       8.465021       8.465021       8.465021    6[1-(0),6-(1,7),7-(6,29)]
   297       8.897809       8.897809       8.897809    6[1-(0),6-(1,7),7-(6,6)]
   298      11.113461      11.113461      11.113461    6[7-(6),7-(6),7-(6,6)]
   299      14.999619      14.999619      14.999619    6[1-(0),7-(6,29),7-(6,6)]
   300     -10.357721     -10.357721     -10.357721    6[1-(0),6-(1,7),7-(6,29)]
   301      -9.421681      -9.421681      -9.421681    6[1-(0),6-(1,7),7-(6,6)]
   302      -9.423451      -9.423451      -9.423451    6[7-(6),7-(6),7-(6,6)]
   303       6.470048       6.470048       6.470048    6[1-(0),7-(6,29),7-(6,6)]
   304       7.448325       7.448325       7.448325    6[1-(0),6-(1,7),7-(6,29)]
   305       6.107184       6.107184       6.107184    6[1-(0),6-(1,7),7-(6,6)]
   306        4.27717        4.27717        4.27717    6[7-(6),7-(6),7-(6,6)]
   307        3.18514        3.18514        3.18514    6[1-(0),7-(6,29),7-(6,6)]
   308       4.366586       4.366586       4.366586    6[1-(0),6-(1,7),7-(6,29)]
   309       3.079965       3.079965       3.079965    6[1-(0),6-(1,7),7-(6,6)]
   310        1.07992        1.07992        1.07992    6[7-(6),7-(6),7-(6,6)]
   311        8.29655        8.29655        8.29655    6[1-(0),7-(6,29),7-(6,6)]
   312      17.088809      17.088809      17.088809    6[1-(0),6-(1,7),7-(6,29)]
   313      17.171367      17.171367      17.171367    6[1-(0),6-(1,7),7-(6,6)]
   314      17.080199      17.080199      17.080199    6[7-(6),7-(6),7-(6,6)]
   315       16.58069       16.58069       16.58069    6[1-(0),7-(6,29),7-(6,6)]
   316      14.403593      14.403593      14.403593    6[1-(0),6-(1,7),7-(6,29)]
   317      14.715618      14.715618      14.715618    6[1-(0),6-(1,7),7-(6,6)]
   318      16.792807      16.792807      16.792807    6[7-(6),7-(6),7-(6,6)]
   319       9.660316       9.660316       9.660316    6[1-(0),7-(6,29),7-(6,6)]
   320      10.820553      10.820553      10.820553    6[1-(0),6-(1,7),7-(6,29)]
   321      11.646338      11.646338      11.646338    6[1-(0),6-(1,7),7-(6,6)]
   322      11.351853      11.351853      11.351853    6[7-(6),7-(6),7-(6,6)]
   323       0.292753       0.292753       0.292753    6[1-(0),7-(6,29),7-(6,6)]
   324      -8.412027      -8.412027      -8.412027    6[1-(0),6-(1,7),7-(6,29)]
   325      -8.373471      -8.373471      -8.373471    6[1-(0),6-(1,7),7-(6,6)]
   326      -8.448846      -8.448846      -8.448846    6[7-(6),7-(6),7-(6,6)]
   327       1.866917       1.866917       1.866917    6[1-(0),7-(6,29),7-(6,6)]
   328      -0.299486      -0.299486      -0.299486    6[1-(0),6-(1,7),7-(6,29)]
   329       0.133313       0.133313       0.133313    6[1-(0),6-(1,7),7-(6,6)]
   330       2.348979       2.348979       2.348979    6[7-(6),7-(6),7-(6,6)]
   331       6.235094       6.235094       6.235094    6[1-(0),7-(6,29),7-(6,6)]
   332       7.171136       7.171136       7.171136    6[1-(0),6-(1,7),7-(6,29)]
   333       8.107178       8.107178       8.107178    6[1-(0),6-(1,7),7-(6,6)]
   334       8.105426       8.105426       8.105426    6[7-(6),7-(6),7-(6,6)]
   335      -2.294475      -2.294475      -2.294475    6[1-(0),7-(6,29),7-(6,6)]
   336       -1.31617       -1.31617       -1.31617    6[1-(0),6-(1,7),7-(6,29)]
   337      -2.657308      -2.657308      -2.657308    6[1-(0),6-(1,7),7-(6,6)]
   338      -4.487342      -4.487342      -4.487342    6[7-(6),7-(6),7-(6,6)]
   339      11.949521      11.949521      11.949521    6[1-(0),7-(6,29),7-(6,6)]
   340      13.130985      13.130985      13.130985    6[1-(0),6-(1,7),7-(6,29)]
   341      11.844363      11.844363      11.844363    6[1-(0),6-(1,7),7-(6,6)]
   342         9.8443         9.8443         9.8443    6[7-(6),7-(6),7-(6,6)]
   343      17.060929      17.060929      17.060929    6[1-(0),7-(6,29),7-(6,6)]
   344       8.324419       8.324419       8.324419    6[1-(0),6-(1,7),7-(6,29)]
   345       8.406973       8.406973       8.406973    6[1-(0),6-(1,7),7-(6,6)]
   346       8.315826       8.315826       8.315826    6[7-(6),7-(6),7-(6,6)]
   347      -0.948172      -0.948172      -0.948172    6[1-(0),7-(6,29),7-(6,6)]
   348       -3.12526       -3.12526       -3.12526    6[1-(0),6-(1,7),7-(6,29)]
   349      -2.813246      -2.813246      -2.813246    6[1-(0),6-(1,7),7-(6,6)]
   350      -0.736072      -0.736072      -0.736072    6[7-(6),7-(6),7-(6,6)]
   351       0.895854       0.895854       0.895854    6[1-(0),7-(6,29),7-(6,6)]
   352       2.056109       2.056109       2.056109    6[1-(0),6-(1,7),7-(6,29)]
   353       2.881891       2.881891       2.881891    6[1-(0),6-(1,7),7-(6,6)]
   354       2.587388       2.587388       2.587388    6[7-(6),7-(6),7-(6,6)]
   355      -8.471631      -8.471631      -8.471631    6[1-(0),7-(6,29),7-(6,6)]
   356       0.352356       0.352356       0.352356    6[1-(0),6-(1,7),7-(6,29)]
   357       0.390917       0.390917       0.390917    6[1-(0),6-(1,7),7-(6,6)]
   358       0.315526       0.315526       0.315526    6[7-(6),7-(6),7-(6,6)]
   359      -6.897552      -6.897552      -6.897552    6[1-(0),7-(6,29),7-(6,6)]
   360      17.229444      17.229444      17.229444    6[1-(0),6-(1,7),7-(6,29)]
   361      17.662225      17.662225      17.662225    6[1-(0),6-(1,7),7-(6,6)]
   362      19.877878      19.877878      19.877878    6[7-(6),7-(6),7-(6,6)]
   363      -2.529301      -2.529301      -2.529301    6[1-(0),7-(6,29),7-(6,6)]
   364      -1.593268      -1.593268      -1.593268    6[1-(0),6-(1,7),7-(6,29)]
   365      -0.657215      -0.657215      -0.657215    6[1-(0),6-(1,7),7-(6,6)]
   366      -0.658951      -0.658951      -0.658951    6[7-(6),7-(6),7-(6,6)]
   367      15.234502      15.234502      15.234502    6[1-(0),7-(6,29),7-(6,6)]
   368      16.212789      16.212789      16.212789    6[1-(0),6-(1,7),7-(6,29)]
   369      14.871653      14.871653      14.871653    6[1-(0),6-(1,7),7-(6,6)]
   370      13.041638      13.041638      13.041638    6[7-(6),7-(6),7-(6,6)]
   371      -5.579352      -5.579352      -5.579352    6[1-(0),7-(6,29),7-(6,6)]
   372      -4.397913      -4.397913      -4.397913    6[1-(0),6-(1,7),7-(6,29)]
   373       -5.68454       -5.68454       -5.68454    6[1-(0),6-(1,7),7-(6,6)]
   374      -7.684586      -7.684586      -7.684586    6[7-(6),7-(6),7-(6,6)]
   375      -0.467859      -0.467859      -0.467859    6[1-(0),7-(6,29),7-(6,6)]
   376      -0.439996      -0.439996      -0.439996    6[1-(0),6-(1,7),7-(6,29)]
   377      -0.357424      -0.357424      -0.357424    6[1-(0),6-(1,7),7-(6,6)]
   378      -0.448559      -0.448559      -0.448559    6[7-(6),7-(6),7-(6,6)]
   379       4.072718       4.072718       4.072718    16[29-(7,16,53),29-(7,16,53),29-(7,7,16),74-(16,16,16)]
   380      13.591985      13.591985      13.591985    16[29-(7,16,53),29-(7,16,53),29-(7,7,16),74-(16,16,16)]
   381      15.589243      15.589243      15.589243    16[29-(7,16,53),29-(7,16,53),29-(7,7,16),74-(16,16,16)]
   382       1.804111       1.804111       1.804111    16[29-(7,16,53),29-(7,16,53),29-(7,7,16),74-(16,16,16)]
   383       12.83728       12.83728       12.83728    16[29-(7,16,53),29-(7,16,53),29-(7,7,16),74-(16,16,16)]
   384       4.827565       4.827565       4.827565    16[29-(7,16,53),29-(7,16,53),29-(7,7,16),74-(16,16,16)]
   385       6.824825       6.824825       6.824825    16[29-(7,16,53),29-(7,16,53),29-(7,7,16),74-(16,16,16)]
   386      10.568675      10.568675      10.568675    16[29-(7,16,53),29-(7,16,53),29-(7,7,16),74-(16,16,16)]
   387      -4.691694      -4.691694      -4.691694    16[29-(7,16,53),29-(7,16,53),29-(7,7,16),74-(16,16,16)]
   388      -3.936859      -3.936859      -3.936859    16[29-(7,16,53),29-(7,16,53),29-(7,7,16),74-(16,16,16)]
   389      -1.939636      -1.939636      -1.939636    16[29-(7,16,53),29-(7,16,53),29-(7,7,16),74-(16,16,16)]
   390      -6.960266      -6.960266      -6.960266    16[29-(7,16,53),29-(7,16,53),29-(7,7,16),74-(16,16,16)]
   391       8.455006       8.455006       8.455006    16[29-(7,16,53),29-(7,16,53),29-(7,7,16),74-(16,16,16)]
   392       9.209841       9.209841       9.209841    16[29-(7,16,53),29-(7,16,53),29-(7,7,16),74-(16,16,16)]
   393      11.207064      11.207064      11.207064    16[29-(7,16,53),29-(7,16,53),29-(7,7,16),74-(16,16,16)]
   394       6.186434       6.186434       6.186434    16[29-(7,16,53),29-(7,16,53),29-(7,7,16),74-(16,16,16)]
   395      17.219418      17.219418      17.219418    16[29-(7,16,53),29-(7,16,53),29-(7,7,16),74-(16,16,16)]
   396       0.445285       0.445285       0.445285    16[29-(7,16,53),29-(7,16,53),29-(7,7,16),74-(16,16,16)]
   397       2.442543       2.442543       2.442543    16[29-(7,16,53),29-(7,16,53),29-(7,7,16),74-(16,16,16)]
   398      14.950811      14.950811      14.950811    16[29-(7,16,53),29-(7,16,53),29-(7,7,16),74-(16,16,16)]
   399       -0.30942       -0.30942       -0.30942    16[29-(7,16,53),29-(7,16,53),29-(7,7,16),74-(16,16,16)]
   400      -8.319135      -8.319135      -8.319135    16[29-(7,16,53),29-(7,16,53),29-(7,7,16),74-(16,16,16)]
   401      -6.321875      -6.321875      -6.321875    16[29-(7,16,53),29-(7,16,53),29-(7,7,16),74-(16,16,16)]
   402      -2.578025      -2.578025      -2.578025    16[29-(7,16,53),29-(7,16,53),29-(7,7,16),74-(16,16,16)]
   403       2.143127       2.143127       2.143127    53[29-(7,16,16)]
   404      10.932477      10.932477      10.932477    53[29-(7,16,16)]
   405      18.757085      18.757085      18.757085    53[29-(7,16,16)]
   406       3.225369       3.225369       3.225369    53[29-(7,16,16)]
   407     -15.385678     -15.385678     -15.385678    53[29-(7,16,16)]
   408       2.168099       2.168099       2.168099    53[29-(7,16,16)]
   409       9.992634       9.992634       9.992634    53[29-(7,16,16)]
   410      11.989891      11.989891      11.989891    53[29-(7,16,16)]
   411        -6.6213        -6.6213        -6.6213    53[29-(7,16,16)]
   412      -6.596353      -6.596353      -6.596353    53[29-(7,16,16)]
   413         1.2282         1.2282         1.2282    53[29-(7,16,16)]
   414       3.225369       3.225369       3.225369    53[29-(7,16,16)]
   415         6.5254         6.5254         6.5254    53[29-(7,16,16)]
   416       6.550347       6.550347       6.550347    53[29-(7,16,16)]
   417        14.3749        14.3749        14.3749    53[29-(7,16,16)]
   418      16.372069      16.372069      16.372069    53[29-(7,16,16)]
   419      15.289827      15.289827      15.289827    53[29-(7,16,16)]
   420      -2.214223      -2.214223      -2.214223    53[29-(7,16,16)]
   421       5.610385       5.610385       5.610385    53[29-(7,16,16)]
   422      16.372069      16.372069      16.372069    53[29-(7,16,16)]
   423      -2.238978      -2.238978      -2.238978    53[29-(7,16,16)]
   424     -10.978601     -10.978601     -10.978601    53[29-(7,16,16)]
   425      -3.154066      -3.154066      -3.154066    53[29-(7,16,16)]
   426      -1.156809      -1.156809      -1.156809    53[29-(7,16,16)]
   427       2.387856       2.387856       2.387856    7[6-(1,6),6-(1,7),29-(16,16,53)]
   428       2.925134       2.925134       2.925134    7[6-(1,6),6-(1,7),6-(7,7)]
   429       4.862265       4.862265       4.862265    7[6-(7,7),6-(7,7)]
   430      -3.534763      -3.534763      -3.534763    7[6-(1,6),6-(1,7),29-(7,16,16)]
   431       -2.22115       -2.22115       -2.22115    7[6-(1,6),6-(1,7),6-(7,7)]
   432      -2.620457      -2.620457      -2.620457    7[6-(7,7),6-(7,7)]
   433      13.446817      13.446817      13.446817    7[6-(1,6),6-(1,7),29-(16,16,53)]
   434       4.725379       4.725379       4.725379    7[6-(1,6),6-(1,7),6-(7,7)]
   435      13.513066      13.513066      13.513066    7[6-(7,7),6-(7,7)]
   436      13.921908      13.921908      13.921908    7[6-(1,6),6-(1,7),29-(7,16,16)]
   437      14.613265      14.613265      14.613265    7[6-(1,6),6-(1,7),6-(7,7)]
   438      16.777044      16.777044      16.777044    7[6-(7,7),6-(7,7)]
   439      19.156723      19.156723      19.156723    7[6-(1,6),6-(1,7),29-(16,16,53)]
   440      20.686819      20.686819      20.686819    7[6-(1,6),6-(1,7),6-(7,7)]
   441      20.408986      20.408986      20.408986    7[6-(7,7),6-(7,7)]
   442      12.047354      12.047354      12.047354    7[6-(1,6),6-(1,7),29-(7,16,16)]
   443       9.880427       9.880427       9.880427    7[6-(1,6),6-(1,7),6-(7,7)]
   444       8.247419       8.247419       8.247419    7[6-(7,7),6-(7,7)]
   445       0.066662       0.066662       0.066662    7[6-(1,6),6-(1,7),29-(16,16,53)]
   446      -2.043645      -2.043645      -2.043645    7[6-(1,6),6-(1,7),6-(7,7)]
   447      -12.49063      -12.49063      -12.49063    7[6-(7,7),6-(7,7)]
   448      -4.905183      -4.905183      -4.905183    7[6-(1,6),6-(1,7),29-(7,16,16)]
   449      -4.743226      -4.743226      -4.743226    7[6-(1,6),6-(1,7),6-(7,7)]
   450       3.889681       3.889681       3.889681    7[6-(7,7),6-(7,7)]
   451      11.152404      11.152404      11.152404    7[6-(1,6),6-(1,7),29-(16,16,53)]
   452      11.689664      11.689664      11.689664    7[6-(1,6),6-(1,7),6-(7,7)]
   453     -12.666619     -12.666619     -12.666619    7[6-(7,7),6-(7,7)]
   454     -12.299217     -12.299217     -12.299217    7[6-(1,6),6-(1,7),29-(7,16,16)]
   455     -10.985608     -10.985608     -10.985608    7[6-(1,6),6-(1,7),6-(7,7)]
   456      14.908467      14.908467      14.908467    7[6-(7,7),6-(7,7)]
   457        4.68244        4.68244        4.68244    7[6-(1,6),6-(1,7),29-(16,16,53)]
   458      13.489752      13.489752      13.489752    7[6-(1,6),6-(1,7),6-(7,7)]
   459       4.748679       4.748679       4.748679    7[6-(7,7),6-(7,7)]
   460       5.157449       5.157449       5.157449    7[6-(1,6),6-(1,7),29-(7,16,16)]
   461       5.848778       5.848778       5.848778    7[6-(1,6),6-(1,7),6-(7,7)]
   462       8.012547       8.012547       8.012547    7[6-(7,7),6-(7,7)]
   463      10.392318      10.392318      10.392318    7[6-(1,6),6-(1,7),29-(16,16,53)]
   464      11.922432      11.922432      11.922432    7[6-(1,6),6-(1,7),6-(7,7)]
   465      11.644613      11.644613      11.644613    7[6-(7,7),6-(7,7)]
   466       3.282922       3.282922       3.282922    7[6-(1,6),6-(1,7),29-(7,16,16)]
   467       1.115999       1.115999       1.115999    7[6-(1,6),6-(1,7),6-(7,7)]
   468       -0.51699       -0.51699       -0.51699    7[6-(7,7),6-(7,7)]
   469       8.831183       8.831183       8.831183    7[6-(1,6),6-(1,7),29-(16,16,53)]
   470       6.720868       6.720868       6.720868    7[6-(1,6),6-(1,7),6-(7,7)]
   471       5.038272       5.038272       5.038272    7[6-(7,7),6-(7,7)]
   472     -13.669609     -13.669609     -13.669609    7[6-(1,6),6-(1,7),29-(7,16,16)]
   473     -13.507625     -13.507625     -13.507625    7[6-(1,6),6-(1,7),6-(7,7)]
   474     -13.639078     -13.639078     -13.639078    7[6-(7,7),6-(7,7)]
   475        -6.3766        -6.3766        -6.3766    7[6-(1,6),6-(1,7),29-(16,16,53)]
   476      20.454048      20.454048      20.454048    7[6-(1,6),6-(1,7),6-(7,7)]
   477      -3.902232      -3.902232      -3.902232    7[6-(7,7),6-(7,7)]
   478       5.229613       5.229613       5.229613    7[6-(1,6),6-(1,7),29-(7,16,16)]
   479       6.543245       6.543245       6.543245    7[6-(1,6),6-(1,7),6-(7,7)]
   480        6.14395        6.14395        6.14395    7[6-(7,7),6-(7,7)]
   481      -4.081984      -4.081984      -4.081984    7[6-(1,6),6-(1,7),29-(16,16,53)]
   482      -4.039021      -4.039021      -4.039021    7[6-(1,6),6-(1,7),6-(7,7)]
   483      -4.015694      -4.015694      -4.015694    7[6-(7,7),6-(7,7)]
   484      -3.606982      -3.606982      -3.606982    7[6-(1,6),6-(1,7),29-(7,16,16)]
   485      -2.915644      -2.915644      -2.915644    7[6-(1,6),6-(1,7),6-(7,7)]
   486      -0.751878      -0.751878      -0.751878    7[6-(7,7),6-(7,7)]
   487       1.627856       1.627856       1.627856    7[6-(1,6),6-(1,7),29-(16,16,53)]
   488       3.157948       3.157948       3.157948    7[6-(1,6),6-(1,7),6-(7,7)]
   489         2.8801         2.8801         2.8801    7[6-(7,7),6-(7,7)]
   490      -5.481532      -5.481532      -5.481532    7[6-(1,6),6-(1,7),29-(7,16,16)]
   491      -7.648464      -7.648464      -7.648464    7[6-(1,6),6-(1,7),6-(7,7)]
   492      -9.281452      -9.281452      -9.281452    7[6-(7,7),6-(7,7)]
   493      -8.697728      -8.697728      -8.697728    7[6-(1,6),6-(1,7),29-(16,16,53)]
   494     -10.808031     -10.808031     -10.808031    7[6-(1,6),6-(1,7),6-(7,7)]
   495      -3.726258      -3.726258      -3.726258    7[6-(7,7),6-(7,7)]
   496       3.859189       3.859189       3.859189    7[6-(1,6),6-(1,7),29-(7,16,16)]
   497        4.02115        4.02115        4.02115    7[6-(1,6),6-(1,7),6-(7,7)]
   498      -4.874705      -4.874705      -4.874705    7[6-(7,7),6-(7,7)]
   499         6.7701         6.7701         6.7701    7[6-(1,6),6-(1,7),29-(16,16,53)]
   500       7.307348       7.307348       7.307348    7[6-(1,6),6-(1,7),6-(7,7)]
   501       9.244468       9.244468       9.244468    7[6-(7,7),6-(7,7)]
   502      18.376313      18.376313      18.376313    7[6-(1,6),6-(1,7),29-(7,16,16)]
   503      19.689945      19.689945      19.689945    7[6-(1,6),6-(1,7),6-(7,7)]
   504       19.29065       19.29065       19.29065    7[6-(7,7),6-(7,7)]
   505       9.064716       9.064716       9.064716    7[6-(1,6),6-(1,7),29-(16,16,53)]
   506       9.107679       9.107679       9.107679    7[6-(1,6),6-(1,7),6-(7,7)]
   507       9.131006       9.131006       9.131006    7[6-(7,7),6-(7,7)]
   508       9.539718       9.539718       9.539718    7[6-(1,6),6-(1,7),29-(7,16,16)]
   509      10.231056      10.231056      10.231056    7[6-(1,6),6-(1,7),6-(7,7)]
   510      12.394822      12.394822      12.394822    7[6-(7,7),6-(7,7)]
   511      14.774556      14.774556      14.774556    7[6-(1,6),6-(1,7),29-(16,16,53)]
   512      -9.988752      -9.988752      -9.988752    7[6-(1,6),6-(1,7),6-(7,7)]
   513        16.0268        16.0268        16.0268    7[6-(7,7),6-(7,7)]
   514       7.665168       7.665168       7.665168    7[6-(1,6),6-(1,7),29-(7,16,16)]
   515       5.498236       5.498236       5.498236    7[6-(1,6),6-(1,7),6-(7,7)]
   516       3.865248       3.865248       3.865248    7[6-(7,7),6-(7,7)]
   517       4.448972       4.448972       4.448972    7[6-(1,6),6-(1,7),29-(16,16,53)]
   518       2.338669       2.338669       2.338669    7[6-(1,6),6-(1,7),6-(7,7)]
   519       9.420442       9.420442       9.420442    7[6-(7,7),6-(7,7)]
   520      17.005889      17.005889      17.005889    7[6-(1,6),6-(1,7),29-(7,16,16)]
   521       17.16785       17.16785       17.16785    7[6-(1,6),6-(1,7),6-(7,7)]
   522       8.271995       8.271995       8.271995    7[6-(7,7),6-(7,7)]
   523      15.534556      15.534556      15.534556    7[6-(1,6),6-(1,7),29-(16,16,53)]
   524      16.071834      16.071834      16.071834    7[6-(1,6),6-(1,7),6-(7,7)]
   525      18.008965      18.008965      18.008965    7[6-(7,7),6-(7,7)]
   526       9.611937       9.611937       9.611937    7[6-(1,6),6-(1,7),29-(7,16,16)]
   527       10.92555       10.92555       10.92555    7[6-(1,6),6-(1,7),6-(7,7)]
   528      10.526243      10.526243      10.526243    7[6-(7,7),6-(7,7)]
   529       0.300117       0.300117       0.300117    7[6-(1,6),6-(1,7),29-(16,16,53)]
   530      -8.421321      -8.421321      -8.421321    7[6-(1,6),6-(1,7),6-(7,7)]
   531       0.366366       0.366366       0.366366    7[6-(7,7),6-(7,7)]
   532       0.775208       0.775208       0.775208    7[6-(1,6),6-(1,7),29-(7,16,16)]
   533       1.466565       1.466565       1.466565    7[6-(1,6),6-(1,7),6-(7,7)]
   534       3.630344       3.630344       3.630344    7[6-(7,7),6-(7,7)]
   535       6.010023       6.010023       6.010023    7[6-(1,6),6-(1,7),29-(16,16,53)]
   536       7.540119       7.540119       7.540119    7[6-(1,6),6-(1,7),6-(7,7)]
   537       7.262286       7.262286       7.262286    7[6-(7,7),6-(7,7)]
   538      -1.099346      -1.099346      -1.099346    7[6-(1,6),6-(1,7),29-(7,16,16)]
   539      -3.266273      -3.266273      -3.266273    7[6-(1,6),6-(1,7),6-(7,7)]
   540      -4.899281      -4.899281      -4.899281    7[6-(7,7),6-(7,7)]
   541      13.213362      13.213362      13.213362    7[6-(1,6),6-(1,7),29-(16,16,53)]
   542      11.103055      11.103055      11.103055    7[6-(1,6),6-(1,7),6-(7,7)]
   543        0.65607        0.65607        0.65607    7[6-(7,7),6-(7,7)]
   544       8.241517       8.241517       8.241517    7[6-(1,6),6-(1,7),29-(7,16,16)]
   545       8.403474       8.403474       8.403474    7[6-(1,6),6-(1,7),6-(7,7)]
   546      17.036381      17.036381      17.036381    7[6-(7,7),6-(7,7)]
   547      -1.994296      -1.994296      -1.994296    7[6-(1,6),6-(1,7),29-(16,16,53)]
   548      -1.457036      -1.457036      -1.457036    7[6-(1,6),6-(1,7),6-(7,7)]
   549       0.480081       0.480081       0.480081    7[6-(7,7),6-(7,7)]
   550       0.847483       0.847483       0.847483    7[6-(1,6),6-(1,7),29-(7,16,16)]
   551       2.161092       2.161092       2.161092    7[6-(1,6),6-(1,7),6-(7,7)]
   552       1.761767       1.761767       1.761767    7[6-(7,7),6-(7,7)]
   553       -8.46426       -8.46426       -8.46426    7[6-(1,6),6-(1,7),29-(16,16,53)]
   554       0.343052       0.343052       0.343052    7[6-(1,6),6-(1,7),6-(7,7)]
   555      17.895379      17.895379      17.895379    7[6-(7,7),6-(7,7)]
   556      18.304149      18.304149      18.304149    7[6-(1,6),6-(1,7),29-(7,16,16)]
   557      18.995478      18.995478      18.995478    7[6-(1,6),6-(1,7),6-(7,7)]
   558      -5.134153      -5.134153      -5.134153    7[6-(7,7),6-(7,7)]
   559      -2.754382      -2.754382      -2.754382    7[6-(1,6),6-(1,7),29-(16,16,53)]
   560      -1.224268      -1.224268      -1.224268    7[6-(1,6),6-(1,7),6-(7,7)]
   561      -1.502087      -1.502087      -1.502087    7[6-(7,7),6-(7,7)]
   562      16.429622      16.429622      16.429622    7[6-(1,6),6-(1,7),29-(7,16,16)]
   563      14.262699      14.262699      14.262699    7[6-(1,6),6-(1,7),6-(7,7)]
   564       12.62971       12.62971       12.62971    7[6-(7,7),6-(7,7)]
   565      -4.315517      -4.315517      -4.315517    7[6-(1,6),6-(1,7),29-(16,16,53)]
   566      -6.425832      -6.425832      -6.425832    7[6-(1,6),6-(1,7),6-(7,7)]
   567      -8.108428      -8.108428      -8.108428    7[6-(7,7),6-(7,7)]
   568      -0.522909      -0.522909      -0.522909    7[6-(1,6),6-(1,7),29-(7,16,16)]
   569      -0.360925      -0.360925      -0.360925    7[6-(1,6),6-(1,7),6-(7,7)]
   570      -0.492378      -0.492378      -0.492378    7[6-(7,7),6-(7,7)]
