# Supplementary material for: A collection of forcefield precursors for metal–organic frameworks
Source: RSC Adv. 2019 Nov 13;9(63):36492–507. doi: 10.1039/c9ra07327b (PMC9075174; doi:10.1039/c9ra07327b)
Supplement: RA-009-C9RA07327B-s1019 [file RA-009-C9RA07327B-s1019.txt]

HUCBEN_clean5b

9.828100    0.000000    0.000000
0.000000    10.105900    0.000000
-4.913939    -4.936247    17.582781

     1      -0.058397      -0.058397      -0.058397    49[8-(6),8-(6),8-(6),8-(6),8-(6),8-(6),8-(6)]
     2       4.972558       4.972558       4.972558    49[8-(6),8-(6),8-(6),8-(6),8-(6),8-(6),8-(6)]
     3       7.006903       7.006903       7.006903    1[6-(6,6)]
     4       1.910248       1.910248       1.910248    1[6-(6,6)]
     5        1.95328        1.95328        1.95328    1[6-(6,6)]
     6      -2.000184      -2.000184      -2.000184    1[6-(6,6)]
     7      -1.992386      -1.992386      -1.992386    1[6-(6,6)]
     8        2.72308        2.72308        2.72308    1[6-(6,6)]
     9      -1.979321      -1.979321      -1.979321    1[6-(6,6)]
    10      -1.975258      -1.975258      -1.975258    1[6-(6,6)]
    11        2.01258        2.01258        2.01258    1[6-(6,6)]
    12       1.996643       1.996643       1.996643    1[6-(6,6)]
    13       4.847546       4.847546       4.847546    1[6-(6,6)]
    14       0.049588       0.049588       0.049588    1[6-(6,6)]
    15      -0.118989      -0.118989      -0.118989    1[6-(6,6)]
    16       -0.11759       -0.11759       -0.11759    1[6-(6,6)]
    17       2.191081       2.191081       2.191081    1[6-(6,6)]
    18       6.893482       6.893482       6.893482    1[6-(6,6)]
    19       6.889419       6.889419       6.889419    1[6-(6,6)]
    20       2.901581       2.901581       2.901581    1[6-(6,6)]
    21       2.917518       2.917518       2.917518    1[6-(6,6)]
    22      -2.092742      -2.092742      -2.092742    1[6-(6,6)]
    23       3.003913       3.003913       3.003913    1[6-(6,6)]
    24       2.960881       2.960881       2.960881    1[6-(6,6)]
    25       6.914345       6.914345       6.914345    1[6-(6,6)]
    26       6.906547       6.906547       6.906547    1[6-(6,6)]
    27       0.066615       0.066615       0.066615    1[6-(6,6)]
    28       4.864573       4.864573       4.864573    1[6-(6,6)]
    29        5.03315        5.03315        5.03315    1[6-(6,6)]
    30       5.031751       5.031751       5.031751    1[6-(6,6)]
    31       7.498325       7.498325       7.498325    6[6-(6,6),8-(49),8-(49)]
    32       6.110446       6.110446       6.110446    6[6-(1,6),6-(1,6),6-(8,8)]
    33        6.07137        6.07137        6.07137    6[1-(0),6-(6,6),6-(6,6)]
    34       1.065815       1.065815       1.065815    6[1-(0),6-(1,6),6-(6,6)]
    35       1.086199       1.086199       1.086199    6[1-(0),6-(1,6),6-(6,6)]
    36      -1.118115      -1.118115      -1.118115    6[1-(0),6-(1,6),6-(6,6)]
    37      -1.111195      -1.111195      -1.111195    6[1-(0),6-(1,6),6-(6,6)]
    38       2.210119       2.210119       2.210119    6[6-(6,6),8-(49),8-(49)]
    39       3.599906       3.599906       3.599906    6[6-(1,6),6-(1,6),6-(8,8)]
    40       3.651544       3.651544       3.651544    6[1-(0),6-(6,6),6-(6,6)]
    41      -1.124034      -1.124034      -1.124034    6[1-(0),6-(1,6),6-(6,6)]
    42        -1.1208        -1.1208        -1.1208    6[1-(0),6-(1,6),6-(6,6)]
    43       1.135812       1.135812       1.135812    6[1-(0),6-(1,6),6-(6,6)]
    44       1.129169       1.129169       1.129169    6[1-(0),6-(1,6),6-(6,6)]
    45       4.851863       4.851863       4.851863    6[1-(0),6-(6,6),6-(6,6)]
    46         4.8659         4.8659         4.8659    6[6-(1,6),6-(1,6),6-(6,6)]
    47      -0.034732      -0.034732      -0.034732    6[6-(1,6),6-(1,6),6-(6,6)]
    48      -0.012931      -0.012931      -0.012931    6[6-(1,6),6-(1,6),6-(6,6)]
    49       0.003914       0.003914       0.003914    6[6-(1,6),6-(1,6),6-(6,6)]
    50       0.006403       0.006403       0.006403    6[6-(1,6),6-(1,6),6-(6,6)]
    51       -0.03056       -0.03056       -0.03056    6[6-(1,6),6-(1,6),6-(6,6)]
    52       0.003736       0.003736       0.003736    6[1-(0),6-(6,6),6-(6,6)]
    53      -0.039713      -0.039713      -0.039713    6[6-(1,6),6-(1,6),6-(8,8)]
    54       -0.09623       -0.09623       -0.09623    6[1-(0),6-(6,6),6-(6,6)]
    55      -0.115096      -0.115096      -0.115096    6[6-(1,6),6-(1,6),6-(8,8)]
    56      -0.097102      -0.097102      -0.097102    6[1-(0),6-(6,6),6-(6,6)]
    57      -0.035245      -0.035245      -0.035245    6[6-(6,6),8-(49),8-(49)]
    58      -0.139377      -0.139377      -0.139377    6[6-(6,6),8-(0),8-(49)]
    59       2.704042       2.704042       2.704042    6[6-(6,6),8-(49),8-(49)]
    60       1.314255       1.314255       1.314255    6[6-(1,6),6-(1,6),6-(8,8)]
    61       1.262617       1.262617       1.262617    6[1-(0),6-(6,6),6-(6,6)]
    62       6.038195       6.038195       6.038195    6[1-(0),6-(1,6),6-(6,6)]
    63       6.034961       6.034961       6.034961    6[1-(0),6-(1,6),6-(6,6)]
    64       3.778349       3.778349       3.778349    6[1-(0),6-(1,6),6-(6,6)]
    65       3.784992       3.784992       3.784992    6[1-(0),6-(1,6),6-(6,6)]
    66      -2.584164      -2.584164      -2.584164    6[6-(6,6),8-(49),8-(49)]
    67      -1.196285      -1.196285      -1.196285    6[6-(1,6),6-(1,6),6-(8,8)]
    68      -1.157209      -1.157209      -1.157209    6[1-(0),6-(6,6),6-(6,6)]
    69       3.848346       3.848346       3.848346    6[1-(0),6-(1,6),6-(6,6)]
    70       3.827962       3.827962       3.827962    6[1-(0),6-(1,6),6-(6,6)]
    71       6.032276       6.032276       6.032276    6[1-(0),6-(1,6),6-(6,6)]
    72       6.025356       6.025356       6.025356    6[1-(0),6-(1,6),6-(6,6)]
    73       0.062298       0.062298       0.062298    6[1-(0),6-(6,6),6-(6,6)]
    74       0.048261       0.048261       0.048261    6[6-(1,6),6-(1,6),6-(6,6)]
    75       4.948893       4.948893       4.948893    6[6-(1,6),6-(1,6),6-(6,6)]
    76       4.927092       4.927092       4.927092    6[6-(1,6),6-(1,6),6-(6,6)]
    77       4.910247       4.910247       4.910247    6[6-(1,6),6-(1,6),6-(6,6)]
    78       4.907758       4.907758       4.907758    6[6-(1,6),6-(1,6),6-(6,6)]
    79       4.944721       4.944721       4.944721    6[6-(1,6),6-(1,6),6-(6,6)]
    80       4.910425       4.910425       4.910425    6[1-(0),6-(6,6),6-(6,6)]
    81       4.953874       4.953874       4.953874    6[6-(1,6),6-(1,6),6-(8,8)]
    82       5.010391       5.010391       5.010391    6[1-(0),6-(6,6),6-(6,6)]
    83       5.029257       5.029257       5.029257    6[6-(1,6),6-(1,6),6-(8,8)]
    84       5.011263       5.011263       5.011263    6[1-(0),6-(6,6),6-(6,6)]
    85       4.949406       4.949406       4.949406    6[6-(6,6),8-(49),8-(49)]
    86       5.053538       5.053538       5.053538    6[6-(6,6),8-(0),8-(49)]
    87        8.57209        8.57209        8.57209    8[6-(6,8),49-(8,8,8,8,8,8)]
    88       7.761627       7.761627       7.761627    8[6-(6,8),49-(8,8,8,8,8,8)]
    89       1.173299       1.173299       1.173299    8[6-(6,8),49-(8,8,8,8,8,8)]
    90       1.905652       1.905652       1.905652    8[6-(6,8),49-(8,8,8,8,8,8)]
    91      -0.075794      -0.075794      -0.075794    8[6-(6,8),49-(8,8,8,8,8,8)]
    92      -0.003693      -0.003693      -0.003693    8[6-(6,8),49-(8,8,8,8,8,8)]
    93      -0.051166      -0.051166      -0.051166    8[6-(6,8),49-(8,8,8,8,8,8)]
    94      -0.222383      -0.222383      -0.222383    8[6-(6,8)]
    95       3.740862       3.740862       3.740862    8[6-(6,8),49-(8,8,8,8,8,8)]
    96       3.008509       3.008509       3.008509    8[6-(6,8),49-(8,8,8,8,8,8)]
    97      -3.657929      -3.657929      -3.657929    8[6-(6,8),49-(8,8,8,8,8,8)]
    98      -2.847466      -2.847466      -2.847466    8[6-(6,8),49-(8,8,8,8,8,8)]
    99       4.989955       4.989955       4.989955    8[6-(6,8),49-(8,8,8,8,8,8)]
   100       4.917854       4.917854       4.917854    8[6-(6,8),49-(8,8,8,8,8,8)]
   101       4.965327       4.965327       4.965327    8[6-(6,8),49-(8,8,8,8,8,8)]
   102       5.136544       5.136544       5.136544    8[6-(6,8)]
