# Supplementary material for: A collection of forcefield precursors for metal–organic frameworks
Source: RSC Adv. 2019 Nov 13;9(63):36492–507. doi: 10.1039/c9ra07327b (PMC9075174; doi:10.1039/c9ra07327b)
Supplement: RA-009-C9RA07327B-s1020 [file RA-009-C9RA07327B-s1020.txt]

HUCLIB_clean

9.172600    0.000000    0.000000
-4.454798    8.632861    0.000000
0.000000    0.000000    22.344400

     1       7.456892       7.456892       7.456892    62[8-(6),8-(6),8-(6),8-(6),8-(6),8-(6),8-(6),8-(6)]
     2        1.84721        1.84721        1.84721    62[8-(6),8-(6),8-(6),8-(6),8-(6),8-(6),8-(6),8-(6)]
     3       -2.73909       -2.73909       -2.73909    62[8-(6),8-(6),8-(6),8-(6),8-(6),8-(6),8-(6),8-(6)]
     4       2.870592       2.870592       2.870592    62[8-(6),8-(6),8-(6),8-(6),8-(6),8-(6),8-(6),8-(6)]
     5        3.94253        3.94253        3.94253    47[7-(6,6),7-(6,6)]
     6       5.361572       5.361572       5.361572    47[7-(6,6),7-(6,6)]
     7       0.775272       0.775272       0.775272    47[7-(6,6),7-(6,6)]
     8       -0.64377       -0.64377       -0.64377    47[7-(6,6),7-(6,6)]
     9       4.842512       4.842512       4.842512    1[6-(6,6)]
    10       0.547012       0.547012       0.547012    1[6-(6,7)]
    11       3.599618       3.599618       3.599618    1[6-(6,7)]
    12       3.898878       3.898878       3.898878    1[6-(6,6)]
    13       8.443836       8.443836       8.443836    1[6-(6,7)]
    14      -2.696314      -2.696314      -2.696314    1[6-(6,6)]
    15      -3.005936      -3.005936      -3.005936    1[6-(6,7)]
    16      -2.117074      -2.117074      -2.117074    1[6-(6,6)]
    17        4.46159        4.46159        4.46159    1[6-(6,6)]
    18       -0.41551       -0.41551       -0.41551    1[6-(6,7)]
    19       5.704484       5.704484       5.704484    1[6-(6,7)]
    20       5.405224       5.405224       5.405224    1[6-(6,6)]
    21       0.860266       0.860266       0.860266    1[6-(6,7)]
    22       2.827816       2.827816       2.827816    1[6-(6,6)]
    23       3.137438       3.137438       3.137438    1[6-(6,7)]
    24       2.248576       2.248576       2.248576    1[6-(6,6)]
    25       -0.12471       -0.12471       -0.12471    1[6-(6,6)]
    26        4.17079        4.17079        4.17079    1[6-(6,7)]
    27       1.118184       1.118184       1.118184    1[6-(6,7)]
    28       0.818924       0.818924       0.818924    1[6-(6,6)]
    29      -3.726034      -3.726034      -3.726034    1[6-(6,7)]
    30       7.414116       7.414116       7.414116    1[6-(6,6)]
    31       7.723738       7.723738       7.723738    1[6-(6,7)]
    32       6.834876       6.834876       6.834876    1[6-(6,6)]
    33       0.256212       0.256212       0.256212    1[6-(6,6)]
    34       5.133312       5.133312       5.133312    1[6-(6,7)]
    35      -0.986682      -0.986682      -0.986682    1[6-(6,7)]
    36      -0.687422      -0.687422      -0.687422    1[6-(6,6)]
    37       3.857536       3.857536       3.857536    1[6-(6,7)]
    38       1.889986       1.889986       1.889986    1[6-(6,6)]
    39       1.580364       1.580364       1.580364    1[6-(6,7)]
    40       2.469226       2.469226       2.469226    1[6-(6,6)]
    41       2.095908       2.095908       2.095908    6[6-(1,6),6-(1,7),6-(8,8)]
    42       3.964542       3.964542       3.964542    6[1-(0),6-(1,6),6-(1,7)]
    43       1.416148       1.416148       1.416148    6[1-(0),6-(6,6),7-(6,47)]
    44       3.216483       3.216483       3.216483    6[1-(0),6-(1,6),7-(6,47)]
    45       1.426407       1.426407       1.426407    6[6-(6,6),8-(62),8-(62)]
    46        3.40441        3.40441        3.40441    6[1-(0),6-(1,6),6-(6,6)]
    47      -0.092535      -0.092535      -0.092535    6[1-(0),6-(6,6),7-(6,47)]
    48      -3.079152      -3.079152      -3.079152    6[1-(0),6-(1,6),6-(6,6)]
    49      -3.279193      -3.279193      -3.279193    6[1-(0),6-(1,6),7-(6,47)]
    50      -4.011691      -4.011691      -4.011691    6[6-(1,6),6-(1,7),6-(8,8)]
    51        -2.7283        -2.7283        -2.7283    6[1-(0),6-(1,6),6-(1,7)]
    52       4.468402       4.468402       4.468402    6[6-(8,8),8-(62),8-(62)]
    53      -0.030469      -0.030469      -0.030469    6[6-(6,6),8-(62),8-(62)]
    54       -2.18735       -2.18735       -2.18735    6[6-(8,8),8-(62),8-(62)]
    55      -1.964406      -1.964406      -1.964406    6[6-(1,6),6-(1,7),6-(8,8)]
    56        5.33956        5.33956        5.33956    6[1-(0),6-(1,6),6-(1,7)]
    57      -1.284646      -1.284646      -1.284646    6[1-(0),6-(6,6),7-(6,47)]
    58       6.087619       6.087619       6.087619    6[1-(0),6-(1,6),7-(6,47)]
    59      -1.294905      -1.294905      -1.294905    6[6-(6,6),8-(62),8-(62)]
    60       5.899692       5.899692       5.899692    6[1-(0),6-(1,6),6-(6,6)]
    61       0.224037       0.224037       0.224037    6[1-(0),6-(6,6),7-(6,47)]
    62       3.210654       3.210654       3.210654    6[1-(0),6-(1,6),6-(6,6)]
    63       3.410695       3.410695       3.410695    6[1-(0),6-(1,6),7-(6,47)]
    64       4.143193       4.143193       4.143193    6[6-(1,6),6-(1,7),6-(8,8)]
    65       2.859802       2.859802       2.859802    6[1-(0),6-(1,6),6-(1,7)]
    66        -4.3369        -4.3369        -4.3369    6[6-(8,8),8-(62),8-(62)]
    67       0.161971       0.161971       0.161971    6[6-(6,6),8-(62),8-(62)]
    68       2.318852       2.318852       2.318852    6[6-(8,8),8-(62),8-(62)]
    69       2.621894       2.621894       2.621894    6[6-(1,6),6-(1,7),6-(8,8)]
    70        0.75326        0.75326        0.75326    6[1-(0),6-(1,6),6-(1,7)]
    71       3.301654       3.301654       3.301654    6[1-(0),6-(6,6),7-(6,47)]
    72       1.501319       1.501319       1.501319    6[1-(0),6-(1,6),7-(6,47)]
    73       3.291395       3.291395       3.291395    6[6-(6,6),8-(62),8-(62)]
    74       1.313392       1.313392       1.313392    6[1-(0),6-(1,6),6-(6,6)]
    75       4.810337       4.810337       4.810337    6[1-(0),6-(6,6),7-(6,47)]
    76       7.796954       7.796954       7.796954    6[1-(0),6-(1,6),6-(6,6)]
    77       7.996995       7.996995       7.996995    6[1-(0),6-(1,6),7-(6,47)]
    78       8.729493       8.729493       8.729493    6[6-(1,6),6-(1,7),6-(8,8)]
    79       7.446102       7.446102       7.446102    6[1-(0),6-(1,6),6-(1,7)]
    80         0.2494         0.2494         0.2494    6[6-(8,8),8-(62),8-(62)]
    81       4.748271       4.748271       4.748271    6[6-(6,6),8-(62),8-(62)]
    82       6.905152       6.905152       6.905152    6[6-(8,8),8-(62),8-(62)]
    83       6.682208       6.682208       6.682208    6[6-(1,6),6-(1,7),6-(8,8)]
    84      -0.621758      -0.621758      -0.621758    6[1-(0),6-(1,6),6-(1,7)]
    85       6.002448       6.002448       6.002448    6[1-(0),6-(6,6),7-(6,47)]
    86      -1.369817      -1.369817      -1.369817    6[1-(0),6-(1,6),7-(6,47)]
    87       6.012707       6.012707       6.012707    6[6-(6,6),8-(62),8-(62)]
    88       -1.18189       -1.18189       -1.18189    6[1-(0),6-(1,6),6-(6,6)]
    89       4.493765       4.493765       4.493765    6[1-(0),6-(6,6),7-(6,47)]
    90       1.507148       1.507148       1.507148    6[1-(0),6-(1,6),6-(6,6)]
    91       1.307107       1.307107       1.307107    6[1-(0),6-(1,6),7-(6,47)]
    92       0.574609       0.574609       0.574609    6[6-(1,6),6-(1,7),6-(8,8)]
    93          1.858          1.858          1.858    6[1-(0),6-(1,6),6-(1,7)]
    94      -0.117898      -0.117898      -0.117898    6[6-(8,8),8-(62),8-(62)]
    95       4.555831       4.555831       4.555831    6[6-(6,6),8-(62),8-(62)]
    96        2.39895        2.39895        2.39895    6[6-(8,8),8-(62),8-(62)]
    97       1.949783       1.949783       1.949783    7[6-(1,6),6-(1,6),47-(7)]
    98       0.254964       0.254964       0.254964    7[6-(1,6),6-(1,6),47-(7)]
    99       7.354319       7.354319       7.354319    7[6-(1,6),6-(1,6),47-(7)]
   100      -0.123462      -0.123462      -0.123462    7[6-(1,6),6-(1,6),47-(7)]
   101       2.768019       2.768019       2.768019    7[6-(1,6),6-(1,6),47-(7)]
   102       4.462838       4.462838       4.462838    7[6-(1,6),6-(1,6),47-(7)]
   103      -2.636517      -2.636517      -2.636517    7[6-(1,6),6-(1,6),47-(7)]
   104       4.841264       4.841264       4.841264    7[6-(1,6),6-(1,6),47-(7)]
   105        5.26434        5.26434        5.26434    8[6-(6,8),62-(8,8,8,8,8,8,8)]
   106       0.330742       0.330742       0.330742    8[6-(6,8),62-(8,8,8,8,8,8,8)]
   107       2.016382       2.016382       2.016382    8[6-(6,8),62-(8,8,8,8,8,8,8)]
   108       7.005215       7.005215       7.005215    8[6-(6,8),62-(8,8,8,8,8,8,8)]
   109       -0.95361       -0.95361       -0.95361    8[6-(6,8),62-(8,8,8,8,8,8,8)]
   110      -2.138097      -2.138097      -2.138097    8[6-(6,8),62-(8,8,8,8,8,8,8)]
   111        8.16364        8.16364        8.16364    8[6-(6,8),62-(8,8,8,8,8,8,8)]
   112      -3.887948      -3.887948      -3.887948    8[6-(6,8),62-(8,8,8,8,8,8,8)]
   113       4.039762       4.039762       4.039762    8[6-(6,8),62-(8,8,8,8,8,8,8)]
   114       -0.19924       -0.19924       -0.19924    8[6-(6,8),62-(8,8,8,8,8,8,8)]
   115       -1.88488       -1.88488       -1.88488    8[6-(6,8),62-(8,8,8,8,8,8,8)]
   116       2.298887       2.298887       2.298887    8[6-(6,8),62-(8,8,8,8,8,8,8)]
   117       1.085112       1.085112       1.085112    8[6-(6,8),62-(8,8,8,8,8,8,8)]
   118       2.269599       2.269599       2.269599    8[6-(6,8),62-(8,8,8,8,8,8,8)]
   119       1.140462       1.140462       1.140462    8[6-(6,8),62-(8,8,8,8,8,8,8)]
   120        4.01945        4.01945        4.01945    8[6-(6,8),62-(8,8,8,8,8,8,8)]
   121      -0.546538      -0.546538      -0.546538    8[6-(6,8),62-(8,8,8,8,8,8,8)]
   122        4.38706        4.38706        4.38706    8[6-(6,8),62-(8,8,8,8,8,8,8)]
   123        2.70142        2.70142        2.70142    8[6-(6,8),62-(8,8,8,8,8,8,8)]
   124      -2.287413      -2.287413      -2.287413    8[6-(6,8),62-(8,8,8,8,8,8,8)]
   125       5.671412       5.671412       5.671412    8[6-(6,8),62-(8,8,8,8,8,8,8)]
   126       6.855899       6.855899       6.855899    8[6-(6,8),62-(8,8,8,8,8,8,8)]
   127      -3.445838      -3.445838      -3.445838    8[6-(6,8),62-(8,8,8,8,8,8,8)]
   128        8.60575        8.60575        8.60575    8[6-(6,8),62-(8,8,8,8,8,8,8)]
   129        0.67804        0.67804        0.67804    8[6-(6,8),62-(8,8,8,8,8,8,8)]
   130       4.917042       4.917042       4.917042    8[6-(6,8),62-(8,8,8,8,8,8,8)]
   131       6.602682       6.602682       6.602682    8[6-(6,8),62-(8,8,8,8,8,8,8)]
   132       2.418915       2.418915       2.418915    8[6-(6,8),62-(8,8,8,8,8,8,8)]
   133        3.63269        3.63269        3.63269    8[6-(6,8),62-(8,8,8,8,8,8,8)]
   134       2.448203       2.448203       2.448203    8[6-(6,8),62-(8,8,8,8,8,8,8)]
   135        3.57734        3.57734        3.57734    8[6-(6,8),62-(8,8,8,8,8,8,8)]
   136       0.698352       0.698352       0.698352    8[6-(6,8),62-(8,8,8,8,8,8,8)]
