# Supplementary material for: A collection of forcefield precursors for metal–organic frameworks
Source: RSC Adv. 2019 Nov 13;9(63):36492–507. doi: 10.1039/c9ra07327b (PMC9075174; doi:10.1039/c9ra07327b)
Supplement: RA-009-C9RA07327B-s1021 [file RA-009-C9RA07327B-s1021.txt]

HURGUX_clean

11.385000    0.000000    0.000000
-5.030127    10.459305    0.000000
0.000000    0.000000    19.125000

     1       3.497131       3.497131       3.497131    28[7-(1,6,6),8-(6),8-(6),8-(6),8-(6,28)]
     2       6.035178       6.035178       6.035178    28[7-(1,6,6),8-(6),8-(6),8-(6),8-(6,28)]
     3       2.857742       2.857742       2.857742    28[7-(1,6,6),8-(6),8-(6),8-(6),8-(6,28)]
     4       0.319695       0.319695       0.319695    28[7-(1,6,6),8-(6),8-(6),8-(6),8-(6,28)]
     5       3.177437       3.177437       3.177437    28[8-(6),8-(6),8-(6),8-(6),8-(6,28),8-(6,28)]
     6            0.0            0.0            0.0    28[8-(6),8-(6),8-(6),8-(6),8-(6,28),8-(6,28)]
     7       6.420739       6.420739       6.420739    1[6-(6,6)]
     8       8.065724       8.065724       8.065724    1[6-(6,6)]
     9       7.619305       7.619305       7.619305    1[6-(6,6)]
    10      -2.195572      -2.195572      -2.195572    1[6-(6,6)]
    11      -0.637737      -0.637737      -0.637737    1[6-(6,6)]
    12       0.883618       0.883618       0.883618    1[6-(6,6)]
    13       0.740712       0.740712       0.740712    1[6-(6,6)]
    14      -0.698563      -0.698563      -0.698563    1[6-(6,6)]
    15      -2.170457      -2.170457      -2.170457    1[6-(6,6)]
    16       6.564532       6.564532       6.564532    1[6-(1,1,7)]
    17       7.195187       7.195187       7.195187    1[6-(1,1,7)]
    18        7.95384        7.95384        7.95384    1[6-(1,1,7)]
    19       9.618121       9.618121       9.618121    1[6-(1,1,7)]
    20        8.98152        8.98152        8.98152    1[6-(1,1,7)]
    21       9.897102       9.897102       9.897102    1[6-(1,1,7)]
    22       7.502377       7.502377       7.502377    1[7-(6,6,28)]
    23       3.111571       3.111571       3.111571    1[6-(6,6)]
    24       6.496712       6.496712       6.496712    1[6-(6,6)]
    25       1.913005       1.913005       1.913005    1[6-(6,6)]
    26       0.342882       0.342882       0.342882    1[6-(6,6)]
    27       3.815173       3.815173       3.815173    1[6-(6,6)]
    28       2.293818       2.293818       2.293818    1[6-(6,6)]
    29      -2.593402      -2.593402      -2.593402    1[6-(6,6)]
    30      -1.154128      -1.154128      -1.154128    1[6-(6,6)]
    31       0.317766       0.317766       0.317766    1[6-(6,6)]
    32       7.997905       7.997905       7.997905    1[6-(1,1,7)]
    33        7.36725        7.36725        7.36725    1[6-(1,1,7)]
    34       6.608596       6.608596       6.608596    1[6-(1,1,7)]
    35       4.944315       4.944315       4.944315    1[6-(1,1,7)]
    36       5.580916       5.580916       5.580916    1[6-(1,1,7)]
    37       4.665334       4.665334       4.665334    1[6-(1,1,7)]
    38       7.060059       7.060059       7.060059    1[7-(6,6,28)]
    39      -0.065866      -0.065866      -0.065866    1[6-(6,6)]
    40      -1.710851      -1.710851      -1.710851    1[6-(6,6)]
    41      -1.264432      -1.264432      -1.264432    1[6-(6,6)]
    42       8.550445       8.550445       8.550445    1[6-(6,6)]
    43        6.99261        6.99261        6.99261    1[6-(6,6)]
    44       5.471255       5.471255       5.471255    1[6-(6,6)]
    45       5.614161       5.614161       5.614161    1[6-(6,6)]
    46       7.053436       7.053436       7.053436    1[6-(6,6)]
    47        8.52533        8.52533        8.52533    1[6-(6,6)]
    48      -0.209659      -0.209659      -0.209659    1[6-(1,1,7)]
    49      -0.840314      -0.840314      -0.840314    1[6-(1,1,7)]
    50      -1.598967      -1.598967      -1.598967    1[6-(1,1,7)]
    51      -3.263248      -3.263248      -3.263248    1[6-(1,1,7)]
    52      -2.626647      -2.626647      -2.626647    1[6-(1,1,7)]
    53      -3.542229      -3.542229      -3.542229    1[6-(1,1,7)]
    54      -1.147504      -1.147504      -1.147504    1[7-(6,6,28)]
    55       3.243302       3.243302       3.243302    1[6-(6,6)]
    56      -0.141839      -0.141839      -0.141839    1[6-(6,6)]
    57       4.441868       4.441868       4.441868    1[6-(6,6)]
    58       6.011991       6.011991       6.011991    1[6-(6,6)]
    59         2.5397         2.5397         2.5397    1[6-(6,6)]
    60       4.061055       4.061055       4.061055    1[6-(6,6)]
    61       8.948275       8.948275       8.948275    1[6-(6,6)]
    62       7.509001       7.509001       7.509001    1[6-(6,6)]
    63       6.037107       6.037107       6.037107    1[6-(6,6)]
    64      -1.643032      -1.643032      -1.643032    1[6-(1,1,7)]
    65      -1.012377      -1.012377      -1.012377    1[6-(1,1,7)]
    66      -0.253723      -0.253723      -0.253723    1[6-(1,1,7)]
    67       1.410558       1.410558       1.410558    1[6-(1,1,7)]
    68       0.773957       0.773957       0.773957    1[6-(1,1,7)]
    69       1.689539       1.689539       1.689539    1[6-(1,1,7)]
    70      -0.705186      -0.705186      -0.705186    1[7-(6,6,28)]
    71       1.962077       1.962077       1.962077    6[6-(6,6),8-(28),8-(28)]
    72       5.491488       5.491488       5.491488    6[6-(6,6),8-(28),8-(28,28)]
    73       6.819319       6.819319       6.819319    6[6-(1,6),6-(1,6),6-(8,8)]
    74        7.09077        7.09077        7.09077    6[1-(0),6-(6,6),6-(6,6)]
    75       8.374284       8.374284       8.374284    6[6-(1,6),6-(1,6),6-(6,6)]
    76       8.704116       8.704116       8.704116    6[1-(0),6-(1,6),6-(6,6)]
    77       7.815205       7.815205       7.815205    6[1-(0),6-(1,6),6-(6,6)]
    78      -3.384368      -3.384368      -3.384368    6[6-(6,6),8-(28),8-(28)]
    79      -2.346482      -2.346482      -2.346482    6[6-(1,6),6-(1,6),6-(8,8)]
    80      -1.877552      -1.877552      -1.877552    6[1-(0),6-(6,6),6-(6,6)]
    81      -0.922988      -0.922988      -0.922988    6[6-(1,6),6-(1,6),6-(6,6)]
    82       -0.37394       -0.37394       -0.37394    6[1-(0),6-(1,6),6-(6,6)]
    83       0.534742       0.534742       0.534742    6[1-(0),6-(1,6),6-(6,6)]
    84        0.95514        0.95514        0.95514    6[6-(1,6),6-(1,6),6-(8,8)]
    85       0.451259       0.451259       0.451259    6[1-(0),6-(6,6),6-(6,6)]
    86      -0.485619      -0.485619      -0.485619    6[6-(1,6),6-(1,6),6-(6,6)]
    87      -0.983964      -0.983964      -0.983964    6[1-(0),6-(1,6),6-(6,6)]
    88      -1.869558      -1.869558      -1.869558    6[1-(0),6-(1,6),6-(6,6)]
    89       7.385913       7.385913       7.385913    6[1-(0),1-(0),1-(0),7-(1,6,28)]
    90       9.243469       9.243469       9.243469    6[1-(0),1-(0),1-(0),7-(1,6,28)]
    91      -3.814767      -3.814767      -3.814767    6[6-(6,6),8-(28),8-(28)]
    92       4.040821       4.040821       4.040821    6[6-(6,6),8-(28),8-(28,28)]
    93       2.712991       2.712991       2.712991    6[6-(1,6),6-(1,6),6-(8,8)]
    94       2.441539       2.441539       2.441539    6[1-(0),6-(6,6),6-(6,6)]
    95       6.188153       6.188153       6.188153    6[6-(1,6),6-(1,6),6-(6,6)]
    96       5.858321       5.858321       5.858321    6[1-(0),6-(1,6),6-(6,6)]
    97       1.717105       1.717105       1.717105    6[1-(0),6-(1,6),6-(6,6)]
    98       1.531678       1.531678       1.531678    6[6-(6,6),8-(28),8-(28)]
    99       0.493792       0.493792       0.493792    6[6-(1,6),6-(1,6),6-(8,8)]
   100       0.024861       0.024861       0.024861    6[1-(0),6-(6,6),6-(6,6)]
   101      -0.929703      -0.929703      -0.929703    6[6-(1,6),6-(1,6),6-(6,6)]
   102       -1.47875       -1.47875       -1.47875    6[1-(0),6-(1,6),6-(6,6)]
   103      -2.387433      -2.387433      -2.387433    6[1-(0),6-(1,6),6-(6,6)]
   104       -2.80783       -2.80783       -2.80783    6[6-(1,6),6-(1,6),6-(8,8)]
   105       -2.30395       -2.30395       -2.30395    6[1-(0),6-(6,6),6-(6,6)]
   106      -1.367072      -1.367072      -1.367072    6[6-(1,6),6-(1,6),6-(6,6)]
   107      -0.868727      -0.868727      -0.868727    6[1-(0),6-(1,6),6-(6,6)]
   108       0.016867       0.016867       0.016867    6[1-(0),6-(1,6),6-(6,6)]
   109       7.176524       7.176524       7.176524    6[1-(0),1-(0),1-(0),7-(1,6,28)]
   110       5.318968       5.318968       5.318968    6[1-(0),1-(0),1-(0),7-(1,6,28)]
   111       4.392796       4.392796       4.392796    6[6-(6,6),8-(28),8-(28)]
   112       0.863385       0.863385       0.863385    6[6-(6,6),8-(28),8-(28,28)]
   113      -0.464446      -0.464446      -0.464446    6[6-(1,6),6-(1,6),6-(8,8)]
   114      -0.735897      -0.735897      -0.735897    6[1-(0),6-(6,6),6-(6,6)]
   115      -2.019411      -2.019411      -2.019411    6[6-(1,6),6-(1,6),6-(6,6)]
   116      -2.349243      -2.349243      -2.349243    6[1-(0),6-(1,6),6-(6,6)]
   117      -1.460332      -1.460332      -1.460332    6[1-(0),6-(1,6),6-(6,6)]
   118       9.739241       9.739241       9.739241    6[6-(6,6),8-(28),8-(28)]
   119       8.701355       8.701355       8.701355    6[6-(1,6),6-(1,6),6-(8,8)]
   120       8.232425       8.232425       8.232425    6[1-(0),6-(6,6),6-(6,6)]
   121       7.277861       7.277861       7.277861    6[6-(1,6),6-(1,6),6-(6,6)]
   122       6.728813       6.728813       6.728813    6[1-(0),6-(1,6),6-(6,6)]
   123       5.820131       5.820131       5.820131    6[1-(0),6-(1,6),6-(6,6)]
   124       5.399733       5.399733       5.399733    6[6-(1,6),6-(1,6),6-(8,8)]
   125       5.903614       5.903614       5.903614    6[1-(0),6-(6,6),6-(6,6)]
   126       6.840492       6.840492       6.840492    6[6-(1,6),6-(1,6),6-(6,6)]
   127       7.338837       7.338837       7.338837    6[1-(0),6-(1,6),6-(6,6)]
   128       8.224431       8.224431       8.224431    6[1-(0),6-(1,6),6-(6,6)]
   129       -1.03104       -1.03104       -1.03104    6[1-(0),1-(0),1-(0),7-(1,6,28)]
   130      -2.888596      -2.888596      -2.888596    6[1-(0),1-(0),1-(0),7-(1,6,28)]
   131       10.16964       10.16964       10.16964    6[6-(6,6),8-(28),8-(28)]
   132       2.314052       2.314052       2.314052    6[6-(6,6),8-(28),8-(28,28)]
   133       3.641882       3.641882       3.641882    6[6-(1,6),6-(1,6),6-(8,8)]
   134       3.913334       3.913334       3.913334    6[1-(0),6-(6,6),6-(6,6)]
   135        0.16672        0.16672        0.16672    6[6-(1,6),6-(1,6),6-(6,6)]
   136       0.496552       0.496552       0.496552    6[1-(0),6-(1,6),6-(6,6)]
   137       4.637768       4.637768       4.637768    6[1-(0),6-(1,6),6-(6,6)]
   138       4.823195       4.823195       4.823195    6[6-(6,6),8-(28),8-(28)]
   139       5.861081       5.861081       5.861081    6[6-(1,6),6-(1,6),6-(8,8)]
   140       6.330012       6.330012       6.330012    6[1-(0),6-(6,6),6-(6,6)]
   141       7.284576       7.284576       7.284576    6[6-(1,6),6-(1,6),6-(6,6)]
   142       7.833623       7.833623       7.833623    6[1-(0),6-(1,6),6-(6,6)]
   143       8.742306       8.742306       8.742306    6[1-(0),6-(1,6),6-(6,6)]
   144       9.162703       9.162703       9.162703    6[6-(1,6),6-(1,6),6-(8,8)]
   145       8.658823       8.658823       8.658823    6[1-(0),6-(6,6),6-(6,6)]
   146       7.721945       7.721945       7.721945    6[6-(1,6),6-(1,6),6-(6,6)]
   147         7.2236         7.2236         7.2236    6[1-(0),6-(1,6),6-(6,6)]
   148       6.338006       6.338006       6.338006    6[1-(0),6-(1,6),6-(6,6)]
   149      -0.821651      -0.821651      -0.821651    6[1-(0),1-(0),1-(0),7-(1,6,28)]
   150       1.035905       1.035905       1.035905    6[1-(0),1-(0),1-(0),7-(1,6,28)]
   151       8.070569       8.070569       8.070569    7[1-(0),6-(1,1,1),6-(1,1,1),28-(8,8,8,8)]
   152       6.491867       6.491867       6.491867    7[1-(0),6-(1,1,1),6-(1,1,1),28-(8,8,8,8)]
   153      -1.715696      -1.715696      -1.715696    7[1-(0),6-(1,1,1),6-(1,1,1),28-(8,8,8,8)]
   154      -0.136994      -0.136994      -0.136994    7[1-(0),6-(1,1,1),6-(1,1,1),28-(8,8,8,8)]
   155       2.229787       2.229787       2.229787    8[6-(6,8),28-(8,8,8,8,8)]
   156       2.415195       2.415195       2.415195    8[6-(6,8),28-(7,8,8,8)]
   157       4.512464       4.512464       4.512464    8[6-(6,8),28-(7,8,8,8),28-(8,8,8,8,8)]
   158       5.376733       5.376733       5.376733    8[6-(6,8),28-(7,8,8,8)]
   159       7.604942       7.604942       7.604942    8[6-(6,8),28-(7,8,8,8)]
   160      -3.779696      -3.779696      -3.779696    8[6-(6,8),28-(8,8,8,8,8)]
   161      -4.082477      -4.082477      -4.082477    8[6-(6,8),28-(8,8,8,8,8)]
   162       7.117115       7.117115       7.117115    8[6-(6,8),28-(7,8,8,8)]
   163       5.019845       5.019845       5.019845    8[6-(6,8),28-(7,8,8,8),28-(8,8,8,8,8)]
   164       4.155577       4.155577       4.155577    8[6-(6,8),28-(7,8,8,8)]
   165       1.927368       1.927368       1.927368    8[6-(6,8),28-(7,8,8,8)]
   166       1.927005       1.927005       1.927005    8[6-(6,8),28-(8,8,8,8,8)]
   167       4.125086       4.125086       4.125086    8[6-(6,8),28-(8,8,8,8,8)]
   168       3.939678       3.939678       3.939678    8[6-(6,8),28-(7,8,8,8)]
   169       1.842409       1.842409       1.842409    8[6-(6,8),28-(7,8,8,8),28-(8,8,8,8,8)]
   170        0.97814        0.97814        0.97814    8[6-(6,8),28-(7,8,8,8)]
   171      -1.250069      -1.250069      -1.250069    8[6-(6,8),28-(7,8,8,8)]
   172      10.134569      10.134569      10.134569    8[6-(6,8),28-(8,8,8,8,8)]
   173       10.43735       10.43735       10.43735    8[6-(6,8),28-(8,8,8,8,8)]
   174      -0.762242      -0.762242      -0.762242    8[6-(6,8),28-(7,8,8,8)]
   175       1.335028       1.335028       1.335028    8[6-(6,8),28-(7,8,8,8),28-(8,8,8,8,8)]
   176       2.199296       2.199296       2.199296    8[6-(6,8),28-(7,8,8,8)]
   177       4.427505       4.427505       4.427505    8[6-(6,8),28-(7,8,8,8)]
   178       4.427868       4.427868       4.427868    8[6-(6,8),28-(8,8,8,8,8)]
