# Supplementary material for: A collection of forcefield precursors for metal–organic frameworks
Source: RSC Adv. 2019 Nov 13;9(63):36492–507. doi: 10.1039/c9ra07327b (PMC9075174; doi:10.1039/c9ra07327b)
Supplement: RA-009-C9RA07327B-s1022 [file RA-009-C9RA07327B-s1022.txt]

HURGUX01_clean

11.378000    0.000000    0.000000
-5.051365    10.471163    0.000000
0.000000    0.000000    19.106000

     1      -2.209135      -2.209135      -2.209135    28[7-(1,6,6),8-(6),8-(6),8-(6),8-(6,28)]
     2       0.321088       0.321088       0.321088    28[7-(1,6,6),8-(6),8-(6),8-(6),8-(6,28)]
     3        8.53577        8.53577        8.53577    28[7-(1,6,6),8-(6),8-(6),8-(6),8-(6,28)]
     4       6.005547       6.005547       6.005547    28[7-(1,6,6),8-(6),8-(6),8-(6),8-(6,28)]
     5      -2.525683      -2.525683      -2.525683    28[8-(6),8-(6),8-(6),8-(6),8-(6,28),8-(6,28)]
     6          5.689          5.689          5.689    28[8-(6),8-(6),8-(6),8-(6),8-(6,28),8-(6,28)]
     7       1.791487       1.791487       1.791487    1[7-(6,6,28)]
     8       0.721051       0.721051       0.721051    1[6-(6,6)]
     9       1.907694       1.907694       1.907694    1[6-(6,6)]
    10       2.364106       2.364106       2.364106    1[6-(6,6)]
    11      -0.231426      -0.231426      -0.231426    1[6-(6,6)]
    12       1.313834       1.313834       1.313834    1[6-(6,6)]
    13       2.864612       2.864612       2.864612    1[6-(6,6)]
    14        2.84708        2.84708        2.84708    1[6-(6,6)]
    15        1.34898        1.34898        1.34898    1[6-(6,6)]
    16      -0.083589      -0.083589      -0.083589    1[6-(6,6)]
    17       3.294013       3.294013       3.294013    1[6-(1,1,7)]
    18       3.932123       3.932123       3.932123    1[6-(1,1,7)]
    19        4.22125        4.22125        4.22125    1[6-(1,1,7)]
    20       1.469727       1.469727       1.469727    1[6-(1,1,7)]
    21        2.26057        2.26057        2.26057    1[6-(1,1,7)]
    22       0.881911       0.881911       0.881911    1[6-(1,1,7)]
    23       1.371831       1.371831       1.371831    1[7-(6,6,28)]
    24      -2.609098      -2.609098      -2.609098    1[6-(6,6)]
    25      -3.795741      -3.795741      -3.795741    1[6-(6,6)]
    26       0.799211       0.799211       0.799211    1[6-(6,6)]
    27      -1.656622      -1.656622      -1.656622    1[6-(6,6)]
    28      -3.201882      -3.201882      -3.201882    1[6-(6,6)]
    29       0.298705       0.298705       0.298705    1[6-(6,6)]
    30       0.316237       0.316237       0.316237    1[6-(6,6)]
    31       1.814337       1.814337       1.814337    1[6-(6,6)]
    32       3.246906       3.246906       3.246906    1[6-(6,6)]
    33      -0.130695      -0.130695      -0.130695    1[6-(1,1,7)]
    34      -0.768805      -0.768805      -0.768805    1[6-(1,1,7)]
    35      -1.057932      -1.057932      -1.057932    1[6-(1,1,7)]
    36       1.693591       1.693591       1.693591    1[6-(1,1,7)]
    37       0.902747       0.902747       0.902747    1[6-(1,1,7)]
    38       2.281406       2.281406       2.281406    1[6-(1,1,7)]
    39       4.535148       4.535148       4.535148    1[7-(6,6,28)]
    40       5.605584       5.605584       5.605584    1[6-(6,6)]
    41       4.418941       4.418941       4.418941    1[6-(6,6)]
    42       3.962529       3.962529       3.962529    1[6-(6,6)]
    43       6.558061       6.558061       6.558061    1[6-(6,6)]
    44       5.012801       5.012801       5.012801    1[6-(6,6)]
    45       3.462023       3.462023       3.462023    1[6-(6,6)]
    46       3.479555       3.479555       3.479555    1[6-(6,6)]
    47       4.977655       4.977655       4.977655    1[6-(6,6)]
    48       6.410224       6.410224       6.410224    1[6-(6,6)]
    49       3.032622       3.032622       3.032622    1[6-(1,1,7)]
    50       2.394512       2.394512       2.394512    1[6-(1,1,7)]
    51       2.105385       2.105385       2.105385    1[6-(1,1,7)]
    52       4.856908       4.856908       4.856908    1[6-(1,1,7)]
    53       4.066065       4.066065       4.066065    1[6-(1,1,7)]
    54       5.444724       5.444724       5.444724    1[6-(1,1,7)]
    55       4.954804       4.954804       4.954804    1[7-(6,6,28)]
    56       8.935733       8.935733       8.935733    1[6-(6,6)]
    57      10.122376      10.122376      10.122376    1[6-(6,6)]
    58       5.527424       5.527424       5.527424    1[6-(6,6)]
    59       7.983257       7.983257       7.983257    1[6-(6,6)]
    60       9.528517       9.528517       9.528517    1[6-(6,6)]
    61        6.02793        6.02793        6.02793    1[6-(6,6)]
    62       6.010398       6.010398       6.010398    1[6-(6,6)]
    63       4.512298       4.512298       4.512298    1[6-(6,6)]
    64       3.079729       3.079729       3.079729    1[6-(6,6)]
    65        6.45733        6.45733        6.45733    1[6-(1,1,7)]
    66        7.09544        7.09544        7.09544    1[6-(1,1,7)]
    67       7.384567       7.384567       7.384567    1[6-(1,1,7)]
    68       4.633044       4.633044       4.633044    1[6-(1,1,7)]
    69       5.423888       5.423888       5.423888    1[6-(1,1,7)]
    70       4.045229       4.045229       4.045229    1[6-(1,1,7)]
    71      -0.208783      -0.208783      -0.208783    6[6-(6,6),8-(28),8-(28,28)]
    72       1.106003       1.106003       1.106003    6[6-(1,6),6-(1,6),6-(8,8)]
    73       1.377695       1.377695       1.377695    6[1-(0),6-(6,6),6-(6,6)]
    74       2.673086       2.673086       2.673086    6[6-(1,6),6-(1,6),6-(6,6)]
    75        2.09521        2.09521        2.09521    6[1-(0),6-(1,6),6-(6,6)]
    76       3.000006       3.000006       3.000006    6[1-(0),6-(1,6),6-(6,6)]
    77      -1.303777      -1.303777      -1.303777    6[6-(6,6),8-(28),8-(28)]
    78      -0.304799      -0.304799      -0.304799    6[6-(1,6),6-(1,6),6-(8,8)]
    79       0.118844       0.118844       0.118844    6[1-(0),6-(1,6),6-(6,6)]
    80       1.034773       1.034773       1.034773    6[1-(0),6-(1,6),6-(6,6)]
    81       2.537519       2.537519       2.537519    6[1-(0),6-(6,6),6-(6,6)]
    82       2.996681       2.996681       2.996681    6[6-(1,6),6-(1,6),6-(8,8)]
    83       2.535878       2.535878       2.535878    6[1-(0),6-(1,6),6-(6,6)]
    84        1.63297        1.63297        1.63297    6[1-(0),6-(1,6),6-(6,6)]
    85        1.13425        1.13425        1.13425    6[6-(1,6),6-(1,6),6-(6,6)]
    86       1.570413       1.570413       1.570413    6[6-(1,6),6-(1,6),6-(6,6)]
    87       0.197488       0.197488       0.197488    6[1-(0),6-(6,6),6-(6,6)]
    88       4.055943       4.055943       4.055943    6[6-(6,6),8-(28),8-(28)]
    89       3.561178       3.561178       3.561178    6[1-(0),1-(0),1-(0),7-(1,6,28)]
    90       1.688477       1.688477       1.688477    6[1-(0),1-(0),1-(0),7-(1,6,28)]
    91      -1.679264      -1.679264      -1.679264    6[6-(6,6),8-(28),8-(28,28)]
    92      -2.994051      -2.994051      -2.994051    6[6-(1,6),6-(1,6),6-(8,8)]
    93      -3.265743      -3.265743      -3.265743    6[1-(0),6-(6,6),6-(6,6)]
    94       0.490231       0.490231       0.490231    6[6-(1,6),6-(1,6),6-(6,6)]
    95      -3.983258      -3.983258      -3.983258    6[1-(0),6-(1,6),6-(6,6)]
    96       0.163312       0.163312       0.163312    6[1-(0),6-(1,6),6-(6,6)]
    97       4.467094       4.467094       4.467094    6[6-(6,6),8-(28),8-(28)]
    98       3.468116       3.468116       3.468116    6[6-(1,6),6-(1,6),6-(8,8)]
    99       3.044473       3.044473       3.044473    6[1-(0),6-(1,6),6-(6,6)]
   100       2.128544       2.128544       2.128544    6[1-(0),6-(1,6),6-(6,6)]
   101       0.625799       0.625799       0.625799    6[1-(0),6-(6,6),6-(6,6)]
   102       0.166637       0.166637       0.166637    6[6-(1,6),6-(1,6),6-(8,8)]
   103       0.627439       0.627439       0.627439    6[1-(0),6-(1,6),6-(6,6)]
   104       1.530347       1.530347       1.530347    6[1-(0),6-(1,6),6-(6,6)]
   105       2.029068       2.029068       2.029068    6[6-(1,6),6-(1,6),6-(6,6)]
   106       1.592904       1.592904       1.592904    6[6-(1,6),6-(1,6),6-(6,6)]
   107        2.96583        2.96583        2.96583    6[1-(0),6-(6,6),6-(6,6)]
   108      -0.892625      -0.892625      -0.892625    6[6-(6,6),8-(28),8-(28)]
   109      -0.397861      -0.397861      -0.397861    6[1-(0),1-(0),1-(0),7-(1,6,28)]
   110        1.47484        1.47484        1.47484    6[1-(0),1-(0),1-(0),7-(1,6,28)]
   111       6.535418       6.535418       6.535418    6[6-(6,6),8-(28),8-(28,28)]
   112       5.220632       5.220632       5.220632    6[6-(1,6),6-(1,6),6-(8,8)]
   113        4.94894        4.94894        4.94894    6[1-(0),6-(6,6),6-(6,6)]
   114       3.653549       3.653549       3.653549    6[6-(1,6),6-(1,6),6-(6,6)]
   115       4.231425       4.231425       4.231425    6[1-(0),6-(1,6),6-(6,6)]
   116       3.326629       3.326629       3.326629    6[1-(0),6-(1,6),6-(6,6)]
   117       7.630412       7.630412       7.630412    6[6-(6,6),8-(28),8-(28)]
   118       6.631434       6.631434       6.631434    6[6-(1,6),6-(1,6),6-(8,8)]
   119       6.207791       6.207791       6.207791    6[1-(0),6-(1,6),6-(6,6)]
   120       5.291862       5.291862       5.291862    6[1-(0),6-(1,6),6-(6,6)]
   121       3.789116       3.789116       3.789116    6[1-(0),6-(6,6),6-(6,6)]
   122       3.329954       3.329954       3.329954    6[6-(1,6),6-(1,6),6-(8,8)]
   123       3.790757       3.790757       3.790757    6[1-(0),6-(1,6),6-(6,6)]
   124       4.693665       4.693665       4.693665    6[1-(0),6-(1,6),6-(6,6)]
   125       5.192385       5.192385       5.192385    6[6-(1,6),6-(1,6),6-(6,6)]
   126       4.756222       4.756222       4.756222    6[6-(1,6),6-(1,6),6-(6,6)]
   127       6.129147       6.129147       6.129147    6[1-(0),6-(6,6),6-(6,6)]
   128       2.270692       2.270692       2.270692    6[6-(6,6),8-(28),8-(28)]
   129       2.765457       2.765457       2.765457    6[1-(0),1-(0),1-(0),7-(1,6,28)]
   130       4.638158       4.638158       4.638158    6[1-(0),1-(0),1-(0),7-(1,6,28)]
   131       8.005899       8.005899       8.005899    6[6-(6,6),8-(28),8-(28,28)]
   132       9.320686       9.320686       9.320686    6[6-(1,6),6-(1,6),6-(8,8)]
   133       9.592378       9.592378       9.592378    6[1-(0),6-(6,6),6-(6,6)]
   134       5.836404       5.836404       5.836404    6[6-(1,6),6-(1,6),6-(6,6)]
   135      10.309893      10.309893      10.309893    6[1-(0),6-(1,6),6-(6,6)]
   136       6.163323       6.163323       6.163323    6[1-(0),6-(1,6),6-(6,6)]
   137       1.859541       1.859541       1.859541    6[6-(6,6),8-(28),8-(28)]
   138       2.858519       2.858519       2.858519    6[6-(1,6),6-(1,6),6-(8,8)]
   139       3.282162       3.282162       3.282162    6[1-(0),6-(1,6),6-(6,6)]
   140       4.198091       4.198091       4.198091    6[1-(0),6-(1,6),6-(6,6)]
   141       5.700836       5.700836       5.700836    6[1-(0),6-(6,6),6-(6,6)]
   142       6.159998       6.159998       6.159998    6[6-(1,6),6-(1,6),6-(8,8)]
   143       5.699196       5.699196       5.699196    6[1-(0),6-(1,6),6-(6,6)]
   144       4.796288       4.796288       4.796288    6[1-(0),6-(1,6),6-(6,6)]
   145       4.297567       4.297567       4.297567    6[6-(1,6),6-(1,6),6-(6,6)]
   146       4.733731       4.733731       4.733731    6[6-(1,6),6-(1,6),6-(6,6)]
   147       3.360805       3.360805       3.360805    6[1-(0),6-(6,6),6-(6,6)]
   148        7.21926        7.21926        7.21926    6[6-(6,6),8-(28),8-(28)]
   149       6.724496       6.724496       6.724496    6[1-(0),1-(0),1-(0),7-(1,6,28)]
   150       4.851795       4.851795       4.851795    6[1-(0),1-(0),1-(0),7-(1,6,28)]
   151       2.384168       2.384168       2.384168    7[1-(0),6-(1,1,1),6-(1,1,1),28-(8,8,8,8)]
   152       0.779149       0.779149       0.779149    7[1-(0),6-(1,1,1),6-(1,1,1),28-(8,8,8,8)]
   153       3.942467       3.942467       3.942467    7[1-(0),6-(1,1,1),6-(1,1,1),28-(8,8,8,8)]
   154       5.547486       5.547486       5.547486    7[1-(0),6-(1,1,1),6-(1,1,1),28-(8,8,8,8)]
   155      -0.329441      -0.329441      -0.329441    8[6-(6,8),28-(7,8,8,8)]
   156       -1.19726       -1.19726       -1.19726    8[6-(6,8),28-(7,8,8,8),28-(8,8,8,8,8)]
   157       -1.58587       -1.58587       -1.58587    8[6-(6,8),28-(8,8,8,8,8)]
   158       9.621415       9.621415       9.621415    8[6-(6,8),28-(7,8,8,8)]
   159       4.426897       4.426897       4.426897    8[6-(6,8),28-(8,8,8,8,8)]
   160        4.43807        4.43807        4.43807    8[6-(6,8),28-(7,8,8,8)]
   161      -1.558607      -1.558607      -1.558607    8[6-(6,8),28-(7,8,8,8)]
   162      -0.690788      -0.690788      -0.690788    8[6-(6,8),28-(7,8,8,8),28-(8,8,8,8,8)]
   163       4.749187       4.749187       4.749187    8[6-(6,8),28-(8,8,8,8,8)]
   164       4.919903       4.919903       4.919903    8[6-(6,8),28-(7,8,8,8)]
   165      -1.263579      -1.263579      -1.263579    8[6-(6,8),28-(8,8,8,8,8)]
   166      10.103247      10.103247      10.103247    8[6-(6,8),28-(7,8,8,8)]
   167       6.656076       6.656076       6.656076    8[6-(6,8),28-(7,8,8,8)]
   168       7.523895       7.523895       7.523895    8[6-(6,8),28-(7,8,8,8),28-(8,8,8,8,8)]
   169       7.912505       7.912505       7.912505    8[6-(6,8),28-(8,8,8,8,8)]
   170       -3.29478       -3.29478       -3.29478    8[6-(6,8),28-(7,8,8,8)]
   171       1.899738       1.899738       1.899738    8[6-(6,8),28-(8,8,8,8,8)]
   172       1.888565       1.888565       1.888565    8[6-(6,8),28-(7,8,8,8)]
   173       7.885242       7.885242       7.885242    8[6-(6,8),28-(7,8,8,8)]
   174       7.017423       7.017423       7.017423    8[6-(6,8),28-(7,8,8,8),28-(8,8,8,8,8)]
   175       1.577448       1.577448       1.577448    8[6-(6,8),28-(8,8,8,8,8)]
   176       1.406732       1.406732       1.406732    8[6-(6,8),28-(7,8,8,8)]
   177       7.590214       7.590214       7.590214    8[6-(6,8),28-(8,8,8,8,8)]
   178      -3.776612      -3.776612      -3.776612    8[6-(6,8),28-(7,8,8,8)]
