# Supplementary material for: A collection of forcefield precursors for metal–organic frameworks
Source: RSC Adv. 2019 Nov 13;9(63):36492–507. doi: 10.1039/c9ra07327b (PMC9075174; doi:10.1039/c9ra07327b)
Supplement: RA-009-C9RA07327B-s1023 [file RA-009-C9RA07327B-s1023.txt]

HURNOX_clean

7.149000    0.000000    0.000000
0.000000    10.468000    0.000000
0.000000    0.000000    11.295000

     1       0.763728       0.763728       0.763728    27[7-(1,1,6),8-(6),8-(6),8-(6)]
     2       2.810772       2.810772       2.810772    27[7-(1,1,6),8-(6),8-(6),8-(6)]
     3       6.385272       6.385272       6.385272    27[7-(1,1,6),8-(6),8-(6),8-(6)]
     4       4.338228       4.338228       4.338228    27[7-(1,1,6),8-(6),8-(6),8-(6)]
     5       1.394055       1.394055       1.394055    1[7-(1,6,27)]
     6       2.324855       2.324855       2.324855    1[7-(1,6,27)]
     7       2.520023       2.520023       2.520023    1[6-(6,6,7)]
     8       3.510874       3.510874       3.510874    1[6-(1,6,6)]
     9       4.472414       4.472414       4.472414    1[6-(1,6,6)]
    10       4.641846       4.641846       4.641846    1[6-(1,6,6)]
    11        5.60982        5.60982        5.60982    1[6-(1,6,6)]
    12       2.180445       2.180445       2.180445    1[7-(1,6,27)]
    13       1.249645       1.249645       1.249645    1[7-(1,6,27)]
    14       1.054478       1.054478       1.054478    1[6-(6,6,7)]
    15       0.063626       0.063626       0.063626    1[6-(1,6,6)]
    16       6.251086       6.251086       6.251086    1[6-(1,6,6)]
    17       6.081654       6.081654       6.081654    1[6-(1,6,6)]
    18        5.11368        5.11368        5.11368    1[6-(1,6,6)]
    19       5.754945       5.754945       5.754945    1[7-(1,6,27)]
    20       4.824145       4.824145       4.824145    1[7-(1,6,27)]
    21       4.628978       4.628978       4.628978    1[6-(6,6,7)]
    22       3.638126       3.638126       3.638126    1[6-(1,6,6)]
    23       2.676586       2.676586       2.676586    1[6-(1,6,6)]
    24       2.507154       2.507154       2.507154    1[6-(1,6,6)]
    25        1.53918        1.53918        1.53918    1[6-(1,6,6)]
    26       4.968555       4.968555       4.968555    1[7-(1,6,27)]
    27       5.899355       5.899355       5.899355    1[7-(1,6,27)]
    28       6.094523       6.094523       6.094523    1[6-(6,6,7)]
    29       7.085374       7.085374       7.085374    1[6-(1,6,6)]
    30       0.897914       0.897914       0.897914    1[6-(1,6,6)]
    31       1.067346       1.067346       1.067346    1[6-(1,6,6)]
    32        2.03532        2.03532        2.03532    1[6-(1,6,6)]
    33       3.875473       3.875473       3.875473    6[6-(1,6,7),8-(27),8-(27)]
    34       6.030182       6.030182       6.030182    6[6-(1,1,6),8-(0),8-(27)]
    35       3.111245       3.111245       3.111245    6[1-(0),6-(1,1,6),6-(8,8),7-(1,1,27)]
    36       4.033466       4.033466       4.033466    6[1-(0),1-(0),6-(1,1,6),6-(1,6,7)]
    37       5.087228       5.087228       5.087228    6[1-(0),1-(0),6-(1,1,6),6-(8,8)]
    38       6.848027       6.848027       6.848027    6[6-(1,6,7),8-(27),8-(27)]
    39       4.693319       4.693319       4.693319    6[6-(1,1,6),8-(0),8-(27)]
    40       0.463255       0.463255       0.463255    6[1-(0),6-(1,1,6),6-(8,8),7-(1,1,27)]
    41       6.690034       6.690034       6.690034    6[1-(0),1-(0),6-(1,1,6),6-(1,6,7)]
    42       5.636272       5.636272       5.636272    6[1-(0),1-(0),6-(1,1,6),6-(8,8)]
    43       3.273527       3.273527       3.273527    6[6-(1,6,7),8-(27),8-(27)]
    44       1.118819       1.118819       1.118819    6[6-(1,1,6),8-(0),8-(27)]
    45       4.037755       4.037755       4.037755    6[1-(0),6-(1,1,6),6-(8,8),7-(1,1,27)]
    46       3.115534       3.115534       3.115534    6[1-(0),1-(0),6-(1,1,6),6-(1,6,7)]
    47       2.061772       2.061772       2.061772    6[1-(0),1-(0),6-(1,1,6),6-(8,8)]
    48       0.300973       0.300973       0.300973    6[6-(1,6,7),8-(27),8-(27)]
    49       2.455682       2.455682       2.455682    6[6-(1,1,6),8-(0),8-(27)]
    50       6.685745       6.685745       6.685745    6[1-(0),6-(1,1,6),6-(8,8),7-(1,1,27)]
    51       0.458966       0.458966       0.458966    6[1-(0),1-(0),6-(1,1,6),6-(1,6,7)]
    52       1.512728       1.512728       1.512728    6[1-(0),1-(0),6-(1,1,6),6-(8,8)]
    53       2.253365       2.253365       2.253365    7[1-(0),1-(0),6-(1,6,6),27-(8,8,8)]
    54       1.321135       1.321135       1.321135    7[1-(0),1-(0),6-(1,6,6),27-(8,8,8)]
    55       4.895635       4.895635       4.895635    7[1-(0),1-(0),6-(1,6,6),27-(8,8,8)]
    56       5.827865       5.827865       5.827865    7[1-(0),1-(0),6-(1,6,6),27-(8,8,8)]
    57       7.083229       7.083229       7.083229    8[6-(6,8),27-(7,8,8)]
    58       5.825005       5.825005       5.825005    8[6-(6,8)]
    59       3.783251       3.783251       3.783251    8[6-(6,8),27-(7,8,8)]
    60       4.590373       4.590373       4.590373    8[6-(6,8),27-(7,8,8)]
    61       3.640271       3.640271       3.640271    8[6-(6,8),27-(7,8,8)]
    62       4.898495       4.898495       4.898495    8[6-(6,8)]
    63       6.940249       6.940249       6.940249    8[6-(6,8),27-(7,8,8)]
    64       6.133127       6.133127       6.133127    8[6-(6,8),27-(7,8,8)]
    65       0.065771       0.065771       0.065771    8[6-(6,8),27-(7,8,8)]
    66       1.323995       1.323995       1.323995    8[6-(6,8)]
    67       3.365749       3.365749       3.365749    8[6-(6,8),27-(7,8,8)]
    68       2.558627       2.558627       2.558627    8[6-(6,8),27-(7,8,8)]
    69       3.508729       3.508729       3.508729    8[6-(6,8),27-(7,8,8)]
    70       2.250505       2.250505       2.250505    8[6-(6,8)]
    71       0.208751       0.208751       0.208751    8[6-(6,8),27-(7,8,8)]
    72       1.015873       1.015873       1.015873    8[6-(6,8),27-(7,8,8)]
