# Supplementary material for: A collection of forcefield precursors for metal–organic frameworks
Source: RSC Adv. 2019 Nov 13;9(63):36492–507. doi: 10.1039/c9ra07327b (PMC9075174; doi:10.1039/c9ra07327b)
Supplement: RA-009-C9RA07327B-s1024 [file RA-009-C9RA07327B-s1024.txt]

HUSQES_clean

12.420900    0.000000    0.000000
0.000000    12.447100    0.000000
0.000000    0.000000    15.115500

     1      11.351833      11.351833      11.351833    42[7-(6,7),7-(6,7),8-(42),8-(42)]
     2       5.141383       5.141383       5.141383    42[7-(6,7),7-(6,7),8-(42),8-(42)]
     3       1.069067       1.069067       1.069067    42[7-(6,7),7-(6,7),8-(42),8-(42)]
     4       7.279517       7.279517       7.279517    42[7-(6,7),7-(6,7),8-(42),8-(42)]
     5       1.069067       1.069067       1.069067    42[7-(6,7),7-(6,7),8-(42),8-(42)]
     6       7.279517       7.279517       7.279517    42[7-(6,7),7-(6,7),8-(42),8-(42)]
     7      11.351833      11.351833      11.351833    42[7-(6,7),7-(6,7),8-(42),8-(42)]
     8       5.141383       5.141383       5.141383    42[7-(6,7),7-(6,7),8-(42),8-(42)]
     9      11.840844      11.840844      11.840844    1[6-(7,7)]
    10       3.670376       3.670376       3.670376    1[6-(7,7)]
    11       1.721537       1.721537       1.721537    1[6-(1,6,6)]
    12       1.454487       1.454487       1.454487    1[6-(1,6,6)]
    13       1.288047       1.288047       1.288047    1[6-(1,6,6)]
    14        11.5887        11.5887        11.5887    1[6-(6,6,6)]
    15      12.018463      12.018463      12.018463    1[6-(1,6,6)]
    16      10.669553      10.669553      10.669553    1[6-(1,6,6)]
    17       5.630394       5.630394       5.630394    1[6-(7,7)]
    18       9.880826       9.880826       9.880826    1[6-(7,7)]
    19       7.931987       7.931987       7.931987    1[6-(1,6,6)]
    20       7.664937       7.664937       7.664937    1[6-(1,6,6)]
    21       7.498497       7.498497       7.498497    1[6-(1,6,6)]
    22        5.37825        5.37825        5.37825    1[6-(6,6,6)]
    23       5.808013       5.808013       5.808013    1[6-(1,6,6)]
    24       4.459103       4.459103       4.459103    1[6-(1,6,6)]
    25       0.580056       0.580056       0.580056    1[6-(7,7)]
    26       8.750524       8.750524       8.750524    1[6-(7,7)]
    27      10.699363      10.699363      10.699363    1[6-(1,6,6)]
    28      10.966413      10.966413      10.966413    1[6-(1,6,6)]
    29      11.132853      11.132853      11.132853    1[6-(1,6,6)]
    30         0.8322         0.8322         0.8322    1[6-(6,6,6)]
    31       0.402437       0.402437       0.402437    1[6-(1,6,6)]
    32       1.751347       1.751347       1.751347    1[6-(1,6,6)]
    33       6.790506       6.790506       6.790506    1[6-(7,7)]
    34       2.540074       2.540074       2.540074    1[6-(7,7)]
    35       4.488913       4.488913       4.488913    1[6-(1,6,6)]
    36       4.755963       4.755963       4.755963    1[6-(1,6,6)]
    37       4.922403       4.922403       4.922403    1[6-(1,6,6)]
    38        7.04265        7.04265        7.04265    1[6-(6,6,6)]
    39       6.612887       6.612887       6.612887    1[6-(1,6,6)]
    40       7.961797       7.961797       7.961797    1[6-(1,6,6)]
    41       0.580056       0.580056       0.580056    1[6-(7,7)]
    42       8.750524       8.750524       8.750524    1[6-(7,7)]
    43      10.699363      10.699363      10.699363    1[6-(1,6,6)]
    44      10.966413      10.966413      10.966413    1[6-(1,6,6)]
    45      11.132853      11.132853      11.132853    1[6-(1,6,6)]
    46         0.8322         0.8322         0.8322    1[6-(6,6,6)]
    47       0.402437       0.402437       0.402437    1[6-(1,6,6)]
    48       1.751347       1.751347       1.751347    1[6-(1,6,6)]
    49       6.790506       6.790506       6.790506    1[6-(7,7)]
    50       2.540074       2.540074       2.540074    1[6-(7,7)]
    51       4.488913       4.488913       4.488913    1[6-(1,6,6)]
    52       4.755963       4.755963       4.755963    1[6-(1,6,6)]
    53       4.922403       4.922403       4.922403    1[6-(1,6,6)]
    54        7.04265        7.04265        7.04265    1[6-(6,6,6)]
    55       6.612887       6.612887       6.612887    1[6-(1,6,6)]
    56       7.961797       7.961797       7.961797    1[6-(1,6,6)]
    57      11.840844      11.840844      11.840844    1[6-(7,7)]
    58       3.670376       3.670376       3.670376    1[6-(7,7)]
    59       1.721537       1.721537       1.721537    1[6-(1,6,6)]
    60       1.454487       1.454487       1.454487    1[6-(1,6,6)]
    61       1.288047       1.288047       1.288047    1[6-(1,6,6)]
    62        11.5887        11.5887        11.5887    1[6-(6,6,6)]
    63      12.018463      12.018463      12.018463    1[6-(1,6,6)]
    64      10.669553      10.669553      10.669553    1[6-(1,6,6)]
    65       5.630394       5.630394       5.630394    1[6-(7,7)]
    66       9.880826       9.880826       9.880826    1[6-(7,7)]
    67       7.931987       7.931987       7.931987    1[6-(1,6,6)]
    68       7.664937       7.664937       7.664937    1[6-(1,6,6)]
    69       7.498497       7.498497       7.498497    1[6-(1,6,6)]
    70        5.37825        5.37825        5.37825    1[6-(6,6,6)]
    71       5.808013       5.808013       5.808013    1[6-(1,6,6)]
    72       4.459103       4.459103       4.459103    1[6-(1,6,6)]
    73      11.555163      11.555163      11.555163    1[6-(1,6,6)]
    74      10.396293      10.396293      10.396293    1[6-(1,6,6)]
    75       5.344713       5.344713       5.344713    1[6-(1,6,6)]
    76       4.185843       4.185843       4.185843    1[6-(1,6,6)]
    77       0.865737       0.865737       0.865737    1[6-(1,6,6)]
    78       2.024607       2.024607       2.024607    1[6-(1,6,6)]
    79       7.076187       7.076187       7.076187    1[6-(1,6,6)]
    80       8.235057       8.235057       8.235057    1[6-(1,6,6)]
    81      11.788552      11.788552      11.788552    6[1-(0),7-(6,6),7-(7,42)]
    82       3.957796       3.957796       3.957796    6[1-(0),7-(6,6),7-(7,42)]
    83       1.070309       1.070309       1.070309    6[1-(0),1-(0),6-(1,6,6),6-(6,6,7)]
    84      11.973251      11.973251      11.973251    6[1-(0),6-(1,1,6),6-(1,1,6),6-(1,1,6)]
    85      11.640619      11.640619      11.640619    6[1-(0),1-(0),6-(1,6,6),6-(6,6,7)]
    86       5.578102       5.578102       5.578102    6[1-(0),7-(6,6),7-(7,42)]
    87      10.168246      10.168246      10.168246    6[1-(0),7-(6,6),7-(7,42)]
    88       7.280759       7.280759       7.280759    6[1-(0),1-(0),6-(1,6,6),6-(6,6,7)]
    89       5.762801       5.762801       5.762801    6[1-(0),6-(1,1,6),6-(1,1,6),6-(1,1,6)]
    90       5.430169       5.430169       5.430169    6[1-(0),1-(0),6-(1,6,6),6-(6,6,7)]
    91       0.632348       0.632348       0.632348    6[1-(0),7-(6,6),7-(7,42)]
    92       8.463104       8.463104       8.463104    6[1-(0),7-(6,6),7-(7,42)]
    93      11.350591      11.350591      11.350591    6[1-(0),1-(0),6-(1,6,6),6-(6,6,7)]
    94       0.447649       0.447649       0.447649    6[1-(0),6-(1,1,6),6-(1,1,6),6-(1,1,6)]
    95       0.780281       0.780281       0.780281    6[1-(0),1-(0),6-(1,6,6),6-(6,6,7)]
    96       6.842798       6.842798       6.842798    6[1-(0),7-(6,6),7-(7,42)]
    97       2.252654       2.252654       2.252654    6[1-(0),7-(6,6),7-(7,42)]
    98       5.140141       5.140141       5.140141    6[1-(0),1-(0),6-(1,6,6),6-(6,6,7)]
    99       6.658099       6.658099       6.658099    6[1-(0),6-(1,1,6),6-(1,1,6),6-(1,1,6)]
   100       6.990731       6.990731       6.990731    6[1-(0),1-(0),6-(1,6,6),6-(6,6,7)]
   101       0.632348       0.632348       0.632348    6[1-(0),7-(6,6),7-(7,42)]
   102       8.463104       8.463104       8.463104    6[1-(0),7-(6,6),7-(7,42)]
   103      11.350591      11.350591      11.350591    6[1-(0),1-(0),6-(1,6,6),6-(6,6,7)]
   104       0.447649       0.447649       0.447649    6[1-(0),6-(1,1,6),6-(1,1,6),6-(1,1,6)]
   105       0.780281       0.780281       0.780281    6[1-(0),1-(0),6-(1,6,6),6-(6,6,7)]
   106       6.842798       6.842798       6.842798    6[1-(0),7-(6,6),7-(7,42)]
   107       2.252654       2.252654       2.252654    6[1-(0),7-(6,6),7-(7,42)]
   108       5.140141       5.140141       5.140141    6[1-(0),1-(0),6-(1,6,6),6-(6,6,7)]
   109       6.658099       6.658099       6.658099    6[1-(0),6-(1,1,6),6-(1,1,6),6-(1,1,6)]
   110       6.990731       6.990731       6.990731    6[1-(0),1-(0),6-(1,6,6),6-(6,6,7)]
   111      11.788552      11.788552      11.788552    6[1-(0),7-(6,6),7-(7,42)]
   112       3.957796       3.957796       3.957796    6[1-(0),7-(6,6),7-(7,42)]
   113       1.070309       1.070309       1.070309    6[1-(0),1-(0),6-(1,6,6),6-(6,6,7)]
   114      11.973251      11.973251      11.973251    6[1-(0),6-(1,1,6),6-(1,1,6),6-(1,1,6)]
   115      11.640619      11.640619      11.640619    6[1-(0),1-(0),6-(1,6,6),6-(6,6,7)]
   116       5.578102       5.578102       5.578102    6[1-(0),7-(6,6),7-(7,42)]
   117      10.168246      10.168246      10.168246    6[1-(0),7-(6,6),7-(7,42)]
   118       7.280759       7.280759       7.280759    6[1-(0),1-(0),6-(1,6,6),6-(6,6,7)]
   119       5.762801       5.762801       5.762801    6[1-(0),6-(1,1,6),6-(1,1,6),6-(1,1,6)]
   120       5.430169       5.430169       5.430169    6[1-(0),1-(0),6-(1,6,6),6-(6,6,7)]
   121      12.240797      12.240797      12.240797    6[6-(1,1,6),6-(1,1,6),6-(1,1,6),7-(6,6)]
   122       1.340215       1.340215       1.340215    6[1-(0),1-(0),6-(6,6,7),6-(6,6,7)]
   123        1.65819        1.65819        1.65819    6[6-(1,1,6),6-(1,1,6),6-(1,1,6),7-(6,6)]
   124      11.367608      11.367608      11.367608    6[1-(0),1-(0),6-(1,6,6),6-(1,6,6)]
   125       6.030347       6.030347       6.030347    6[6-(1,1,6),6-(1,1,6),6-(1,1,6),7-(6,6)]
   126       7.550665       7.550665       7.550665    6[1-(0),1-(0),6-(6,6,7),6-(6,6,7)]
   127        7.86864        7.86864        7.86864    6[6-(1,1,6),6-(1,1,6),6-(1,1,6),7-(6,6)]
   128       5.157158       5.157158       5.157158    6[1-(0),1-(0),6-(1,6,6),6-(1,6,6)]
   129       0.180103       0.180103       0.180103    6[6-(1,1,6),6-(1,1,6),6-(1,1,6),7-(6,6)]
   130      11.080685      11.080685      11.080685    6[1-(0),1-(0),6-(6,6,7),6-(6,6,7)]
   131       10.76271       10.76271       10.76271    6[6-(1,1,6),6-(1,1,6),6-(1,1,6),7-(6,6)]
   132       1.053292       1.053292       1.053292    6[1-(0),1-(0),6-(1,6,6),6-(1,6,6)]
   133       6.390553       6.390553       6.390553    6[6-(1,1,6),6-(1,1,6),6-(1,1,6),7-(6,6)]
   134       4.870235       4.870235       4.870235    6[1-(0),1-(0),6-(6,6,7),6-(6,6,7)]
   135        4.55226        4.55226        4.55226    6[6-(1,1,6),6-(1,1,6),6-(1,1,6),7-(6,6)]
   136       7.263742       7.263742       7.263742    6[1-(0),1-(0),6-(1,6,6),6-(1,6,6)]
   137      11.568578      11.568578      11.568578    7[6-(1,7),7-(6,42),42-(7,8,8)]
   138       5.210071       5.210071       5.210071    7[6-(1,7),7-(6,42),42-(7,8,8)]
   139       5.358128       5.358128       5.358128    7[6-(1,7),7-(6,42),42-(7,8,8)]
   140      11.420521      11.420521      11.420521    7[6-(1,7),7-(6,42),42-(7,8,8)]
   141       0.852322       0.852322       0.852322    7[6-(1,7),7-(6,42),42-(7,8,8)]
   142       7.210829       7.210829       7.210829    7[6-(1,7),7-(6,42),42-(7,8,8)]
   143       7.062772       7.062772       7.062772    7[6-(1,7),7-(6,42),42-(7,8,8)]
   144       1.000379       1.000379       1.000379    7[6-(1,7),7-(6,42),42-(7,8,8)]
   145       0.852322       0.852322       0.852322    7[6-(1,7),7-(6,42),42-(7,8,8)]
   146       7.210829       7.210829       7.210829    7[6-(1,7),7-(6,42),42-(7,8,8)]
   147       7.062772       7.062772       7.062772    7[6-(1,7),7-(6,42),42-(7,8,8)]
   148       1.000379       1.000379       1.000379    7[6-(1,7),7-(6,42),42-(7,8,8)]
   149      11.568578      11.568578      11.568578    7[6-(1,7),7-(6,42),42-(7,8,8)]
   150       5.210071       5.210071       5.210071    7[6-(1,7),7-(6,42),42-(7,8,8)]
   151       5.358128       5.358128       5.358128    7[6-(1,7),7-(6,42),42-(7,8,8)]
   152      11.420521      11.420521      11.420521    7[6-(1,7),7-(6,42),42-(7,8,8)]
   153      11.930274      11.930274      11.930274    7[6-(1,7),6-(1,7),6-(6,6,6)]
   154       3.142488       3.142488       3.142488    7[6-(1,7),6-(1,7),6-(6,6,6)]
   155       5.719824       5.719824       5.719824    7[6-(1,7),6-(1,7),6-(6,6,6)]
   156       9.352938       9.352938       9.352938    7[6-(1,7),6-(1,7),6-(6,6,6)]
   157       0.490626       0.490626       0.490626    7[6-(1,7),6-(1,7),6-(6,6,6)]
   158       9.278412       9.278412       9.278412    7[6-(1,7),6-(1,7),6-(6,6,6)]
   159       6.701076       6.701076       6.701076    7[6-(1,7),6-(1,7),6-(6,6,6)]
   160       3.067962       3.067962       3.067962    7[6-(1,7),6-(1,7),6-(6,6,6)]
   161       10.89611       10.89611       10.89611    8[42-(7,7,8),42-(7,7,8)]
   162        4.68566        4.68566        4.68566    8[42-(7,7,8),42-(7,7,8)]
   163        1.52479        1.52479        1.52479    8[42-(7,7,8),42-(7,7,8)]
   164        7.73524        7.73524        7.73524    8[42-(7,7,8),42-(7,7,8)]
   165            0.0            0.0            0.0    8[42-(7,7,8),42-(7,7,8)]
   166        6.21045        6.21045        6.21045    8[42-(7,7,8),42-(7,7,8)]
   167            0.0            0.0            0.0    8[42-(7,7,8),42-(7,7,8)]
   168        6.21045        6.21045        6.21045    8[42-(7,7,8),42-(7,7,8)]
