# Supplementary material for: A collection of forcefield precursors for metal–organic frameworks
Source: RSC Adv. 2019 Nov 13;9(63):36492–507. doi: 10.1039/c9ra07327b (PMC9075174; doi:10.1039/c9ra07327b)
Supplement: RA-009-C9RA07327B-s1025 [file RA-009-C9RA07327B-s1025.txt]

HUXWAY_clean

14.693000    0.000000    0.000000
-7.346500    12.724511    0.000000
0.000000    0.000000    15.125000

     1            0.0            0.0            0.0    65[8-(6),8-(6),8-(6),8-(6),8-(6),8-(6),8-(6,6),8-(6,6),8-(6,6)]
     2         7.3465         7.3465         7.3465    65[8-(6),8-(6),8-(6),8-(6),8-(6),8-(6),8-(6,6),8-(6,6),8-(6,6)]
     3         7.3465         7.3465         7.3465    65[8-(6),8-(6),8-(6),8-(6),8-(6),8-(6),8-(6,6),8-(6,6),8-(6,6)]
     4            0.0            0.0            0.0    65[8-(6),8-(6),8-(6),8-(6),8-(6),8-(6),8-(6,6),8-(6,6),8-(6,6)]
     5       -3.67325       -3.67325       -3.67325    29[8-(6),8-(6),8-(6),8-(6)]
     6         7.3465         7.3465         7.3465    29[8-(6),8-(6),8-(6),8-(6)]
     7        3.67325        3.67325        3.67325    29[8-(6),8-(6),8-(6),8-(6)]
     8        3.67325        3.67325        3.67325    29[8-(6),8-(6),8-(6),8-(6)]
     9         7.3465         7.3465         7.3465    29[8-(6),8-(6),8-(6),8-(6)]
    10       -3.67325       -3.67325       -3.67325    29[8-(6),8-(6),8-(6),8-(6)]
    11      -3.481506      -3.481506      -3.481506    1[6-(1,6,8)]
    12      -3.978864      -3.978864      -3.978864    1[6-(1,6,8)]
    13       3.151648       3.151648       3.151648    1[6-(1,6,8)]
    14       2.533073       2.533073       2.533073    1[6-(1,6,8)]
    15       0.329858       0.329858       0.329858    1[6-(1,6,8)]
    16       1.445791       1.445791       1.445791    1[6-(1,6,8)]
    17      10.828006      10.828006      10.828006    1[6-(1,6,8)]
    18      11.325364      11.325364      11.325364    1[6-(1,6,8)]
    19       4.194851       4.194851       4.194851    1[6-(1,6,8)]
    20       4.813427       4.813427       4.813427    1[6-(1,6,8)]
    21       7.016642       7.016642       7.016642    1[6-(1,6,8)]
    22       5.900709       5.900709       5.900709    1[6-(1,6,8)]
    23       3.864994       3.864994       3.864994    1[6-(1,6,8)]
    24       3.367636       3.367636       3.367636    1[6-(1,6,8)]
    25      10.498149      10.498149      10.498149    1[6-(1,6,8)]
    26       9.879573       9.879573       9.879573    1[6-(1,6,8)]
    27       7.676358       7.676358       7.676358    1[6-(1,6,8)]
    28       8.792291       8.792291       8.792291    1[6-(1,6,8)]
    29       3.481506       3.481506       3.481506    1[6-(1,6,8)]
    30       3.978864       3.978864       3.978864    1[6-(1,6,8)]
    31      -3.151649      -3.151649      -3.151649    1[6-(1,6,8)]
    32      -2.533073      -2.533073      -2.533073    1[6-(1,6,8)]
    33      -0.329858      -0.329858      -0.329858    1[6-(1,6,8)]
    34      -1.445791      -1.445791      -1.445791    1[6-(1,6,8)]
    35      10.828006      10.828006      10.828006    1[6-(1,6,8)]
    36      11.325364      11.325364      11.325364    1[6-(1,6,8)]
    37       4.194851       4.194851       4.194851    1[6-(1,6,8)]
    38       4.813427       4.813427       4.813427    1[6-(1,6,8)]
    39       7.016642       7.016642       7.016642    1[6-(1,6,8)]
    40       5.900709       5.900709       5.900709    1[6-(1,6,8)]
    41      -3.481506      -3.481506      -3.481506    1[6-(1,6,8)]
    42      -3.978864      -3.978864      -3.978864    1[6-(1,6,8)]
    43       3.151648       3.151648       3.151648    1[6-(1,6,8)]
    44       2.533073       2.533073       2.533073    1[6-(1,6,8)]
    45       0.329858       0.329858       0.329858    1[6-(1,6,8)]
    46       1.445791       1.445791       1.445791    1[6-(1,6,8)]
    47       3.481506       3.481506       3.481506    1[6-(1,6,8)]
    48       3.978864       3.978864       3.978864    1[6-(1,6,8)]
    49      -3.151649      -3.151649      -3.151649    1[6-(1,6,8)]
    50      -2.533073      -2.533073      -2.533073    1[6-(1,6,8)]
    51      -0.329858      -0.329858      -0.329858    1[6-(1,6,8)]
    52      -1.445791      -1.445791      -1.445791    1[6-(1,6,8)]
    53       3.864994       3.864994       3.864994    1[6-(1,6,8)]
    54       3.367636       3.367636       3.367636    1[6-(1,6,8)]
    55      10.498149      10.498149      10.498149    1[6-(1,6,8)]
    56       9.879573       9.879573       9.879573    1[6-(1,6,8)]
    57       7.676358       7.676358       7.676358    1[6-(1,6,8)]
    58       8.792291       8.792291       8.792291    1[6-(1,6,8)]
    59      -2.816648      -2.816648      -2.816648    6[6-(1,1,8),8-(29),8-(65)]
    60      -3.220706      -3.220706      -3.220706    6[1-(0),1-(0),6-(8,8),8-(6,65)]
    61       1.165155       1.165155       1.165155    6[6-(1,1,8),8-(29),8-(65)]
    62       2.369981       2.369981       2.369981    6[1-(0),1-(0),6-(8,8),8-(6,65)]
    63       1.651493       1.651493       1.651493    6[6-(1,1,8),8-(29),8-(65)]
    64       0.850725       0.850725       0.850725    6[1-(0),1-(0),6-(8,8),8-(6,65)]
    65      10.163148      10.163148      10.163148    6[6-(1,1,8),8-(29),8-(65)]
    66      10.567206      10.567206      10.567206    6[1-(0),1-(0),6-(8,8),8-(6,65)]
    67       6.181345       6.181345       6.181345    6[6-(1,1,8),8-(29),8-(65)]
    68       4.976519       4.976519       4.976519    6[1-(0),1-(0),6-(8,8),8-(6,65)]
    69       5.695007       5.695007       5.695007    6[6-(1,1,8),8-(29),8-(65)]
    70       6.495775       6.495775       6.495775    6[1-(0),1-(0),6-(8,8),8-(6,65)]
    71       4.529852       4.529852       4.529852    6[6-(1,1,8),8-(29),8-(65)]
    72       4.125794       4.125794       4.125794    6[1-(0),1-(0),6-(8,8),8-(6,65)]
    73       8.511655       8.511655       8.511655    6[6-(1,1,8),8-(29),8-(65)]
    74       9.716481       9.716481       9.716481    6[1-(0),1-(0),6-(8,8),8-(6,65)]
    75       8.997993       8.997993       8.997993    6[6-(1,1,8),8-(29),8-(65)]
    76       8.197225       8.197225       8.197225    6[1-(0),1-(0),6-(8,8),8-(6,65)]
    77       2.816648       2.816648       2.816648    6[6-(1,1,8),8-(29),8-(65)]
    78       3.220706       3.220706       3.220706    6[1-(0),1-(0),6-(8,8),8-(6,65)]
    79      -1.165155      -1.165155      -1.165155    6[6-(1,1,8),8-(29),8-(65)]
    80      -2.369981      -2.369981      -2.369981    6[1-(0),1-(0),6-(8,8),8-(6,65)]
    81      -1.651493      -1.651493      -1.651493    6[6-(1,1,8),8-(29),8-(65)]
    82      -0.850725      -0.850725      -0.850725    6[1-(0),1-(0),6-(8,8),8-(6,65)]
    83      10.163148      10.163148      10.163148    6[6-(1,1,8),8-(29),8-(65)]
    84      10.567206      10.567206      10.567206    6[1-(0),1-(0),6-(8,8),8-(6,65)]
    85       6.181345       6.181345       6.181345    6[6-(1,1,8),8-(29),8-(65)]
    86       4.976519       4.976519       4.976519    6[1-(0),1-(0),6-(8,8),8-(6,65)]
    87       5.695007       5.695007       5.695007    6[6-(1,1,8),8-(29),8-(65)]
    88       6.495775       6.495775       6.495775    6[1-(0),1-(0),6-(8,8),8-(6,65)]
    89      -2.816648      -2.816648      -2.816648    6[6-(1,1,8),8-(29),8-(65)]
    90      -3.220706      -3.220706      -3.220706    6[1-(0),1-(0),6-(8,8),8-(6,65)]
    91       1.165155       1.165155       1.165155    6[6-(1,1,8),8-(29),8-(65)]
    92       2.369981       2.369981       2.369981    6[1-(0),1-(0),6-(8,8),8-(6,65)]
    93       1.651493       1.651493       1.651493    6[6-(1,1,8),8-(29),8-(65)]
    94       0.850725       0.850725       0.850725    6[1-(0),1-(0),6-(8,8),8-(6,65)]
    95       2.816648       2.816648       2.816648    6[6-(1,1,8),8-(29),8-(65)]
    96       3.220706       3.220706       3.220706    6[1-(0),1-(0),6-(8,8),8-(6,65)]
    97      -1.165155      -1.165155      -1.165155    6[6-(1,1,8),8-(29),8-(65)]
    98      -2.369981      -2.369981      -2.369981    6[1-(0),1-(0),6-(8,8),8-(6,65)]
    99      -1.651493      -1.651493      -1.651493    6[6-(1,1,8),8-(29),8-(65)]
   100      -0.850725      -0.850725      -0.850725    6[1-(0),1-(0),6-(8,8),8-(6,65)]
   101       4.529852       4.529852       4.529852    6[6-(1,1,8),8-(29),8-(65)]
   102       4.125794       4.125794       4.125794    6[1-(0),1-(0),6-(8,8),8-(6,65)]
   103       8.511655       8.511655       8.511655    6[6-(1,1,8),8-(29),8-(65)]
   104       9.716481       9.716481       9.716481    6[1-(0),1-(0),6-(8,8),8-(6,65)]
   105       8.997993       8.997993       8.997993    6[6-(1,1,8),8-(29),8-(65)]
   106       8.197225       8.197225       8.197225    6[1-(0),1-(0),6-(8,8),8-(6,65)]
   107      -1.636653      -1.636653      -1.636653    8[6-(6,8),65-(8,8,8,8,8,8,8,8)]
   108      -3.712774      -3.712774      -3.712774    8[6-(6,8),29-(8,8,8)]
   109       0.223407       0.223407       0.223407    8[6-(6,8),65-(8,8,8,8,8,8,8,8)]
   110       1.228629       1.228629       1.228629    8[6-(6,8),29-(8,8,8)]
   111       1.413246       1.413246       1.413246    8[6-(6,8),65-(8,8,8,8,8,8,8,8)]
   112       2.484146       2.484146       2.484146    8[6-(6,8),29-(8,8,8)]
   113       8.983153       8.983153       8.983153    8[6-(6,8),65-(8,8,8,8,8,8,8,8)]
   114      11.059274      11.059274      11.059274    8[6-(6,8),29-(8,8,8)]
   115       7.123093       7.123093       7.123093    8[6-(6,8),65-(8,8,8,8,8,8,8,8)]
   116       6.117871       6.117871       6.117871    8[6-(6,8),29-(8,8,8)]
   117       5.933254       5.933254       5.933254    8[6-(6,8),65-(8,8,8,8,8,8,8,8)]
   118       4.862354       4.862354       4.862354    8[6-(6,8),29-(8,8,8)]
   119       5.709847       5.709847       5.709847    8[6-(6,8),65-(8,8,8,8,8,8,8,8)]
   120       3.633726       3.633726       3.633726    8[6-(6,8),29-(8,8,8)]
   121       7.569907       7.569907       7.569907    8[6-(6,8),65-(8,8,8,8,8,8,8,8)]
   122       8.575129       8.575129       8.575129    8[6-(6,8),29-(8,8,8)]
   123       8.759746       8.759746       8.759746    8[6-(6,8),65-(8,8,8,8,8,8,8,8)]
   124       9.830646       9.830646       9.830646    8[6-(6,8),29-(8,8,8)]
   125       1.636653       1.636653       1.636653    8[6-(6,8),65-(8,8,8,8,8,8,8,8)]
   126       3.712774       3.712774       3.712774    8[6-(6,8),29-(8,8,8)]
   127      -0.223407      -0.223407      -0.223407    8[6-(6,8),65-(8,8,8,8,8,8,8,8)]
   128      -1.228629      -1.228629      -1.228629    8[6-(6,8),29-(8,8,8)]
   129      -1.413246      -1.413246      -1.413246    8[6-(6,8),65-(8,8,8,8,8,8,8,8)]
   130      -2.484146      -2.484146      -2.484146    8[6-(6,8),29-(8,8,8)]
   131       8.983153       8.983153       8.983153    8[6-(6,8),65-(8,8,8,8,8,8,8,8)]
   132      11.059274      11.059274      11.059274    8[6-(6,8),29-(8,8,8)]
   133       7.123093       7.123093       7.123093    8[6-(6,8),65-(8,8,8,8,8,8,8,8)]
   134       6.117871       6.117871       6.117871    8[6-(6,8),29-(8,8,8)]
   135       5.933254       5.933254       5.933254    8[6-(6,8),65-(8,8,8,8,8,8,8,8)]
   136       4.862354       4.862354       4.862354    8[6-(6,8),29-(8,8,8)]
   137      -1.636653      -1.636653      -1.636653    8[6-(6,8),65-(8,8,8,8,8,8,8,8)]
   138      -3.712774      -3.712774      -3.712774    8[6-(6,8),29-(8,8,8)]
   139       0.223407       0.223407       0.223407    8[6-(6,8),65-(8,8,8,8,8,8,8,8)]
   140       1.228629       1.228629       1.228629    8[6-(6,8),29-(8,8,8)]
   141       1.413246       1.413246       1.413246    8[6-(6,8),65-(8,8,8,8,8,8,8,8)]
   142       2.484146       2.484146       2.484146    8[6-(6,8),29-(8,8,8)]
   143       1.636653       1.636653       1.636653    8[6-(6,8),65-(8,8,8,8,8,8,8,8)]
   144       3.712774       3.712774       3.712774    8[6-(6,8),29-(8,8,8)]
   145      -0.223407      -0.223407      -0.223407    8[6-(6,8),65-(8,8,8,8,8,8,8,8)]
   146      -1.228629      -1.228629      -1.228629    8[6-(6,8),29-(8,8,8)]
   147      -1.413246      -1.413246      -1.413246    8[6-(6,8),65-(8,8,8,8,8,8,8,8)]
   148      -2.484146      -2.484146      -2.484146    8[6-(6,8),29-(8,8,8)]
   149       5.709847       5.709847       5.709847    8[6-(6,8),65-(8,8,8,8,8,8,8,8)]
   150       3.633726       3.633726       3.633726    8[6-(6,8),29-(8,8,8)]
   151       7.569907       7.569907       7.569907    8[6-(6,8),65-(8,8,8,8,8,8,8,8)]
   152       8.575129       8.575129       8.575129    8[6-(6,8),29-(8,8,8)]
   153       8.759746       8.759746       8.759746    8[6-(6,8),65-(8,8,8,8,8,8,8,8)]
   154       9.830646       9.830646       9.830646    8[6-(6,8),29-(8,8,8)]
   155      -2.139668      -2.139668      -2.139668    8[6-(1,1,6),6-(1,1,6),65-(8,8,8,8,8,8,8,8)]
   156       2.139668       2.139668       2.139668    8[6-(1,1,6),6-(1,1,6),65-(8,8,8,8,8,8,8,8)]
   157           -0.0           -0.0           -0.0    8[6-(1,1,6),6-(1,1,6),65-(8,8,8,8,8,8,8,8)]
   158       9.486168       9.486168       9.486168    8[6-(1,1,6),6-(1,1,6),65-(8,8,8,8,8,8,8,8)]
   159       5.206832       5.206832       5.206832    8[6-(1,1,6),6-(1,1,6),65-(8,8,8,8,8,8,8,8)]
   160         7.3465         7.3465         7.3465    8[6-(1,1,6),6-(1,1,6),65-(8,8,8,8,8,8,8,8)]
   161       9.486168       9.486168       9.486168    8[6-(1,1,6),6-(1,1,6),65-(8,8,8,8,8,8,8,8)]
   162       5.206832       5.206832       5.206832    8[6-(1,1,6),6-(1,1,6),65-(8,8,8,8,8,8,8,8)]
   163         7.3465         7.3465         7.3465    8[6-(1,1,6),6-(1,1,6),65-(8,8,8,8,8,8,8,8)]
   164      -2.139668      -2.139668      -2.139668    8[6-(1,1,6),6-(1,1,6),65-(8,8,8,8,8,8,8,8)]
   165       2.139668       2.139668       2.139668    8[6-(1,1,6),6-(1,1,6),65-(8,8,8,8,8,8,8,8)]
   166           -0.0           -0.0           -0.0    8[6-(1,1,6),6-(1,1,6),65-(8,8,8,8,8,8,8,8)]
