# Supplementary material for: A collection of forcefield precursors for metal–organic frameworks
Source: RSC Adv. 2019 Nov 13;9(63):36492–507. doi: 10.1039/c9ra07327b (PMC9075174; doi:10.1039/c9ra07327b)
Supplement: RA-009-C9RA07327B-s1026 [file RA-009-C9RA07327B-s1026.txt]

HUYJUG_clean

22.589200    0.000000    0.000000
11.294600    19.562821    0.000000
11.294600    6.520940    18.444005

     1      14.364472      14.364472      14.364472    28[7-(6,6),7-(6,6),8-(6),8-(6)]
     2      25.166628      25.166628      25.166628    28[7-(6,6),7-(6,6),8-(6),8-(6)]
     3      20.011772      20.011772      20.011772    28[7-(6,6),7-(6,6),8-(6),8-(6)]
     4      30.813928      30.813928      30.813928    28[7-(6,6),7-(6,6),8-(6),8-(6)]
     5        16.9419        16.9419        16.9419    28[7-(6,6),7-(6,6),8-(6),8-(6)]
     6        28.2365        28.2365        28.2365    28[7-(6,6),7-(6,6),8-(6),8-(6)]
     7      17.434345      17.434345      17.434345    28[7-(6,6),7-(6,6),8-(6),8-(6)]
     8      27.744055      27.744055      27.744055    28[7-(6,6),7-(6,6),8-(6),8-(6)]
     9      19.519328      19.519328      19.519328    28[7-(6,6),7-(6,6),8-(6),8-(6)]
    10      20.011772      20.011772      20.011772    28[7-(6,6),7-(6,6),8-(6),8-(6)]
    11      25.659072      25.659072      25.659072    28[7-(6,6),7-(6,6),8-(6),8-(6)]
    12      25.166628      25.166628      25.166628    28[7-(6,6),7-(6,6),8-(6),8-(6)]
    13      17.113578      17.113578      17.113578    1[6-(6,6)]
    14      16.426866      16.426866      16.426866    1[6-(6,7)]
    15      16.630169      16.630169      16.630169    1[6-(6,6)]
    16      14.154393      14.154393      14.154393    1[6-(1,1,6)]
    17      15.089586      15.089586      15.089586    1[6-(1,1,6)]
    18      15.704012      15.704012      15.704012    1[6-(1,1,6)]
    19      12.934576      12.934576      12.934576    1[6-(6,6)]
    20      12.817112      12.817112      12.817112    1[6-(6,7)]
    21      24.775835      24.775835      24.775835    1[6-(6,6)]
    22      26.781756      26.781756      26.781756    1[6-(6,7)]
    23      28.774123      28.774123      28.774123    1[6-(6,6)]
    24      31.299596      31.299596      31.299596    1[6-(1,1,6)]
    25       30.62192       30.62192       30.62192    1[6-(1,1,6)]
    26      31.258935      31.258935      31.258935    1[6-(1,1,6)]
    27      29.709316      29.709316      29.709316    1[6-(6,6)]
    28      27.685324      27.685324      27.685324    1[6-(6,7)]
    29      20.402565      20.402565      20.402565    1[6-(6,6)]
    30      18.396644      18.396644      18.396644    1[6-(6,7)]
    31      16.404277      16.404277      16.404277    1[6-(6,6)]
    32      13.878804      13.878804      13.878804    1[6-(1,1,6)]
    33       14.55648       14.55648       14.55648    1[6-(1,1,6)]
    34      13.919465      13.919465      13.919465    1[6-(1,1,6)]
    35      15.469084      15.469084      15.469084    1[6-(6,6)]
    36      17.493076      17.493076      17.493076    1[6-(6,7)]
    37      28.064822      28.064822      28.064822    1[6-(6,6)]
    38      28.751534      28.751534      28.751534    1[6-(6,7)]
    39      28.548231      28.548231      28.548231    1[6-(6,6)]
    40      31.024007      31.024007      31.024007    1[6-(1,1,6)]
    41      30.088814      30.088814      30.088814    1[6-(1,1,6)]
    42      29.474388      29.474388      29.474388    1[6-(1,1,6)]
    43      32.243824      32.243824      32.243824    1[6-(6,6)]
    44      32.361288      32.361288      32.361288    1[6-(6,7)]
    45      20.838537      20.838537      20.838537    1[6-(6,6)]
    46      18.285957      18.285957      18.285957    1[6-(6,7)]
    47      18.161717      18.161717      18.161717    1[6-(6,6)]
    48      15.765003      15.765003      15.765003    1[6-(1,1,6)]
    49       17.31914       17.31914       17.31914    1[6-(1,1,6)]
    50      16.392982      16.392982      16.392982    1[6-(1,1,6)]
    51      15.073773      15.073773      15.073773    1[6-(6,6)]
    52      15.306442      15.306442      15.306442    1[6-(6,7)]
    53      24.339863      24.339863      24.339863    1[6-(6,6)]
    54      26.892443      26.892443      26.892443    1[6-(6,7)]
    55      27.016683      27.016683      27.016683    1[6-(6,6)]
    56      29.413397      29.413397      29.413397    1[6-(1,1,6)]
    57       27.85926       27.85926       27.85926    1[6-(1,1,6)]
    58      28.785418      28.785418      28.785418    1[6-(1,1,6)]
    59      30.104627      30.104627      30.104627    1[6-(6,6)]
    60      29.871958      29.871958      29.871958    1[6-(6,7)]
    61      16.677606      16.677606      16.677606    1[6-(6,6)]
    62      16.537553      16.537553      16.537553    1[6-(6,7)]
    63      14.872729      14.872729      14.872729    1[6-(6,6)]
    64      12.268195      12.268195      12.268195    1[6-(1,1,6)]
    65      12.326926      12.326926      12.326926    1[6-(1,1,6)]
    66      13.230494      13.230494      13.230494    1[6-(1,1,6)]
    67      13.329887      13.329887      13.329887    1[6-(6,6)]
    68      15.003747      15.003747      15.003747    1[6-(6,7)]
    69      28.500794      28.500794      28.500794    1[6-(6,6)]
    70      28.640847      28.640847      28.640847    1[6-(6,7)]
    71      30.305671      30.305671      30.305671    1[6-(6,6)]
    72      32.910205      32.910205      32.910205    1[6-(1,1,6)]
    73      32.851474      32.851474      32.851474    1[6-(1,1,6)]
    74      31.947906      31.947906      31.947906    1[6-(1,1,6)]
    75      31.848513      31.848513      31.848513    1[6-(6,6)]
    76      30.174653      30.174653      30.174653    1[6-(6,7)]
    77      23.025172      23.025172      23.025172    1[6-(6,6)]
    78      22.478513      22.478513      22.478513    1[6-(6,7)]
    79       24.34664       24.34664       24.34664    1[6-(6,6)]
    80      24.475398      24.475398      24.475398    1[6-(1,1,6)]
    81      25.351859      25.351859      25.351859    1[6-(1,1,6)]
    82      25.062717      25.062717      25.062717    1[6-(1,1,6)]
    83      22.193889      22.193889      22.193889    1[6-(6,6)]
    84      20.402565      20.402565      20.402565    1[6-(6,7)]
    85      18.864241      18.864241      18.864241    1[6-(6,6)]
    86      20.730109      20.730109      20.730109    1[6-(6,7)]
    87      21.057652      21.057652      21.057652    1[6-(6,6)]
    88       20.97859       20.97859       20.97859    1[6-(1,1,6)]
    89      20.359646      20.359646      20.359646    1[6-(1,1,6)]
    90      21.900229      21.900229      21.900229    1[6-(1,1,6)]
    91      20.450003      20.450003      20.450003    1[6-(6,6)]
    92       20.09987       20.09987       20.09987    1[6-(6,7)]
    93      22.153228      22.153228      22.153228    1[6-(6,6)]
    94      22.699887      22.699887      22.699887    1[6-(6,7)]
    95       20.83176       20.83176       20.83176    1[6-(6,6)]
    96      20.703002      20.703002      20.703002    1[6-(1,1,6)]
    97      19.826541      19.826541      19.826541    1[6-(1,1,6)]
    98      20.115683      20.115683      20.115683    1[6-(1,1,6)]
    99      22.984511      22.984511      22.984511    1[6-(6,6)]
   100      24.775835      24.775835      24.775835    1[6-(6,7)]
   101      26.314159      26.314159      26.314159    1[6-(6,6)]
   102      24.448291      24.448291      24.448291    1[6-(6,7)]
   103      24.120748      24.120748      24.120748    1[6-(6,6)]
   104       24.19981       24.19981       24.19981    1[6-(1,1,6)]
   105      24.818754      24.818754      24.818754    1[6-(1,1,6)]
   106      23.278171      23.278171      23.278171    1[6-(1,1,6)]
   107      24.728397      24.728397      24.728397    1[6-(6,6)]
   108       25.07853       25.07853       25.07853    1[6-(6,7)]
   109      37.608759      37.608759      37.608759    1[6-(6,6)]
   110      35.742891      35.742891      35.742891    1[6-(6,7)]
   111      24.120748      24.120748      24.120748    1[6-(6,6)]
   112       12.90521       12.90521       12.90521    1[6-(1,1,6)]
   113      24.818754      24.818754      24.818754    1[6-(1,1,6)]
   114      23.278171      23.278171      23.278171    1[6-(1,1,6)]
   115      13.433797      13.433797      13.433797    1[6-(6,6)]
   116       25.07853       25.07853       25.07853    1[6-(6,7)]
   117      33.447828      33.447828      33.447828    1[6-(6,6)]
   118      33.994487      33.994487      33.994487    1[6-(6,7)]
   119       32.12636       32.12636       32.12636    1[6-(6,6)]
   120       9.408402       9.408402       9.408402    1[6-(1,1,6)]
   121      31.121141      31.121141      31.121141    1[6-(1,1,6)]
   122      31.410283      31.410283      31.410283    1[6-(1,1,6)]
   123      11.689911      11.689911      11.689911    1[6-(6,6)]
   124      13.481235      13.481235      13.481235    1[6-(6,7)]
   125      30.158841      30.158841      30.158841    1[6-(6,6)]
   126      32.024709      32.024709      32.024709    1[6-(6,7)]
   127      21.057652      21.057652      21.057652    1[6-(6,6)]
   128        9.68399        9.68399        9.68399    1[6-(1,1,6)]
   129      20.359646      20.359646      20.359646    1[6-(1,1,6)]
   130      21.900229      21.900229      21.900229    1[6-(1,1,6)]
   131       9.155403       9.155403       9.155403    1[6-(6,6)]
   132       20.09987       20.09987       20.09987    1[6-(6,7)]
   133      34.319772      34.319772      34.319772    1[6-(6,6)]
   134      33.773113      33.773113      33.773113    1[6-(6,7)]
   135       13.05204       13.05204       13.05204    1[6-(6,6)]
   136      13.180798      13.180798      13.180798    1[6-(1,1,6)]
   137      14.057259      14.057259      14.057259    1[6-(1,1,6)]
   138      13.768117      13.768117      13.768117    1[6-(1,1,6)]
   139      10.899289      10.899289      10.899289    1[6-(6,6)]
   140      31.697165      31.697165      31.697165    1[6-(6,7)]
   141      36.070435      36.070435      36.070435    1[6-(6,6)]
   142      38.076356      38.076356      38.076356    1[6-(6,7)]
   143      17.479523      17.479523      17.479523    1[6-(6,6)]
   144       8.710396       8.710396       8.710396    1[6-(1,1,6)]
   145       19.32732       19.32732       19.32732    1[6-(1,1,6)]
   146      19.964335      19.964335      19.964335    1[6-(1,1,6)]
   147       7.120116       7.120116       7.120116    1[6-(6,6)]
   148      27.685324      27.685324      27.685324    1[6-(6,7)]
   149      28.408178      28.408178      28.408178    1[6-(6,6)]
   150      27.721466      27.721466      27.721466    1[6-(6,7)]
   151      16.630169      16.630169      16.630169    1[6-(6,6)]
   152      14.154393      14.154393      14.154393    1[6-(1,1,6)]
   153      15.089586      15.089586      15.089586    1[6-(1,1,6)]
   154      15.704012      15.704012      15.704012    1[6-(1,1,6)]
   155      12.934576      12.934576      12.934576    1[6-(6,6)]
   156      24.111712      24.111712      24.111712    1[6-(6,7)]
   157      39.359422      39.359422      39.359422    1[6-(6,6)]
   158      40.046134      40.046134      40.046134    1[6-(6,7)]
   159      28.548231      28.548231      28.548231    1[6-(6,6)]
   160       8.434807       8.434807       8.434807    1[6-(1,1,6)]
   161      30.088814      30.088814      30.088814    1[6-(1,1,6)]
   162      29.474388      29.474388      29.474388    1[6-(1,1,6)]
   163       9.654624       9.654624       9.654624    1[6-(6,6)]
   164      21.066688      21.066688      21.066688    1[6-(6,7)]
   165      31.697165      31.697165      31.697165    1[6-(6,6)]
   166      29.691244      29.691244      29.691244    1[6-(6,7)]
   167      27.698877      27.698877      27.698877    1[6-(6,6)]
   168      13.878804      13.878804      13.878804    1[6-(1,1,6)]
   169       25.85108       25.85108       25.85108    1[6-(1,1,6)]
   170      25.214065      25.214065      25.214065    1[6-(1,1,6)]
   171      15.469084      15.469084      15.469084    1[6-(6,6)]
   172      17.493076      17.493076      17.493076    1[6-(6,7)]
   173      27.972206      27.972206      27.972206    1[6-(6,6)]
   174      27.832153      27.832153      27.832153    1[6-(6,7)]
   175      26.167329      26.167329      26.167329    1[6-(6,6)]
   176      12.268195      12.268195      12.268195    1[6-(1,1,6)]
   177      23.621526      23.621526      23.621526    1[6-(1,1,6)]
   178      24.525094      24.525094      24.525094    1[6-(1,1,6)]
   179      13.329887      13.329887      13.329887    1[6-(6,6)]
   180      15.003747      15.003747      15.003747    1[6-(6,7)]
   181      39.795394      39.795394      39.795394    1[6-(6,6)]
   182      39.935447      39.935447      39.935447    1[6-(6,7)]
   183      19.011071      19.011071      19.011071    1[6-(6,6)]
   184      10.321005      10.321005      10.321005    1[6-(1,1,6)]
   185      21.556874      21.556874      21.556874    1[6-(1,1,6)]
   186      20.653306      20.653306      20.653306    1[6-(1,1,6)]
   187       9.259313       9.259313       9.259313    1[6-(6,6)]
   188      30.174653      30.174653      30.174653    1[6-(6,7)]
   189      32.133137      32.133137      32.133137    1[6-(6,6)]
   190      29.580557      29.580557      29.580557    1[6-(6,7)]
   191      18.161717      18.161717      18.161717    1[6-(6,6)]
   192      15.765003      15.765003      15.765003    1[6-(1,1,6)]
   193       17.31914       17.31914       17.31914    1[6-(1,1,6)]
   194      16.392982      16.392982      16.392982    1[6-(1,1,6)]
   195      15.073773      15.073773      15.073773    1[6-(6,6)]
   196      26.601042      26.601042      26.601042    1[6-(6,7)]
   197      35.634463      35.634463      35.634463    1[6-(6,6)]
   198      38.187043      38.187043      38.187043    1[6-(6,7)]
   199      27.016683      27.016683      27.016683    1[6-(6,6)]
   200       6.824197       6.824197       6.824197    1[6-(1,1,6)]
   201       27.85926       27.85926       27.85926    1[6-(1,1,6)]
   202      28.785418      28.785418      28.785418    1[6-(1,1,6)]
   203       7.515427       7.515427       7.515427    1[6-(6,6)]
   204      18.577358      18.577358      18.577358    1[6-(6,7)]
   205      15.907315      15.907315      15.907315    6[6-(6,6),8-(0),8-(28)]
   206      16.752151      16.752151      16.752151    6[6-(1,6),6-(1,6),6-(8,8)]
   207      17.282997      17.282997      17.282997    6[1-(0),6-(6,6),6-(6,6)]
   208      15.706271      15.706271      15.706271    6[1-(0),6-(1,6),7-(6,28)]
   209      15.839547      15.839547      15.839547    6[1-(0),6-(1,7),6-(6,6)]
   210      14.807221      14.807221      14.807221    6[6-(1,1,1),6-(1,6),6-(1,6)]
   211       14.95405       14.95405       14.95405    6[1-(0),1-(0),1-(0),6-(6,6)]
   212      13.664207      13.664207      13.664207    6[1-(0),6-(1,7),6-(6,6)]
   213      13.614511      13.614511      13.614511    6[1-(0),6-(1,6),7-(6,28)]
   214      23.135859      23.135859      23.135859    6[6-(6,6),8-(0),8-(28)]
   215      22.855753      22.855753      22.855753    6[6-(1,6),6-(1,6),6-(8,8)]
   216      23.897115      23.897115      23.897115    6[1-(0),6-(6,6),6-(6,6)]
   217      27.371334      27.371334      27.371334    6[1-(0),6-(1,6),7-(6,28)]
   218      28.566302      28.566302      28.566302    6[1-(0),6-(1,7),6-(6,6)]
   219      29.458576      29.458576      29.458576    6[6-(1,1,1),6-(1,6),6-(1,6)]
   220      30.780044      30.780044      30.780044    6[1-(0),1-(0),1-(0),6-(6,6)]
   221      29.128773      29.128773      29.128773    6[1-(0),6-(1,7),6-(6,6)]
   222      27.908957      27.908957      27.908957    6[1-(0),6-(1,6),7-(6,28)]
   223      22.042541      22.042541      22.042541    6[6-(6,6),8-(0),8-(28)]
   224      22.322647      22.322647      22.322647    6[6-(1,6),6-(1,6),6-(8,8)]
   225      21.281285      21.281285      21.281285    6[1-(0),6-(6,6),6-(6,6)]
   226      17.807066      17.807066      17.807066    6[1-(0),6-(1,6),7-(6,28)]
   227      16.612098      16.612098      16.612098    6[1-(0),6-(1,7),6-(6,6)]
   228      15.719824      15.719824      15.719824    6[6-(1,1,1),6-(1,6),6-(1,6)]
   229      14.398356      14.398356      14.398356    6[1-(0),1-(0),1-(0),6-(6,6)]
   230      16.049627      16.049627      16.049627    6[1-(0),6-(1,7),6-(6,6)]
   231      17.269443      17.269443      17.269443    6[1-(0),6-(1,6),7-(6,28)]
   232      29.271085      29.271085      29.271085    6[6-(6,6),8-(0),8-(28)]
   233      28.426249      28.426249      28.426249    6[6-(1,6),6-(1,6),6-(8,8)]
   234      27.895403      27.895403      27.895403    6[1-(0),6-(6,6),6-(6,6)]
   235      29.472129      29.472129      29.472129    6[1-(0),6-(1,6),7-(6,28)]
   236      29.338853      29.338853      29.338853    6[1-(0),6-(1,7),6-(6,6)]
   237      30.371179      30.371179      30.371179    6[6-(1,1,1),6-(1,6),6-(1,6)]
   238       30.22435       30.22435       30.22435    6[1-(0),1-(0),1-(0),6-(6,6)]
   239      31.514193      31.514193      31.514193    6[1-(0),6-(1,7),6-(6,6)]
   240      31.563889      31.563889      31.563889    6[1-(0),6-(1,6),7-(6,28)]
   241      19.846871      19.846871      19.846871    6[6-(6,6),8-(0),8-(28)]
   242      21.267732      21.267732      21.267732    6[6-(1,6),6-(1,6),6-(8,8)]
   243      21.541061      21.541061      21.541061    6[1-(0),6-(6,6),6-(6,6)]
   244      17.626353      17.626353      17.626353    6[1-(0),6-(1,6),7-(6,28)]
   245      17.556326      17.556326      17.556326    6[1-(0),6-(1,7),6-(6,6)]
   246       16.58725       16.58725       16.58725    6[6-(1,1,1),6-(1,6),6-(1,6)]
   247      16.510446      16.510446      16.510446    6[1-(0),1-(0),1-(0),6-(6,6)]
   248      15.740155      15.740155      15.740155    6[1-(0),6-(1,7),6-(6,6)]
   249      15.893761      15.893761      15.893761    6[1-(0),6-(1,6),7-(6,28)]
   250      25.331529      25.331529      25.331529    6[6-(6,6),8-(0),8-(28)]
   251      23.910668      23.910668      23.910668    6[6-(1,6),6-(1,6),6-(8,8)]
   252      23.637339      23.637339      23.637339    6[1-(0),6-(6,6),6-(6,6)]
   253      27.552047      27.552047      27.552047    6[1-(0),6-(1,6),7-(6,28)]
   254      27.622074      27.622074      27.622074    6[1-(0),6-(1,7),6-(6,6)]
   255       28.59115       28.59115       28.59115    6[6-(1,1,1),6-(1,6),6-(1,6)]
   256      28.667954      28.667954      28.667954    6[1-(0),1-(0),1-(0),6-(6,6)]
   257      29.438245      29.438245      29.438245    6[1-(0),6-(1,7),6-(6,6)]
   258      29.284639      29.284639      29.284639    6[1-(0),6-(1,6),7-(6,28)]
   259      18.102985      18.102985      18.102985    6[6-(6,6),8-(0),8-(28)]
   260      17.807066      17.807066      17.807066    6[6-(1,6),6-(1,6),6-(8,8)]
   261      17.023221      17.023221      17.023221    6[1-(0),6-(6,6),6-(6,6)]
   262      15.886984      15.886984      15.886984    6[1-(0),6-(1,6),7-(6,28)]
   263      14.895318      14.895318      14.895318    6[1-(0),6-(1,7),6-(6,6)]
   264      13.939795      13.939795      13.939795    6[6-(1,1,1),6-(1,6),6-(1,6)]
   265       12.84196       12.84196       12.84196    6[1-(0),1-(0),1-(0),6-(6,6)]
   266      13.973679      13.973679      13.973679    6[1-(0),6-(1,7),6-(6,6)]
   267      14.990193      14.990193      14.990193    6[1-(0),6-(1,6),7-(6,28)]
   268      27.075415      27.075415      27.075415    6[6-(6,6),8-(0),8-(28)]
   269      27.371334      27.371334      27.371334    6[6-(1,6),6-(1,6),6-(8,8)]
   270      28.155179      28.155179      28.155179    6[1-(0),6-(6,6),6-(6,6)]
   271      29.291416      29.291416      29.291416    6[1-(0),6-(1,6),7-(6,28)]
   272      30.283082      30.283082      30.283082    6[1-(0),6-(1,7),6-(6,6)]
   273      31.238605      31.238605      31.238605    6[6-(1,1,1),6-(1,6),6-(1,6)]
   274       32.33644       32.33644       32.33644    6[1-(0),1-(0),1-(0),6-(6,6)]
   275      31.204721      31.204721      31.204721    6[1-(0),6-(1,7),6-(6,6)]
   276      30.188207      30.188207      30.188207    6[1-(0),6-(1,6),7-(6,28)]
   277       20.39353       20.39353       20.39353    6[6-(6,6),8-(0),8-(28)]
   278      21.534284      21.534284      21.534284    6[6-(1,6),6-(1,6),6-(8,8)]
   279      22.848976      22.848976      22.848976    6[1-(0),6-(6,6),6-(6,6)]
   280      22.408486      22.408486      22.408486    6[1-(0),6-(1,6),7-(6,28)]
   281      23.533429      23.533429      23.533429    6[1-(0),6-(1,7),6-(6,6)]
   282      23.456625      23.456625      23.456625    6[6-(1,1,1),6-(1,6),6-(1,6)]
   283       24.70129       24.70129       24.70129    6[1-(0),1-(0),1-(0),6-(6,6)]
   284      22.279728      22.279728      22.279728    6[1-(0),6-(1,7),6-(6,6)]
   285      21.213518      21.213518      21.213518    6[1-(0),6-(1,6),7-(6,28)]
   286      18.649644      18.649644      18.649644    6[6-(6,6),8-(0),8-(28)]
   287      18.073619      18.073619      18.073619    6[6-(1,6),6-(1,6),6-(8,8)]
   288      18.331136      18.331136      18.331136    6[1-(0),6-(6,6),6-(6,6)]
   289      20.669118      20.669118      20.669118    6[1-(0),6-(1,6),7-(6,28)]
   290      20.872421      20.872421      20.872421    6[1-(0),6-(1,7),6-(6,6)]
   291      20.809171      20.809171      20.809171    6[6-(1,1,1),6-(1,6),6-(1,6)]
   292      21.032804      21.032804      21.032804    6[1-(0),1-(0),1-(0),6-(6,6)]
   293      20.513253      20.513253      20.513253    6[1-(0),6-(1,7),6-(6,6)]
   294       20.30995       20.30995       20.30995    6[1-(0),6-(1,6),7-(6,28)]
   295       24.78487       24.78487       24.78487    6[6-(6,6),8-(0),8-(28)]
   296      23.644116      23.644116      23.644116    6[6-(1,6),6-(1,6),6-(8,8)]
   297      22.329424      22.329424      22.329424    6[1-(0),6-(6,6),6-(6,6)]
   298      22.769914      22.769914      22.769914    6[1-(0),6-(1,6),7-(6,28)]
   299      21.644971      21.644971      21.644971    6[1-(0),6-(1,7),6-(6,6)]
   300      21.721775      21.721775      21.721775    6[6-(1,1,1),6-(1,6),6-(1,6)]
   301       20.47711       20.47711       20.47711    6[1-(0),1-(0),1-(0),6-(6,6)]
   302      22.898672      22.898672      22.898672    6[1-(0),6-(1,7),6-(6,6)]
   303      23.964882      23.964882      23.964882    6[1-(0),6-(1,6),7-(6,28)]
   304      26.528756      26.528756      26.528756    6[6-(6,6),8-(0),8-(28)]
   305      27.104781      27.104781      27.104781    6[6-(1,6),6-(1,6),6-(8,8)]
   306      26.847264      26.847264      26.847264    6[1-(0),6-(6,6),6-(6,6)]
   307      24.509282      24.509282      24.509282    6[1-(0),6-(1,6),7-(6,28)]
   308      24.305979      24.305979      24.305979    6[1-(0),6-(1,7),6-(6,6)]
   309      24.369229      24.369229      24.369229    6[6-(1,1,1),6-(1,6),6-(1,6)]
   310      24.145596      24.145596      24.145596    6[1-(0),1-(0),1-(0),6-(6,6)]
   311      24.665147      24.665147      24.665147    6[1-(0),6-(1,7),6-(6,6)]
   312       24.86845       24.86845       24.86845    6[1-(0),6-(1,6),7-(6,28)]
   313      26.528756      26.528756      26.528756    6[6-(6,6),8-(0),8-(28)]
   314      38.399381      38.399381      38.399381    6[6-(1,6),6-(1,6),6-(8,8)]
   315      38.141864      38.141864      38.141864    6[1-(0),6-(6,6),6-(6,6)]
   316      13.214682      13.214682      13.214682    6[1-(0),6-(1,6),7-(6,28)]
   317      24.305979      24.305979      24.305979    6[1-(0),6-(1,7),6-(6,6)]
   318      13.074629      13.074629      13.074629    6[6-(1,1,1),6-(1,6),6-(1,6)]
   319      12.850996      12.850996      12.850996    6[1-(0),1-(0),1-(0),6-(6,6)]
   320      13.370547      13.370547      13.370547    6[1-(0),6-(1,7),6-(6,6)]
   321       13.57385       13.57385       13.57385    6[1-(0),6-(1,6),7-(6,28)]
   322       13.49027       13.49027       13.49027    6[6-(6,6),8-(0),8-(28)]
   323      34.938716      34.938716      34.938716    6[6-(1,6),6-(1,6),6-(8,8)]
   324      33.624024      33.624024      33.624024    6[1-(0),6-(6,6),6-(6,6)]
   325      11.475314      11.475314      11.475314    6[1-(0),6-(1,6),7-(6,28)]
   326      32.939571      32.939571      32.939571    6[1-(0),6-(1,7),6-(6,6)]
   327      10.427175      10.427175      10.427175    6[6-(1,1,1),6-(1,6),6-(1,6)]
   328        9.18251        9.18251        9.18251    6[1-(0),1-(0),1-(0),6-(6,6)]
   329      11.604072      11.604072      11.604072    6[1-(0),6-(1,7),6-(6,6)]
   330      12.670282      12.670282      12.670282    6[1-(0),6-(1,6),7-(6,28)]
   331      18.649644      18.649644      18.649644    6[6-(6,6),8-(0),8-(28)]
   332      29.368219      29.368219      29.368219    6[6-(1,6),6-(1,6),6-(8,8)]
   333      29.625736      29.625736      29.625736    6[1-(0),6-(6,6),6-(6,6)]
   334       9.374518       9.374518       9.374518    6[1-(0),6-(1,6),7-(6,28)]
   335      20.872421      20.872421      20.872421    6[1-(0),6-(1,7),6-(6,6)]
   336       9.514571       9.514571       9.514571    6[6-(1,1,1),6-(1,6),6-(1,6)]
   337       9.738204       9.738204       9.738204    6[1-(0),1-(0),1-(0),6-(6,6)]
   338       9.218653       9.218653       9.218653    6[1-(0),6-(1,7),6-(6,6)]
   339        9.01535        9.01535        9.01535    6[1-(0),6-(1,6),7-(6,28)]
   340       31.68813       31.68813       31.68813    6[6-(6,6),8-(0),8-(28)]
   341      32.828884      32.828884      32.828884    6[6-(1,6),6-(1,6),6-(8,8)]
   342      34.143576      34.143576      34.143576    6[1-(0),6-(6,6),6-(6,6)]
   343      11.113886      11.113886      11.113886    6[1-(0),6-(1,6),7-(6,28)]
   344      12.238829      12.238829      12.238829    6[1-(0),6-(1,7),6-(6,6)]
   345      12.162025      12.162025      12.162025    6[6-(1,1,1),6-(1,6),6-(1,6)]
   346       13.40669       13.40669       13.40669    6[1-(0),1-(0),1-(0),6-(6,6)]
   347      10.985128      10.985128      10.985128    6[1-(0),6-(1,7),6-(6,6)]
   348       9.918918       9.918918       9.918918    6[1-(0),6-(1,6),7-(6,28)]
   349      23.135859      23.135859      23.135859    6[6-(6,6),8-(0),8-(28)]
   350      34.150353      34.150353      34.150353    6[6-(1,6),6-(1,6),6-(8,8)]
   351      35.191715      35.191715      35.191715    6[1-(0),6-(6,6),6-(6,6)]
   352       4.782134       4.782134       4.782134    6[1-(0),6-(1,6),7-(6,28)]
   353      17.271702      17.271702      17.271702    6[1-(0),6-(1,7),6-(6,6)]
   354       6.869376       6.869376       6.869376    6[6-(1,1,1),6-(1,6),6-(1,6)]
   355       8.190844       8.190844       8.190844    6[1-(0),1-(0),1-(0),6-(6,6)]
   356       6.539573       6.539573       6.539573    6[1-(0),6-(1,7),6-(6,6)]
   357       5.319757       5.319757       5.319757    6[1-(0),6-(1,6),7-(6,28)]
   358      27.201915      27.201915      27.201915    6[6-(6,6),8-(0),8-(28)]
   359      28.046751      28.046751      28.046751    6[6-(1,6),6-(1,6),6-(8,8)]
   360      28.577597      28.577597      28.577597    6[1-(0),6-(6,6),6-(6,6)]
   361      15.706271      15.706271      15.706271    6[1-(0),6-(1,6),7-(6,28)]
   362      15.839547      15.839547      15.839547    6[1-(0),6-(1,7),6-(6,6)]
   363      14.807221      14.807221      14.807221    6[6-(1,1,1),6-(1,6),6-(1,6)]
   364       14.95405       14.95405       14.95405    6[1-(0),1-(0),1-(0),6-(6,6)]
   365      13.664207      13.664207      13.664207    6[1-(0),6-(1,7),6-(6,6)]
   366      13.614511      13.614511      13.614511    6[1-(0),6-(1,6),7-(6,28)]
   367      17.976485      17.976485      17.976485    6[6-(6,6),8-(0),8-(28)]
   368      39.720849      39.720849      39.720849    6[6-(1,6),6-(1,6),6-(8,8)]
   369      39.190003      39.190003      39.190003    6[1-(0),6-(6,6),6-(6,6)]
   370       6.882929       6.882929       6.882929    6[1-(0),6-(1,6),7-(6,28)]
   371      29.338853      29.338853      29.338853    6[1-(0),6-(1,7),6-(6,6)]
   372       7.781979       7.781979       7.781979    6[6-(1,1,1),6-(1,6),6-(1,6)]
   373        7.63515        7.63515        7.63515    6[1-(0),1-(0),1-(0),6-(6,6)]
   374       8.924993       8.924993       8.924993    6[1-(0),6-(1,7),6-(6,6)]
   375       8.974689       8.974689       8.974689    6[1-(0),6-(1,6),7-(6,28)]
   376      22.042541      22.042541      22.042541    6[6-(6,6),8-(0),8-(28)]
   377      33.617247      33.617247      33.617247    6[6-(1,6),6-(1,6),6-(8,8)]
   378      32.575885      32.575885      32.575885    6[1-(0),6-(6,6),6-(6,6)]
   379      17.807066      17.807066      17.807066    6[1-(0),6-(1,6),7-(6,28)]
   380      27.906698      27.906698      27.906698    6[1-(0),6-(1,7),6-(6,6)]
   381      15.719824      15.719824      15.719824    6[6-(1,1,1),6-(1,6),6-(1,6)]
   382      14.398356      14.398356      14.398356    6[1-(0),1-(0),1-(0),6-(6,6)]
   383      16.049627      16.049627      16.049627    6[1-(0),6-(1,7),6-(6,6)]
   384      17.269443      17.269443      17.269443    6[1-(0),6-(1,6),7-(6,28)]
   385      18.102985      18.102985      18.102985    6[6-(6,6),8-(0),8-(28)]
   386      29.101666      29.101666      29.101666    6[6-(1,6),6-(1,6),6-(8,8)]
   387      28.317821      28.317821      28.317821    6[1-(0),6-(6,6),6-(6,6)]
   388      15.886984      15.886984      15.886984    6[1-(0),6-(1,6),7-(6,28)]
   389      26.189918      26.189918      26.189918    6[1-(0),6-(1,7),6-(6,6)]
   390      13.939795      13.939795      13.939795    6[6-(1,1,1),6-(1,6),6-(1,6)]
   391       12.84196       12.84196       12.84196    6[1-(0),1-(0),1-(0),6-(6,6)]
   392      13.973679      13.973679      13.973679    6[1-(0),6-(1,7),6-(6,6)]
   393      14.990193      14.990193      14.990193    6[1-(0),6-(1,6),7-(6,28)]
   394      27.075415      27.075415      27.075415    6[6-(6,6),8-(0),8-(28)]
   395      38.665934      38.665934      38.665934    6[6-(1,6),6-(1,6),6-(8,8)]
   396      39.449779      39.449779      39.449779    6[1-(0),6-(6,6),6-(6,6)]
   397       6.702216       6.702216       6.702216    6[1-(0),6-(1,6),7-(6,28)]
   398      18.988482      18.988482      18.988482    6[1-(0),6-(1,7),6-(6,6)]
   399       8.649405       8.649405       8.649405    6[6-(1,1,1),6-(1,6),6-(1,6)]
   400        9.74724        9.74724        9.74724    6[1-(0),1-(0),1-(0),6-(6,6)]
   401       8.615521       8.615521       8.615521    6[1-(0),6-(1,7),6-(6,6)]
   402       7.599007       7.599007       7.599007    6[1-(0),6-(1,6),7-(6,28)]
   403      31.141471      31.141471      31.141471    6[6-(6,6),8-(0),8-(28)]
   404      32.562332      32.562332      32.562332    6[6-(1,6),6-(1,6),6-(8,8)]
   405      32.835661      32.835661      32.835661    6[1-(0),6-(6,6),6-(6,6)]
   406      17.626353      17.626353      17.626353    6[1-(0),6-(1,6),7-(6,28)]
   407      17.556326      17.556326      17.556326    6[1-(0),6-(1,7),6-(6,6)]
   408       16.58725       16.58725       16.58725    6[6-(1,1,1),6-(1,6),6-(1,6)]
   409      16.510446      16.510446      16.510446    6[1-(0),1-(0),1-(0),6-(6,6)]
   410      15.740155      15.740155      15.740155    6[1-(0),6-(1,7),6-(6,6)]
   411      15.893761      15.893761      15.893761    6[1-(0),6-(1,6),7-(6,28)]
   412      14.036929      14.036929      14.036929    6[6-(6,6),8-(0),8-(28)]
   413      35.205268      35.205268      35.205268    6[6-(1,6),6-(1,6),6-(8,8)]
   414      34.931939      34.931939      34.931939    6[1-(0),6-(6,6),6-(6,6)]
   415       4.962847       4.962847       4.962847    6[1-(0),6-(1,6),7-(6,28)]
   416      27.622074      27.622074      27.622074    6[1-(0),6-(1,7),6-(6,6)]
   417        6.00195        6.00195        6.00195    6[6-(1,1,1),6-(1,6),6-(1,6)]
   418       6.078754       6.078754       6.078754    6[1-(0),1-(0),1-(0),6-(6,6)]
   419       6.849045       6.849045       6.849045    6[1-(0),6-(1,7),6-(6,6)]
   420       6.695439       6.695439       6.695439    6[1-(0),6-(1,6),7-(6,28)]
   421      14.583588      14.583588      14.583588    7[6-(1,6),6-(1,6),28-(7,8,8)]
   422      27.007648      27.007648      27.007648    7[6-(1,6),6-(1,6),28-(7,8,8)]
   423      18.170752      18.170752      18.170752    7[6-(1,6),6-(1,6),28-(7,8,8)]
   424      30.594812      30.594812      30.594812    7[6-(1,6),6-(1,6),28-(7,8,8)]
   425      16.790552      16.790552      16.790552    7[6-(1,6),6-(1,6),28-(7,8,8)]
   426      28.387848      28.387848      28.387848    7[6-(1,6),6-(1,6),28-(7,8,8)]
   427      15.963788      15.963788      15.963788    7[6-(1,6),6-(1,6),28-(7,8,8)]
   428      29.214612      29.214612      29.214612    7[6-(1,6),6-(1,6),28-(7,8,8)]
   429         21.209         21.209         21.209    7[6-(1,6),6-(1,6),28-(7,8,8)]
   430      20.382235      20.382235      20.382235    7[6-(1,6),6-(1,6),28-(7,8,8)]
   431        23.9694        23.9694        23.9694    7[6-(1,6),6-(1,6),28-(7,8,8)]
   432      24.796165      24.796165      24.796165    7[6-(1,6),6-(1,6),28-(7,8,8)]
   433      24.796165      24.796165      24.796165    7[6-(1,6),6-(1,6),28-(7,8,8)]
   434        12.6748        12.6748        12.6748    7[6-(1,6),6-(1,6),28-(7,8,8)]
   435      20.382235      20.382235      20.382235    7[6-(1,6),6-(1,6),28-(7,8,8)]
   436        32.5036        32.5036        32.5036    7[6-(1,6),6-(1,6),28-(7,8,8)]
   437      27.007648      27.007648      27.007648    7[6-(1,6),6-(1,6),28-(7,8,8)]
   438      25.878188      25.878188      25.878188    7[6-(1,6),6-(1,6),28-(7,8,8)]
   439      19.300212      19.300212      19.300212    7[6-(1,6),6-(1,6),28-(7,8,8)]
   440      18.170752      18.170752      18.170752    7[6-(1,6),6-(1,6),28-(7,8,8)]
   441      15.963788      15.963788      15.963788    7[6-(1,6),6-(1,6),28-(7,8,8)]
   442      29.214612      29.214612      29.214612    7[6-(1,6),6-(1,6),28-(7,8,8)]
   443      28.085152      28.085152      28.085152    7[6-(1,6),6-(1,6),28-(7,8,8)]
   444      17.093248      17.093248      17.093248    7[6-(1,6),6-(1,6),28-(7,8,8)]
   445      15.543629      15.543629      15.543629    8[6-(6,8),28-(7,7,8)]
   446      15.606878      15.606878      15.606878    8[6-(6,8)]
   447      24.339863      24.339863      24.339863    8[6-(6,8),28-(7,7,8)]
   448      22.193889      22.193889      22.193889    8[6-(6,8)]
   449      20.838537      20.838537      20.838537    8[6-(6,8),28-(7,7,8)]
   450      22.984511      22.984511      22.984511    8[6-(6,8)]
   451      29.634771      29.634771      29.634771    8[6-(6,8),28-(7,7,8)]
   452      29.571522      29.571522      29.571522    8[6-(6,8)]
   453      18.954598      18.954598      18.954598    8[6-(6,8),28-(7,7,8)]
   454      19.634533      19.634533      19.634533    8[6-(6,8)]
   455      26.223802      26.223802      26.223802    8[6-(6,8),28-(7,7,8)]
   456      25.543867      25.543867      25.543867    8[6-(6,8)]
   457      17.427568      17.427568      17.427568    8[6-(6,8),28-(7,7,8)]
   458      18.956857      18.956857      18.956857    8[6-(6,8)]
   459      27.750832      27.750832      27.750832    8[6-(6,8),28-(7,7,8)]
   460      26.221543      26.221543      26.221543    8[6-(6,8)]
   461      20.705261      20.705261      20.705261    8[6-(6,8),28-(7,7,8)]
   462      19.239222      19.239222      19.239222    8[6-(6,8)]
   463      19.178231      19.178231      19.178231    8[6-(6,8),28-(7,7,8)]
   464      18.561546      18.561546      18.561546    8[6-(6,8)]
   465      24.473139      24.473139      24.473139    8[6-(6,8),28-(7,7,8)]
   466      25.939178      25.939178      25.939178    8[6-(6,8)]
   467      26.000169      26.000169      26.000169    8[6-(6,8),28-(7,7,8)]
   468      26.616854      26.616854      26.616854    8[6-(6,8)]
   469      26.000169      26.000169      26.000169    8[6-(6,8),28-(7,7,8)]
   470      26.616854      26.616854      26.616854    8[6-(6,8)]
   471      13.178539      13.178539      13.178539    8[6-(6,8),28-(7,7,8)]
   472      14.644578      14.644578      14.644578    8[6-(6,8)]
   473      19.178231      19.178231      19.178231    8[6-(6,8),28-(7,7,8)]
   474      18.561546      18.561546      18.561546    8[6-(6,8)]
   475      31.999861      31.999861      31.999861    8[6-(6,8),28-(7,7,8)]
   476      30.533822      30.533822      30.533822    8[6-(6,8)]
   477      24.339863      24.339863      24.339863    8[6-(6,8),28-(7,7,8)]
   478      22.193889      22.193889      22.193889    8[6-(6,8)]
   479      26.838229      26.838229      26.838229    8[6-(6,8),28-(7,7,8)]
   480      26.901478      26.901478      26.901478    8[6-(6,8)]
   481      18.340171      18.340171      18.340171    8[6-(6,8),28-(7,7,8)]
   482      18.276922      18.276922      18.276922    8[6-(6,8)]
   483      20.838537      20.838537      20.838537    8[6-(6,8),28-(7,7,8)]
   484      22.984511      22.984511      22.984511    8[6-(6,8)]
   485      17.427568      17.427568      17.427568    8[6-(6,8),28-(7,7,8)]
   486      18.956857      18.956857      18.956857    8[6-(6,8)]
   487      27.750832      27.750832      27.750832    8[6-(6,8),28-(7,7,8)]
   488      26.221543      26.221543      26.221543    8[6-(6,8)]
   489      30.249198      30.249198      30.249198    8[6-(6,8),28-(7,7,8)]
   490      30.929133      30.929133      30.929133    8[6-(6,8)]
   491      14.929202      14.929202      14.929202    8[6-(6,8),28-(7,7,8)]
   492      14.249267      14.249267      14.249267    8[6-(6,8)]
