# Supplementary material for: A collection of forcefield precursors for metal–organic frameworks
Source: RSC Adv. 2019 Nov 13;9(63):36492–507. doi: 10.1039/c9ra07327b (PMC9075174; doi:10.1039/c9ra07327b)
Supplement: RA-009-C9RA07327B-s1027 [file RA-009-C9RA07327B-s1027.txt]

HUYKAN_clean

22.787400    0.000000    0.000000
11.393700    19.734467    0.000000
11.393700    6.578156    18.605834

     1       19.83871       19.83871       19.83871    28[7-(6,6),7-(6,6),8-(6),8-(6)]
     2       20.03924       20.03924       20.03924    28[7-(6,6),7-(6,6),8-(6),8-(6)]
     3       25.53556       25.53556       25.53556    28[7-(6,6),7-(6,6),8-(6),8-(6)]
     4       25.73609       25.73609       25.73609    28[7-(6,6),7-(6,6),8-(6),8-(6)]
     5       17.09055       17.09055       17.09055    28[7-(6,6),7-(6,6),8-(6),8-(6)]
     6       28.48425       28.48425       28.48425    28[7-(6,6),7-(6,6),8-(6),8-(6)]
     7      28.283721      28.283721      28.283721    28[7-(6,6),7-(6,6),8-(6),8-(6)]
     8      17.291079      17.291079      17.291079    28[7-(6,6),7-(6,6),8-(6),8-(6)]
     9       14.34239       14.34239       14.34239    28[7-(6,6),7-(6,6),8-(6),8-(6)]
    10       25.53556       25.53556       25.53556    28[7-(6,6),7-(6,6),8-(6),8-(6)]
    11       31.23241       31.23241       31.23241    28[7-(6,6),7-(6,6),8-(6),8-(6)]
    12       20.03924       20.03924       20.03924    28[7-(6,6),7-(6,6),8-(6),8-(6)]
    13      39.827818      39.827818      39.827818    1[6-(6,6)]
    14      40.595753      40.595753      40.595753    1[6-(6,7)]
    15      28.951392      28.951392      28.951392    1[6-(6,6)]
    16       8.654655       8.654655       8.654655    1[6-(1,1,6)]
    17       7.111948       7.111948       7.111948    1[6-(1,1,6)]
    18       30.45536       30.45536       30.45536    1[6-(1,1,6)]
    19       9.876059       9.876059       9.876059    1[6-(6,6)]
    20      21.452058      21.452058      21.452058    1[6-(6,7)]
    21       31.95705       31.95705       31.95705    1[6-(6,6)]
    22      29.780853      29.780853      29.780853    1[6-(6,7)]
    23      27.729987      27.729987      27.729987    1[6-(6,6)]
    24      13.749917      13.749917      13.749917    1[6-(1,1,6)]
    25      13.788656      13.788656      13.788656    1[6-(1,1,6)]
    26      25.706466      25.706466      25.706466    1[6-(1,1,6)]
    27        15.4453        15.4453        15.4453    1[6-(6,6)]
    28      17.587315      17.587315      17.587315    1[6-(6,7)]
    29       36.40515       36.40515       36.40515    1[6-(6,6)]
    30      38.581347      38.581347      38.581347    1[6-(6,7)]
    31      17.844813      17.844813      17.844813    1[6-(6,6)]
    32       9.037483       9.037483       9.037483    1[6-(1,1,6)]
    33       8.998744       8.998744       8.998744    1[6-(1,1,6)]
    34      19.868334      19.868334      19.868334    1[6-(1,1,6)]
    35         7.3421         7.3421         7.3421    1[6-(6,6)]
    36      27.987485      27.987485      27.987485    1[6-(6,7)]
    37      28.534382      28.534382      28.534382    1[6-(6,6)]
    38      27.766447      27.766447      27.766447    1[6-(6,7)]
    39      16.623408      16.623408      16.623408    1[6-(6,6)]
    40      14.132745      14.132745      14.132745    1[6-(1,1,6)]
    41      15.675452      15.675452      15.675452    1[6-(1,1,6)]
    42       15.11944       15.11944       15.11944    1[6-(1,1,6)]
    43      12.911341      12.911341      12.911341    1[6-(6,6)]
    44      24.122742      24.122742      24.122742    1[6-(6,7)]
    45      35.865089      35.865089      35.865089    1[6-(6,6)]
    46      38.567675      38.567675      38.567675    1[6-(6,7)]
    47      27.406406      27.406406      27.406406    1[6-(6,6)]
    48       7.196261       7.196261       7.196261    1[6-(1,1,6)]
    49       6.608346       6.608346       6.608346    1[6-(1,1,6)]
    50      28.443233      28.443233      28.443233    1[6-(1,1,6)]
    51       7.775061       7.775061       7.775061    1[6-(6,6)]
    52      18.756309      18.756309      18.756309    1[6-(6,7)]
    53      32.497111      32.497111      32.497111    1[6-(6,6)]
    54      29.794526      29.794526      29.794526    1[6-(6,7)]
    55      18.168394      18.168394      18.168394    1[6-(6,6)]
    56      15.591139      15.591139      15.591139    1[6-(1,1,6)]
    57      16.179054      16.179054      16.179054    1[6-(1,1,6)]
    58      17.131567      17.131567      17.131567    1[6-(1,1,6)]
    59      15.012339      15.012339      15.012339    1[6-(6,6)]
    60      26.818491      26.818491      26.818491    1[6-(6,7)]
    61      40.367879      40.367879      40.367879    1[6-(6,6)]
    62      40.609426      40.609426      40.609426    1[6-(6,7)]
    63      19.389799      19.389799      19.389799    1[6-(6,6)]
    64      10.495876      10.495876      10.495876    1[6-(1,1,6)]
    65       9.502346       9.502346       9.502346    1[6-(1,1,6)]
    66      21.880461      21.880461      21.880461    1[6-(1,1,6)]
    67       9.443099       9.443099       9.443099    1[6-(6,6)]
    68      30.683234      30.683234      30.683234    1[6-(6,7)]
    69      27.994321      27.994321      27.994321    1[6-(6,6)]
    70      27.752774      27.752774      27.752774    1[6-(6,7)]
    71      26.185001      26.185001      26.185001    1[6-(6,6)]
    72      12.291524      12.291524      12.291524    1[6-(1,1,6)]
    73      13.285054      13.285054      13.285054    1[6-(1,1,6)]
    74      23.694339      23.694339      23.694339    1[6-(1,1,6)]
    75      13.344301      13.344301      13.344301    1[6-(6,6)]
    76      14.891566      14.891566      14.891566    1[6-(6,7)]
    77      33.641039      33.641039      33.641039    1[6-(6,6)]
    78      34.167428      34.167428      34.167428    1[6-(6,7)]
    79      32.348993      32.348993      32.348993    1[6-(6,6)]
    80       9.552478       9.552478       9.552478    1[6-(1,1,6)]
    81       9.003302       9.003302       9.003302    1[6-(1,1,6)]
    82      31.362299      31.362299      31.362299    1[6-(1,1,6)]
    83      11.826661      11.826661      11.826661    1[6-(6,6)]
    84      13.556224      13.556224      13.556224    1[6-(6,7)]
    85      38.143829      38.143829      38.143829    1[6-(6,6)]
    86      36.209179      36.209179      36.209179    1[6-(6,7)]
    87      24.332386      24.332386      24.332386    1[6-(6,6)]
    88      12.852094      12.852094      12.852094    1[6-(1,1,6)]
    89      11.897302      11.897302      11.897302    1[6-(1,1,6)]
    90      24.799527      24.799527      24.799527    1[6-(1,1,6)]
    91      13.494698      13.494698      13.494698    1[6-(6,6)]
    92      25.483149      25.483149      25.483149    1[6-(6,7)]
    93      34.721161      34.721161      34.721161    1[6-(6,6)]
    94      34.194772      34.194772      34.194772    1[6-(6,7)]
    95      13.225807      13.225807      13.225807    1[6-(6,6)]
    96      13.234922      13.234922      13.234922    1[6-(1,1,6)]
    97      13.784098      13.784098      13.784098    1[6-(1,1,6)]
    98      14.212501      14.212501      14.212501    1[6-(1,1,6)]
    99      10.960739      10.960739      10.960739    1[6-(6,6)]
   100      32.018576      32.018576      32.018576    1[6-(6,7)]
   101      30.218371      30.218371      30.218371    1[6-(6,6)]
   102      32.153021      32.153021      32.153021    1[6-(6,7)]
   103      21.242414      21.242414      21.242414    1[6-(6,6)]
   104       9.935306       9.935306       9.935306    1[6-(1,1,6)]
   105      10.890098      10.890098      10.890098    1[6-(1,1,6)]
   106      20.775273      20.775273      20.775273    1[6-(1,1,6)]
   107       9.292702       9.292702       9.292702    1[6-(6,6)]
   108      20.091651      20.091651      20.091651    1[6-(6,7)]
   109      18.824671      18.824671      18.824671    1[6-(6,6)]
   110      20.759321      20.759321      20.759321    1[6-(6,7)]
   111      21.242414      21.242414      21.242414    1[6-(6,6)]
   112      21.329006      21.329006      21.329006    1[6-(1,1,6)]
   113      22.283798      22.283798      22.283798    1[6-(1,1,6)]
   114      20.775273      20.775273      20.775273    1[6-(1,1,6)]
   115      20.686402      20.686402      20.686402    1[6-(6,6)]
   116      20.091651      20.091651      20.091651    1[6-(6,7)]
   117      23.327461      23.327461      23.327461    1[6-(6,6)]
   118      22.801072      22.801072      22.801072    1[6-(6,7)]
   119      24.619507      24.619507      24.619507    1[6-(6,6)]
   120      24.628622      24.628622      24.628622    1[6-(1,1,6)]
   121      25.177798      25.177798      25.177798    1[6-(1,1,6)]
   122      25.606201      25.606201      25.606201    1[6-(1,1,6)]
   123      22.354439      22.354439      22.354439    1[6-(6,6)]
   124      20.624876      20.624876      20.624876    1[6-(6,7)]
   125      26.750129      26.750129      26.750129    1[6-(6,6)]
   126      24.815479      24.815479      24.815479    1[6-(6,7)]
   127      24.332386      24.332386      24.332386    1[6-(6,6)]
   128      24.245794      24.245794      24.245794    1[6-(1,1,6)]
   129      23.291002      23.291002      23.291002    1[6-(1,1,6)]
   130      24.799527      24.799527      24.799527    1[6-(1,1,6)]
   131      24.888398      24.888398      24.888398    1[6-(6,6)]
   132      25.483149      25.483149      25.483149    1[6-(6,7)]
   133      22.247339      22.247339      22.247339    1[6-(6,6)]
   134      22.773728      22.773728      22.773728    1[6-(6,7)]
   135      20.955293      20.955293      20.955293    1[6-(6,6)]
   136      20.946178      20.946178      20.946178    1[6-(1,1,6)]
   137      20.397002      20.397002      20.397002    1[6-(1,1,6)]
   138      19.968599      19.968599      19.968599    1[6-(1,1,6)]
   139      23.220361      23.220361      23.220361    1[6-(6,6)]
   140      24.949924      24.949924      24.949924    1[6-(6,7)]
   141       20.56335       20.56335       20.56335    1[6-(6,6)]
   142      18.387153      18.387153      18.387153    1[6-(6,7)]
   143      16.336287      16.336287      16.336287    1[6-(6,6)]
   144      13.749917      13.749917      13.749917    1[6-(1,1,6)]
   145      13.788656      13.788656      13.788656    1[6-(1,1,6)]
   146      14.312766      14.312766      14.312766    1[6-(1,1,6)]
   147        15.4453        15.4453        15.4453    1[6-(6,6)]
   148      17.587315      17.587315      17.587315    1[6-(6,7)]
   149      28.434118      28.434118      28.434118    1[6-(6,6)]
   150      29.202053      29.202053      29.202053    1[6-(6,7)]
   151      28.951392      28.951392      28.951392    1[6-(6,6)]
   152      31.442055      31.442055      31.442055    1[6-(1,1,6)]
   153      29.899348      29.899348      29.899348    1[6-(1,1,6)]
   154       30.45536       30.45536       30.45536    1[6-(1,1,6)]
   155      32.663459      32.663459      32.663459    1[6-(6,6)]
   156      32.845758      32.845758      32.845758    1[6-(6,7)]
   157      17.140682      17.140682      17.140682    1[6-(6,6)]
   158      16.372747      16.372747      16.372747    1[6-(6,7)]
   159      16.623408      16.623408      16.623408    1[6-(6,6)]
   160      14.132745      14.132745      14.132745    1[6-(1,1,6)]
   161      15.675452      15.675452      15.675452    1[6-(1,1,6)]
   162       15.11944       15.11944       15.11944    1[6-(1,1,6)]
   163      12.911341      12.911341      12.911341    1[6-(6,6)]
   164      12.729042      12.729042      12.729042    1[6-(6,7)]
   165       25.01145       25.01145       25.01145    1[6-(6,6)]
   166      27.187647      27.187647      27.187647    1[6-(6,7)]
   167      29.238513      29.238513      29.238513    1[6-(6,6)]
   168      31.824883      31.824883      31.824883    1[6-(1,1,6)]
   169      31.786144      31.786144      31.786144    1[6-(1,1,6)]
   170      31.262034      31.262034      31.262034    1[6-(1,1,6)]
   171        30.1295        30.1295        30.1295    1[6-(6,6)]
   172      27.987485      27.987485      27.987485    1[6-(6,7)]
   173      28.974179      28.974179      28.974179    1[6-(6,6)]
   174      29.215726      29.215726      29.215726    1[6-(6,7)]
   175      30.783499      30.783499      30.783499    1[6-(6,6)]
   176      33.283276      33.283276      33.283276    1[6-(1,1,6)]
   177      32.289746      32.289746      32.289746    1[6-(1,1,6)]
   178      33.274161      33.274161      33.274161    1[6-(1,1,6)]
   179      32.230499      32.230499      32.230499    1[6-(6,6)]
   180      30.683234      30.683234      30.683234    1[6-(6,7)]
   181      16.600621      16.600621      16.600621    1[6-(6,6)]
   182      16.359074      16.359074      16.359074    1[6-(6,7)]
   183      14.791301      14.791301      14.791301    1[6-(6,6)]
   184      12.291524      12.291524      12.291524    1[6-(1,1,6)]
   185      13.285054      13.285054      13.285054    1[6-(1,1,6)]
   186      12.300639      12.300639      12.300639    1[6-(1,1,6)]
   187      13.344301      13.344301      13.344301    1[6-(6,6)]
   188      14.891566      14.891566      14.891566    1[6-(6,7)]
   189      24.471389      24.471389      24.471389    1[6-(6,6)]
   190      27.173975      27.173975      27.173975    1[6-(6,7)]
   191      27.406406      27.406406      27.406406    1[6-(6,6)]
   192      29.983661      29.983661      29.983661    1[6-(1,1,6)]
   193      29.395746      29.395746      29.395746    1[6-(1,1,6)]
   194      28.443233      28.443233      28.443233    1[6-(1,1,6)]
   195      30.562461      30.562461      30.562461    1[6-(6,6)]
   196      30.150009      30.150009      30.150009    1[6-(6,7)]
   197      21.103411      21.103411      21.103411    1[6-(6,6)]
   198      18.400826      18.400826      18.400826    1[6-(6,7)]
   199      18.168394      18.168394      18.168394    1[6-(6,6)]
   200      15.591139      15.591139      15.591139    1[6-(1,1,6)]
   201      16.179054      16.179054      16.179054    1[6-(1,1,6)]
   202      17.131567      17.131567      17.131567    1[6-(1,1,6)]
   203      15.012339      15.012339      15.012339    1[6-(6,6)]
   204      15.424791      15.424791      15.424791    1[6-(6,7)]
   205      18.329273      18.329273      18.329273    6[6-(6,6),8-(0),8-(28)]
   206      40.224546      40.224546      40.224546    6[6-(1,6),6-(1,6),6-(8,8)]
   207       39.67218       39.67218       39.67218    6[1-(0),6-(6,6),6-(6,6)]
   208       7.125164       7.125164       7.125164    6[1-(0),6-(1,6),7-(6,28)]
   209      29.749862      29.749862      29.749862    6[1-(0),6-(1,7),6-(6,6)]
   210       7.983793       7.983793       7.983793    6[6-(1,1,1),6-(1,6),6-(1,6)]
   211       7.840916       7.840916       7.840916    6[1-(0),1-(0),1-(0),6-(6,6)]
   212       9.156661       9.156661       9.156661    6[1-(0),6-(1,7),6-(6,6)]
   213       9.251001       9.251001       9.251001    6[1-(0),6-(1,6),7-(6,28)]
   214      22.110614      22.110614      22.110614    6[6-(6,6),8-(0),8-(28)]
   215      33.858658      33.858658      33.858658    6[6-(1,6),6-(1,6),6-(8,8)]
   216      32.849176      32.849176      32.849176    6[1-(0),6-(6,6),6-(6,6)]
   217      17.787844      17.787844      17.787844    6[1-(0),6-(1,6),7-(6,28)]
   218      27.942366      27.942366      27.942366    6[1-(0),6-(1,7),6-(6,6)]
   219      15.608913      15.608913      15.608913    6[6-(1,1,1),6-(1,6),6-(1,6)]
   220      14.244176      14.244176      14.244176    6[1-(0),1-(0),1-(0),6-(6,6)]
   221      16.029797      16.029797      16.029797    6[1-(0),6-(1,7),6-(6,6)]
   222      17.315917      17.315917      17.315917    6[1-(0),6-(1,6),7-(6,28)]
   223      23.464186      23.464186      23.464186    6[6-(6,6),8-(0),8-(28)]
   224      34.503542      34.503542      34.503542    6[6-(1,6),6-(1,6),6-(8,8)]
   225      35.513024      35.513024      35.513024    6[1-(0),6-(6,6),6-(6,6)]
   226       4.999556       4.999556       4.999556    6[1-(0),6-(1,6),7-(6,28)]
   227      17.632434      17.632434      17.632434    6[1-(0),6-(1,7),6-(6,6)]
   228       7.178487       7.178487       7.178487    6[6-(1,1,1),6-(1,6),6-(1,6)]
   229       8.543224       8.543224       8.543224    6[1-(0),1-(0),1-(0),6-(6,6)]
   230       6.757603       6.757603       6.757603    6[1-(0),6-(1,7),6-(6,6)]
   231       5.471483       5.471483       5.471483    6[1-(0),6-(1,6),7-(6,28)]
   232      27.245527      27.245527      27.245527    6[6-(6,6),8-(0),8-(28)]
   233      28.137654      28.137654      28.137654    6[6-(1,6),6-(1,6),6-(8,8)]
   234       28.69002       28.69002       28.69002    6[1-(0),6-(6,6),6-(6,6)]
   235      15.662236      15.662236      15.662236    6[1-(0),6-(1,6),7-(6,28)]
   236      15.824938      15.824938      15.824938    6[1-(0),6-(1,7),6-(6,6)]
   237      14.803607      14.803607      14.803607    6[6-(1,1,1),6-(1,6),6-(1,6)]
   238      14.946484      14.946484      14.946484    6[1-(0),1-(0),1-(0),6-(6,6)]
   239      13.630739      13.630739      13.630739    6[1-(0),6-(1,7),6-(6,6)]
   240      13.536399      13.536399      13.536399    6[1-(0),6-(1,6),7-(6,28)]
   241      14.180143      14.180143      14.180143    6[6-(6,6),8-(0),8-(28)]
   242      35.516214      35.516214      35.516214    6[6-(1,6),6-(1,6),6-(8,8)]
   243       35.18967       35.18967       35.18967    6[1-(0),6-(6,6),6-(6,6)]
   244       5.077261       5.077261       5.077261    6[1-(0),6-(1,6),7-(6,28)]
   245      28.003892      28.003892      28.003892    6[1-(0),6-(1,7),6-(6,6)]
   246       6.244431       6.244431       6.244431    6[6-(1,1,1),6-(1,6),6-(1,6)]
   247       6.444277       6.444277       6.444277    6[1-(0),1-(0),1-(0),6-(6,6)]
   248       7.066145       7.066145       7.066145    6[1-(0),6-(1,7),6-(6,6)]
   249       6.829612       6.829612       6.829612    6[1-(0),6-(1,6),7-(6,28)]
   250      31.394657      31.394657      31.394657    6[6-(6,6),8-(0),8-(28)]
   251      32.845986      32.845986      32.845986    6[6-(1,6),6-(1,6),6-(8,8)]
   252       33.17253       33.17253       33.17253    6[1-(0),6-(6,6),6-(6,6)]
   253      17.710139      17.710139      17.710139    6[1-(0),6-(1,6),7-(6,28)]
   254      17.570908      17.570908      17.570908    6[1-(0),6-(1,7),6-(6,6)]
   255      16.542969      16.542969      16.542969    6[6-(1,1,1),6-(1,6),6-(1,6)]
   256      16.343123      16.343123      16.343123    6[1-(0),1-(0),1-(0),6-(6,6)]
   257      15.721255      15.721255      15.721255    6[1-(0),6-(1,7),6-(6,6)]
   258      15.957788      15.957788      15.957788    6[1-(0),6-(1,6),7-(6,28)]
   259      27.613316      27.613316      27.613316    6[6-(6,6),8-(0),8-(28)]
   260      39.211874      39.211874      39.211874    6[6-(1,6),6-(1,6),6-(8,8)]
   261      39.995533      39.995533      39.995533    6[1-(0),6-(6,6),6-(6,6)]
   262       7.047459       7.047459       7.047459    6[1-(0),6-(1,6),7-(6,28)]
   263      19.378405      19.378405      19.378405    6[1-(0),6-(1,7),6-(6,6)]
   264       8.917849       8.917849       8.917849    6[6-(1,1,1),6-(1,6),6-(1,6)]
   265       9.939864       9.939864       9.939864    6[1-(0),1-(0),1-(0),6-(6,6)]
   266        8.84812        8.84812        8.84812    6[1-(0),6-(1,7),6-(6,6)]
   267       7.892872       7.892872       7.892872    6[1-(0),6-(1,6),7-(6,28)]
   268      17.961484      17.961484      17.961484    6[6-(6,6),8-(0),8-(28)]
   269      29.150326      29.150326      29.150326    6[6-(1,6),6-(1,6),6-(8,8)]
   270      28.366667      28.366667      28.366667    6[1-(0),6-(6,6),6-(6,6)]
   271      15.739941      15.739941      15.739941    6[1-(0),6-(1,6),7-(6,28)]
   272      26.196395      26.196395      26.196395    6[1-(0),6-(1,7),6-(6,6)]
   273      13.869551      13.869551      13.869551    6[6-(1,1,1),6-(1,6),6-(1,6)]
   274      12.847536      12.847536      12.847536    6[1-(0),1-(0),1-(0),6-(6,6)]
   275       13.93928       13.93928       13.93928    6[1-(0),6-(1,7),6-(6,6)]
   276      14.894528      14.894528      14.894528    6[1-(0),6-(1,6),7-(6,28)]
   277      13.503357      13.503357      13.503357    6[6-(6,6),8-(0),8-(28)]
   278      35.193772      35.193772      35.193772    6[6-(1,6),6-(1,6),6-(8,8)]
   279      33.857747      33.857747      33.857747    6[1-(0),6-(6,6),6-(6,6)]
   280      11.471405      11.471405      11.471405    6[1-(0),6-(1,6),7-(6,28)]
   281      33.158857      33.158857      33.158857    6[1-(0),6-(1,7),6-(6,6)]
   282      10.459644      10.459644      10.459644    6[6-(1,1,1),6-(1,6),6-(1,6)]
   283       9.294753       9.294753       9.294753    6[1-(0),1-(0),1-(0),6-(6,6)]
   284      11.702241      11.702241      11.702241    6[1-(0),6-(1,7),6-(6,6)]
   285      12.751829      12.751829      12.751829    6[1-(0),6-(1,6),7-(6,28)]
   286       26.93653       26.93653       26.93653    6[6-(6,6),8-(0),8-(28)]
   287      38.889433      38.889433      38.889433    6[6-(1,6),6-(1,6),6-(8,8)]
   288      38.663609      38.663609      38.663609    6[1-(0),6-(6,6),6-(6,6)]
   289      13.441604      13.441604      13.441604    6[1-(0),6-(1,6),7-(6,28)]
   290      24.533371      24.533371      24.533371    6[1-(0),6-(1,7),6-(6,6)]
   291      13.133062      13.133062      13.133062    6[6-(1,1,1),6-(1,6),6-(1,6)]
   292       12.79034       12.79034       12.79034    6[1-(0),1-(0),1-(0),6-(6,6)]
   293      13.484216      13.484216      13.484216    6[1-(0),6-(1,7),6-(6,6)]
   294      13.815089      13.815089      13.815089    6[1-(0),6-(1,6),7-(6,28)]
   295      32.071443      32.071443      32.071443    6[6-(6,6),8-(0),8-(28)]
   296      33.168428      33.168428      33.168428    6[6-(1,6),6-(1,6),6-(8,8)]
   297      34.504453      34.504453      34.504453    6[1-(0),6-(6,6),6-(6,6)]
   298      11.315995      11.315995      11.315995    6[1-(0),6-(1,6),7-(6,28)]
   299      12.415943      12.415943      12.415943    6[1-(0),6-(1,7),6-(6,6)]
   300      12.327756      12.327756      12.327756    6[6-(1,1,1),6-(1,6),6-(1,6)]
   301      13.492647      13.492647      13.492647    6[1-(0),1-(0),1-(0),6-(6,6)]
   302      11.085159      11.085159      11.085159    6[1-(0),6-(1,7),6-(6,6)]
   303      10.035571      10.035571      10.035571    6[1-(0),6-(1,6),7-(6,28)]
   304       18.63827       18.63827       18.63827    6[6-(6,6),8-(0),8-(28)]
   305      29.472767      29.472767      29.472767    6[6-(1,6),6-(1,6),6-(8,8)]
   306      29.698591      29.698591      29.698591    6[1-(0),6-(6,6),6-(6,6)]
   307       9.345796       9.345796       9.345796    6[1-(0),6-(1,6),7-(6,28)]
   308      21.041429      21.041429      21.041429    6[1-(0),6-(1,7),6-(6,6)]
   309       9.654338       9.654338       9.654338    6[6-(1,1,1),6-(1,6),6-(1,6)]
   310        9.99706        9.99706        9.99706    6[1-(0),1-(0),1-(0),6-(6,6)]
   311       9.303184       9.303184       9.303184    6[1-(0),6-(1,7),6-(6,6)]
   312       8.972311       8.972311       8.972311    6[1-(0),6-(1,6),7-(6,28)]
   313       18.63827       18.63827       18.63827    6[6-(6,6),8-(0),8-(28)]
   314      18.079067      18.079067      18.079067    6[6-(1,6),6-(1,6),6-(8,8)]
   315      18.304891      18.304891      18.304891    6[1-(0),6-(6,6),6-(6,6)]
   316      20.739496      20.739496      20.739496    6[1-(0),6-(1,6),7-(6,28)]
   317      21.041429      21.041429      21.041429    6[1-(0),6-(1,7),6-(6,6)]
   318      21.048038      21.048038      21.048038    6[6-(1,1,1),6-(1,6),6-(1,6)]
   319       21.39076       21.39076       21.39076    6[1-(0),1-(0),1-(0),6-(6,6)]
   320      20.696884      20.696884      20.696884    6[1-(0),6-(1,7),6-(6,6)]
   321      20.366011      20.366011      20.366011    6[1-(0),6-(1,6),7-(6,28)]
   322      20.677743      20.677743      20.677743    6[6-(6,6),8-(0),8-(28)]
   323      21.774728      21.774728      21.774728    6[6-(1,6),6-(1,6),6-(8,8)]
   324      23.110753      23.110753      23.110753    6[1-(0),6-(6,6),6-(6,6)]
   325      22.709695      22.709695      22.709695    6[1-(0),6-(1,6),7-(6,28)]
   326      23.809643      23.809643      23.809643    6[1-(0),6-(1,7),6-(6,6)]
   327      23.721456      23.721456      23.721456    6[6-(1,1,1),6-(1,6),6-(1,6)]
   328      24.886347      24.886347      24.886347    6[1-(0),1-(0),1-(0),6-(6,6)]
   329      22.478859      22.478859      22.478859    6[1-(0),6-(1,7),6-(6,6)]
   330      21.429271      21.429271      21.429271    6[1-(0),6-(1,6),7-(6,28)]
   331       26.93653       26.93653       26.93653    6[6-(6,6),8-(0),8-(28)]
   332      27.495733      27.495733      27.495733    6[6-(1,6),6-(1,6),6-(8,8)]
   333      27.269909      27.269909      27.269909    6[1-(0),6-(6,6),6-(6,6)]
   334      24.835304      24.835304      24.835304    6[1-(0),6-(1,6),7-(6,28)]
   335      24.533371      24.533371      24.533371    6[1-(0),6-(1,7),6-(6,6)]
   336      24.526762      24.526762      24.526762    6[6-(1,1,1),6-(1,6),6-(1,6)]
   337       24.18404       24.18404       24.18404    6[1-(0),1-(0),1-(0),6-(6,6)]
   338      24.877916      24.877916      24.877916    6[1-(0),6-(1,7),6-(6,6)]
   339      25.208789      25.208789      25.208789    6[1-(0),6-(1,6),7-(6,28)]
   340      24.897057      24.897057      24.897057    6[6-(6,6),8-(0),8-(28)]
   341      23.800072      23.800072      23.800072    6[6-(1,6),6-(1,6),6-(8,8)]
   342      22.464047      22.464047      22.464047    6[1-(0),6-(6,6),6-(6,6)]
   343      22.865105      22.865105      22.865105    6[1-(0),6-(1,6),7-(6,28)]
   344      21.765157      21.765157      21.765157    6[1-(0),6-(1,7),6-(6,6)]
   345      21.853344      21.853344      21.853344    6[6-(1,1,1),6-(1,6),6-(1,6)]
   346      20.688453      20.688453      20.688453    6[1-(0),1-(0),1-(0),6-(6,6)]
   347      23.095941      23.095941      23.095941    6[1-(0),6-(1,7),6-(6,6)]
   348      24.145529      24.145529      24.145529    6[1-(0),6-(1,6),7-(6,28)]
   349      22.110614      22.110614      22.110614    6[6-(6,6),8-(0),8-(28)]
   350      22.464958      22.464958      22.464958    6[6-(1,6),6-(1,6),6-(8,8)]
   351      21.455476      21.455476      21.455476    6[1-(0),6-(6,6),6-(6,6)]
   352      17.787844      17.787844      17.787844    6[1-(0),6-(1,6),7-(6,28)]
   353      16.548666      16.548666      16.548666    6[1-(0),6-(1,7),6-(6,6)]
   354      15.608913      15.608913      15.608913    6[6-(1,1,1),6-(1,6),6-(1,6)]
   355      14.244176      14.244176      14.244176    6[1-(0),1-(0),1-(0),6-(6,6)]
   356      16.029797      16.029797      16.029797    6[1-(0),6-(1,7),6-(6,6)]
   357      17.315917      17.315917      17.315917    6[1-(0),6-(1,6),7-(6,28)]
   358      29.722973      29.722973      29.722973    6[6-(6,6),8-(0),8-(28)]
   359      28.830846      28.830846      28.830846    6[6-(1,6),6-(1,6),6-(8,8)]
   360       28.27848       28.27848       28.27848    6[1-(0),6-(6,6),6-(6,6)]
   361      29.912564      29.912564      29.912564    6[1-(0),6-(1,6),7-(6,28)]
   362      29.749862      29.749862      29.749862    6[1-(0),6-(1,7),6-(6,6)]
   363      30.771193      30.771193      30.771193    6[6-(1,1,1),6-(1,6),6-(1,6)]
   364      30.628316      30.628316      30.628316    6[1-(0),1-(0),1-(0),6-(6,6)]
   365      31.944061      31.944061      31.944061    6[1-(0),6-(1,7),6-(6,6)]
   366      32.038401      32.038401      32.038401    6[1-(0),6-(1,6),7-(6,28)]
   367      15.851827      15.851827      15.851827    6[6-(6,6),8-(0),8-(28)]
   368      16.743954      16.743954      16.743954    6[6-(1,6),6-(1,6),6-(8,8)]
   369       17.29632       17.29632       17.29632    6[1-(0),6-(6,6),6-(6,6)]
   370      15.662236      15.662236      15.662236    6[1-(0),6-(1,6),7-(6,28)]
   371      15.824938      15.824938      15.824938    6[1-(0),6-(1,7),6-(6,6)]
   372      14.803607      14.803607      14.803607    6[6-(1,1,1),6-(1,6),6-(1,6)]
   373      14.946484      14.946484      14.946484    6[1-(0),1-(0),1-(0),6-(6,6)]
   374      13.630739      13.630739      13.630739    6[1-(0),6-(1,7),6-(6,6)]
   375      13.536399      13.536399      13.536399    6[1-(0),6-(1,6),7-(6,28)]
   376      23.464186      23.464186      23.464186    6[6-(6,6),8-(0),8-(28)]
   377      23.109842      23.109842      23.109842    6[6-(1,6),6-(1,6),6-(8,8)]
   378      24.119324      24.119324      24.119324    6[1-(0),6-(6,6),6-(6,6)]
   379      27.786956      27.786956      27.786956    6[1-(0),6-(1,6),7-(6,28)]
   380      29.026134      29.026134      29.026134    6[1-(0),6-(1,7),6-(6,6)]
   381      29.965887      29.965887      29.965887    6[6-(1,1,1),6-(1,6),6-(1,6)]
   382      31.330624      31.330624      31.330624    6[1-(0),1-(0),1-(0),6-(6,6)]
   383      29.545003      29.545003      29.545003    6[1-(0),6-(1,7),6-(6,6)]
   384      28.258883      28.258883      28.258883    6[1-(0),6-(1,6),7-(6,28)]
   385      27.613316      27.613316      27.613316    6[6-(6,6),8-(0),8-(28)]
   386      27.818174      27.818174      27.818174    6[6-(1,6),6-(1,6),6-(8,8)]
   387      28.601833      28.601833      28.601833    6[1-(0),6-(6,6),6-(6,6)]
   388      29.834859      29.834859      29.834859    6[1-(0),6-(1,6),7-(6,28)]
   389      30.772105      30.772105      30.772105    6[1-(0),6-(1,7),6-(6,6)]
   390      31.705249      31.705249      31.705249    6[6-(1,1,1),6-(1,6),6-(1,6)]
   391      32.727264      32.727264      32.727264    6[1-(0),1-(0),1-(0),6-(6,6)]
   392       31.63552       31.63552       31.63552    6[1-(0),6-(1,7),6-(6,6)]
   393      30.680272      30.680272      30.680272    6[1-(0),6-(1,6),7-(6,28)]
   394      17.961484      17.961484      17.961484    6[6-(6,6),8-(0),8-(28)]
   395      17.756626      17.756626      17.756626    6[6-(1,6),6-(1,6),6-(8,8)]
   396      16.972967      16.972967      16.972967    6[1-(0),6-(6,6),6-(6,6)]
   397      15.739941      15.739941      15.739941    6[1-(0),6-(1,6),7-(6,28)]
   398      14.802695      14.802695      14.802695    6[1-(0),6-(1,7),6-(6,6)]
   399      13.869551      13.869551      13.869551    6[6-(1,1,1),6-(1,6),6-(1,6)]
   400      12.847536      12.847536      12.847536    6[1-(0),1-(0),1-(0),6-(6,6)]
   401       13.93928       13.93928       13.93928    6[1-(0),6-(1,7),6-(6,6)]
   402      14.894528      14.894528      14.894528    6[1-(0),6-(1,6),7-(6,28)]
   403      25.573843      25.573843      25.573843    6[6-(6,6),8-(0),8-(28)]
   404      24.122514      24.122514      24.122514    6[6-(1,6),6-(1,6),6-(8,8)]
   405       23.79597       23.79597       23.79597    6[1-(0),6-(6,6),6-(6,6)]
   406      27.864661      27.864661      27.864661    6[1-(0),6-(1,6),7-(6,28)]
   407      28.003892      28.003892      28.003892    6[1-(0),6-(1,7),6-(6,6)]
   408      29.031831      29.031831      29.031831    6[6-(1,1,1),6-(1,6),6-(1,6)]
   409      29.231677      29.231677      29.231677    6[1-(0),1-(0),1-(0),6-(6,6)]
   410      29.853545      29.853545      29.853545    6[1-(0),6-(1,7),6-(6,6)]
   411      29.617012      29.617012      29.617012    6[1-(0),6-(1,6),7-(6,28)]
   412      20.000957      20.000957      20.000957    6[6-(6,6),8-(0),8-(28)]
   413      21.452286      21.452286      21.452286    6[6-(1,6),6-(1,6),6-(8,8)]
   414       21.77883       21.77883       21.77883    6[1-(0),6-(6,6),6-(6,6)]
   415      17.710139      17.710139      17.710139    6[1-(0),6-(1,6),7-(6,28)]
   416      17.570908      17.570908      17.570908    6[1-(0),6-(1,7),6-(6,6)]
   417      16.542969      16.542969      16.542969    6[6-(1,1,1),6-(1,6),6-(1,6)]
   418      16.343123      16.343123      16.343123    6[1-(0),1-(0),1-(0),6-(6,6)]
   419      15.721255      15.721255      15.721255    6[1-(0),6-(1,7),6-(6,6)]
   420      15.957788      15.957788      15.957788    6[1-(0),6-(1,6),7-(6,28)]
   421      19.634535      19.634535      19.634535    7[6-(1,6),6-(1,6),28-(7,8,8)]
   422       18.18708       18.18708       18.18708    7[6-(1,6),6-(1,6),28-(7,8,8)]
   423       27.38772       27.38772       27.38772    7[6-(1,6),6-(1,6),28-(7,8,8)]
   424      25.940265      25.940265      25.940265    7[6-(1,6),6-(1,6),28-(7,8,8)]
   425      17.267152      17.267152      17.267152    7[6-(1,6),6-(1,6),28-(7,8,8)]
   426      28.307648      28.307648      28.307648    7[6-(1,6),6-(1,6),28-(7,8,8)]
   427      29.755103      29.755103      29.755103    7[6-(1,6),6-(1,6),28-(7,8,8)]
   428      15.819697      15.819697      15.819697    7[6-(1,6),6-(1,6),28-(7,8,8)]
   429      12.666832      12.666832      12.666832    7[6-(1,6),6-(1,6),28-(7,8,8)]
   430      25.154783      25.154783      25.154783    7[6-(1,6),6-(1,6),28-(7,8,8)]
   431      32.907968      32.907968      32.907968    7[6-(1,6),6-(1,6),28-(7,8,8)]
   432      20.420017      20.420017      20.420017    7[6-(1,6),6-(1,6),28-(7,8,8)]
   433      20.420017      20.420017      20.420017    7[6-(1,6),6-(1,6),28-(7,8,8)]
   434      21.514268      21.514268      21.514268    7[6-(1,6),6-(1,6),28-(7,8,8)]
   435      25.154783      25.154783      25.154783    7[6-(1,6),6-(1,6),28-(7,8,8)]
   436      24.060532      24.060532      24.060532    7[6-(1,6),6-(1,6),28-(7,8,8)]
   437       18.18708       18.18708       18.18708    7[6-(1,6),6-(1,6),28-(7,8,8)]
   438      31.028235      31.028235      31.028235    7[6-(1,6),6-(1,6),28-(7,8,8)]
   439      14.546565      14.546565      14.546565    7[6-(1,6),6-(1,6),28-(7,8,8)]
   440       27.38772       27.38772       27.38772    7[6-(1,6),6-(1,6),28-(7,8,8)]
   441      29.755103      29.755103      29.755103    7[6-(1,6),6-(1,6),28-(7,8,8)]
   442      15.819697      15.819697      15.819697    7[6-(1,6),6-(1,6),28-(7,8,8)]
   443      28.660852      28.660852      28.660852    7[6-(1,6),6-(1,6),28-(7,8,8)]
   444      16.913948      16.913948      16.913948    7[6-(1,6),6-(1,6),28-(7,8,8)]
   445      18.623003      18.623003      18.623003    8[6-(6,8),28-(7,7,8)]
   446      18.741269      18.741269      18.741269    8[6-(6,8)]
   447      20.902198      20.902198      20.902198    8[6-(6,8),28-(7,7,8)]
   448      23.051278      23.051278      23.051278    8[6-(6,8)]
   449      24.672602      24.672602      24.672602    8[6-(6,8),28-(7,7,8)]
   450      22.523522      22.523522      22.523522    8[6-(6,8)]
   451      26.951797      26.951797      26.951797    8[6-(6,8),28-(7,7,8)]
   452      26.833531      26.833531      26.833531    8[6-(6,8)]
   453      15.037861      15.037861      15.037861    8[6-(6,8),28-(7,7,8)]
   454       14.42807       14.42807       14.42807    8[6-(6,8)]
   455      30.536939      30.536939      30.536939    8[6-(6,8),28-(7,7,8)]
   456       31.14673       31.14673       31.14673    8[6-(6,8)]
   457      28.257743      28.257743      28.257743    8[6-(6,8),28-(7,7,8)]
   458      26.836721      26.836721      26.836721    8[6-(6,8)]
   459      17.317057      17.317057      17.317057    8[6-(6,8),28-(7,7,8)]
   460      18.738079      18.738079      18.738079    8[6-(6,8)]
   461      13.152659      13.152659      13.152659    8[6-(6,8),28-(7,7,8)]
   462      14.691948      14.691948      14.691948    8[6-(6,8)]
   463      26.372542      26.372542      26.372542    8[6-(6,8),28-(7,7,8)]
   464      27.100599      27.100599      27.100599    8[6-(6,8)]
   465      32.422141      32.422141      32.422141    8[6-(6,8),28-(7,7,8)]
   466      30.882852      30.882852      30.882852    8[6-(6,8)]
   467      19.202258      19.202258      19.202258    8[6-(6,8),28-(7,7,8)]
   468      18.474201      18.474201      18.474201    8[6-(6,8)]
   469      19.202258      19.202258      19.202258    8[6-(6,8),28-(7,7,8)]
   470      18.474201      18.474201      18.474201    8[6-(6,8)]
   471      21.028441      21.028441      21.028441    8[6-(6,8),28-(7,7,8)]
   472      19.489152      19.489152      19.489152    8[6-(6,8)]
   473      26.372542      26.372542      26.372542    8[6-(6,8),28-(7,7,8)]
   474      27.100599      27.100599      27.100599    8[6-(6,8)]
   475      24.546359      24.546359      24.546359    8[6-(6,8),28-(7,7,8)]
   476      26.085648      26.085648      26.085648    8[6-(6,8)]
   477      20.902198      20.902198      20.902198    8[6-(6,8),28-(7,7,8)]
   478      23.051278      23.051278      23.051278    8[6-(6,8)]
   479      30.016703      30.016703      30.016703    8[6-(6,8),28-(7,7,8)]
   480      30.134969      30.134969      30.134969    8[6-(6,8)]
   481      15.558097      15.558097      15.558097    8[6-(6,8),28-(7,7,8)]
   482      15.439831      15.439831      15.439831    8[6-(6,8)]
   483      24.672602      24.672602      24.672602    8[6-(6,8),28-(7,7,8)]
   484      22.523522      22.523522      22.523522    8[6-(6,8)]
   485      28.257743      28.257743      28.257743    8[6-(6,8),28-(7,7,8)]
   486      26.836721      26.836721      26.836721    8[6-(6,8)]
   487      17.317057      17.317057      17.317057    8[6-(6,8),28-(7,7,8)]
   488      18.738079      18.738079      18.738079    8[6-(6,8)]
   489      26.431561      26.431561      26.431561    8[6-(6,8),28-(7,7,8)]
   490       25.82177       25.82177       25.82177    8[6-(6,8)]
   491      19.143239      19.143239      19.143239    8[6-(6,8),28-(7,7,8)]
   492       19.75303       19.75303       19.75303    8[6-(6,8)]
