# Supplementary material for: A collection of forcefield precursors for metal–organic frameworks
Source: RSC Adv. 2019 Nov 13;9(63):36492–507. doi: 10.1039/c9ra07327b (PMC9075174; doi:10.1039/c9ra07327b)
Supplement: RA-009-C9RA07327B-s1028 [file RA-009-C9RA07327B-s1028.txt]

IBARUA_clean

13.347300    0.000000    0.000000
-6.673650    11.559101    0.000000
0.000000    0.000000    14.259900

     1            0.0            0.0            0.0    68[8-(6),8-(6),8-(6),8-(6),8-(6),8-(6)]
     2        6.67365        6.67365        6.67365    68[8-(6),8-(6),8-(6),8-(6),8-(6),8-(6)]
     3        6.67365        6.67365        6.67365    68[8-(6),8-(6),8-(6),8-(6),8-(6),8-(6)]
     4            0.0            0.0            0.0    68[8-(6),8-(6),8-(6),8-(6),8-(6),8-(6)]
     5        6.67365        6.67365        6.67365    29[7-(1,6,6),7-(1,6,6),8-(6),8-(6)]
     6       3.336825       3.336825       3.336825    29[7-(1,6,6),7-(1,6,6),8-(6),8-(6)]
     7      -3.336825      -3.336825      -3.336825    29[7-(1,6,6),7-(1,6,6),8-(6),8-(6)]
     8        6.67365        6.67365        6.67365    29[7-(1,6,6),7-(1,6,6),8-(6),8-(6)]
     9      -3.336825      -3.336825      -3.336825    29[7-(1,6,6),7-(1,6,6),8-(6),8-(6)]
    10       3.336825       3.336825       3.336825    29[7-(1,6,6),7-(1,6,6),8-(6),8-(6)]
    11       8.830574       8.830574       8.830574    1[7-(6,6,29)]
    12       3.358848       3.358848       3.358848    1[6-(1,6,7)]
    13       3.002475       3.002475       3.002475    1[6-(1,6,7)]
    14       1.926683       1.926683       1.926683    1[6-(1,6,7)]
    15       1.825243       1.825243       1.825243    1[6-(1,6,7)]
    16         2.4846         2.4846         2.4846    1[7-(6,6,29)]
    17       0.280961       0.280961       0.280961    1[6-(1,6,7)]
    18       1.436169       1.436169       1.436169    1[6-(1,6,7)]
    19       1.505575       1.505575       1.505575    1[6-(1,6,7)]
    20       0.477166       0.477166       0.477166    1[6-(1,6,7)]
    21       8.705776       8.705776       8.705776    1[7-(6,6,29)]
    22      -3.639809      -3.639809      -3.639809    1[6-(1,6,7)]
    23      -4.438645      -4.438645      -4.438645    1[6-(1,6,7)]
    24      -3.432258      -3.432258      -3.432258    1[6-(1,6,7)]
    25      -2.302409      -2.302409      -2.302409    1[6-(1,6,7)]
    26       2.156924       2.156924       2.156924    1[7-(6,6,29)]
    27      10.032498      10.032498      10.032498    1[6-(1,6,7)]
    28       9.676125       9.676125       9.676125    1[6-(1,6,7)]
    29       8.600333       8.600333       8.600333    1[6-(1,6,7)]
    30       8.498893       8.498893       8.498893    1[6-(1,6,7)]
    31       -4.18905       -4.18905       -4.18905    1[7-(6,6,29)]
    32       6.954611       6.954611       6.954611    1[6-(1,6,7)]
    33       8.109819       8.109819       8.109819    1[6-(1,6,7)]
    34       8.179225       8.179225       8.179225    1[6-(1,6,7)]
    35       7.150816       7.150816       7.150816    1[6-(1,6,7)]
    36       2.032126       2.032126       2.032126    1[7-(6,6,29)]
    37       3.033841       3.033841       3.033841    1[6-(1,6,7)]
    38       2.235005       2.235005       2.235005    1[6-(1,6,7)]
    39       3.241392       3.241392       3.241392    1[6-(1,6,7)]
    40       4.371241       4.371241       4.371241    1[6-(1,6,7)]
    41      -2.156924      -2.156924      -2.156924    1[7-(6,6,29)]
    42       3.314802       3.314802       3.314802    1[6-(1,6,7)]
    43       3.671175       3.671175       3.671175    1[6-(1,6,7)]
    44       4.746967       4.746967       4.746967    1[6-(1,6,7)]
    45       4.848407       4.848407       4.848407    1[6-(1,6,7)]
    46        4.18905        4.18905        4.18905    1[7-(6,6,29)]
    47       6.392689       6.392689       6.392689    1[6-(1,6,7)]
    48       5.237481       5.237481       5.237481    1[6-(1,6,7)]
    49       5.168075       5.168075       5.168075    1[6-(1,6,7)]
    50       6.196484       6.196484       6.196484    1[6-(1,6,7)]
    51      -2.032126      -2.032126      -2.032126    1[7-(6,6,29)]
    52      10.313459      10.313459      10.313459    1[6-(1,6,7)]
    53      11.112295      11.112295      11.112295    1[6-(1,6,7)]
    54      10.105908      10.105908      10.105908    1[6-(1,6,7)]
    55       8.976059       8.976059       8.976059    1[6-(1,6,7)]
    56       4.516726       4.516726       4.516726    1[7-(6,6,29)]
    57      -3.358848      -3.358848      -3.358848    1[6-(1,6,7)]
    58      -3.002475      -3.002475      -3.002475    1[6-(1,6,7)]
    59      -1.926683      -1.926683      -1.926683    1[6-(1,6,7)]
    60      -1.825243      -1.825243      -1.825243    1[6-(1,6,7)]
    61        10.8627        10.8627        10.8627    1[7-(6,6,29)]
    62      -0.280961      -0.280961      -0.280961    1[6-(1,6,7)]
    63      -1.436169      -1.436169      -1.436169    1[6-(1,6,7)]
    64      -1.505575      -1.505575      -1.505575    1[6-(1,6,7)]
    65      -0.477166      -0.477166      -0.477166    1[6-(1,6,7)]
    66       4.641524       4.641524       4.641524    1[7-(6,6,29)]
    67       3.639809       3.639809       3.639809    1[6-(1,6,7)]
    68       4.438645       4.438645       4.438645    1[6-(1,6,7)]
    69       3.432258       3.432258       3.432258    1[6-(1,6,7)]
    70       2.302409       2.302409       2.302409    1[6-(1,6,7)]
    71       1.861281       1.861281       1.861281    6[6-(1,1,7),8-(0),8-(68)]
    72       2.626081       2.626081       2.626081    6[1-(0),1-(0),6-(8,8),7-(1,6,29)]
    73        1.47154        1.47154        1.47154    6[1-(0),1-(0),6-(8,8),7-(1,6,29)]
    74      -0.000667      -0.000667      -0.000667    6[6-(1,1,7),8-(29),8-(68)]
    75       0.549241       0.549241       0.549241    6[6-(1,1,7),8-(0),8-(68)]
    76        1.03575        1.03575        1.03575    6[1-(0),1-(0),6-(8,8),7-(1,6,29)]
    77        1.42082        1.42082        1.42082    6[1-(0),1-(0),6-(8,8),7-(1,6,29)]
    78       2.068831       2.068831       2.068831    6[6-(1,1,7),8-(29),8-(68)]
    79      -2.410522      -2.410522      -2.410522    6[6-(1,1,7),8-(0),8-(68)]
    80      -3.661832      -3.661832      -3.661832    6[1-(0),1-(0),6-(8,8),7-(1,6,29)]
    81       -2.89236       -2.89236       -2.89236    6[1-(0),1-(0),6-(8,8),7-(1,6,29)]
    82      -2.068164      -2.068164      -2.068164    6[6-(1,1,7),8-(29),8-(68)]
    83       8.534931       8.534931       8.534931    6[6-(1,1,7),8-(0),8-(68)]
    84       9.299731       9.299731       9.299731    6[1-(0),1-(0),6-(8,8),7-(1,6,29)]
    85        8.14519        8.14519        8.14519    6[1-(0),1-(0),6-(8,8),7-(1,6,29)]
    86       6.672983       6.672983       6.672983    6[6-(1,1,7),8-(29),8-(68)]
    87       7.222891       7.222891       7.222891    6[6-(1,1,7),8-(0),8-(68)]
    88         7.7094         7.7094         7.7094    6[1-(0),1-(0),6-(8,8),7-(1,6,29)]
    89        8.09447        8.09447        8.09447    6[1-(0),1-(0),6-(8,8),7-(1,6,29)]
    90       8.742482       8.742482       8.742482    6[6-(1,1,7),8-(29),8-(68)]
    91       4.263128       4.263128       4.263128    6[6-(1,1,7),8-(0),8-(68)]
    92       3.011818       3.011818       3.011818    6[1-(0),1-(0),6-(8,8),7-(1,6,29)]
    93        3.78129        3.78129        3.78129    6[1-(0),1-(0),6-(8,8),7-(1,6,29)]
    94       4.605486       4.605486       4.605486    6[6-(1,1,7),8-(29),8-(68)]
    95       4.812369       4.812369       4.812369    6[6-(1,1,7),8-(0),8-(68)]
    96       4.047569       4.047569       4.047569    6[1-(0),1-(0),6-(8,8),7-(1,6,29)]
    97        5.20211        5.20211        5.20211    6[1-(0),1-(0),6-(8,8),7-(1,6,29)]
    98       6.674317       6.674317       6.674317    6[6-(1,1,7),8-(29),8-(68)]
    99       6.124409       6.124409       6.124409    6[6-(1,1,7),8-(0),8-(68)]
   100         5.6379         5.6379         5.6379    6[1-(0),1-(0),6-(8,8),7-(1,6,29)]
   101        5.25283        5.25283        5.25283    6[1-(0),1-(0),6-(8,8),7-(1,6,29)]
   102       4.604819       4.604819       4.604819    6[6-(1,1,7),8-(29),8-(68)]
   103       9.084172       9.084172       9.084172    6[6-(1,1,7),8-(0),8-(68)]
   104      10.335482      10.335482      10.335482    6[1-(0),1-(0),6-(8,8),7-(1,6,29)]
   105        9.56601        9.56601        9.56601    6[1-(0),1-(0),6-(8,8),7-(1,6,29)]
   106       8.741814       8.741814       8.741814    6[6-(1,1,7),8-(29),8-(68)]
   107      -1.861281      -1.861281      -1.861281    6[6-(1,1,7),8-(0),8-(68)]
   108      -2.626081      -2.626081      -2.626081    6[1-(0),1-(0),6-(8,8),7-(1,6,29)]
   109       -1.47154       -1.47154       -1.47154    6[1-(0),1-(0),6-(8,8),7-(1,6,29)]
   110       0.000667       0.000667       0.000667    6[6-(1,1,7),8-(29),8-(68)]
   111      -0.549241      -0.549241      -0.549241    6[6-(1,1,7),8-(0),8-(68)]
   112       -1.03575       -1.03575       -1.03575    6[1-(0),1-(0),6-(8,8),7-(1,6,29)]
   113       -1.42082       -1.42082       -1.42082    6[1-(0),1-(0),6-(8,8),7-(1,6,29)]
   114      -2.068831      -2.068831      -2.068831    6[6-(1,1,7),8-(29),8-(68)]
   115       2.410522       2.410522       2.410522    6[6-(1,1,7),8-(0),8-(68)]
   116       3.661832       3.661832       3.661832    6[1-(0),1-(0),6-(8,8),7-(1,6,29)]
   117        2.89236        2.89236        2.89236    6[1-(0),1-(0),6-(8,8),7-(1,6,29)]
   118       2.068164       2.068164       2.068164    6[6-(1,1,7),8-(29),8-(68)]
   119       1.750498       1.750498       1.750498    7[1-(0),6-(1,1,6),6-(1,1,6),29-(7,8,8)]
   120       2.030124       2.030124       2.030124    7[1-(0),6-(1,1,6),6-(1,1,6),29-(7,8,8)]
   121      -3.780623      -3.780623      -3.780623    7[1-(0),6-(1,1,6),6-(1,1,6),29-(7,8,8)]
   122       8.424148       8.424148       8.424148    7[1-(0),6-(1,1,6),6-(1,1,6),29-(7,8,8)]
   123       8.703774       8.703774       8.703774    7[1-(0),6-(1,1,6),6-(1,1,6),29-(7,8,8)]
   124       2.893027       2.893027       2.893027    7[1-(0),6-(1,1,6),6-(1,1,6),29-(7,8,8)]
   125       4.923152       4.923152       4.923152    7[1-(0),6-(1,1,6),6-(1,1,6),29-(7,8,8)]
   126       4.643526       4.643526       4.643526    7[1-(0),6-(1,1,6),6-(1,1,6),29-(7,8,8)]
   127      10.454273      10.454273      10.454273    7[1-(0),6-(1,1,6),6-(1,1,6),29-(7,8,8)]
   128      -1.750498      -1.750498      -1.750498    7[1-(0),6-(1,1,6),6-(1,1,6),29-(7,8,8)]
   129      -2.030124      -2.030124      -2.030124    7[1-(0),6-(1,1,6),6-(1,1,6),29-(7,8,8)]
   130       3.780623       3.780623       3.780623    7[1-(0),6-(1,1,6),6-(1,1,6),29-(7,8,8)]
   131       0.601296       0.601296       0.601296    8[6-(6,8),68-(8,8,8,8,8)]
   132       2.450564       2.450564       2.450564    8[6-(6,8)]
   133      -0.816187      -0.816187      -0.816187    8[6-(6,8),29-(7,7,8)]
   134      -0.367718      -0.367718      -0.367718    8[6-(6,8),68-(8,8,8,8,8)]
   135       1.131184       1.131184       1.131184    8[6-(6,8),68-(8,8,8,8,8)]
   136      -0.365049      -0.365049      -0.365049    8[6-(6,8)]
   137       3.007147       3.007147       3.007147    8[6-(6,8),29-(7,7,8)]
   138       1.657735       1.657735       1.657735    8[6-(6,8),68-(8,8,8,8,8)]
   139       -1.73248       -1.73248       -1.73248    8[6-(6,8),68-(8,8,8,8,8)]
   140      -2.085516      -2.085516      -2.085516    8[6-(6,8)]
   141      -2.190959      -2.190959      -2.190959    8[6-(6,8),29-(7,7,8)]
   142      -1.290017      -1.290017      -1.290017    8[6-(6,8),68-(8,8,8,8,8)]
   143       7.274946       7.274946       7.274946    8[6-(6,8),68-(8,8,8,8,8)]
   144       9.124214       9.124214       9.124214    8[6-(6,8)]
   145       5.857463       5.857463       5.857463    8[6-(6,8),29-(7,7,8)]
   146       6.305932       6.305932       6.305932    8[6-(6,8),68-(8,8,8,8,8)]
   147       7.804834       7.804834       7.804834    8[6-(6,8),68-(8,8,8,8,8)]
   148       6.308601       6.308601       6.308601    8[6-(6,8)]
   149       9.680797       9.680797       9.680797    8[6-(6,8),29-(7,7,8)]
   150       8.331385       8.331385       8.331385    8[6-(6,8),68-(8,8,8,8,8)]
   151        4.94117        4.94117        4.94117    8[6-(6,8),68-(8,8,8,8,8)]
   152       4.588134       4.588134       4.588134    8[6-(6,8)]
   153       4.482691       4.482691       4.482691    8[6-(6,8),29-(7,7,8)]
   154       5.383633       5.383633       5.383633    8[6-(6,8),68-(8,8,8,8,8)]
   155       6.072354       6.072354       6.072354    8[6-(6,8),68-(8,8,8,8,8)]
   156       4.223086       4.223086       4.223086    8[6-(6,8)]
   157       7.489837       7.489837       7.489837    8[6-(6,8),29-(7,7,8)]
   158       7.041368       7.041368       7.041368    8[6-(6,8),68-(8,8,8,8,8)]
   159       5.542466       5.542466       5.542466    8[6-(6,8),68-(8,8,8,8,8)]
   160       7.038699       7.038699       7.038699    8[6-(6,8)]
   161       3.666503       3.666503       3.666503    8[6-(6,8),29-(7,7,8)]
   162       5.015915       5.015915       5.015915    8[6-(6,8),68-(8,8,8,8,8)]
   163        8.40613        8.40613        8.40613    8[6-(6,8),68-(8,8,8,8,8)]
   164       8.759166       8.759166       8.759166    8[6-(6,8)]
   165       8.864609       8.864609       8.864609    8[6-(6,8),29-(7,7,8)]
   166       7.963667       7.963667       7.963667    8[6-(6,8),68-(8,8,8,8,8)]
   167      -0.601296      -0.601296      -0.601296    8[6-(6,8),68-(8,8,8,8,8)]
   168      -2.450564      -2.450564      -2.450564    8[6-(6,8)]
   169       0.816187       0.816187       0.816187    8[6-(6,8),29-(7,7,8)]
   170       0.367718       0.367718       0.367718    8[6-(6,8),68-(8,8,8,8,8)]
   171      -1.131184      -1.131184      -1.131184    8[6-(6,8),68-(8,8,8,8,8)]
   172       0.365049       0.365049       0.365049    8[6-(6,8)]
   173      -3.007147      -3.007147      -3.007147    8[6-(6,8),29-(7,7,8)]
   174      -1.657735      -1.657735      -1.657735    8[6-(6,8),68-(8,8,8,8,8)]
   175        1.73248        1.73248        1.73248    8[6-(6,8),68-(8,8,8,8,8)]
   176       2.085516       2.085516       2.085516    8[6-(6,8)]
   177       2.190959       2.190959       2.190959    8[6-(6,8),29-(7,7,8)]
   178       1.290017       1.290017       1.290017    8[6-(6,8),68-(8,8,8,8,8)]
