# Supplementary material for: A collection of forcefield precursors for metal–organic frameworks
Source: RSC Adv. 2019 Nov 13;9(63):36492–507. doi: 10.1039/c9ra07327b (PMC9075174; doi:10.1039/c9ra07327b)
Supplement: RA-009-C9RA07327B-s1029 [file RA-009-C9RA07327B-s1029.txt]

IBASAH_clean

13.388000    0.000000    0.000000
-6.694000    11.594348    0.000000
0.000000    0.000000    14.306000

     1            0.0            0.0            0.0    67[8-(6),8-(6),8-(6),8-(6),8-(6),8-(6)]
     2          6.694          6.694          6.694    67[8-(6),8-(6),8-(6),8-(6),8-(6),8-(6)]
     3          6.694          6.694          6.694    67[8-(6),8-(6),8-(6),8-(6),8-(6),8-(6)]
     4            0.0            0.0            0.0    67[8-(6),8-(6),8-(6),8-(6),8-(6),8-(6)]
     5          6.694          6.694          6.694    29[7-(1,6,6),7-(1,6,6),8-(6),8-(6)]
     6          3.347          3.347          3.347    29[7-(1,6,6),7-(1,6,6),8-(6),8-(6)]
     7         -3.347         -3.347         -3.347    29[7-(1,6,6),7-(1,6,6),8-(6),8-(6)]
     8          6.694          6.694          6.694    29[7-(1,6,6),7-(1,6,6),8-(6),8-(6)]
     9         -3.347         -3.347         -3.347    29[7-(1,6,6),7-(1,6,6),8-(6),8-(6)]
    10          3.347          3.347          3.347    29[7-(1,6,6),7-(1,6,6),8-(6),8-(6)]
    11       8.854154       8.854154       8.854154    1[7-(6,6,29)]
    12       3.004937       3.004937       3.004937    1[6-(1,6,7)]
    13       3.351686       3.351686       3.351686    1[6-(1,6,7)]
    14       1.822776       1.822776       1.822776    1[6-(1,6,7)]
    15       1.922517       1.922517       1.922517    1[6-(1,6,7)]
    16       2.490837       2.490837       2.490837    1[7-(6,6,29)]
    17       1.431847       1.431847       1.431847    1[6-(1,6,7)]
    18        0.27847        0.27847        0.27847    1[6-(1,6,7)]
    19       0.486654       0.486654       0.486654    1[6-(1,6,7)]
    20       1.516191       1.516191       1.516191    1[6-(1,6,7)]
    21       8.737009       8.737009       8.737009    1[7-(6,6,29)]
    22      -4.436783      -4.436783      -4.436783    1[6-(1,6,7)]
    23      -3.630156      -3.630156      -3.630156    1[6-(1,6,7)]
    24       -2.30943       -2.30943       -2.30943    1[6-(1,6,7)]
    25      -3.438708      -3.438708      -3.438708    1[6-(1,6,7)]
    26       2.160154       2.160154       2.160154    1[7-(6,6,29)]
    27       9.698937       9.698937       9.698937    1[6-(1,6,7)]
    28      10.045686      10.045686      10.045686    1[6-(1,6,7)]
    29       8.516776       8.516776       8.516776    1[6-(1,6,7)]
    30       8.616517       8.616517       8.616517    1[6-(1,6,7)]
    31      -4.203163      -4.203163      -4.203163    1[7-(6,6,29)]
    32       8.125847       8.125847       8.125847    1[6-(1,6,7)]
    33        6.97247        6.97247        6.97247    1[6-(1,6,7)]
    34       7.180654       7.180654       7.180654    1[6-(1,6,7)]
    35       8.210191       8.210191       8.210191    1[6-(1,6,7)]
    36       2.043009       2.043009       2.043009    1[7-(6,6,29)]
    37       2.257217       2.257217       2.257217    1[6-(1,6,7)]
    38       3.063844       3.063844       3.063844    1[6-(1,6,7)]
    39        4.38457        4.38457        4.38457    1[6-(1,6,7)]
    40       3.255292       3.255292       3.255292    1[6-(1,6,7)]
    41      -2.160154      -2.160154      -2.160154    1[7-(6,6,29)]
    42       3.689063       3.689063       3.689063    1[6-(1,6,7)]
    43       3.342314       3.342314       3.342314    1[6-(1,6,7)]
    44       4.871224       4.871224       4.871224    1[6-(1,6,7)]
    45       4.771483       4.771483       4.771483    1[6-(1,6,7)]
    46       4.203163       4.203163       4.203163    1[7-(6,6,29)]
    47       5.262153       5.262153       5.262153    1[6-(1,6,7)]
    48        6.41553        6.41553        6.41553    1[6-(1,6,7)]
    49       6.207346       6.207346       6.207346    1[6-(1,6,7)]
    50       5.177809       5.177809       5.177809    1[6-(1,6,7)]
    51      -2.043009      -2.043009      -2.043009    1[7-(6,6,29)]
    52      11.130783      11.130783      11.130783    1[6-(1,6,7)]
    53      10.324156      10.324156      10.324156    1[6-(1,6,7)]
    54        9.00343        9.00343        9.00343    1[6-(1,6,7)]
    55      10.132708      10.132708      10.132708    1[6-(1,6,7)]
    56       4.533846       4.533846       4.533846    1[7-(6,6,29)]
    57      -3.004937      -3.004937      -3.004937    1[6-(1,6,7)]
    58      -3.351686      -3.351686      -3.351686    1[6-(1,6,7)]
    59      -1.822776      -1.822776      -1.822776    1[6-(1,6,7)]
    60      -1.922517      -1.922517      -1.922517    1[6-(1,6,7)]
    61      10.897163      10.897163      10.897163    1[7-(6,6,29)]
    62      -1.431847      -1.431847      -1.431847    1[6-(1,6,7)]
    63       -0.27847       -0.27847       -0.27847    1[6-(1,6,7)]
    64      -0.486654      -0.486654      -0.486654    1[6-(1,6,7)]
    65      -1.516191      -1.516191      -1.516191    1[6-(1,6,7)]
    66       4.650991       4.650991       4.650991    1[7-(6,6,29)]
    67       4.436783       4.436783       4.436783    1[6-(1,6,7)]
    68       3.630156       3.630156       3.630156    1[6-(1,6,7)]
    69        2.30943        2.30943        2.30943    1[6-(1,6,7)]
    70       3.438708       3.438708       3.438708    1[6-(1,6,7)]
    71        1.85156        1.85156        1.85156    6[6-(1,1,7),8-(0),8-(67)]
    72       2.622709       2.622709       2.622709    6[1-(0),1-(0),6-(8,8),7-(1,6,29)]
    73       1.467994       1.467994       1.467994    6[1-(0),1-(0),6-(8,8),7-(1,6,29)]
    74       0.008702       0.008702       0.008702    6[6-(1,1,7),8-(29),8-(67)]
    75       0.561627       0.561627       0.561627    6[6-(1,1,7),8-(0),8-(67)]
    76        1.03757        1.03757        1.03757    6[1-(0),1-(0),6-(8,8),7-(1,6,29)]
    77       1.433185       1.433185       1.433185    6[1-(0),1-(0),6-(8,8),7-(1,6,29)]
    78       2.070454       2.070454       2.070454    6[6-(1,1,7),8-(29),8-(67)]
    79      -2.413187      -2.413187      -2.413187    6[6-(1,1,7),8-(0),8-(67)]
    80      -3.660279      -3.660279      -3.660279    6[1-(0),1-(0),6-(8,8),7-(1,6,29)]
    81       -2.90118       -2.90118       -2.90118    6[1-(0),1-(0),6-(8,8),7-(1,6,29)]
    82      -2.079156      -2.079156      -2.079156    6[6-(1,1,7),8-(29),8-(67)]
    83        8.54556        8.54556        8.54556    6[6-(1,1,7),8-(0),8-(67)]
    84       9.316709       9.316709       9.316709    6[1-(0),1-(0),6-(8,8),7-(1,6,29)]
    85       8.161994       8.161994       8.161994    6[1-(0),1-(0),6-(8,8),7-(1,6,29)]
    86       6.702702       6.702702       6.702702    6[6-(1,1,7),8-(29),8-(67)]
    87       7.255627       7.255627       7.255627    6[6-(1,1,7),8-(0),8-(67)]
    88        7.73157        7.73157        7.73157    6[1-(0),1-(0),6-(8,8),7-(1,6,29)]
    89       8.127185       8.127185       8.127185    6[1-(0),1-(0),6-(8,8),7-(1,6,29)]
    90       8.764454       8.764454       8.764454    6[6-(1,1,7),8-(29),8-(67)]
    91       4.280813       4.280813       4.280813    6[6-(1,1,7),8-(0),8-(67)]
    92       3.033721       3.033721       3.033721    6[1-(0),1-(0),6-(8,8),7-(1,6,29)]
    93        3.79282        3.79282        3.79282    6[1-(0),1-(0),6-(8,8),7-(1,6,29)]
    94       4.614844       4.614844       4.614844    6[6-(1,1,7),8-(29),8-(67)]
    95        4.84244        4.84244        4.84244    6[6-(1,1,7),8-(0),8-(67)]
    96       4.071291       4.071291       4.071291    6[1-(0),1-(0),6-(8,8),7-(1,6,29)]
    97       5.226006       5.226006       5.226006    6[1-(0),1-(0),6-(8,8),7-(1,6,29)]
    98       6.685298       6.685298       6.685298    6[6-(1,1,7),8-(29),8-(67)]
    99       6.132373       6.132373       6.132373    6[6-(1,1,7),8-(0),8-(67)]
   100        5.65643        5.65643        5.65643    6[1-(0),1-(0),6-(8,8),7-(1,6,29)]
   101       5.260815       5.260815       5.260815    6[1-(0),1-(0),6-(8,8),7-(1,6,29)]
   102       4.623546       4.623546       4.623546    6[6-(1,1,7),8-(29),8-(67)]
   103       9.107187       9.107187       9.107187    6[6-(1,1,7),8-(0),8-(67)]
   104      10.354279      10.354279      10.354279    6[1-(0),1-(0),6-(8,8),7-(1,6,29)]
   105        9.59518        9.59518        9.59518    6[1-(0),1-(0),6-(8,8),7-(1,6,29)]
   106       8.773156       8.773156       8.773156    6[6-(1,1,7),8-(29),8-(67)]
   107       -1.85156       -1.85156       -1.85156    6[6-(1,1,7),8-(0),8-(67)]
   108      -2.622709      -2.622709      -2.622709    6[1-(0),1-(0),6-(8,8),7-(1,6,29)]
   109      -1.467994      -1.467994      -1.467994    6[1-(0),1-(0),6-(8,8),7-(1,6,29)]
   110      -0.008702      -0.008702      -0.008702    6[6-(1,1,7),8-(29),8-(67)]
   111      -0.561627      -0.561627      -0.561627    6[6-(1,1,7),8-(0),8-(67)]
   112       -1.03757       -1.03757       -1.03757    6[1-(0),1-(0),6-(8,8),7-(1,6,29)]
   113      -1.433185      -1.433185      -1.433185    6[1-(0),1-(0),6-(8,8),7-(1,6,29)]
   114      -2.070454      -2.070454      -2.070454    6[6-(1,1,7),8-(29),8-(67)]
   115       2.413187       2.413187       2.413187    6[6-(1,1,7),8-(0),8-(67)]
   116       3.660279       3.660279       3.660279    6[1-(0),1-(0),6-(8,8),7-(1,6,29)]
   117        2.90118        2.90118        2.90118    6[1-(0),1-(0),6-(8,8),7-(1,6,29)]
   118       2.079156       2.079156       2.079156    6[6-(1,1,7),8-(29),8-(67)]
   119       1.750481       1.750481       1.750481    7[1-(0),6-(1,1,6),6-(1,1,6),29-(7,8,8)]
   120       2.038992       2.038992       2.038992    7[1-(0),6-(1,1,6),6-(1,1,6),29-(7,8,8)]
   121      -3.789473      -3.789473      -3.789473    7[1-(0),6-(1,1,6),6-(1,1,6),29-(7,8,8)]
   122       8.444481       8.444481       8.444481    7[1-(0),6-(1,1,6),6-(1,1,6),29-(7,8,8)]
   123       8.732992       8.732992       8.732992    7[1-(0),6-(1,1,6),6-(1,1,6),29-(7,8,8)]
   124       2.904527       2.904527       2.904527    7[1-(0),6-(1,1,6),6-(1,1,6),29-(7,8,8)]
   125       4.943519       4.943519       4.943519    7[1-(0),6-(1,1,6),6-(1,1,6),29-(7,8,8)]
   126       4.655008       4.655008       4.655008    7[1-(0),6-(1,1,6),6-(1,1,6),29-(7,8,8)]
   127      10.483473      10.483473      10.483473    7[1-(0),6-(1,1,6),6-(1,1,6),29-(7,8,8)]
   128      -1.750481      -1.750481      -1.750481    7[1-(0),6-(1,1,6),6-(1,1,6),29-(7,8,8)]
   129      -2.038992      -2.038992      -2.038992    7[1-(0),6-(1,1,6),6-(1,1,6),29-(7,8,8)]
   130       3.789473       3.789473       3.789473    7[1-(0),6-(1,1,6),6-(1,1,6),29-(7,8,8)]
   131       0.598444       0.598444       0.598444    8[6-(6,8),67-(8,8,8,8,8)]
   132        2.44331        2.44331        2.44331    8[6-(6,8)]
   133      -0.818676      -0.818676      -0.818676    8[6-(6,8),29-(7,7,8)]
   134      -0.366162      -0.366162      -0.366162    8[6-(6,8),67-(8,8,8,8,8)]
   135       1.139988       1.139988       1.139988    8[6-(6,8),67-(8,8,8,8,8)]
   136      -0.354782      -0.354782      -0.354782    8[6-(6,8)]
   137       3.018325       3.018325       3.018325    8[6-(6,8),29-(7,7,8)]
   138       1.663459       1.663459       1.663459    8[6-(6,8),67-(8,8,8,8,8)]
   139      -1.738432      -1.738432      -1.738432    8[6-(6,8),67-(8,8,8,8,8)]
   140      -2.088528      -2.088528      -2.088528    8[6-(6,8)]
   141      -2.199648      -2.199648      -2.199648    8[6-(6,8),29-(7,7,8)]
   142      -1.297297      -1.297297      -1.297297    8[6-(6,8),67-(8,8,8,8,8)]
   143       7.292444       7.292444       7.292444    8[6-(6,8),67-(8,8,8,8,8)]
   144        9.13731        9.13731        9.13731    8[6-(6,8)]
   145       5.875324       5.875324       5.875324    8[6-(6,8),29-(7,7,8)]
   146       6.327838       6.327838       6.327838    8[6-(6,8),67-(8,8,8,8,8)]
   147       7.833988       7.833988       7.833988    8[6-(6,8),67-(8,8,8,8,8)]
   148       6.339218       6.339218       6.339218    8[6-(6,8)]
   149       9.712325       9.712325       9.712325    8[6-(6,8),29-(7,7,8)]
   150       8.357459       8.357459       8.357459    8[6-(6,8),67-(8,8,8,8,8)]
   151       4.955568       4.955568       4.955568    8[6-(6,8),67-(8,8,8,8,8)]
   152       4.605472       4.605472       4.605472    8[6-(6,8)]
   153       4.494352       4.494352       4.494352    8[6-(6,8),29-(7,7,8)]
   154       5.396703       5.396703       5.396703    8[6-(6,8),67-(8,8,8,8,8)]
   155       6.095556       6.095556       6.095556    8[6-(6,8),67-(8,8,8,8,8)]
   156        4.25069        4.25069        4.25069    8[6-(6,8)]
   157       7.512676       7.512676       7.512676    8[6-(6,8),29-(7,7,8)]
   158       7.060162       7.060162       7.060162    8[6-(6,8),67-(8,8,8,8,8)]
   159       5.554012       5.554012       5.554012    8[6-(6,8),67-(8,8,8,8,8)]
   160       7.048782       7.048782       7.048782    8[6-(6,8)]
   161       3.675675       3.675675       3.675675    8[6-(6,8),29-(7,7,8)]
   162       5.030541       5.030541       5.030541    8[6-(6,8),67-(8,8,8,8,8)]
   163       8.432432       8.432432       8.432432    8[6-(6,8),67-(8,8,8,8,8)]
   164       8.782528       8.782528       8.782528    8[6-(6,8)]
   165       8.893648       8.893648       8.893648    8[6-(6,8),29-(7,7,8)]
   166       7.991297       7.991297       7.991297    8[6-(6,8),67-(8,8,8,8,8)]
   167      -0.598444      -0.598444      -0.598444    8[6-(6,8),67-(8,8,8,8,8)]
   168       -2.44331       -2.44331       -2.44331    8[6-(6,8)]
   169       0.818676       0.818676       0.818676    8[6-(6,8),29-(7,7,8)]
   170       0.366162       0.366162       0.366162    8[6-(6,8),67-(8,8,8,8,8)]
   171      -1.139988      -1.139988      -1.139988    8[6-(6,8),67-(8,8,8,8,8)]
   172       0.354782       0.354782       0.354782    8[6-(6,8)]
   173      -3.018325      -3.018325      -3.018325    8[6-(6,8),29-(7,7,8)]
   174      -1.663459      -1.663459      -1.663459    8[6-(6,8),67-(8,8,8,8,8)]
   175       1.738432       1.738432       1.738432    8[6-(6,8),67-(8,8,8,8,8)]
   176       2.088528       2.088528       2.088528    8[6-(6,8)]
   177       2.199648       2.199648       2.199648    8[6-(6,8),29-(7,7,8)]
   178       1.297297       1.297297       1.297297    8[6-(6,8),67-(8,8,8,8,8)]
