# Supplementary material for: A collection of forcefield precursors for metal–organic frameworks
Source: RSC Adv. 2019 Nov 13;9(63):36492–507. doi: 10.1039/c9ra07327b (PMC9075174; doi:10.1039/c9ra07327b)
Supplement: RA-009-C9RA07327B-s1030 [file RA-009-C9RA07327B-s1030.txt]

IBASEL_clean

13.494600    0.000000    0.000000
-6.747300    11.686666    0.000000
0.000000    0.000000    14.912000

     1            0.0            0.0            0.0    57[8-(6),8-(6),8-(6),8-(6),8-(6),8-(6),8-(6),8-(6),8-(6)]
     2         6.7473         6.7473         6.7473    57[8-(6),8-(6),8-(6),8-(6),8-(6),8-(6),8-(6),8-(6),8-(6)]
     3         6.7473         6.7473         6.7473    57[8-(6),8-(6),8-(6),8-(6),8-(6),8-(6),8-(6),8-(6),8-(6)]
     4            0.0            0.0            0.0    57[8-(6),8-(6),8-(6),8-(6),8-(6),8-(6),8-(6),8-(6),8-(6)]
     5         6.7473         6.7473         6.7473    29[7-(1,6,6),7-(1,6,6),8-(6),8-(6)]
     6        3.37365        3.37365        3.37365    29[7-(1,6,6),7-(1,6,6),8-(6),8-(6)]
     7       -3.37365       -3.37365       -3.37365    29[7-(1,6,6),7-(1,6,6),8-(6),8-(6)]
     8         6.7473         6.7473         6.7473    29[7-(1,6,6),7-(1,6,6),8-(6),8-(6)]
     9       -3.37365       -3.37365       -3.37365    29[7-(1,6,6),7-(1,6,6),8-(6),8-(6)]
    10        3.37365        3.37365        3.37365    29[7-(1,6,6),7-(1,6,6),8-(6),8-(6)]
    11       4.588164       4.588164       4.588164    1[7-(6,6,29)]
    12      -3.354758      -3.354758      -3.354758    1[6-(1,6,7)]
    13      -3.044382      -3.044382      -3.044382    1[6-(1,6,7)]
    14      -1.935126      -1.935126      -1.935126    1[6-(1,6,7)]
    15      -1.838639      -1.838639      -1.838639    1[6-(1,6,7)]
    16       4.712314       4.712314       4.712314    1[7-(6,6,29)]
    17       3.672555       3.672555       3.672555    1[6-(1,6,7)]
    18       4.509221       4.509221       4.509221    1[6-(1,6,7)]
    19       3.527488       3.527488       3.527488    1[6-(1,6,7)]
    20       2.387195       2.387195       2.387195    1[6-(1,6,7)]
    21      10.941422      10.941422      10.941422    1[7-(6,6,29)]
    22      -0.317798      -0.317798      -0.317798    1[6-(1,6,7)]
    23      -1.464839      -1.464839      -1.464839    1[6-(1,6,7)]
    24      -1.592363      -1.592363      -1.592363    1[6-(1,6,7)]
    25      -0.548555      -0.548555      -0.548555    1[6-(1,6,7)]
    26      -2.159136      -2.159136      -2.159136    1[7-(6,6,29)]
    27       3.392542       3.392542       3.392542    1[6-(1,6,7)]
    28       3.702918       3.702918       3.702918    1[6-(1,6,7)]
    29       4.812174       4.812174       4.812174    1[6-(1,6,7)]
    30       4.908661       4.908661       4.908661    1[6-(1,6,7)]
    31      -2.034986      -2.034986      -2.034986    1[7-(6,6,29)]
    32      10.419855      10.419855      10.419855    1[6-(1,6,7)]
    33      11.256521      11.256521      11.256521    1[6-(1,6,7)]
    34      10.274788      10.274788      10.274788    1[6-(1,6,7)]
    35       9.134495       9.134495       9.134495    1[6-(1,6,7)]
    36       4.194122       4.194122       4.194122    1[7-(6,6,29)]
    37       6.429502       6.429502       6.429502    1[6-(1,6,7)]
    38       5.282461       5.282461       5.282461    1[6-(1,6,7)]
    39       5.154937       5.154937       5.154937    1[6-(1,6,7)]
    40       6.198745       6.198745       6.198745    1[6-(1,6,7)]
    41       2.159136       2.159136       2.159136    1[7-(6,6,29)]
    42      10.102058      10.102058      10.102058    1[6-(1,6,7)]
    43       9.791682       9.791682       9.791682    1[6-(1,6,7)]
    44       8.682426       8.682426       8.682426    1[6-(1,6,7)]
    45       8.585939       8.585939       8.585939    1[6-(1,6,7)]
    46       2.034986       2.034986       2.034986    1[7-(6,6,29)]
    47       3.074745       3.074745       3.074745    1[6-(1,6,7)]
    48       2.238079       2.238079       2.238079    1[6-(1,6,7)]
    49       3.219812       3.219812       3.219812    1[6-(1,6,7)]
    50       4.360105       4.360105       4.360105    1[6-(1,6,7)]
    51      -4.194122      -4.194122      -4.194122    1[7-(6,6,29)]
    52       7.065098       7.065098       7.065098    1[6-(1,6,7)]
    53       8.212139       8.212139       8.212139    1[6-(1,6,7)]
    54       8.339663       8.339663       8.339663    1[6-(1,6,7)]
    55       7.295855       7.295855       7.295855    1[6-(1,6,7)]
    56       8.906436       8.906436       8.906436    1[7-(6,6,29)]
    57       3.354758       3.354758       3.354758    1[6-(1,6,7)]
    58       3.044382       3.044382       3.044382    1[6-(1,6,7)]
    59       1.935126       1.935126       1.935126    1[6-(1,6,7)]
    60       1.838639       1.838639       1.838639    1[6-(1,6,7)]
    61       8.782286       8.782286       8.782286    1[7-(6,6,29)]
    62      -3.672555      -3.672555      -3.672555    1[6-(1,6,7)]
    63      -4.509221      -4.509221      -4.509221    1[6-(1,6,7)]
    64      -3.527488      -3.527488      -3.527488    1[6-(1,6,7)]
    65      -2.387195      -2.387195      -2.387195    1[6-(1,6,7)]
    66       2.553178       2.553178       2.553178    1[7-(6,6,29)]
    67       0.317798       0.317798       0.317798    1[6-(1,6,7)]
    68       1.464839       1.464839       1.464839    1[6-(1,6,7)]
    69       1.592363       1.592363       1.592363    1[6-(1,6,7)]
    70       0.548555       0.548555       0.548555    1[6-(1,6,7)]
    71      -1.849435      -1.849435      -1.849435    6[6-(1,1,7),8-(57),8-(57)]
    72      -2.641568      -2.641568      -2.641568    6[1-(0),1-(0),6-(8,8),7-(1,6,29)]
    73      -1.481032      -1.481032      -1.481032    6[1-(0),1-(0),6-(8,8),7-(1,6,29)]
    74       0.001349       0.001349       0.001349    6[6-(1,1,7),8-(29),8-(57)]
    75       2.475584       2.475584       2.475584    6[6-(1,1,7),8-(57),8-(57)]
    76       3.723835       3.723835       3.723835    6[1-(0),1-(0),6-(8,8),7-(1,6,29)]
    77       2.977583       2.977583       2.977583    6[1-(0),1-(0),6-(8,8),7-(1,6,29)]
    78       2.142268       2.142268       2.142268    6[6-(1,1,7),8-(29),8-(57)]
    79      -0.626149      -0.626149      -0.626149    6[6-(1,1,7),8-(57),8-(57)]
    80      -1.082267      -1.082267      -1.082267    6[1-(0),1-(0),6-(8,8),7-(1,6,29)]
    81      -1.496551      -1.496551      -1.496551    6[1-(0),1-(0),6-(8,8),7-(1,6,29)]
    82      -2.143617      -2.143617      -2.143617    6[6-(1,1,7),8-(29),8-(57)]
    83       4.897865       4.897865       4.897865    6[6-(1,1,7),8-(57),8-(57)]
    84       4.105732       4.105732       4.105732    6[1-(0),1-(0),6-(8,8),7-(1,6,29)]
    85       5.266268       5.266268       5.266268    6[1-(0),1-(0),6-(8,8),7-(1,6,29)]
    86       6.748649       6.748649       6.748649    6[6-(1,1,7),8-(29),8-(57)]
    87       9.222884       9.222884       9.222884    6[6-(1,1,7),8-(57),8-(57)]
    88      10.471135      10.471135      10.471135    6[1-(0),1-(0),6-(8,8),7-(1,6,29)]
    89       9.724883       9.724883       9.724883    6[1-(0),1-(0),6-(8,8),7-(1,6,29)]
    90       8.889568       8.889568       8.889568    6[6-(1,1,7),8-(29),8-(57)]
    91       6.121151       6.121151       6.121151    6[6-(1,1,7),8-(57),8-(57)]
    92       5.665033       5.665033       5.665033    6[1-(0),1-(0),6-(8,8),7-(1,6,29)]
    93       5.250749       5.250749       5.250749    6[1-(0),1-(0),6-(8,8),7-(1,6,29)]
    94       4.603683       4.603683       4.603683    6[6-(1,1,7),8-(29),8-(57)]
    95       8.596735       8.596735       8.596735    6[6-(1,1,7),8-(57),8-(57)]
    96       9.388868       9.388868       9.388868    6[1-(0),1-(0),6-(8,8),7-(1,6,29)]
    97       8.228332       8.228332       8.228332    6[1-(0),1-(0),6-(8,8),7-(1,6,29)]
    98       6.745951       6.745951       6.745951    6[6-(1,1,7),8-(29),8-(57)]
    99       4.271716       4.271716       4.271716    6[6-(1,1,7),8-(57),8-(57)]
   100       3.023465       3.023465       3.023465    6[1-(0),1-(0),6-(8,8),7-(1,6,29)]
   101       3.769717       3.769717       3.769717    6[1-(0),1-(0),6-(8,8),7-(1,6,29)]
   102       4.605032       4.605032       4.605032    6[6-(1,1,7),8-(29),8-(57)]
   103       7.373449       7.373449       7.373449    6[6-(1,1,7),8-(57),8-(57)]
   104       7.829567       7.829567       7.829567    6[1-(0),1-(0),6-(8,8),7-(1,6,29)]
   105       8.243851       8.243851       8.243851    6[1-(0),1-(0),6-(8,8),7-(1,6,29)]
   106       8.890917       8.890917       8.890917    6[6-(1,1,7),8-(29),8-(57)]
   107       1.849435       1.849435       1.849435    6[6-(1,1,7),8-(57),8-(57)]
   108       2.641568       2.641568       2.641568    6[1-(0),1-(0),6-(8,8),7-(1,6,29)]
   109       1.481032       1.481032       1.481032    6[1-(0),1-(0),6-(8,8),7-(1,6,29)]
   110      -0.001349      -0.001349      -0.001349    6[6-(1,1,7),8-(29),8-(57)]
   111      -2.475584      -2.475584      -2.475584    6[6-(1,1,7),8-(57),8-(57)]
   112      -3.723835      -3.723835      -3.723835    6[1-(0),1-(0),6-(8,8),7-(1,6,29)]
   113      -2.977583      -2.977583      -2.977583    6[1-(0),1-(0),6-(8,8),7-(1,6,29)]
   114      -2.142268      -2.142268      -2.142268    6[6-(1,1,7),8-(29),8-(57)]
   115       0.626149       0.626149       0.626149    6[6-(1,1,7),8-(57),8-(57)]
   116       1.082267       1.082267       1.082267    6[1-(0),1-(0),6-(8,8),7-(1,6,29)]
   117       1.496551       1.496551       1.496551    6[1-(0),1-(0),6-(8,8),7-(1,6,29)]
   118       2.143617       2.143617       2.143617    6[6-(1,1,7),8-(29),8-(57)]
   119      -1.760371      -1.760371      -1.760371    7[1-(0),6-(1,1,6),6-(1,1,6),29-(7,8,8)]
   120       3.847985       3.847985       3.847985    7[1-(0),6-(1,1,6),6-(1,1,6),29-(7,8,8)]
   121      -2.087615      -2.087615      -2.087615    7[1-(0),6-(1,1,6),6-(1,1,6),29-(7,8,8)]
   122       4.986929       4.986929       4.986929    7[1-(0),6-(1,1,6),6-(1,1,6),29-(7,8,8)]
   123      10.595285      10.595285      10.595285    7[1-(0),6-(1,1,6),6-(1,1,6),29-(7,8,8)]
   124       4.659685       4.659685       4.659685    7[1-(0),6-(1,1,6),6-(1,1,6),29-(7,8,8)]
   125       8.507671       8.507671       8.507671    7[1-(0),6-(1,1,6),6-(1,1,6),29-(7,8,8)]
   126       2.899315       2.899315       2.899315    7[1-(0),6-(1,1,6),6-(1,1,6),29-(7,8,8)]
   127       8.834915       8.834915       8.834915    7[1-(0),6-(1,1,6),6-(1,1,6),29-(7,8,8)]
   128       1.760371       1.760371       1.760371    7[1-(0),6-(1,1,6),6-(1,1,6),29-(7,8,8)]
   129      -3.847985      -3.847985      -3.847985    7[1-(0),6-(1,1,6),6-(1,1,6),29-(7,8,8)]
   130       2.087615       2.087615       2.087615    7[1-(0),6-(1,1,6),6-(1,1,6),29-(7,8,8)]
   131      -0.596461      -0.596461      -0.596461    8[6-(6,8),57-(8,8,8,8,8,8,8,8)]
   132      -2.444547      -2.444547      -2.444547    8[6-(6,8),57-(8,8,8,8,8,8,8,8)]
   133       0.812375       0.812375       0.812375    8[6-(6,8),29-(7,7,8)]
   134       0.330618       0.330618       0.330618    8[6-(6,8),57-(8,8,8,8,8,8,8,8)]
   135       1.819747       1.819747       1.819747    8[6-(6,8),57-(8,8,8,8,8,8,8,8)]
   136       2.163859       2.163859       2.163859    8[6-(6,8),57-(8,8,8,8,8,8,8,8)]
   137       2.228633       2.228633       2.228633    8[6-(6,8),29-(7,7,8)]
   138       1.420981       1.420981       1.420981    8[6-(6,8),57-(8,8,8,8,8,8,8,8)]
   139      -1.223285      -1.223285      -1.223285    8[6-(6,8),57-(8,8,8,8,8,8,8,8)]
   140       0.280688       0.280688       0.280688    8[6-(6,8),57-(8,8,8,8,8,8,8,8)]
   141      -3.041008      -3.041008      -3.041008    8[6-(6,8),29-(7,7,8)]
   142      -1.751599      -1.751599      -1.751599    8[6-(6,8),57-(8,8,8,8,8,8,8,8)]
   143       6.150839       6.150839       6.150839    8[6-(6,8),57-(8,8,8,8,8,8,8,8)]
   144       4.302753       4.302753       4.302753    8[6-(6,8),57-(8,8,8,8,8,8,8,8)]
   145       7.559675       7.559675       7.559675    8[6-(6,8),29-(7,7,8)]
   146       7.077918       7.077918       7.077918    8[6-(6,8),57-(8,8,8,8,8,8,8,8)]
   147       8.567047       8.567047       8.567047    8[6-(6,8),57-(8,8,8,8,8,8,8,8)]
   148       8.911159       8.911159       8.911159    8[6-(6,8),57-(8,8,8,8,8,8,8,8)]
   149       8.975933       8.975933       8.975933    8[6-(6,8),29-(7,7,8)]
   150       8.168281       8.168281       8.168281    8[6-(6,8),57-(8,8,8,8,8,8,8,8)]
   151       5.524015       5.524015       5.524015    8[6-(6,8),57-(8,8,8,8,8,8,8,8)]
   152       7.027988       7.027988       7.027988    8[6-(6,8),57-(8,8,8,8,8,8,8,8)]
   153       3.706292       3.706292       3.706292    8[6-(6,8),29-(7,7,8)]
   154       4.995701       4.995701       4.995701    8[6-(6,8),57-(8,8,8,8,8,8,8,8)]
   155       7.343761       7.343761       7.343761    8[6-(6,8),57-(8,8,8,8,8,8,8,8)]
   156       9.191847       9.191847       9.191847    8[6-(6,8),57-(8,8,8,8,8,8,8,8)]
   157       5.934925       5.934925       5.934925    8[6-(6,8),29-(7,7,8)]
   158       6.416682       6.416682       6.416682    8[6-(6,8),57-(8,8,8,8,8,8,8,8)]
   159       4.927553       4.927553       4.927553    8[6-(6,8),57-(8,8,8,8,8,8,8,8)]
   160       4.583441       4.583441       4.583441    8[6-(6,8),57-(8,8,8,8,8,8,8,8)]
   161       4.518667       4.518667       4.518667    8[6-(6,8),29-(7,7,8)]
   162       5.326319       5.326319       5.326319    8[6-(6,8),57-(8,8,8,8,8,8,8,8)]
   163       7.970585       7.970585       7.970585    8[6-(6,8),57-(8,8,8,8,8,8,8,8)]
   164       6.466612       6.466612       6.466612    8[6-(6,8),57-(8,8,8,8,8,8,8,8)]
   165       9.788308       9.788308       9.788308    8[6-(6,8),29-(7,7,8)]
   166       8.498899       8.498899       8.498899    8[6-(6,8),57-(8,8,8,8,8,8,8,8)]
   167       0.596461       0.596461       0.596461    8[6-(6,8),57-(8,8,8,8,8,8,8,8)]
   168       2.444547       2.444547       2.444547    8[6-(6,8),57-(8,8,8,8,8,8,8,8)]
   169      -0.812375      -0.812375      -0.812375    8[6-(6,8),29-(7,7,8)]
   170      -0.330618      -0.330618      -0.330618    8[6-(6,8),57-(8,8,8,8,8,8,8,8)]
   171      -1.819747      -1.819747      -1.819747    8[6-(6,8),57-(8,8,8,8,8,8,8,8)]
   172      -2.163859      -2.163859      -2.163859    8[6-(6,8),57-(8,8,8,8,8,8,8,8)]
   173      -2.228633      -2.228633      -2.228633    8[6-(6,8),29-(7,7,8)]
   174      -1.420981      -1.420981      -1.420981    8[6-(6,8),57-(8,8,8,8,8,8,8,8)]
   175       1.223285       1.223285       1.223285    8[6-(6,8),57-(8,8,8,8,8,8,8,8)]
   176      -0.280688      -0.280688      -0.280688    8[6-(6,8),57-(8,8,8,8,8,8,8,8)]
   177       3.041008       3.041008       3.041008    8[6-(6,8),29-(7,7,8)]
   178       1.751599       1.751599       1.751599    8[6-(6,8),57-(8,8,8,8,8,8,8,8)]
