# Supplementary material for: A collection of forcefield precursors for metal–organic frameworks
Source: RSC Adv. 2019 Nov 13;9(63):36492–507. doi: 10.1039/c9ra07327b (PMC9075174; doi:10.1039/c9ra07327b)
Supplement: RA-009-C9RA07327B-s1031 [file RA-009-C9RA07327B-s1031.txt]

IBASOV_clean

13.456700    0.000000    0.000000
-6.728350    11.653844    0.000000
0.000000    0.000000    14.698200

     1            0.0            0.0            0.0    60[8-(6),8-(6),8-(6),8-(6),8-(6),8-(6),8-(6),8-(6),8-(6)]
     2        6.72835        6.72835        6.72835    60[8-(6),8-(6),8-(6),8-(6),8-(6),8-(6),8-(6),8-(6),8-(6)]
     3        6.72835        6.72835        6.72835    60[8-(6),8-(6),8-(6),8-(6),8-(6),8-(6),8-(6),8-(6),8-(6)]
     4            0.0            0.0            0.0    60[8-(6),8-(6),8-(6),8-(6),8-(6),8-(6),8-(6),8-(6),8-(6)]
     5       3.364175       3.364175       3.364175    29[7-(1,6,6),7-(1,6,6),8-(6),8-(6)]
     6      -3.364175      -3.364175      -3.364175    29[7-(1,6,6),7-(1,6,6),8-(6),8-(6)]
     7        6.72835        6.72835        6.72835    29[7-(1,6,6),7-(1,6,6),8-(6),8-(6)]
     8      -3.364175      -3.364175      -3.364175    29[7-(1,6,6),7-(1,6,6),8-(6),8-(6)]
     9       3.364175       3.364175       3.364175    29[7-(1,6,6),7-(1,6,6),8-(6),8-(6)]
    10        6.72835        6.72835        6.72835    29[7-(1,6,6),7-(1,6,6),8-(6),8-(6)]
    11        4.69437        4.69437        4.69437    1[7-(6,6,29)]
    12       3.651476       3.651476       3.651476    1[6-(1,6,7)]
    13       4.483772       4.483772       4.483772    1[6-(1,6,7)]
    14       3.506816       3.506816       3.506816    1[6-(1,6,7)]
    15       2.369725       2.369725       2.369725    1[6-(1,6,7)]
    16      10.920112      10.920112      10.920112    1[7-(6,6,29)]
    17      -0.299412      -0.299412      -0.299412    1[6-(1,6,7)]
    18      -1.443231      -1.443231      -1.443231    1[6-(1,6,7)]
    19      -1.580489      -1.580489      -1.580489    1[6-(1,6,7)]
    20       -0.53154       -0.53154       -0.53154    1[6-(1,6,7)]
    21       4.570568       4.570568       4.570568    1[7-(6,6,29)]
    22      -3.352064      -3.352064      -3.352064    1[6-(1,6,7)]
    23      -3.040541      -3.040541      -3.040541    1[6-(1,6,7)]
    24      -1.926327      -1.926327      -1.926327    1[6-(1,6,7)]
    25      -1.838185      -1.838185      -1.838185    1[6-(1,6,7)]
    26       -2.03398       -2.03398       -2.03398    1[7-(6,6,29)]
    27      10.379826      10.379826      10.379826    1[6-(1,6,7)]
    28      11.212122      11.212122      11.212122    1[6-(1,6,7)]
    29      10.235166      10.235166      10.235166    1[6-(1,6,7)]
    30       9.098075       9.098075       9.098075    1[6-(1,6,7)]
    31       4.191762       4.191762       4.191762    1[7-(6,6,29)]
    32       6.428938       6.428938       6.428938    1[6-(1,6,7)]
    33       5.285119       5.285119       5.285119    1[6-(1,6,7)]
    34       5.147861       5.147861       5.147861    1[6-(1,6,7)]
    35        6.19681        6.19681        6.19681    1[6-(1,6,7)]
    36      -2.157782      -2.157782      -2.157782    1[7-(6,6,29)]
    37       3.376286       3.376286       3.376286    1[6-(1,6,7)]
    38       3.687809       3.687809       3.687809    1[6-(1,6,7)]
    39       4.802023       4.802023       4.802023    1[6-(1,6,7)]
    40       4.890165       4.890165       4.890165    1[6-(1,6,7)]
    41        2.03398        2.03398        2.03398    1[7-(6,6,29)]
    42       3.076874       3.076874       3.076874    1[6-(1,6,7)]
    43       2.244578       2.244578       2.244578    1[6-(1,6,7)]
    44       3.221534       3.221534       3.221534    1[6-(1,6,7)]
    45       4.358625       4.358625       4.358625    1[6-(1,6,7)]
    46      -4.191762      -4.191762      -4.191762    1[7-(6,6,29)]
    47       7.027762       7.027762       7.027762    1[6-(1,6,7)]
    48       8.171581       8.171581       8.171581    1[6-(1,6,7)]
    49       8.308839       8.308839       8.308839    1[6-(1,6,7)]
    50        7.25989        7.25989        7.25989    1[6-(1,6,7)]
    51       2.157782       2.157782       2.157782    1[7-(6,6,29)]
    52      10.080414      10.080414      10.080414    1[6-(1,6,7)]
    53       9.768891       9.768891       9.768891    1[6-(1,6,7)]
    54       8.654677       8.654677       8.654677    1[6-(1,6,7)]
    55       8.566535       8.566535       8.566535    1[6-(1,6,7)]
    56        8.76233        8.76233        8.76233    1[7-(6,6,29)]
    57      -3.651476      -3.651476      -3.651476    1[6-(1,6,7)]
    58      -4.483772      -4.483772      -4.483772    1[6-(1,6,7)]
    59      -3.506816      -3.506816      -3.506816    1[6-(1,6,7)]
    60      -2.369725      -2.369725      -2.369725    1[6-(1,6,7)]
    61       2.536588       2.536588       2.536588    1[7-(6,6,29)]
    62       0.299412       0.299412       0.299412    1[6-(1,6,7)]
    63       1.443231       1.443231       1.443231    1[6-(1,6,7)]
    64       1.580489       1.580489       1.580489    1[6-(1,6,7)]
    65        0.53154        0.53154        0.53154    1[6-(1,6,7)]
    66       8.886132       8.886132       8.886132    1[7-(6,6,29)]
    67       3.352064       3.352064       3.352064    1[6-(1,6,7)]
    68       3.040541       3.040541       3.040541    1[6-(1,6,7)]
    69       1.926327       1.926327       1.926327    1[6-(1,6,7)]
    70       1.838185       1.838185       1.838185    1[6-(1,6,7)]
    71       2.449792       2.449792       2.449792    6[6-(1,1,7),8-(60),8-(60)]
    72       3.700592       3.700592       3.700592    6[1-(0),1-(0),6-(8,8),7-(1,6,29)]
    73       2.956437       2.956437       2.956437    6[1-(0),1-(0),6-(8,8),7-(1,6,29)]
    74       2.120103       2.120103       2.120103    6[6-(1,1,7),8-(29),8-(60)]
    75       -0.60286       -0.60286       -0.60286    6[6-(1,1,7),8-(60),8-(60)]
    76      -1.061734      -1.061734      -1.061734    6[1-(0),1-(0),6-(8,8),7-(1,6,29)]
    77       -1.48091       -1.48091       -1.48091    6[1-(0),1-(0),6-(8,8),7-(1,6,29)]
    78      -2.121449      -2.121449      -2.121449    6[6-(1,1,7),8-(29),8-(60)]
    79      -1.846932      -1.846932      -1.846932    6[6-(1,1,7),8-(60),8-(60)]
    80      -2.638859      -2.638859      -2.638859    6[1-(0),1-(0),6-(8,8),7-(1,6,29)]
    81      -1.475527      -1.475527      -1.475527    6[1-(0),1-(0),6-(8,8),7-(1,6,29)]
    82       0.001346       0.001346       0.001346    6[6-(1,1,7),8-(29),8-(60)]
    83       9.178142       9.178142       9.178142    6[6-(1,1,7),8-(60),8-(60)]
    84      10.428942      10.428942      10.428942    6[1-(0),1-(0),6-(8,8),7-(1,6,29)]
    85       9.684787       9.684787       9.684787    6[1-(0),1-(0),6-(8,8),7-(1,6,29)]
    86       8.848453       8.848453       8.848453    6[6-(1,1,7),8-(29),8-(60)]
    87        6.12549        6.12549        6.12549    6[6-(1,1,7),8-(60),8-(60)]
    88       5.666616       5.666616       5.666616    6[1-(0),1-(0),6-(8,8),7-(1,6,29)]
    89        5.24744        5.24744        5.24744    6[1-(0),1-(0),6-(8,8),7-(1,6,29)]
    90       4.606901       4.606901       4.606901    6[6-(1,1,7),8-(29),8-(60)]
    91       4.881418       4.881418       4.881418    6[6-(1,1,7),8-(60),8-(60)]
    92       4.089491       4.089491       4.089491    6[1-(0),1-(0),6-(8,8),7-(1,6,29)]
    93       5.252823       5.252823       5.252823    6[1-(0),1-(0),6-(8,8),7-(1,6,29)]
    94       6.729696       6.729696       6.729696    6[6-(1,1,7),8-(29),8-(60)]
    95       4.278558       4.278558       4.278558    6[6-(1,1,7),8-(60),8-(60)]
    96       3.027757       3.027757       3.027757    6[1-(0),1-(0),6-(8,8),7-(1,6,29)]
    97       3.771913       3.771913       3.771913    6[1-(0),1-(0),6-(8,8),7-(1,6,29)]
    98       4.608247       4.608247       4.608247    6[6-(1,1,7),8-(29),8-(60)]
    99        7.33121        7.33121        7.33121    6[6-(1,1,7),8-(60),8-(60)]
   100       7.790084       7.790084       7.790084    6[1-(0),1-(0),6-(8,8),7-(1,6,29)]
   101        8.20926        8.20926        8.20926    6[1-(0),1-(0),6-(8,8),7-(1,6,29)]
   102       8.849799       8.849799       8.849799    6[6-(1,1,7),8-(29),8-(60)]
   103       8.575282       8.575282       8.575282    6[6-(1,1,7),8-(60),8-(60)]
   104       9.367209       9.367209       9.367209    6[1-(0),1-(0),6-(8,8),7-(1,6,29)]
   105       8.203877       8.203877       8.203877    6[1-(0),1-(0),6-(8,8),7-(1,6,29)]
   106       6.727004       6.727004       6.727004    6[6-(1,1,7),8-(29),8-(60)]
   107      -2.449792      -2.449792      -2.449792    6[6-(1,1,7),8-(60),8-(60)]
   108      -3.700593      -3.700593      -3.700593    6[1-(0),1-(0),6-(8,8),7-(1,6,29)]
   109      -2.956437      -2.956437      -2.956437    6[1-(0),1-(0),6-(8,8),7-(1,6,29)]
   110      -2.120103      -2.120103      -2.120103    6[6-(1,1,7),8-(29),8-(60)]
   111        0.60286        0.60286        0.60286    6[6-(1,1,7),8-(60),8-(60)]
   112       1.061734       1.061734       1.061734    6[1-(0),1-(0),6-(8,8),7-(1,6,29)]
   113        1.48091        1.48091        1.48091    6[1-(0),1-(0),6-(8,8),7-(1,6,29)]
   114       2.121449       2.121449       2.121449    6[6-(1,1,7),8-(29),8-(60)]
   115       1.846932       1.846932       1.846932    6[6-(1,1,7),8-(60),8-(60)]
   116       2.638859       2.638859       2.638859    6[1-(0),1-(0),6-(8,8),7-(1,6,29)]
   117       1.475527       1.475527       1.475527    6[1-(0),1-(0),6-(8,8),7-(1,6,29)]
   118      -0.001346      -0.001346      -0.001346    6[6-(1,1,7),8-(29),8-(60)]
   119       3.829777       3.829777       3.829777    7[1-(0),6-(1,1,6),6-(1,1,6),29-(7,8,8)]
   120      -2.073005      -2.073005      -2.073005    7[1-(0),6-(1,1,6),6-(1,1,6),29-(7,8,8)]
   121      -1.756772      -1.756772      -1.756772    7[1-(0),6-(1,1,6),6-(1,1,6),29-(7,8,8)]
   122      10.558127      10.558127      10.558127    7[1-(0),6-(1,1,6),6-(1,1,6),29-(7,8,8)]
   123       4.655345       4.655345       4.655345    7[1-(0),6-(1,1,6),6-(1,1,6),29-(7,8,8)]
   124       4.971578       4.971578       4.971578    7[1-(0),6-(1,1,6),6-(1,1,6),29-(7,8,8)]
   125       2.898573       2.898573       2.898573    7[1-(0),6-(1,1,6),6-(1,1,6),29-(7,8,8)]
   126       8.801355       8.801355       8.801355    7[1-(0),6-(1,1,6),6-(1,1,6),29-(7,8,8)]
   127       8.485122       8.485122       8.485122    7[1-(0),6-(1,1,6),6-(1,1,6),29-(7,8,8)]
   128      -3.829777      -3.829777      -3.829777    7[1-(0),6-(1,1,6),6-(1,1,6),29-(7,8,8)]
   129       2.073005       2.073005       2.073005    7[1-(0),6-(1,1,6),6-(1,1,6),29-(7,8,8)]
   130       1.756772       1.756772       1.756772    7[1-(0),6-(1,1,6),6-(1,1,6),29-(7,8,8)]
   131        1.78705        1.78705        1.78705    8[6-(6,8),60-(8,8,8,8,8,8,8,8)]
   132        2.12885        2.12885        2.12885    8[6-(6,8),60-(8,8,8,8,8,8,8,8)]
   133       2.216318       2.216318       2.216318    8[6-(6,8),29-(7,7,8)]
   134       1.384022       1.384022       1.384022    8[6-(6,8),60-(8,8,8,8,8,8,8,8)]
   135      -1.196973      -1.196973      -1.196973    8[6-(6,8),60-(8,8,8,8,8,8,8,8)]
   136       0.299412       0.299412       0.299412    8[6-(6,8),60-(8,8,8,8,8,8,8,8)]
   137      -3.036504      -3.036504      -3.036504    8[6-(6,8),29-(7,7,8)]
   138      -1.719093      -1.719093      -1.719093    8[6-(6,8),60-(8,8,8,8,8,8,8,8)]
   139      -0.590076      -0.590076      -0.590076    8[6-(6,8),60-(8,8,8,8,8,8,8,8)]
   140      -2.428262      -2.428262      -2.428262    8[6-(6,8),60-(8,8,8,8,8,8,8,8)]
   141       0.820186       0.820186       0.820186    8[6-(6,8),29-(7,7,8)]
   142       0.335072       0.335072       0.335072    8[6-(6,8),60-(8,8,8,8,8,8,8,8)]
   143         8.5154         8.5154         8.5154    8[6-(6,8),60-(8,8,8,8,8,8,8,8)]
   144         8.8572         8.8572         8.8572    8[6-(6,8),60-(8,8,8,8,8,8,8,8)]
   145       8.944668       8.944668       8.944668    8[6-(6,8),29-(7,7,8)]
   146       8.112372       8.112372       8.112372    8[6-(6,8),60-(8,8,8,8,8,8,8,8)]
   147       5.531377       5.531377       5.531377    8[6-(6,8),60-(8,8,8,8,8,8,8,8)]
   148       7.027762       7.027762       7.027762    8[6-(6,8),60-(8,8,8,8,8,8,8,8)]
   149       3.691846       3.691846       3.691846    8[6-(6,8),29-(7,7,8)]
   150       5.009257       5.009257       5.009257    8[6-(6,8),60-(8,8,8,8,8,8,8,8)]
   151       6.138274       6.138274       6.138274    8[6-(6,8),60-(8,8,8,8,8,8,8,8)]
   152       4.300088       4.300088       4.300088    8[6-(6,8),60-(8,8,8,8,8,8,8,8)]
   153       7.548536       7.548536       7.548536    8[6-(6,8),29-(7,7,8)]
   154       7.063422       7.063422       7.063422    8[6-(6,8),60-(8,8,8,8,8,8,8,8)]
   155         4.9413         4.9413         4.9413    8[6-(6,8),60-(8,8,8,8,8,8,8,8)]
   156         4.5995         4.5995         4.5995    8[6-(6,8),60-(8,8,8,8,8,8,8,8)]
   157       4.512032       4.512032       4.512032    8[6-(6,8),29-(7,7,8)]
   158       5.344328       5.344328       5.344328    8[6-(6,8),60-(8,8,8,8,8,8,8,8)]
   159       7.925323       7.925323       7.925323    8[6-(6,8),60-(8,8,8,8,8,8,8,8)]
   160       6.428938       6.428938       6.428938    8[6-(6,8),60-(8,8,8,8,8,8,8,8)]
   161       9.764854       9.764854       9.764854    8[6-(6,8),29-(7,7,8)]
   162       8.447443       8.447443       8.447443    8[6-(6,8),60-(8,8,8,8,8,8,8,8)]
   163       7.318426       7.318426       7.318426    8[6-(6,8),60-(8,8,8,8,8,8,8,8)]
   164       9.156612       9.156612       9.156612    8[6-(6,8),60-(8,8,8,8,8,8,8,8)]
   165       5.908164       5.908164       5.908164    8[6-(6,8),29-(7,7,8)]
   166       6.393278       6.393278       6.393278    8[6-(6,8),60-(8,8,8,8,8,8,8,8)]
   167       -1.78705       -1.78705       -1.78705    8[6-(6,8),60-(8,8,8,8,8,8,8,8)]
   168       -2.12885       -2.12885       -2.12885    8[6-(6,8),60-(8,8,8,8,8,8,8,8)]
   169      -2.216318      -2.216318      -2.216318    8[6-(6,8),29-(7,7,8)]
   170      -1.384022      -1.384022      -1.384022    8[6-(6,8),60-(8,8,8,8,8,8,8,8)]
   171       1.196973       1.196973       1.196973    8[6-(6,8),60-(8,8,8,8,8,8,8,8)]
   172      -0.299412      -0.299412      -0.299412    8[6-(6,8),60-(8,8,8,8,8,8,8,8)]
   173       3.036504       3.036504       3.036504    8[6-(6,8),29-(7,7,8)]
   174       1.719093       1.719093       1.719093    8[6-(6,8),60-(8,8,8,8,8,8,8,8)]
   175       0.590076       0.590076       0.590076    8[6-(6,8),60-(8,8,8,8,8,8,8,8)]
   176       2.428262       2.428262       2.428262    8[6-(6,8),60-(8,8,8,8,8,8,8,8)]
   177      -0.820186      -0.820186      -0.820186    8[6-(6,8),29-(7,7,8)]
   178      -0.335072      -0.335072      -0.335072    8[6-(6,8),60-(8,8,8,8,8,8,8,8)]
