# Supplementary material for: A collection of forcefield precursors for metal–organic frameworks
Source: RSC Adv. 2019 Nov 13;9(63):36492–507. doi: 10.1039/c9ra07327b (PMC9075174; doi:10.1039/c9ra07327b)
Supplement: RA-009-C9RA07327B-s1032 [file RA-009-C9RA07327B-s1032.txt]

IBASUB_clean

13.410500    0.000000    0.000000
-6.705250    11.613834    0.000000
0.000000    0.000000    14.580800

     1            0.0            0.0            0.0    62[8-(6),8-(6),8-(6),8-(6),8-(6),8-(6),8-(6),8-(6),8-(6)]
     2        6.70525        6.70525        6.70525    62[8-(6),8-(6),8-(6),8-(6),8-(6),8-(6),8-(6),8-(6),8-(6)]
     3        6.70525        6.70525        6.70525    62[8-(6),8-(6),8-(6),8-(6),8-(6),8-(6),8-(6),8-(6),8-(6)]
     4            0.0            0.0            0.0    62[8-(6),8-(6),8-(6),8-(6),8-(6),8-(6),8-(6),8-(6),8-(6)]
     5        6.70525        6.70525        6.70525    29[7-(1,6,6),7-(1,6,6),8-(6),8-(6)]
     6       3.352625       3.352625       3.352625    29[7-(1,6,6),7-(1,6,6),8-(6),8-(6)]
     7      -3.352625      -3.352625      -3.352625    29[7-(1,6,6),7-(1,6,6),8-(6),8-(6)]
     8        6.70525        6.70525        6.70525    29[7-(1,6,6),7-(1,6,6),8-(6),8-(6)]
     9      -3.352625      -3.352625      -3.352625    29[7-(1,6,6),7-(1,6,6),8-(6),8-(6)]
    10       3.352625       3.352625       3.352625    29[7-(1,6,6),7-(1,6,6),8-(6),8-(6)]
    11       4.550853       4.550853       4.550853    1[7-(6,6,29)]
    12      -3.352625      -3.352625      -3.352625    1[6-(1,6,7)]
    13      -3.026079      -3.026079      -3.026079    1[6-(1,6,7)]
    14      -1.925077      -1.925077      -1.925077    1[6-(1,6,7)]
    15      -1.827851      -1.827851      -1.827851    1[6-(1,6,7)]
    16       4.668195       4.668195       4.668195    1[7-(6,6,29)]
    17       3.640951       3.640951       3.640951    1[6-(1,6,7)]
    18       4.464355       4.464355       4.464355    1[6-(1,6,7)]
    19       3.477343       3.477343       3.477343    1[6-(1,6,7)]
    20       2.339462       2.339462       2.339462    1[6-(1,6,7)]
    21      10.896702      10.896702      10.896702    1[7-(6,6,29)]
    22      -0.288326      -0.288326      -0.288326    1[6-(1,6,7)]
    23      -1.438276      -1.438276      -1.438276    1[6-(1,6,7)]
    24      -1.552265      -1.552265      -1.552265    1[6-(1,6,7)]
    25      -0.511611      -0.511611      -0.511611    1[6-(1,6,7)]
    26      -2.154397      -2.154397      -2.154397    1[7-(6,6,29)]
    27       3.352625       3.352625       3.352625    1[6-(1,6,7)]
    28       3.679171       3.679171       3.679171    1[6-(1,6,7)]
    29       4.780173       4.780173       4.780173    1[6-(1,6,7)]
    30       4.877399       4.877399       4.877399    1[6-(1,6,7)]
    31      -2.037055      -2.037055      -2.037055    1[7-(6,6,29)]
    32      10.346201      10.346201      10.346201    1[6-(1,6,7)]
    33      11.169605      11.169605      11.169605    1[6-(1,6,7)]
    34      10.182593      10.182593      10.182593    1[6-(1,6,7)]
    35       9.044712       9.044712       9.044712    1[6-(1,6,7)]
    36       4.191452       4.191452       4.191452    1[7-(6,6,29)]
    37       6.416924       6.416924       6.416924    1[6-(1,6,7)]
    38       5.266974       5.266974       5.266974    1[6-(1,6,7)]
    39       5.152985       5.152985       5.152985    1[6-(1,6,7)]
    40       6.193639       6.193639       6.193639    1[6-(1,6,7)]
    41       2.154397       2.154397       2.154397    1[7-(6,6,29)]
    42      10.057875      10.057875      10.057875    1[6-(1,6,7)]
    43       9.731329       9.731329       9.731329    1[6-(1,6,7)]
    44       8.630327       8.630327       8.630327    1[6-(1,6,7)]
    45       8.533101       8.533101       8.533101    1[6-(1,6,7)]
    46       2.037055       2.037055       2.037055    1[7-(6,6,29)]
    47       3.064299       3.064299       3.064299    1[6-(1,6,7)]
    48       2.240895       2.240895       2.240895    1[6-(1,6,7)]
    49       3.227907       3.227907       3.227907    1[6-(1,6,7)]
    50       4.365788       4.365788       4.365788    1[6-(1,6,7)]
    51      -4.191452      -4.191452      -4.191452    1[7-(6,6,29)]
    52       6.993576       6.993576       6.993576    1[6-(1,6,7)]
    53       8.143526       8.143526       8.143526    1[6-(1,6,7)]
    54       8.257515       8.257515       8.257515    1[6-(1,6,7)]
    55       7.216861       7.216861       7.216861    1[6-(1,6,7)]
    56       8.859647       8.859647       8.859647    1[7-(6,6,29)]
    57       3.352625       3.352625       3.352625    1[6-(1,6,7)]
    58       3.026079       3.026079       3.026079    1[6-(1,6,7)]
    59       1.925077       1.925077       1.925077    1[6-(1,6,7)]
    60       1.827851       1.827851       1.827851    1[6-(1,6,7)]
    61       8.742305       8.742305       8.742305    1[7-(6,6,29)]
    62      -3.640951      -3.640951      -3.640951    1[6-(1,6,7)]
    63      -4.464355      -4.464355      -4.464355    1[6-(1,6,7)]
    64      -3.477343      -3.477343      -3.477343    1[6-(1,6,7)]
    65      -2.339462      -2.339462      -2.339462    1[6-(1,6,7)]
    66       2.513798       2.513798       2.513798    1[7-(6,6,29)]
    67       0.288326       0.288326       0.288326    1[6-(1,6,7)]
    68       1.438276       1.438276       1.438276    1[6-(1,6,7)]
    69       1.552265       1.552265       1.552265    1[6-(1,6,7)]
    70       0.511611       0.511611       0.511611    1[6-(1,6,7)]
    71      -1.843944      -1.843944      -1.843944    6[6-(1,1,7),8-(62),8-(62)]
    72      -2.633152      -2.633152      -2.633152    6[1-(0),1-(0),6-(8,8),7-(1,6,29)]
    73      -1.471132      -1.471132      -1.471132    6[1-(0),1-(0),6-(8,8),7-(1,6,29)]
    74      -0.004694      -0.004694      -0.004694    6[6-(1,1,7),8-(29),8-(62)]
    75       2.431994       2.431994       2.431994    6[6-(1,1,7),8-(62),8-(62)]
    76       3.682523       3.682523       3.682523    6[1-(0),1-(0),6-(8,8),7-(1,6,29)]
    77       2.929524       2.929524       2.929524    6[1-(0),1-(0),6-(8,8),7-(1,6,29)]
    78       2.104778       2.104778       2.104778    6[6-(1,1,7),8-(29),8-(62)]
    79       -0.58805       -0.58805       -0.58805    6[6-(1,1,7),8-(62),8-(62)]
    80      -1.049372      -1.049372      -1.049372    6[1-(0),1-(0),6-(8,8),7-(1,6,29)]
    81      -1.458392      -1.458392      -1.458392    6[1-(0),1-(0),6-(8,8),7-(1,6,29)]
    82      -2.100084      -2.100084      -2.100084    6[6-(1,1,7),8-(29),8-(62)]
    83       4.861306       4.861306       4.861306    6[6-(1,1,7),8-(62),8-(62)]
    84       4.072098       4.072098       4.072098    6[1-(0),1-(0),6-(8,8),7-(1,6,29)]
    85       5.234118       5.234118       5.234118    6[1-(0),1-(0),6-(8,8),7-(1,6,29)]
    86       6.700556       6.700556       6.700556    6[6-(1,1,7),8-(29),8-(62)]
    87       9.137244       9.137244       9.137244    6[6-(1,1,7),8-(62),8-(62)]
    88      10.387773      10.387773      10.387773    6[1-(0),1-(0),6-(8,8),7-(1,6,29)]
    89       9.634774       9.634774       9.634774    6[1-(0),1-(0),6-(8,8),7-(1,6,29)]
    90       8.810028       8.810028       8.810028    6[6-(1,1,7),8-(29),8-(62)]
    91         6.1172         6.1172         6.1172    6[6-(1,1,7),8-(62),8-(62)]
    92       5.655878       5.655878       5.655878    6[1-(0),1-(0),6-(8,8),7-(1,6,29)]
    93       5.246858       5.246858       5.246858    6[1-(0),1-(0),6-(8,8),7-(1,6,29)]
    94       4.605166       4.605166       4.605166    6[6-(1,1,7),8-(29),8-(62)]
    95       8.549194       8.549194       8.549194    6[6-(1,1,7),8-(62),8-(62)]
    96       9.338402       9.338402       9.338402    6[1-(0),1-(0),6-(8,8),7-(1,6,29)]
    97       8.176382       8.176382       8.176382    6[1-(0),1-(0),6-(8,8),7-(1,6,29)]
    98       6.709944       6.709944       6.709944    6[6-(1,1,7),8-(29),8-(62)]
    99       4.273256       4.273256       4.273256    6[6-(1,1,7),8-(62),8-(62)]
   100       3.022727       3.022727       3.022727    6[1-(0),1-(0),6-(8,8),7-(1,6,29)]
   101       3.775726       3.775726       3.775726    6[1-(0),1-(0),6-(8,8),7-(1,6,29)]
   102       4.600472       4.600472       4.600472    6[6-(1,1,7),8-(29),8-(62)]
   103         7.2933         7.2933         7.2933    6[6-(1,1,7),8-(62),8-(62)]
   104       7.754622       7.754622       7.754622    6[1-(0),1-(0),6-(8,8),7-(1,6,29)]
   105       8.163642       8.163642       8.163642    6[1-(0),1-(0),6-(8,8),7-(1,6,29)]
   106       8.805334       8.805334       8.805334    6[6-(1,1,7),8-(29),8-(62)]
   107       1.843944       1.843944       1.843944    6[6-(1,1,7),8-(62),8-(62)]
   108       2.633152       2.633152       2.633152    6[1-(0),1-(0),6-(8,8),7-(1,6,29)]
   109       1.471132       1.471132       1.471132    6[1-(0),1-(0),6-(8,8),7-(1,6,29)]
   110       0.004694       0.004694       0.004694    6[6-(1,1,7),8-(29),8-(62)]
   111      -2.431994      -2.431994      -2.431994    6[6-(1,1,7),8-(62),8-(62)]
   112      -3.682523      -3.682523      -3.682523    6[1-(0),1-(0),6-(8,8),7-(1,6,29)]
   113      -2.929524      -2.929524      -2.929524    6[1-(0),1-(0),6-(8,8),7-(1,6,29)]
   114      -2.104778      -2.104778      -2.104778    6[6-(1,1,7),8-(29),8-(62)]
   115        0.58805        0.58805        0.58805    6[6-(1,1,7),8-(62),8-(62)]
   116       1.049372       1.049372       1.049372    6[1-(0),1-(0),6-(8,8),7-(1,6,29)]
   117       1.458392       1.458392       1.458392    6[1-(0),1-(0),6-(8,8),7-(1,6,29)]
   118       2.100084       2.100084       2.100084    6[6-(1,1,7),8-(29),8-(62)]
   119      -1.750741      -1.750741      -1.750741    7[1-(0),6-(1,1,6),6-(1,1,6),29-(7,8,8)]
   120        3.80657        3.80657        3.80657    7[1-(0),6-(1,1,6),6-(1,1,6),29-(7,8,8)]
   121       -2.05583       -2.05583       -2.05583    7[1-(0),6-(1,1,6),6-(1,1,6),29-(7,8,8)]
   122       4.954509       4.954509       4.954509    7[1-(0),6-(1,1,6),6-(1,1,6),29-(7,8,8)]
   123       10.51182       10.51182       10.51182    7[1-(0),6-(1,1,6),6-(1,1,6),29-(7,8,8)]
   124        4.64942        4.64942        4.64942    7[1-(0),6-(1,1,6),6-(1,1,6),29-(7,8,8)]
   125       8.455991       8.455991       8.455991    7[1-(0),6-(1,1,6),6-(1,1,6),29-(7,8,8)]
   126        2.89868        2.89868        2.89868    7[1-(0),6-(1,1,6),6-(1,1,6),29-(7,8,8)]
   127        8.76108        8.76108        8.76108    7[1-(0),6-(1,1,6),6-(1,1,6),29-(7,8,8)]
   128       1.750741       1.750741       1.750741    7[1-(0),6-(1,1,6),6-(1,1,6),29-(7,8,8)]
   129       -3.80657       -3.80657       -3.80657    7[1-(0),6-(1,1,6),6-(1,1,6),29-(7,8,8)]
   130        2.05583        2.05583        2.05583    7[1-(0),6-(1,1,6),6-(1,1,6),29-(7,8,8)]
   131      -0.593415      -0.593415      -0.593415    8[6-(6,8),62-(8,8,8,8,8,8,8,8)]
   132      -2.429312      -2.429312      -2.429312    8[6-(6,8),62-(8,8,8,8,8,8,8,8)]
   133       0.820052       0.820052       0.820052    8[6-(6,8),29-(7,7,8)]
   134       0.350014       0.350014       0.350014    8[6-(6,8),62-(8,8,8,8,8,8,8,8)]
   135       1.769515       1.769515       1.769515    8[6-(6,8),62-(8,8,8,8,8,8,8,8)]
   136       2.106119       2.106119       2.106119    8[6-(6,8),62-(8,8,8,8,8,8,8,8)]
   137       2.203345       2.203345       2.203345    8[6-(6,8),29-(7,7,8)]
   138       1.353119       1.353119       1.353119    8[6-(6,8),62-(8,8,8,8,8,8,8,8)]
   139      -1.176101      -1.176101      -1.176101    8[6-(6,8),62-(8,8,8,8,8,8,8,8)]
   140       0.323193       0.323193       0.323193    8[6-(6,8),62-(8,8,8,8,8,8,8,8)]
   141      -3.023397      -3.023397      -3.023397    8[6-(6,8),29-(7,7,8)]
   142      -1.703134      -1.703134      -1.703134    8[6-(6,8),62-(8,8,8,8,8,8,8,8)]
   143       6.111835       6.111835       6.111835    8[6-(6,8),62-(8,8,8,8,8,8,8,8)]
   144       4.275938       4.275938       4.275938    8[6-(6,8),62-(8,8,8,8,8,8,8,8)]
   145       7.525302       7.525302       7.525302    8[6-(6,8),29-(7,7,8)]
   146       7.055264       7.055264       7.055264    8[6-(6,8),62-(8,8,8,8,8,8,8,8)]
   147       8.474765       8.474765       8.474765    8[6-(6,8),62-(8,8,8,8,8,8,8,8)]
   148       8.811369       8.811369       8.811369    8[6-(6,8),62-(8,8,8,8,8,8,8,8)]
   149       8.908595       8.908595       8.908595    8[6-(6,8),29-(7,7,8)]
   150       8.058369       8.058369       8.058369    8[6-(6,8),62-(8,8,8,8,8,8,8,8)]
   151       5.529149       5.529149       5.529149    8[6-(6,8),62-(8,8,8,8,8,8,8,8)]
   152       7.028443       7.028443       7.028443    8[6-(6,8),62-(8,8,8,8,8,8,8,8)]
   153       3.681853       3.681853       3.681853    8[6-(6,8),29-(7,7,8)]
   154       5.002117       5.002117       5.002117    8[6-(6,8),62-(8,8,8,8,8,8,8,8)]
   155       7.298665       7.298665       7.298665    8[6-(6,8),62-(8,8,8,8,8,8,8,8)]
   156       9.134562       9.134562       9.134562    8[6-(6,8),62-(8,8,8,8,8,8,8,8)]
   157       5.885198       5.885198       5.885198    8[6-(6,8),29-(7,7,8)]
   158       6.355236       6.355236       6.355236    8[6-(6,8),62-(8,8,8,8,8,8,8,8)]
   159       4.935735       4.935735       4.935735    8[6-(6,8),62-(8,8,8,8,8,8,8,8)]
   160       4.599131       4.599131       4.599131    8[6-(6,8),62-(8,8,8,8,8,8,8,8)]
   161       4.501905       4.501905       4.501905    8[6-(6,8),29-(7,7,8)]
   162       5.352131       5.352131       5.352131    8[6-(6,8),62-(8,8,8,8,8,8,8,8)]
   163       7.881351       7.881351       7.881351    8[6-(6,8),62-(8,8,8,8,8,8,8,8)]
   164       6.382057       6.382057       6.382057    8[6-(6,8),62-(8,8,8,8,8,8,8,8)]
   165       9.728647       9.728647       9.728647    8[6-(6,8),29-(7,7,8)]
   166       8.408384       8.408384       8.408384    8[6-(6,8),62-(8,8,8,8,8,8,8,8)]
   167       0.593415       0.593415       0.593415    8[6-(6,8),62-(8,8,8,8,8,8,8,8)]
   168       2.429312       2.429312       2.429312    8[6-(6,8),62-(8,8,8,8,8,8,8,8)]
   169      -0.820052      -0.820052      -0.820052    8[6-(6,8),29-(7,7,8)]
   170      -0.350014      -0.350014      -0.350014    8[6-(6,8),62-(8,8,8,8,8,8,8,8)]
   171      -1.769515      -1.769515      -1.769515    8[6-(6,8),62-(8,8,8,8,8,8,8,8)]
   172      -2.106119      -2.106119      -2.106119    8[6-(6,8),62-(8,8,8,8,8,8,8,8)]
   173      -2.203345      -2.203345      -2.203345    8[6-(6,8),29-(7,7,8)]
   174      -1.353119      -1.353119      -1.353119    8[6-(6,8),62-(8,8,8,8,8,8,8,8)]
   175       1.176101       1.176101       1.176101    8[6-(6,8),62-(8,8,8,8,8,8,8,8)]
   176      -0.323193      -0.323193      -0.323193    8[6-(6,8),62-(8,8,8,8,8,8,8,8)]
   177       3.023397       3.023397       3.023397    8[6-(6,8),29-(7,7,8)]
   178       1.703133       1.703133       1.703133    8[6-(6,8),62-(8,8,8,8,8,8,8,8)]
