# Supplementary material for: A collection of forcefield precursors for metal–organic frameworks
Source: RSC Adv. 2019 Nov 13;9(63):36492–507. doi: 10.1039/c9ra07327b (PMC9075174; doi:10.1039/c9ra07327b)
Supplement: RA-009-C9RA07327B-s1033 [file RA-009-C9RA07327B-s1033.txt]

IBATAI_clean

13.374000    0.000000    0.000000
-6.687000    11.582224    0.000000
0.000000    0.000000    14.948200

     1            0.0            0.0            0.0    57[8-(6),8-(6),8-(6),8-(6),8-(6),8-(6),8-(6),8-(6),8-(6)]
     2          6.687          6.687          6.687    57[8-(6),8-(6),8-(6),8-(6),8-(6),8-(6),8-(6),8-(6),8-(6)]
     3          6.687          6.687          6.687    57[8-(6),8-(6),8-(6),8-(6),8-(6),8-(6),8-(6),8-(6),8-(6)]
     4            0.0            0.0            0.0    57[8-(6),8-(6),8-(6),8-(6),8-(6),8-(6),8-(6),8-(6),8-(6)]
     5        -3.3435        -3.3435        -3.3435    29[7-(1,6,6),7-(1,6,6),8-(6),8-(6)]
     6          6.687          6.687          6.687    29[7-(1,6,6),7-(1,6,6),8-(6),8-(6)]
     7         3.3435         3.3435         3.3435    29[7-(1,6,6),7-(1,6,6),8-(6),8-(6)]
     8         3.3435         3.3435         3.3435    29[7-(1,6,6),7-(1,6,6),8-(6),8-(6)]
     9          6.687          6.687          6.687    29[7-(1,6,6),7-(1,6,6),8-(6),8-(6)]
    10        -3.3435        -3.3435        -3.3435    29[7-(1,6,6),7-(1,6,6),8-(6),8-(6)]
    11       8.669696       8.669696       8.669696    1[7-(6,6,29)]
    12      -4.508375      -4.508375      -4.508375    1[6-(1,6,7)]
    13      -3.671832      -3.671832      -3.671832    1[6-(1,6,7)]
    14      -2.372548      -2.372548      -2.372548    1[6-(1,6,7)]
    15         -3.508         -3.508         -3.508    1[6-(1,6,7)]
    16       8.844895       8.844895       8.844895    1[7-(6,6,29)]
    17       3.041916       3.041916       3.041916    1[6-(1,6,7)]
    18       3.356874       3.356874       3.356874    1[6-(1,6,7)]
    19         1.8416         1.8416         1.8416    1[6-(1,6,7)]
    20       1.925856       1.925856       1.925856    1[6-(1,6,7)]
    21        2.54641        2.54641        2.54641    1[7-(6,6,29)]
    22       1.466459       1.466459       1.466459    1[6-(1,6,7)]
    23       0.314958       0.314958       0.314958    1[6-(1,6,7)]
    24       0.530948       0.530948       0.530948    1[6-(1,6,7)]
    25       1.582144       1.582144       1.582144    1[6-(1,6,7)]
    26       1.982696       1.982696       1.982696    1[7-(6,6,29)]
    27       2.178625       2.178625       2.178625    1[6-(1,6,7)]
    28       3.015168       3.015168       3.015168    1[6-(1,6,7)]
    29       4.314452       4.314452       4.314452    1[6-(1,6,7)]
    30          3.179          3.179          3.179    1[6-(1,6,7)]
    31       2.157895       2.157895       2.157895    1[7-(6,6,29)]
    32       9.728916       9.728916       9.728916    1[6-(1,6,7)]
    33      10.043874      10.043874      10.043874    1[6-(1,6,7)]
    34         8.5286         8.5286         8.5286    1[6-(1,6,7)]
    35       8.612856       8.612856       8.612856    1[6-(1,6,7)]
    36       -4.14059       -4.14059       -4.14059    1[7-(6,6,29)]
    37       8.153459       8.153459       8.153459    1[6-(1,6,7)]
    38       7.001958       7.001958       7.001958    1[6-(1,6,7)]
    39       7.217948       7.217948       7.217948    1[6-(1,6,7)]
    40       8.269144       8.269144       8.269144    1[6-(1,6,7)]
    41      -1.982696      -1.982696      -1.982696    1[7-(6,6,29)]
    42      11.195375      11.195375      11.195375    1[6-(1,6,7)]
    43      10.358832      10.358832      10.358832    1[6-(1,6,7)]
    44       9.059548       9.059548       9.059548    1[6-(1,6,7)]
    45         10.195         10.195         10.195    1[6-(1,6,7)]
    46      -2.157895      -2.157895      -2.157895    1[7-(6,6,29)]
    47       3.645084       3.645084       3.645084    1[6-(1,6,7)]
    48       3.330126       3.330126       3.330126    1[6-(1,6,7)]
    49         4.8454         4.8454         4.8454    1[6-(1,6,7)]
    50       4.761144       4.761144       4.761144    1[6-(1,6,7)]
    51        4.14059        4.14059        4.14059    1[7-(6,6,29)]
    52       5.220541       5.220541       5.220541    1[6-(1,6,7)]
    53       6.372042       6.372042       6.372042    1[6-(1,6,7)]
    54       6.156052       6.156052       6.156052    1[6-(1,6,7)]
    55       5.104856       5.104856       5.104856    1[6-(1,6,7)]
    56       4.704305       4.704305       4.704305    1[7-(6,6,29)]
    57       4.508375       4.508375       4.508375    1[6-(1,6,7)]
    58       3.671832       3.671832       3.671832    1[6-(1,6,7)]
    59       2.372548       2.372548       2.372548    1[6-(1,6,7)]
    60          3.508          3.508          3.508    1[6-(1,6,7)]
    61       4.529105       4.529105       4.529105    1[7-(6,6,29)]
    62      -3.041916      -3.041916      -3.041916    1[6-(1,6,7)]
    63      -3.356874      -3.356874      -3.356874    1[6-(1,6,7)]
    64        -1.8416        -1.8416        -1.8416    1[6-(1,6,7)]
    65      -1.925856      -1.925856      -1.925856    1[6-(1,6,7)]
    66       10.82759       10.82759       10.82759    1[7-(6,6,29)]
    67      -1.466459      -1.466459      -1.466459    1[6-(1,6,7)]
    68      -0.314958      -0.314958      -0.314958    1[6-(1,6,7)]
    69      -0.530948      -0.530948      -0.530948    1[6-(1,6,7)]
    70      -1.582144      -1.582144      -1.582144    1[6-(1,6,7)]
    71      -2.483552      -2.483552      -2.483552    6[6-(1,1,7),8-(57),8-(57)]
    72      -3.719978      -3.719978      -3.719978    6[1-(0),1-(0),6-(8,8),7-(1,6,29)]
    73      -2.961004      -2.961004      -2.961004    6[1-(0),1-(0),6-(8,8),7-(1,6,29)]
    74      -2.123123      -2.123123      -2.123123    6[6-(1,1,7),8-(29),8-(57)]
    75        1.86701        1.86701        1.86701    6[6-(1,1,7),8-(57),8-(57)]
    76       2.640696       2.640696       2.640696    6[1-(0),1-(0),6-(8,8),7-(1,6,29)]
    77       1.479833       1.479833       1.479833    6[1-(0),1-(0),6-(8,8),7-(1,6,29)]
    78      -0.003344      -0.003344      -0.003344    6[6-(1,1,7),8-(29),8-(57)]
    79       0.616541       0.616541       0.616541    6[6-(1,1,7),8-(57),8-(57)]
    80       1.079282       1.079282       1.079282    6[1-(0),1-(0),6-(8,8),7-(1,6,29)]
    81        1.48117        1.48117        1.48117    6[1-(0),1-(0),6-(8,8),7-(1,6,29)]
    82       2.126466       2.126466       2.126466    6[6-(1,1,7),8-(29),8-(57)]
    83       4.203448       4.203448       4.203448    6[6-(1,1,7),8-(57),8-(57)]
    84       2.967022       2.967022       2.967022    6[1-(0),1-(0),6-(8,8),7-(1,6,29)]
    85       3.725996       3.725996       3.725996    6[1-(0),1-(0),6-(8,8),7-(1,6,29)]
    86       4.563878       4.563878       4.563878    6[6-(1,1,7),8-(29),8-(57)]
    87        8.55401        8.55401        8.55401    6[6-(1,1,7),8-(57),8-(57)]
    88       9.327696       9.327696       9.327696    6[1-(0),1-(0),6-(8,8),7-(1,6,29)]
    89       8.166833       8.166833       8.166833    6[1-(0),1-(0),6-(8,8),7-(1,6,29)]
    90       6.683657       6.683657       6.683657    6[6-(1,1,7),8-(29),8-(57)]
    91       7.303541       7.303541       7.303541    6[6-(1,1,7),8-(57),8-(57)]
    92       7.766282       7.766282       7.766282    6[1-(0),1-(0),6-(8,8),7-(1,6,29)]
    93       8.168171       8.168171       8.168171    6[1-(0),1-(0),6-(8,8),7-(1,6,29)]
    94       8.813466       8.813466       8.813466    6[6-(1,1,7),8-(29),8-(57)]
    95       9.170552       9.170552       9.170552    6[6-(1,1,7),8-(57),8-(57)]
    96      10.406978      10.406978      10.406978    6[1-(0),1-(0),6-(8,8),7-(1,6,29)]
    97       9.648004       9.648004       9.648004    6[1-(0),1-(0),6-(8,8),7-(1,6,29)]
    98       8.810123       8.810123       8.810123    6[6-(1,1,7),8-(29),8-(57)]
    99        4.81999        4.81999        4.81999    6[6-(1,1,7),8-(57),8-(57)]
   100       4.046304       4.046304       4.046304    6[1-(0),1-(0),6-(8,8),7-(1,6,29)]
   101       5.207167       5.207167       5.207167    6[1-(0),1-(0),6-(8,8),7-(1,6,29)]
   102       6.690344       6.690344       6.690344    6[6-(1,1,7),8-(29),8-(57)]
   103       6.070459       6.070459       6.070459    6[6-(1,1,7),8-(57),8-(57)]
   104       5.607718       5.607718       5.607718    6[1-(0),1-(0),6-(8,8),7-(1,6,29)]
   105        5.20583        5.20583        5.20583    6[1-(0),1-(0),6-(8,8),7-(1,6,29)]
   106       4.560534       4.560534       4.560534    6[6-(1,1,7),8-(29),8-(57)]
   107       2.483552       2.483552       2.483552    6[6-(1,1,7),8-(57),8-(57)]
   108       3.719978       3.719978       3.719978    6[1-(0),1-(0),6-(8,8),7-(1,6,29)]
   109       2.961004       2.961004       2.961004    6[1-(0),1-(0),6-(8,8),7-(1,6,29)]
   110       2.123123       2.123123       2.123123    6[6-(1,1,7),8-(29),8-(57)]
   111       -1.86701       -1.86701       -1.86701    6[6-(1,1,7),8-(57),8-(57)]
   112      -2.640696      -2.640696      -2.640696    6[1-(0),1-(0),6-(8,8),7-(1,6,29)]
   113      -1.479833      -1.479833      -1.479833    6[1-(0),1-(0),6-(8,8),7-(1,6,29)]
   114       0.003344       0.003344       0.003344    6[6-(1,1,7),8-(29),8-(57)]
   115      -0.616541      -0.616541      -0.616541    6[6-(1,1,7),8-(57),8-(57)]
   116      -1.079282      -1.079282      -1.079282    6[1-(0),1-(0),6-(8,8),7-(1,6,29)]
   117      -1.481171      -1.481171      -1.481171    6[1-(0),1-(0),6-(8,8),7-(1,6,29)]
   118      -2.126466      -2.126466      -2.126466    6[6-(1,1,7),8-(29),8-(57)]
   119      -3.840344      -3.840344      -3.840344    7[1-(0),6-(1,1,6),6-(1,1,6),29-(7,8,8)]
   120       1.766037       1.766037       1.766037    7[1-(0),6-(1,1,6),6-(1,1,6),29-(7,8,8)]
   121       2.074307       2.074307       2.074307    7[1-(0),6-(1,1,6),6-(1,1,6),29-(7,8,8)]
   122       2.846656       2.846656       2.846656    7[1-(0),6-(1,1,6),6-(1,1,6),29-(7,8,8)]
   123       8.453037       8.453037       8.453037    7[1-(0),6-(1,1,6),6-(1,1,6),29-(7,8,8)]
   124       8.761307       8.761307       8.761307    7[1-(0),6-(1,1,6),6-(1,1,6),29-(7,8,8)]
   125      10.527344      10.527344      10.527344    7[1-(0),6-(1,1,6),6-(1,1,6),29-(7,8,8)]
   126       4.920963       4.920963       4.920963    7[1-(0),6-(1,1,6),6-(1,1,6),29-(7,8,8)]
   127       4.612693       4.612693       4.612693    7[1-(0),6-(1,1,6),6-(1,1,6),29-(7,8,8)]
   128       3.840344       3.840344       3.840344    7[1-(0),6-(1,1,6),6-(1,1,6),29-(7,8,8)]
   129      -1.766037      -1.766037      -1.766037    7[1-(0),6-(1,1,6),6-(1,1,6),29-(7,8,8)]
   130      -2.074307      -2.074307      -2.074307    7[1-(0),6-(1,1,6),6-(1,1,6),29-(7,8,8)]
   131      -1.817326      -1.817326      -1.817326    8[6-(6,8),57-(8,8,8,8,8,8,8,8)]
   132       -2.17274       -2.17274       -2.17274    8[6-(6,8),57-(8,8,8,8,8,8,8,8)]
   133      -2.173877      -2.173877      -2.173877    8[6-(6,8),29-(7,7,8)]
   134      -1.394908      -1.394908      -1.394908    8[6-(6,8),57-(8,8,8,8,8,8,8,8)]
   135       0.609386       0.609386       0.609386    8[6-(6,8),57-(8,8,8,8,8,8,8,8)]
   136       2.477132       2.477132       2.477132    8[6-(6,8),57-(8,8,8,8,8,8,8,8)]
   137       -0.82424       -0.82424       -0.82424    8[6-(6,8),29-(7,7,8)]
   138      -0.348393      -0.348393      -0.348393    8[6-(6,8),57-(8,8,8,8,8,8,8,8)]
   139        1.20794        1.20794        1.20794    8[6-(6,8),57-(8,8,8,8,8,8,8,8)]
   140      -0.304392      -0.304392      -0.304392    8[6-(6,8),57-(8,8,8,8,8,8,8,8)]
   141       2.998116       2.998116       2.998116    8[6-(6,8),29-(7,7,8)]
   142       1.743301       1.743301       1.743301    8[6-(6,8),57-(8,8,8,8,8,8,8,8)]
   143       4.869674       4.869674       4.869674    8[6-(6,8),57-(8,8,8,8,8,8,8,8)]
   144        4.51426        4.51426        4.51426    8[6-(6,8),57-(8,8,8,8,8,8,8,8)]
   145       4.513123       4.513123       4.513123    8[6-(6,8),29-(7,7,8)]
   146       5.292092       5.292092       5.292092    8[6-(6,8),57-(8,8,8,8,8,8,8,8)]
   147       7.296386       7.296386       7.296386    8[6-(6,8),57-(8,8,8,8,8,8,8,8)]
   148       9.164132       9.164132       9.164132    8[6-(6,8),57-(8,8,8,8,8,8,8,8)]
   149        5.86276        5.86276        5.86276    8[6-(6,8),29-(7,7,8)]
   150       6.338607       6.338607       6.338607    8[6-(6,8),57-(8,8,8,8,8,8,8,8)]
   151        7.89494        7.89494        7.89494    8[6-(6,8),57-(8,8,8,8,8,8,8,8)]
   152       6.382608       6.382608       6.382608    8[6-(6,8),57-(8,8,8,8,8,8,8,8)]
   153       9.685116       9.685116       9.685116    8[6-(6,8),29-(7,7,8)]
   154       8.430301       8.430301       8.430301    8[6-(6,8),57-(8,8,8,8,8,8,8,8)]
   155       8.504326       8.504326       8.504326    8[6-(6,8),57-(8,8,8,8,8,8,8,8)]
   156        8.85974        8.85974        8.85974    8[6-(6,8),57-(8,8,8,8,8,8,8,8)]
   157       8.860877       8.860877       8.860877    8[6-(6,8),29-(7,7,8)]
   158       8.081908       8.081908       8.081908    8[6-(6,8),57-(8,8,8,8,8,8,8,8)]
   159       6.077614       6.077614       6.077614    8[6-(6,8),57-(8,8,8,8,8,8,8,8)]
   160       4.209868       4.209868       4.209868    8[6-(6,8),57-(8,8,8,8,8,8,8,8)]
   161        7.51124        7.51124        7.51124    8[6-(6,8),29-(7,7,8)]
   162       7.035393       7.035393       7.035393    8[6-(6,8),57-(8,8,8,8,8,8,8,8)]
   163        5.47906        5.47906        5.47906    8[6-(6,8),57-(8,8,8,8,8,8,8,8)]
   164       6.991392       6.991392       6.991392    8[6-(6,8),57-(8,8,8,8,8,8,8,8)]
   165       3.688884       3.688884       3.688884    8[6-(6,8),29-(7,7,8)]
   166       4.943699       4.943699       4.943699    8[6-(6,8),57-(8,8,8,8,8,8,8,8)]
   167       1.817326       1.817326       1.817326    8[6-(6,8),57-(8,8,8,8,8,8,8,8)]
   168        2.17274        2.17274        2.17274    8[6-(6,8),57-(8,8,8,8,8,8,8,8)]
   169       2.173877       2.173877       2.173877    8[6-(6,8),29-(7,7,8)]
   170       1.394908       1.394908       1.394908    8[6-(6,8),57-(8,8,8,8,8,8,8,8)]
   171      -0.609386      -0.609386      -0.609386    8[6-(6,8),57-(8,8,8,8,8,8,8,8)]
   172      -2.477132      -2.477132      -2.477132    8[6-(6,8),57-(8,8,8,8,8,8,8,8)]
   173        0.82424        0.82424        0.82424    8[6-(6,8),29-(7,7,8)]
   174       0.348393       0.348393       0.348393    8[6-(6,8),57-(8,8,8,8,8,8,8,8)]
   175       -1.20794       -1.20794       -1.20794    8[6-(6,8),57-(8,8,8,8,8,8,8,8)]
   176       0.304392       0.304392       0.304392    8[6-(6,8),57-(8,8,8,8,8,8,8,8)]
   177      -2.998116      -2.998116      -2.998116    8[6-(6,8),29-(7,7,8)]
   178      -1.743301      -1.743301      -1.743301    8[6-(6,8),57-(8,8,8,8,8,8,8,8)]
