# Supplementary material for: A collection of forcefield precursors for metal–organic frameworks
Source: RSC Adv. 2019 Nov 13;9(63):36492–507. doi: 10.1039/c9ra07327b (PMC9075174; doi:10.1039/c9ra07327b)
Supplement: RA-009-C9RA07327B-s1034 [file RA-009-C9RA07327B-s1034.txt]

IBATEM_clean

13.414700    0.000000    0.000000
-6.707350    11.617471    0.000000
0.000000    0.000000    14.462200

     1            0.0            0.0            0.0    64[8-(6),8-(6),8-(6),8-(6),8-(6),8-(6)]
     2        6.70735        6.70735        6.70735    64[8-(6),8-(6),8-(6),8-(6),8-(6),8-(6)]
     3        6.70735        6.70735        6.70735    64[8-(6),8-(6),8-(6),8-(6),8-(6),8-(6)]
     4            0.0            0.0            0.0    64[8-(6),8-(6),8-(6),8-(6),8-(6),8-(6)]
     5        6.70735        6.70735        6.70735    29[7-(1,6,6),7-(1,6,6),8-(6),8-(6)]
     6       3.353675       3.353675       3.353675    29[7-(1,6,6),7-(1,6,6),8-(6),8-(6)]
     7      -3.353675      -3.353675      -3.353675    29[7-(1,6,6),7-(1,6,6),8-(6),8-(6)]
     8        6.70735        6.70735        6.70735    29[7-(1,6,6),7-(1,6,6),8-(6),8-(6)]
     9      -3.353675      -3.353675      -3.353675    29[7-(1,6,6),7-(1,6,6),8-(6),8-(6)]
    10       3.353675       3.353675       3.353675    29[7-(1,6,6),7-(1,6,6),8-(6),8-(6)]
    11       3.014283       3.014283       3.014283    1[6-(1,6,7)]
    12       3.361053       3.361053       3.361053    1[6-(1,6,7)]
    13       1.829094       1.829094       1.829094    1[6-(1,6,7)]
    14       1.933729       1.933729       1.933729    1[6-(1,6,7)]
    15       8.869129       8.869129       8.869129    1[7-(6,6,29)]
    16       1.440068       1.440068       1.440068    1[6-(1,6,7)]
    17       0.287745       0.287745       0.287745    1[6-(1,6,7)]
    18       0.500368       0.500368       0.500368    1[6-(1,6,7)]
    19       1.530617       1.530617       1.530617    1[6-(1,6,7)]
    20       2.505195       2.505195       2.505195    1[7-(6,6,29)]
    21      -4.454351      -4.454351      -4.454351    1[6-(1,6,7)]
    22      -3.648798      -3.648798      -3.648798    1[6-(1,6,7)]
    23      -2.329463      -2.329463      -2.329463    1[6-(1,6,7)]
    24      -3.464346      -3.464346      -3.464346    1[6-(1,6,7)]
    25       8.747726       8.747726       8.747726    1[7-(6,6,29)]
    26       9.721633       9.721633       9.721633    1[6-(1,6,7)]
    27      10.068403      10.068403      10.068403    1[6-(1,6,7)]
    28       8.536444       8.536444       8.536444    1[6-(1,6,7)]
    29       8.641079       8.641079       8.641079    1[6-(1,6,7)]
    30       2.161779       2.161779       2.161779    1[7-(6,6,29)]
    31       8.147418       8.147418       8.147418    1[6-(1,6,7)]
    32       6.995095       6.995095       6.995095    1[6-(1,6,7)]
    33       7.207718       7.207718       7.207718    1[6-(1,6,7)]
    34       8.237967       8.237967       8.237967    1[6-(1,6,7)]
    35      -4.202155      -4.202155      -4.202155    1[7-(6,6,29)]
    36       2.252999       2.252999       2.252999    1[6-(1,6,7)]
    37       3.058552       3.058552       3.058552    1[6-(1,6,7)]
    38       4.377887       4.377887       4.377887    1[6-(1,6,7)]
    39       3.243004       3.243004       3.243004    1[6-(1,6,7)]
    40       2.040376       2.040376       2.040376    1[7-(6,6,29)]
    41       3.693067       3.693067       3.693067    1[6-(1,6,7)]
    42       3.346297       3.346297       3.346297    1[6-(1,6,7)]
    43       4.878256       4.878256       4.878256    1[6-(1,6,7)]
    44       4.773621       4.773621       4.773621    1[6-(1,6,7)]
    45      -2.161779      -2.161779      -2.161779    1[7-(6,6,29)]
    46       5.267282       5.267282       5.267282    1[6-(1,6,7)]
    47       6.419605       6.419605       6.419605    1[6-(1,6,7)]
    48       6.206982       6.206982       6.206982    1[6-(1,6,7)]
    49       5.176733       5.176733       5.176733    1[6-(1,6,7)]
    50       4.202155       4.202155       4.202155    1[7-(6,6,29)]
    51      11.161701      11.161701      11.161701    1[6-(1,6,7)]
    52      10.356148      10.356148      10.356148    1[6-(1,6,7)]
    53       9.036813       9.036813       9.036813    1[6-(1,6,7)]
    54      10.171696      10.171696      10.171696    1[6-(1,6,7)]
    55      -2.040376      -2.040376      -2.040376    1[7-(6,6,29)]
    56      -3.014283      -3.014283      -3.014283    1[6-(1,6,7)]
    57      -3.361053      -3.361053      -3.361053    1[6-(1,6,7)]
    58      -1.829094      -1.829094      -1.829094    1[6-(1,6,7)]
    59      -1.933729      -1.933729      -1.933729    1[6-(1,6,7)]
    60       4.545571       4.545571       4.545571    1[7-(6,6,29)]
    61      -1.440068      -1.440068      -1.440068    1[6-(1,6,7)]
    62      -0.287745      -0.287745      -0.287745    1[6-(1,6,7)]
    63      -0.500368      -0.500368      -0.500368    1[6-(1,6,7)]
    64      -1.530617      -1.530617      -1.530617    1[6-(1,6,7)]
    65      10.909505      10.909505      10.909505    1[7-(6,6,29)]
    66       4.454351       4.454351       4.454351    1[6-(1,6,7)]
    67       3.648798       3.648798       3.648798    1[6-(1,6,7)]
    68       2.329463       2.329463       2.329463    1[6-(1,6,7)]
    69       3.464346       3.464346       3.464346    1[6-(1,6,7)]
    70       4.666974       4.666974       4.666974    1[7-(6,6,29)]
    71       1.847875       1.847875       1.847875    6[6-(1,1,7),8-(0),8-(64)]
    72       2.632635       2.632635       2.632635    6[1-(0),1-(0),6-(8,8),7-(1,6,29)]
    73       1.476958       1.476958       1.476958    6[1-(0),1-(0),6-(8,8),7-(1,6,29)]
    74       0.002012       0.002012       0.002012    6[6-(1,1,7),8-(29),8-(64)]
    75       0.575491       0.575491       0.575491    6[6-(1,1,7),8-(0),8-(64)]
    76       1.046347       1.046347       1.046347    6[1-(0),1-(0),6-(8,8),7-(1,6,29)]
    77       1.446105       1.446105       1.446105    6[1-(0),1-(0),6-(8,8),7-(1,6,29)]
    78       2.098059       2.098059       2.098059    6[6-(1,1,7),8-(29),8-(64)]
    79      -2.423366      -2.423366      -2.423366    6[6-(1,1,7),8-(0),8-(64)]
    80      -3.678981      -3.678981      -3.678981    6[1-(0),1-(0),6-(8,8),7-(1,6,29)]
    81      -2.923063      -2.923063      -2.923063    6[1-(0),1-(0),6-(8,8),7-(1,6,29)]
    82      -2.100071      -2.100071      -2.100071    6[6-(1,1,7),8-(29),8-(64)]
    83       8.555225       8.555225       8.555225    6[6-(1,1,7),8-(0),8-(64)]
    84       9.339985       9.339985       9.339985    6[1-(0),1-(0),6-(8,8),7-(1,6,29)]
    85       8.184308       8.184308       8.184308    6[1-(0),1-(0),6-(8,8),7-(1,6,29)]
    86       6.709362       6.709362       6.709362    6[6-(1,1,7),8-(29),8-(64)]
    87       7.282841       7.282841       7.282841    6[6-(1,1,7),8-(0),8-(64)]
    88       7.753697       7.753697       7.753697    6[1-(0),1-(0),6-(8,8),7-(1,6,29)]
    89       8.153455       8.153455       8.153455    6[1-(0),1-(0),6-(8,8),7-(1,6,29)]
    90       8.805409       8.805409       8.805409    6[6-(1,1,7),8-(29),8-(64)]
    91       4.283984       4.283984       4.283984    6[6-(1,1,7),8-(0),8-(64)]
    92       3.028369       3.028369       3.028369    6[1-(0),1-(0),6-(8,8),7-(1,6,29)]
    93       3.784287       3.784287       3.784287    6[1-(0),1-(0),6-(8,8),7-(1,6,29)]
    94       4.607279       4.607279       4.607279    6[6-(1,1,7),8-(29),8-(64)]
    95       4.859475       4.859475       4.859475    6[6-(1,1,7),8-(0),8-(64)]
    96       4.074715       4.074715       4.074715    6[1-(0),1-(0),6-(8,8),7-(1,6,29)]
    97       5.230392       5.230392       5.230392    6[1-(0),1-(0),6-(8,8),7-(1,6,29)]
    98       6.705338       6.705338       6.705338    6[6-(1,1,7),8-(29),8-(64)]
    99       6.131859       6.131859       6.131859    6[6-(1,1,7),8-(0),8-(64)]
   100       5.661003       5.661003       5.661003    6[1-(0),1-(0),6-(8,8),7-(1,6,29)]
   101       5.261245       5.261245       5.261245    6[1-(0),1-(0),6-(8,8),7-(1,6,29)]
   102       4.609291       4.609291       4.609291    6[6-(1,1,7),8-(29),8-(64)]
   103       9.130716       9.130716       9.130716    6[6-(1,1,7),8-(0),8-(64)]
   104      10.386331      10.386331      10.386331    6[1-(0),1-(0),6-(8,8),7-(1,6,29)]
   105       9.630413       9.630413       9.630413    6[1-(0),1-(0),6-(8,8),7-(1,6,29)]
   106       8.807421       8.807421       8.807421    6[6-(1,1,7),8-(29),8-(64)]
   107      -1.847875      -1.847875      -1.847875    6[6-(1,1,7),8-(0),8-(64)]
   108      -2.632635      -2.632635      -2.632635    6[1-(0),1-(0),6-(8,8),7-(1,6,29)]
   109      -1.476958      -1.476958      -1.476958    6[1-(0),1-(0),6-(8,8),7-(1,6,29)]
   110      -0.002012      -0.002012      -0.002012    6[6-(1,1,7),8-(29),8-(64)]
   111      -0.575491      -0.575491      -0.575491    6[6-(1,1,7),8-(0),8-(64)]
   112      -1.046347      -1.046347      -1.046347    6[1-(0),1-(0),6-(8,8),7-(1,6,29)]
   113      -1.446105      -1.446105      -1.446105    6[1-(0),1-(0),6-(8,8),7-(1,6,29)]
   114      -2.098059      -2.098059      -2.098059    6[6-(1,1,7),8-(29),8-(64)]
   115       2.423366       2.423366       2.423366    6[6-(1,1,7),8-(0),8-(64)]
   116       3.678981       3.678981       3.678981    6[1-(0),1-(0),6-(8,8),7-(1,6,29)]
   117       2.923063       2.923063       2.923063    6[1-(0),1-(0),6-(8,8),7-(1,6,29)]
   118       2.100071       2.100071       2.100071    6[6-(1,1,7),8-(29),8-(64)]
   119       1.755984       1.755984       1.755984    7[1-(0),6-(1,1,6),6-(1,1,6),29-(7,8,8)]
   120       2.049095       2.049095       2.049095    7[1-(0),6-(1,1,6),6-(1,1,6),29-(7,8,8)]
   121       -3.80508       -3.80508       -3.80508    7[1-(0),6-(1,1,6),6-(1,1,6),29-(7,8,8)]
   122       8.463334       8.463334       8.463334    7[1-(0),6-(1,1,6),6-(1,1,6),29-(7,8,8)]
   123       8.756445       8.756445       8.756445    7[1-(0),6-(1,1,6),6-(1,1,6),29-(7,8,8)]
   124        2.90227        2.90227        2.90227    7[1-(0),6-(1,1,6),6-(1,1,6),29-(7,8,8)]
   125       4.951366       4.951366       4.951366    7[1-(0),6-(1,1,6),6-(1,1,6),29-(7,8,8)]
   126       4.658255       4.658255       4.658255    7[1-(0),6-(1,1,6),6-(1,1,6),29-(7,8,8)]
   127       10.51243       10.51243       10.51243    7[1-(0),6-(1,1,6),6-(1,1,6),29-(7,8,8)]
   128      -1.755984      -1.755984      -1.755984    7[1-(0),6-(1,1,6),6-(1,1,6),29-(7,8,8)]
   129      -2.049095      -2.049095      -2.049095    7[1-(0),6-(1,1,6),6-(1,1,6),29-(7,8,8)]
   130        3.80508        3.80508        3.80508    7[1-(0),6-(1,1,6),6-(1,1,6),29-(7,8,8)]
   131       0.592259       0.592259       0.592259    8[6-(6,8),64-(8,8,8,8,8)]
   132       2.426719       2.426719       2.426719    8[6-(6,8)]
   133      -0.818297      -0.818297      -0.818297    8[6-(6,8),29-(7,7,8)]
   134      -0.356831      -0.356831      -0.356831    8[6-(6,8),64-(8,8,8,8,8)]
   135       1.167079       1.167079       1.167079    8[6-(6,8),64-(8,8,8,8,8)]
   136      -0.334697      -0.334697      -0.334697    8[6-(6,8)]
   137       3.026356       3.026356       3.026356    8[6-(6,8),29-(7,7,8)]
   138       1.688911       1.688911       1.688911    8[6-(6,8),64-(8,8,8,8,8)]
   139      -1.759338      -1.759338      -1.759338    8[6-(6,8),64-(8,8,8,8,8)]
   140      -2.092022      -2.092022      -2.092022    8[6-(6,8)]
   141       -2.20806       -2.20806       -2.20806    8[6-(6,8),29-(7,7,8)]
   142       -1.33208       -1.33208       -1.33208    8[6-(6,8),64-(8,8,8,8,8)]
   143       7.299609       7.299609       7.299609    8[6-(6,8),64-(8,8,8,8,8)]
   144       9.134069       9.134069       9.134069    8[6-(6,8)]
   145       5.889053       5.889053       5.889053    8[6-(6,8),29-(7,7,8)]
   146       6.350519       6.350519       6.350519    8[6-(6,8),64-(8,8,8,8,8)]
   147       7.874429       7.874429       7.874429    8[6-(6,8),64-(8,8,8,8,8)]
   148       6.372653       6.372653       6.372653    8[6-(6,8)]
   149       9.733706       9.733706       9.733706    8[6-(6,8),29-(7,7,8)]
   150       8.396261       8.396261       8.396261    8[6-(6,8),64-(8,8,8,8,8)]
   151       4.948012       4.948012       4.948012    8[6-(6,8),64-(8,8,8,8,8)]
   152       4.615328       4.615328       4.615328    8[6-(6,8)]
   153        4.49929        4.49929        4.49929    8[6-(6,8),29-(7,7,8)]
   154        5.37527        5.37527        5.37527    8[6-(6,8),64-(8,8,8,8,8)]
   155       6.115091       6.115091       6.115091    8[6-(6,8),64-(8,8,8,8,8)]
   156       4.280631       4.280631       4.280631    8[6-(6,8)]
   157       7.525647       7.525647       7.525647    8[6-(6,8),29-(7,7,8)]
   158       7.064181       7.064181       7.064181    8[6-(6,8),64-(8,8,8,8,8)]
   159       5.540271       5.540271       5.540271    8[6-(6,8),64-(8,8,8,8,8)]
   160       7.042047       7.042047       7.042047    8[6-(6,8)]
   161       3.680994       3.680994       3.680994    8[6-(6,8),29-(7,7,8)]
   162       5.018439       5.018439       5.018439    8[6-(6,8),64-(8,8,8,8,8)]
   163       8.466688       8.466688       8.466688    8[6-(6,8),64-(8,8,8,8,8)]
   164       8.799372       8.799372       8.799372    8[6-(6,8)]
   165        8.91541        8.91541        8.91541    8[6-(6,8),29-(7,7,8)]
   166        8.03943        8.03943        8.03943    8[6-(6,8),64-(8,8,8,8,8)]
   167      -0.592259      -0.592259      -0.592259    8[6-(6,8),64-(8,8,8,8,8)]
   168      -2.426719      -2.426719      -2.426719    8[6-(6,8)]
   169       0.818297       0.818297       0.818297    8[6-(6,8),29-(7,7,8)]
   170       0.356831       0.356831       0.356831    8[6-(6,8),64-(8,8,8,8,8)]
   171      -1.167079      -1.167079      -1.167079    8[6-(6,8),64-(8,8,8,8,8)]
   172       0.334697       0.334697       0.334697    8[6-(6,8)]
   173      -3.026356      -3.026356      -3.026356    8[6-(6,8),29-(7,7,8)]
   174      -1.688911      -1.688911      -1.688911    8[6-(6,8),64-(8,8,8,8,8)]
   175       1.759338       1.759338       1.759338    8[6-(6,8),64-(8,8,8,8,8)]
   176       2.092022       2.092022       2.092022    8[6-(6,8)]
   177        2.20806        2.20806        2.20806    8[6-(6,8),29-(7,7,8)]
   178        1.33208        1.33208        1.33208    8[6-(6,8),64-(8,8,8,8,8)]
