# Supplementary material for: A collection of forcefield precursors for metal–organic frameworks
Source: RSC Adv. 2019 Nov 13;9(63):36492–507. doi: 10.1039/c9ra07327b (PMC9075174; doi:10.1039/c9ra07327b)
Supplement: RA-009-C9RA07327B-s1035 [file RA-009-C9RA07327B-s1035.txt]

IBICAZ_clean

10.561700    0.000000    0.000000
0.000000    17.691000    0.000000
0.000000    -8.845500    15.320855

     1       9.319222       9.319222       9.319222    30[7-(1,6,6),7-(6,6),8-(6),8-(6),17-(0)]
     2        5.79869        5.79869        5.79869    30[7-(1,6,6),7-(6,6),8-(6),8-(6),17-(0)]
     3       2.278053       2.278053       2.278053    30[7-(1,6,6),7-(6,6),8-(6),8-(6),17-(0)]
     4       4.038372       4.038372       4.038372    30[7-(1,6,6),7-(6,6),8-(6),8-(6),17-(0)]
     5        0.51784        0.51784        0.51784    30[7-(1,6,6),7-(6,6),8-(6),8-(6),17-(0)]
     6       7.558903       7.558903       7.558903    30[7-(1,6,6),7-(6,6),8-(6),8-(6),17-(0)]
     7      10.287096      10.287096      10.287096    1[7-(6,6,30)]
     8       1.768029       1.768029       1.768029    1[6-(6,7)]
     9       8.974276       8.974276       8.974276    1[6-(6,7)]
    10       8.444079       8.444079       8.444079    1[6-(6,6)]
    11        1.33183        1.33183        1.33183    1[6-(6,6)]
    12      10.464532      10.464532      10.464532    1[6-(1,6,7)]
    13       8.941535       8.941535       8.941535    1[6-(1,6,7)]
    14        8.16525        8.16525        8.16525    1[6-(6,6,7)]
    15       7.813546       7.813546       7.813546    1[6-(6,6,6)]
    16       9.341824       9.341824       9.341824    1[6-(1,1,6)]
    17       8.369091       8.369091       8.369091    1[6-(1,1,6)]
    18       9.846673       9.846673       9.846673    1[6-(1,1,6)]
    19      -0.029573      -0.029573      -0.029573    1[6-(1,1,6)]
    20       9.377733       9.377733       9.377733    1[6-(1,1,6)]
    21       9.727326       9.727326       9.727326    1[6-(1,1,6)]
    22       6.766564       6.766564       6.766564    1[7-(6,6,30)]
    23       8.809197       8.809197       8.809197    1[6-(6,7)]
    24       5.453745       5.453745       5.453745    1[6-(6,7)]
    25       4.923548       4.923548       4.923548    1[6-(6,6)]
    26       8.372999       8.372999       8.372999    1[6-(6,6)]
    27       6.944001       6.944001       6.944001    1[6-(1,6,7)]
    28       5.421004       5.421004       5.421004    1[6-(1,6,7)]
    29       4.644719       4.644719       4.644719    1[6-(6,6,7)]
    30       4.293014       4.293014       4.293014    1[6-(6,6,6)]
    31       5.821292       5.821292       5.821292    1[6-(1,1,6)]
    32        4.84856        4.84856        4.84856    1[6-(1,1,6)]
    33       6.326141       6.326141       6.326141    1[6-(1,1,6)]
    34       7.011596       7.011596       7.011596    1[6-(1,1,6)]
    35       5.857202       5.857202       5.857202    1[6-(1,1,6)]
    36       6.206794       6.206794       6.206794    1[6-(1,1,6)]
    37       3.245927       3.245927       3.245927    1[7-(6,6,30)]
    38        5.28856        5.28856        5.28856    1[6-(6,7)]
    39       1.933108       1.933108       1.933108    1[6-(6,7)]
    40       1.402911       1.402911       1.402911    1[6-(6,6)]
    41       4.852362       4.852362       4.852362    1[6-(6,6)]
    42       3.423364       3.423364       3.423364    1[6-(1,6,7)]
    43       1.900367       1.900367       1.900367    1[6-(1,6,7)]
    44       1.124082       1.124082       1.124082    1[6-(6,6,7)]
    45       0.772377       0.772377       0.772377    1[6-(6,6,6)]
    46       2.300655       2.300655       2.300655    1[6-(1,1,6)]
    47       1.327923       1.327923       1.327923    1[6-(1,1,6)]
    48       2.805504       2.805504       2.805504    1[6-(1,1,6)]
    49       3.490959       3.490959       3.490959    1[6-(1,1,6)]
    50       2.336565       2.336565       2.336565    1[6-(1,1,6)]
    51       2.686157       2.686157       2.686157    1[6-(1,1,6)]
    52       5.006246       5.006246       5.006246    1[7-(6,6,30)]
    53       7.048879       7.048879       7.048879    1[6-(6,7)]
    54       3.693426       3.693426       3.693426    1[6-(6,7)]
    55       3.163229       3.163229       3.163229    1[6-(6,6)]
    56        6.61268        6.61268        6.61268    1[6-(6,6)]
    57       5.183682       5.183682       5.183682    1[6-(1,6,7)]
    58       3.660685       3.660685       3.660685    1[6-(1,6,7)]
    59         2.8844         2.8844         2.8844    1[6-(6,6,7)]
    60       2.532696       2.532696       2.532696    1[6-(6,6,6)]
    61       4.060974       4.060974       4.060974    1[6-(1,1,6)]
    62       3.088241       3.088241       3.088241    1[6-(1,1,6)]
    63       4.565823       4.565823       4.565823    1[6-(1,1,6)]
    64       5.251277       5.251277       5.251277    1[6-(1,1,6)]
    65       4.096883       4.096883       4.096883    1[6-(1,1,6)]
    66       4.446476       4.446476       4.446476    1[6-(1,1,6)]
    67       1.485714       1.485714       1.485714    1[7-(6,6,30)]
    68       3.528347       3.528347       3.528347    1[6-(6,7)]
    69       0.172895       0.172895       0.172895    1[6-(6,7)]
    70      10.204398      10.204398      10.204398    1[6-(6,6)]
    71       3.092149       3.092149       3.092149    1[6-(6,6)]
    72       1.663151       1.663151       1.663151    1[6-(1,6,7)]
    73       0.140154       0.140154       0.140154    1[6-(1,6,7)]
    74       9.925569       9.925569       9.925569    1[6-(6,6,7)]
    75       9.573864       9.573864       9.573864    1[6-(6,6,6)]
    76       0.540442       0.540442       0.540442    1[6-(1,1,6)]
    77       10.12941       10.12941       10.12941    1[6-(1,1,6)]
    78       1.045291       1.045291       1.045291    1[6-(1,1,6)]
    79       1.730746       1.730746       1.730746    1[6-(1,1,6)]
    80       0.576352       0.576352       0.576352    1[6-(1,1,6)]
    81       0.925944       0.925944       0.925944    1[6-(1,1,6)]
    82       8.526777       8.526777       8.526777    1[7-(6,6,30)]
    83        0.00771        0.00771        0.00771    1[6-(6,7)]
    84       7.213958       7.213958       7.213958    1[6-(6,7)]
    85       6.683761       6.683761       6.683761    1[6-(6,6)]
    86      10.133212      10.133212      10.133212    1[6-(6,6)]
    87       8.704214       8.704214       8.704214    1[6-(1,6,7)]
    88       7.181217       7.181217       7.181217    1[6-(1,6,7)]
    89       6.404932       6.404932       6.404932    1[6-(6,6,7)]
    90       6.053227       6.053227       6.053227    1[6-(6,6,6)]
    91       7.581505       7.581505       7.581505    1[6-(1,1,6)]
    92       6.608773       6.608773       6.608773    1[6-(1,1,6)]
    93       8.086354       8.086354       8.086354    1[6-(1,1,6)]
    94       8.771809       8.771809       8.771809    1[6-(1,1,6)]
    95       7.617415       7.617415       7.617415    1[6-(1,1,6)]
    96       7.967007       7.967007       7.967007    1[6-(1,1,6)]
    97       0.976957       0.976957       0.976957    6[1-(0),6-(1,6),7-(6,30)]
    98       9.562563       9.562563       9.562563    6[1-(0),6-(1,6),7-(6,30)]
    99       9.234094       9.234094       9.234094    6[1-(0),6-(1,7),6-(6,6)]
   100      10.090648      10.090648      10.090648    6[6-(1,1,7),6-(1,6),6-(1,6)]
   101       0.718196       0.718196       0.718196    6[1-(0),6-(1,7),6-(6,6)]
   102       9.748449       9.748449       9.748449    6[1-(0),1-(0),6-(6,6),7-(1,6,30)]
   103       7.149215       7.149215       7.149215    6[6-(1,6,7),8-(30),8-(30)]
   104       8.383877       8.383877       8.383877    6[1-(0),6-(1,6,6),6-(8,8),7-(1,6,30)]
   105       8.660594       8.660594       8.660594    6[1-(0),6-(1,1,1),6-(1,1,1),6-(1,6,7)]
   106       9.093624       9.093624       9.093624    6[1-(0),1-(0),1-(0),6-(1,6,6)]
   107       9.669236       9.669236       9.669236    6[1-(0),1-(0),1-(0),6-(1,6,6)]
   108       8.018126       8.018126       8.018126    6[1-(0),6-(1,6),7-(6,30)]
   109       6.042032       6.042032       6.042032    6[1-(0),6-(1,6),7-(6,30)]
   110       5.713563       5.713563       5.713563    6[1-(0),6-(1,7),6-(6,6)]
   111       6.570117       6.570117       6.570117    6[6-(1,1,7),6-(1,6),6-(1,6)]
   112       7.759364       7.759364       7.759364    6[1-(0),6-(1,7),6-(6,6)]
   113       6.227918       6.227918       6.227918    6[1-(0),1-(0),6-(6,6),7-(1,6,30)]
   114       3.628683       3.628683       3.628683    6[6-(1,6,7),8-(30),8-(30)]
   115       4.863346       4.863346       4.863346    6[1-(0),6-(1,6,6),6-(8,8),7-(1,6,30)]
   116       5.140063       5.140063       5.140063    6[1-(0),6-(1,1,1),6-(1,1,1),6-(1,6,7)]
   117       5.573092       5.573092       5.573092    6[1-(0),1-(0),1-(0),6-(1,6,6)]
   118       6.148705       6.148705       6.148705    6[1-(0),1-(0),1-(0),6-(1,6,6)]
   119       4.497489       4.497489       4.497489    6[1-(0),6-(1,6),7-(6,30)]
   120       2.521395       2.521395       2.521395    6[1-(0),6-(1,6),7-(6,30)]
   121       2.192926       2.192926       2.192926    6[1-(0),6-(1,7),6-(6,6)]
   122        3.04948        3.04948        3.04948    6[6-(1,1,7),6-(1,6),6-(1,6)]
   123       4.238727       4.238727       4.238727    6[1-(0),6-(1,7),6-(6,6)]
   124       2.707281       2.707281       2.707281    6[1-(0),1-(0),6-(6,6),7-(1,6,30)]
   125       0.108046       0.108046       0.108046    6[6-(1,6,7),8-(30),8-(30)]
   126       1.342709       1.342709       1.342709    6[1-(0),6-(1,6,6),6-(8,8),7-(1,6,30)]
   127       1.619425       1.619425       1.619425    6[1-(0),6-(1,1,1),6-(1,1,1),6-(1,6,7)]
   128       2.052455       2.052455       2.052455    6[1-(0),1-(0),1-(0),6-(1,6,6)]
   129       2.628068       2.628068       2.628068    6[1-(0),1-(0),1-(0),6-(1,6,6)]
   130       6.257807       6.257807       6.257807    6[1-(0),6-(1,6),7-(6,30)]
   131       4.281713       4.281713       4.281713    6[1-(0),6-(1,6),7-(6,30)]
   132       3.953244       3.953244       3.953244    6[1-(0),6-(1,7),6-(6,6)]
   133       4.809798       4.809798       4.809798    6[6-(1,1,7),6-(1,6),6-(1,6)]
   134       5.999046       5.999046       5.999046    6[1-(0),6-(1,7),6-(6,6)]
   135       4.467599       4.467599       4.467599    6[1-(0),1-(0),6-(6,6),7-(1,6,30)]
   136       1.868365       1.868365       1.868365    6[6-(1,6,7),8-(30),8-(30)]
   137       3.103027       3.103027       3.103027    6[1-(0),6-(1,6,6),6-(8,8),7-(1,6,30)]
   138       3.379744       3.379744       3.379744    6[1-(0),6-(1,1,1),6-(1,1,1),6-(1,6,7)]
   139       3.812774       3.812774       3.812774    6[1-(0),1-(0),1-(0),6-(1,6,6)]
   140       4.388386       4.388386       4.388386    6[1-(0),1-(0),1-(0),6-(1,6,6)]
   141       2.737276       2.737276       2.737276    6[1-(0),6-(1,6),7-(6,30)]
   142       0.761182       0.761182       0.761182    6[1-(0),6-(1,6),7-(6,30)]
   143       0.432713       0.432713       0.432713    6[1-(0),6-(1,7),6-(6,6)]
   144       1.289267       1.289267       1.289267    6[6-(1,1,7),6-(1,6),6-(1,6)]
   145       2.478514       2.478514       2.478514    6[1-(0),6-(1,7),6-(6,6)]
   146       0.947068       0.947068       0.947068    6[1-(0),1-(0),6-(6,6),7-(1,6,30)]
   147       8.909533       8.909533       8.909533    6[6-(1,6,7),8-(30),8-(30)]
   148      10.144196      10.144196      10.144196    6[1-(0),6-(1,6,6),6-(8,8),7-(1,6,30)]
   149      10.420913      10.420913      10.420913    6[1-(0),6-(1,1,1),6-(1,1,1),6-(1,6,7)]
   150       0.292242       0.292242       0.292242    6[1-(0),1-(0),1-(0),6-(1,6,6)]
   151       0.867855       0.867855       0.867855    6[1-(0),1-(0),1-(0),6-(1,6,6)]
   152       9.778339       9.778339       9.778339    6[1-(0),6-(1,6),7-(6,30)]
   153       7.802245       7.802245       7.802245    6[1-(0),6-(1,6),7-(6,30)]
   154       7.473776       7.473776       7.473776    6[1-(0),6-(1,7),6-(6,6)]
   155        8.33033        8.33033        8.33033    6[6-(1,1,7),6-(1,6),6-(1,6)]
   156       9.519577       9.519577       9.519577    6[1-(0),6-(1,7),6-(6,6)]
   157       7.988131       7.988131       7.988131    6[1-(0),1-(0),6-(6,6),7-(1,6,30)]
   158       5.388896       5.388896       5.388896    6[6-(1,6,7),8-(30),8-(30)]
   159       6.623559       6.623559       6.623559    6[1-(0),6-(1,6,6),6-(8,8),7-(1,6,30)]
   160       6.900275       6.900275       6.900275    6[1-(0),6-(1,1,1),6-(1,1,1),6-(1,6,7)]
   161       7.333305       7.333305       7.333305    6[1-(0),1-(0),1-(0),6-(1,6,6)]
   162       7.908918       7.908918       7.908918    6[1-(0),1-(0),1-(0),6-(1,6,6)]
   163       0.115123       0.115123       0.115123    7[6-(1,6),6-(1,6),30-(7,8,8,17)]
   164       9.539327       9.539327       9.539327    7[1-(0),6-(1,1,6),6-(1,6,6),30-(7,8,8,17)]
   165       7.156291       7.156291       7.156291    7[6-(1,6),6-(1,6),30-(7,8,8,17)]
   166       6.018796       6.018796       6.018796    7[1-(0),6-(1,1,6),6-(1,6,6),30-(7,8,8,17)]
   167       3.635654       3.635654       3.635654    7[6-(1,6),6-(1,6),30-(7,8,8,17)]
   168       2.498159       2.498159       2.498159    7[1-(0),6-(1,1,6),6-(1,6,6),30-(7,8,8,17)]
   169       5.395973       5.395973       5.395973    7[6-(1,6),6-(1,6),30-(7,8,8,17)]
   170       4.258477       4.258477       4.258477    7[1-(0),6-(1,1,6),6-(1,6,6),30-(7,8,8,17)]
   171       1.875441       1.875441       1.875441    7[6-(1,6),6-(1,6),30-(7,8,8,17)]
   172       0.737946       0.737946       0.737946    7[1-(0),6-(1,1,6),6-(1,6,6),30-(7,8,8,17)]
   173       8.916504       8.916504       8.916504    7[6-(1,6),6-(1,6),30-(7,8,8,17)]
   174       7.779009       7.779009       7.779009    7[1-(0),6-(1,1,6),6-(1,6,6),30-(7,8,8,17)]
   175       9.306759       9.306759       9.306759    17[30-(7,7,8,8)]
   176       5.786227       5.786227       5.786227    17[30-(7,7,8,8)]
   177        2.26559        2.26559        2.26559    17[30-(7,7,8,8)]
   178       4.025909       4.025909       4.025909    17[30-(7,7,8,8)]
   179       0.505377       0.505377       0.505377    17[30-(7,7,8,8)]
   180        7.54644        7.54644        7.54644    17[30-(7,7,8,8)]
   181        7.26645        7.26645        7.26645    8[6-(6,8),30-(7,7,8,17)]
   182        6.08882        6.08882        6.08882    8[6-(6,8),30-(7,7,8,17)]
   183       3.745918       3.745918       3.745918    8[6-(6,8),30-(7,7,8,17)]
   184       2.568289       2.568289       2.568289    8[6-(6,8),30-(7,7,8,17)]
   185       0.225281       0.225281       0.225281    8[6-(6,8),30-(7,7,8,17)]
   186       9.609352       9.609352       9.609352    8[6-(6,8),30-(7,7,8,17)]
   187         1.9856         1.9856         1.9856    8[6-(6,8),30-(7,7,8,17)]
   188        0.80797        0.80797        0.80797    8[6-(6,8),30-(7,7,8,17)]
   189       9.026768       9.026768       9.026768    8[6-(6,8),30-(7,7,8,17)]
   190       7.849139       7.849139       7.849139    8[6-(6,8),30-(7,7,8,17)]
   191       5.506131       5.506131       5.506131    8[6-(6,8),30-(7,7,8,17)]
   192       4.328502       4.328502       4.328502    8[6-(6,8),30-(7,7,8,17)]
