# Supplementary material for: A collection of forcefield precursors for metal–organic frameworks
Source: RSC Adv. 2019 Nov 13;9(63):36492–507. doi: 10.1039/c9ra07327b (PMC9075174; doi:10.1039/c9ra07327b)
Supplement: RA-009-C9RA07327B-s1036 [file RA-009-C9RA07327B-s1036.txt]

IBICED_clean

10.479600    0.000000    0.000000
0.000000    17.768000    0.000000
0.000000    -8.884000    15.387539

     1       7.725037       7.725037       7.725037    30[7-(1,6,6),7-(6,6),8-(6),8-(6),35-(0)]
     2       4.231872       4.231872       4.231872    30[7-(1,6,6),7-(6,6),8-(6),8-(6),35-(0)]
     3       0.738602       0.738602       0.738602    30[7-(1,6,6),7-(6,6),8-(6),8-(6),35-(0)]
     4       2.485237       2.485237       2.485237    30[7-(1,6,6),7-(6,6),8-(6),8-(6),35-(0)]
     5       9.471672       9.471672       9.471672    30[7-(1,6,6),7-(6,6),8-(6),8-(6),35-(0)]
     6       5.978402       5.978402       5.978402    30[7-(1,6,6),7-(6,6),8-(6),8-(6),35-(0)]
     7       8.689684       8.689684       8.689684    1[7-(6,6,30)]
     8       6.531935       6.531935       6.531935    1[6-(6,6,7)]
     9       6.268897       6.268897       6.268897    1[6-(6,6,6)]
    10       7.935153       7.935153       7.935153    1[6-(1,1,6)]
    11       6.786589       6.786589       6.786589    1[6-(1,1,6)]
    12       8.196095       8.196095       8.196095    1[6-(1,1,6)]
    13       8.990449       8.990449       8.990449    1[6-(1,1,6)]
    14        7.86494        7.86494        7.86494    1[6-(1,1,6)]
    15       8.100731       8.100731       8.100731    1[6-(1,1,6)]
    16       7.354583       7.354583       7.354583    1[6-(6,7)]
    17       0.227407       0.227407       0.227407    1[6-(6,7)]
    18       6.767726       6.767726       6.767726    1[6-(6,6)]
    19      10.281536      10.281536      10.281536    1[6-(6,6)]
    20       7.282274       7.282274       7.282274    1[6-(1,6,7)]
    21       8.803912       8.803912       8.803912    1[6-(1,6,7)]
    22       5.196519       5.196519       5.196519    1[7-(6,6,30)]
    23        3.03877        3.03877        3.03877    1[6-(6,6,7)]
    24       2.775732       2.775732       2.775732    1[6-(6,6,6)]
    25       4.441988       4.441988       4.441988    1[6-(1,1,6)]
    26       3.293424       3.293424       3.293424    1[6-(1,1,6)]
    27        4.70293        4.70293        4.70293    1[6-(1,1,6)]
    28       5.497284       5.497284       5.497284    1[6-(1,1,6)]
    29       4.371775       4.371775       4.371775    1[6-(1,1,6)]
    30       4.607566       4.607566       4.607566    1[6-(1,1,6)]
    31       3.861418       3.861418       3.861418    1[6-(6,7)]
    32       7.213842       7.213842       7.213842    1[6-(6,7)]
    33       3.274561       3.274561       3.274561    1[6-(6,6)]
    34        6.78837        6.78837        6.78837    1[6-(6,6)]
    35       3.789109       3.789109       3.789109    1[6-(1,6,7)]
    36       5.310747       5.310747       5.310747    1[6-(1,6,7)]
    37       1.703249       1.703249       1.703249    1[7-(6,6,30)]
    38        10.0251        10.0251        10.0251    1[6-(6,6,7)]
    39       9.762062       9.762062       9.762062    1[6-(6,6,6)]
    40       0.948718       0.948718       0.948718    1[6-(1,1,6)]
    41      10.279754      10.279754      10.279754    1[6-(1,1,6)]
    42        1.20966        1.20966        1.20966    1[6-(1,1,6)]
    43       2.004014       2.004014       2.004014    1[6-(1,1,6)]
    44       0.878505       0.878505       0.878505    1[6-(1,1,6)]
    45       1.114296       1.114296       1.114296    1[6-(1,1,6)]
    46       0.368148       0.368148       0.368148    1[6-(6,7)]
    47       3.720572       3.720572       3.720572    1[6-(6,7)]
    48      10.260891      10.260891      10.260891    1[6-(6,6)]
    49       3.295101       3.295101       3.295101    1[6-(6,6)]
    50       0.295839       0.295839       0.295839    1[6-(1,6,7)]
    51       1.817477       1.817477       1.817477    1[6-(1,6,7)]
    52       3.449884       3.449884       3.449884    1[7-(6,6,30)]
    53       1.292135       1.292135       1.292135    1[6-(6,6,7)]
    54       1.029097       1.029097       1.029097    1[6-(6,6,6)]
    55       2.695353       2.695353       2.695353    1[6-(1,1,6)]
    56       1.546789       1.546789       1.546789    1[6-(1,1,6)]
    57       2.956295       2.956295       2.956295    1[6-(1,1,6)]
    58       3.750649       3.750649       3.750649    1[6-(1,1,6)]
    59        2.62514        2.62514        2.62514    1[6-(1,1,6)]
    60       2.860931       2.860931       2.860931    1[6-(1,1,6)]
    61       2.114783       2.114783       2.114783    1[6-(6,7)]
    62       5.467207       5.467207       5.467207    1[6-(6,7)]
    63       1.527926       1.527926       1.527926    1[6-(6,6)]
    64       5.041736       5.041736       5.041736    1[6-(6,6)]
    65       2.042474       2.042474       2.042474    1[6-(1,6,7)]
    66       3.564112       3.564112       3.564112    1[6-(1,6,7)]
    67      10.436319      10.436319      10.436319    1[7-(6,6,30)]
    68        8.27857        8.27857        8.27857    1[6-(6,6,7)]
    69       8.015532       8.015532       8.015532    1[6-(6,6,6)]
    70       9.681788       9.681788       9.681788    1[6-(1,1,6)]
    71       8.533224       8.533224       8.533224    1[6-(1,1,6)]
    72        9.94273        9.94273        9.94273    1[6-(1,1,6)]
    73       0.257484       0.257484       0.257484    1[6-(1,1,6)]
    74       9.611575       9.611575       9.611575    1[6-(1,1,6)]
    75       9.847366       9.847366       9.847366    1[6-(1,1,6)]
    76       9.101218       9.101218       9.101218    1[6-(6,7)]
    77       1.974042       1.974042       1.974042    1[6-(6,7)]
    78       8.514361       8.514361       8.514361    1[6-(6,6)]
    79        1.54857        1.54857        1.54857    1[6-(6,6)]
    80       9.028909       9.028909       9.028909    1[6-(1,6,7)]
    81       0.070947       0.070947       0.070947    1[6-(1,6,7)]
    82       6.943049       6.943049       6.943049    1[7-(6,6,30)]
    83         4.7853         4.7853         4.7853    1[6-(6,6,7)]
    84       4.522262       4.522262       4.522262    1[6-(6,6,6)]
    85       6.188518       6.188518       6.188518    1[6-(1,1,6)]
    86       5.039954       5.039954       5.039954    1[6-(1,1,6)]
    87        6.44946        6.44946        6.44946    1[6-(1,1,6)]
    88       7.243814       7.243814       7.243814    1[6-(1,1,6)]
    89       6.118305       6.118305       6.118305    1[6-(1,1,6)]
    90       6.354096       6.354096       6.354096    1[6-(1,1,6)]
    91       5.607948       5.607948       5.607948    1[6-(6,7)]
    92       8.960372       8.960372       8.960372    1[6-(6,7)]
    93       5.021091       5.021091       5.021091    1[6-(6,6)]
    94       8.534901       8.534901       8.534901    1[6-(6,6)]
    95       5.535639       5.535639       5.535639    1[6-(1,6,7)]
    96       7.057277       7.057277       7.057277    1[6-(1,6,7)]
    97       5.564668       5.564668       5.564668    6[6-(1,6,7),8-(30),8-(30)]
    98       6.781349       6.781349       6.781349    6[1-(0),6-(1,6,6),6-(8,8),7-(1,6,30)]
    99       7.105169       7.105169       7.105169    6[1-(0),6-(1,1,1),6-(1,1,1),6-(1,6,7)]
   100       7.545312       7.545312       7.545312    6[1-(0),1-(0),1-(0),6-(1,6,6)]
   101       8.110162       8.110162       8.110162    6[1-(0),1-(0),1-(0),6-(1,6,6)]
   102       7.930961       7.930961       7.930961    6[1-(0),6-(1,6),7-(6,30)]
   103       9.915798       9.915798       9.915798    6[1-(0),6-(1,6),7-(6,30)]
   104       7.579895       7.579895       7.579895    6[1-(0),6-(1,7),6-(6,6)]
   105       8.454941       8.454941       8.454941    6[6-(1,1,7),6-(1,6),6-(1,6)]
   106       9.655903       9.655903       9.655903    6[1-(0),6-(1,7),6-(6,6)]
   107       8.104923       8.104923       8.104923    6[1-(0),1-(0),6-(6,6),7-(1,6,30)]
   108       2.071503       2.071503       2.071503    6[6-(1,6,7),8-(30),8-(30)]
   109       3.288184       3.288184       3.288184    6[1-(0),6-(1,6,6),6-(8,8),7-(1,6,30)]
   110       3.612004       3.612004       3.612004    6[1-(0),6-(1,1,1),6-(1,1,1),6-(1,6,7)]
   111       4.052147       4.052147       4.052147    6[1-(0),1-(0),1-(0),6-(1,6,6)]
   112       4.616997       4.616997       4.616997    6[1-(0),1-(0),1-(0),6-(1,6,6)]
   113       4.437796       4.437796       4.437796    6[1-(0),6-(1,6),7-(6,30)]
   114       6.422632       6.422632       6.422632    6[1-(0),6-(1,6),7-(6,30)]
   115        4.08673        4.08673        4.08673    6[1-(0),6-(1,7),6-(6,6)]
   116       4.961776       4.961776       4.961776    6[6-(1,1,7),6-(1,6),6-(1,6)]
   117       6.162738       6.162738       6.162738    6[1-(0),6-(1,7),6-(6,6)]
   118       4.611758       4.611758       4.611758    6[1-(0),1-(0),6-(6,6),7-(1,6,30)]
   119       9.057833       9.057833       9.057833    6[6-(1,6,7),8-(30),8-(30)]
   120      10.274514      10.274514      10.274514    6[1-(0),6-(1,6,6),6-(8,8),7-(1,6,30)]
   121       0.118734       0.118734       0.118734    6[1-(0),6-(1,1,1),6-(1,1,1),6-(1,6,7)]
   122       0.558877       0.558877       0.558877    6[1-(0),1-(0),1-(0),6-(1,6,6)]
   123       1.123728       1.123728       1.123728    6[1-(0),1-(0),1-(0),6-(1,6,6)]
   124       0.944526       0.944526       0.944526    6[1-(0),6-(1,6),7-(6,30)]
   125       2.929363       2.929363       2.929363    6[1-(0),6-(1,6),7-(6,30)]
   126        0.59346        0.59346        0.59346    6[1-(0),6-(1,7),6-(6,6)]
   127       1.468506       1.468506       1.468506    6[6-(1,1,7),6-(1,6),6-(1,6)]
   128       2.669469       2.669469       2.669469    6[1-(0),6-(1,7),6-(6,6)]
   129       1.118488       1.118488       1.118488    6[1-(0),1-(0),6-(6,6),7-(1,6,30)]
   130       0.324868       0.324868       0.324868    6[6-(1,6,7),8-(30),8-(30)]
   131       1.541549       1.541549       1.541549    6[1-(0),6-(1,6,6),6-(8,8),7-(1,6,30)]
   132       1.865369       1.865369       1.865369    6[1-(0),6-(1,1,1),6-(1,1,1),6-(1,6,7)]
   133       2.305512       2.305512       2.305512    6[1-(0),1-(0),1-(0),6-(1,6,6)]
   134       2.870362       2.870362       2.870362    6[1-(0),1-(0),1-(0),6-(1,6,6)]
   135       2.691161       2.691161       2.691161    6[1-(0),6-(1,6),7-(6,30)]
   136       4.675998       4.675998       4.675998    6[1-(0),6-(1,6),7-(6,30)]
   137       2.340095       2.340095       2.340095    6[1-(0),6-(1,7),6-(6,6)]
   138       3.215141       3.215141       3.215141    6[6-(1,1,7),6-(1,6),6-(1,6)]
   139       4.416103       4.416103       4.416103    6[1-(0),6-(1,7),6-(6,6)]
   140       2.865123       2.865123       2.865123    6[1-(0),1-(0),6-(6,6),7-(1,6,30)]
   141       7.311303       7.311303       7.311303    6[6-(1,6,7),8-(30),8-(30)]
   142       8.527984       8.527984       8.527984    6[1-(0),6-(1,6,6),6-(8,8),7-(1,6,30)]
   143       8.851804       8.851804       8.851804    6[1-(0),6-(1,1,1),6-(1,1,1),6-(1,6,7)]
   144       9.291947       9.291947       9.291947    6[1-(0),1-(0),1-(0),6-(1,6,6)]
   145       9.856797       9.856797       9.856797    6[1-(0),1-(0),1-(0),6-(1,6,6)]
   146       9.677596       9.677596       9.677596    6[1-(0),6-(1,6),7-(6,30)]
   147       1.182832       1.182832       1.182832    6[1-(0),6-(1,6),7-(6,30)]
   148        9.32653        9.32653        9.32653    6[1-(0),6-(1,7),6-(6,6)]
   149      10.201576      10.201576      10.201576    6[6-(1,1,7),6-(1,6),6-(1,6)]
   150       0.922938       0.922938       0.922938    6[1-(0),6-(1,7),6-(6,6)]
   151       9.851558       9.851558       9.851558    6[1-(0),1-(0),6-(6,6),7-(1,6,30)]
   152       3.818033       3.818033       3.818033    6[6-(1,6,7),8-(30),8-(30)]
   153       5.034714       5.034714       5.034714    6[1-(0),6-(1,6,6),6-(8,8),7-(1,6,30)]
   154       5.358534       5.358534       5.358534    6[1-(0),6-(1,1,1),6-(1,1,1),6-(1,6,7)]
   155       5.798677       5.798677       5.798677    6[1-(0),1-(0),1-(0),6-(1,6,6)]
   156       6.363528       6.363528       6.363528    6[1-(0),1-(0),1-(0),6-(1,6,6)]
   157       6.184326       6.184326       6.184326    6[1-(0),6-(1,6),7-(6,30)]
   158       8.169163       8.169163       8.169163    6[1-(0),6-(1,6),7-(6,30)]
   159        5.83326        5.83326        5.83326    6[1-(0),6-(1,7),6-(6,6)]
   160       6.708306       6.708306       6.708306    6[6-(1,1,7),6-(1,6),6-(1,6)]
   161       7.909269       7.909269       7.909269    6[1-(0),6-(1,7),6-(6,6)]
   162       6.358288       6.358288       6.358288    6[1-(0),1-(0),6-(6,6),7-(1,6,30)]
   163       7.842828       7.842828       7.842828    35[30-(7,7,8,8)]
   164       4.349663       4.349663       4.349663    35[30-(7,7,8,8)]
   165       0.856393       0.856393       0.856393    35[30-(7,7,8,8)]
   166       2.603028       2.603028       2.603028    35[30-(7,7,8,8)]
   167       9.589463       9.589463       9.589463    35[30-(7,7,8,8)]
   168       6.096193       6.096193       6.096193    35[30-(7,7,8,8)]
   169       7.927817       7.927817       7.927817    7[1-(0),6-(1,1,6),6-(1,6,6),30-(7,8,8,35)]
   170       9.053326       9.053326       9.053326    7[6-(1,6),6-(1,6),30-(7,8,8,35)]
   171       4.434652       4.434652       4.434652    7[1-(0),6-(1,1,6),6-(1,6,6),30-(7,8,8,35)]
   172       5.560161       5.560161       5.560161    7[6-(1,6),6-(1,6),30-(7,8,8,35)]
   173       0.941382       0.941382       0.941382    7[1-(0),6-(1,1,6),6-(1,6,6),30-(7,8,8,35)]
   174       2.066892       2.066892       2.066892    7[6-(1,6),6-(1,6),30-(7,8,8,35)]
   175       2.688017       2.688017       2.688017    7[1-(0),6-(1,1,6),6-(1,6,6),30-(7,8,8,35)]
   176       3.813526       3.813526       3.813526    7[6-(1,6),6-(1,6),30-(7,8,8,35)]
   177       9.674452       9.674452       9.674452    7[1-(0),6-(1,1,6),6-(1,6,6),30-(7,8,8,35)]
   178       0.320361       0.320361       0.320361    7[6-(1,6),6-(1,6),30-(7,8,8,35)]
   179       6.181182       6.181182       6.181182    7[1-(0),6-(1,1,6),6-(1,6,6),30-(7,8,8,35)]
   180       7.306692       7.306692       7.306692    7[6-(1,6),6-(1,6),30-(7,8,8,35)]
   181       5.670512       5.670512       5.670512    8[6-(6,8),30-(7,7,8,35)]
   182       4.530331       4.530331       4.530331    8[6-(6,8),30-(7,7,8,35)]
   183       2.177346       2.177346       2.177346    8[6-(6,8),30-(7,7,8,35)]
   184       1.037166       1.037166       1.037166    8[6-(6,8),30-(7,7,8,35)]
   185       9.163677       9.163677       9.163677    8[6-(6,8),30-(7,7,8,35)]
   186       8.023496       8.023496       8.023496    8[6-(6,8),30-(7,7,8,35)]
   187       0.430712       0.430712       0.430712    8[6-(6,8),30-(7,7,8,35)]
   188       9.770131       9.770131       9.770131    8[6-(6,8),30-(7,7,8,35)]
   189       7.417146       7.417146       7.417146    8[6-(6,8),30-(7,7,8,35)]
   190       6.276966       6.276966       6.276966    8[6-(6,8),30-(7,7,8,35)]
   191       3.923877       3.923877       3.923877    8[6-(6,8),30-(7,7,8,35)]
   192       2.783696       2.783696       2.783696    8[6-(6,8),30-(7,7,8,35)]
