# Supplementary material for: A collection of forcefield precursors for metal–organic frameworks
Source: RSC Adv. 2019 Nov 13;9(63):36492–507. doi: 10.1039/c9ra07327b (PMC9075174; doi:10.1039/c9ra07327b)
Supplement: RA-009-C9RA07327B-s1037 [file RA-009-C9RA07327B-s1037.txt]

IBICIH_clean

10.585000    0.000000    0.000000
0.000000    17.703000    0.000000
0.000000    -8.851500    15.331248

     1       0.205984       0.205984       0.205984    30[7-(1,6,6),7-(6,6),8-(6),8-(6),17-(0)]
     2       3.734282       3.734282       3.734282    30[7-(1,6,6),7-(6,6),8-(6),8-(6),17-(0)]
     3       7.262686       7.262686       7.262686    30[7-(1,6,6),7-(6,6),8-(6),8-(6),17-(0)]
     4       5.498484       5.498484       5.498484    30[7-(1,6,6),7-(6,6),8-(6),8-(6),17-(0)]
     5       9.026782       9.026782       9.026782    30[7-(1,6,6),7-(6,6),8-(6),8-(6),17-(0)]
     6       1.970186       1.970186       1.970186    30[7-(1,6,6),7-(6,6),8-(6),8-(6),17-(0)]
     7       9.819704       9.819704       9.819704    1[7-(6,6,30)]
     8       0.581117       0.581117       0.581117    1[6-(1,6,7)]
     9       9.640818       9.640818       9.640818    1[6-(1,6,7)]
    10       8.204434       8.204434       8.204434    1[6-(6,6)]
    11       1.084963       1.084963       1.084963    1[6-(6,6)]
    12       0.539835       0.539835       0.539835    1[6-(6,7)]
    13       7.787385       7.787385       7.787385    1[6-(6,7)]
    14       1.369699       1.369699       1.369699    1[6-(6,6,7)]
    15       1.707361       1.707361       1.707361    1[6-(6,6,6)]
    16       9.606946       9.606946       9.606946    1[6-(1,1,6)]
    17      10.335194      10.335194      10.335194    1[6-(1,1,6)]
    18       0.207466       0.207466       0.207466    1[6-(1,1,6)]
    19      10.275918      10.275918      10.275918    1[6-(1,1,6)]
    20       1.174935       1.174935       1.174935    1[6-(1,1,6)]
    21       0.204291       0.204291       0.204291    1[6-(1,1,6)]
    22       2.763003       2.763003       2.763003    1[7-(6,6,30)]
    23       4.109415       4.109415       4.109415    1[6-(1,6,7)]
    24       2.584116       2.584116       2.584116    1[6-(1,6,7)]
    25       1.147732       1.147732       1.147732    1[6-(6,6)]
    26       4.613261       4.613261       4.613261    1[6-(6,6)]
    27       4.068133       4.068133       4.068133    1[6-(6,7)]
    28       0.730683       0.730683       0.730683    1[6-(6,7)]
    29       4.897997       4.897997       4.897997    1[6-(6,6,7)]
    30       5.235659       5.235659       5.235659    1[6-(6,6,6)]
    31       2.550244       2.550244       2.550244    1[6-(1,1,6)]
    32       3.278492       3.278492       3.278492    1[6-(1,1,6)]
    33       3.735764       3.735764       3.735764    1[6-(1,1,6)]
    34       3.219216       3.219216       3.219216    1[6-(1,1,6)]
    35       4.703233       4.703233       4.703233    1[6-(1,1,6)]
    36       3.732589       3.732589       3.732589    1[6-(1,1,6)]
    37       6.291406       6.291406       6.291406    1[7-(6,6,30)]
    38       7.637818       7.637818       7.637818    1[6-(1,6,7)]
    39        6.11252        6.11252        6.11252    1[6-(1,6,7)]
    40       4.676135       4.676135       4.676135    1[6-(6,6)]
    41       8.141664       8.141664       8.141664    1[6-(6,6)]
    42       7.596537       7.596537       7.596537    1[6-(6,7)]
    43       4.259086       4.259086       4.259086    1[6-(6,7)]
    44       8.426401       8.426401       8.426401    1[6-(6,6,7)]
    45       8.764062       8.764062       8.764062    1[6-(6,6,6)]
    46       6.078648       6.078648       6.078648    1[6-(1,1,6)]
    47       6.806896       6.806896       6.806896    1[6-(1,1,6)]
    48       7.264168       7.264168       7.264168    1[6-(1,1,6)]
    49        6.74762        6.74762        6.74762    1[6-(1,1,6)]
    50       8.231637       8.231637       8.231637    1[6-(1,1,6)]
    51       7.260992       7.260992       7.260992    1[6-(1,1,6)]
    52       4.527205       4.527205       4.527205    1[7-(6,6,30)]
    53       5.873617       5.873617       5.873617    1[6-(1,6,7)]
    54       4.348318       4.348318       4.348318    1[6-(1,6,7)]
    55       2.911934       2.911934       2.911934    1[6-(6,6)]
    56       6.377463       6.377463       6.377463    1[6-(6,6)]
    57       5.832335       5.832335       5.832335    1[6-(6,7)]
    58       2.494885       2.494885       2.494885    1[6-(6,7)]
    59       6.662199       6.662199       6.662199    1[6-(6,6,7)]
    60       6.999861       6.999861       6.999861    1[6-(6,6,6)]
    61       4.314446       4.314446       4.314446    1[6-(1,1,6)]
    62       5.042694       5.042694       5.042694    1[6-(1,1,6)]
    63       5.499966       5.499966       5.499966    1[6-(1,1,6)]
    64       4.983418       4.983418       4.983418    1[6-(1,1,6)]
    65       6.467435       6.467435       6.467435    1[6-(1,1,6)]
    66       5.496791       5.496791       5.496791    1[6-(1,1,6)]
    67       8.055503       8.055503       8.055503    1[7-(6,6,30)]
    68       9.401915       9.401915       9.401915    1[6-(1,6,7)]
    69       7.876616       7.876616       7.876616    1[6-(1,6,7)]
    70       6.440232       6.440232       6.440232    1[6-(6,6)]
    71       9.905761       9.905761       9.905761    1[6-(6,6)]
    72       9.360633       9.360633       9.360633    1[6-(6,7)]
    73       6.023183       6.023183       6.023183    1[6-(6,7)]
    74      10.190497      10.190497      10.190497    1[6-(6,6,7)]
    75      10.528159      10.528159      10.528159    1[6-(6,6,6)]
    76       7.842744       7.842744       7.842744    1[6-(1,1,6)]
    77       8.570992       8.570992       8.570992    1[6-(1,1,6)]
    78       9.028264       9.028264       9.028264    1[6-(1,1,6)]
    79       8.511716       8.511716       8.511716    1[6-(1,1,6)]
    80       9.995733       9.995733       9.995733    1[6-(1,1,6)]
    81       9.025089       9.025089       9.025089    1[6-(1,1,6)]
    82       0.998906       0.998906       0.998906    1[7-(6,6,30)]
    83       2.345318       2.345318       2.345318    1[6-(1,6,7)]
    84        0.82002        0.82002        0.82002    1[6-(1,6,7)]
    85       9.968635       9.968635       9.968635    1[6-(6,6)]
    86       2.849164       2.849164       2.849164    1[6-(6,6)]
    87       2.304037       2.304037       2.304037    1[6-(6,7)]
    88       9.551586       9.551586       9.551586    1[6-(6,7)]
    89       3.133901       3.133901       3.133901    1[6-(6,6,7)]
    90       3.471562       3.471562       3.471562    1[6-(6,6,6)]
    91       0.786148       0.786148       0.786148    1[6-(1,1,6)]
    92       1.514396       1.514396       1.514396    1[6-(1,1,6)]
    93       1.971668       1.971668       1.971668    1[6-(1,1,6)]
    94        1.45512        1.45512        1.45512    1[6-(1,1,6)]
    95       2.939137       2.939137       2.939137    1[6-(1,1,6)]
    96       1.968492       1.968492       1.968492    1[6-(1,1,6)]
    97       2.379508       2.379508       2.379508    6[6-(1,6,7),8-(30),8-(30)]
    98       10.35954       10.35954       10.35954    6[1-(0),1-(0),6-(6,6),7-(1,6,30)]
    99      10.021878      10.021878      10.021878    6[6-(1,1,7),6-(1,6),6-(1,6)]
   100       8.818364       8.818364       8.818364    6[1-(0),6-(1,7),6-(6,6)]
   101       0.290029       0.290029       0.290029    6[1-(0),6-(1,7),6-(6,6)]
   102      10.537368      10.537368      10.537368    6[1-(0),6-(1,6),7-(6,30)]
   103       8.570675       8.570675       8.570675    6[1-(0),6-(1,6),7-(6,30)]
   104       1.148473       1.148473       1.148473    6[1-(0),6-(1,6,6),6-(8,8),7-(1,6,30)]
   105       0.860561       0.860561       0.860561    6[1-(0),6-(1,1,1),6-(1,1,1),6-(1,6,7)]
   106      10.451629      10.451629      10.451629    6[1-(0),1-(0),1-(0),6-(1,6,6)]
   107        0.44457        0.44457        0.44457    6[1-(0),1-(0),1-(0),6-(1,6,6)]
   108       5.907806       5.907806       5.907806    6[6-(1,6,7),8-(30),8-(30)]
   109       3.302838       3.302838       3.302838    6[1-(0),1-(0),6-(6,6),7-(1,6,30)]
   110       2.965176       2.965176       2.965176    6[6-(1,1,7),6-(1,6),6-(1,6)]
   111       1.761662       1.761662       1.761662    6[1-(0),6-(1,7),6-(6,6)]
   112       3.818327       3.818327       3.818327    6[1-(0),6-(1,7),6-(6,6)]
   113       3.480666       3.480666       3.480666    6[1-(0),6-(1,6),7-(6,30)]
   114       1.513973       1.513973       1.513973    6[1-(0),6-(1,6),7-(6,30)]
   115       4.676771       4.676771       4.676771    6[1-(0),6-(1,6,6),6-(8,8),7-(1,6,30)]
   116       4.388859       4.388859       4.388859    6[1-(0),6-(1,1,1),6-(1,1,1),6-(1,6,7)]
   117       3.394927       3.394927       3.394927    6[1-(0),1-(0),1-(0),6-(1,6,6)]
   118       3.972868       3.972868       3.972868    6[1-(0),1-(0),1-(0),6-(1,6,6)]
   119        9.43621        9.43621        9.43621    6[6-(1,6,7),8-(30),8-(30)]
   120       6.831241       6.831241       6.831241    6[1-(0),1-(0),6-(6,6),7-(1,6,30)]
   121        6.49358        6.49358        6.49358    6[6-(1,1,7),6-(1,6),6-(1,6)]
   122       5.290065       5.290065       5.290065    6[1-(0),6-(1,7),6-(6,6)]
   123       7.346731       7.346731       7.346731    6[1-(0),6-(1,7),6-(6,6)]
   124       7.009069       7.009069       7.009069    6[1-(0),6-(1,6),7-(6,30)]
   125       5.042376       5.042376       5.042376    6[1-(0),6-(1,6),7-(6,30)]
   126       8.205174       8.205174       8.205174    6[1-(0),6-(1,6,6),6-(8,8),7-(1,6,30)]
   127       7.917262       7.917262       7.917262    6[1-(0),6-(1,1,1),6-(1,1,1),6-(1,6,7)]
   128       6.923331       6.923331       6.923331    6[1-(0),1-(0),1-(0),6-(1,6,6)]
   129       7.501272       7.501272       7.501272    6[1-(0),1-(0),1-(0),6-(1,6,6)]
   130       7.672008       7.672008       7.672008    6[6-(1,6,7),8-(30),8-(30)]
   131        5.06704        5.06704        5.06704    6[1-(0),1-(0),6-(6,6),7-(1,6,30)]
   132       4.729378       4.729378       4.729378    6[6-(1,1,7),6-(1,6),6-(1,6)]
   133       3.525864       3.525864       3.525864    6[1-(0),6-(1,7),6-(6,6)]
   134       5.582529       5.582529       5.582529    6[1-(0),6-(1,7),6-(6,6)]
   135       5.244868       5.244868       5.244868    6[1-(0),6-(1,6),7-(6,30)]
   136       3.278174       3.278174       3.278174    6[1-(0),6-(1,6),7-(6,30)]
   137       6.440973       6.440973       6.440973    6[1-(0),6-(1,6,6),6-(8,8),7-(1,6,30)]
   138       6.153061       6.153061       6.153061    6[1-(0),6-(1,1,1),6-(1,1,1),6-(1,6,7)]
   139       5.159129       5.159129       5.159129    6[1-(0),1-(0),1-(0),6-(1,6,6)]
   140        5.73707        5.73707        5.73707    6[1-(0),1-(0),1-(0),6-(1,6,6)]
   141       0.615306       0.615306       0.615306    6[6-(1,6,7),8-(30),8-(30)]
   142       8.595338       8.595338       8.595338    6[1-(0),1-(0),6-(6,6),7-(1,6,30)]
   143       8.257676       8.257676       8.257676    6[6-(1,1,7),6-(1,6),6-(1,6)]
   144       7.054162       7.054162       7.054162    6[1-(0),6-(1,7),6-(6,6)]
   145       9.110827       9.110827       9.110827    6[1-(0),6-(1,7),6-(6,6)]
   146       8.773166       8.773166       8.773166    6[1-(0),6-(1,6),7-(6,30)]
   147       6.806473       6.806473       6.806473    6[1-(0),6-(1,6),7-(6,30)]
   148       9.969271       9.969271       9.969271    6[1-(0),6-(1,6,6),6-(8,8),7-(1,6,30)]
   149       9.681359       9.681359       9.681359    6[1-(0),6-(1,1,1),6-(1,1,1),6-(1,6,7)]
   150       8.687427       8.687427       8.687427    6[1-(0),1-(0),1-(0),6-(1,6,6)]
   151       9.265368       9.265368       9.265368    6[1-(0),1-(0),1-(0),6-(1,6,6)]
   152        4.14371        4.14371        4.14371    6[6-(1,6,7),8-(30),8-(30)]
   153       1.538741       1.538741       1.538741    6[1-(0),1-(0),6-(6,6),7-(1,6,30)]
   154        1.20108        1.20108        1.20108    6[6-(1,1,7),6-(1,6),6-(1,6)]
   155      -0.002435      -0.002435      -0.002435    6[1-(0),6-(1,7),6-(6,6)]
   156       2.054231       2.054231       2.054231    6[1-(0),6-(1,7),6-(6,6)]
   157       1.716569       1.716569       1.716569    6[1-(0),6-(1,6),7-(6,30)]
   158      10.334876      10.334876      10.334876    6[1-(0),6-(1,6),7-(6,30)]
   159       2.912674       2.912674       2.912674    6[1-(0),6-(1,6,6),6-(8,8),7-(1,6,30)]
   160       2.624762       2.624762       2.624762    6[1-(0),6-(1,1,1),6-(1,1,1),6-(1,6,7)]
   161       1.630831       1.630831       1.630831    6[1-(0),1-(0),1-(0),6-(1,6,6)]
   162       2.208772       2.208772       2.208772    6[1-(0),1-(0),1-(0),6-(1,6,6)]
   163       9.431235       9.431235       9.431235    7[6-(1,6),6-(1,6),30-(7,8,8,17)]
   164      -0.016936      -0.016936      -0.016936    7[1-(0),6-(1,1,6),6-(1,6,6),30-(7,8,8,17)]
   165       2.374533       2.374533       2.374533    7[6-(1,6),6-(1,6),30-(7,8,8,17)]
   166       3.511362       3.511362       3.511362    7[1-(0),6-(1,1,6),6-(1,6,6),30-(7,8,8,17)]
   167       5.902937       5.902937       5.902937    7[6-(1,6),6-(1,6),30-(7,8,8,17)]
   168       7.039766       7.039766       7.039766    7[1-(0),6-(1,1,6),6-(1,6,6),30-(7,8,8,17)]
   169       4.138735       4.138735       4.138735    7[6-(1,6),6-(1,6),30-(7,8,8,17)]
   170       5.275564       5.275564       5.275564    7[1-(0),6-(1,1,6),6-(1,6,6),30-(7,8,8,17)]
   171       7.667033       7.667033       7.667033    7[6-(1,6),6-(1,6),30-(7,8,8,17)]
   172       8.803862       8.803862       8.803862    7[1-(0),6-(1,1,6),6-(1,6,6),30-(7,8,8,17)]
   173       0.610437       0.610437       0.610437    7[6-(1,6),6-(1,6),30-(7,8,8,17)]
   174       1.747266       1.747266       1.747266    7[1-(0),6-(1,1,6),6-(1,6,6),30-(7,8,8,17)]
   175       0.212759       0.212759       0.212759    17[30-(7,7,8,8)]
   176       3.741057       3.741057       3.741057    17[30-(7,7,8,8)]
   177        7.26946        7.26946        7.26946    17[30-(7,7,8,8)]
   178       5.505259       5.505259       5.505259    17[30-(7,7,8,8)]
   179       9.033557       9.033557       9.033557    17[30-(7,7,8,8)]
   180        1.97696        1.97696        1.97696    17[30-(7,7,8,8)]
   181       3.443301       3.443301       3.443301    8[6-(6,8),30-(7,7,8,17)]
   182       2.262014       2.262014       2.262014    8[6-(6,8),30-(7,7,8,17)]
   183       6.971599       6.971599       6.971599    8[6-(6,8),30-(7,7,8,17)]
   184       5.790313       5.790313       5.790313    8[6-(6,8),30-(7,7,8,17)]
   185      10.500002      10.500002      10.500002    8[6-(6,8),30-(7,7,8,17)]
   186       9.318716       9.318716       9.318716    8[6-(6,8),30-(7,7,8,17)]
   187       8.735801       8.735801       8.735801    8[6-(6,8),30-(7,7,8,17)]
   188       7.554515       7.554515       7.554515    8[6-(6,8),30-(7,7,8,17)]
   189       1.679099       1.679099       1.679099    8[6-(6,8),30-(7,7,8,17)]
   190       0.497813       0.497813       0.497813    8[6-(6,8),30-(7,7,8,17)]
   191       5.207502       5.207502       5.207502    8[6-(6,8),30-(7,7,8,17)]
   192       4.026216       4.026216       4.026216    8[6-(6,8),30-(7,7,8,17)]
