# Supplementary material for: A collection of forcefield precursors for metal–organic frameworks
Source: RSC Adv. 2019 Nov 13;9(63):36492–507. doi: 10.1039/c9ra07327b (PMC9075174; doi:10.1039/c9ra07327b)
Supplement: RA-009-C9RA07327B-s1038 [file RA-009-C9RA07327B-s1038.txt]

IBICON_clean

10.486800    0.000000    0.000000
0.000000    17.778600    0.000000
0.000000    -8.889300    15.396719

     1         9.6768         9.6768         9.6768    30[7-(1,6,6),7-(6,6),8-(6),8-(6),35-(0)]
     2       2.685565       2.685565       2.685565    30[7-(1,6,6),7-(6,6),8-(6),8-(6),35-(0)]
     3       6.181235       6.181235       6.181235    30[7-(1,6,6),7-(6,6),8-(6),8-(6),35-(0)]
     4         4.4334         4.4334         4.4334    30[7-(1,6,6),7-(6,6),8-(6),8-(6),35-(0)]
     5       7.928965       7.928965       7.928965    30[7-(1,6,6),7-(6,6),8-(6),8-(6),35-(0)]
     6       0.937835       0.937835       0.937835    30[7-(1,6,6),7-(6,6),8-(6),8-(6),35-(0)]
     7       8.714531       8.714531       8.714531    1[7-(6,6,30)]
     8       6.672751       6.672751       6.672751    1[6-(6,7)]
     9      10.039014      10.039014      10.039014    1[6-(6,7)]
    10       0.127939       0.127939       0.127939    1[6-(6,6)]
    11       7.129975       7.129975       7.129975    1[6-(6,6)]
    12      10.095642      10.095642      10.095642    1[6-(1,6,7)]
    13       8.572959       8.572959       8.572959    1[6-(1,6,7)]
    14       0.371233       0.371233       0.371233    1[6-(6,6,7)]
    15       0.653328       0.653328       0.653328    1[6-(6,6,6)]
    16       9.070033       9.070033       9.070033    1[6-(1,1,6)]
    17       0.080748       0.080748       0.080748    1[6-(1,1,6)]
    18       9.704485       9.704485       9.704485    1[6-(1,1,6)]
    19        9.16022        9.16022        9.16022    1[6-(1,1,6)]
    20       9.666732       9.666732       9.666732    1[6-(1,1,6)]
    21       8.481724       8.481724       8.481724    1[6-(1,1,6)]
    22       1.723296       1.723296       1.723296    1[7-(6,6,30)]
    23      10.168316      10.168316      10.168316    1[6-(6,7)]
    24       3.047779       3.047779       3.047779    1[6-(6,7)]
    25       3.623504       3.623504       3.623504    1[6-(6,6)]
    26        0.13874        0.13874        0.13874    1[6-(6,6)]
    27       3.104407       3.104407       3.104407    1[6-(1,6,7)]
    28       1.581724       1.581724       1.581724    1[6-(1,6,7)]
    29       3.866798       3.866798       3.866798    1[6-(6,6,7)]
    30       4.148893       4.148893       4.148893    1[6-(6,6,6)]
    31       2.078798       2.078798       2.078798    1[6-(1,1,6)]
    32       3.576313       3.576313       3.576313    1[6-(1,1,6)]
    33        2.71325        2.71325        2.71325    1[6-(1,1,6)]
    34       2.168985       2.168985       2.168985    1[6-(1,1,6)]
    35       2.675497       2.675497       2.675497    1[6-(1,1,6)]
    36       1.490489       1.490489       1.490489    1[6-(1,1,6)]
    37       5.218966       5.218966       5.218966    1[7-(6,6,30)]
    38       3.177186       3.177186       3.177186    1[6-(6,7)]
    39       6.543449       6.543449       6.543449    1[6-(6,7)]
    40       7.119174       7.119174       7.119174    1[6-(6,6)]
    41        3.63441        3.63441        3.63441    1[6-(6,6)]
    42       6.600077       6.600077       6.600077    1[6-(1,6,7)]
    43       5.077394       5.077394       5.077394    1[6-(1,6,7)]
    44       7.362468       7.362468       7.362468    1[6-(6,6,7)]
    45       7.644563       7.644563       7.644563    1[6-(6,6,6)]
    46       5.574468       5.574468       5.574468    1[6-(1,1,6)]
    47       7.071983       7.071983       7.071983    1[6-(1,1,6)]
    48        6.20892        6.20892        6.20892    1[6-(1,1,6)]
    49       5.664655       5.664655       5.664655    1[6-(1,1,6)]
    50       6.171167       6.171167       6.171167    1[6-(1,1,6)]
    51       4.986159       4.986159       4.986159    1[6-(1,1,6)]
    52       3.471131       3.471131       3.471131    1[7-(6,6,30)]
    53       1.429351       1.429351       1.429351    1[6-(6,7)]
    54       4.795614       4.795614       4.795614    1[6-(6,7)]
    55       5.371339       5.371339       5.371339    1[6-(6,6)]
    56       1.886575       1.886575       1.886575    1[6-(6,6)]
    57       4.852242       4.852242       4.852242    1[6-(1,6,7)]
    58       3.329559       3.329559       3.329559    1[6-(1,6,7)]
    59       5.614633       5.614633       5.614633    1[6-(6,6,7)]
    60       5.896728       5.896728       5.896728    1[6-(6,6,6)]
    61       3.826633       3.826633       3.826633    1[6-(1,1,6)]
    62       5.324148       5.324148       5.324148    1[6-(1,1,6)]
    63       4.461085       4.461085       4.461085    1[6-(1,1,6)]
    64        3.91682        3.91682        3.91682    1[6-(1,1,6)]
    65       4.423332       4.423332       4.423332    1[6-(1,1,6)]
    66       3.238324       3.238324       3.238324    1[6-(1,1,6)]
    67       6.966696       6.966696       6.966696    1[7-(6,6,30)]
    68       4.924916       4.924916       4.924916    1[6-(6,7)]
    69       8.291179       8.291179       8.291179    1[6-(6,7)]
    70       8.866904       8.866904       8.866904    1[6-(6,6)]
    71        5.38214        5.38214        5.38214    1[6-(6,6)]
    72       8.347807       8.347807       8.347807    1[6-(1,6,7)]
    73       6.825124       6.825124       6.825124    1[6-(1,6,7)]
    74       9.110198       9.110198       9.110198    1[6-(6,6,7)]
    75       9.392293       9.392293       9.392293    1[6-(6,6,6)]
    76       7.322198       7.322198       7.322198    1[6-(1,1,6)]
    77       8.819713       8.819713       8.819713    1[6-(1,1,6)]
    78        7.95665        7.95665        7.95665    1[6-(1,1,6)]
    79       7.412385       7.412385       7.412385    1[6-(1,1,6)]
    80       7.918897       7.918897       7.918897    1[6-(1,1,6)]
    81       6.733889       6.733889       6.733889    1[6-(1,1,6)]
    82      -0.024434      -0.024434      -0.024434    1[7-(6,6,30)]
    83       8.420586       8.420586       8.420586    1[6-(6,7)]
    84       1.300049       1.300049       1.300049    1[6-(6,7)]
    85       1.875774       1.875774       1.875774    1[6-(6,6)]
    86        8.87781        8.87781        8.87781    1[6-(6,6)]
    87       1.356677       1.356677       1.356677    1[6-(1,6,7)]
    88      10.320794      10.320794      10.320794    1[6-(1,6,7)]
    89       2.119068       2.119068       2.119068    1[6-(6,6,7)]
    90       2.401163       2.401163       2.401163    1[6-(6,6,6)]
    91       0.331068       0.331068       0.331068    1[6-(1,1,6)]
    92       1.828583       1.828583       1.828583    1[6-(1,1,6)]
    93        0.96552        0.96552        0.96552    1[6-(1,1,6)]
    94       0.421255       0.421255       0.421255    1[6-(1,1,6)]
    95       0.927767       0.927767       0.927767    1[6-(1,1,6)]
    96      10.229559      10.229559      10.229559    1[6-(1,1,6)]
    97       7.485478       7.485478       7.485478    6[1-(0),6-(1,6),7-(6,30)]
    98       9.459094       9.459094       9.459094    6[1-(0),6-(1,6),7-(6,30)]
    99       9.806207       9.806207       9.806207    6[1-(0),6-(1,7),6-(6,6)]
   100       8.930559       8.930559       8.930559    6[6-(1,1,7),6-(1,6),6-(1,6)]
   101       7.747648       7.747648       7.747648    6[1-(0),6-(1,7),6-(6,6)]
   102       9.279769       9.279769       9.279769    6[1-(0),1-(0),6-(6,6),7-(1,6,30)]
   103         1.3507         1.3507         1.3507    6[6-(1,6,7),8-(30),8-(30)]
   104       0.130036       0.130036       0.130036    6[1-(0),6-(1,6,6),6-(8,8),7-(1,6,30)]
   105      10.301184      10.301184      10.301184    6[1-(0),6-(1,1,1),6-(1,1,1),6-(1,6,7)]
   106       9.871225       9.871225       9.871225    6[1-(0),1-(0),1-(0),6-(1,6,6)]
   107        9.31123        9.31123        9.31123    6[1-(0),1-(0),1-(0),6-(1,6,6)]
   108       0.494243       0.494243       0.494243    6[1-(0),6-(1,6),7-(6,30)]
   109       2.467859       2.467859       2.467859    6[1-(0),6-(1,6),7-(6,30)]
   110       2.814972       2.814972       2.814972    6[1-(0),6-(1,7),6-(6,6)]
   111       1.939324       1.939324       1.939324    6[6-(1,1,7),6-(1,6),6-(1,6)]
   112       0.756413       0.756413       0.756413    6[1-(0),6-(1,7),6-(6,6)]
   113       2.288534       2.288534       2.288534    6[1-(0),1-(0),6-(6,6),7-(1,6,30)]
   114       4.846265       4.846265       4.846265    6[6-(1,6,7),8-(30),8-(30)]
   115       3.625601       3.625601       3.625601    6[1-(0),6-(1,6,6),6-(8,8),7-(1,6,30)]
   116       3.309949       3.309949       3.309949    6[1-(0),6-(1,1,1),6-(1,1,1),6-(1,6,7)]
   117        2.87999        2.87999        2.87999    6[1-(0),1-(0),1-(0),6-(1,6,6)]
   118       2.319995       2.319995       2.319995    6[1-(0),1-(0),1-(0),6-(1,6,6)]
   119       3.989913       3.989913       3.989913    6[1-(0),6-(1,6),7-(6,30)]
   120       5.963529       5.963529       5.963529    6[1-(0),6-(1,6),7-(6,30)]
   121       6.310642       6.310642       6.310642    6[1-(0),6-(1,7),6-(6,6)]
   122       5.434994       5.434994       5.434994    6[6-(1,1,7),6-(1,6),6-(1,6)]
   123       4.252083       4.252083       4.252083    6[1-(0),6-(1,7),6-(6,6)]
   124       5.784204       5.784204       5.784204    6[1-(0),1-(0),6-(6,6),7-(1,6,30)]
   125       8.341935       8.341935       8.341935    6[6-(1,6,7),8-(30),8-(30)]
   126       7.121271       7.121271       7.121271    6[1-(0),6-(1,6,6),6-(8,8),7-(1,6,30)]
   127       6.805619       6.805619       6.805619    6[1-(0),6-(1,1,1),6-(1,1,1),6-(1,6,7)]
   128        6.37566        6.37566        6.37566    6[1-(0),1-(0),1-(0),6-(1,6,6)]
   129       5.815665       5.815665       5.815665    6[1-(0),1-(0),1-(0),6-(1,6,6)]
   130       2.242078       2.242078       2.242078    6[1-(0),6-(1,6),7-(6,30)]
   131       4.215694       4.215694       4.215694    6[1-(0),6-(1,6),7-(6,30)]
   132       4.562807       4.562807       4.562807    6[1-(0),6-(1,7),6-(6,6)]
   133       3.687159       3.687159       3.687159    6[6-(1,1,7),6-(1,6),6-(1,6)]
   134       2.504248       2.504248       2.504248    6[1-(0),6-(1,7),6-(6,6)]
   135       4.036369       4.036369       4.036369    6[1-(0),1-(0),6-(6,6),7-(1,6,30)]
   136         6.5941         6.5941         6.5941    6[6-(1,6,7),8-(30),8-(30)]
   137       5.373436       5.373436       5.373436    6[1-(0),6-(1,6,6),6-(8,8),7-(1,6,30)]
   138       5.057784       5.057784       5.057784    6[1-(0),6-(1,1,1),6-(1,1,1),6-(1,6,7)]
   139       4.627825       4.627825       4.627825    6[1-(0),1-(0),1-(0),6-(1,6,6)]
   140        4.06783        4.06783        4.06783    6[1-(0),1-(0),1-(0),6-(1,6,6)]
   141       5.737643       5.737643       5.737643    6[1-(0),6-(1,6),7-(6,30)]
   142       7.711259       7.711259       7.711259    6[1-(0),6-(1,6),7-(6,30)]
   143       8.058372       8.058372       8.058372    6[1-(0),6-(1,7),6-(6,6)]
   144       7.182724       7.182724       7.182724    6[6-(1,1,7),6-(1,6),6-(1,6)]
   145       5.999813       5.999813       5.999813    6[1-(0),6-(1,7),6-(6,6)]
   146       7.531934       7.531934       7.531934    6[1-(0),1-(0),6-(6,6),7-(1,6,30)]
   147      10.089665      10.089665      10.089665    6[6-(1,6,7),8-(30),8-(30)]
   148       8.869001       8.869001       8.869001    6[1-(0),6-(1,6,6),6-(8,8),7-(1,6,30)]
   149       8.553349       8.553349       8.553349    6[1-(0),6-(1,1,1),6-(1,1,1),6-(1,6,7)]
   150        8.12339        8.12339        8.12339    6[1-(0),1-(0),1-(0),6-(1,6,6)]
   151       7.563395       7.563395       7.563395    6[1-(0),1-(0),1-(0),6-(1,6,6)]
   152       9.233313       9.233313       9.233313    6[1-(0),6-(1,6),7-(6,30)]
   153       0.720129       0.720129       0.720129    6[1-(0),6-(1,6),7-(6,30)]
   154       1.067242       1.067242       1.067242    6[1-(0),6-(1,7),6-(6,6)]
   155       0.191594       0.191594       0.191594    6[6-(1,1,7),6-(1,6),6-(1,6)]
   156       9.495483       9.495483       9.495483    6[1-(0),6-(1,7),6-(6,6)]
   157       0.540804       0.540804       0.540804    6[1-(0),1-(0),6-(6,6),7-(1,6,30)]
   158       3.098535       3.098535       3.098535    6[6-(1,6,7),8-(30),8-(30)]
   159       1.877871       1.877871       1.877871    6[1-(0),6-(1,6,6),6-(8,8),7-(1,6,30)]
   160       1.562219       1.562219       1.562219    6[1-(0),6-(1,1,1),6-(1,1,1),6-(1,6,7)]
   161        1.13226        1.13226        1.13226    6[1-(0),1-(0),1-(0),6-(1,6,6)]
   162       0.572265       0.572265       0.572265    6[1-(0),1-(0),1-(0),6-(1,6,6)]
   163       9.567213       9.567213       9.567213    35[30-(7,7,8,8)]
   164       2.575978       2.575978       2.575978    35[30-(7,7,8,8)]
   165       6.071647       6.071647       6.071647    35[30-(7,7,8,8)]
   166       4.323813       4.323813       4.323813    35[30-(7,7,8,8)]
   167       7.819378       7.819378       7.819378    35[30-(7,7,8,8)]
   168       0.828247       0.828247       0.828247    35[30-(7,7,8,8)]
   169        8.34959        8.34959        8.34959    7[6-(1,6),6-(1,6),30-(7,8,8,35)]
   170       9.470629       9.470629       9.470629    7[1-(0),6-(1,1,6),6-(1,6,6),30-(7,8,8,35)]
   171       1.358355       1.358355       1.358355    7[6-(1,6),6-(1,6),30-(7,8,8,35)]
   172       2.479394       2.479394       2.479394    7[1-(0),6-(1,1,6),6-(1,6,6),30-(7,8,8,35)]
   173       4.854025       4.854025       4.854025    7[6-(1,6),6-(1,6),30-(7,8,8,35)]
   174       5.975064       5.975064       5.975064    7[1-(0),6-(1,1,6),6-(1,6,6),30-(7,8,8,35)]
   175        3.10619        3.10619        3.10619    7[6-(1,6),6-(1,6),30-(7,8,8,35)]
   176       4.227229       4.227229       4.227229    7[1-(0),6-(1,1,6),6-(1,6,6),30-(7,8,8,35)]
   177       6.601755       6.601755       6.601755    7[6-(1,6),6-(1,6),30-(7,8,8,35)]
   178       7.722794       7.722794       7.722794    7[1-(0),6-(1,1,6),6-(1,6,6),30-(7,8,8,35)]
   179      10.097425      10.097425      10.097425    7[6-(1,6),6-(1,6),30-(7,8,8,35)]
   180       0.731664       0.731664       0.731664    7[1-(0),6-(1,1,6),6-(1,6,6),30-(7,8,8,35)]
   181       1.237442       1.237442       1.237442    8[6-(6,8),30-(7,7,8,35)]
   182        2.39099        2.39099        2.39099    8[6-(6,8),30-(7,7,8,35)]
   183       4.733007       4.733007       4.733007    8[6-(6,8),30-(7,7,8,35)]
   184       5.886555       5.886555       5.886555    8[6-(6,8),30-(7,7,8,35)]
   185       8.228677       8.228677       8.228677    8[6-(6,8),30-(7,7,8,35)]
   186       9.382225       9.382225       9.382225    8[6-(6,8),30-(7,7,8,35)]
   187       6.480842       6.480842       6.480842    8[6-(6,8),30-(7,7,8,35)]
   188        7.63439        7.63439        7.63439    8[6-(6,8),30-(7,7,8,35)]
   189       9.976407       9.976407       9.976407    8[6-(6,8),30-(7,7,8,35)]
   190       0.643155       0.643155       0.643155    8[6-(6,8),30-(7,7,8,35)]
   191       2.985277       2.985277       2.985277    8[6-(6,8),30-(7,7,8,35)]
   192       4.138825       4.138825       4.138825    8[6-(6,8),30-(7,7,8,35)]
