# Supplementary material for: A collection of forcefield precursors for metal–organic frameworks
Source: RSC Adv. 2019 Nov 13;9(63):36492–507. doi: 10.1039/c9ra07327b (PMC9075174; doi:10.1039/c9ra07327b)
Supplement: RA-009-C9RA07327B-s1039 [file RA-009-C9RA07327B-s1039.txt]

IBICUT_clean

10.510400    0.000000    0.000000
0.000000    17.766100    0.000000
0.000000    -8.883050    15.385894

     1       6.638579       6.638579       6.638579    30[7-(1,6,6),7-(6,6),8-(6),8-(6),17-(0)]
     2       3.135147       3.135147       3.135147    30[7-(1,6,6),7-(6,6),8-(6),8-(6),17-(0)]
     3       10.14201       10.14201       10.14201    30[7-(1,6,6),7-(6,6),8-(6),8-(6),17-(0)]
     4       1.383379       1.383379       1.383379    30[7-(1,6,6),7-(6,6),8-(6),8-(6),17-(0)]
     5       8.390347       8.390347       8.390347    30[7-(1,6,6),7-(6,6),8-(6),8-(6),17-(0)]
     6        4.88681        4.88681        4.88681    30[7-(1,6,6),7-(6,6),8-(6),8-(6),17-(0)]
     7       7.599019       7.599019       7.599019    1[7-(6,6,30)]
     8       9.662211       9.662211       9.662211    1[6-(6,7)]
     9       6.223208       6.223208       6.223208    1[6-(6,7)]
    10       5.644085       5.644085       5.644085    1[6-(6,6)]
    11       5.429673       5.429673       5.429673    1[6-(6,6,7)]
    12       5.195291       5.195291       5.195291    1[6-(6,6,6)]
    13        7.26584        7.26584        7.26584    1[6-(1,1,6)]
    14       6.642573       6.642573       6.642573    1[6-(1,1,6)]
    15       5.773363       5.773363       5.773363    1[6-(1,1,6)]
    16       7.684153       7.684153       7.684153    1[6-(1,6,7)]
    17       6.161196       6.161196       6.161196    1[6-(1,6,7)]
    18       6.728758       6.728758       6.728758    1[6-(1,1,6)]
    19       7.045121       7.045121       7.045121    1[6-(1,1,6)]
    20        7.89331        7.89331        7.89331    1[6-(1,1,6)]
    21       9.212366       9.212366       9.212366    1[6-(6,6)]
    22       4.095588       4.095588       4.095588    1[7-(6,6,30)]
    23       6.158779       6.158779       6.158779    1[6-(6,7)]
    24       2.719776       2.719776       2.719776    1[6-(6,7)]
    25       2.140653       2.140653       2.140653    1[6-(6,6)]
    26       1.926241       1.926241       1.926241    1[6-(6,6,7)]
    27       1.691859       1.691859       1.691859    1[6-(6,6,6)]
    28       3.762408       3.762408       3.762408    1[6-(1,1,6)]
    29       3.139141       3.139141       3.139141    1[6-(1,1,6)]
    30       2.269931       2.269931       2.269931    1[6-(1,1,6)]
    31       4.180722       4.180722       4.180722    1[6-(1,6,7)]
    32       2.657765       2.657765       2.657765    1[6-(1,6,7)]
    33       3.225326       3.225326       3.225326    1[6-(1,1,6)]
    34       3.541689       3.541689       3.541689    1[6-(1,1,6)]
    35       4.389879       4.389879       4.389879    1[6-(1,1,6)]
    36       5.708934       5.708934       5.708934    1[6-(6,6)]
    37       0.592051       0.592051       0.592051    1[7-(6,6,30)]
    38       2.655242       2.655242       2.655242    1[6-(6,7)]
    39       9.726639       9.726639       9.726639    1[6-(6,7)]
    40       9.147516       9.147516       9.147516    1[6-(6,6)]
    41       8.933104       8.933104       8.933104    1[6-(6,6,7)]
    42       8.698722       8.698722       8.698722    1[6-(6,6,6)]
    43       0.258871       0.258871       0.258871    1[6-(1,1,6)]
    44      10.146004      10.146004      10.146004    1[6-(1,1,6)]
    45       9.276794       9.276794       9.276794    1[6-(1,1,6)]
    46       0.677185       0.677185       0.677185    1[6-(1,6,7)]
    47       9.664628       9.664628       9.664628    1[6-(1,6,7)]
    48       10.23219       10.23219       10.23219    1[6-(1,1,6)]
    49       0.038153       0.038153       0.038153    1[6-(1,1,6)]
    50       0.886342       0.886342       0.886342    1[6-(1,1,6)]
    51       2.205397       2.205397       2.205397    1[6-(6,6)]
    52       2.343819       2.343819       2.343819    1[7-(6,6,30)]
    53       4.407011       4.407011       4.407011    1[6-(6,7)]
    54       0.968008       0.968008       0.968008    1[6-(6,7)]
    55       0.388885       0.388885       0.388885    1[6-(6,6)]
    56       0.174473       0.174473       0.174473    1[6-(6,6,7)]
    57      10.450491      10.450491      10.450491    1[6-(6,6,6)]
    58        2.01064        2.01064        2.01064    1[6-(1,1,6)]
    59       1.387373       1.387373       1.387373    1[6-(1,1,6)]
    60       0.518163       0.518163       0.518163    1[6-(1,1,6)]
    61       2.428953       2.428953       2.428953    1[6-(1,6,7)]
    62       0.905996       0.905996       0.905996    1[6-(1,6,7)]
    63       1.473558       1.473558       1.473558    1[6-(1,1,6)]
    64       1.789921       1.789921       1.789921    1[6-(1,1,6)]
    65        2.63811        2.63811        2.63811    1[6-(1,1,6)]
    66       3.957166       3.957166       3.957166    1[6-(6,6)]
    67       9.350788       9.350788       9.350788    1[7-(6,6,30)]
    68       0.903579       0.903579       0.903579    1[6-(6,7)]
    69       7.974976       7.974976       7.974976    1[6-(6,7)]
    70       7.395853       7.395853       7.395853    1[6-(6,6)]
    71       7.181441       7.181441       7.181441    1[6-(6,6,7)]
    72       6.947059       6.947059       6.947059    1[6-(6,6,6)]
    73       9.017608       9.017608       9.017608    1[6-(1,1,6)]
    74       8.394341       8.394341       8.394341    1[6-(1,1,6)]
    75       7.525131       7.525131       7.525131    1[6-(1,1,6)]
    76       9.435922       9.435922       9.435922    1[6-(1,6,7)]
    77       7.912965       7.912965       7.912965    1[6-(1,6,7)]
    78       8.480526       8.480526       8.480526    1[6-(1,1,6)]
    79       8.796889       8.796889       8.796889    1[6-(1,1,6)]
    80       9.645079       9.645079       9.645079    1[6-(1,1,6)]
    81       0.453734       0.453734       0.453734    1[6-(6,6)]
    82       5.847251       5.847251       5.847251    1[7-(6,6,30)]
    83       7.910442       7.910442       7.910442    1[6-(6,7)]
    84       4.471439       4.471439       4.471439    1[6-(6,7)]
    85       3.892316       3.892316       3.892316    1[6-(6,6)]
    86       3.677904       3.677904       3.677904    1[6-(6,6,7)]
    87       3.443522       3.443522       3.443522    1[6-(6,6,6)]
    88       5.514071       5.514071       5.514071    1[6-(1,1,6)]
    89       4.890804       4.890804       4.890804    1[6-(1,1,6)]
    90       4.021594       4.021594       4.021594    1[6-(1,1,6)]
    91       5.932385       5.932385       5.932385    1[6-(1,6,7)]
    92       4.409428       4.409428       4.409428    1[6-(1,6,7)]
    93        4.97699        4.97699        4.97699    1[6-(1,1,6)]
    94       5.293353       5.293353       5.293353    1[6-(1,1,6)]
    95       6.141542       6.141542       6.141542    1[6-(1,1,6)]
    96       7.460597       7.460597       7.460597    1[6-(6,6)]
    97       8.846604       8.846604       8.846604    6[1-(0),6-(1,6),7-(6,30)]
    98        6.82125        6.82125        6.82125    6[1-(0),6-(1,6),7-(6,30)]
    99       6.473355       6.473355       6.473355    6[1-(0),6-(1,7),6-(6,6)]
   100       5.685075       5.685075       5.685075    6[1-(0),6-(1,6,6),6-(8,8),7-(1,6,30)]
   101       4.465869       4.465869       4.465869    6[6-(1,6,7),8-(30),8-(30)]
   102       6.029816       6.029816       6.029816    6[1-(0),6-(1,1,1),6-(1,1,1),6-(1,6,7)]
   103       6.467049       6.467049       6.467049    6[1-(0),1-(0),1-(0),6-(1,6,6)]
   104        7.35728        7.35728        7.35728    6[6-(1,1,7),6-(1,6),6-(1,6)]
   105       6.991518       6.991518       6.991518    6[1-(0),1-(0),6-(6,6),7-(1,6,30)]
   106       7.017794       7.017794       7.017794    6[1-(0),1-(0),1-(0),6-(1,6,6)]
   107       8.574384       8.574384       8.574384    6[1-(0),6-(1,7),6-(6,6)]
   108       5.343172       5.343172       5.343172    6[1-(0),6-(1,6),7-(6,30)]
   109       3.317818       3.317818       3.317818    6[1-(0),6-(1,6),7-(6,30)]
   110       2.969924       2.969924       2.969924    6[1-(0),6-(1,7),6-(6,6)]
   111       2.181644       2.181644       2.181644    6[1-(0),6-(1,6,6),6-(8,8),7-(1,6,30)]
   112       0.962437       0.962437       0.962437    6[6-(1,6,7),8-(30),8-(30)]
   113       2.526385       2.526385       2.526385    6[1-(0),6-(1,1,1),6-(1,1,1),6-(1,6,7)]
   114       2.963617       2.963617       2.963617    6[1-(0),1-(0),1-(0),6-(1,6,6)]
   115       3.853848       3.853848       3.853848    6[6-(1,1,7),6-(1,6),6-(1,6)]
   116       3.488086       3.488086       3.488086    6[1-(0),1-(0),6-(6,6),7-(1,6,30)]
   117       3.514362       3.514362       3.514362    6[1-(0),1-(0),1-(0),6-(1,6,6)]
   118       5.070953       5.070953       5.070953    6[1-(0),6-(1,7),6-(6,6)]
   119       1.839635       1.839635       1.839635    6[1-(0),6-(1,6),7-(6,30)]
   120      10.324681      10.324681      10.324681    6[1-(0),6-(1,6),7-(6,30)]
   121       9.976787       9.976787       9.976787    6[1-(0),6-(1,7),6-(6,6)]
   122       9.188507       9.188507       9.188507    6[1-(0),6-(1,6,6),6-(8,8),7-(1,6,30)]
   123       7.969301       7.969301       7.969301    6[6-(1,6,7),8-(30),8-(30)]
   124       9.533248       9.533248       9.533248    6[1-(0),6-(1,1,1),6-(1,1,1),6-(1,6,7)]
   125       9.970481       9.970481       9.970481    6[1-(0),1-(0),1-(0),6-(1,6,6)]
   126       0.350312       0.350312       0.350312    6[6-(1,1,7),6-(1,6),6-(1,6)]
   127       -0.01545       -0.01545       -0.01545    6[1-(0),1-(0),6-(6,6),7-(1,6,30)]
   128       0.010826       0.010826       0.010826    6[1-(0),1-(0),1-(0),6-(1,6,6)]
   129       1.567416       1.567416       1.567416    6[1-(0),6-(1,7),6-(6,6)]
   130       3.591404       3.591404       3.591404    6[1-(0),6-(1,6),7-(6,30)]
   131        1.56605        1.56605        1.56605    6[1-(0),6-(1,6),7-(6,30)]
   132       1.218155       1.218155       1.218155    6[1-(0),6-(1,7),6-(6,6)]
   133       0.429875       0.429875       0.429875    6[1-(0),6-(1,6,6),6-(8,8),7-(1,6,30)]
   134       9.721069       9.721069       9.721069    6[6-(1,6,7),8-(30),8-(30)]
   135       0.774616       0.774616       0.774616    6[1-(0),6-(1,1,1),6-(1,1,1),6-(1,6,7)]
   136       1.211849       1.211849       1.211849    6[1-(0),1-(0),1-(0),6-(1,6,6)]
   137        2.10208        2.10208        2.10208    6[6-(1,1,7),6-(1,6),6-(1,6)]
   138       1.736318       1.736318       1.736318    6[1-(0),1-(0),6-(6,6),7-(1,6,30)]
   139       1.762594       1.762594       1.762594    6[1-(0),1-(0),1-(0),6-(1,6,6)]
   140       3.319184       3.319184       3.319184    6[1-(0),6-(1,7),6-(6,6)]
   141       0.087972       0.087972       0.087972    6[1-(0),6-(1,6),7-(6,30)]
   142       8.573018       8.573018       8.573018    6[1-(0),6-(1,6),7-(6,30)]
   143       8.225124       8.225124       8.225124    6[1-(0),6-(1,7),6-(6,6)]
   144       7.436844       7.436844       7.436844    6[1-(0),6-(1,6,6),6-(8,8),7-(1,6,30)]
   145       6.217637       6.217637       6.217637    6[6-(1,6,7),8-(30),8-(30)]
   146       7.781585       7.781585       7.781585    6[1-(0),6-(1,1,1),6-(1,1,1),6-(1,6,7)]
   147       8.218817       8.218817       8.218817    6[1-(0),1-(0),1-(0),6-(1,6,6)]
   148       9.109048       9.109048       9.109048    6[6-(1,1,7),6-(1,6),6-(1,6)]
   149       8.743286       8.743286       8.743286    6[1-(0),1-(0),6-(6,6),7-(1,6,30)]
   150       8.769562       8.769562       8.769562    6[1-(0),1-(0),1-(0),6-(1,6,6)]
   151      10.326153      10.326153      10.326153    6[1-(0),6-(1,7),6-(6,6)]
   152       7.094835       7.094835       7.094835    6[1-(0),6-(1,6),7-(6,30)]
   153       5.069481       5.069481       5.069481    6[1-(0),6-(1,6),7-(6,30)]
   154       4.721587       4.721587       4.721587    6[1-(0),6-(1,7),6-(6,6)]
   155       3.933307       3.933307       3.933307    6[1-(0),6-(1,6,6),6-(8,8),7-(1,6,30)]
   156       2.714101       2.714101       2.714101    6[6-(1,6,7),8-(30),8-(30)]
   157       4.278048       4.278048       4.278048    6[1-(0),6-(1,1,1),6-(1,1,1),6-(1,6,7)]
   158       4.715281       4.715281       4.715281    6[1-(0),1-(0),1-(0),6-(1,6,6)]
   159       5.605512       5.605512       5.605512    6[6-(1,1,7),6-(1,6),6-(1,6)]
   160        5.23975        5.23975        5.23975    6[1-(0),1-(0),6-(6,6),7-(1,6,30)]
   161       5.266026       5.266026       5.266026    6[1-(0),1-(0),1-(0),6-(1,6,6)]
   162       6.822616       6.822616       6.822616    6[1-(0),6-(1,7),6-(6,6)]
   163       7.967934       7.967934       7.967934    7[6-(1,6),6-(1,6),30-(7,8,8,17)]
   164       6.834913       6.834913       6.834913    7[1-(0),6-(1,1,6),6-(1,6,6),30-(7,8,8,17)]
   165       4.464503       4.464503       4.464503    7[6-(1,6),6-(1,6),30-(7,8,8,17)]
   166       3.331481       3.331481       3.331481    7[1-(0),6-(1,1,6),6-(1,6,6),30-(7,8,8,17)]
   167       0.960966       0.960966       0.960966    7[6-(1,6),6-(1,6),30-(7,8,8,17)]
   168      10.338345      10.338345      10.338345    7[1-(0),6-(1,1,6),6-(1,6,6),30-(7,8,8,17)]
   169       2.712734       2.712734       2.712734    7[6-(1,6),6-(1,6),30-(7,8,8,17)]
   170       1.579713       1.579713       1.579713    7[1-(0),6-(1,1,6),6-(1,6,6),30-(7,8,8,17)]
   171       9.719703       9.719703       9.719703    7[6-(1,6),6-(1,6),30-(7,8,8,17)]
   172       8.586681       8.586681       8.586681    7[1-(0),6-(1,1,6),6-(1,6,6),30-(7,8,8,17)]
   173       6.216166       6.216166       6.216166    7[6-(1,6),6-(1,6),30-(7,8,8,17)]
   174       5.083145       5.083145       5.083145    7[1-(0),6-(1,1,6),6-(1,6,6),30-(7,8,8,17)]
   175       6.724554       6.724554       6.724554    17[30-(7,7,8,8)]
   176       3.221122       3.221122       3.221122    17[30-(7,7,8,8)]
   177      10.227986      10.227986      10.227986    17[30-(7,7,8,8)]
   178       1.469354       1.469354       1.469354    17[30-(7,7,8,8)]
   179       8.476322       8.476322       8.476322    17[30-(7,7,8,8)]
   180       4.972786       4.972786       4.972786    17[30-(7,7,8,8)]
   181       3.441105       3.441105       3.441105    8[6-(6,8),30-(7,7,8,17)]
   182       4.570973       4.570973       4.570973    8[6-(6,8),30-(7,7,8,17)]
   183      10.448073      10.448073      10.448073    8[6-(6,8),30-(7,7,8,17)]
   184       1.067541       1.067541       1.067541    8[6-(6,8),30-(7,7,8,17)]
   185       6.944537       6.944537       6.944537    8[6-(6,8),30-(7,7,8,17)]
   186       8.074405       8.074405       8.074405    8[6-(6,8),30-(7,7,8,17)]
   187       8.696305       8.696305       8.696305    8[6-(6,8),30-(7,7,8,17)]
   188       9.826173       9.826173       9.826173    8[6-(6,8),30-(7,7,8,17)]
   189       5.192873       5.192873       5.192873    8[6-(6,8),30-(7,7,8,17)]
   190       6.322741       6.322741       6.322741    8[6-(6,8),30-(7,7,8,17)]
   191       1.689337       1.689337       1.689337    8[6-(6,8),30-(7,7,8,17)]
   192       2.819205       2.819205       2.819205    8[6-(6,8),30-(7,7,8,17)]
