# Supplementary material for: A collection of forcefield precursors for metal–organic frameworks
Source: RSC Adv. 2019 Nov 13;9(63):36492–507. doi: 10.1039/c9ra07327b (PMC9075174; doi:10.1039/c9ra07327b)
Supplement: RA-009-C9RA07327B-s1040 [file RA-009-C9RA07327B-s1040.txt]

IBIDAA_clean

10.503100    0.000000    0.000000
0.000000    17.859000    0.000000
0.000000    -8.929500    15.466348

     1       5.876379       5.876379       5.876379    30[7-(1,6,6),7-(6,6),8-(6),8-(6),35-(0)]
     2       2.375381       2.375381       2.375381    30[7-(1,6,6),7-(6,6),8-(6),8-(6),35-(0)]
     3       9.377378       9.377378       9.377378    30[7-(1,6,6),7-(6,6),8-(6),8-(6),35-(0)]
     4       0.624829       0.624829       0.624829    30[7-(1,6,6),7-(6,6),8-(6),8-(6),35-(0)]
     5       7.626931       7.626931       7.626931    30[7-(1,6,6),7-(6,6),8-(6),8-(6),35-(0)]
     6       4.125828       4.125828       4.125828    30[7-(1,6,6),7-(6,6),8-(6),8-(6),35-(0)]
     7       7.055983       7.055983       7.055983    1[6-(1,1,6)]
     8       5.854428       5.854428       5.854428    1[6-(1,1,6)]
     9       6.329168       6.329168       6.329168    1[6-(1,1,6)]
    10       4.411302       4.411302       4.411302    1[6-(6,6,6)]
    11       5.790359       5.790359       5.790359    1[6-(1,1,6)]
    12       5.060394       5.060394       5.060394    1[6-(1,1,6)]
    13       6.550783       6.550783       6.550783    1[6-(1,1,6)]
    14       4.638169       4.638169       4.638169    1[6-(6,6,7)]
    15       6.966706       6.966706       6.966706    1[6-(1,6,7)]
    16       5.442706       5.442706       5.442706    1[6-(1,6,7)]
    17       8.425587       8.425587       8.425587    1[6-(6,6)]
    18       4.936457       4.936457       4.936457    1[6-(6,6)]
    19       5.486819       5.486819       5.486819    1[6-(6,7)]
    20       8.882472       8.882472       8.882472    1[6-(6,7)]
    21       6.845921       6.845921       6.845921    1[7-(6,6,30)]
    22       3.554984       3.554984       3.554984    1[6-(1,1,6)]
    23        2.35343        2.35343        2.35343    1[6-(1,1,6)]
    24        2.82817        2.82817        2.82817    1[6-(1,1,6)]
    25       0.910304       0.910304       0.910304    1[6-(6,6,6)]
    26       2.289361       2.289361       2.289361    1[6-(1,1,6)]
    27       1.559395       1.559395       1.559395    1[6-(1,1,6)]
    28       3.049785       3.049785       3.049785    1[6-(1,1,6)]
    29       1.137171       1.137171       1.137171    1[6-(6,6,7)]
    30       3.465708       3.465708       3.465708    1[6-(1,6,7)]
    31       1.941708       1.941708       1.941708    1[6-(1,6,7)]
    32       4.924588       4.924588       4.924588    1[6-(6,6)]
    33       1.435459       1.435459       1.435459    1[6-(6,6)]
    34       1.985821       1.985821       1.985821    1[6-(6,7)]
    35       5.381473       5.381473       5.381473    1[6-(6,7)]
    36       3.344922       3.344922       3.344922    1[7-(6,6,30)]
    37       0.053881       0.053881       0.053881    1[6-(1,1,6)]
    38       9.355426       9.355426       9.355426    1[6-(1,1,6)]
    39       9.830166       9.830166       9.830166    1[6-(1,1,6)]
    40         7.9123         7.9123         7.9123    1[6-(6,6,6)]
    41       9.291357       9.291357       9.291357    1[6-(1,1,6)]
    42       8.561392       8.561392       8.561392    1[6-(1,1,6)]
    43      10.051782      10.051782      10.051782    1[6-(1,1,6)]
    44       8.139167       8.139167       8.139167    1[6-(6,6,7)]
    45      -0.035395      -0.035395      -0.035395    1[6-(1,6,7)]
    46       8.943705       8.943705       8.943705    1[6-(1,6,7)]
    47       1.423485       1.423485       1.423485    1[6-(6,6)]
    48       8.437455       8.437455       8.437455    1[6-(6,6)]
    49       8.987818       8.987818       8.987818    1[6-(6,7)]
    50        1.88037        1.88037        1.88037    1[6-(6,7)]
    51      10.346919      10.346919      10.346919    1[7-(6,6,30)]
    52       1.804433       1.804433       1.804433    1[6-(1,1,6)]
    53       0.602878       0.602878       0.602878    1[6-(1,1,6)]
    54       1.077618       1.077618       1.077618    1[6-(1,1,6)]
    55       9.662852       9.662852       9.662852    1[6-(6,6,6)]
    56       0.538809       0.538809       0.538809    1[6-(1,1,6)]
    57      10.311944      10.311944      10.311944    1[6-(1,1,6)]
    58       1.299233       1.299233       1.299233    1[6-(1,1,6)]
    59       9.889719       9.889719       9.889719    1[6-(6,6,7)]
    60       1.715156       1.715156       1.715156    1[6-(1,6,7)]
    61       0.191156       0.191156       0.191156    1[6-(1,6,7)]
    62       3.174037       3.174037       3.174037    1[6-(6,6)]
    63      10.188007      10.188007      10.188007    1[6-(6,6)]
    64       0.235269       0.235269       0.235269    1[6-(6,7)]
    65       3.630922       3.630922       3.630922    1[6-(6,7)]
    66       1.594371       1.594371       1.594371    1[7-(6,6,30)]
    67       8.806534       8.806534       8.806534    1[6-(1,1,6)]
    68        7.60498        7.60498        7.60498    1[6-(1,1,6)]
    69        8.07972        8.07972        8.07972    1[6-(1,1,6)]
    70       6.161854       6.161854       6.161854    1[6-(6,6,6)]
    71       7.540911       7.540911       7.540911    1[6-(1,1,6)]
    72       6.810945       6.810945       6.810945    1[6-(1,1,6)]
    73       8.301335       8.301335       8.301335    1[6-(1,1,6)]
    74       6.388721       6.388721       6.388721    1[6-(6,6,7)]
    75       8.717258       8.717258       8.717258    1[6-(1,6,7)]
    76       7.193258       7.193258       7.193258    1[6-(1,6,7)]
    77      10.176138      10.176138      10.176138    1[6-(6,6)]
    78       6.687009       6.687009       6.687009    1[6-(6,6)]
    79       7.237371       7.237371       7.237371    1[6-(6,7)]
    80       0.129923       0.129923       0.129923    1[6-(6,7)]
    81       8.596472       8.596472       8.596472    1[7-(6,6,30)]
    82       5.305431       5.305431       5.305431    1[6-(1,1,6)]
    83       4.103876       4.103876       4.103876    1[6-(1,1,6)]
    84       4.578616       4.578616       4.578616    1[6-(1,1,6)]
    85        2.66075        2.66075        2.66075    1[6-(6,6,6)]
    86       4.039807       4.039807       4.039807    1[6-(1,1,6)]
    87       3.309842       3.309842       3.309842    1[6-(1,1,6)]
    88       4.800232       4.800232       4.800232    1[6-(1,1,6)]
    89       2.887617       2.887617       2.887617    1[6-(6,6,7)]
    90       5.216155       5.216155       5.216155    1[6-(1,6,7)]
    91       3.692155       3.692155       3.692155    1[6-(1,6,7)]
    92       6.675035       6.675035       6.675035    1[6-(6,6)]
    93       3.185905       3.185905       3.185905    1[6-(6,6)]
    94       3.736268       3.736268       3.736268    1[6-(6,7)]
    95        7.13192        7.13192        7.13192    1[6-(6,7)]
    96       5.095369       5.095369       5.095369    1[7-(6,6,30)]
    97       6.210483       6.210483       6.210483    6[1-(0),1-(0),1-(0),6-(1,6,6)]
    98       5.244198       5.244198       5.244198    6[1-(0),6-(1,1,1),6-(1,1,1),6-(1,6,7)]
    99       5.701083       5.701083       5.701083    6[1-(0),1-(0),1-(0),6-(1,6,6)]
   100       4.899696       4.899696       4.899696    6[1-(0),6-(1,6,6),6-(8,8),7-(1,6,30)]
   101       6.262999       6.262999       6.262999    6[1-(0),1-(0),6-(6,6),7-(1,6,30)]
   102         6.6075         6.6075         6.6075    6[6-(1,1,7),6-(1,6),6-(1,6)]
   103       7.799602       7.799602       7.799602    6[1-(0),6-(1,7),6-(6,6)]
   104       5.737844       5.737844       5.737844    6[1-(0),6-(1,7),6-(6,6)]
   105       6.071842       6.071842       6.071842    6[1-(0),6-(1,6),7-(6,30)]
   106       8.076884       8.076884       8.076884    6[1-(0),6-(1,6),7-(6,30)]
   107       3.712846       3.712846       3.712846    6[6-(1,6,7),8-(30),8-(30)]
   108       2.709485       2.709485       2.709485    6[1-(0),1-(0),1-(0),6-(1,6,6)]
   109         1.7432         1.7432         1.7432    6[1-(0),6-(1,1,1),6-(1,1,1),6-(1,6,7)]
   110       2.200084       2.200084       2.200084    6[1-(0),1-(0),1-(0),6-(1,6,6)]
   111       1.398698       1.398698       1.398698    6[1-(0),6-(1,6,6),6-(8,8),7-(1,6,30)]
   112          2.762          2.762          2.762    6[1-(0),1-(0),6-(6,6),7-(1,6,30)]
   113       3.106502       3.106502       3.106502    6[6-(1,1,7),6-(1,6),6-(1,6)]
   114       4.298604       4.298604       4.298604    6[1-(0),6-(1,7),6-(6,6)]
   115       2.236845       2.236845       2.236845    6[1-(0),6-(1,7),6-(6,6)]
   116       2.570844       2.570844       2.570844    6[1-(0),6-(1,6),7-(6,30)]
   117       4.575886       4.575886       4.575886    6[1-(0),6-(1,6),7-(6,30)]
   118       0.211848       0.211848       0.211848    6[6-(1,6,7),8-(30),8-(30)]
   119       9.711481       9.711481       9.711481    6[1-(0),1-(0),1-(0),6-(1,6,6)]
   120       8.745196       8.745196       8.745196    6[1-(0),6-(1,1,1),6-(1,1,1),6-(1,6,7)]
   121       9.202081       9.202081       9.202081    6[1-(0),1-(0),1-(0),6-(1,6,6)]
   122       8.400694       8.400694       8.400694    6[1-(0),6-(1,6,6),6-(8,8),7-(1,6,30)]
   123       9.763997       9.763997       9.763997    6[1-(0),1-(0),6-(6,6),7-(1,6,30)]
   124      10.108499      10.108499      10.108499    6[6-(1,1,7),6-(1,6),6-(1,6)]
   125         0.7975         0.7975         0.7975    6[1-(0),6-(1,7),6-(6,6)]
   126       9.238842       9.238842       9.238842    6[1-(0),6-(1,7),6-(6,6)]
   127        9.57284        9.57284        9.57284    6[1-(0),6-(1,6),7-(6,30)]
   128       1.074782       1.074782       1.074782    6[1-(0),6-(1,6),7-(6,30)]
   129       7.213844       7.213844       7.213844    6[6-(1,6,7),8-(30),8-(30)]
   130       0.958933       0.958933       0.958933    6[1-(0),1-(0),1-(0),6-(1,6,6)]
   131      -0.007352      -0.007352      -0.007352    6[1-(0),6-(1,1,1),6-(1,1,1),6-(1,6,7)]
   132       0.449533       0.449533       0.449533    6[1-(0),1-(0),1-(0),6-(1,6,6)]
   133      10.151246      10.151246      10.151246    6[1-(0),6-(1,6,6),6-(8,8),7-(1,6,30)]
   134       1.011449       1.011449       1.011449    6[1-(0),1-(0),6-(6,6),7-(1,6,30)]
   135        1.35595        1.35595        1.35595    6[6-(1,1,7),6-(1,6),6-(1,6)]
   136       2.548052       2.548052       2.548052    6[1-(0),6-(1,7),6-(6,6)]
   137       0.486294       0.486294       0.486294    6[1-(0),6-(1,7),6-(6,6)]
   138       0.820292       0.820292       0.820292    6[1-(0),6-(1,6),7-(6,30)]
   139       2.825334       2.825334       2.825334    6[1-(0),6-(1,6),7-(6,30)]
   140       8.964396       8.964396       8.964396    6[6-(1,6,7),8-(30),8-(30)]
   141       7.961035       7.961035       7.961035    6[1-(0),1-(0),1-(0),6-(1,6,6)]
   142        6.99475        6.99475        6.99475    6[1-(0),6-(1,1,1),6-(1,1,1),6-(1,6,7)]
   143       7.451634       7.451634       7.451634    6[1-(0),1-(0),1-(0),6-(1,6,6)]
   144       6.650248       6.650248       6.650248    6[1-(0),6-(1,6,6),6-(8,8),7-(1,6,30)]
   145        8.01355        8.01355        8.01355    6[1-(0),1-(0),6-(6,6),7-(1,6,30)]
   146       8.358052       8.358052       8.358052    6[6-(1,1,7),6-(1,6),6-(1,6)]
   147       9.550154       9.550154       9.550154    6[1-(0),6-(1,7),6-(6,6)]
   148       7.488395       7.488395       7.488395    6[1-(0),6-(1,7),6-(6,6)]
   149       7.822394       7.822394       7.822394    6[1-(0),6-(1,6),7-(6,30)]
   150       9.827436       9.827436       9.827436    6[1-(0),6-(1,6),7-(6,30)]
   151       5.463398       5.463398       5.463398    6[6-(1,6,7),8-(30),8-(30)]
   152       4.459931       4.459931       4.459931    6[1-(0),1-(0),1-(0),6-(1,6,6)]
   153       3.493646       3.493646       3.493646    6[1-(0),6-(1,1,1),6-(1,1,1),6-(1,6,7)]
   154       3.950531       3.950531       3.950531    6[1-(0),1-(0),1-(0),6-(1,6,6)]
   155       3.149144       3.149144       3.149144    6[1-(0),6-(1,6,6),6-(8,8),7-(1,6,30)]
   156       4.512447       4.512447       4.512447    6[1-(0),1-(0),6-(6,6),7-(1,6,30)]
   157       4.856949       4.856949       4.856949    6[6-(1,1,7),6-(1,6),6-(1,6)]
   158        6.04905        6.04905        6.04905    6[1-(0),6-(1,7),6-(6,6)]
   159       3.987292       3.987292       3.987292    6[1-(0),6-(1,7),6-(6,6)]
   160        4.32129        4.32129        4.32129    6[1-(0),6-(1,6),7-(6,30)]
   161       6.326332       6.326332       6.326332    6[1-(0),6-(1,6),7-(6,30)]
   162       1.962294       1.962294       1.962294    6[6-(1,6,7),8-(30),8-(30)]
   163       5.986662       5.986662       5.986662    35[30-(7,7,8,8)]
   164       2.485664       2.485664       2.485664    35[30-(7,7,8,8)]
   165        9.48766        9.48766        9.48766    35[30-(7,7,8,8)]
   166       0.735112       0.735112       0.735112    35[30-(7,7,8,8)]
   167       7.737214       7.737214       7.737214    35[30-(7,7,8,8)]
   168        4.23611        4.23611        4.23611    35[30-(7,7,8,8)]
   169       6.090748       6.090748       6.090748    7[1-(0),6-(1,1,6),6-(1,6,6),30-(7,8,8,35)]
   170       7.214579       7.214579       7.214579    7[6-(1,6),6-(1,6),30-(7,8,8,35)]
   171       2.589749       2.589749       2.589749    7[1-(0),6-(1,1,6),6-(1,6,6),30-(7,8,8,35)]
   172       3.713581       3.713581       3.713581    7[6-(1,6),6-(1,6),30-(7,8,8,35)]
   173       9.591746       9.591746       9.591746    7[1-(0),6-(1,1,6),6-(1,6,6),30-(7,8,8,35)]
   174       0.212478       0.212478       0.212478    7[6-(1,6),6-(1,6),30-(7,8,8,35)]
   175       0.839198       0.839198       0.839198    7[1-(0),6-(1,1,6),6-(1,6,6),30-(7,8,8,35)]
   176       1.963029       1.963029       1.963029    7[6-(1,6),6-(1,6),30-(7,8,8,35)]
   177       7.841299       7.841299       7.841299    7[1-(0),6-(1,1,6),6-(1,6,6),30-(7,8,8,35)]
   178       8.965131       8.965131       8.965131    7[6-(1,6),6-(1,6),30-(7,8,8,35)]
   179       4.340196       4.340196       4.340196    7[1-(0),6-(1,1,6),6-(1,6,6),30-(7,8,8,35)]
   180       5.464028       5.464028       5.464028    7[6-(1,6),6-(1,6),30-(7,8,8,35)]
   181        2.67724        2.67724        2.67724    8[6-(6,8),30-(7,7,8,35)]
   182       3.823128       3.823128       3.823128    8[6-(6,8),30-(7,7,8,35)]
   183       9.679342       9.679342       9.679342    8[6-(6,8),30-(7,7,8,35)]
   184        0.32213        0.32213        0.32213    8[6-(6,8),30-(7,7,8,35)]
   185       6.178239       6.178239       6.178239    8[6-(6,8),30-(7,7,8,35)]
   186       7.324127       7.324127       7.324127    8[6-(6,8),30-(7,7,8,35)]
   187        7.92879        7.92879        7.92879    8[6-(6,8),30-(7,7,8,35)]
   188       9.074678       9.074678       9.074678    8[6-(6,8),30-(7,7,8,35)]
   189       4.427792       4.427792       4.427792    8[6-(6,8),30-(7,7,8,35)]
   190        5.57368        5.57368        5.57368    8[6-(6,8),30-(7,7,8,35)]
   191       0.926689       0.926689       0.926689    8[6-(6,8),30-(7,7,8,35)]
   192       2.072577       2.072577       2.072577    8[6-(6,8),30-(7,7,8,35)]
