# Supplementary material for: A collection of forcefield precursors for metal–organic frameworks
Source: RSC Adv. 2019 Nov 13;9(63):36492–507. doi: 10.1039/c9ra07327b (PMC9075174; doi:10.1039/c9ra07327b)
Supplement: RA-009-C9RA07327B-s1041 [file RA-009-C9RA07327B-s1041.txt]

IBITUK_clean

12.108000    0.000000    0.000000
2.288666    12.913761    0.000000
5.329982    3.276059    13.114101

     1        4.71988        4.71988        4.71988    29[7-(6,6),7-(6,6),8-(6),8-(6)]
     2      15.006768      15.006768      15.006768    29[7-(6,6),7-(6,6),8-(6),8-(6)]
     3          6.054          6.054          6.054    29[7-(6,6),7-(6,6),8-(1),8-(1)]
     4      10.504566      10.504566      10.504566    1[8-(29)]
     5       8.671475       8.671475       8.671475    1[6-(7,7)]
     6      13.108971      13.108971      13.108971    1[8-(6)]
     7       8.221793       8.221793       8.221793    1[6-(6,6)]
     8       7.477602       7.477602       7.477602    1[6-(6,6)]
     9      13.685892      13.685892      13.685892    1[6-(7,7)]
    10       4.043076       4.043076       4.043076    1[6-(7,7)]
    11       5.533441       5.533441       5.533441    1[6-(7,7)]
    12       7.797659       7.797659       7.797659    1[6-(7,7)]
    13      11.640759      11.640759      11.640759    1[6-(1,6,7)]
    14      11.494361      11.494361      11.494361    1[6-(1,6,7)]
    15      17.028216      17.028216      17.028216    1[6-(1,6,7)]
    16      16.436983      16.436983      16.436983    1[6-(1,6,7)]
    17       9.750274       9.750274       9.750274    1[6-(1,6,7)]
    18      10.105656      10.105656      10.105656    1[6-(1,6,7)]
    19       14.24286       14.24286       14.24286    1[6-(1,1,6)]
    20       9.130686       9.130686       9.130686    1[6-(1,1,6)]
    21      15.545357      15.545357      15.545357    1[6-(1,1,6)]
    22      13.164281      13.164281      13.164281    1[6-(7,7)]
    23      10.636265      10.636265      10.636265    1[6-(1,1,6)]
    24       9.801872       9.801872       9.801872    1[6-(1,1,6)]
    25       11.36304       11.36304       11.36304    1[6-(1,1,6)]
    26      12.203106      12.203106      12.203106    1[6-(1,1,6)]
    27      11.470439      11.470439      11.470439    1[6-(1,1,6)]
    28       0.775731       0.775731       0.775731    1[6-(1,1,6)]
    29       9.222082       9.222082       9.222082    1[8-(29)]
    30      11.055173      11.055173      11.055173    1[6-(7,7)]
    31       6.617677       6.617677       6.617677    1[8-(6)]
    32      11.504855      11.504855      11.504855    1[6-(6,6)]
    33      12.249046      12.249046      12.249046    1[6-(6,6)]
    34       6.040756       6.040756       6.040756    1[6-(7,7)]
    35      15.683572      15.683572      15.683572    1[6-(7,7)]
    36      14.193207      14.193207      14.193207    1[6-(7,7)]
    37      11.928989      11.928989      11.928989    1[6-(7,7)]
    38       8.085889       8.085889       8.085889    1[6-(1,6,7)]
    39       8.232287       8.232287       8.232287    1[6-(1,6,7)]
    40       2.698432       2.698432       2.698432    1[6-(1,6,7)]
    41       3.289665       3.289665       3.289665    1[6-(1,6,7)]
    42       9.976374       9.976374       9.976374    1[6-(1,6,7)]
    43       9.620992       9.620992       9.620992    1[6-(1,6,7)]
    44       5.483788       5.483788       5.483788    1[6-(1,1,6)]
    45      10.595962      10.595962      10.595962    1[6-(1,1,6)]
    46       4.181291       4.181291       4.181291    1[6-(1,1,6)]
    47       6.562367       6.562367       6.562367    1[6-(7,7)]
    48       9.090383       9.090383       9.090383    1[6-(1,1,6)]
    49       9.924776       9.924776       9.924776    1[6-(1,1,6)]
    50       8.363608       8.363608       8.363608    1[6-(1,1,6)]
    51       5.234876       5.234876       5.234876    1[6-(1,1,6)]
    52       8.256209       8.256209       8.256209    1[6-(1,1,6)]
    53      18.950917      18.950917      18.950917    1[6-(1,1,6)]
    54       8.711235       8.711235       8.711235    6[1-(0),7-(6,29),7-(6,7)]
    55        7.51672        7.51672        7.51672    6[6-(6,6),8-(0),8-(0)]
    56      13.576677      13.576677      13.576677    6[6-(1,6),6-(6,6),6-(8,8)]
    57       7.776341       7.776341       7.776341    6[6-(1,6),6-(6,6),6-(8,8)]
    58       8.094704       8.094704       8.094704    6[6-(1,6),6-(6,6),6-(8,8)]
    59       8.418369       8.418369       8.418369    6[1-(0),6-(6,6),6-(6,6)]
    60       7.071178       7.071178       7.071178    6[1-(0),6-(6,6),6-(6,6)]
    61       2.086224       2.086224       2.086224    6[6-(1,6),6-(6,6),6-(8,8)]
    62      13.868966      13.868966      13.868966    6[6-(6,6),8-(0),8-(1)]
    63      14.040423      14.040423      14.040423    6[1-(0),7-(6,29),7-(6,7)]
    64       3.255346       3.255346       3.255346    6[1-(0),7-(6,29),7-(7)]
    65       6.277344       6.277344       6.277344    6[1-(0),7-(6,29),7-(7)]
    66       7.489295       7.489295       7.489295    6[1-(0),7-(6,29),7-(6,7)]
    67       3.121546       3.121546       3.121546    6[6-(6,6),8-(0),8-(29)]
    68       6.749164       6.749164       6.749164    6[6-(6,6),8-(0),8-(29)]
    69      11.874695      11.874695      11.874695    6[1-(0),1-(0),6-(6,6),7-(6,7)]
    70      10.881887      10.881887      10.881887    6[6-(1,1,7),6-(6,6),6-(6,6)]
    71      10.245858      10.245858      10.245858    6[6-(1,1,7),6-(6,6),6-(6,6)]
    72      10.260092      10.260092      10.260092    6[6-(1,1,1),6-(6,6),6-(6,6)]
    73      11.304622      11.304622      11.304622    6[6-(1,1,7),6-(6,6),6-(6,6)]
    74      11.391871      11.391871      11.391871    6[6-(1,1,1),6-(6,6),6-(6,6)]
    75      16.282089      16.282089      16.282089    6[1-(0),1-(0),6-(6,6),7-(6,7)]
    76      10.743839      10.743839      10.743839    6[6-(1,1,1),6-(6,6),6-(6,6)]
    77       9.643292       9.643292       9.643292    6[1-(0),1-(0),6-(6,6),7-(6,7)]
    78      14.896029      14.896029      14.896029    6[1-(0),1-(0),1-(0),6-(6,6)]
    79      13.614693      13.614693      13.614693    6[1-(0),7-(6,29),7-(7)]
    80      10.625557      10.625557      10.625557    6[1-(0),1-(0),1-(0),6-(6,6)]
    81      12.047264      12.047264      12.047264    6[1-(0),1-(0),1-(0),6-(6,6)]
    82       5.685431       5.685431       5.685431    6[1-(0),7-(6,29),7-(6,7)]
    83      12.209928      12.209928      12.209928    6[6-(6,6),8-(0),8-(0)]
    84       6.149971       6.149971       6.149971    6[6-(1,6),6-(6,6),6-(8,8)]
    85      11.950307      11.950307      11.950307    6[6-(1,6),6-(6,6),6-(8,8)]
    86      11.631944      11.631944      11.631944    6[6-(1,6),6-(6,6),6-(8,8)]
    87      11.308279      11.308279      11.308279    6[1-(0),6-(6,6),6-(6,6)]
    88       12.65547       12.65547       12.65547    6[1-(0),6-(6,6),6-(6,6)]
    89      17.640424      17.640424      17.640424    6[6-(1,6),6-(6,6),6-(8,8)]
    90       5.857682       5.857682       5.857682    6[6-(6,6),8-(0),8-(1)]
    91       5.686225       5.686225       5.686225    6[1-(0),7-(6,29),7-(6,7)]
    92      16.471302      16.471302      16.471302    6[1-(0),7-(6,29),7-(7)]
    93      13.449304      13.449304      13.449304    6[1-(0),7-(6,29),7-(7)]
    94      12.237353      12.237353      12.237353    6[1-(0),7-(6,29),7-(6,7)]
    95      16.605102      16.605102      16.605102    6[6-(6,6),8-(0),8-(29)]
    96      12.977484      12.977484      12.977484    6[6-(6,6),8-(0),8-(29)]
    97       7.851953       7.851953       7.851953    6[1-(0),1-(0),6-(6,6),7-(6,7)]
    98       8.844761       8.844761       8.844761    6[6-(1,1,7),6-(6,6),6-(6,6)]
    99        9.48079        9.48079        9.48079    6[6-(1,1,7),6-(6,6),6-(6,6)]
   100       9.466556       9.466556       9.466556    6[6-(1,1,1),6-(6,6),6-(6,6)]
   101       8.422026       8.422026       8.422026    6[6-(1,1,7),6-(6,6),6-(6,6)]
   102       8.334777       8.334777       8.334777    6[6-(1,1,1),6-(6,6),6-(6,6)]
   103       3.444559       3.444559       3.444559    6[1-(0),1-(0),6-(6,6),7-(6,7)]
   104       8.982809       8.982809       8.982809    6[6-(1,1,1),6-(6,6),6-(6,6)]
   105      10.083356      10.083356      10.083356    6[1-(0),1-(0),6-(6,6),7-(6,7)]
   106       4.830619       4.830619       4.830619    6[1-(0),1-(0),1-(0),6-(6,6)]
   107       6.111955       6.111955       6.111955    6[1-(0),7-(6,29),7-(7)]
   108       9.101091       9.101091       9.101091    6[1-(0),1-(0),1-(0),6-(6,6)]
   109       7.679384       7.679384       7.679384    6[1-(0),1-(0),1-(0),6-(6,6)]
   110       6.247338       6.247338       6.247338    7[6-(1,7),6-(1,7),29-(7,8,8)]
   111       3.225017       3.225017       3.225017    7[6-(1,7),6-(1,7),29-(7,8,8)]
   112      13.110957      13.110957      13.110957    7[6-(1,7),6-(1,7),29-(7,8,8)]
   113      13.337252      13.337252      13.337252    7[6-(1,1,6),6-(1,7),7-(6)]
   114      15.042498      15.042498      15.042498    7[6-(1,1,6),6-(1,7),7-(6)]
   115       8.223149       8.223149       8.223149    7[6-(1,1,6),6-(1,7),7-(6)]
   116       7.453961       7.453961       7.453961    7[6-(1,7),7-(6,6)]
   117       2.074652       2.074652       2.074652    7[6-(1,7),7-(6,6)]
   118      14.785211      14.785211      14.785211    7[6-(1,7),7-(6,6)]
   119       13.47931       13.47931       13.47931    7[6-(1,7),6-(1,7),29-(7,8,8)]
   120      16.501631      16.501631      16.501631    7[6-(1,7),6-(1,7),29-(7,8,8)]
   121       6.615691       6.615691       6.615691    7[6-(1,7),6-(1,7),29-(7,8,8)]
   122       6.389396       6.389396       6.389396    7[6-(1,1,6),6-(1,7),7-(6)]
   123        4.68415        4.68415        4.68415    7[6-(1,1,6),6-(1,7),7-(6)]
   124      11.503499      11.503499      11.503499    7[6-(1,1,6),6-(1,7),7-(6)]
   125      12.272687      12.272687      12.272687    7[6-(1,7),7-(6,6)]
   126      17.651996      17.651996      17.651996    7[6-(1,7),7-(6,6)]
   127       4.941437       4.941437       4.941437    7[6-(1,7),7-(6,6)]
   128       3.582226       3.582226       3.582226    8[6-(6,8),29-(7,7,8)]
   129      10.412213      10.412213      10.412213    8[1-(0),29-(7,7,8)]
   130       5.917362       5.917362       5.917362    8[6-(6,8),29-(7,7,8)]
   131        7.87027        7.87027        7.87027    8[6-(6,8)]
   132      13.354918      13.354918      13.354918    8[1-(0),6-(6,8)]
   133       6.747219       6.747219       6.747219    8[6-(6,8)]
   134       9.041123       9.041123       9.041123    8[6-(6,8)]
   135      14.548903      14.548903      14.548903    8[6-(6,8)]
   136       3.457143       3.457143       3.457143    8[6-(6,8)]
   137      16.144422      16.144422      16.144422    8[6-(6,8),29-(7,7,8)]
   138       9.314435       9.314435       9.314435    8[1-(0),29-(7,7,8)]
   139      13.809286      13.809286      13.809286    8[6-(6,8),29-(7,7,8)]
   140      11.856378      11.856378      11.856378    8[6-(6,8)]
   141        6.37173        6.37173        6.37173    8[1-(0),6-(6,8)]
   142      12.979429      12.979429      12.979429    8[6-(6,8)]
   143      10.685525      10.685525      10.685525    8[6-(6,8)]
   144       5.177745       5.177745       5.177745    8[6-(6,8)]
   145      16.269505      16.269505      16.269505    8[6-(6,8)]
