# Supplementary material for: A collection of forcefield precursors for metal–organic frameworks
Source: RSC Adv. 2019 Nov 13;9(63):36492–507. doi: 10.1039/c9ra07327b (PMC9075174; doi:10.1039/c9ra07327b)
Supplement: RA-009-C9RA07327B-s1042 [file RA-009-C9RA07327B-s1042.txt]

IBIYOI_ion_b

22.494000    0.000000    0.000000
-4.854947    21.963823    0.000000
-8.819525    -10.981910    17.538349

     1      -2.441814      -2.441814      -2.441814    53[29-(7,16,16)]
     2       7.323198       7.323198       7.323198    53[29-(7,16,16)]
     3       5.754855       5.754855       5.754855    53[29-(7,16,16)]
     4      12.680733      12.680733      12.680733    53[29-(7,16,16)]
     5      -1.934966      -1.934966      -1.934966    53[29-(7,16,16)]
     6        0.46338        0.46338        0.46338    53[29-(7,16,16)]
     7      13.449336      13.449336      13.449336    53[29-(7,16,16)]
     8       -1.26609       -1.26609       -1.26609    53[29-(7,16,16)]
     9      11.006635      11.006635      11.006635    53[29-(7,16,16)]
    10       1.265083       1.265083       1.265083    53[29-(7,16,16)]
    11       3.154877       3.154877       3.154877    53[29-(7,16,16)]
    12      -4.068063      -4.068063      -4.068063    53[29-(7,16,16)]
    13      10.320778      10.320778      10.320778    53[29-(7,16,16)]
    14       8.212209       8.212209       8.212209    53[29-(7,16,16)]
    15      -4.902998      -4.902998      -4.902998    53[29-(7,16,16)]
    16       9.750049       9.750049       9.750049    53[29-(7,16,16)]
    17      -0.702512      -0.702512      -0.702512    29[7-(6,6),16-(29),16-(29,74),53-(0)]
    18      -1.506438      -1.506438      -1.506438    29[7-(6,6),16-(29),16-(29,74),53-(0)]
    19       8.224474       8.224474       8.224474    29[7-(6,6),16-(29),16-(29,74),53-(0)]
    20      12.214253      12.214253      12.214253    29[7-(6,6),16-(29),16-(29,74),53-(0)]
    21      -5.652438      -5.652438      -5.652438    29[7-(6,6),16-(29),16-(29,74),53-(0)]
    22      -1.800164      -1.800164      -1.800164    29[7-(6,6),16-(29),16-(29,74),53-(0)]
    23      11.976634      11.976634      11.976634    29[7-(6,6),16-(29),16-(29,74),53-(0)]
    24      12.775614      12.775614      12.775614    29[7-(6,6),16-(29),16-(29,74),53-(0)]
    25       9.524844       9.524844       9.524844    29[7-(6,6),16-(29),16-(29,74),53-(0)]
    26      10.385929      10.385929      10.385929    29[7-(6,6),16-(29),16-(29,74),53-(0)]
    27        0.68467        0.68467        0.68467    29[7-(6,6),16-(29),16-(29,74),53-(0)]
    28      -3.263092      -3.263092      -3.263092    29[7-(6,6),16-(29),16-(29,74),53-(0)]
    29      14.672356      14.672356      14.672356    29[7-(6,6),16-(29),16-(29,74),53-(0)]
    30      10.661197      10.661197      10.661197    29[7-(6,6),16-(29),16-(29,74),53-(0)]
    31      -3.164873      -3.164873      -3.164873    29[7-(6,6),16-(29),16-(29,74),53-(0)]
    32       -3.73141       -3.73141       -3.73141    29[7-(6,6),16-(29),16-(29,74),53-(0)]
    33      14.380347      14.380347      14.380347    29[7-(6,6),7-(6,6),16-(29),16-(29,74)]
    34      14.434278      14.434278      14.434278    29[7-(6,6),7-(6,6),16-(29),16-(29,74)]
    35       5.205183       5.205183       5.205183    29[7-(6,6),7-(6,6),16-(29),16-(29,74)]
    36        1.10464        1.10464        1.10464    29[7-(6,6),7-(6,6),16-(29),16-(29,74)]
    37      -5.735186      -5.735186      -5.735186    29[7-(6,6),7-(6,6),16-(29),16-(29,74)]
    38       -5.66684       -5.66684       -5.66684    29[7-(6,6),7-(6,6),16-(29),16-(29,74)]
    39       3.492844       3.492844       3.492844    29[7-(6,6),7-(6,6),16-(29),16-(29,74)]
    40       7.594511       7.594511       7.594511    29[7-(6,6),7-(6,6),16-(29),16-(29,74)]
    41       12.31332       12.31332       12.31332    29[7-(6,6),7-(6,6),16-(29),16-(29,74)]
    42      16.434612      16.434612      16.434612    29[7-(6,6),7-(6,6),16-(29),16-(29,74)]
    43        3.02468        3.02468        3.02468    29[7-(6,6),7-(6,6),16-(29),16-(29,74)]
    44       3.215879       3.215879       3.215879    29[7-(6,6),7-(6,6),16-(29),16-(29,74)]
    45      -3.662988      -3.662988      -3.662988    29[7-(6,6),7-(6,6),16-(29),16-(29,74)]
    46      -7.789534      -7.789534      -7.789534    29[7-(6,6),7-(6,6),16-(29),16-(29,74)]
    47       5.431548       5.431548       5.431548    29[7-(6,6),7-(6,6),16-(29),16-(29,74)]
    48       5.601019       5.601019       5.601019    29[7-(6,6),7-(6,6),16-(29),16-(29,74)]
    49      14.185804      14.185804      14.185804    16[29-(7,7,16),29-(7,7,16)]
    50      -0.269654      -0.269654      -0.269654    16[29-(7,16,53),29-(7,16,53),74-(16)]
    51      16.062634      16.062634      16.062634    16[29-(7,7,16),29-(7,7,16)]
    52      -3.452968      -3.452968      -3.452968    16[29-(7,16,53),29-(7,16,53),74-(16)]
    53       4.729285       4.729285       4.729285    16[29-(7,7,16),29-(7,7,16)]
    54       8.579478       8.579478       8.579478    16[29-(7,16,53),29-(7,16,53)]
    55       3.013103       3.013103       3.013103    16[29-(7,7,16),29-(7,7,16)]
    56      10.127045      10.127045      10.127045    16[29-(7,16,53),29-(7,16,53)]
    57       3.874141       3.874141       3.874141    16[29-(7,7,16),29-(7,7,16),74-(16)]
    58       0.810882       0.810882       0.810882    16[29-(7,16,53),29-(7,16,53),74-(16)]
    59        1.02274        1.02274        1.02274    16[29-(7,7,16),29-(7,7,16),74-(16)]
    60      -1.629992      -1.629992      -1.629992    16[29-(7,16,53),29-(7,16,53),74-(16)]
    61      15.028143      15.028143      15.028143    16[29-(7,7,16),29-(7,7,16),74-(16)]
    62      11.767505      11.767505      11.767505    16[29-(7,16,53),29-(7,16,53),74-(16)]
    63      12.378965      12.378965      12.378965    16[29-(7,7,16),29-(7,7,16),74-(16)]
    64      -7.720671      -7.720671      -7.720671    16[29-(7,16,53),29-(7,16,53),74-(16)]
    65      -5.077242      -5.077242      -5.077242    16[29-(7,7,16),29-(7,7,16),74-(16)]
    66       9.307246       9.307246       9.307246    16[29-(7,16,53),29-(7,16,53),74-(16)]
    67      -7.721612      -7.721612      -7.721612    16[29-(7,7,16),29-(7,7,16),74-(16)]
    68      12.363658      12.363658      12.363658    16[29-(7,16,53),29-(7,16,53),74-(16)]
    69       3.427792       3.427792       3.427792    16[29-(7,7,16),29-(7,7,16),74-(16)]
    70       0.320972       0.320972       0.320972    16[29-(7,16,53),29-(7,16,53)]
    71       6.259709       6.259709       6.259709    16[29-(7,7,16),29-(7,7,16),74-(16)]
    72       -1.17486       -1.17486       -1.17486    16[29-(7,16,53),29-(7,16,53)]
    73        5.39403        5.39403        5.39403    16[29-(7,7,16),29-(7,7,16)]
    74      12.590145      12.590145      12.590145    16[29-(7,16,53),29-(7,16,53)]
    75       7.138042       7.138042       7.138042    16[29-(7,7,16),29-(7,7,16)]
    76      10.990598      10.990598      10.990598    16[29-(7,16,53),29-(7,16,53)]
    77      -5.914758      -5.914758      -5.914758    16[29-(7,7,16),29-(7,7,16)]
    78      -3.396872      -3.396872      -3.396872    16[29-(7,16,53),29-(7,16,53)]
    79      -4.031712      -4.031712      -4.031712    16[29-(7,7,16),29-(7,7,16)]
    80      -5.243728      -5.243728      -5.243728    16[29-(7,16,53),29-(7,16,53)]
    81      -6.445396      -6.445396      -6.445396    7[6-(1,6),6-(1,6),29-(7,16,16)]
    82      12.308307      12.308307      12.308307    7[6-(1,6),6-(1,6),29-(7,16,16)]
    83       1.081811       1.081811       1.081811    7[6-(1,6),6-(1,6),29-(16,16,53)]
    84      14.505938      14.505938      14.505938    7[6-(1,6),6-(1,6),29-(7,16,16)]
    85      -4.380751      -4.380751      -4.380751    7[6-(1,6),6-(1,6),29-(7,16,16)]
    86      -1.536819      -1.536819      -1.536819    7[6-(1,6),6-(1,6),29-(16,16,53)]
    87       6.889567       6.889567       6.889567    7[6-(1,6),6-(1,6),29-(7,16,16)]
    88       7.894129       7.894129       7.894129    7[6-(1,6),6-(1,6),29-(7,16,16)]
    89       8.445683       8.445683       8.445683    7[6-(1,6),6-(1,6),29-(16,16,53)]
    90       6.010291       6.010291       6.010291    7[6-(1,6),6-(1,6),29-(7,16,16)]
    91       4.874833       4.874833       4.874833    7[6-(1,6),6-(1,6),29-(7,16,16)]
    92      13.568583      13.568583      13.568583    7[6-(1,6),6-(1,6),29-(16,16,53)]
    93       5.329954       5.329954       5.329954    7[6-(1,6),6-(1,6),29-(7,16,16)]
    94       1.581395       1.581395       1.581395    7[6-(1,6),6-(1,6),29-(7,16,16)]
    95        -6.9113        -6.9113        -6.9113    7[6-(1,6),6-(1,6),29-(16,16,53)]
    96      -0.523895      -0.523895      -0.523895    7[6-(1,6),6-(1,6),29-(7,16,16)]
    97       3.141133       3.141133       3.141133    7[6-(1,6),6-(1,6),29-(7,16,16)]
    98      -2.186858      -2.186858      -2.186858    7[6-(1,6),6-(1,6),29-(16,16,53)]
    99      12.725439      12.725439      12.725439    7[6-(1,6),6-(1,6),29-(7,16,16)]
   100      16.552046      16.552046      16.552046    7[6-(1,6),6-(1,6),29-(7,16,16)]
   101      10.107231      10.107231      10.107231    7[6-(1,6),6-(1,6),29-(16,16,53)]
   102      14.579623      14.579623      14.579623    7[6-(1,6),6-(1,6),29-(7,16,16)]
   103      10.670527      10.670527      10.670527    7[6-(1,6),6-(1,6),29-(7,16,16)]
   104      12.995114      12.995114      12.995114    7[6-(1,6),6-(1,6),29-(16,16,53)]
   105      15.096327      15.096327      15.096327    7[6-(1,6),6-(1,6),29-(7,16,16)]
   106       -3.54125       -3.54125       -3.54125    7[6-(1,6),6-(1,6),29-(7,16,16)]
   107       7.655322       7.655322       7.655322    7[6-(1,6),6-(1,6),29-(16,16,53)]
   108      -5.511888      -5.511888      -5.511888    7[6-(1,6),6-(1,6),29-(7,16,16)]
   109      13.059806      13.059806      13.059806    7[6-(1,6),6-(1,6),29-(7,16,16)]
   110      10.623419      10.623419      10.623419    7[6-(1,6),6-(1,6),29-(16,16,53)]
   111       1.854059       1.854059       1.854059    7[6-(1,6),6-(1,6),29-(7,16,16)]
   112       0.687335       0.687335       0.687335    7[6-(1,6),6-(1,6),29-(7,16,16)]
   113       0.405072       0.405072       0.405072    7[6-(1,6),6-(1,6),29-(16,16,53)]
   114       2.861015       2.861015       2.861015    7[6-(1,6),6-(1,6),29-(7,16,16)]
   115       3.964966       3.964966       3.964966    7[6-(1,6),6-(1,6),29-(7,16,16)]
   116      -4.506167      -4.506167      -4.506167    7[6-(1,6),6-(1,6),29-(16,16,53)]
   117       3.550401       3.550401       3.550401    7[6-(1,6),6-(1,6),29-(7,16,16)]
   118       7.255404       7.255404       7.255404    7[6-(1,6),6-(1,6),29-(7,16,16)]
   119      16.031275      16.031275      16.031275    7[6-(1,6),6-(1,6),29-(16,16,53)]
   120       9.275339       9.275339       9.275339    7[6-(1,6),6-(1,6),29-(7,16,16)]
   121        5.44972        5.44972        5.44972    7[6-(1,6),6-(1,6),29-(7,16,16)]
   122      10.860198      10.860198      10.860198    7[6-(1,6),6-(1,6),29-(16,16,53)]
   123      -4.083472      -4.083472      -4.083472    7[6-(1,6),6-(1,6),29-(7,16,16)]
   124      -7.802966      -7.802966      -7.802966    7[6-(1,6),6-(1,6),29-(7,16,16)]
   125      -1.359312      -1.359312      -1.359312    7[6-(1,6),6-(1,6),29-(16,16,53)]
   126      -5.605683      -5.605683      -5.605683    7[6-(1,6),6-(1,6),29-(7,16,16)]
   127      -1.985942      -1.985942      -1.985942    7[6-(1,6),6-(1,6),29-(7,16,16)]
   128      -4.003336      -4.003336      -4.003336    7[6-(1,6),6-(1,6),29-(16,16,53)]
   129      -6.308467      -6.308467      -6.308467    6[1-(0),6-(1,6),7-(6,29)]
   130      -5.153343      -5.153343      -5.153343    6[1-(0),6-(1,7),6-(6,6)]
   131      -4.099445      -4.099445      -4.099445    6[6-(1,6),6-(1,6),6-(6,6)]
   132      -4.272524      -4.272524      -4.272524    6[1-(0),6-(1,7),6-(6,6)]
   133      -5.455764      -5.455764      -5.455764    6[1-(0),6-(1,6),7-(6,29)]
   134      13.182025      13.182025      13.182025    6[1-(0),6-(1,6),7-(6,29)]
   135      13.130743      13.130743      13.130743    6[1-(0),6-(1,7),6-(6,6)]
   136      12.185819      12.185819      12.185819    6[6-(1,6),6-(1,6),6-(6,6)]
   137      11.306566      11.306566      11.306566    6[1-(0),6-(1,7),6-(6,6)]
   138       11.36961       11.36961       11.36961    6[1-(0),6-(1,6),7-(6,29)]
   139       2.118322       2.118322       2.118322    6[1-(0),6-(1,6),7-(6,29)]
   140       3.428305       3.428305       3.428305    6[1-(0),6-(1,7),6-(6,6)]
   141       3.667189       3.667189       3.667189    6[6-(1,6),6-(1,6),6-(6,6)]
   142       2.568092       2.568092       2.568092    6[1-(0),6-(1,7),6-(6,6)]
   143       1.277738       1.277738       1.277738    6[1-(0),6-(1,6),7-(6,29)]
   144       5.096072       5.096072       5.096072    6[1-(0),6-(1,6),7-(6,29)]
   145        5.04914        5.04914        5.04914    6[1-(0),6-(1,7),6-(6,6)]
   146       5.588339       5.588339       5.588339    6[6-(1,6),6-(1,6),6-(6,6)]
   147       15.03363       15.03363       15.03363    6[1-(0),6-(1,7),6-(6,6)]
   148      15.075958      15.075958      15.075958    6[1-(0),6-(1,6),7-(6,29)]
   149      -3.580875      -3.580875      -3.580875    6[1-(0),6-(1,6),7-(6,29)]
   150      -2.395116      -2.395116      -2.395116    6[1-(0),6-(1,7),6-(6,6)]
   151      -2.024282      -2.024282      -2.024282    6[6-(1,6),6-(1,6),6-(6,6)]
   152      -2.882564      -2.882564      -2.882564    6[1-(0),6-(1,7),6-(6,6)]
   153      -4.036821      -4.036821      -4.036821    6[1-(0),6-(1,6),7-(6,29)]
   154      -1.503838      -1.503838      -1.503838    6[1-(0),6-(1,6),7-(6,29)]
   155      -1.805697      -1.805697      -1.805697    6[1-(0),6-(1,7),6-(6,6)]
   156      -2.076266      -2.076266      -2.076266    6[6-(1,6),6-(1,6),6-(6,6)]
   157       6.834592       6.834592       6.834592    6[1-(0),6-(1,7),6-(6,6)]
   158       7.096185       7.096185       7.096185    6[1-(0),6-(1,6),7-(6,29)]
   159        7.60619        7.60619        7.60619    6[1-(0),6-(1,6),7-(6,29)]
   160       8.768389       8.768389       8.768389    6[1-(0),6-(1,7),6-(6,6)]
   161        9.20287        9.20287        9.20287    6[6-(1,6),6-(1,6),6-(6,6)]
   162       8.446774       8.446774       8.446774    6[1-(0),6-(1,7),6-(6,6)]
   163       7.299851       7.299851       7.299851    6[1-(0),6-(1,6),7-(6,29)]
   164         8.9352         8.9352         8.9352    6[1-(0),6-(1,6),7-(6,29)]
   165      17.758917      17.758917      17.758917    6[1-(0),6-(1,7),6-(6,6)]
   166      16.667116      16.667116      16.667116    6[6-(1,6),6-(1,6),6-(6,6)]
   167      15.599499      15.599499      15.599499    6[1-(0),6-(1,7),6-(6,6)]
   168      15.653611      15.653611      15.653611    6[1-(0),6-(1,6),7-(6,29)]
   169       9.641867       9.641867       9.641867    6[1-(0),6-(1,6),7-(6,29)]
   170       9.810315       9.810315       9.810315    6[1-(0),6-(1,7),6-(6,6)]
   171       8.759764       8.759764       8.759764    6[6-(1,6),6-(1,6),6-(6,6)]
   172       7.564293       7.564293       7.564293    6[1-(0),6-(1,7),6-(6,6)]
   173        7.42191        7.42191        7.42191    6[1-(0),6-(1,6),7-(6,29)]
   174        4.82632        4.82632        4.82632    6[1-(0),6-(1,6),7-(6,29)]
   175       4.774918       4.774918       4.774918    6[1-(0),6-(1,7),6-(6,6)]
   176       5.954108       5.954108       5.954108    6[6-(1,6),6-(1,6),6-(6,6)]
   177        7.16401        7.16401        7.16401    6[1-(0),6-(1,7),6-(6,6)]
   178       7.170374       7.170374       7.170374    6[1-(0),6-(1,6),7-(6,29)]
   179        5.51466        5.51466        5.51466    6[1-(0),6-(1,6),7-(6,29)]
   180       6.648518       6.648518       6.648518    6[1-(0),6-(1,7),6-(6,6)]
   181       7.162682       7.162682       7.162682    6[6-(1,6),6-(1,6),6-(6,6)]
   182       6.485918       6.485918       6.485918    6[1-(0),6-(1,7),6-(6,6)]
   183        5.33657        5.33657        5.33657    6[1-(0),6-(1,6),7-(6,29)]
   184      13.413963      13.413963      13.413963    6[1-(0),6-(1,6),7-(6,29)]
   185      14.272977      14.272977      14.272977    6[1-(0),6-(1,7),6-(6,6)]
   186      15.340774      15.340774      15.340774    6[6-(1,6),6-(1,6),6-(6,6)]
   187      15.530752      15.530752      15.530752    6[1-(0),6-(1,7),6-(6,6)]
   188      14.618902      14.618902      14.618902    6[1-(0),6-(1,6),7-(6,29)]
   189       6.536599       6.536599       6.536599    6[1-(0),6-(1,6),7-(6,29)]
   190       6.637851       6.637851       6.637851    6[1-(0),6-(1,7),6-(6,6)]
   191       5.494697       5.494697       5.494697    6[6-(1,6),6-(1,6),6-(6,6)]
   192       4.262076       4.262076       4.262076    6[1-(0),6-(1,7),6-(6,6)]
   193       4.200377       4.200377       4.200377    6[1-(0),6-(1,6),7-(6,29)]
   194        1.08627        1.08627        1.08627    6[1-(0),6-(1,6),7-(6,29)]
   195      -0.072617      -0.072617      -0.072617    6[1-(0),6-(1,7),6-(6,6)]
   196      -0.758504      -0.758504      -0.758504    6[6-(1,6),6-(1,6),6-(6,6)]
   197      -0.218347      -0.218347      -0.218347    6[1-(0),6-(1,7),6-(6,6)]
   198       0.955516       0.955516       0.955516    6[1-(0),6-(1,6),7-(6,29)]
   199      -7.261318      -7.261318      -7.261318    6[1-(0),6-(1,6),7-(6,29)]
   200      -8.148368      -8.148368      -8.148368    6[1-(0),6-(1,7),6-(6,6)]
   201      -8.667327      -8.667327      -8.667327    6[6-(1,6),6-(1,6),6-(6,6)]
   202      -3.442051      -3.442051      -3.442051    6[1-(0),6-(1,7),6-(6,6)]
   203      -2.559246      -2.559246      -2.559246    6[1-(0),6-(1,6),7-(6,29)]
   204      -1.171502      -1.171502      -1.171502    6[1-(0),6-(1,6),7-(6,29)]
   205      -2.322691      -2.322691      -2.322691    6[1-(0),6-(1,7),6-(6,6)]
   206      -2.837771      -2.837771      -2.837771    6[6-(1,6),6-(1,6),6-(6,6)]
   207      -2.145751      -2.145751      -2.145751    6[1-(0),6-(1,7),6-(6,6)]
   208      -0.989694      -0.989694      -0.989694    6[1-(0),6-(1,6),7-(6,29)]
   209        2.02471        2.02471        2.02471    6[1-(0),6-(1,6),7-(6,29)]
   210      10.893665      10.893665      10.893665    6[1-(0),6-(1,7),6-(6,6)]
   211      12.109857      12.109857      12.109857    6[6-(1,6),6-(1,6),6-(6,6)]
   212        13.2487        13.2487        13.2487    6[1-(0),6-(1,7),6-(6,6)]
   213       4.330862       4.330862       4.330862    6[1-(0),6-(1,6),7-(6,29)]
   214      -3.380115      -3.380115      -3.380115    6[1-(0),6-(1,6),7-(6,29)]
   215       18.96721       18.96721       18.96721    6[1-(0),6-(1,7),6-(6,6)]
   216      -2.437353      -2.437353      -2.437353    6[6-(1,6),6-(1,6),6-(6,6)]
   217      -1.219322      -1.219322      -1.219322    6[1-(0),6-(1,7),6-(6,6)]
   218      -1.119499      -1.119499      -1.119499    6[1-(0),6-(1,6),7-(6,29)]
   219      12.448455      12.448455      12.448455    6[1-(0),6-(1,6),7-(6,29)]
   220      11.301461      11.301461      11.301461    6[1-(0),6-(1,7),6-(6,6)]
   221      10.421719      10.421719      10.421719    6[6-(1,6),6-(1,6),6-(6,6)]
   222      10.729406      10.729406      10.729406    6[1-(0),6-(1,7),6-(6,6)]
   223      11.881815      11.881815      11.881815    6[1-(0),6-(1,6),7-(6,29)]
   224      15.918119      15.918119      15.918119    6[1-(0),6-(1,6),7-(6,29)]
   225      15.957492      15.957492      15.957492    6[1-(0),6-(1,7),6-(6,6)]
   226      16.641912      16.641912      16.641912    6[6-(1,6),6-(1,6),6-(6,6)]
   227      17.296737      17.296737      17.296737    6[1-(0),6-(1,7),6-(6,6)]
   228      17.245433      17.245433      17.245433    6[1-(0),6-(1,6),7-(6,29)]
   229        9.20138        9.20138        9.20138    6[1-(0),6-(1,6),7-(6,29)]
   230       7.880923       7.880923       7.880923    6[1-(0),6-(1,7),6-(6,6)]
   231       7.499958       7.499958       7.499958    6[6-(1,6),6-(1,6),6-(6,6)]
   232       8.467252       8.467252       8.467252    6[1-(0),6-(1,7),6-(6,6)]
   233       9.762733       9.762733       9.762733    6[1-(0),6-(1,6),7-(6,29)]
   234        6.69206        6.69206        6.69206    6[1-(0),6-(1,6),7-(6,29)]
   235       6.787559       6.787559       6.787559    6[1-(0),6-(1,7),6-(6,6)]
   236       5.911007       5.911007       5.911007    6[6-(1,6),6-(1,6),6-(6,6)]
   237      13.794402      13.794402      13.794402    6[1-(0),6-(1,7),6-(6,6)]
   238      13.731892      13.731892      13.731892    6[1-(0),6-(1,6),7-(6,29)]
   239       9.697459       9.697459       9.697459    6[1-(0),6-(1,6),7-(6,29)]
   240       8.545464       8.545464       8.545464    6[1-(0),6-(1,7),6-(6,6)]
   241       8.382637       8.382637       8.382637    6[6-(1,6),6-(1,6),6-(6,6)]
   242       9.404313       9.404313       9.404313    6[1-(0),6-(1,7),6-(6,6)]
   243      10.534805      10.534805      10.534805    6[1-(0),6-(1,6),7-(6,29)]
   244      12.359056      12.359056      12.359056    6[1-(0),6-(1,6),7-(6,29)]
   245       7.767025       7.767025       7.767025    6[1-(0),6-(1,7),6-(6,6)]
   246      13.547366      13.547366      13.547366    6[6-(1,6),6-(1,6),6-(6,6)]
   247       0.526265       0.526265       0.526265    6[1-(0),6-(1,7),6-(6,6)]
   248       -8.60162       -8.60162       -8.60162    6[1-(0),6-(1,6),7-(6,29)]
   249      14.747906      14.747906      14.747906    6[1-(0),6-(1,6),7-(6,29)]
   250      13.599919      13.599919      13.599919    6[1-(0),6-(1,7),6-(6,6)]
   251       12.79123       12.79123       12.79123    6[6-(1,6),6-(1,6),6-(6,6)]
   252       13.16497       13.16497       13.16497    6[1-(0),6-(1,7),6-(6,6)]
   253      14.319065      14.319065      14.319065    6[1-(0),6-(1,6),7-(6,29)]
   254      -4.241953      -4.241953      -4.241953    6[1-(0),6-(1,6),7-(6,29)]
   255      -4.194565      -4.194565      -4.194565    6[1-(0),6-(1,7),6-(6,6)]
   256      -3.433819      -3.433819      -3.433819    6[6-(1,6),6-(1,6),6-(6,6)]
   257      -2.709757      -2.709757      -2.709757    6[1-(0),6-(1,7),6-(6,6)]
   258       -2.77234       -2.77234       -2.77234    6[1-(0),6-(1,6),7-(6,29)]
   259       6.747667       6.747667       6.747667    6[1-(0),6-(1,6),7-(6,29)]
   260       5.428176       5.428176       5.428176    6[1-(0),6-(1,7),6-(6,6)]
   261       5.054258       5.054258       5.054258    6[6-(1,6),6-(1,6),6-(6,6)]
   262        6.02224        6.02224        6.02224    6[1-(0),6-(1,7),6-(6,6)]
   263       7.314078       7.314078       7.314078    6[1-(0),6-(1,6),7-(6,29)]
   264       4.320845       4.320845       4.320845    6[1-(0),6-(1,6),7-(6,29)]
   265       4.419309       4.419309       4.419309    6[1-(0),6-(1,7),6-(6,6)]
   266       3.464721       3.464721       3.464721    6[6-(1,6),6-(1,6),6-(6,6)]
   267       2.451818       2.451818       2.451818    6[1-(0),6-(1,7),6-(6,6)]
   268       -6.43372       -6.43372       -6.43372    6[1-(0),6-(1,6),7-(6,29)]
   269       12.12425       12.12425       12.12425    6[1-(0),6-(1,6),7-(6,29)]
   270      10.967124      10.967124      10.967124    6[1-(0),6-(1,7),6-(6,6)]
   271      10.760864      10.760864      10.760864    6[6-(1,6),6-(1,6),6-(6,6)]
   272      11.742285      11.742285      11.742285    6[1-(0),6-(1,7),6-(6,6)]
   273      12.880114      12.880114      12.880114    6[1-(0),6-(1,6),7-(6,29)]
   274       9.962764       9.962764       9.962764    6[1-(0),6-(1,6),7-(6,29)]
   275      10.256694      10.256694      10.256694    6[1-(0),6-(1,7),6-(6,6)]
   276      11.239173      11.239173      11.239173    6[6-(1,6),6-(1,6),6-(6,6)]
   277       3.070079       3.070079       3.070079    6[1-(0),6-(1,7),6-(6,6)]
   278       11.56806       11.56806       11.56806    6[1-(0),6-(1,6),7-(6,29)]
   279        1.43845        1.43845        1.43845    6[1-(0),6-(1,6),7-(6,29)]
   280       0.274682       0.274682       0.274682    6[1-(0),6-(1,7),6-(6,6)]
   281      -0.484484      -0.484484      -0.484484    6[6-(1,6),6-(1,6),6-(6,6)]
   282      -0.011253      -0.011253      -0.011253    6[1-(0),6-(1,7),6-(6,6)]
   283       1.152752       1.152752       1.152752    6[1-(0),6-(1,6),7-(6,29)]
   284      -0.424437      -0.424437      -0.424437    6[1-(0),6-(1,6),7-(6,29)]
   285      -9.200174      -9.200174      -9.200174    6[1-(0),6-(1,7),6-(6,6)]
   286      -7.994751      -7.994751      -7.994751    6[6-(1,6),6-(1,6),6-(6,6)]
   287      -6.861886      -6.861886      -6.861886    6[1-(0),6-(1,7),6-(6,6)]
   288       1.865444       1.865444       1.865444    6[1-(0),6-(1,6),7-(6,29)]
   289      -0.775791      -0.775791      -0.775791    6[1-(0),6-(1,6),7-(6,29)]
   290      -0.950561      -0.950561      -0.950561    6[1-(0),6-(1,7),6-(6,6)]
   291        0.09861        0.09861        0.09861    6[6-(1,6),6-(1,6),6-(6,6)]
   292        1.30184        1.30184        1.30184    6[1-(0),6-(1,7),6-(6,6)]
   293       1.426516       1.426516       1.426516    6[1-(0),6-(1,6),7-(6,29)]
   294       3.925315       3.925315       3.925315    6[1-(0),6-(1,6),7-(6,29)]
   295       4.029346       4.029346       4.029346    6[1-(0),6-(1,7),6-(6,6)]
   296       3.032743       3.032743       3.032743    6[6-(1,6),6-(1,6),6-(6,6)]
   297       1.937737       1.937737       1.937737    6[1-(0),6-(1,7),6-(6,6)]
   298       1.871216       1.871216       1.871216    6[1-(0),6-(1,6),7-(6,29)]
   299       3.453892       3.453892       3.453892    6[1-(0),6-(1,6),7-(6,29)]
   300       2.298888       2.298888       2.298888    6[1-(0),6-(1,7),6-(6,6)]
   301       1.634358       1.634358       1.634358    6[6-(1,6),6-(1,6),6-(6,6)]
   302       2.192506       2.192506       2.192506    6[1-(0),6-(1,7),6-(6,6)]
   303       3.360952       3.360952       3.360952    6[1-(0),6-(1,6),7-(6,29)]
   304      -4.893068      -4.893068      -4.893068    6[1-(0),6-(1,6),7-(6,29)]
   305      -5.771817      -5.771817      -5.771817    6[1-(0),6-(1,7),6-(6,6)]
   306      -6.239636      -6.239636      -6.239636    6[6-(1,6),6-(1,6),6-(6,6)]
   307      -5.814553      -5.814553      -5.814553    6[1-(0),6-(1,7),6-(6,6)]
   308      -4.931884      -4.931884      -4.931884    6[1-(0),6-(1,6),7-(6,29)]
   309       2.361167       2.361167       2.361167    6[1-(0),6-(1,6),7-(6,29)]
   310       2.316183       2.316183       2.316183    6[1-(0),6-(1,7),6-(6,6)]
   311       3.505122       3.505122       3.505122    6[6-(1,6),6-(1,6),6-(6,6)]
   312       4.720088       4.720088       4.720088    6[1-(0),6-(1,7),6-(6,6)]
   313       4.721494       4.721494       4.721494    6[1-(0),6-(1,6),7-(6,29)]
   314       7.822468       7.822468       7.822468    6[1-(0),6-(1,6),7-(6,29)]
   315       8.957212       8.957212       8.957212    6[1-(0),6-(1,7),6-(6,6)]
   316       9.540354       9.540354       9.540354    6[6-(1,6),6-(1,6),6-(6,6)]
   317       8.931703       8.931703       8.931703    6[1-(0),6-(1,7),6-(6,6)]
   318       7.782815       7.782815       7.782815    6[1-(0),6-(1,6),7-(6,29)]
   319      15.859247      15.859247      15.859247    6[1-(0),6-(1,6),7-(6,29)]
   320      16.705246      16.705246      16.705246    6[1-(0),6-(1,7),6-(6,6)]
   321      -4.716457      -4.716457      -4.716457    6[6-(1,6),6-(1,6),6-(6,6)]
   322      -9.359533      -9.359533      -9.359533    6[1-(0),6-(1,7),6-(6,6)]
   323     -10.258038     -10.258038     -10.258038    6[1-(0),6-(1,6),7-(6,29)]
   324      10.053458      10.053458      10.053458    6[1-(0),6-(1,6),7-(6,29)]
   325      11.208798      11.208798      11.208798    6[1-(0),6-(1,7),6-(6,6)]
   326      11.577571      11.577571      11.577571    6[6-(1,6),6-(1,6),6-(6,6)]
   327       10.76263       10.76263       10.76263    6[1-(0),6-(1,7),6-(6,6)]
   328       9.618861       9.618861       9.618861    6[1-(0),6-(1,6),7-(6,29)]
   329       6.545088       6.545088       6.545088    6[1-(0),6-(1,6),7-(6,29)]
   330      -2.267943      -2.267943      -2.267943    6[1-(0),6-(1,7),6-(6,6)]
   331      -3.407297      -3.407297      -3.407297    6[6-(1,6),6-(1,6),6-(6,6)]
   332      -4.524648      -4.524648      -4.524648    6[1-(0),6-(1,7),6-(6,6)]
   333      -4.476494      -4.476494      -4.476494    6[1-(0),6-(1,6),7-(6,29)]
   334      12.031986      12.031986      12.031986    6[1-(0),6-(1,6),7-(6,29)]
   335     -10.325001     -10.325001     -10.325001    6[1-(0),6-(1,7),6-(6,6)]
   336      11.111241      11.111241      11.111241    6[6-(1,6),6-(1,6),6-(6,6)]
   337       9.948982       9.948982       9.948982    6[1-(0),6-(1,7),6-(6,6)]
   338       9.836821       9.836821       9.836821    6[1-(0),6-(1,6),7-(6,29)]
   339      -3.996539      -3.996539      -3.996539    6[1-(0),6-(1,6),7-(6,29)]
   340      -2.847188      -2.847188      -2.847188    6[1-(0),6-(1,7),6-(6,6)]
   341      -1.750683      -1.750683      -1.750683    6[6-(1,6),6-(1,6),6-(6,6)]
   342      -1.874997      -1.874997      -1.874997    6[1-(0),6-(1,7),6-(6,6)]
   343      -3.047551      -3.047551      -3.047551    6[1-(0),6-(1,6),7-(6,29)]
   344      -7.015182      -7.015182      -7.015182    6[1-(0),6-(1,6),7-(6,29)]
   345      -7.067734      -7.067734      -7.067734    6[1-(0),6-(1,7),6-(6,6)]
   346      -7.926186      -7.926186      -7.926186    6[6-(1,6),6-(1,6),6-(6,6)]
   347      -8.729703      -8.729703      -8.729703    6[1-(0),6-(1,7),6-(6,6)]
   348      -8.667916      -8.667916      -8.667916    6[1-(0),6-(1,6),7-(6,29)]
   349      -0.330619      -0.330619      -0.330619    6[1-(0),6-(1,6),7-(6,29)]
   350       0.986775       0.986775       0.986775    6[1-(0),6-(1,7),6-(6,6)]
   351       6.102386       6.102386       6.102386    6[6-(1,6),6-(1,6),6-(6,6)]
   352       5.013009       5.013009       5.013009    6[1-(0),6-(1,7),6-(6,6)]
   353       3.711568       3.711568       3.711568    6[1-(0),6-(1,6),7-(6,29)]
   354       2.695279       2.695279       2.695279    6[1-(0),6-(1,6),7-(6,29)]
   355       2.647448       2.647448       2.647448    6[1-(0),6-(1,7),6-(6,6)]
   356       3.119986       3.119986       3.119986    6[6-(1,6),6-(1,6),6-(6,6)]
   357       -5.16152       -5.16152       -5.16152    6[1-(0),6-(1,7),6-(6,6)]
   358       -5.11765       -5.11765       -5.11765    6[1-(0),6-(1,6),7-(6,29)]
   359      -1.120081      -1.120081      -1.120081    6[1-(0),6-(1,6),7-(6,29)]
   360       0.067615       0.067615       0.067615    6[1-(0),6-(1,7),6-(6,6)]
   361       0.373773       0.373773       0.373773    6[6-(1,6),6-(1,6),6-(6,6)]
   362      -0.540398      -0.540398      -0.540398    6[1-(0),6-(1,7),6-(6,6)]
   363      -1.698179      -1.698179      -1.698179    6[1-(0),6-(1,6),7-(6,29)]
   364      -3.977107      -3.977107      -3.977107    6[1-(0),6-(1,6),7-(6,29)]
   365       0.537456       0.537456       0.537456    6[1-(0),6-(1,7),6-(6,6)]
   366      -4.633632      -4.633632      -4.633632    6[6-(1,6),6-(1,6),6-(6,6)]
   367       9.098254       9.098254       9.098254    6[1-(0),6-(1,7),6-(6,6)]
   368       9.410762       9.410762       9.410762    6[1-(0),6-(1,6),7-(6,29)]
   369       -7.10122       -7.10122       -7.10122    1[6-(6,7)]
   370       -5.09144       -5.09144       -5.09144    1[6-(6,6)]
   371      -3.487302      -3.487302      -3.487302    1[6-(6,6)]
   372       -5.56401       -5.56401       -5.56401    1[6-(6,7)]
   373      13.919295      13.919295      13.919295    1[6-(6,7)]
   374      13.823634      13.823634      13.823634    1[6-(6,6)]
   375      10.577753      10.577753      10.577753    1[6-(6,6)]
   376      10.665924      10.665924      10.665924    1[6-(6,7)]
   377        4.65534        4.65534        4.65534    1[6-(6,7)]
   378       4.603601       4.603601       4.603601    1[6-(6,6)]
   379      15.463629      15.463629      15.463629    1[6-(6,6)]
   380      15.539473      15.539473      15.539473    1[6-(6,7)]
   381      -3.856699      -3.856699      -3.856699    1[6-(6,7)]
   382       -1.77429       -1.77429       -1.77429    1[6-(6,6)]
   383      -2.676815      -2.676815      -2.676815    1[6-(6,6)]
   384       -4.66603       -4.66603       -4.66603    1[6-(6,7)]
   385        7.27511        7.27511        7.27511    1[6-(6,7)]
   386        9.32816        9.32816        9.32816    1[6-(6,6)]
   387       8.722255       8.722255       8.722255    1[6-(6,6)]
   388        6.72294        6.72294        6.72294    1[6-(6,7)]
   389       9.768156       9.768156       9.768156    1[6-(6,7)]
   390      18.618879      18.618879      18.618879    1[6-(6,6)]
   391      14.718877      14.718877      14.718877    1[6-(6,6)]
   392      14.839506      14.839506      14.839506    1[6-(6,7)]
   393       3.911057       3.911057       3.911057    1[6-(6,7)]
   394       3.811264       3.811264       3.811264    1[6-(6,6)]
   395       8.103856       8.103856       8.103856    1[6-(6,6)]
   396       8.110743       8.110743       8.110743    1[6-(6,7)]
   397        5.14668        5.14668        5.14668    1[6-(6,7)]
   398       7.108056       7.108056       7.108056    1[6-(6,6)]
   399       6.842099       6.842099       6.842099    1[6-(6,6)]
   400       4.812342       4.812342       4.812342    1[6-(6,7)]
   401       7.427384       7.427384       7.427384    1[6-(6,7)]
   402       7.605997       7.605997       7.605997    1[6-(6,6)]
   403       3.350626       3.350626       3.350626    1[6-(6,6)]
   404       3.246929       3.246929       3.246929    1[6-(6,7)]
   405       1.595904       1.595904       1.595904    1[6-(6,7)]
   406      -0.415216      -0.415216      -0.415216    1[6-(6,6)]
   407      -0.712841      -0.712841      -0.712841    1[6-(6,6)]
   408       1.351477       1.351477       1.351477    1[6-(6,7)]
   409      -0.802811      -0.802811      -0.802811    1[6-(6,7)]
   410      -2.829119      -2.829119      -2.829119    1[6-(6,6)]
   411      -2.490508      -2.490508      -2.490508    1[6-(6,6)]
   412      -0.466835      -0.466835      -0.466835    1[6-(6,7)]
   413       1.087399       1.087399       1.087399    1[6-(6,7)]
   414       9.976817       9.976817       9.976817    1[6-(6,6)]
   415      14.219162      14.219162      14.219162    1[6-(6,6)]
   416       5.214063       5.214063       5.214063    1[6-(6,7)]
   417      13.126985      13.126985      13.126985    1[6-(6,7)]
   418      11.116953      11.116953      11.116953    1[6-(6,6)]
   419      10.072771      10.072771      10.072771    1[6-(6,6)]
   420      12.098461      12.098461      12.098461    1[6-(6,7)]
   421      15.384327      15.384327      15.384327    1[6-(6,7)]
   422      15.463207      15.463207      15.463207    1[6-(6,6)]
   423       17.82004       17.82004       17.82004    1[6-(6,6)]
   424      17.740204      17.740204      17.740204    1[6-(6,7)]
   425       7.354184       7.354184       7.354184    1[6-(6,7)]
   426       7.527938       7.527938       7.527938    1[6-(6,6)]
   427      13.121667      13.121667      13.121667    1[6-(6,6)]
   428      13.004135      13.004135      13.004135    1[6-(6,7)]
   429       9.809186       9.809186       9.809186    1[6-(6,7)]
   430       7.784248       7.784248       7.784248    1[6-(6,6)]
   431        9.35216        9.35216        9.35216    1[6-(6,6)]
   432      11.317839      11.317839      11.317839    1[6-(6,7)]
   433      15.368358      15.368358      15.368358    1[6-(6,7)]
   434      13.358078      13.358078      13.358078    1[6-(6,6)]
   435       12.55779       12.55779       12.55779    1[6-(6,6)]
   436       14.58877       14.58877       14.58877    1[6-(6,7)]
   437      -4.837192      -4.837192      -4.837192    1[6-(6,7)]
   438      -4.744135      -4.744135      -4.744135    1[6-(6,6)]
   439      -2.123542      -2.123542      -2.123542    1[6-(6,6)]
   440      -2.223752      -2.223752      -2.223752    1[6-(6,7)]
   441       5.049043       5.049043       5.049043    1[6-(6,7)]
   442       5.226281       5.226281       5.226281    1[6-(6,6)]
   443      -7.098447      -7.098447      -7.098447    1[6-(6,6)]
   444      -7.222843      -7.222843      -7.222843    1[6-(6,7)]
   445      12.271861      12.271861      12.271861    1[6-(6,7)]
   446       10.23521       10.23521       10.23521    1[6-(6,6)]
   447      11.652919      11.652919      11.652919    1[6-(6,6)]
   448      13.633179      13.633179      13.633179    1[6-(6,7)]
   449       2.005011       2.005011       2.005011    1[6-(6,7)]
   450      -0.035751      -0.035751      -0.035751    1[6-(6,6)]
   451      -0.531186      -0.531186      -0.531186    1[6-(6,6)]
   452       1.499156       1.499156       1.499156    1[6-(6,7)]
   453       -1.35371       -1.35371       -1.35371    1[6-(6,7)]
   454      -10.11151      -10.11151      -10.11151    1[6-(6,6)]
   455      -5.902939      -5.902939      -5.902939    1[6-(6,6)]
   456       2.743945       2.743945       2.743945    1[6-(6,7)]
   457       4.701369       4.701369       4.701369    1[6-(6,7)]
   458       4.891685       4.891685       4.891685    1[6-(6,6)]
   459       1.127165       1.127165       1.127165    1[6-(6,6)]
   460       1.019229       1.019229       1.019229    1[6-(6,7)]
   461       3.947369       3.947369       3.947369    1[6-(6,7)]
   462       1.939335       1.939335       1.939335    1[6-(6,6)]
   463        1.71754        1.71754        1.71754    1[6-(6,6)]
   464       3.772999       3.772999       3.772999    1[6-(6,7)]
   465       1.437861       1.437861       1.437861    1[6-(6,7)]
   466       1.350934       1.350934       1.350934    1[6-(6,6)]
   467       5.665768       5.665768       5.665768    1[6-(6,6)]
   468       5.663323       5.663323       5.663323    1[6-(6,7)]
   469       7.389502       7.389502       7.389502    1[6-(6,7)]
   470       9.362443       9.362443       9.362443    1[6-(6,6)]
   471       9.343019       9.343019       9.343019    1[6-(6,6)]
   472       7.313317       7.313317       7.313317    1[6-(6,7)]
   473       9.772359       9.772359       9.772359    1[6-(6,7)]
   474      11.812511      11.812511      11.812511    1[6-(6,6)]
   475      10.988383      10.988383      10.988383    1[6-(6,6)]
   476       8.991961       8.991961       8.991961    1[6-(6,7)]
   477       7.420466       7.420466       7.420466    1[6-(6,7)]
   478      -1.369676      -1.369676      -1.369676    1[6-(6,6)]
   479      -5.439306      -5.439306      -5.439306    1[6-(6,6)]
   480      -5.332817      -5.332817      -5.332817    1[6-(6,7)]
   481      -4.822278      -4.822278      -4.822278    1[6-(6,7)]
   482      -2.822893      -2.822893      -2.822893    1[6-(6,6)]
   483      -1.051894      -1.051894      -1.051894    1[6-(6,6)]
   484      -3.112726      -3.112726      -3.112726    1[6-(6,7)]
   485      -6.356867      -6.356867      -6.356867    1[6-(6,7)]
   486      -6.452392      -6.452392      -6.452392    1[6-(6,6)]
   487       -9.39736       -9.39736       -9.39736    1[6-(6,6)]
   488      -9.314419      -9.314419      -9.314419    1[6-(6,7)]
   489       2.308328       2.308328       2.308328    1[6-(6,7)]
   490        2.24855        2.24855        2.24855    1[6-(6,6)]
   491      -4.811409      -4.811409      -4.811409    1[6-(6,6)]
   492       -4.72022       -4.72022       -4.72022    1[6-(6,7)]
   493      -1.340765      -1.340765      -1.340765    1[6-(6,7)]
   494        0.74694        0.74694        0.74694    1[6-(6,6)]
   495      -0.372178      -0.372178      -0.372178    1[6-(6,6)]
   496      -2.372644      -2.372644      -2.372644    1[6-(6,7)]
   497       1.931766       1.931766       1.931766    1[6-(6,7)]
   498       4.248643       4.248643       4.248643    1[6-(6,6)]
   499       2.706681       2.706681       2.706681    1[6-(6,6)]
   500       0.436889       0.436889       0.436889    1[6-(6,7)]
   501       -1.30784       -1.30784       -1.30784    1[6-(6,7)]
   502      -1.866502      -1.866502      -1.866502    1[6-(6,6)]
   503       6.692599       6.692599       6.692599    1[6-(6,6)]
   504       7.113312       7.113312       7.113312    1[6-(6,7)]
   505      10.448108      10.448108      10.448108    1[6-(6,7)]
   506       10.74422       10.74422       10.74422    1[6-(6,6)]
   507       6.750763       6.750763       6.750763    1[6-(6,6)]
   508       6.494537       6.494537       6.494537    1[6-(6,7)]
   509      12.587838      12.587838      12.587838    1[6-(6,7)]
   510      14.085575      14.085575      14.085575    1[6-(6,6)]
   511      16.375367      16.375367      16.375367    1[6-(6,6)]
   512      14.750784      14.750784      14.750784    1[6-(6,7)]
   513      -6.818296      -6.818296      -6.818296    1[6-(6,7)]
   514      14.083261      14.083261      14.083261    1[6-(6,6)]
   515        -3.8038        -3.8038        -3.8038    1[6-(6,6)]
   516      -2.250327      -2.250327      -2.250327    1[6-(6,7)]
   517      -4.224029      -4.224029      -4.224029    1[6-(6,7)]
   518      18.011473      18.011473      18.011473    1[6-(6,6)]
   519      -0.356959      -0.356959      -0.356959    1[6-(6,6)]
   520      -0.188957      -0.188957      -0.188957    1[6-(6,7)]
   521       9.490956       9.490956       9.490956    1[6-(6,7)]
   522       2.306128       2.306128       2.306128    1[6-(6,6)]
   523       8.223169       8.223169       8.223169    1[6-(6,6)]
   524      10.499724      10.499724      10.499724    1[6-(6,7)]
   525      11.679516      11.679516      11.679516    1[6-(6,7)]
   526       7.265006       7.265006       7.265006    1[6-(6,6)]
   527        1.26386        1.26386        1.26386    1[6-(6,6)]
   528       0.711217       0.711217       0.711217    1[6-(6,7)]
   529       7.035498       7.035498       7.035498    1[6-(6,7)]
   530       4.706484       4.706484       4.706484    1[6-(6,6)]
   531       5.779318       5.779318       5.779318    1[6-(6,6)]
   532       8.052173       8.052173       8.052173    1[6-(6,7)]
   533       9.240492       9.240492       9.240492    1[6-(6,7)]
   534       9.732364       9.732364       9.732364    1[6-(6,6)]
   535       3.841312       3.841312       3.841312    1[6-(6,6)]
   536      12.089022      12.089022      12.089022    1[6-(6,7)]
   537      -1.588516      -1.588516      -1.588516    1[6-(6,7)]
   538      -1.893042      -1.893042      -1.893042    1[6-(6,6)]
   539      10.947747      10.947747      10.947747    1[6-(6,6)]
   540        2.33018        2.33018        2.33018    1[6-(6,7)]
   541      -4.491879      -4.491879      -4.491879    1[6-(6,7)]
   542      -6.077126      -6.077126      -6.077126    1[6-(6,6)]
   543      -6.137608      -6.137608      -6.137608    1[6-(6,6)]
   544      -4.565149      -4.565149      -4.565149    1[6-(6,7)]
   545      15.027891      15.027891      15.027891    1[6-(6,7)]
   546      16.502022      16.502022      16.502022    1[6-(6,6)]
   547      -8.504365      -8.504365      -8.504365    1[6-(6,6)]
   548     -10.108164     -10.108164     -10.108164    1[6-(6,7)]
   549      12.840667      12.840667      12.840667    1[6-(6,7)]
   550      -9.409446      -9.409446      -9.409446    1[6-(6,6)]
   551       9.139684       9.139684       9.139684    1[6-(6,6)]
   552       8.931489       8.931489       8.931489    1[6-(6,7)]
   553      -0.534406      -0.534406      -0.534406    1[6-(6,7)]
   554       1.792788       1.792788       1.792788    1[6-(6,6)]
   555       5.165455       5.165455       5.165455    1[6-(6,6)]
   556       2.875412       2.875412       2.875412    1[6-(6,7)]
   557      -3.744328      -3.744328      -3.744328    1[6-(6,7)]
   558       0.490718       0.490718       0.490718    1[6-(6,6)]
   559       8.916383       8.916383       8.916383    1[6-(6,6)]
   560       9.446972       9.446972       9.446972    1[6-(6,7)]
   561      13.910235      13.910235      13.910235    74[16-(29,29),16-(29,29)]
   562       2.653601       2.653601       2.653601    74[16-(29,29),16-(29,29)]
   563      -6.185964      -6.185964      -6.185964    74[16-(29,29),16-(29,29)]
   564       5.054385       5.054385       5.054385    74[16-(29,29),16-(29,29)]
   565      -1.678313      -1.678313      -1.678313    74[16-(29,29),16-(29,29)]
   566       10.61488       10.61488       10.61488    74[16-(29,29),16-(29,29)]
   567      -3.056705      -3.056705      -3.056705    74[16-(29,29),16-(29,29)]
   568      13.050172      13.050172      13.050172    74[16-(29,29),16-(29,29)]
