# Supplementary material for: A collection of forcefield precursors for metal–organic frameworks
Source: RSC Adv. 2019 Nov 13;9(63):36492–507. doi: 10.1039/c9ra07327b (PMC9075174; doi:10.1039/c9ra07327b)
Supplement: RA-009-C9RA07327B-s1043 [file RA-009-C9RA07327B-s1043.txt]

IBOTAU_clean

9.363000    0.000000    0.000000
-0.526687    9.348175    0.000000
-0.526687    -0.557196    9.331554

     1       8.366501       8.366501       8.366501    30[8-(15),8-(15),8-(15),8-(15,30)]
     2       0.330438       0.330438       0.330438    30[8-(15),8-(15),8-(15),8-(15,30)]
     3       5.680957       5.680957       5.680957    30[8-(15),8-(15),8-(15),8-(15,30)]
     4      -0.056875      -0.056875      -0.056875    30[8-(15),8-(15),8-(15),8-(15,30)]
     5       7.979188       7.979188       7.979188    30[8-(15),8-(15),8-(15),8-(15,30)]
     6       2.628669       2.628669       2.628669    30[8-(15),8-(15),8-(15),8-(15,30)]
     7            0.0            0.0            0.0    30[8-(15,30),8-(15,30),8-(15,30),8-(15,30),8-(15,30),8-(15,30)]
     8       0.304304       0.304304       0.304304    15[8-(30),8-(30),8-(30),8-(30,30)]
     9       7.752425       7.752425       7.752425    15[8-(30),8-(30),8-(30),8-(30,30)]
    10       5.908097       5.908097       5.908097    15[8-(30),8-(30),8-(30),8-(30,30)]
    11       8.005322       8.005322       8.005322    15[8-(30),8-(30),8-(30),8-(30,30)]
    12       0.557201       0.557201       0.557201    15[8-(30),8-(30),8-(30),8-(30,30)]
    13       2.401529       2.401529       2.401529    15[8-(30),8-(30),8-(30),8-(30,30)]
    14       0.622982       0.622982       0.622982    8[15-(8,8,8),30-(8,8,8)]
    15       6.537875       6.537875       6.537875    8[15-(8,8,8),30-(8,8,8)]
    16      -0.052867      -0.052867      -0.052867    8[15-(8,8,8),30-(8,8,8)]
    17      -0.722844      -0.722844      -0.722844    8[15-(8,8,8),30-(8,8,8),30-(8,8,8,8,8)]
    18       3.796583       3.796583       3.796583    8[15-(8,8,8),30-(8,8,8)]
    19       0.351876       0.351876       0.351876    8[15-(8,8,8),30-(8,8,8)]
    20       2.409665       2.409665       2.409665    8[15-(8,8,8),30-(8,8,8)]
    21       8.646646       8.646646       8.646646    8[15-(8,8,8),30-(8,8,8),30-(8,8,8,8,8)]
    22       8.485284       8.485284       8.485284    8[15-(8,8,8),30-(8,8,8)]
    23       6.329202       6.329202       6.329202    8[15-(8,8,8),30-(8,8,8)]
    24        6.65333        6.65333        6.65333    8[15-(8,8,8),30-(8,8,8)]
    25       6.726069       6.726069       6.726069    8[15-(8,8,8),30-(8,8,8),30-(8,8,8,8,8)]
    26       7.686644       7.686644       7.686644    8[15-(8,8,8),30-(8,8,8)]
    27       1.771751       1.771751       1.771751    8[15-(8,8,8),30-(8,8,8)]
    28       8.362493       8.362493       8.362493    8[15-(8,8,8),30-(8,8,8)]
    29        9.03247        9.03247        9.03247    8[15-(8,8,8),30-(8,8,8),30-(8,8,8,8,8)]
    30       4.513043       4.513043       4.513043    8[15-(8,8,8),30-(8,8,8)]
    31        7.95775        7.95775        7.95775    8[15-(8,8,8),30-(8,8,8)]
    32       5.899961       5.899961       5.899961    8[15-(8,8,8),30-(8,8,8)]
    33       -0.33702       -0.33702       -0.33702    8[15-(8,8,8),30-(8,8,8),30-(8,8,8,8,8)]
    34      -0.175658      -0.175658      -0.175658    8[15-(8,8,8),30-(8,8,8)]
    35       1.980424       1.980424       1.980424    8[15-(8,8,8),30-(8,8,8)]
    36       1.656296       1.656296       1.656296    8[15-(8,8,8),30-(8,8,8)]
    37       1.583557       1.583557       1.583557    8[15-(8,8,8),30-(8,8,8),30-(8,8,8,8,8)]
