# Supplementary material for: A collection of forcefield precursors for metal–organic frameworks
Source: RSC Adv. 2019 Nov 13;9(63):36492–507. doi: 10.1039/c9ra07327b (PMC9075174; doi:10.1039/c9ra07327b)
Supplement: RA-009-C9RA07327B-s1044 [file RA-009-C9RA07327B-s1044.txt]

IBOZIK_clean

10.012400    0.000000    0.000000
0.000000    14.190800    0.000000
-4.598803    0.000000    21.154091

     1      -3.697589      -3.697589      -3.697589    29[7-(6,6),8-(1,29,29)]
     2       4.397659       4.397659       4.397659    29[7-(6,6),8-(1,29,29),8-(1,29,29),8-(6)]
     3       6.811785       6.811785       6.811785    29[7-(6,6),8-(1,29,29)]
     4      -1.283463      -1.283463      -1.283463    29[7-(6,6),8-(1,29,29),8-(1,29,29),8-(6)]
     5       9.111186       9.111186       9.111186    29[7-(6,6),8-(1,29,29)]
     6       1.015938       1.015938       1.015938    29[7-(6,6),8-(1,29,29),8-(1,29,29),8-(6)]
     7      -1.398188      -1.398188      -1.398188    29[7-(6,6),8-(1,29,29)]
     8        6.69706        6.69706        6.69706    29[7-(6,6),8-(1,29,29),8-(1,29,29),8-(6)]
     9       9.262644       9.262644       9.262644    1[8-(29,29,29)]
    10       5.205597       5.205597       5.205597    1[6-(6,7)]
    11       0.513199       0.513199       0.513199    1[6-(1,6,8)]
    12       1.664422       1.664422       1.664422    1[6-(1,6,8)]
    13      -0.030457      -0.030457      -0.030457    1[6-(6,6)]
    14       3.071183       3.071183       3.071183    1[6-(1,6,8)]
    15       3.335994       3.335994       3.335994    1[6-(1,6,8)]
    16       4.396744       4.396744       4.396744    1[6-(6,6)]
    17      -3.016781      -3.016781      -3.016781    1[6-(6,7)]
    18      -1.667284      -1.667284      -1.667284    1[6-(6,6)]
    19      -1.468097      -1.468097      -1.468097    1[6-(6,7)]
    20       1.005961       1.005961       1.005961    1[6-(6,6)]
    21       1.922779       1.922779       1.922779    1[6-(6,7)]
    22       2.666634       2.666634       2.666634    1[6-(1,1,6)]
    23       2.010101       2.010101       2.010101    1[6-(1,1,6)]
    24       1.654941       1.654941       1.654941    1[6-(1,1,6)]
    25      -1.549645      -1.549645      -1.549645    1[8-(29,29,29)]
    26      -2.091401      -2.091401      -2.091401    1[6-(6,7)]
    27       2.600996       2.600996       2.600996    1[6-(1,6,8)]
    28       1.449773       1.449773       1.449773    1[6-(1,6,8)]
    29       3.144652       3.144652       3.144652    1[6-(6,6)]
    30       0.043013       0.043013       0.043013    1[6-(1,6,8)]
    31      -0.221799      -0.221799      -0.221799    1[6-(1,6,8)]
    32      -1.282548      -1.282548      -1.282548    1[6-(6,6)]
    33       6.130976       6.130976       6.130976    1[6-(6,7)]
    34        4.78148        4.78148        4.78148    1[6-(6,6)]
    35       4.582292       4.582292       4.582292    1[6-(6,7)]
    36       2.108235       2.108235       2.108235    1[6-(6,6)]
    37       1.191417       1.191417       1.191417    1[6-(6,7)]
    38       0.447561       0.447561       0.447561    1[6-(1,1,6)]
    39       1.104094       1.104094       1.104094    1[6-(1,1,6)]
    40       1.459254       1.459254       1.459254    1[6-(1,1,6)]
    41      -3.849047      -3.849047      -3.849047    1[8-(29,29,29)]
    42          0.208          0.208          0.208    1[6-(6,7)]
    43       4.900398       4.900398       4.900398    1[6-(1,6,8)]
    44       3.749175       3.749175       3.749175    1[6-(1,6,8)]
    45       5.444054       5.444054       5.444054    1[6-(6,6)]
    46       2.342414       2.342414       2.342414    1[6-(1,6,8)]
    47       2.077603       2.077603       2.077603    1[6-(1,6,8)]
    48       1.016853       1.016853       1.016853    1[6-(6,6)]
    49       8.430378       8.430378       8.430378    1[6-(6,7)]
    50       7.080881       7.080881       7.080881    1[6-(6,6)]
    51       6.881694       6.881694       6.881694    1[6-(6,7)]
    52       4.407636       4.407636       4.407636    1[6-(6,6)]
    53       3.490818       3.490818       3.490818    1[6-(6,7)]
    54       2.746963       2.746963       2.746963    1[6-(1,1,6)]
    55       3.403496       3.403496       3.403496    1[6-(1,1,6)]
    56       3.758656       3.758656       3.758656    1[6-(1,1,6)]
    57       6.963242       6.963242       6.963242    1[8-(29,29,29)]
    58       7.504998       7.504998       7.504998    1[6-(6,7)]
    59       2.812601       2.812601       2.812601    1[6-(1,6,8)]
    60       3.963824       3.963824       3.963824    1[6-(1,6,8)]
    61       2.268945       2.268945       2.268945    1[6-(6,6)]
    62       5.370584       5.370584       5.370584    1[6-(1,6,8)]
    63       5.635396       5.635396       5.635396    1[6-(1,6,8)]
    64       6.696145       6.696145       6.696145    1[6-(6,6)]
    65      -0.717379      -0.717379      -0.717379    1[6-(6,7)]
    66       0.632117       0.632117       0.632117    1[6-(6,6)]
    67       0.831305       0.831305       0.831305    1[6-(6,7)]
    68       3.305362       3.305362       3.305362    1[6-(6,6)]
    69        4.22218        4.22218        4.22218    1[6-(6,7)]
    70       4.966036       4.966036       4.966036    1[6-(1,1,6)]
    71       4.309503       4.309503       4.309503    1[6-(1,1,6)]
    72       3.954343       3.954343       3.954343    1[6-(1,1,6)]
    73       4.354641       4.354641       4.354641    6[1-(0),6-(1,6),7-(6,29)]
    74      -0.716029      -0.716029      -0.716029    6[6-(1,6),6-(1,6),8-(6)]
    75       0.962258       0.962258       0.962258    6[1-(0),1-(0),6-(6,6,6),8-(6)]
    76      -0.647716      -0.647716      -0.647716    6[1-(0),6-(1,7),6-(6,8)]
    77       2.653471       2.653471       2.653471    6[1-(0),1-(0),6-(6,6,6),8-(6)]
    78       3.878913       3.878913       3.878913    6[1-(0),6-(1,7),6-(6,8)]
    79       3.485554       3.485554       3.485554    6[6-(1,1,1),8-(0),8-(29)]
    80      -2.421946      -2.421946      -2.421946    6[1-(0),6-(1,6),7-(6,29)]
    81      -1.614443      -1.614443      -1.614443    6[1-(0),6-(1,7),6-(6,8)]
    82       2.619369       2.619369       2.619369    6[6-(1,6),6-(1,6),8-(6)]
    83      -1.503549      -1.503549      -1.503549    6[1-(0),6-(1,6),7-(6,29)]
    84       1.869473       1.869473       1.869473    6[1-(0),6-(1,7),6-(6,8)]
    85       2.430718       2.430718       2.430718    6[1-(0),6-(1,6),7-(6,29)]
    86       2.352843       2.352843       2.352843    6[1-(0),1-(0),1-(0),6-(8,8)]
    87      -1.240445      -1.240445      -1.240445    6[1-(0),6-(1,6),7-(6,29)]
    88       3.830225       3.830225       3.830225    6[6-(1,6),6-(1,6),8-(6)]
    89       2.151937       2.151937       2.151937    6[1-(0),1-(0),6-(6,6,6),8-(6)]
    90       3.761911       3.761911       3.761911    6[1-(0),6-(1,7),6-(6,8)]
    91       0.460725       0.460725       0.460725    6[1-(0),1-(0),6-(6,6,6),8-(6)]
    92      -0.764718      -0.764718      -0.764718    6[1-(0),6-(1,7),6-(6,8)]
    93      -0.371358      -0.371358      -0.371358    6[6-(1,1,1),8-(0),8-(29)]
    94       5.536141       5.536141       5.536141    6[1-(0),6-(1,6),7-(6,29)]
    95       4.728639       4.728639       4.728639    6[1-(0),6-(1,7),6-(6,8)]
    96       0.494827       0.494827       0.494827    6[6-(1,6),6-(1,6),8-(6)]
    97       4.617745       4.617745       4.617745    6[1-(0),6-(1,6),7-(6,29)]
    98       1.244722       1.244722       1.244722    6[1-(0),6-(1,7),6-(6,8)]
    99       0.683477       0.683477       0.683477    6[1-(0),6-(1,6),7-(6,29)]
   100       0.761353       0.761353       0.761353    6[1-(0),1-(0),1-(0),6-(8,8)]
   101       1.058956       1.058956       1.058956    6[1-(0),6-(1,6),7-(6,29)]
   102       6.129626       6.129626       6.129626    6[6-(1,6),6-(1,6),8-(6)]
   103       4.451339       4.451339       4.451339    6[1-(0),1-(0),6-(6,6,6),8-(6)]
   104       6.061313       6.061313       6.061313    6[1-(0),6-(1,7),6-(6,8)]
   105       2.760126       2.760126       2.760126    6[1-(0),1-(0),6-(6,6,6),8-(6)]
   106       1.534684       1.534684       1.534684    6[1-(0),6-(1,7),6-(6,8)]
   107       1.928043       1.928043       1.928043    6[6-(1,1,1),8-(0),8-(29)]
   108       7.835543       7.835543       7.835543    6[1-(0),6-(1,6),7-(6,29)]
   109        7.02804        7.02804        7.02804    6[1-(0),6-(1,7),6-(6,8)]
   110       2.794228       2.794228       2.794228    6[6-(1,6),6-(1,6),8-(6)]
   111       6.917146       6.917146       6.917146    6[1-(0),6-(1,6),7-(6,29)]
   112       3.544124       3.544124       3.544124    6[1-(0),6-(1,7),6-(6,8)]
   113       2.982879       2.982879       2.982879    6[1-(0),6-(1,6),7-(6,29)]
   114       3.060754       3.060754       3.060754    6[1-(0),1-(0),1-(0),6-(8,8)]
   115       6.654042       6.654042       6.654042    6[1-(0),6-(1,6),7-(6,29)]
   116       1.583372       1.583372       1.583372    6[6-(1,6),6-(1,6),8-(6)]
   117        3.26166        3.26166        3.26166    6[1-(0),1-(0),6-(6,6,6),8-(6)]
   118       1.651686       1.651686       1.651686    6[1-(0),6-(1,7),6-(6,8)]
   119       4.952872       4.952872       4.952872    6[1-(0),1-(0),6-(6,6,6),8-(6)]
   120       6.178315       6.178315       6.178315    6[1-(0),6-(1,7),6-(6,8)]
   121       5.784955       5.784955       5.784955    6[6-(1,1,1),8-(0),8-(29)]
   122      -0.122544      -0.122544      -0.122544    6[1-(0),6-(1,6),7-(6,29)]
   123       0.684958       0.684958       0.684958    6[1-(0),6-(1,7),6-(6,8)]
   124        4.91877        4.91877        4.91877    6[6-(1,6),6-(1,6),8-(6)]
   125       0.795852       0.795852       0.795852    6[1-(0),6-(1,6),7-(6,29)]
   126       4.168875       4.168875       4.168875    6[1-(0),6-(1,7),6-(6,8)]
   127        4.73012        4.73012        4.73012    6[1-(0),6-(1,6),7-(6,29)]
   128       4.652244       4.652244       4.652244    6[1-(0),1-(0),1-(0),6-(8,8)]
   129       1.557098       1.557098       1.557098    6[6-(1,1,8),6-(1,1,8),6-(1,1,8),6-(1,1,8)]
   130       3.856499       3.856499       3.856499    6[6-(1,1,8),6-(1,1,8),6-(1,1,8),6-(1,1,8)]
   131       3.671941       3.671941       3.671941    7[6-(1,6),6-(1,6),29-(8,8,8)]
   132      -2.393322      -2.393322      -2.393322    7[6-(1,6),6-(1,6),29-(8)]
   133      -0.557745      -0.557745      -0.557745    7[6-(1,6),6-(1,6),29-(8,8,8)]
   134       5.507518       5.507518       5.507518    7[6-(1,6),6-(1,6),29-(8)]
   135       1.741656       1.741656       1.741656    7[6-(1,6),6-(1,6),29-(8,8,8)]
   136       7.806919       7.806919       7.806919    7[6-(1,6),6-(1,6),29-(8)]
   137       5.971342       5.971342       5.971342    7[6-(1,6),6-(1,6),29-(8,8,8)]
   138      -0.093921      -0.093921      -0.093921    7[6-(1,6),6-(1,6),29-(8)]
   139       9.890857       9.890857       9.890857    8[1-(0),29-(7),29-(7,8,8),29-(7,8,8)]
   140       0.025889       0.025889       0.025889    8[6-(1,1,6),6-(6,6)]
   141       2.006234       2.006234       2.006234    8[6-(1,1,6),6-(6,6)]
   142       3.190437       3.190437       3.190437    8[6-(6,8),29-(7,8,8)]
   143       4.599777       4.599777       4.599777    8[6-(6,8)]
   144      -2.177859      -2.177859      -2.177859    8[1-(0),29-(7),29-(7,8,8),29-(7,8,8)]
   145       3.088306       3.088306       3.088306    8[6-(1,1,6),6-(6,6)]
   146       1.107962       1.107962       1.107962    8[6-(1,1,6),6-(6,6)]
   147      -0.076242      -0.076242      -0.076242    8[6-(6,8),29-(7,8,8)]
   148      -1.485582      -1.485582      -1.485582    8[6-(6,8)]
   149       0.121543       0.121543       0.121543    8[1-(0),29-(7),29-(7,8,8),29-(7,8,8)]
   150       5.387708       5.387708       5.387708    8[6-(1,1,6),6-(6,6)]
   151       3.407363       3.407363       3.407363    8[6-(1,1,6),6-(6,6)]
   152        2.22316        2.22316        2.22316    8[6-(6,8),29-(7,8,8)]
   153        0.81382        0.81382        0.81382    8[6-(6,8)]
   154       7.591456       7.591456       7.591456    8[1-(0),29-(7),29-(7,8,8),29-(7,8,8)]
   155       2.325291       2.325291       2.325291    8[6-(1,1,6),6-(6,6)]
   156       4.305635       4.305635       4.305635    8[6-(1,1,6),6-(6,6)]
   157       5.489839       5.489839       5.489839    8[6-(6,8),29-(7,8,8)]
   158       6.899179       6.899179       6.899179    8[6-(6,8)]
