# Supplementary material for: A collection of forcefield precursors for metal–organic frameworks
Source: RSC Adv. 2019 Nov 13;9(63):36492–507. doi: 10.1039/c9ra07327b (PMC9075174; doi:10.1039/c9ra07327b)
Supplement: RA-009-C9RA07327B-s1045 [file RA-009-C9RA07327B-s1045.txt]

IBUYAH_clean

7.730000    0.000000    0.000000
0.000000    17.797000    0.000000
0.000000    -1.612670    26.626207

     1        3.33936        3.33936        3.33936    30[7-(6,6),8-(6),8-(6),8-(6)]
     2       7.548113       7.548113       7.548113    30[7-(6,6),7-(6,6),8-(6),8-(6)]
     3        7.20436        7.20436        7.20436    30[7-(6,6),8-(6),8-(6),8-(6)]
     4       3.683113       3.683113       3.683113    30[7-(6,6),7-(6,6),8-(6),8-(6)]
     5        4.39064        4.39064        4.39064    30[7-(6,6),8-(6),8-(6),8-(6)]
     6       0.181887       0.181887       0.181887    30[7-(6,6),7-(6,6),8-(6),8-(6)]
     7        0.52564        0.52564        0.52564    30[7-(6,6),8-(6),8-(6),8-(6)]
     8       4.046887       4.046887       4.046887    30[7-(6,6),7-(6,6),8-(6),8-(6)]
     9       2.144302       2.144302       2.144302    1[6-(6,6)]
    10       4.979666       4.979666       4.979666    1[6-(6,6)]
    11       2.540851       2.540851       2.540851    1[6-(7,7)]
    12       1.123942       1.123942       1.123942    1[6-(6,7)]
    13       3.091227       3.091227       3.091227    1[6-(6,7)]
    14        4.96266        4.96266        4.96266    1[6-(6,6)]
    15       6.858829       6.858829       6.858829    1[6-(6,6)]
    16       6.162356       6.162356       6.162356    1[6-(6,6)]
    17       4.250727       4.250727       4.250727    1[6-(6,6)]
    18       1.001035       1.001035       1.001035    1[6-(6,6)]
    19       2.043812       2.043812       2.043812    1[6-(6,6)]
    20       1.957236       1.957236       1.957236    1[6-(6,6)]
    21       0.882766       0.882766       0.882766    1[6-(6,6)]
    22       2.236289       2.236289       2.236289    1[6-(7,7)]
    23       3.623051       3.623051       3.623051    1[6-(6,7)]
    24        4.33653        4.33653        4.33653    1[6-(6,7)]
    25       6.549629       6.549629       6.549629    1[6-(6,6)]
    26        7.21982        7.21982        7.21982    1[6-(6,6)]
    27       3.163116       3.163116       3.163116    1[6-(6,6)]
    28       2.482103       2.482103       2.482103    1[6-(6,6)]
    29       0.784595       0.784595       0.784595    1[6-(6,7)]
    30       2.919621       2.919621       2.919621    1[6-(7,7)]
    31       1.686686       1.686686       1.686686    1[6-(6,7)]
    32       6.009302       6.009302       6.009302    1[6-(6,6)]
    33       1.114666       1.114666       1.114666    1[6-(6,6)]
    34       6.405851       6.405851       6.405851    1[6-(7,7)]
    35       4.988942       4.988942       4.988942    1[6-(6,7)]
    36       6.956227       6.956227       6.956227    1[6-(6,7)]
    37        1.09766        1.09766        1.09766    1[6-(6,6)]
    38       2.993829       2.993829       2.993829    1[6-(6,6)]
    39       2.297356       2.297356       2.297356    1[6-(6,6)]
    40       0.385727       0.385727       0.385727    1[6-(6,6)]
    41       4.866035       4.866035       4.866035    1[6-(6,6)]
    42       5.908812       5.908812       5.908812    1[6-(6,6)]
    43       5.822236       5.822236       5.822236    1[6-(6,6)]
    44       4.747766       4.747766       4.747766    1[6-(6,6)]
    45       6.101289       6.101289       6.101289    1[6-(7,7)]
    46       7.488051       7.488051       7.488051    1[6-(6,7)]
    47        0.47153        0.47153        0.47153    1[6-(6,7)]
    48       2.684629       2.684629       2.684629    1[6-(6,6)]
    49        3.35482        3.35482        3.35482    1[6-(6,6)]
    50       7.028116       7.028116       7.028116    1[6-(6,6)]
    51       6.347103       6.347103       6.347103    1[6-(6,6)]
    52       4.649595       4.649595       4.649595    1[6-(6,7)]
    53       6.784621       6.784621       6.784621    1[6-(7,7)]
    54       5.551686       5.551686       5.551686    1[6-(6,7)]
    55       5.585698       5.585698       5.585698    1[6-(6,6)]
    56       2.750334       2.750334       2.750334    1[6-(6,6)]
    57       5.189149       5.189149       5.189149    1[6-(7,7)]
    58       6.606058       6.606058       6.606058    1[6-(6,7)]
    59       4.638773       4.638773       4.638773    1[6-(6,7)]
    60        2.76734        2.76734        2.76734    1[6-(6,6)]
    61       0.871171       0.871171       0.871171    1[6-(6,6)]
    62       1.567644       1.567644       1.567644    1[6-(6,6)]
    63       3.479273       3.479273       3.479273    1[6-(6,6)]
    64       6.728965       6.728965       6.728965    1[6-(6,6)]
    65       5.686188       5.686188       5.686188    1[6-(6,6)]
    66       5.772764       5.772764       5.772764    1[6-(6,6)]
    67       6.847234       6.847234       6.847234    1[6-(6,6)]
    68       5.493711       5.493711       5.493711    1[6-(7,7)]
    69       4.106949       4.106949       4.106949    1[6-(6,7)]
    70        3.39347        3.39347        3.39347    1[6-(6,7)]
    71       1.180371       1.180371       1.180371    1[6-(6,6)]
    72        0.51018        0.51018        0.51018    1[6-(6,6)]
    73       4.566884       4.566884       4.566884    1[6-(6,6)]
    74       5.247897       5.247897       5.247897    1[6-(6,6)]
    75       6.945405       6.945405       6.945405    1[6-(6,7)]
    76       4.810379       4.810379       4.810379    1[6-(7,7)]
    77       6.043314       6.043314       6.043314    1[6-(6,7)]
    78       1.720698       1.720698       1.720698    1[6-(6,6)]
    79       6.615334       6.615334       6.615334    1[6-(6,6)]
    80       1.324149       1.324149       1.324149    1[6-(7,7)]
    81       2.741058       2.741058       2.741058    1[6-(6,7)]
    82       0.773773       0.773773       0.773773    1[6-(6,7)]
    83        6.63234        6.63234        6.63234    1[6-(6,6)]
    84       4.736171       4.736171       4.736171    1[6-(6,6)]
    85       5.432644       5.432644       5.432644    1[6-(6,6)]
    86       7.344273       7.344273       7.344273    1[6-(6,6)]
    87       2.863965       2.863965       2.863965    1[6-(6,6)]
    88       1.821188       1.821188       1.821188    1[6-(6,6)]
    89       1.907764       1.907764       1.907764    1[6-(6,6)]
    90       2.982234       2.982234       2.982234    1[6-(6,6)]
    91       1.628711       1.628711       1.628711    1[6-(7,7)]
    92       0.241949       0.241949       0.241949    1[6-(6,7)]
    93        7.25847        7.25847        7.25847    1[6-(6,7)]
    94       5.045371       5.045371       5.045371    1[6-(6,6)]
    95        4.37518        4.37518        4.37518    1[6-(6,6)]
    96       0.701884       0.701884       0.701884    1[6-(6,6)]
    97       1.382897       1.382897       1.382897    1[6-(6,6)]
    98       3.080405       3.080405       3.080405    1[6-(6,7)]
    99       0.945379       0.945379       0.945379    1[6-(7,7)]
   100       2.178314       2.178314       2.178314    1[6-(6,7)]
   101       0.222624       0.222624       0.222624    6[6-(1,6),6-(6,6),6-(8,8)]
   102       1.277769       1.277769       1.277769    6[1-(0),6-(6,6),6-(6,6)]
   103       6.629248       6.629248       6.629248    6[6-(1,6),6-(6,6),6-(8,8)]
   104       0.541873       0.541873       0.541873    6[6-(6,6),8-(30),8-(30)]
   105       5.352252       5.352252       5.352252    6[6-(6,6),8-(0),8-(30)]
   106       3.544205       3.544205       3.544205    6[6-(6,6),8-(0),8-(30)]
   107       3.681799       3.681799       3.681799    6[6-(1,6),6-(6,6),6-(8,8)]
   108       1.941003       1.941003       1.941003    6[6-(6,6),8-(0),8-(30)]
   109       3.001559       3.001559       3.001559    6[6-(1,6),6-(6,6),6-(8,8)]
   110       4.527461       4.527461       4.527461    6[1-(0),6-(6,6),6-(6,6)]
   111       2.429539       2.429539       2.429539    6[1-(0),7-(6,30),7-(6,6)]
   112       1.659631       1.659631       1.659631    6[1-(0),6-(1,7),7-(6,30)]
   113       2.741058       2.741058       2.741058    6[1-(0),6-(1,7),7-(6,6)]
   114       4.414603       4.414603       4.414603    6[6-(1,6),6-(1,6),7-(6,6)]
   115       5.199971       5.199971       5.199971    6[1-(0),6-(1,6),6-(6,7)]
   116       6.334735       6.334735       6.334735    6[1-(0),6-(1,6),6-(6,7)]
   117       6.706548       6.706548       6.706548    6[6-(1,6),6-(1,6),7-(6,6)]
   118       5.918861       5.918861       5.918861    6[1-(0),6-(1,6),6-(6,7)]
   119       4.774821       4.774821       4.774821    6[1-(0),6-(1,6),6-(6,7)]
   120       0.823245       0.823245       0.823245    6[6-(1,6),6-(1,6),7-(6,6)]
   121       1.180371       1.180371       1.180371    6[1-(0),6-(1,6),6-(6,7)]
   122        1.80882        1.80882        1.80882    6[1-(0),6-(1,6),6-(6,7)]
   123        2.07937        2.07937        2.07937    6[6-(1,6),6-(1,6),7-(6,6)]
   124       1.752391       1.752391       1.752391    6[1-(0),6-(1,6),6-(6,7)]
   125       1.115439       1.115439       1.115439    6[1-(0),6-(1,6),6-(6,7)]
   126       2.666077       2.666077       2.666077    6[1-(0),7-(6,30),7-(6,6)]
   127       3.431347       3.431347       3.431347    6[1-(0),6-(1,7),7-(6,6)]
   128       3.815528       3.815528       3.815528    6[1-(0),6-(1,7),7-(6,30)]
   129        0.56429        0.56429        0.56429    6[6-(1,6),6-(1,6),7-(6,6)]
   130       7.420027       7.420027       7.420027    6[1-(0),6-(1,6),6-(6,7)]
   131       0.091987       0.091987       0.091987    6[1-(0),6-(1,6),6-(6,7)]
   132       1.385989       1.385989       1.385989    6[6-(1,6),6-(1,6),7-(6,6)]
   133       2.279577       2.279577       2.279577    6[1-(0),6-(1,6),6-(6,7)]
   134       1.872979       1.872979       1.872979    6[1-(0),6-(1,6),6-(6,7)]
   135       1.324922       1.324922       1.324922    6[1-(0),6-(1,7),7-(6,6)]
   136        2.50452        2.50452        2.50452    6[1-(0),7-(6,30),7-(6,6)]
   137       1.823507       1.823507       1.823507    6[1-(0),6-(1,7),7-(6,30)]
   138       4.087624       4.087624       4.087624    6[6-(1,6),6-(6,6),6-(8,8)]
   139       5.142769       5.142769       5.142769    6[1-(0),6-(6,6),6-(6,6)]
   140       2.764248       2.764248       2.764248    6[6-(1,6),6-(6,6),6-(8,8)]
   141       4.406873       4.406873       4.406873    6[6-(6,6),8-(30),8-(30)]
   142       1.487252       1.487252       1.487252    6[6-(6,6),8-(0),8-(30)]
   143       7.409205       7.409205       7.409205    6[6-(6,6),8-(0),8-(30)]
   144       7.546799       7.546799       7.546799    6[6-(1,6),6-(6,6),6-(8,8)]
   145       5.806003       5.806003       5.806003    6[6-(6,6),8-(0),8-(30)]
   146       6.866559       6.866559       6.866559    6[6-(1,6),6-(6,6),6-(8,8)]
   147       0.662461       0.662461       0.662461    6[1-(0),6-(6,6),6-(6,6)]
   148       6.294539       6.294539       6.294539    6[1-(0),7-(6,30),7-(6,6)]
   149       5.524631       5.524631       5.524631    6[1-(0),6-(1,7),7-(6,30)]
   150       6.606058       6.606058       6.606058    6[1-(0),6-(1,7),7-(6,6)]
   151       0.549603       0.549603       0.549603    6[6-(1,6),6-(1,6),7-(6,6)]
   152       1.334971       1.334971       1.334971    6[1-(0),6-(1,6),6-(6,7)]
   153       2.469735       2.469735       2.469735    6[1-(0),6-(1,6),6-(6,7)]
   154       2.841548       2.841548       2.841548    6[6-(1,6),6-(1,6),7-(6,6)]
   155       2.053861       2.053861       2.053861    6[1-(0),6-(1,6),6-(6,7)]
   156       0.909821       0.909821       0.909821    6[1-(0),6-(1,6),6-(6,7)]
   157       4.688245       4.688245       4.688245    6[6-(1,6),6-(1,6),7-(6,6)]
   158       5.045371       5.045371       5.045371    6[1-(0),6-(1,6),6-(6,7)]
   159        5.67382        5.67382        5.67382    6[1-(0),6-(1,6),6-(6,7)]
   160        5.94437        5.94437        5.94437    6[6-(1,6),6-(1,6),7-(6,6)]
   161       5.617391       5.617391       5.617391    6[1-(0),6-(1,6),6-(6,7)]
   162       4.980439       4.980439       4.980439    6[1-(0),6-(1,6),6-(6,7)]
   163       6.531077       6.531077       6.531077    6[1-(0),7-(6,30),7-(6,6)]
   164       7.296347       7.296347       7.296347    6[1-(0),6-(1,7),7-(6,6)]
   165       7.680528       7.680528       7.680528    6[1-(0),6-(1,7),7-(6,30)]
   166        4.42929        4.42929        4.42929    6[6-(1,6),6-(1,6),7-(6,6)]
   167       3.555027       3.555027       3.555027    6[1-(0),6-(1,6),6-(6,7)]
   168       3.956987       3.956987       3.956987    6[1-(0),6-(1,6),6-(6,7)]
   169       5.250989       5.250989       5.250989    6[6-(1,6),6-(1,6),7-(6,6)]
   170       6.144577       6.144577       6.144577    6[1-(0),6-(1,6),6-(6,7)]
   171       5.737979       5.737979       5.737979    6[1-(0),6-(1,6),6-(6,7)]
   172       5.189922       5.189922       5.189922    6[1-(0),6-(1,7),7-(6,6)]
   173        6.36952        6.36952        6.36952    6[1-(0),7-(6,30),7-(6,6)]
   174       5.688507       5.688507       5.688507    6[1-(0),6-(1,7),7-(6,30)]
   175       7.507376       7.507376       7.507376    6[6-(1,6),6-(6,6),6-(8,8)]
   176       6.452231       6.452231       6.452231    6[1-(0),6-(6,6),6-(6,6)]
   177       1.100752       1.100752       1.100752    6[6-(1,6),6-(6,6),6-(8,8)]
   178       7.188127       7.188127       7.188127    6[6-(6,6),8-(30),8-(30)]
   179       2.377748       2.377748       2.377748    6[6-(6,6),8-(0),8-(30)]
   180       4.185795       4.185795       4.185795    6[6-(6,6),8-(0),8-(30)]
   181       4.048201       4.048201       4.048201    6[6-(1,6),6-(6,6),6-(8,8)]
   182       5.788997       5.788997       5.788997    6[6-(6,6),8-(0),8-(30)]
   183       4.728441       4.728441       4.728441    6[6-(1,6),6-(6,6),6-(8,8)]
   184       3.202539       3.202539       3.202539    6[1-(0),6-(6,6),6-(6,6)]
   185       5.300461       5.300461       5.300461    6[1-(0),7-(6,30),7-(6,6)]
   186       6.070369       6.070369       6.070369    6[1-(0),6-(1,7),7-(6,30)]
   187       4.988942       4.988942       4.988942    6[1-(0),6-(1,7),7-(6,6)]
   188       3.315397       3.315397       3.315397    6[6-(1,6),6-(1,6),7-(6,6)]
   189       2.530029       2.530029       2.530029    6[1-(0),6-(1,6),6-(6,7)]
   190       1.395265       1.395265       1.395265    6[1-(0),6-(1,6),6-(6,7)]
   191       1.023452       1.023452       1.023452    6[6-(1,6),6-(1,6),7-(6,6)]
   192       1.811139       1.811139       1.811139    6[1-(0),6-(1,6),6-(6,7)]
   193       2.955179       2.955179       2.955179    6[1-(0),6-(1,6),6-(6,7)]
   194       6.906755       6.906755       6.906755    6[6-(1,6),6-(1,6),7-(6,6)]
   195       6.549629       6.549629       6.549629    6[1-(0),6-(1,6),6-(6,7)]
   196        5.92118        5.92118        5.92118    6[1-(0),6-(1,6),6-(6,7)]
   197        5.65063        5.65063        5.65063    6[6-(1,6),6-(1,6),7-(6,6)]
   198       5.977609       5.977609       5.977609    6[1-(0),6-(1,6),6-(6,7)]
   199       6.614561       6.614561       6.614561    6[1-(0),6-(1,6),6-(6,7)]
   200       5.063923       5.063923       5.063923    6[1-(0),7-(6,30),7-(6,6)]
   201       4.298653       4.298653       4.298653    6[1-(0),6-(1,7),7-(6,6)]
   202       3.914472       3.914472       3.914472    6[1-(0),6-(1,7),7-(6,30)]
   203        7.16571        7.16571        7.16571    6[6-(1,6),6-(1,6),7-(6,6)]
   204       0.309973       0.309973       0.309973    6[1-(0),6-(1,6),6-(6,7)]
   205       7.638013       7.638013       7.638013    6[1-(0),6-(1,6),6-(6,7)]
   206       6.344011       6.344011       6.344011    6[6-(1,6),6-(1,6),7-(6,6)]
   207       5.450423       5.450423       5.450423    6[1-(0),6-(1,6),6-(6,7)]
   208       5.857021       5.857021       5.857021    6[1-(0),6-(1,6),6-(6,7)]
   209       6.405078       6.405078       6.405078    6[1-(0),6-(1,7),7-(6,6)]
   210        5.22548        5.22548        5.22548    6[1-(0),7-(6,30),7-(6,6)]
   211       5.906493       5.906493       5.906493    6[1-(0),6-(1,7),7-(6,30)]
   212       3.642376       3.642376       3.642376    6[6-(1,6),6-(6,6),6-(8,8)]
   213       2.587231       2.587231       2.587231    6[1-(0),6-(6,6),6-(6,6)]
   214       4.965752       4.965752       4.965752    6[6-(1,6),6-(6,6),6-(8,8)]
   215       3.323127       3.323127       3.323127    6[6-(6,6),8-(30),8-(30)]
   216       6.242748       6.242748       6.242748    6[6-(6,6),8-(0),8-(30)]
   217       0.320795       0.320795       0.320795    6[6-(6,6),8-(0),8-(30)]
   218       0.183201       0.183201       0.183201    6[6-(1,6),6-(6,6),6-(8,8)]
   219       1.923997       1.923997       1.923997    6[6-(6,6),8-(0),8-(30)]
   220       0.863441       0.863441       0.863441    6[6-(1,6),6-(6,6),6-(8,8)]
   221       7.067539       7.067539       7.067539    6[1-(0),6-(6,6),6-(6,6)]
   222       1.435461       1.435461       1.435461    6[1-(0),7-(6,30),7-(6,6)]
   223       2.205369       2.205369       2.205369    6[1-(0),6-(1,7),7-(6,30)]
   224       1.123942       1.123942       1.123942    6[1-(0),6-(1,7),7-(6,6)]
   225       7.180397       7.180397       7.180397    6[6-(1,6),6-(1,6),7-(6,6)]
   226       6.395029       6.395029       6.395029    6[1-(0),6-(1,6),6-(6,7)]
   227       5.260265       5.260265       5.260265    6[1-(0),6-(1,6),6-(6,7)]
   228       4.888452       4.888452       4.888452    6[6-(1,6),6-(1,6),7-(6,6)]
   229       5.676139       5.676139       5.676139    6[1-(0),6-(1,6),6-(6,7)]
   230       6.820179       6.820179       6.820179    6[1-(0),6-(1,6),6-(6,7)]
   231       3.041755       3.041755       3.041755    6[6-(1,6),6-(1,6),7-(6,6)]
   232       2.684629       2.684629       2.684629    6[1-(0),6-(1,6),6-(6,7)]
   233        2.05618        2.05618        2.05618    6[1-(0),6-(1,6),6-(6,7)]
   234        1.78563        1.78563        1.78563    6[6-(1,6),6-(1,6),7-(6,6)]
   235       2.112609       2.112609       2.112609    6[1-(0),6-(1,6),6-(6,7)]
   236       2.749561       2.749561       2.749561    6[1-(0),6-(1,6),6-(6,7)]
   237       1.198923       1.198923       1.198923    6[1-(0),7-(6,30),7-(6,6)]
   238       0.433653       0.433653       0.433653    6[1-(0),6-(1,7),7-(6,6)]
   239       0.049472       0.049472       0.049472    6[1-(0),6-(1,7),7-(6,30)]
   240        3.30071        3.30071        3.30071    6[6-(1,6),6-(1,6),7-(6,6)]
   241       4.174973       4.174973       4.174973    6[1-(0),6-(1,6),6-(6,7)]
   242       3.773013       3.773013       3.773013    6[1-(0),6-(1,6),6-(6,7)]
   243       2.479011       2.479011       2.479011    6[6-(1,6),6-(1,6),7-(6,6)]
   244       1.585423       1.585423       1.585423    6[1-(0),6-(1,6),6-(6,7)]
   245       1.992021       1.992021       1.992021    6[1-(0),6-(1,6),6-(6,7)]
   246       2.540078       2.540078       2.540078    6[1-(0),6-(1,7),7-(6,6)]
   247        1.36048        1.36048        1.36048    6[1-(0),7-(6,30),7-(6,6)]
   248       2.041493       2.041493       2.041493    6[1-(0),6-(1,7),7-(6,30)]
   249       0.117496       0.117496       0.117496    7[6-(6,6),6-(6,6),6-(6,6)]
   250       1.459424       1.459424       1.459424    7[6-(1,6),6-(1,7),30-(7,8,8)]
   251       3.239643       3.239643       3.239643    7[6-(1,6),6-(1,7),6-(6,6)]
   252       2.704727       2.704727       2.704727    7[6-(1,6),6-(1,7),6-(6,6)]
   253       3.319262       3.319262       3.319262    7[6-(1,6),6-(1,7),30-(7,8,8)]
   254       1.761667       1.761667       1.761667    7[6-(1,6),6-(1,7),6-(6,6)]
   255        2.56636        2.56636        2.56636    7[6-(1,6),6-(1,7),30-(8,8,8)]
   256       3.982496       3.982496       3.982496    7[6-(6,6),6-(6,6),6-(6,6)]
   257       5.324424       5.324424       5.324424    7[6-(1,6),6-(1,7),30-(7,8,8)]
   258       7.104643       7.104643       7.104643    7[6-(1,6),6-(1,7),6-(6,6)]
   259       6.569727       6.569727       6.569727    7[6-(1,6),6-(1,7),6-(6,6)]
   260       7.184262       7.184262       7.184262    7[6-(1,6),6-(1,7),30-(7,8,8)]
   261       5.626667       5.626667       5.626667    7[6-(1,6),6-(1,7),6-(6,6)]
   262        6.43136        6.43136        6.43136    7[6-(1,6),6-(1,7),30-(8,8,8)]
   263       7.612504       7.612504       7.612504    7[6-(6,6),6-(6,6),6-(6,6)]
   264       6.270576       6.270576       6.270576    7[6-(1,6),6-(1,7),30-(7,8,8)]
   265       4.490357       4.490357       4.490357    7[6-(1,6),6-(1,7),6-(6,6)]
   266       5.025273       5.025273       5.025273    7[6-(1,6),6-(1,7),6-(6,6)]
   267       4.410738       4.410738       4.410738    7[6-(1,6),6-(1,7),30-(7,8,8)]
   268       5.968333       5.968333       5.968333    7[6-(1,6),6-(1,7),6-(6,6)]
   269        5.16364        5.16364        5.16364    7[6-(1,6),6-(1,7),30-(8,8,8)]
   270       3.747504       3.747504       3.747504    7[6-(6,6),6-(6,6),6-(6,6)]
   271       2.405576       2.405576       2.405576    7[6-(1,6),6-(1,7),30-(7,8,8)]
   272       0.625357       0.625357       0.625357    7[6-(1,6),6-(1,7),6-(6,6)]
   273       1.160273       1.160273       1.160273    7[6-(1,6),6-(1,7),6-(6,6)]
   274       0.545738       0.545738       0.545738    7[6-(1,6),6-(1,7),30-(7,8,8)]
   275       2.103333       2.103333       2.103333    7[6-(1,6),6-(1,7),6-(6,6)]
   276        1.29864        1.29864        1.29864    7[6-(1,6),6-(1,7),30-(8,8,8)]
   277       1.705238       1.705238       1.705238    8[6-(6,8),30-(7,8,8)]
   278       7.313353       7.313353       7.313353    8[6-(6,8),30-(7,7,8)]
   279       4.729214       4.729214       4.729214    8[6-(6,8)]
   280        4.97812        4.97812        4.97812    8[6-(6,8),30-(7,8,8)]
   281       3.873503       3.873503       3.873503    8[6-(6,8),30-(7,8,8)]
   282       3.190171       3.190171       3.190171    8[6-(6,8)]
   283       1.447829       1.447829       1.447829    8[6-(6,8),30-(7,7,8)]
   284       1.590834       1.590834       1.590834    8[6-(6,8)]
   285       5.570238       5.570238       5.570238    8[6-(6,8),30-(7,8,8)]
   286       3.448353       3.448353       3.448353    8[6-(6,8),30-(7,7,8)]
   287       0.864214       0.864214       0.864214    8[6-(6,8)]
   288        1.11312        1.11312        1.11312    8[6-(6,8),30-(7,8,8)]
   289       0.008503       0.008503       0.008503    8[6-(6,8),30-(7,8,8)]
   290       7.055171       7.055171       7.055171    8[6-(6,8)]
   291       5.312829       5.312829       5.312829    8[6-(6,8),30-(7,7,8)]
   292       5.455834       5.455834       5.455834    8[6-(6,8)]
   293       6.024762       6.024762       6.024762    8[6-(6,8),30-(7,8,8)]
   294       0.416647       0.416647       0.416647    8[6-(6,8),30-(7,7,8)]
   295       3.000786       3.000786       3.000786    8[6-(6,8)]
   296        2.75188        2.75188        2.75188    8[6-(6,8),30-(7,8,8)]
   297       3.856497       3.856497       3.856497    8[6-(6,8),30-(7,8,8)]
   298       4.539829       4.539829       4.539829    8[6-(6,8)]
   299       6.282171       6.282171       6.282171    8[6-(6,8),30-(7,7,8)]
   300       6.139166       6.139166       6.139166    8[6-(6,8)]
   301       2.159762       2.159762       2.159762    8[6-(6,8),30-(7,8,8)]
   302       4.281647       4.281647       4.281647    8[6-(6,8),30-(7,7,8)]
   303       6.865786       6.865786       6.865786    8[6-(6,8)]
   304        6.61688        6.61688        6.61688    8[6-(6,8),30-(7,8,8)]
   305      -0.008503      -0.008503      -0.008503    8[6-(6,8),30-(7,8,8)]
   306       0.674829       0.674829       0.674829    8[6-(6,8)]
   307       2.417171       2.417171       2.417171    8[6-(6,8),30-(7,7,8)]
   308       2.274166       2.274166       2.274166    8[6-(6,8)]
