# Supplementary material for: A collection of forcefield precursors for metal–organic frameworks
Source: RSC Adv. 2019 Nov 13;9(63):36492–507. doi: 10.1039/c9ra07327b (PMC9075174; doi:10.1039/c9ra07327b)
Supplement: RA-009-C9RA07327B-s1046 [file RA-009-C9RA07327B-s1046.txt]

ICAGOK_clean

15.279300    0.000000    0.000000
0.000000    19.306600    0.000000
-3.253006    0.000000    20.515497

     1       7.891193       7.891193       7.891193    29[7-(6,6),7-(7,29),8-(6),8-(6)]
     2       5.593749       5.593749       5.593749    29[7-(6,6),7-(7,29),8-(6),8-(6),8-(6)]
     3       9.517696       9.517696       9.517696    29[7-(6,6),7-(7,29),8-(6),8-(6)]
     4       7.220252       7.220252       7.220252    29[7-(6,6),7-(7,29),8-(6),8-(6),8-(6)]
     5       2.508598       2.508598       2.508598    29[7-(6,6),7-(7,29),8-(6),8-(6)]
     6       4.806042       4.806042       4.806042    29[7-(6,6),7-(7,29),8-(6),8-(6),8-(6)]
     7       4.135101       4.135101       4.135101    29[7-(6,6),7-(7,29),8-(6),8-(6)]
     8       6.432545       6.432545       6.432545    29[7-(6,6),7-(7,29),8-(6),8-(6),8-(6)]
     9       9.323351       9.323351       9.323351    1[6-(6,7)]
    10       9.742624       9.742624       9.742624    1[6-(6,6)]
    11      10.021684      10.021684      10.021684    1[6-(6,6)]
    12       9.906676       9.906676       9.906676    1[6-(6,7)]
    13       6.848859       6.848859       6.848859    1[6-(6,6)]
    14       7.159915       7.159915       7.159915    1[6-(6,6)]
    15       9.847134       9.847134       9.847134    1[6-(6,6)]
    16       9.989982       9.989982       9.989982    1[6-(6,6)]
    17      10.238408      10.238408      10.238408    1[6-(6,7)]
    18      12.557382      12.557382      12.557382    1[6-(6,6)]
    19       12.20165       12.20165       12.20165    1[6-(6,6)]
    20       9.937277       9.937277       9.937277    1[6-(6,7)]
    21      -0.974715      -0.974715      -0.974715    1[6-(6,6)]
    22       1.247279       1.247279       1.247279    1[6-(6,6)]
    23        1.39259        1.39259        1.39259    1[6-(6,6)]
    24      -0.945626      -0.945626      -0.945626    1[6-(6,6)]
    25       6.955416       6.955416       6.955416    1[6-(6,7)]
    26       6.956639       6.956639       6.956639    1[6-(6,6)]
    27       7.282068       7.282068       7.282068    1[6-(6,6)]
    28       7.410128       7.410128       7.410128    1[6-(6,7)]
    29       6.136851       6.136851       6.136851    1[6-(6,6)]
    30       6.224742       6.224742       6.224742    1[6-(6,6)]
    31       8.270807       8.270807       8.270807    1[6-(6,6)]
    32       8.216402       8.216402       8.216402    1[6-(6,6)]
    33       7.696848       7.696848       7.696848    1[6-(6,7)]
    34       8.116121       8.116121       8.116121    1[6-(6,6)]
    35       8.395181       8.395181       8.395181    1[6-(6,6)]
    36       8.280173       8.280173       8.280173    1[6-(6,7)]
    37       8.475362       8.475362       8.475362    1[6-(6,6)]
    38       8.786418       8.786418       8.786418    1[6-(6,6)]
    39       8.220631       8.220631       8.220631    1[6-(6,6)]
    40       8.363479       8.363479       8.363479    1[6-(6,6)]
    41      11.864911      11.864911      11.864911    1[6-(6,7)]
    42      14.183885      14.183885      14.183885    1[6-(6,6)]
    43      13.828153      13.828153      13.828153    1[6-(6,6)]
    44       11.56378       11.56378       11.56378    1[6-(6,7)]
    45       0.651788       0.651788       0.651788    1[6-(6,6)]
    46       2.873782       2.873782       2.873782    1[6-(6,6)]
    47       3.019093       3.019093       3.019093    1[6-(6,6)]
    48       0.680877       0.680877       0.680877    1[6-(6,6)]
    49       5.328913       5.328913       5.328913    1[6-(6,7)]
    50       8.583142       8.583142       8.583142    1[6-(6,6)]
    51       5.655565       5.655565       5.655565    1[6-(6,6)]
    52       5.783625       5.783625       5.783625    1[6-(6,7)]
    53       7.763354       7.763354       7.763354    1[6-(6,6)]
    54       7.851245       7.851245       7.851245    1[6-(6,6)]
    55        9.89731        9.89731        9.89731    1[6-(6,6)]
    56       9.842905       9.842905       9.842905    1[6-(6,6)]
    57       4.329446       4.329446       4.329446    1[6-(6,7)]
    58       3.910173       3.910173       3.910173    1[6-(6,6)]
    59       3.631113       3.631113       3.631113    1[6-(6,6)]
    60       3.746121       3.746121       3.746121    1[6-(6,7)]
    61       3.550932       3.550932       3.550932    1[6-(6,6)]
    62       3.239876       3.239876       3.239876    1[6-(6,6)]
    63       3.805663       3.805663       3.805663    1[6-(6,6)]
    64       3.662815       3.662815       3.662815    1[6-(6,6)]
    65       0.161383       0.161383       0.161383    1[6-(6,7)]
    66      -2.157591      -2.157591      -2.157591    1[6-(6,6)]
    67      -1.801859      -1.801859      -1.801859    1[6-(6,6)]
    68       0.462514       0.462514       0.462514    1[6-(6,7)]
    69      11.374506      11.374506      11.374506    1[6-(6,6)]
    70       9.152512       9.152512       9.152512    1[6-(6,6)]
    71       9.007201       9.007201       9.007201    1[6-(6,6)]
    72      11.345417      11.345417      11.345417    1[6-(6,6)]
    73       6.697381       6.697381       6.697381    1[6-(6,7)]
    74       3.443152       3.443152       3.443152    1[6-(6,6)]
    75       6.370729       6.370729       6.370729    1[6-(6,6)]
    76       6.242669       6.242669       6.242669    1[6-(6,7)]
    77        4.26294        4.26294        4.26294    1[6-(6,6)]
    78       4.175049       4.175049       4.175049    1[6-(6,6)]
    79       2.128984       2.128984       2.128984    1[6-(6,6)]
    80       2.183389       2.183389       2.183389    1[6-(6,6)]
    81       2.702943       2.702943       2.702943    1[6-(6,7)]
    82        2.28367        2.28367        2.28367    1[6-(6,6)]
    83        2.00461        2.00461        2.00461    1[6-(6,6)]
    84       2.119618       2.119618       2.119618    1[6-(6,7)]
    85       5.177435       5.177435       5.177435    1[6-(6,6)]
    86       4.866379       4.866379       4.866379    1[6-(6,6)]
    87        2.17916        2.17916        2.17916    1[6-(6,6)]
    88       2.036312       2.036312       2.036312    1[6-(6,6)]
    89       1.787886       1.787886       1.787886    1[6-(6,7)]
    90      -0.531088      -0.531088      -0.531088    1[6-(6,6)]
    91      -0.175356      -0.175356      -0.175356    1[6-(6,6)]
    92       2.089017       2.089017       2.089017    1[6-(6,7)]
    93      13.001009      13.001009      13.001009    1[6-(6,6)]
    94      10.779015      10.779015      10.779015    1[6-(6,6)]
    95      10.633704      10.633704      10.633704    1[6-(6,6)]
    96       12.97192       12.97192       12.97192    1[6-(6,6)]
    97       5.070878       5.070878       5.070878    1[6-(6,7)]
    98       5.069655       5.069655       5.069655    1[6-(6,6)]
    99       4.744226       4.744226       4.744226    1[6-(6,6)]
   100       4.616166       4.616166       4.616166    1[6-(6,7)]
   101       5.889443       5.889443       5.889443    1[6-(6,6)]
   102       5.801552       5.801552       5.801552    1[6-(6,6)]
   103       3.755487       3.755487       3.755487    1[6-(6,6)]
   104       3.809892       3.809892       3.809892    1[6-(6,6)]
   105       9.535546       9.535546       9.535546    6[1-(0),6-(1,6),7-(6)]
   106       9.720947       9.720947       9.720947    6[1-(0),6-(1,7),6-(6,6)]
   107        9.86341        9.86341        9.86341    6[6-(1,6),6-(1,6),6-(6,6)]
   108       9.924833       9.924833       9.924833    6[1-(0),6-(1,7),6-(6,6)]
   109       9.839506       9.839506       9.839506    6[1-(0),6-(1,6),7-(6)]
   110      10.055327      10.055327      10.055327    6[6-(1,6),6-(1,6),6-(6,6)]
   111       6.904495       6.904495       6.904495    6[1-(0),6-(1,6),6-(6,6)]
   112       7.091523       7.091523       7.091523    6[1-(0),6-(1,6),6-(6,6)]
   113       7.187813       7.187813       7.187813    6[6-(1,6),6-(1,6),6-(8,8)]
   114      10.093535      10.093535      10.093535    6[1-(0),6-(1,6),6-(6,6)]
   115       10.03578       10.03578       10.03578    6[1-(0),6-(1,6),6-(6,6)]
   116      10.642609      10.642609      10.642609    6[1-(0),6-(1,6),7-(6,29)]
   117      12.049291      12.049291      12.049291    6[1-(0),6-(1,7),6-(6,6)]
   118      12.620303      12.620303      12.620303    6[6-(1,6),6-(1,6),6-(6,6)]
   119      11.830244      11.830244      11.830244    6[1-(0),6-(1,7),6-(6,6)]
   120      10.462698      10.462698      10.462698    6[1-(0),6-(1,6),7-(6,29)]
   121      -1.173573      -1.173573      -1.173573    6[6-(1,6),6-(1,6),6-(6,6)]
   122      -0.499096      -0.499096      -0.499096    6[1-(0),6-(1,6),6-(6,6)]
   123        0.82355        0.82355        0.82355    6[1-(0),6-(1,6),6-(6,6)]
   124       1.543757       1.543757       1.543757    6[6-(1,6),6-(1,6),6-(8,8)]
   125       0.906048       0.906048       0.906048    6[1-(0),6-(1,6),6-(6,6)]
   126      -0.499431      -0.499431      -0.499431    6[1-(0),6-(1,6),6-(6,6)]
   127       3.133681       3.133681       3.133681    6[6-(6,6),8-(0),8-(29)]
   128       7.320765       7.320765       7.320765    6[6-(6,6),8-(29),8-(29)]
   129       7.051305       7.051305       7.051305    6[1-(0),6-(1,6),7-(6,29)]
   130       7.037026       7.037026       7.037026    6[1-(0),6-(1,7),6-(6,6)]
   131       7.138967       7.138967       7.138967    6[6-(1,6),6-(1,6),6-(6,6)]
   132        7.24661        7.24661        7.24661    6[1-(0),6-(1,7),6-(6,6)]
   133       7.299604       7.299604       7.299604    6[1-(0),6-(1,6),7-(6,29)]
   134       7.178452       7.178452       7.178452    6[6-(1,6),6-(1,6),6-(6,6)]
   135       6.580841       6.580841       6.580841    6[1-(0),6-(1,6),6-(6,6)]
   136       6.623712       6.623712       6.623712    6[1-(0),6-(1,6),6-(6,6)]
   137       7.224657       7.224657       7.224657    6[6-(1,6),6-(1,6),6-(8,8)]
   138       7.839042       7.839042       7.839042    6[1-(0),6-(1,6),6-(6,6)]
   139       7.802999       7.802999       7.802999    6[1-(0),6-(1,6),6-(6,6)]
   140       7.284913       7.284913       7.284913    6[6-(6,6),8-(29),8-(29)]
   141       7.909043       7.909043       7.909043    6[1-(0),6-(1,6),7-(6)]
   142       8.094444       8.094444       8.094444    6[1-(0),6-(1,7),6-(6,6)]
   143       8.236907       8.236907       8.236907    6[6-(1,6),6-(1,6),6-(6,6)]
   144        8.29833        8.29833        8.29833    6[1-(0),6-(1,7),6-(6,6)]
   145       8.213003       8.213003       8.213003    6[1-(0),6-(1,6),7-(6)]
   146       8.428824       8.428824       8.428824    6[6-(1,6),6-(1,6),6-(6,6)]
   147       8.530998       8.530998       8.530998    6[1-(0),6-(1,6),6-(6,6)]
   148       8.718026       8.718026       8.718026    6[1-(0),6-(1,6),6-(6,6)]
   149       8.814316       8.814316       8.814316    6[6-(1,6),6-(1,6),6-(8,8)]
   150       8.467032       8.467032       8.467032    6[1-(0),6-(1,6),6-(6,6)]
   151       8.409277       8.409277       8.409277    6[1-(0),6-(1,6),6-(6,6)]
   152      12.269112      12.269112      12.269112    6[1-(0),6-(1,6),7-(6,29)]
   153      13.675794      13.675794      13.675794    6[1-(0),6-(1,7),6-(6,6)]
   154      14.246806      14.246806      14.246806    6[6-(1,6),6-(1,6),6-(6,6)]
   155      13.456747      13.456747      13.456747    6[1-(0),6-(1,7),6-(6,6)]
   156      12.089201      12.089201      12.089201    6[1-(0),6-(1,6),7-(6,29)]
   157        0.45293        0.45293        0.45293    6[6-(1,6),6-(1,6),6-(6,6)]
   158       1.127407       1.127407       1.127407    6[1-(0),6-(1,6),6-(6,6)]
   159       2.450053       2.450053       2.450053    6[1-(0),6-(1,6),6-(6,6)]
   160        3.17026        3.17026        3.17026    6[6-(1,6),6-(1,6),6-(8,8)]
   161       2.532551       2.532551       2.532551    6[1-(0),6-(1,6),6-(6,6)]
   162       1.127072       1.127072       1.127072    6[1-(0),6-(1,6),6-(6,6)]
   163       4.760184       4.760184       4.760184    6[6-(6,6),8-(0),8-(29)]
   164       8.947268       8.947268       8.947268    6[6-(6,6),8-(29),8-(29)]
   165       5.424802       5.424802       5.424802    6[1-(0),6-(1,6),7-(6,29)]
   166       8.663529       8.663529       8.663529    6[1-(0),6-(1,7),6-(6,6)]
   167        8.76547        8.76547        8.76547    6[6-(1,6),6-(1,6),6-(6,6)]
   168       5.620107       5.620107       5.620107    6[1-(0),6-(1,7),6-(6,6)]
   169       5.673101       5.673101       5.673101    6[1-(0),6-(1,6),7-(6,29)]
   170       8.804955       8.804955       8.804955    6[6-(1,6),6-(1,6),6-(6,6)]
   171       8.207344       8.207344       8.207344    6[1-(0),6-(1,6),6-(6,6)]
   172       8.250215       8.250215       8.250215    6[1-(0),6-(1,6),6-(6,6)]
   173        8.85116        8.85116        8.85116    6[6-(1,6),6-(1,6),6-(8,8)]
   174       9.465545       9.465545       9.465545    6[1-(0),6-(1,6),6-(6,6)]
   175       9.429502       9.429502       9.429502    6[1-(0),6-(1,6),6-(6,6)]
   176       8.911416       8.911416       8.911416    6[6-(6,6),8-(29),8-(29)]
   177       4.117251       4.117251       4.117251    6[1-(0),6-(1,6),7-(6)]
   178        3.93185        3.93185        3.93185    6[1-(0),6-(1,7),6-(6,6)]
   179       3.789387       3.789387       3.789387    6[6-(1,6),6-(1,6),6-(6,6)]
   180       3.727964       3.727964       3.727964    6[1-(0),6-(1,7),6-(6,6)]
   181       3.813291       3.813291       3.813291    6[1-(0),6-(1,6),7-(6)]
   182        3.59747        3.59747        3.59747    6[6-(1,6),6-(1,6),6-(6,6)]
   183       3.495296       3.495296       3.495296    6[1-(0),6-(1,6),6-(6,6)]
   184       3.308268       3.308268       3.308268    6[1-(0),6-(1,6),6-(6,6)]
   185       3.211978       3.211978       3.211978    6[6-(1,6),6-(1,6),6-(8,8)]
   186       3.559262       3.559262       3.559262    6[1-(0),6-(1,6),6-(6,6)]
   187       3.617017       3.617017       3.617017    6[1-(0),6-(1,6),6-(6,6)]
   188      -0.242818      -0.242818      -0.242818    6[1-(0),6-(1,6),7-(6,29)]
   189        -1.6495        -1.6495        -1.6495    6[1-(0),6-(1,7),6-(6,6)]
   190      -2.220512      -2.220512      -2.220512    6[6-(1,6),6-(1,6),6-(6,6)]
   191      -1.430453      -1.430453      -1.430453    6[1-(0),6-(1,7),6-(6,6)]
   192      -0.062907      -0.062907      -0.062907    6[1-(0),6-(1,6),7-(6,29)]
   193      11.573364      11.573364      11.573364    6[6-(1,6),6-(1,6),6-(6,6)]
   194      10.898887      10.898887      10.898887    6[1-(0),6-(1,6),6-(6,6)]
   195       9.576241       9.576241       9.576241    6[1-(0),6-(1,6),6-(6,6)]
   196       8.856034       8.856034       8.856034    6[6-(1,6),6-(1,6),6-(8,8)]
   197       9.493743       9.493743       9.493743    6[1-(0),6-(1,6),6-(6,6)]
   198      10.899222      10.899222      10.899222    6[1-(0),6-(1,6),6-(6,6)]
   199        7.26611        7.26611        7.26611    6[6-(6,6),8-(0),8-(29)]
   200       3.079026       3.079026       3.079026    6[6-(6,6),8-(29),8-(29)]
   201       6.601492       6.601492       6.601492    6[1-(0),6-(1,6),7-(6,29)]
   202       3.362765       3.362765       3.362765    6[1-(0),6-(1,7),6-(6,6)]
   203       3.260824       3.260824       3.260824    6[6-(1,6),6-(1,6),6-(6,6)]
   204       6.406187       6.406187       6.406187    6[1-(0),6-(1,7),6-(6,6)]
   205       6.353193       6.353193       6.353193    6[1-(0),6-(1,6),7-(6,29)]
   206       3.221339       3.221339       3.221339    6[6-(1,6),6-(1,6),6-(6,6)]
   207        3.81895        3.81895        3.81895    6[1-(0),6-(1,6),6-(6,6)]
   208       3.776079       3.776079       3.776079    6[1-(0),6-(1,6),6-(6,6)]
   209       3.175134       3.175134       3.175134    6[6-(1,6),6-(1,6),6-(8,8)]
   210       2.560749       2.560749       2.560749    6[1-(0),6-(1,6),6-(6,6)]
   211       2.596792       2.596792       2.596792    6[1-(0),6-(1,6),6-(6,6)]
   212       3.114878       3.114878       3.114878    6[6-(6,6),8-(29),8-(29)]
   213       2.490748       2.490748       2.490748    6[1-(0),6-(1,6),7-(6)]
   214       2.305347       2.305347       2.305347    6[1-(0),6-(1,7),6-(6,6)]
   215       2.162884       2.162884       2.162884    6[6-(1,6),6-(1,6),6-(6,6)]
   216       2.101461       2.101461       2.101461    6[1-(0),6-(1,7),6-(6,6)]
   217       2.186788       2.186788       2.186788    6[1-(0),6-(1,6),7-(6)]
   218       1.970967       1.970967       1.970967    6[6-(1,6),6-(1,6),6-(6,6)]
   219       5.121799       5.121799       5.121799    6[1-(0),6-(1,6),6-(6,6)]
   220       4.934771       4.934771       4.934771    6[1-(0),6-(1,6),6-(6,6)]
   221       4.838481       4.838481       4.838481    6[6-(1,6),6-(1,6),6-(8,8)]
   222       5.185765       5.185765       5.185765    6[1-(0),6-(1,6),6-(6,6)]
   223       1.990514       1.990514       1.990514    6[1-(0),6-(1,6),6-(6,6)]
   224       1.383685       1.383685       1.383685    6[1-(0),6-(1,6),7-(6,29)]
   225      -0.022997      -0.022997      -0.022997    6[1-(0),6-(1,7),6-(6,6)]
   226      -0.594009      -0.594009      -0.594009    6[6-(1,6),6-(1,6),6-(6,6)]
   227        0.19605        0.19605        0.19605    6[1-(0),6-(1,7),6-(6,6)]
   228       1.563596       1.563596       1.563596    6[1-(0),6-(1,6),7-(6,29)]
   229      13.199867      13.199867      13.199867    6[6-(1,6),6-(1,6),6-(6,6)]
   230       12.52539       12.52539       12.52539    6[1-(0),6-(1,6),6-(6,6)]
   231      11.202744      11.202744      11.202744    6[1-(0),6-(1,6),6-(6,6)]
   232      10.482537      10.482537      10.482537    6[6-(1,6),6-(1,6),6-(8,8)]
   233      11.120246      11.120246      11.120246    6[1-(0),6-(1,6),6-(6,6)]
   234      12.525725      12.525725      12.525725    6[1-(0),6-(1,6),6-(6,6)]
   235       8.892613       8.892613       8.892613    6[6-(6,6),8-(0),8-(29)]
   236       4.705529       4.705529       4.705529    6[6-(6,6),8-(29),8-(29)]
   237       4.974989       4.974989       4.974989    6[1-(0),6-(1,6),7-(6,29)]
   238       4.989268       4.989268       4.989268    6[1-(0),6-(1,7),6-(6,6)]
   239       4.887327       4.887327       4.887327    6[6-(1,6),6-(1,6),6-(6,6)]
   240       4.779684       4.779684       4.779684    6[1-(0),6-(1,7),6-(6,6)]
   241        4.72669        4.72669        4.72669    6[1-(0),6-(1,6),7-(6,29)]
   242       4.847842       4.847842       4.847842    6[6-(1,6),6-(1,6),6-(6,6)]
   243       5.445453       5.445453       5.445453    6[1-(0),6-(1,6),6-(6,6)]
   244       5.402582       5.402582       5.402582    6[1-(0),6-(1,6),6-(6,6)]
   245       4.801637       4.801637       4.801637    6[6-(1,6),6-(1,6),6-(8,8)]
   246       4.187252       4.187252       4.187252    6[1-(0),6-(1,6),6-(6,6)]
   247       4.223295       4.223295       4.223295    6[1-(0),6-(1,6),6-(6,6)]
   248       4.741381       4.741381       4.741381    6[6-(6,6),8-(29),8-(29)]
   249       9.656031       9.656031       9.656031    7[6-(1,6),6-(1,6)]
   250       9.878837       9.878837       9.878837    7[6-(1,6),6-(1,6),29-(7,8,8)]
   251       5.856044       5.856044       5.856044    7[7-(7),29-(7,8,8),29-(7,8,8,8)]
   252       5.194993       5.194993       5.194993    7[7-(0),7-(29,29)]
   253       4.579211       4.579211       4.579211    7[7-(7)]
   254       7.198982       7.198982       7.198982    7[6-(1,6),6-(1,6),29-(7,8,8,8)]
   255       8.029528       8.029528       8.029528    7[6-(1,6),6-(1,6)]
   256       11.50534       11.50534       11.50534    7[6-(1,6),6-(1,6),29-(7,8,8)]
   257       7.482547       7.482547       7.482547    7[7-(7),29-(7,8,8),29-(7,8,8,8)]
   258       6.821496       6.821496       6.821496    7[7-(0),7-(29,29)]
   259       6.205714       6.205714       6.205714    7[7-(7)]
   260       5.572479       5.572479       5.572479    7[6-(1,6),6-(1,6),29-(7,8,8,8)]
   261       3.996766       3.996766       3.996766    7[6-(1,6),6-(1,6)]
   262       0.520954       0.520954       0.520954    7[6-(1,6),6-(1,6),29-(7,8,8)]
   263       4.543747       4.543747       4.543747    7[7-(7),29-(7,8,8),29-(7,8,8,8)]
   264       5.204798       5.204798       5.204798    7[7-(0),7-(29,29)]
   265        5.82058        5.82058        5.82058    7[7-(7)]
   266       6.453815       6.453815       6.453815    7[6-(1,6),6-(1,6),29-(7,8,8,8)]
   267       2.370263       2.370263       2.370263    7[6-(1,6),6-(1,6)]
   268       2.147457       2.147457       2.147457    7[6-(1,6),6-(1,6),29-(7,8,8)]
   269        6.17025        6.17025        6.17025    7[7-(7),29-(7,8,8),29-(7,8,8,8)]
   270       6.831301       6.831301       6.831301    7[7-(0),7-(29,29)]
   271       7.447083       7.447083       7.447083    7[7-(7)]
   272       4.827312       4.827312       4.827312    7[6-(1,6),6-(1,6),29-(7,8,8,8)]
   273       3.586383       3.586383       3.586383    8[6-(6,8)]
   274       3.716641       3.716641       3.716641    8[6-(6,8),29-(7,7,8,8)]
   275       7.808586       7.808586       7.808586    8[6-(6,8),29-(7,7,8)]
   276       6.934378       6.934378       6.934378    8[6-(6,8),29-(7,7,8,8)]
   277       6.748338       6.748338       6.748338    8[6-(6,8),29-(7,7,8,8)]
   278       7.878797       7.878797       7.878797    8[6-(6,8),29-(7,7,8)]
   279       5.212886       5.212886       5.212886    8[6-(6,8)]
   280       5.343144       5.343144       5.343144    8[6-(6,8),29-(7,7,8,8)]
   281       9.435089       9.435089       9.435089    8[6-(6,8),29-(7,7,8)]
   282       8.560881       8.560881       8.560881    8[6-(6,8),29-(7,7,8,8)]
   283       8.374841       8.374841       8.374841    8[6-(6,8),29-(7,7,8,8)]
   284         9.5053         9.5053         9.5053    8[6-(6,8),29-(7,7,8)]
   285       6.813408       6.813408       6.813408    8[6-(6,8)]
   286        6.68315        6.68315        6.68315    8[6-(6,8),29-(7,7,8,8)]
   287       2.591205       2.591205       2.591205    8[6-(6,8),29-(7,7,8)]
   288       3.465413       3.465413       3.465413    8[6-(6,8),29-(7,7,8,8)]
   289       3.651453       3.651453       3.651453    8[6-(6,8),29-(7,7,8,8)]
   290       2.520994       2.520994       2.520994    8[6-(6,8),29-(7,7,8)]
   291       8.439911       8.439911       8.439911    8[6-(6,8)]
   292       8.309653       8.309653       8.309653    8[6-(6,8),29-(7,7,8,8)]
   293       4.217708       4.217708       4.217708    8[6-(6,8),29-(7,7,8)]
   294       5.091916       5.091916       5.091916    8[6-(6,8),29-(7,7,8,8)]
   295       5.277956       5.277956       5.277956    8[6-(6,8),29-(7,7,8,8)]
   296       4.147497       4.147497       4.147497    8[6-(6,8),29-(7,7,8)]
