# Supplementary material for: A collection of forcefield precursors for metal–organic frameworks
Source: RSC Adv. 2019 Nov 13;9(63):36492–507. doi: 10.1039/c9ra07327b (PMC9075174; doi:10.1039/c9ra07327b)
Supplement: RA-009-C9RA07327B-s1047 [file RA-009-C9RA07327B-s1047.txt]

ICALOP_clean

9.906000    0.000000    0.000000
0.000000    17.379000    0.000000
0.000000    0.000000    22.043000

     1         7.4295         7.4295         7.4295    49[8-(6),8-(6),8-(6),8-(6),8-(6),8-(6),8-(6),8-(6)]
     2         2.4765         2.4765         2.4765    49[8-(6),8-(6),8-(6),8-(6),8-(6),8-(6),8-(6),8-(6)]
     3         2.4765         2.4765         2.4765    49[8-(6),8-(6),8-(6),8-(6),8-(6),8-(6),8-(6),8-(6)]
     4         7.4295         7.4295         7.4295    49[8-(6),8-(6),8-(6),8-(6),8-(6),8-(6),8-(6),8-(6)]
     5       5.411648       5.411648       5.411648    1[6-(6,6)]
     6       8.229905       8.229905       8.229905    1[6-(1,6,6)]
     7       4.494352       4.494352       4.494352    1[6-(6,6)]
     8       1.676095       1.676095       1.676095    1[6-(1,6,6)]
     9       0.458648       0.458648       0.458648    1[6-(6,6)]
    10       3.276905       3.276905       3.276905    1[6-(1,6,6)]
    11       9.447352       9.447352       9.447352    1[6-(6,6)]
    12       6.629095       6.629095       6.629095    1[6-(1,6,6)]
    13       4.494352       4.494352       4.494352    1[6-(6,6)]
    14       1.676095       1.676095       1.676095    1[6-(1,6,6)]
    15       5.411648       5.411648       5.411648    1[6-(6,6)]
    16       8.229905       8.229905       8.229905    1[6-(1,6,6)]
    17       9.447352       9.447352       9.447352    1[6-(6,6)]
    18       6.629095       6.629095       6.629095    1[6-(1,6,6)]
    19       0.458648       0.458648       0.458648    1[6-(6,6)]
    20       3.276905       3.276905       3.276905    1[6-(1,6,6)]
    21         7.4295         7.4295         7.4295    1[6-(6,6)]
    22         7.4295         7.4295         7.4295    1[6-(6,6)]
    23         7.4295         7.4295         7.4295    1[6-(6,6)]
    24         7.4295         7.4295         7.4295    1[6-(6,6)]
    25         2.4765         2.4765         2.4765    1[6-(6,6)]
    26         2.4765         2.4765         2.4765    1[6-(6,6)]
    27         2.4765         2.4765         2.4765    1[6-(6,6)]
    28         2.4765         2.4765         2.4765    1[6-(6,6)]
    29         2.4765         2.4765         2.4765    1[6-(6,6)]
    30         2.4765         2.4765         2.4765    1[6-(6,6)]
    31         2.4765         2.4765         2.4765    1[6-(6,6)]
    32         2.4765         2.4765         2.4765    1[6-(6,6)]
    33         7.4295         7.4295         7.4295    1[6-(6,6)]
    34         7.4295         7.4295         7.4295    1[6-(6,6)]
    35         7.4295         7.4295         7.4295    1[6-(6,6)]
    36         7.4295         7.4295         7.4295    1[6-(6,6)]
    37       6.214034       6.214034       6.214034    6[6-(1,6),6-(1,6),6-(8,8)]
    38       4.924273       4.924273       4.924273    6[6-(6,6),8-(49),8-(49)]
    39       6.226912       6.226912       6.226912    6[1-(0),6-(6,6),6-(6,6)]
    40       3.691966       3.691966       3.691966    6[6-(1,6),6-(1,6),6-(8,8)]
    41       4.981727       4.981727       4.981727    6[6-(6,6),8-(49),8-(49)]
    42       3.679088       3.679088       3.679088    6[1-(0),6-(6,6),6-(6,6)]
    43       1.261034       1.261034       1.261034    6[6-(1,6),6-(1,6),6-(8,8)]
    44      -0.028727      -0.028727      -0.028727    6[6-(6,6),8-(49),8-(49)]
    45       1.273912       1.273912       1.273912    6[1-(0),6-(6,6),6-(6,6)]
    46       8.644966       8.644966       8.644966    6[6-(1,6),6-(1,6),6-(8,8)]
    47       0.028727       0.028727       0.028727    6[6-(6,6),8-(49),8-(49)]
    48       8.632088       8.632088       8.632088    6[1-(0),6-(6,6),6-(6,6)]
    49       3.691966       3.691966       3.691966    6[6-(1,6),6-(1,6),6-(8,8)]
    50       4.981727       4.981727       4.981727    6[6-(6,6),8-(49),8-(49)]
    51       3.679088       3.679088       3.679088    6[1-(0),6-(6,6),6-(6,6)]
    52       6.214034       6.214034       6.214034    6[6-(1,6),6-(1,6),6-(8,8)]
    53       4.924273       4.924273       4.924273    6[6-(6,6),8-(49),8-(49)]
    54       6.226912       6.226912       6.226912    6[1-(0),6-(6,6),6-(6,6)]
    55       8.644966       8.644966       8.644966    6[6-(1,6),6-(1,6),6-(8,8)]
    56       0.028727       0.028727       0.028727    6[6-(6,6),8-(49),8-(49)]
    57       8.632088       8.632088       8.632088    6[1-(0),6-(6,6),6-(6,6)]
    58       1.261034       1.261034       1.261034    6[6-(1,6),6-(1,6),6-(8,8)]
    59      -0.028727      -0.028727      -0.028727    6[6-(6,6),8-(49),8-(49)]
    60       1.273912       1.273912       1.273912    6[1-(0),6-(6,6),6-(6,6)]
    61         7.4295         7.4295         7.4295    6[6-(1,6),6-(1,6),6-(8,8)]
    62         7.4295         7.4295         7.4295    6[6-(1,1,6),6-(1,6),6-(1,6)]
    63         7.4295         7.4295         7.4295    6[6-(1,6),6-(1,6),6-(8,8)]
    64         7.4295         7.4295         7.4295    6[6-(6,6),8-(49),8-(49)]
    65         7.4295         7.4295         7.4295    6[1-(0),6-(6,6),6-(6,6)]
    66         7.4295         7.4295         7.4295    6[1-(0),6-(6,6),6-(6,6)]
    67         7.4295         7.4295         7.4295    6[6-(6,6),8-(49),8-(49)]
    68         7.4295         7.4295         7.4295    6[1-(0),6-(6,6),6-(6,6)]
    69         7.4295         7.4295         7.4295    6[1-(0),6-(6,6),6-(6,6)]
    70         7.4295         7.4295         7.4295    6[6-(1,1,6),6-(1,6),6-(1,6)]
    71         7.4295         7.4295         7.4295    6[1-(0),1-(0),6-(6,6),6-(6,6)]
    72         2.4765         2.4765         2.4765    6[6-(1,6),6-(1,6),6-(8,8)]
    73         2.4765         2.4765         2.4765    6[6-(1,1,6),6-(1,6),6-(1,6)]
    74         2.4765         2.4765         2.4765    6[6-(1,6),6-(1,6),6-(8,8)]
    75         2.4765         2.4765         2.4765    6[6-(6,6),8-(49),8-(49)]
    76         2.4765         2.4765         2.4765    6[1-(0),6-(6,6),6-(6,6)]
    77         2.4765         2.4765         2.4765    6[1-(0),6-(6,6),6-(6,6)]
    78         2.4765         2.4765         2.4765    6[6-(6,6),8-(49),8-(49)]
    79         2.4765         2.4765         2.4765    6[1-(0),6-(6,6),6-(6,6)]
    80         2.4765         2.4765         2.4765    6[1-(0),6-(6,6),6-(6,6)]
    81         2.4765         2.4765         2.4765    6[6-(1,1,6),6-(1,6),6-(1,6)]
    82         2.4765         2.4765         2.4765    6[1-(0),1-(0),6-(6,6),6-(6,6)]
    83         2.4765         2.4765         2.4765    6[6-(1,6),6-(1,6),6-(8,8)]
    84         2.4765         2.4765         2.4765    6[6-(1,1,6),6-(1,6),6-(1,6)]
    85         2.4765         2.4765         2.4765    6[6-(1,6),6-(1,6),6-(8,8)]
    86         2.4765         2.4765         2.4765    6[6-(6,6),8-(49),8-(49)]
    87         2.4765         2.4765         2.4765    6[1-(0),6-(6,6),6-(6,6)]
    88         2.4765         2.4765         2.4765    6[1-(0),6-(6,6),6-(6,6)]
    89         2.4765         2.4765         2.4765    6[6-(6,6),8-(49),8-(49)]
    90         2.4765         2.4765         2.4765    6[1-(0),6-(6,6),6-(6,6)]
    91         2.4765         2.4765         2.4765    6[1-(0),6-(6,6),6-(6,6)]
    92         2.4765         2.4765         2.4765    6[6-(1,1,6),6-(1,6),6-(1,6)]
    93         2.4765         2.4765         2.4765    6[1-(0),1-(0),6-(6,6),6-(6,6)]
    94         7.4295         7.4295         7.4295    6[6-(1,6),6-(1,6),6-(8,8)]
    95         7.4295         7.4295         7.4295    6[6-(1,1,6),6-(1,6),6-(1,6)]
    96         7.4295         7.4295         7.4295    6[6-(1,6),6-(1,6),6-(8,8)]
    97         7.4295         7.4295         7.4295    6[6-(6,6),8-(49),8-(49)]
    98         7.4295         7.4295         7.4295    6[1-(0),6-(6,6),6-(6,6)]
    99         7.4295         7.4295         7.4295    6[1-(0),6-(6,6),6-(6,6)]
   100         7.4295         7.4295         7.4295    6[6-(6,6),8-(49),8-(49)]
   101         7.4295         7.4295         7.4295    6[1-(0),6-(6,6),6-(6,6)]
   102         7.4295         7.4295         7.4295    6[1-(0),6-(6,6),6-(6,6)]
   103         7.4295         7.4295         7.4295    6[6-(1,1,6),6-(1,6),6-(1,6)]
   104         7.4295         7.4295         7.4295    6[1-(0),1-(0),6-(6,6),6-(6,6)]
   105       4.831156       4.831156       4.831156    8[6-(6,8),49-(8,8,8,8,8,8,8)]
   106       3.856406       3.856406       3.856406    8[6-(6,8),49-(8,8,8,8,8,8,8)]
   107       5.074844       5.074844       5.074844    8[6-(6,8),49-(8,8,8,8,8,8,8)]
   108       6.049594       6.049594       6.049594    8[6-(6,8),49-(8,8,8,8,8,8,8)]
   109       9.784156       9.784156       9.784156    8[6-(6,8),49-(8,8,8,8,8,8,8)]
   110       8.809406       8.809406       8.809406    8[6-(6,8),49-(8,8,8,8,8,8,8)]
   111       0.121844       0.121844       0.121844    8[6-(6,8),49-(8,8,8,8,8,8,8)]
   112       1.096594       1.096594       1.096594    8[6-(6,8),49-(8,8,8,8,8,8,8)]
   113       5.074844       5.074844       5.074844    8[6-(6,8),49-(8,8,8,8,8,8,8)]
   114       6.049594       6.049594       6.049594    8[6-(6,8),49-(8,8,8,8,8,8,8)]
   115       4.831156       4.831156       4.831156    8[6-(6,8),49-(8,8,8,8,8,8,8)]
   116       3.856406       3.856406       3.856406    8[6-(6,8),49-(8,8,8,8,8,8,8)]
   117       0.121844       0.121844       0.121844    8[6-(6,8),49-(8,8,8,8,8,8,8)]
   118       1.096594       1.096594       1.096594    8[6-(6,8),49-(8,8,8,8,8,8,8)]
   119       9.784156       9.784156       9.784156    8[6-(6,8),49-(8,8,8,8,8,8,8)]
   120       8.809406       8.809406       8.809406    8[6-(6,8),49-(8,8,8,8,8,8,8)]
   121         7.4295         7.4295         7.4295    8[6-(6,8),49-(8,8,8,8,8,8,8)]
   122         7.4295         7.4295         7.4295    8[6-(6,8),49-(8,8,8,8,8,8,8)]
   123         7.4295         7.4295         7.4295    8[6-(6,8),49-(8,8,8,8,8,8,8)]
   124         7.4295         7.4295         7.4295    8[6-(6,8),49-(8,8,8,8,8,8,8)]
   125         2.4765         2.4765         2.4765    8[6-(6,8),49-(8,8,8,8,8,8,8)]
   126         2.4765         2.4765         2.4765    8[6-(6,8),49-(8,8,8,8,8,8,8)]
   127         2.4765         2.4765         2.4765    8[6-(6,8),49-(8,8,8,8,8,8,8)]
   128         2.4765         2.4765         2.4765    8[6-(6,8),49-(8,8,8,8,8,8,8)]
   129         2.4765         2.4765         2.4765    8[6-(6,8),49-(8,8,8,8,8,8,8)]
   130         2.4765         2.4765         2.4765    8[6-(6,8),49-(8,8,8,8,8,8,8)]
   131         2.4765         2.4765         2.4765    8[6-(6,8),49-(8,8,8,8,8,8,8)]
   132         2.4765         2.4765         2.4765    8[6-(6,8),49-(8,8,8,8,8,8,8)]
   133         7.4295         7.4295         7.4295    8[6-(6,8),49-(8,8,8,8,8,8,8)]
   134         7.4295         7.4295         7.4295    8[6-(6,8),49-(8,8,8,8,8,8,8)]
   135         7.4295         7.4295         7.4295    8[6-(6,8),49-(8,8,8,8,8,8,8)]
   136         7.4295         7.4295         7.4295    8[6-(6,8),49-(8,8,8,8,8,8,8)]
