# Supplementary material for: A collection of forcefield precursors for metal–organic frameworks
Source: RSC Adv. 2019 Nov 13;9(63):36492–507. doi: 10.1039/c9ra07327b (PMC9075174; doi:10.1039/c9ra07327b)
Supplement: RA-009-C9RA07327B-s1048 [file RA-009-C9RA07327B-s1048.txt]

ICALUV_clean

11.420400    0.000000    0.000000
0.000000    26.649600    0.000000
0.000000    0.000000    17.551100

     1      10.744541      10.744541      10.744541    27[7-(6,6),7-(6,6),8-(6),8-(6)]
     2       0.206367       0.206367       0.206367    27[7-(6,6),8-(6),8-(6)]
     3       0.675859       0.675859       0.675859    27[7-(6,6),7-(6,6),8-(6),8-(6)]
     4      11.214033      11.214033      11.214033    27[7-(6,6),8-(6),8-(6)]
     5       0.675859       0.675859       0.675859    27[7-(6,6),7-(6,6),8-(6),8-(6)]
     6      11.214033      11.214033      11.214033    27[7-(6,6),8-(6),8-(6)]
     7      10.744541      10.744541      10.744541    27[7-(6,6),7-(6,6),8-(6),8-(6)]
     8       0.206367       0.206367       0.206367    27[7-(6,6),8-(6),8-(6)]
     9       0.542469       0.542469       0.542469    1[6-(6,6)]
    10      11.199986      11.199986      11.199986    1[6-(6,6)]
    11      10.013407      10.013407      10.013407    1[6-(6,6)]
    12      10.045384      10.045384      10.045384    1[6-(6,6)]
    13        8.33004        8.33004        8.33004    1[6-(1,6,6)]
    14       8.360875       8.360875       8.360875    1[6-(1,6,6)]
    15       4.834255       4.834255       4.834255    1[6-(6,6)]
    16       9.888924       9.888924       9.888924    1[6-(6,6)]
    17       8.382574       8.382574       8.382574    1[6-(6,7)]
    18       1.681083       1.681083       1.681083    1[6-(6,7)]
    19       9.666227       9.666227       9.666227    1[6-(6,6)]
    20       4.009702       4.009702       4.009702    1[6-(6,6)]
    21       4.025691       4.025691       4.025691    1[6-(6,6)]
    22       6.924189       6.924189       6.924189    1[6-(6,6)]
    23       6.090499       6.090499       6.090499    1[6-(6,6)]
    24       6.031113       6.031113       6.031113    1[6-(6,6)]
    25       8.301489       8.301489       8.301489    1[6-(6,7)]
    26        1.72448        1.72448        1.72448    1[6-(6,7)]
    27       6.998421       6.998421       6.998421    1[6-(6,6)]
    28       4.868517       4.868517       4.868517    1[6-(6,6)]
    29       2.603851       2.603851       2.603851    1[6-(6,7)]
    30       2.579868       2.579868       2.579868    1[6-(6,7)]
    31       9.191138       9.191138       9.191138    1[6-(6,7)]
    32       9.229967       9.229967       9.229967    1[6-(6,7)]
    33      10.877931      10.877931      10.877931    1[6-(6,6)]
    34       0.220414       0.220414       0.220414    1[6-(6,6)]
    35       1.406993       1.406993       1.406993    1[6-(6,6)]
    36       1.375016       1.375016       1.375016    1[6-(6,6)]
    37        3.09036        3.09036        3.09036    1[6-(1,6,6)]
    38       3.059525       3.059525       3.059525    1[6-(1,6,6)]
    39       6.586145       6.586145       6.586145    1[6-(6,6)]
    40       1.531476       1.531476       1.531476    1[6-(6,6)]
    41       3.037826       3.037826       3.037826    1[6-(6,7)]
    42       9.739317       9.739317       9.739317    1[6-(6,7)]
    43       1.754173       1.754173       1.754173    1[6-(6,6)]
    44       7.410698       7.410698       7.410698    1[6-(6,6)]
    45       7.394709       7.394709       7.394709    1[6-(6,6)]
    46       4.496211       4.496211       4.496211    1[6-(6,6)]
    47       5.329901       5.329901       5.329901    1[6-(6,6)]
    48       5.389287       5.389287       5.389287    1[6-(6,6)]
    49       3.118911       3.118911       3.118911    1[6-(6,7)]
    50        9.69592        9.69592        9.69592    1[6-(6,7)]
    51       4.421979       4.421979       4.421979    1[6-(6,6)]
    52       6.551883       6.551883       6.551883    1[6-(6,6)]
    53       8.816549       8.816549       8.816549    1[6-(6,7)]
    54       8.840532       8.840532       8.840532    1[6-(6,7)]
    55       2.229262       2.229262       2.229262    1[6-(6,7)]
    56       2.190433       2.190433       2.190433    1[6-(6,7)]
    57      10.877931      10.877931      10.877931    1[6-(6,6)]
    58       0.220414       0.220414       0.220414    1[6-(6,6)]
    59       1.406993       1.406993       1.406993    1[6-(6,6)]
    60       1.375016       1.375016       1.375016    1[6-(6,6)]
    61        3.09036        3.09036        3.09036    1[6-(1,6,6)]
    62       3.059525       3.059525       3.059525    1[6-(1,6,6)]
    63       6.586145       6.586145       6.586145    1[6-(6,6)]
    64       1.531476       1.531476       1.531476    1[6-(6,6)]
    65       3.037826       3.037826       3.037826    1[6-(6,7)]
    66       9.739317       9.739317       9.739317    1[6-(6,7)]
    67       1.754173       1.754173       1.754173    1[6-(6,6)]
    68       7.410698       7.410698       7.410698    1[6-(6,6)]
    69       7.394709       7.394709       7.394709    1[6-(6,6)]
    70       4.496211       4.496211       4.496211    1[6-(6,6)]
    71       5.329901       5.329901       5.329901    1[6-(6,6)]
    72       5.389287       5.389287       5.389287    1[6-(6,6)]
    73       3.118911       3.118911       3.118911    1[6-(6,7)]
    74        9.69592        9.69592        9.69592    1[6-(6,7)]
    75       4.421979       4.421979       4.421979    1[6-(6,6)]
    76       6.551883       6.551883       6.551883    1[6-(6,6)]
    77       8.816549       8.816549       8.816549    1[6-(6,7)]
    78       8.840532       8.840532       8.840532    1[6-(6,7)]
    79       2.229262       2.229262       2.229262    1[6-(6,7)]
    80       2.190433       2.190433       2.190433    1[6-(6,7)]
    81       0.542469       0.542469       0.542469    1[6-(6,6)]
    82      11.199986      11.199986      11.199986    1[6-(6,6)]
    83      10.013407      10.013407      10.013407    1[6-(6,6)]
    84      10.045384      10.045384      10.045384    1[6-(6,6)]
    85        8.33004        8.33004        8.33004    1[6-(1,6,6)]
    86       8.360875       8.360875       8.360875    1[6-(1,6,6)]
    87       4.834255       4.834255       4.834255    1[6-(6,6)]
    88       9.888924       9.888924       9.888924    1[6-(6,6)]
    89       8.382574       8.382574       8.382574    1[6-(6,7)]
    90       1.681083       1.681083       1.681083    1[6-(6,7)]
    91       9.666227       9.666227       9.666227    1[6-(6,6)]
    92       4.009702       4.009702       4.009702    1[6-(6,6)]
    93       4.025691       4.025691       4.025691    1[6-(6,6)]
    94       6.924189       6.924189       6.924189    1[6-(6,6)]
    95       6.090499       6.090499       6.090499    1[6-(6,6)]
    96       6.031113       6.031113       6.031113    1[6-(6,6)]
    97       8.301489       8.301489       8.301489    1[6-(6,7)]
    98        1.72448        1.72448        1.72448    1[6-(6,7)]
    99       6.998421       6.998421       6.998421    1[6-(6,6)]
   100       4.868517       4.868517       4.868517    1[6-(6,6)]
   101       2.603851       2.603851       2.603851    1[6-(6,7)]
   102       2.579868       2.579868       2.579868    1[6-(6,7)]
   103       9.191138       9.191138       9.191138    1[6-(6,7)]
   104       9.229967       9.229967       9.229967    1[6-(6,7)]
   105       0.031977       0.031977       0.031977    6[1-(0),6-(6,6),6-(6,6)]
   106      11.054947      11.054947      11.054947    6[6-(1,6),6-(1,6),6-(8,8)]
   107      10.640387      10.640387      10.640387    6[6-(1,6),6-(1,6),6-(8,8)]
   108       9.840959       9.840959       9.840959    6[6-(1,1,6),6-(1,6),6-(1,6)]
   109      10.815119      10.815119      10.815119    6[1-(0),6-(6,6),6-(6,6)]
   110       5.156311       5.156311       5.156311    6[6-(1,6),6-(1,6),6-(6,6)]
   111       6.645531       6.645531       6.645531    6[6-(1,6),6-(1,6),6-(6,6)]
   112      11.003555      11.003555      11.003555    6[6-(6,6),8-(27),8-(27)]
   113      10.623256      10.623256      10.623256    6[6-(6,6),8-(0),8-(0)]
   114      10.269224      10.269224      10.269224    6[1-(0),6-(6,6),6-(6,6)]
   115      10.281786      10.281786      10.281786    6[1-(0),6-(6,6),6-(6,6)]
   116       8.917048       8.917048       8.917048    6[1-(0),1-(0),6-(6,6),6-(6,6)]
   117            0.0            0.0            0.0    6[6-(6,6),8-(27),8-(27)]
   118       4.278082       4.278082       4.278082    6[6-(1,6),6-(1,6),6-(6,6)]
   119       4.408274       4.408274       4.408274    6[1-(0),6-(1,7),6-(6,6)]
   120      10.027111      10.027111      10.027111    6[1-(0),6-(6,6),6-(6,6)]
   121       11.07893       11.07893       11.07893    6[6-(1,6),6-(1,6),6-(8,8)]
   122       5.786717       5.786717       5.786717    6[6-(1,6),6-(1,6),6-(6,6)]
   123       7.913195       7.913195       7.913195    6[1-(0),6-(1,6),7-(6,27)]
   124       2.153887       2.153887       2.153887    6[1-(0),6-(1,6),7-(6,27)]
   125        0.01142        0.01142        0.01142    6[6-(6,6),8-(0),8-(0)]
   126        9.87522        9.87522        9.87522    6[1-(0),6-(6,6),6-(6,6)]
   127       3.556313       3.556313       3.556313    6[1-(0),6-(1,7),6-(6,6)]
   128      10.430251      10.430251      10.430251    6[6-(1,6),6-(1,6),6-(8,8)]
   129       9.605698       9.605698       9.605698    6[6-(1,1,6),6-(1,6),6-(1,6)]
   130       3.583722       3.583722       3.583722    6[1-(0),6-(1,7),6-(6,6)]
   131       7.365016       7.365016       7.365016    6[1-(0),6-(1,7),6-(6,6)]
   132       6.519906       6.519906       6.519906    6[1-(0),6-(1,7),6-(6,6)]
   133       6.481077       6.481077       6.481077    6[1-(0),6-(1,7),6-(6,6)]
   134       7.856093       7.856093       7.856093    6[1-(0),6-(1,6),7-(6,27)]
   135       2.181296       2.181296       2.181296    6[1-(0),6-(1,6),7-(6,27)]
   136       7.409556       7.409556       7.409556    6[1-(0),6-(1,7),6-(6,6)]
   137       4.433399       4.433399       4.433399    6[1-(0),6-(1,7),6-(6,6)]
   138       3.053815       3.053815       3.053815    6[1-(0),6-(1,6),7-(6,27)]
   139       3.043537       3.043537       3.043537    6[1-(0),6-(1,6),7-(6,27)]
   140       8.728612       8.728612       8.728612    6[1-(0),6-(1,6),7-(6)]
   141       8.749168       8.749168       8.749168    6[1-(0),6-(1,6),7-(6)]
   142      -0.031977      -0.031977      -0.031977    6[1-(0),6-(6,6),6-(6,6)]
   143       0.365453       0.365453       0.365453    6[6-(1,6),6-(1,6),6-(8,8)]
   144       0.780013       0.780013       0.780013    6[6-(1,6),6-(1,6),6-(8,8)]
   145       1.579441       1.579441       1.579441    6[6-(1,1,6),6-(1,6),6-(1,6)]
   146       0.605281       0.605281       0.605281    6[1-(0),6-(6,6),6-(6,6)]
   147       6.264089       6.264089       6.264089    6[6-(1,6),6-(1,6),6-(6,6)]
   148       4.774869       4.774869       4.774869    6[6-(1,6),6-(1,6),6-(6,6)]
   149       0.416845       0.416845       0.416845    6[6-(6,6),8-(27),8-(27)]
   150       0.797144       0.797144       0.797144    6[6-(6,6),8-(0),8-(0)]
   151       1.151176       1.151176       1.151176    6[1-(0),6-(6,6),6-(6,6)]
   152       1.138614       1.138614       1.138614    6[1-(0),6-(6,6),6-(6,6)]
   153       2.503352       2.503352       2.503352    6[1-(0),1-(0),6-(6,6),6-(6,6)]
   154            0.0            0.0            0.0    6[6-(6,6),8-(27),8-(27)]
   155       7.142318       7.142318       7.142318    6[6-(1,6),6-(1,6),6-(6,6)]
   156       7.012126       7.012126       7.012126    6[1-(0),6-(1,7),6-(6,6)]
   157       1.393289       1.393289       1.393289    6[1-(0),6-(6,6),6-(6,6)]
   158        0.34147        0.34147        0.34147    6[6-(1,6),6-(1,6),6-(8,8)]
   159       5.633683       5.633683       5.633683    6[6-(1,6),6-(1,6),6-(6,6)]
   160       3.507205       3.507205       3.507205    6[1-(0),6-(1,6),7-(6,27)]
   161       9.266513       9.266513       9.266513    6[1-(0),6-(1,6),7-(6,27)]
   162       -0.01142       -0.01142       -0.01142    6[6-(6,6),8-(0),8-(0)]
   163        1.54518        1.54518        1.54518    6[1-(0),6-(6,6),6-(6,6)]
   164       7.864087       7.864087       7.864087    6[1-(0),6-(1,7),6-(6,6)]
   165       0.990149       0.990149       0.990149    6[6-(1,6),6-(1,6),6-(8,8)]
   166       1.814702       1.814702       1.814702    6[6-(1,1,6),6-(1,6),6-(1,6)]
   167       7.836678       7.836678       7.836678    6[1-(0),6-(1,7),6-(6,6)]
   168       4.055384       4.055384       4.055384    6[1-(0),6-(1,7),6-(6,6)]
   169       4.900494       4.900494       4.900494    6[1-(0),6-(1,7),6-(6,6)]
   170       4.939323       4.939323       4.939323    6[1-(0),6-(1,7),6-(6,6)]
   171       3.564307       3.564307       3.564307    6[1-(0),6-(1,6),7-(6,27)]
   172       9.239104       9.239104       9.239104    6[1-(0),6-(1,6),7-(6,27)]
   173       4.010844       4.010844       4.010844    6[1-(0),6-(1,7),6-(6,6)]
   174       6.987001       6.987001       6.987001    6[1-(0),6-(1,7),6-(6,6)]
   175       8.366585       8.366585       8.366585    6[1-(0),6-(1,6),7-(6,27)]
   176       8.376863       8.376863       8.376863    6[1-(0),6-(1,6),7-(6,27)]
   177       2.691788       2.691788       2.691788    6[1-(0),6-(1,6),7-(6)]
   178       2.671232       2.671232       2.671232    6[1-(0),6-(1,6),7-(6)]
   179      -0.031977      -0.031977      -0.031977    6[1-(0),6-(6,6),6-(6,6)]
   180       0.365453       0.365453       0.365453    6[6-(1,6),6-(1,6),6-(8,8)]
   181       0.780013       0.780013       0.780013    6[6-(1,6),6-(1,6),6-(8,8)]
   182       1.579441       1.579441       1.579441    6[6-(1,1,6),6-(1,6),6-(1,6)]
   183       0.605281       0.605281       0.605281    6[1-(0),6-(6,6),6-(6,6)]
   184       6.264089       6.264089       6.264089    6[6-(1,6),6-(1,6),6-(6,6)]
   185       4.774869       4.774869       4.774869    6[6-(1,6),6-(1,6),6-(6,6)]
   186       0.416845       0.416845       0.416845    6[6-(6,6),8-(27),8-(27)]
   187       0.797144       0.797144       0.797144    6[6-(6,6),8-(0),8-(0)]
   188       1.151176       1.151176       1.151176    6[1-(0),6-(6,6),6-(6,6)]
   189       1.138614       1.138614       1.138614    6[1-(0),6-(6,6),6-(6,6)]
   190       2.503352       2.503352       2.503352    6[1-(0),1-(0),6-(6,6),6-(6,6)]
   191            0.0            0.0            0.0    6[6-(6,6),8-(27),8-(27)]
   192       7.142318       7.142318       7.142318    6[6-(1,6),6-(1,6),6-(6,6)]
   193       7.012126       7.012126       7.012126    6[1-(0),6-(1,7),6-(6,6)]
   194       1.393289       1.393289       1.393289    6[1-(0),6-(6,6),6-(6,6)]
   195        0.34147        0.34147        0.34147    6[6-(1,6),6-(1,6),6-(8,8)]
   196       5.633683       5.633683       5.633683    6[6-(1,6),6-(1,6),6-(6,6)]
   197       3.507205       3.507205       3.507205    6[1-(0),6-(1,6),7-(6,27)]
   198       9.266513       9.266513       9.266513    6[1-(0),6-(1,6),7-(6,27)]
   199       -0.01142       -0.01142       -0.01142    6[6-(6,6),8-(0),8-(0)]
   200        1.54518        1.54518        1.54518    6[1-(0),6-(6,6),6-(6,6)]
   201       7.864087       7.864087       7.864087    6[1-(0),6-(1,7),6-(6,6)]
   202       0.990149       0.990149       0.990149    6[6-(1,6),6-(1,6),6-(8,8)]
   203       1.814702       1.814702       1.814702    6[6-(1,1,6),6-(1,6),6-(1,6)]
   204       7.836678       7.836678       7.836678    6[1-(0),6-(1,7),6-(6,6)]
   205       4.055384       4.055384       4.055384    6[1-(0),6-(1,7),6-(6,6)]
   206       4.900494       4.900494       4.900494    6[1-(0),6-(1,7),6-(6,6)]
   207       4.939323       4.939323       4.939323    6[1-(0),6-(1,7),6-(6,6)]
   208       3.564307       3.564307       3.564307    6[1-(0),6-(1,6),7-(6,27)]
   209       9.239104       9.239104       9.239104    6[1-(0),6-(1,6),7-(6,27)]
   210       4.010844       4.010844       4.010844    6[1-(0),6-(1,7),6-(6,6)]
   211       6.987001       6.987001       6.987001    6[1-(0),6-(1,7),6-(6,6)]
   212       8.366585       8.366585       8.366585    6[1-(0),6-(1,6),7-(6,27)]
   213       8.376863       8.376863       8.376863    6[1-(0),6-(1,6),7-(6,27)]
   214       2.691788       2.691788       2.691788    6[1-(0),6-(1,6),7-(6)]
   215       2.671232       2.671232       2.671232    6[1-(0),6-(1,6),7-(6)]
   216       0.031977       0.031977       0.031977    6[1-(0),6-(6,6),6-(6,6)]
   217      11.054947      11.054947      11.054947    6[6-(1,6),6-(1,6),6-(8,8)]
   218      10.640387      10.640387      10.640387    6[6-(1,6),6-(1,6),6-(8,8)]
   219       9.840959       9.840959       9.840959    6[6-(1,1,6),6-(1,6),6-(1,6)]
   220      10.815119      10.815119      10.815119    6[1-(0),6-(6,6),6-(6,6)]
   221       5.156311       5.156311       5.156311    6[6-(1,6),6-(1,6),6-(6,6)]
   222       6.645531       6.645531       6.645531    6[6-(1,6),6-(1,6),6-(6,6)]
   223      11.003555      11.003555      11.003555    6[6-(6,6),8-(27),8-(27)]
   224      10.623256      10.623256      10.623256    6[6-(6,6),8-(0),8-(0)]
   225      10.269224      10.269224      10.269224    6[1-(0),6-(6,6),6-(6,6)]
   226      10.281786      10.281786      10.281786    6[1-(0),6-(6,6),6-(6,6)]
   227       8.917048       8.917048       8.917048    6[1-(0),1-(0),6-(6,6),6-(6,6)]
   228            0.0            0.0            0.0    6[6-(6,6),8-(27),8-(27)]
   229       4.278082       4.278082       4.278082    6[6-(1,6),6-(1,6),6-(6,6)]
   230       4.408274       4.408274       4.408274    6[1-(0),6-(1,7),6-(6,6)]
   231      10.027111      10.027111      10.027111    6[1-(0),6-(6,6),6-(6,6)]
   232       11.07893       11.07893       11.07893    6[6-(1,6),6-(1,6),6-(8,8)]
   233       5.786717       5.786717       5.786717    6[6-(1,6),6-(1,6),6-(6,6)]
   234       7.913195       7.913195       7.913195    6[1-(0),6-(1,6),7-(6,27)]
   235       2.153887       2.153887       2.153887    6[1-(0),6-(1,6),7-(6,27)]
   236        0.01142        0.01142        0.01142    6[6-(6,6),8-(0),8-(0)]
   237        9.87522        9.87522        9.87522    6[1-(0),6-(6,6),6-(6,6)]
   238       3.556313       3.556313       3.556313    6[1-(0),6-(1,7),6-(6,6)]
   239      10.430251      10.430251      10.430251    6[6-(1,6),6-(1,6),6-(8,8)]
   240       9.605698       9.605698       9.605698    6[6-(1,1,6),6-(1,6),6-(1,6)]
   241       3.583722       3.583722       3.583722    6[1-(0),6-(1,7),6-(6,6)]
   242       7.365016       7.365016       7.365016    6[1-(0),6-(1,7),6-(6,6)]
   243       6.519906       6.519906       6.519906    6[1-(0),6-(1,7),6-(6,6)]
   244       6.481077       6.481077       6.481077    6[1-(0),6-(1,7),6-(6,6)]
   245       7.856093       7.856093       7.856093    6[1-(0),6-(1,6),7-(6,27)]
   246       2.181296       2.181296       2.181296    6[1-(0),6-(1,6),7-(6,27)]
   247       7.409556       7.409556       7.409556    6[1-(0),6-(1,7),6-(6,6)]
   248       4.433399       4.433399       4.433399    6[1-(0),6-(1,7),6-(6,6)]
   249       3.053815       3.053815       3.053815    6[1-(0),6-(1,6),7-(6,27)]
   250       3.043537       3.043537       3.043537    6[1-(0),6-(1,6),7-(6,27)]
   251       8.728612       8.728612       8.728612    6[1-(0),6-(1,6),7-(6)]
   252       8.749168       8.749168       8.749168    6[1-(0),6-(1,6),7-(6)]
   253       1.485794       1.485794       1.485794    7[6-(1,6),6-(1,6),27-(7,8,8)]
   254       8.586999       8.586999       8.586999    7[6-(1,6),6-(1,6),27-(7,8,8)]
   255       9.444671       9.444671       9.444671    7[6-(1,6),6-(1,6)]
   256       2.348034       2.348034       2.348034    7[6-(1,6),6-(1,6),27-(8,8)]
   257       9.934606       9.934606       9.934606    7[6-(1,6),6-(1,6),27-(7,8,8)]
   258       2.833401       2.833401       2.833401    7[6-(1,6),6-(1,6),27-(7,8,8)]
   259       1.975729       1.975729       1.975729    7[6-(1,6),6-(1,6)]
   260       9.072366       9.072366       9.072366    7[6-(1,6),6-(1,6),27-(8,8)]
   261       9.934606       9.934606       9.934606    7[6-(1,6),6-(1,6),27-(7,8,8)]
   262       2.833401       2.833401       2.833401    7[6-(1,6),6-(1,6),27-(7,8,8)]
   263       1.975729       1.975729       1.975729    7[6-(1,6),6-(1,6)]
   264       9.072366       9.072366       9.072366    7[6-(1,6),6-(1,6),27-(8,8)]
   265       1.485794       1.485794       1.485794    7[6-(1,6),6-(1,6),27-(7,8,8)]
   266       8.586999       8.586999       8.586999    7[6-(1,6),6-(1,6),27-(7,8,8)]
   267       9.444671       9.444671       9.444671    7[6-(1,6),6-(1,6)]
   268       2.348034       2.348034       2.348034    7[6-(1,6),6-(1,6),27-(8,8)]
   269      11.081214      11.081214      11.081214    8[6-(6,8),27-(7,8)]
   270      10.783142      10.783142      10.783142    8[6-(6,8)]
   271       0.206709       0.206709       0.206709    8[6-(6,8),27-(7,8)]
   272       10.67008       10.67008       10.67008    8[6-(6,8),27-(7,7,8)]
   273       0.654389       0.654389       0.654389    8[6-(6,8),27-(7,7,8)]
   274      10.594705      10.594705      10.594705    8[6-(6,8)]
   275       0.078801       0.078801       0.078801    8[6-(6,8)]
   276       0.159886       0.159886       0.159886    8[6-(6,8)]
   277       0.339186       0.339186       0.339186    8[6-(6,8),27-(7,8)]
   278       0.637258       0.637258       0.637258    8[6-(6,8)]
   279      11.213691      11.213691      11.213691    8[6-(6,8),27-(7,8)]
   280        0.75032        0.75032        0.75032    8[6-(6,8),27-(7,7,8)]
   281      10.766011      10.766011      10.766011    8[6-(6,8),27-(7,7,8)]
   282       0.825695       0.825695       0.825695    8[6-(6,8)]
   283      11.341599      11.341599      11.341599    8[6-(6,8)]
   284      11.260514      11.260514      11.260514    8[6-(6,8)]
   285       0.339186       0.339186       0.339186    8[6-(6,8),27-(7,8)]
   286       0.637258       0.637258       0.637258    8[6-(6,8)]
   287      11.213691      11.213691      11.213691    8[6-(6,8),27-(7,8)]
   288        0.75032        0.75032        0.75032    8[6-(6,8),27-(7,7,8)]
   289      10.766011      10.766011      10.766011    8[6-(6,8),27-(7,7,8)]
   290       0.825695       0.825695       0.825695    8[6-(6,8)]
   291      11.341599      11.341599      11.341599    8[6-(6,8)]
   292      11.260514      11.260514      11.260514    8[6-(6,8)]
   293      11.081214      11.081214      11.081214    8[6-(6,8),27-(7,8)]
   294      10.783142      10.783142      10.783142    8[6-(6,8)]
   295       0.206709       0.206709       0.206709    8[6-(6,8),27-(7,8)]
   296       10.67008       10.67008       10.67008    8[6-(6,8),27-(7,7,8)]
   297       0.654389       0.654389       0.654389    8[6-(6,8),27-(7,7,8)]
   298      10.594705      10.594705      10.594705    8[6-(6,8)]
   299       0.078801       0.078801       0.078801    8[6-(6,8)]
   300       0.159886       0.159886       0.159886    8[6-(6,8)]
