# Supplementary material for: A collection of forcefield precursors for metal–organic frameworks
Source: RSC Adv. 2019 Nov 13;9(63):36492–507. doi: 10.1039/c9ra07327b (PMC9075174; doi:10.1039/c9ra07327b)
Supplement: RA-009-C9RA07327B-s1049 [file RA-009-C9RA07327B-s1049.txt]

ICAQOU_clean

27.512000    0.000000    0.000000
0.000000    27.512000    0.000000
0.000000    0.000000    27.512000

     1         13.756         13.756         13.756    29[7-(6,6),8-(6),8-(6),8-(6),8-(6)]
     2         13.756         13.756         13.756    29[7-(6,6),8-(6),8-(6),8-(6),8-(6)]
     3      21.947973      21.947973      21.947973    29[7-(6,6),8-(6),8-(6),8-(6),8-(6)]
     4       5.564027       5.564027       5.564027    29[7-(6,6),8-(6),8-(6),8-(6),8-(6)]
     5            0.0            0.0            0.0    29[7-(6,6),8-(6),8-(6),8-(6),8-(6)]
     6            0.0            0.0            0.0    29[7-(6,6),8-(6),8-(6),8-(6),8-(6)]
     7         13.756         13.756         13.756    29[7-(6,6),8-(6),8-(6),8-(6),8-(6)]
     8         13.756         13.756         13.756    29[7-(6,6),8-(6),8-(6),8-(6),8-(6)]
     9            0.0            0.0            0.0    29[7-(6,6),8-(6),8-(6),8-(6),8-(6)]
    10            0.0            0.0            0.0    29[7-(6,6),8-(6),8-(6),8-(6),8-(6)]
    11       8.191973       8.191973       8.191973    29[7-(6,6),8-(6),8-(6),8-(6),8-(6)]
    12      19.320027      19.320027      19.320027    29[7-(6,6),8-(6),8-(6),8-(6),8-(6)]
    13      16.752057      16.752057      16.752057    1[6-(6,6)]
    14      18.389021      18.389021      18.389021    1[6-(6,6)]
    15      10.759943      10.759943      10.759943    1[6-(6,6)]
    16       9.122979       9.122979       9.122979    1[6-(6,6)]
    17      10.759943      10.759943      10.759943    1[6-(6,6)]
    18       9.122979       9.122979       9.122979    1[6-(6,6)]
    19      16.752057      16.752057      16.752057    1[6-(6,6)]
    20      18.389021      18.389021      18.389021    1[6-(6,6)]
    21      22.656132      22.656132      22.656132    1[6-(6,6)]
    22      22.625869      22.625869      22.625869    1[6-(6,6)]
    23      22.656132      22.656132      22.656132    1[6-(6,6)]
    24      22.625869      22.625869      22.625869    1[6-(6,6)]
    25       4.855868       4.855868       4.855868    1[6-(6,6)]
    26       4.886131       4.886131       4.886131    1[6-(6,6)]
    27       4.855868       4.855868       4.855868    1[6-(6,6)]
    28       4.886131       4.886131       4.886131    1[6-(6,6)]
    29      24.480178      24.480178      24.480178    1[6-(6,6)]
    30      22.843214      22.843214      22.843214    1[6-(6,6)]
    31       3.031822       3.031822       3.031822    1[6-(6,6)]
    32       4.668786       4.668786       4.668786    1[6-(6,6)]
    33      24.480178      24.480178      24.480178    1[6-(6,6)]
    34      22.843214      22.843214      22.843214    1[6-(6,6)]
    35       3.031822       3.031822       3.031822    1[6-(6,6)]
    36       4.668786       4.668786       4.668786    1[6-(6,6)]
    37      10.724178      10.724178      10.724178    1[6-(6,6)]
    38       9.087214       9.087214       9.087214    1[6-(6,6)]
    39      16.787822      16.787822      16.787822    1[6-(6,6)]
    40      18.424786      18.424786      18.424786    1[6-(6,6)]
    41      10.724178      10.724178      10.724178    1[6-(6,6)]
    42       9.087214       9.087214       9.087214    1[6-(6,6)]
    43      16.787822      16.787822      16.787822    1[6-(6,6)]
    44      18.424786      18.424786      18.424786    1[6-(6,6)]
    45       2.996057       2.996057       2.996057    1[6-(6,6)]
    46       4.633021       4.633021       4.633021    1[6-(6,6)]
    47      24.515943      24.515943      24.515943    1[6-(6,6)]
    48      22.878979      22.878979      22.878979    1[6-(6,6)]
    49      24.515943      24.515943      24.515943    1[6-(6,6)]
    50      22.878979      22.878979      22.878979    1[6-(6,6)]
    51       2.996057       2.996057       2.996057    1[6-(6,6)]
    52       4.633021       4.633021       4.633021    1[6-(6,6)]
    53       8.900132       8.900132       8.900132    1[6-(6,6)]
    54       8.869869       8.869869       8.869869    1[6-(6,6)]
    55       8.900132       8.900132       8.900132    1[6-(6,6)]
    56       8.869869       8.869869       8.869869    1[6-(6,6)]
    57      18.611868      18.611868      18.611868    1[6-(6,6)]
    58      18.642131      18.642131      18.642131    1[6-(6,6)]
    59      18.611868      18.611868      18.611868    1[6-(6,6)]
    60      18.642131      18.642131      18.642131    1[6-(6,6)]
    61      10.759943      10.759943      10.759943    1[6-(6,6)]
    62       9.122979       9.122979       9.122979    1[6-(6,6)]
    63      16.752057      16.752057      16.752057    1[6-(6,6)]
    64      18.389021      18.389021      18.389021    1[6-(6,6)]
    65      16.752057      16.752057      16.752057    1[6-(6,6)]
    66      18.389021      18.389021      18.389021    1[6-(6,6)]
    67      10.759943      10.759943      10.759943    1[6-(6,6)]
    68       9.122979       9.122979       9.122979    1[6-(6,6)]
    69       4.855868       4.855868       4.855868    1[6-(6,6)]
    70       4.886131       4.886131       4.886131    1[6-(6,6)]
    71       4.855868       4.855868       4.855868    1[6-(6,6)]
    72       4.886131       4.886131       4.886131    1[6-(6,6)]
    73      22.656132      22.656132      22.656132    1[6-(6,6)]
    74      22.625869      22.625869      22.625869    1[6-(6,6)]
    75      22.656132      22.656132      22.656132    1[6-(6,6)]
    76      22.625869      22.625869      22.625869    1[6-(6,6)]
    77       3.031822       3.031822       3.031822    1[6-(6,6)]
    78       4.668786       4.668786       4.668786    1[6-(6,6)]
    79      24.480178      24.480178      24.480178    1[6-(6,6)]
    80      22.843214      22.843214      22.843214    1[6-(6,6)]
    81       3.031822       3.031822       3.031822    1[6-(6,6)]
    82       4.668786       4.668786       4.668786    1[6-(6,6)]
    83      24.480178      24.480178      24.480178    1[6-(6,6)]
    84      22.843214      22.843214      22.843214    1[6-(6,6)]
    85      16.787822      16.787822      16.787822    1[6-(6,6)]
    86      18.424786      18.424786      18.424786    1[6-(6,6)]
    87      10.724178      10.724178      10.724178    1[6-(6,6)]
    88       9.087214       9.087214       9.087214    1[6-(6,6)]
    89      16.787822      16.787822      16.787822    1[6-(6,6)]
    90      18.424786      18.424786      18.424786    1[6-(6,6)]
    91      10.724178      10.724178      10.724178    1[6-(6,6)]
    92       9.087214       9.087214       9.087214    1[6-(6,6)]
    93      24.515943      24.515943      24.515943    1[6-(6,6)]
    94      22.878979      22.878979      22.878979    1[6-(6,6)]
    95       2.996057       2.996057       2.996057    1[6-(6,6)]
    96       4.633021       4.633021       4.633021    1[6-(6,6)]
    97       2.996057       2.996057       2.996057    1[6-(6,6)]
    98       4.633021       4.633021       4.633021    1[6-(6,6)]
    99      24.515943      24.515943      24.515943    1[6-(6,6)]
   100      22.878979      22.878979      22.878979    1[6-(6,6)]
   101      18.611868      18.611868      18.611868    1[6-(6,6)]
   102      18.642131      18.642131      18.642131    1[6-(6,6)]
   103      18.611868      18.611868      18.611868    1[6-(6,6)]
   104      18.642131      18.642131      18.642131    1[6-(6,6)]
   105       8.900132       8.900132       8.900132    1[6-(6,6)]
   106       8.869869       8.869869       8.869869    1[6-(6,6)]
   107       8.900132       8.900132       8.900132    1[6-(6,6)]
   108       8.869869       8.869869       8.869869    1[6-(6,6)]
   109      18.972275      18.972275      18.972275    1[6-(6,6)]
   110       8.539725       8.539725       8.539725    1[6-(6,6)]
   111       8.539725       8.539725       8.539725    1[6-(6,6)]
   112      18.972275      18.972275      18.972275    1[6-(6,6)]
   113      22.295725      22.295725      22.295725    1[6-(6,6)]
   114      22.295725      22.295725      22.295725    1[6-(6,6)]
   115       5.216275       5.216275       5.216275    1[6-(6,6)]
   116       5.216275       5.216275       5.216275    1[6-(6,6)]
   117         20.634         20.634         20.634    1[6-(6,6)]
   118          6.878          6.878          6.878    1[6-(6,6)]
   119         20.634         20.634         20.634    1[6-(6,6)]
   120          6.878          6.878          6.878    1[6-(6,6)]
   121       8.539725       8.539725       8.539725    1[6-(6,6)]
   122      18.972275      18.972275      18.972275    1[6-(6,6)]
   123      18.972275      18.972275      18.972275    1[6-(6,6)]
   124       8.539725       8.539725       8.539725    1[6-(6,6)]
   125       5.216275       5.216275       5.216275    1[6-(6,6)]
   126       5.216275       5.216275       5.216275    1[6-(6,6)]
   127      22.295725      22.295725      22.295725    1[6-(6,6)]
   128      22.295725      22.295725      22.295725    1[6-(6,6)]
   129          6.878          6.878          6.878    1[6-(6,6)]
   130         20.634         20.634         20.634    1[6-(6,6)]
   131          6.878          6.878          6.878    1[6-(6,6)]
   132         20.634         20.634         20.634    1[6-(6,6)]
   133         13.756         13.756         13.756    1[6-(6,7)]
   134         13.756         13.756         13.756    1[6-(6,6)]
   135         13.756         13.756         13.756    1[6-(6,7)]
   136         13.756         13.756         13.756    1[6-(6,6)]
   137         13.756         13.756         13.756    1[6-(6,7)]
   138         13.756         13.756         13.756    1[6-(6,6)]
   139         13.756         13.756         13.756    1[6-(6,7)]
   140         13.756         13.756         13.756    1[6-(6,6)]
   141       24.21056       24.21056       24.21056    1[6-(6,7)]
   142      26.546329      26.546329      26.546329    1[6-(6,6)]
   143       24.21056       24.21056       24.21056    1[6-(6,7)]
   144      26.546329      26.546329      26.546329    1[6-(6,6)]
   145        3.30144        3.30144        3.30144    1[6-(6,7)]
   146       0.965671       0.965671       0.965671    1[6-(6,6)]
   147        3.30144        3.30144        3.30144    1[6-(6,7)]
   148       0.965671       0.965671       0.965671    1[6-(6,6)]
   149      25.533887      25.533887      25.533887    1[6-(6,7)]
   150      25.542141      25.542141      25.542141    1[6-(6,6)]
   151       1.978113       1.978113       1.978113    1[6-(6,7)]
   152       1.969859       1.969859       1.969859    1[6-(6,6)]
   153      25.533887      25.533887      25.533887    1[6-(6,7)]
   154      25.542141      25.542141      25.542141    1[6-(6,6)]
   155       1.978113       1.978113       1.978113    1[6-(6,7)]
   156       1.969859       1.969859       1.969859    1[6-(6,6)]
   157      11.777887      11.777887      11.777887    1[6-(6,7)]
   158      11.786141      11.786141      11.786141    1[6-(6,6)]
   159      15.734113      15.734113      15.734113    1[6-(6,7)]
   160      15.725859      15.725859      15.725859    1[6-(6,6)]
   161      11.777887      11.777887      11.777887    1[6-(6,7)]
   162      11.786141      11.786141      11.786141    1[6-(6,6)]
   163      15.734113      15.734113      15.734113    1[6-(6,7)]
   164      15.725859      15.725859      15.725859    1[6-(6,6)]
   165            0.0            0.0            0.0    1[6-(6,7)]
   166            0.0            0.0            0.0    1[6-(6,6)]
   167            0.0            0.0            0.0    1[6-(6,7)]
   168            0.0            0.0            0.0    1[6-(6,6)]
   169            0.0            0.0            0.0    1[6-(6,7)]
   170            0.0            0.0            0.0    1[6-(6,6)]
   171            0.0            0.0            0.0    1[6-(6,7)]
   172            0.0            0.0            0.0    1[6-(6,6)]
   173       10.45456       10.45456       10.45456    1[6-(6,7)]
   174      12.790329      12.790329      12.790329    1[6-(6,6)]
   175       10.45456       10.45456       10.45456    1[6-(6,7)]
   176      12.790329      12.790329      12.790329    1[6-(6,6)]
   177       17.05744       17.05744       17.05744    1[6-(6,7)]
   178      14.721671      14.721671      14.721671    1[6-(6,6)]
   179       17.05744       17.05744       17.05744    1[6-(6,7)]
   180      14.721671      14.721671      14.721671    1[6-(6,6)]
   181      17.083301      17.083301      17.083301    6[1-(0),6-(1,6),6-(6,6)]
   182      18.064654      18.064654      18.064654    6[1-(0),6-(1,6),6-(6,6)]
   183      10.428699      10.428699      10.428699    6[1-(0),6-(1,6),6-(6,6)]
   184       9.447346       9.447346       9.447346    6[1-(0),6-(1,6),6-(6,6)]
   185      10.428699      10.428699      10.428699    6[1-(0),6-(1,6),6-(6,6)]
   186       9.447346       9.447346       9.447346    6[1-(0),6-(1,6),6-(6,6)]
   187      17.083301      17.083301      17.083301    6[1-(0),6-(1,6),6-(6,6)]
   188      18.064654      18.064654      18.064654    6[1-(0),6-(1,6),6-(6,6)]
   189      21.847279      21.847279      21.847279    6[1-(0),6-(1,6),6-(6,6)]
   190      21.822243      21.822243      21.822243    6[1-(0),6-(1,6),6-(6,6)]
   191      21.847279      21.847279      21.847279    6[1-(0),6-(1,6),6-(6,6)]
   192      21.822243      21.822243      21.822243    6[1-(0),6-(1,6),6-(6,6)]
   193       5.664721       5.664721       5.664721    6[1-(0),6-(1,6),6-(6,6)]
   194       5.689757       5.689757       5.689757    6[1-(0),6-(1,6),6-(6,6)]
   195       5.664721       5.664721       5.664721    6[1-(0),6-(1,6),6-(6,6)]
   196       5.689757       5.689757       5.689757    6[1-(0),6-(1,6),6-(6,6)]
   197      24.162689      24.162689      24.162689    6[1-(0),6-(1,6),6-(6,6)]
   198      23.181611      23.181611      23.181611    6[1-(0),6-(1,6),6-(6,6)]
   199       3.349311       3.349311       3.349311    6[1-(0),6-(1,6),6-(6,6)]
   200       4.330389       4.330389       4.330389    6[1-(0),6-(1,6),6-(6,6)]
   201      24.162689      24.162689      24.162689    6[1-(0),6-(1,6),6-(6,6)]
   202      23.181611      23.181611      23.181611    6[1-(0),6-(1,6),6-(6,6)]
   203       3.349311       3.349311       3.349311    6[1-(0),6-(1,6),6-(6,6)]
   204       4.330389       4.330389       4.330389    6[1-(0),6-(1,6),6-(6,6)]
   205      10.406689      10.406689      10.406689    6[1-(0),6-(1,6),6-(6,6)]
   206       9.425611       9.425611       9.425611    6[1-(0),6-(1,6),6-(6,6)]
   207      17.105311      17.105311      17.105311    6[1-(0),6-(1,6),6-(6,6)]
   208      18.086389      18.086389      18.086389    6[1-(0),6-(1,6),6-(6,6)]
   209      10.406689      10.406689      10.406689    6[1-(0),6-(1,6),6-(6,6)]
   210       9.425611       9.425611       9.425611    6[1-(0),6-(1,6),6-(6,6)]
   211      17.105311      17.105311      17.105311    6[1-(0),6-(1,6),6-(6,6)]
   212      18.086389      18.086389      18.086389    6[1-(0),6-(1,6),6-(6,6)]
   213       3.327301       3.327301       3.327301    6[1-(0),6-(1,6),6-(6,6)]
   214       4.308654       4.308654       4.308654    6[1-(0),6-(1,6),6-(6,6)]
   215      24.184699      24.184699      24.184699    6[1-(0),6-(1,6),6-(6,6)]
   216      23.203346      23.203346      23.203346    6[1-(0),6-(1,6),6-(6,6)]
   217      24.184699      24.184699      24.184699    6[1-(0),6-(1,6),6-(6,6)]
   218      23.203346      23.203346      23.203346    6[1-(0),6-(1,6),6-(6,6)]
   219       3.327301       3.327301       3.327301    6[1-(0),6-(1,6),6-(6,6)]
   220       4.308654       4.308654       4.308654    6[1-(0),6-(1,6),6-(6,6)]
   221       8.091279       8.091279       8.091279    6[1-(0),6-(1,6),6-(6,6)]
   222       8.066243       8.066243       8.066243    6[1-(0),6-(1,6),6-(6,6)]
   223       8.091279       8.091279       8.091279    6[1-(0),6-(1,6),6-(6,6)]
   224       8.066243       8.066243       8.066243    6[1-(0),6-(1,6),6-(6,6)]
   225      19.420721      19.420721      19.420721    6[1-(0),6-(1,6),6-(6,6)]
   226      19.445757      19.445757      19.445757    6[1-(0),6-(1,6),6-(6,6)]
   227      19.420721      19.420721      19.420721    6[1-(0),6-(1,6),6-(6,6)]
   228      19.445757      19.445757      19.445757    6[1-(0),6-(1,6),6-(6,6)]
   229      10.428699      10.428699      10.428699    6[1-(0),6-(1,6),6-(6,6)]
   230       9.447346       9.447346       9.447346    6[1-(0),6-(1,6),6-(6,6)]
   231      17.083301      17.083301      17.083301    6[1-(0),6-(1,6),6-(6,6)]
   232      18.064654      18.064654      18.064654    6[1-(0),6-(1,6),6-(6,6)]
   233      17.083301      17.083301      17.083301    6[1-(0),6-(1,6),6-(6,6)]
   234      18.064654      18.064654      18.064654    6[1-(0),6-(1,6),6-(6,6)]
   235      10.428699      10.428699      10.428699    6[1-(0),6-(1,6),6-(6,6)]
   236       9.447346       9.447346       9.447346    6[1-(0),6-(1,6),6-(6,6)]
   237       5.664721       5.664721       5.664721    6[1-(0),6-(1,6),6-(6,6)]
   238       5.689757       5.689757       5.689757    6[1-(0),6-(1,6),6-(6,6)]
   239       5.664721       5.664721       5.664721    6[1-(0),6-(1,6),6-(6,6)]
   240       5.689757       5.689757       5.689757    6[1-(0),6-(1,6),6-(6,6)]
   241      21.847279      21.847279      21.847279    6[1-(0),6-(1,6),6-(6,6)]
   242      21.822243      21.822243      21.822243    6[1-(0),6-(1,6),6-(6,6)]
   243      21.847279      21.847279      21.847279    6[1-(0),6-(1,6),6-(6,6)]
   244      21.822243      21.822243      21.822243    6[1-(0),6-(1,6),6-(6,6)]
   245       3.349311       3.349311       3.349311    6[1-(0),6-(1,6),6-(6,6)]
   246       4.330389       4.330389       4.330389    6[1-(0),6-(1,6),6-(6,6)]
   247      24.162689      24.162689      24.162689    6[1-(0),6-(1,6),6-(6,6)]
   248      23.181611      23.181611      23.181611    6[1-(0),6-(1,6),6-(6,6)]
   249       3.349311       3.349311       3.349311    6[1-(0),6-(1,6),6-(6,6)]
   250       4.330389       4.330389       4.330389    6[1-(0),6-(1,6),6-(6,6)]
   251      24.162689      24.162689      24.162689    6[1-(0),6-(1,6),6-(6,6)]
   252      23.181611      23.181611      23.181611    6[1-(0),6-(1,6),6-(6,6)]
   253      17.105311      17.105311      17.105311    6[1-(0),6-(1,6),6-(6,6)]
   254      18.086389      18.086389      18.086389    6[1-(0),6-(1,6),6-(6,6)]
   255      10.406689      10.406689      10.406689    6[1-(0),6-(1,6),6-(6,6)]
   256       9.425611       9.425611       9.425611    6[1-(0),6-(1,6),6-(6,6)]
   257      17.105311      17.105311      17.105311    6[1-(0),6-(1,6),6-(6,6)]
   258      18.086389      18.086389      18.086389    6[1-(0),6-(1,6),6-(6,6)]
   259      10.406689      10.406689      10.406689    6[1-(0),6-(1,6),6-(6,6)]
   260       9.425611       9.425611       9.425611    6[1-(0),6-(1,6),6-(6,6)]
   261      24.184699      24.184699      24.184699    6[1-(0),6-(1,6),6-(6,6)]
   262      23.203346      23.203346      23.203346    6[1-(0),6-(1,6),6-(6,6)]
   263       3.327301       3.327301       3.327301    6[1-(0),6-(1,6),6-(6,6)]
   264       4.308654       4.308654       4.308654    6[1-(0),6-(1,6),6-(6,6)]
   265       3.327301       3.327301       3.327301    6[1-(0),6-(1,6),6-(6,6)]
   266       4.308654       4.308654       4.308654    6[1-(0),6-(1,6),6-(6,6)]
   267      24.184699      24.184699      24.184699    6[1-(0),6-(1,6),6-(6,6)]
   268      23.203346      23.203346      23.203346    6[1-(0),6-(1,6),6-(6,6)]
   269      19.420721      19.420721      19.420721    6[1-(0),6-(1,6),6-(6,6)]
   270      19.445757      19.445757      19.445757    6[1-(0),6-(1,6),6-(6,6)]
   271      19.420721      19.420721      19.420721    6[1-(0),6-(1,6),6-(6,6)]
   272      19.445757      19.445757      19.445757    6[1-(0),6-(1,6),6-(6,6)]
   273       8.091279       8.091279       8.091279    6[1-(0),6-(1,6),6-(6,6)]
   274       8.066243       8.066243       8.066243    6[1-(0),6-(1,6),6-(6,6)]
   275       8.091279       8.091279       8.091279    6[1-(0),6-(1,6),6-(6,6)]
   276       8.066243       8.066243       8.066243    6[1-(0),6-(1,6),6-(6,6)]
   277         13.756         13.756         13.756    6[6-(1,6),6-(1,6),6-(6,6)]
   278         13.756         13.756         13.756    6[6-(1,6),6-(1,6),6-(6,6)]
   279      26.826951      26.826951      26.826951    6[6-(1,6),6-(1,6),6-(6,6)]
   280       0.685049       0.685049       0.685049    6[6-(1,6),6-(1,6),6-(6,6)]
   281            0.0            0.0            0.0    6[6-(1,6),6-(1,6),6-(6,6)]
   282            0.0            0.0            0.0    6[6-(1,6),6-(1,6),6-(6,6)]
   283         13.756         13.756         13.756    6[6-(1,6),6-(1,6),6-(6,6)]
   284         13.756         13.756         13.756    6[6-(1,6),6-(1,6),6-(6,6)]
   285            0.0            0.0            0.0    6[6-(1,6),6-(1,6),6-(6,6)]
   286            0.0            0.0            0.0    6[6-(1,6),6-(1,6),6-(6,6)]
   287      13.070951      13.070951      13.070951    6[6-(1,6),6-(1,6),6-(6,6)]
   288      14.441049      14.441049      14.441049    6[6-(1,6),6-(1,6),6-(6,6)]
   289      15.538227      15.538227      15.538227    6[6-(6,6),8-(29),8-(29)]
   290      16.599365      16.599365      16.599365    6[6-(1,6),6-(1,6),6-(8,8)]
   291      18.572526      18.572526      18.572526    6[6-(1,6),6-(1,6),6-(6,6)]
   292      19.639716      19.639716      19.639716    6[6-(1,6),6-(1,6),6-(6,6)]
   293      11.973773      11.973773      11.973773    6[6-(6,6),8-(29),8-(29)]
   294      10.912635      10.912635      10.912635    6[6-(1,6),6-(1,6),6-(8,8)]
   295       8.939474       8.939474       8.939474    6[6-(1,6),6-(1,6),6-(6,6)]
   296       7.872284       7.872284       7.872284    6[6-(1,6),6-(1,6),6-(6,6)]
   297      11.973773      11.973773      11.973773    6[6-(6,6),8-(29),8-(29)]
   298      10.912635      10.912635      10.912635    6[6-(1,6),6-(1,6),6-(8,8)]
   299       8.939474       8.939474       8.939474    6[6-(1,6),6-(1,6),6-(6,6)]
   300       7.872284       7.872284       7.872284    6[6-(1,6),6-(1,6),6-(6,6)]
   301      15.538227      15.538227      15.538227    6[6-(6,6),8-(29),8-(29)]
   302      16.599365      16.599365      16.599365    6[6-(1,6),6-(1,6),6-(8,8)]
   303      18.572526      18.572526      18.572526    6[6-(1,6),6-(1,6),6-(6,6)]
   304      19.639716      19.639716      19.639716    6[6-(1,6),6-(1,6),6-(6,6)]
   305         20.634         20.634         20.634    6[6-(6,6),8-(29),8-(29)]
   306         20.634         20.634         20.634    6[6-(1,6),6-(1,6),6-(8,8)]
   307         20.634         20.634         20.634    6[6-(1,6),6-(1,6),6-(6,6)]
   308         20.634         20.634         20.634    6[6-(1,6),6-(1,6),6-(6,6)]
   309         20.634         20.634         20.634    6[6-(6,6),8-(29),8-(29)]
   310         20.634         20.634         20.634    6[6-(1,6),6-(1,6),6-(8,8)]
   311         20.634         20.634         20.634    6[6-(1,6),6-(1,6),6-(6,6)]
   312         20.634         20.634         20.634    6[6-(1,6),6-(1,6),6-(6,6)]
   313          6.878          6.878          6.878    6[6-(6,6),8-(29),8-(29)]
   314          6.878          6.878          6.878    6[6-(1,6),6-(1,6),6-(8,8)]
   315          6.878          6.878          6.878    6[6-(1,6),6-(1,6),6-(6,6)]
   316          6.878          6.878          6.878    6[6-(1,6),6-(1,6),6-(6,6)]
   317          6.878          6.878          6.878    6[6-(6,6),8-(29),8-(29)]
   318          6.878          6.878          6.878    6[6-(1,6),6-(1,6),6-(8,8)]
   319          6.878          6.878          6.878    6[6-(1,6),6-(1,6),6-(6,6)]
   320          6.878          6.878          6.878    6[6-(1,6),6-(1,6),6-(6,6)]
   321      25.729773      25.729773      25.729773    6[6-(6,6),8-(29),8-(29)]
   322      24.668635      24.668635      24.668635    6[6-(1,6),6-(1,6),6-(8,8)]
   323      22.695474      22.695474      22.695474    6[6-(1,6),6-(1,6),6-(6,6)]
   324      21.628284      21.628284      21.628284    6[6-(1,6),6-(1,6),6-(6,6)]
   325       1.782227       1.782227       1.782227    6[6-(6,6),8-(29),8-(29)]
   326       2.843365       2.843365       2.843365    6[6-(1,6),6-(1,6),6-(8,8)]
   327       4.816526       4.816526       4.816526    6[6-(1,6),6-(1,6),6-(6,6)]
   328       5.883716       5.883716       5.883716    6[6-(1,6),6-(1,6),6-(6,6)]
   329      25.729773      25.729773      25.729773    6[6-(6,6),8-(29),8-(29)]
   330      24.668635      24.668635      24.668635    6[6-(1,6),6-(1,6),6-(8,8)]
   331      22.695474      22.695474      22.695474    6[6-(1,6),6-(1,6),6-(6,6)]
   332      21.628284      21.628284      21.628284    6[6-(1,6),6-(1,6),6-(6,6)]
   333       1.782227       1.782227       1.782227    6[6-(6,6),8-(29),8-(29)]
   334       2.843365       2.843365       2.843365    6[6-(1,6),6-(1,6),6-(8,8)]
   335       4.816526       4.816526       4.816526    6[6-(1,6),6-(1,6),6-(6,6)]
   336       5.883716       5.883716       5.883716    6[6-(1,6),6-(1,6),6-(6,6)]
   337      11.973773      11.973773      11.973773    6[6-(6,6),8-(29),8-(29)]
   338      10.912635      10.912635      10.912635    6[6-(1,6),6-(1,6),6-(8,8)]
   339       8.939474       8.939474       8.939474    6[6-(1,6),6-(1,6),6-(6,6)]
   340       7.872284       7.872284       7.872284    6[6-(1,6),6-(1,6),6-(6,6)]
   341      15.538227      15.538227      15.538227    6[6-(6,6),8-(29),8-(29)]
   342      16.599365      16.599365      16.599365    6[6-(1,6),6-(1,6),6-(8,8)]
   343      18.572526      18.572526      18.572526    6[6-(1,6),6-(1,6),6-(6,6)]
   344      19.639716      19.639716      19.639716    6[6-(1,6),6-(1,6),6-(6,6)]
   345      15.538227      15.538227      15.538227    6[6-(6,6),8-(29),8-(29)]
   346      16.599365      16.599365      16.599365    6[6-(1,6),6-(1,6),6-(8,8)]
   347      18.572526      18.572526      18.572526    6[6-(1,6),6-(1,6),6-(6,6)]
   348      19.639716      19.639716      19.639716    6[6-(1,6),6-(1,6),6-(6,6)]
   349      11.973773      11.973773      11.973773    6[6-(6,6),8-(29),8-(29)]
   350      10.912635      10.912635      10.912635    6[6-(1,6),6-(1,6),6-(8,8)]
   351       8.939474       8.939474       8.939474    6[6-(1,6),6-(1,6),6-(6,6)]
   352       7.872284       7.872284       7.872284    6[6-(1,6),6-(1,6),6-(6,6)]
   353          6.878          6.878          6.878    6[6-(6,6),8-(29),8-(29)]
   354          6.878          6.878          6.878    6[6-(1,6),6-(1,6),6-(8,8)]
   355          6.878          6.878          6.878    6[6-(1,6),6-(1,6),6-(6,6)]
   356          6.878          6.878          6.878    6[6-(1,6),6-(1,6),6-(6,6)]
   357          6.878          6.878          6.878    6[6-(6,6),8-(29),8-(29)]
   358          6.878          6.878          6.878    6[6-(1,6),6-(1,6),6-(8,8)]
   359          6.878          6.878          6.878    6[6-(1,6),6-(1,6),6-(6,6)]
   360          6.878          6.878          6.878    6[6-(1,6),6-(1,6),6-(6,6)]
   361         20.634         20.634         20.634    6[6-(6,6),8-(29),8-(29)]
   362         20.634         20.634         20.634    6[6-(1,6),6-(1,6),6-(8,8)]
   363         20.634         20.634         20.634    6[6-(1,6),6-(1,6),6-(6,6)]
   364         20.634         20.634         20.634    6[6-(1,6),6-(1,6),6-(6,6)]
   365         20.634         20.634         20.634    6[6-(6,6),8-(29),8-(29)]
   366         20.634         20.634         20.634    6[6-(1,6),6-(1,6),6-(8,8)]
   367         20.634         20.634         20.634    6[6-(1,6),6-(1,6),6-(6,6)]
   368         20.634         20.634         20.634    6[6-(1,6),6-(1,6),6-(6,6)]
   369       1.782227       1.782227       1.782227    6[6-(6,6),8-(29),8-(29)]
   370       2.843365       2.843365       2.843365    6[6-(1,6),6-(1,6),6-(8,8)]
   371       4.816526       4.816526       4.816526    6[6-(1,6),6-(1,6),6-(6,6)]
   372       5.883716       5.883716       5.883716    6[6-(1,6),6-(1,6),6-(6,6)]
   373      25.729773      25.729773      25.729773    6[6-(6,6),8-(29),8-(29)]
   374      24.668635      24.668635      24.668635    6[6-(1,6),6-(1,6),6-(8,8)]
   375      22.695474      22.695474      22.695474    6[6-(1,6),6-(1,6),6-(6,6)]
   376      21.628284      21.628284      21.628284    6[6-(1,6),6-(1,6),6-(6,6)]
   377       1.782227       1.782227       1.782227    6[6-(6,6),8-(29),8-(29)]
   378       2.843365       2.843365       2.843365    6[6-(1,6),6-(1,6),6-(8,8)]
   379       4.816526       4.816526       4.816526    6[6-(1,6),6-(1,6),6-(6,6)]
   380       5.883716       5.883716       5.883716    6[6-(1,6),6-(1,6),6-(6,6)]
   381      25.729773      25.729773      25.729773    6[6-(6,6),8-(29),8-(29)]
   382      24.668635      24.668635      24.668635    6[6-(1,6),6-(1,6),6-(8,8)]
   383      22.695474      22.695474      22.695474    6[6-(1,6),6-(1,6),6-(6,6)]
   384      21.628284      21.628284      21.628284    6[6-(1,6),6-(1,6),6-(6,6)]
   385      19.629537      19.629537      19.629537    6[1-(0),6-(6,6),6-(6,6)]
   386       7.882463       7.882463       7.882463    6[1-(0),6-(6,6),6-(6,6)]
   387       7.882463       7.882463       7.882463    6[1-(0),6-(6,6),6-(6,6)]
   388      19.629537      19.629537      19.629537    6[1-(0),6-(6,6),6-(6,6)]
   389      21.638463      21.638463      21.638463    6[1-(0),6-(6,6),6-(6,6)]
   390      21.638463      21.638463      21.638463    6[1-(0),6-(6,6),6-(6,6)]
   391       5.873537       5.873537       5.873537    6[1-(0),6-(6,6),6-(6,6)]
   392       5.873537       5.873537       5.873537    6[1-(0),6-(6,6),6-(6,6)]
   393         20.634         20.634         20.634    6[1-(0),6-(6,6),6-(6,6)]
   394          6.878          6.878          6.878    6[1-(0),6-(6,6),6-(6,6)]
   395         20.634         20.634         20.634    6[1-(0),6-(6,6),6-(6,6)]
   396          6.878          6.878          6.878    6[1-(0),6-(6,6),6-(6,6)]
   397       7.882463       7.882463       7.882463    6[1-(0),6-(6,6),6-(6,6)]
   398      19.629537      19.629537      19.629537    6[1-(0),6-(6,6),6-(6,6)]
   399      19.629537      19.629537      19.629537    6[1-(0),6-(6,6),6-(6,6)]
   400       7.882463       7.882463       7.882463    6[1-(0),6-(6,6),6-(6,6)]
   401       5.873537       5.873537       5.873537    6[1-(0),6-(6,6),6-(6,6)]
   402       5.873537       5.873537       5.873537    6[1-(0),6-(6,6),6-(6,6)]
   403      21.638463      21.638463      21.638463    6[1-(0),6-(6,6),6-(6,6)]
   404      21.638463      21.638463      21.638463    6[1-(0),6-(6,6),6-(6,6)]
   405          6.878          6.878          6.878    6[1-(0),6-(6,6),6-(6,6)]
   406         20.634         20.634         20.634    6[1-(0),6-(6,6),6-(6,6)]
   407          6.878          6.878          6.878    6[1-(0),6-(6,6),6-(6,6)]
   408         20.634         20.634         20.634    6[1-(0),6-(6,6),6-(6,6)]
   409         13.756         13.756         13.756    6[1-(0),6-(1,6),7-(6,29)]
   410         13.756         13.756         13.756    6[1-(0),6-(1,7),6-(6,6)]
   411         13.756         13.756         13.756    6[1-(0),6-(1,6),7-(6,29)]
   412         13.756         13.756         13.756    6[1-(0),6-(1,7),6-(6,6)]
   413         13.756         13.756         13.756    6[1-(0),6-(1,6),7-(6,29)]
   414         13.756         13.756         13.756    6[1-(0),6-(1,7),6-(6,6)]
   415         13.756         13.756         13.756    6[1-(0),6-(1,6),7-(6,29)]
   416         13.756         13.756         13.756    6[1-(0),6-(1,7),6-(6,6)]
   417      24.686518      24.686518      24.686518    6[1-(0),6-(1,6),7-(6,29)]
   418      26.092381      26.092381      26.092381    6[1-(0),6-(1,7),6-(6,6)]
   419      24.686518      24.686518      24.686518    6[1-(0),6-(1,6),7-(6,29)]
   420      26.092381      26.092381      26.092381    6[1-(0),6-(1,7),6-(6,6)]
   421       2.825482       2.825482       2.825482    6[1-(0),6-(1,6),7-(6,29)]
   422       1.419619       1.419619       1.419619    6[1-(0),6-(1,7),6-(6,6)]
   423       2.825482       2.825482       2.825482    6[1-(0),6-(1,6),7-(6,29)]
   424       1.419619       1.419619       1.419619    6[1-(0),6-(1,7),6-(6,6)]
   425      26.331735      26.331735      26.331735    6[1-(0),6-(1,6),7-(6,29)]
   426      26.353745      26.353745      26.353745    6[1-(0),6-(1,7),6-(6,6)]
   427       1.180265       1.180265       1.180265    6[1-(0),6-(1,6),7-(6,29)]
   428       1.158255       1.158255       1.158255    6[1-(0),6-(1,7),6-(6,6)]
   429      26.331735      26.331735      26.331735    6[1-(0),6-(1,6),7-(6,29)]
   430      26.353745      26.353745      26.353745    6[1-(0),6-(1,7),6-(6,6)]
   431       1.180265       1.180265       1.180265    6[1-(0),6-(1,6),7-(6,29)]
   432       1.158255       1.158255       1.158255    6[1-(0),6-(1,7),6-(6,6)]
   433      12.575735      12.575735      12.575735    6[1-(0),6-(1,6),7-(6,29)]
   434      12.597745      12.597745      12.597745    6[1-(0),6-(1,7),6-(6,6)]
   435      14.936265      14.936265      14.936265    6[1-(0),6-(1,6),7-(6,29)]
   436      14.914255      14.914255      14.914255    6[1-(0),6-(1,7),6-(6,6)]
   437      12.575735      12.575735      12.575735    6[1-(0),6-(1,6),7-(6,29)]
   438      12.597745      12.597745      12.597745    6[1-(0),6-(1,7),6-(6,6)]
   439      14.936265      14.936265      14.936265    6[1-(0),6-(1,6),7-(6,29)]
   440      14.914255      14.914255      14.914255    6[1-(0),6-(1,7),6-(6,6)]
   441            0.0            0.0            0.0    6[1-(0),6-(1,6),7-(6,29)]
   442            0.0            0.0            0.0    6[1-(0),6-(1,7),6-(6,6)]
   443            0.0            0.0            0.0    6[1-(0),6-(1,6),7-(6,29)]
   444            0.0            0.0            0.0    6[1-(0),6-(1,7),6-(6,6)]
   445            0.0            0.0            0.0    6[1-(0),6-(1,6),7-(6,29)]
   446            0.0            0.0            0.0    6[1-(0),6-(1,7),6-(6,6)]
   447            0.0            0.0            0.0    6[1-(0),6-(1,6),7-(6,29)]
   448            0.0            0.0            0.0    6[1-(0),6-(1,7),6-(6,6)]
   449      10.930518      10.930518      10.930518    6[1-(0),6-(1,6),7-(6,29)]
   450      12.336381      12.336381      12.336381    6[1-(0),6-(1,7),6-(6,6)]
   451      10.930518      10.930518      10.930518    6[1-(0),6-(1,6),7-(6,29)]
   452      12.336381      12.336381      12.336381    6[1-(0),6-(1,7),6-(6,6)]
   453      16.581482      16.581482      16.581482    6[1-(0),6-(1,6),7-(6,29)]
   454      15.175619      15.175619      15.175619    6[1-(0),6-(1,7),6-(6,6)]
   455      16.581482      16.581482      16.581482    6[1-(0),6-(1,6),7-(6,29)]
   456      15.175619      15.175619      15.175619    6[1-(0),6-(1,7),6-(6,6)]
   457         13.756         13.756         13.756    7[6-(1,6),6-(1,6),29-(8,8,8,8)]
   458         13.756         13.756         13.756    7[6-(1,6),6-(1,6),29-(8,8,8,8)]
   459      24.078502      24.078502      24.078502    7[6-(1,6),6-(1,6),29-(8,8,8,8)]
   460       3.433498       3.433498       3.433498    7[6-(1,6),6-(1,6),29-(8,8,8,8)]
   461            0.0            0.0            0.0    7[6-(1,6),6-(1,6),29-(8,8,8,8)]
   462            0.0            0.0            0.0    7[6-(1,6),6-(1,6),29-(8,8,8,8)]
   463         13.756         13.756         13.756    7[6-(1,6),6-(1,6),29-(8,8,8,8)]
   464         13.756         13.756         13.756    7[6-(1,6),6-(1,6),29-(8,8,8,8)]
   465            0.0            0.0            0.0    7[6-(1,6),6-(1,6),29-(8,8,8,8)]
   466            0.0            0.0            0.0    7[6-(1,6),6-(1,6),29-(8,8,8,8)]
   467      10.322502      10.322502      10.322502    7[6-(1,6),6-(1,6),29-(8,8,8,8)]
   468      17.189498      17.189498      17.189498    7[6-(1,6),6-(1,6),29-(8,8,8,8)]
   469      15.140129      15.140129      15.140129    8[6-(6,8),29-(7,8,8,8)]
   470      12.371871      12.371871      12.371871    8[6-(6,8),29-(7,8,8,8)]
   471      12.371871      12.371871      12.371871    8[6-(6,8),29-(7,8,8,8)]
   472      15.140129      15.140129      15.140129    8[6-(6,8),29-(7,8,8,8)]
   473       21.75814       21.75814       21.75814    8[6-(6,8),29-(7,8,8,8)]
   474       21.75814       21.75814       21.75814    8[6-(6,8),29-(7,8,8,8)]
   475        5.75386        5.75386        5.75386    8[6-(6,8),29-(7,8,8,8)]
   476        5.75386        5.75386        5.75386    8[6-(6,8),29-(7,8,8,8)]
   477      26.129247      26.129247      26.129247    8[6-(6,8),29-(7,8,8,8)]
   478       1.382753       1.382753       1.382753    8[6-(6,8),29-(7,8,8,8)]
   479      26.129247      26.129247      26.129247    8[6-(6,8),29-(7,8,8,8)]
   480       1.382753       1.382753       1.382753    8[6-(6,8),29-(7,8,8,8)]
   481      12.373247      12.373247      12.373247    8[6-(6,8),29-(7,8,8,8)]
   482      15.138753      15.138753      15.138753    8[6-(6,8),29-(7,8,8,8)]
   483      12.373247      12.373247      12.373247    8[6-(6,8),29-(7,8,8,8)]
   484      15.138753      15.138753      15.138753    8[6-(6,8),29-(7,8,8,8)]
   485       1.384129       1.384129       1.384129    8[6-(6,8),29-(7,8,8,8)]
   486      26.127871      26.127871      26.127871    8[6-(6,8),29-(7,8,8,8)]
   487      26.127871      26.127871      26.127871    8[6-(6,8),29-(7,8,8,8)]
   488       1.384129       1.384129       1.384129    8[6-(6,8),29-(7,8,8,8)]
   489        8.00214        8.00214        8.00214    8[6-(6,8),29-(7,8,8,8)]
   490        8.00214        8.00214        8.00214    8[6-(6,8),29-(7,8,8,8)]
   491       19.50986       19.50986       19.50986    8[6-(6,8),29-(7,8,8,8)]
   492       19.50986       19.50986       19.50986    8[6-(6,8),29-(7,8,8,8)]
   493      12.371871      12.371871      12.371871    8[6-(6,8),29-(7,8,8,8)]
   494      15.140129      15.140129      15.140129    8[6-(6,8),29-(7,8,8,8)]
   495      15.140129      15.140129      15.140129    8[6-(6,8),29-(7,8,8,8)]
   496      12.371871      12.371871      12.371871    8[6-(6,8),29-(7,8,8,8)]
   497        5.75386        5.75386        5.75386    8[6-(6,8),29-(7,8,8,8)]
   498        5.75386        5.75386        5.75386    8[6-(6,8),29-(7,8,8,8)]
   499       21.75814       21.75814       21.75814    8[6-(6,8),29-(7,8,8,8)]
   500       21.75814       21.75814       21.75814    8[6-(6,8),29-(7,8,8,8)]
   501       1.382753       1.382753       1.382753    8[6-(6,8),29-(7,8,8,8)]
   502      26.129247      26.129247      26.129247    8[6-(6,8),29-(7,8,8,8)]
   503       1.382753       1.382753       1.382753    8[6-(6,8),29-(7,8,8,8)]
   504      26.129247      26.129247      26.129247    8[6-(6,8),29-(7,8,8,8)]
   505      15.138753      15.138753      15.138753    8[6-(6,8),29-(7,8,8,8)]
   506      12.373247      12.373247      12.373247    8[6-(6,8),29-(7,8,8,8)]
   507      15.138753      15.138753      15.138753    8[6-(6,8),29-(7,8,8,8)]
   508      12.373247      12.373247      12.373247    8[6-(6,8),29-(7,8,8,8)]
   509      26.127871      26.127871      26.127871    8[6-(6,8),29-(7,8,8,8)]
   510       1.384129       1.384129       1.384129    8[6-(6,8),29-(7,8,8,8)]
   511       1.384129       1.384129       1.384129    8[6-(6,8),29-(7,8,8,8)]
   512      26.127871      26.127871      26.127871    8[6-(6,8),29-(7,8,8,8)]
   513       19.50986       19.50986       19.50986    8[6-(6,8),29-(7,8,8,8)]
   514       19.50986       19.50986       19.50986    8[6-(6,8),29-(7,8,8,8)]
   515        8.00214        8.00214        8.00214    8[6-(6,8),29-(7,8,8,8)]
   516        8.00214        8.00214        8.00214    8[6-(6,8),29-(7,8,8,8)]
