# Supplementary material for: A collection of forcefield precursors for metal–organic frameworks
Source: RSC Adv. 2019 Nov 13;9(63):36492–507. doi: 10.1039/c9ra07327b (PMC9075174; doi:10.1039/c9ra07327b)
Supplement: RA-009-C9RA07327B-s1050 [file RA-009-C9RA07327B-s1050.txt]

ICAROV_clean

27.560000    0.000000    0.000000
0.000000    27.560000    0.000000
0.000000    0.000000    27.560000

     1          13.78          13.78          13.78    28[7-(6,6),8-(6),8-(6),8-(6),8-(6)]
     2          13.78          13.78          13.78    28[7-(6,6),8-(6),8-(6),8-(6),8-(6)]
     3            0.0            0.0            0.0    28[7-(6,6),8-(6),8-(6),8-(6),8-(6)]
     4            0.0            0.0            0.0    28[7-(6,6),8-(6),8-(6),8-(6),8-(6)]
     5      22.005006      22.005006      22.005006    28[7-(6,6),8-(6),8-(6),8-(6),8-(6)]
     6       5.554994       5.554994       5.554994    28[7-(6,6),8-(6),8-(6),8-(6),8-(6)]
     7       8.225006       8.225006       8.225006    28[7-(6,6),8-(6),8-(6),8-(6),8-(6)]
     8      19.334994      19.334994      19.334994    28[7-(6,6),8-(6),8-(6),8-(6),8-(6)]
     9            0.0            0.0            0.0    28[7-(6,6),8-(6),8-(6),8-(6),8-(6)]
    10            0.0            0.0            0.0    28[7-(6,6),8-(6),8-(6),8-(6),8-(6)]
    11          13.78          13.78          13.78    28[7-(6,6),8-(6),8-(6),8-(6),8-(6)]
    12          13.78          13.78          13.78    28[7-(6,6),8-(6),8-(6),8-(6),8-(6)]
    13      16.806088      16.806088      16.806088    1[6-(6,6)]
    14      18.418348      18.418348      18.418348    1[6-(6,6)]
    15      10.753912      10.753912      10.753912    1[6-(6,6)]
    16       9.141652       9.141652       9.141652    1[6-(6,6)]
    17      10.753912      10.753912      10.753912    1[6-(6,6)]
    18       9.141652       9.141652       9.141652    1[6-(6,6)]
    19      16.806088      16.806088      16.806088    1[6-(6,6)]
    20      18.418348      18.418348      18.418348    1[6-(6,6)]
    21      24.495328      24.495328      24.495328    1[6-(6,6)]
    22       22.86102       22.86102       22.86102    1[6-(6,6)]
    23      24.495328      24.495328      24.495328    1[6-(6,6)]
    24       22.86102       22.86102       22.86102    1[6-(6,6)]
    25       3.064672       3.064672       3.064672    1[6-(6,6)]
    26        4.69898        4.69898        4.69898    1[6-(6,6)]
    27       3.064672       3.064672       3.064672    1[6-(6,6)]
    28        4.69898        4.69898        4.69898    1[6-(6,6)]
    29      22.670856      22.670856      22.670856    1[6-(6,6)]
    30      22.657076      22.657076      22.657076    1[6-(6,6)]
    31       4.889144       4.889144       4.889144    1[6-(6,6)]
    32       4.902924       4.902924       4.902924    1[6-(6,6)]
    33      22.670856      22.670856      22.670856    1[6-(6,6)]
    34      22.657076      22.657076      22.657076    1[6-(6,6)]
    35       4.889144       4.889144       4.889144    1[6-(6,6)]
    36       4.902924       4.902924       4.902924    1[6-(6,6)]
    37       8.890856       8.890856       8.890856    1[6-(6,6)]
    38       8.877076       8.877076       8.877076    1[6-(6,6)]
    39      18.669144      18.669144      18.669144    1[6-(6,6)]
    40      18.682924      18.682924      18.682924    1[6-(6,6)]
    41       8.890856       8.890856       8.890856    1[6-(6,6)]
    42       8.877076       8.877076       8.877076    1[6-(6,6)]
    43      18.669144      18.669144      18.669144    1[6-(6,6)]
    44      18.682924      18.682924      18.682924    1[6-(6,6)]
    45       3.026088       3.026088       3.026088    1[6-(6,6)]
    46       4.638348       4.638348       4.638348    1[6-(6,6)]
    47      24.533912      24.533912      24.533912    1[6-(6,6)]
    48      22.921652      22.921652      22.921652    1[6-(6,6)]
    49      24.533912      24.533912      24.533912    1[6-(6,6)]
    50      22.921652      22.921652      22.921652    1[6-(6,6)]
    51       3.026088       3.026088       3.026088    1[6-(6,6)]
    52       4.638348       4.638348       4.638348    1[6-(6,6)]
    53      10.715328      10.715328      10.715328    1[6-(6,6)]
    54        9.08102        9.08102        9.08102    1[6-(6,6)]
    55      10.715328      10.715328      10.715328    1[6-(6,6)]
    56        9.08102        9.08102        9.08102    1[6-(6,6)]
    57      16.844672      16.844672      16.844672    1[6-(6,6)]
    58       18.47898       18.47898       18.47898    1[6-(6,6)]
    59      16.844672      16.844672      16.844672    1[6-(6,6)]
    60       18.47898       18.47898       18.47898    1[6-(6,6)]
    61      10.753912      10.753912      10.753912    1[6-(6,6)]
    62       9.141652       9.141652       9.141652    1[6-(6,6)]
    63      16.806088      16.806088      16.806088    1[6-(6,6)]
    64      18.418348      18.418348      18.418348    1[6-(6,6)]
    65      16.806088      16.806088      16.806088    1[6-(6,6)]
    66      18.418348      18.418348      18.418348    1[6-(6,6)]
    67      10.753912      10.753912      10.753912    1[6-(6,6)]
    68       9.141652       9.141652       9.141652    1[6-(6,6)]
    69       3.064672       3.064672       3.064672    1[6-(6,6)]
    70        4.69898        4.69898        4.69898    1[6-(6,6)]
    71       3.064672       3.064672       3.064672    1[6-(6,6)]
    72        4.69898        4.69898        4.69898    1[6-(6,6)]
    73      24.495328      24.495328      24.495328    1[6-(6,6)]
    74       22.86102       22.86102       22.86102    1[6-(6,6)]
    75      24.495328      24.495328      24.495328    1[6-(6,6)]
    76       22.86102       22.86102       22.86102    1[6-(6,6)]
    77       4.889144       4.889144       4.889144    1[6-(6,6)]
    78       4.902924       4.902924       4.902924    1[6-(6,6)]
    79      22.670856      22.670856      22.670856    1[6-(6,6)]
    80      22.657076      22.657076      22.657076    1[6-(6,6)]
    81       4.889144       4.889144       4.889144    1[6-(6,6)]
    82       4.902924       4.902924       4.902924    1[6-(6,6)]
    83      22.670856      22.670856      22.670856    1[6-(6,6)]
    84      22.657076      22.657076      22.657076    1[6-(6,6)]
    85      18.669144      18.669144      18.669144    1[6-(6,6)]
    86      18.682924      18.682924      18.682924    1[6-(6,6)]
    87       8.890856       8.890856       8.890856    1[6-(6,6)]
    88       8.877076       8.877076       8.877076    1[6-(6,6)]
    89      18.669144      18.669144      18.669144    1[6-(6,6)]
    90      18.682924      18.682924      18.682924    1[6-(6,6)]
    91       8.890856       8.890856       8.890856    1[6-(6,6)]
    92       8.877076       8.877076       8.877076    1[6-(6,6)]
    93      24.533912      24.533912      24.533912    1[6-(6,6)]
    94      22.921652      22.921652      22.921652    1[6-(6,6)]
    95       3.026088       3.026088       3.026088    1[6-(6,6)]
    96       4.638348       4.638348       4.638348    1[6-(6,6)]
    97       3.026088       3.026088       3.026088    1[6-(6,6)]
    98       4.638348       4.638348       4.638348    1[6-(6,6)]
    99      24.533912      24.533912      24.533912    1[6-(6,6)]
   100      22.921652      22.921652      22.921652    1[6-(6,6)]
   101      16.844672      16.844672      16.844672    1[6-(6,6)]
   102       18.47898       18.47898       18.47898    1[6-(6,6)]
   103      16.844672      16.844672      16.844672    1[6-(6,6)]
   104       18.47898       18.47898       18.47898    1[6-(6,6)]
   105      10.715328      10.715328      10.715328    1[6-(6,6)]
   106        9.08102        9.08102        9.08102    1[6-(6,6)]
   107      10.715328      10.715328      10.715328    1[6-(6,6)]
   108        9.08102        9.08102        9.08102    1[6-(6,6)]
   109          20.67          20.67          20.67    1[6-(6,6)]
   110           6.89           6.89           6.89    1[6-(6,6)]
   111           6.89           6.89           6.89    1[6-(6,6)]
   112          20.67          20.67          20.67    1[6-(6,6)]
   113      22.304308      22.304308      22.304308    1[6-(6,6)]
   114      22.304308      22.304308      22.304308    1[6-(6,6)]
   115       5.255692       5.255692       5.255692    1[6-(6,6)]
   116       5.255692       5.255692       5.255692    1[6-(6,6)]
   117      19.035692      19.035692      19.035692    1[6-(6,6)]
   118       8.524308       8.524308       8.524308    1[6-(6,6)]
   119      19.035692      19.035692      19.035692    1[6-(6,6)]
   120       8.524308       8.524308       8.524308    1[6-(6,6)]
   121           6.89           6.89           6.89    1[6-(6,6)]
   122          20.67          20.67          20.67    1[6-(6,6)]
   123          20.67          20.67          20.67    1[6-(6,6)]
   124           6.89           6.89           6.89    1[6-(6,6)]
   125       5.255692       5.255692       5.255692    1[6-(6,6)]
   126       5.255692       5.255692       5.255692    1[6-(6,6)]
   127      22.304308      22.304308      22.304308    1[6-(6,6)]
   128      22.304308      22.304308      22.304308    1[6-(6,6)]
   129       8.524308       8.524308       8.524308    1[6-(6,6)]
   130      19.035692      19.035692      19.035692    1[6-(6,6)]
   131       8.524308       8.524308       8.524308    1[6-(6,6)]
   132      19.035692      19.035692      19.035692    1[6-(6,6)]
   133          13.78          13.78          13.78    1[6-(6,6)]
   134          13.78          13.78          13.78    1[6-(6,7)]
   135          13.78          13.78          13.78    1[6-(6,6)]
   136          13.78          13.78          13.78    1[6-(6,7)]
   137          13.78          13.78          13.78    1[6-(6,6)]
   138          13.78          13.78          13.78    1[6-(6,7)]
   139          13.78          13.78          13.78    1[6-(6,6)]
   140          13.78          13.78          13.78    1[6-(6,7)]
   141       25.53434       25.53434       25.53434    1[6-(6,6)]
   142      25.608752      25.608752      25.608752    1[6-(6,7)]
   143       25.53434       25.53434       25.53434    1[6-(6,6)]
   144      25.608752      25.608752      25.608752    1[6-(6,7)]
   145        2.02566        2.02566        2.02566    1[6-(6,6)]
   146       1.951248       1.951248       1.951248    1[6-(6,7)]
   147        2.02566        2.02566        2.02566    1[6-(6,6)]
   148       1.951248       1.951248       1.951248    1[6-(6,7)]
   149      26.537524      26.537524      26.537524    1[6-(6,6)]
   150      24.219728      24.219728      24.219728    1[6-(6,7)]
   151       1.022476       1.022476       1.022476    1[6-(6,6)]
   152       3.340272       3.340272       3.340272    1[6-(6,7)]
   153      26.537524      26.537524      26.537524    1[6-(6,6)]
   154      24.219728      24.219728      24.219728    1[6-(6,7)]
   155       1.022476       1.022476       1.022476    1[6-(6,6)]
   156       3.340272       3.340272       3.340272    1[6-(6,7)]
   157      12.757524      12.757524      12.757524    1[6-(6,6)]
   158      10.439728      10.439728      10.439728    1[6-(6,7)]
   159      14.802476      14.802476      14.802476    1[6-(6,6)]
   160      17.120272      17.120272      17.120272    1[6-(6,7)]
   161      12.757524      12.757524      12.757524    1[6-(6,6)]
   162      10.439728      10.439728      10.439728    1[6-(6,7)]
   163      14.802476      14.802476      14.802476    1[6-(6,6)]
   164      17.120272      17.120272      17.120272    1[6-(6,7)]
   165            0.0            0.0            0.0    1[6-(6,6)]
   166            0.0            0.0            0.0    1[6-(6,7)]
   167            0.0            0.0            0.0    1[6-(6,6)]
   168            0.0            0.0            0.0    1[6-(6,7)]
   169            0.0            0.0            0.0    1[6-(6,6)]
   170            0.0            0.0            0.0    1[6-(6,7)]
   171            0.0            0.0            0.0    1[6-(6,6)]
   172            0.0            0.0            0.0    1[6-(6,7)]
   173       11.75434       11.75434       11.75434    1[6-(6,6)]
   174      11.828752      11.828752      11.828752    1[6-(6,7)]
   175       11.75434       11.75434       11.75434    1[6-(6,6)]
   176      11.828752      11.828752      11.828752    1[6-(6,7)]
   177       15.80566       15.80566       15.80566    1[6-(6,6)]
   178      15.731248      15.731248      15.731248    1[6-(6,7)]
   179       15.80566       15.80566       15.80566    1[6-(6,6)]
   180      15.731248      15.731248      15.731248    1[6-(6,7)]
   181      17.136532      17.136532      17.136532    6[1-(0),6-(1,6),6-(6,6)]
   182       18.10692       18.10692       18.10692    6[1-(0),6-(1,6),6-(6,6)]
   183      10.423468      10.423468      10.423468    6[1-(0),6-(1,6),6-(6,6)]
   184        9.45308        9.45308        9.45308    6[1-(0),6-(1,6),6-(6,6)]
   185      10.423468      10.423468      10.423468    6[1-(0),6-(1,6),6-(6,6)]
   186        9.45308        9.45308        9.45308    6[1-(0),6-(1,6),6-(6,6)]
   187      17.136532      17.136532      17.136532    6[1-(0),6-(1,6),6-(6,6)]
   188       18.10692       18.10692       18.10692    6[1-(0),6-(1,6),6-(6,6)]
   189      24.178664      24.178664      24.178664    6[1-(0),6-(1,6),6-(6,6)]
   190      23.200559      23.200559      23.200559    6[1-(0),6-(1,6),6-(6,6)]
   191      24.178664      24.178664      24.178664    6[1-(0),6-(1,6),6-(6,6)]
   192      23.200559      23.200559      23.200559    6[1-(0),6-(1,6),6-(6,6)]
   193       3.381336       3.381336       3.381336    6[1-(0),6-(1,6),6-(6,6)]
   194       4.359441       4.359441       4.359441    6[1-(0),6-(1,6),6-(6,6)]
   195       3.381336       3.381336       3.381336    6[1-(0),6-(1,6),6-(6,6)]
   196       4.359441       4.359441       4.359441    6[1-(0),6-(1,6),6-(6,6)]
   197      21.860041      21.860041      21.860041    6[1-(0),6-(1,6),6-(6,6)]
   198       21.85067       21.85067       21.85067    6[1-(0),6-(1,6),6-(6,6)]
   199       5.699959       5.699959       5.699959    6[1-(0),6-(1,6),6-(6,6)]
   200        5.70933        5.70933        5.70933    6[1-(0),6-(1,6),6-(6,6)]
   201      21.860041      21.860041      21.860041    6[1-(0),6-(1,6),6-(6,6)]
   202       21.85067       21.85067       21.85067    6[1-(0),6-(1,6),6-(6,6)]
   203       5.699959       5.699959       5.699959    6[1-(0),6-(1,6),6-(6,6)]
   204        5.70933        5.70933        5.70933    6[1-(0),6-(1,6),6-(6,6)]
   205       8.080041       8.080041       8.080041    6[1-(0),6-(1,6),6-(6,6)]
   206        8.07067        8.07067        8.07067    6[1-(0),6-(1,6),6-(6,6)]
   207      19.479959      19.479959      19.479959    6[1-(0),6-(1,6),6-(6,6)]
   208       19.48933       19.48933       19.48933    6[1-(0),6-(1,6),6-(6,6)]
   209       8.080041       8.080041       8.080041    6[1-(0),6-(1,6),6-(6,6)]
   210        8.07067        8.07067        8.07067    6[1-(0),6-(1,6),6-(6,6)]
   211      19.479959      19.479959      19.479959    6[1-(0),6-(1,6),6-(6,6)]
   212       19.48933       19.48933       19.48933    6[1-(0),6-(1,6),6-(6,6)]
   213       3.356532       3.356532       3.356532    6[1-(0),6-(1,6),6-(6,6)]
   214        4.32692        4.32692        4.32692    6[1-(0),6-(1,6),6-(6,6)]
   215      24.203468      24.203468      24.203468    6[1-(0),6-(1,6),6-(6,6)]
   216       23.23308       23.23308       23.23308    6[1-(0),6-(1,6),6-(6,6)]
   217      24.203468      24.203468      24.203468    6[1-(0),6-(1,6),6-(6,6)]
   218       23.23308       23.23308       23.23308    6[1-(0),6-(1,6),6-(6,6)]
   219       3.356532       3.356532       3.356532    6[1-(0),6-(1,6),6-(6,6)]
   220        4.32692        4.32692        4.32692    6[1-(0),6-(1,6),6-(6,6)]
   221      10.398664      10.398664      10.398664    6[1-(0),6-(1,6),6-(6,6)]
   222       9.420559       9.420559       9.420559    6[1-(0),6-(1,6),6-(6,6)]
   223      10.398664      10.398664      10.398664    6[1-(0),6-(1,6),6-(6,6)]
   224       9.420559       9.420559       9.420559    6[1-(0),6-(1,6),6-(6,6)]
   225      17.161336      17.161336      17.161336    6[1-(0),6-(1,6),6-(6,6)]
   226      18.139441      18.139441      18.139441    6[1-(0),6-(1,6),6-(6,6)]
   227      17.161336      17.161336      17.161336    6[1-(0),6-(1,6),6-(6,6)]
   228      18.139441      18.139441      18.139441    6[1-(0),6-(1,6),6-(6,6)]
   229      10.423468      10.423468      10.423468    6[1-(0),6-(1,6),6-(6,6)]
   230        9.45308        9.45308        9.45308    6[1-(0),6-(1,6),6-(6,6)]
   231      17.136532      17.136532      17.136532    6[1-(0),6-(1,6),6-(6,6)]
   232       18.10692       18.10692       18.10692    6[1-(0),6-(1,6),6-(6,6)]
   233      17.136532      17.136532      17.136532    6[1-(0),6-(1,6),6-(6,6)]
   234       18.10692       18.10692       18.10692    6[1-(0),6-(1,6),6-(6,6)]
   235      10.423468      10.423468      10.423468    6[1-(0),6-(1,6),6-(6,6)]
   236        9.45308        9.45308        9.45308    6[1-(0),6-(1,6),6-(6,6)]
   237       3.381336       3.381336       3.381336    6[1-(0),6-(1,6),6-(6,6)]
   238       4.359441       4.359441       4.359441    6[1-(0),6-(1,6),6-(6,6)]
   239       3.381336       3.381336       3.381336    6[1-(0),6-(1,6),6-(6,6)]
   240       4.359441       4.359441       4.359441    6[1-(0),6-(1,6),6-(6,6)]
   241      24.178664      24.178664      24.178664    6[1-(0),6-(1,6),6-(6,6)]
   242      23.200559      23.200559      23.200559    6[1-(0),6-(1,6),6-(6,6)]
   243      24.178664      24.178664      24.178664    6[1-(0),6-(1,6),6-(6,6)]
   244      23.200559      23.200559      23.200559    6[1-(0),6-(1,6),6-(6,6)]
   245       5.699959       5.699959       5.699959    6[1-(0),6-(1,6),6-(6,6)]
   246        5.70933        5.70933        5.70933    6[1-(0),6-(1,6),6-(6,6)]
   247      21.860041      21.860041      21.860041    6[1-(0),6-(1,6),6-(6,6)]
   248       21.85067       21.85067       21.85067    6[1-(0),6-(1,6),6-(6,6)]
   249       5.699959       5.699959       5.699959    6[1-(0),6-(1,6),6-(6,6)]
   250        5.70933        5.70933        5.70933    6[1-(0),6-(1,6),6-(6,6)]
   251      21.860041      21.860041      21.860041    6[1-(0),6-(1,6),6-(6,6)]
   252       21.85067       21.85067       21.85067    6[1-(0),6-(1,6),6-(6,6)]
   253      19.479959      19.479959      19.479959    6[1-(0),6-(1,6),6-(6,6)]
   254       19.48933       19.48933       19.48933    6[1-(0),6-(1,6),6-(6,6)]
   255       8.080041       8.080041       8.080041    6[1-(0),6-(1,6),6-(6,6)]
   256        8.07067        8.07067        8.07067    6[1-(0),6-(1,6),6-(6,6)]
   257      19.479959      19.479959      19.479959    6[1-(0),6-(1,6),6-(6,6)]
   258       19.48933       19.48933       19.48933    6[1-(0),6-(1,6),6-(6,6)]
   259       8.080041       8.080041       8.080041    6[1-(0),6-(1,6),6-(6,6)]
   260        8.07067        8.07067        8.07067    6[1-(0),6-(1,6),6-(6,6)]
   261      24.203468      24.203468      24.203468    6[1-(0),6-(1,6),6-(6,6)]
   262       23.23308       23.23308       23.23308    6[1-(0),6-(1,6),6-(6,6)]
   263       3.356532       3.356532       3.356532    6[1-(0),6-(1,6),6-(6,6)]
   264        4.32692        4.32692        4.32692    6[1-(0),6-(1,6),6-(6,6)]
   265       3.356532       3.356532       3.356532    6[1-(0),6-(1,6),6-(6,6)]
   266        4.32692        4.32692        4.32692    6[1-(0),6-(1,6),6-(6,6)]
   267      24.203468      24.203468      24.203468    6[1-(0),6-(1,6),6-(6,6)]
   268       23.23308       23.23308       23.23308    6[1-(0),6-(1,6),6-(6,6)]
   269      17.161336      17.161336      17.161336    6[1-(0),6-(1,6),6-(6,6)]
   270      18.139441      18.139441      18.139441    6[1-(0),6-(1,6),6-(6,6)]
   271      17.161336      17.161336      17.161336    6[1-(0),6-(1,6),6-(6,6)]
   272      18.139441      18.139441      18.139441    6[1-(0),6-(1,6),6-(6,6)]
   273      10.398664      10.398664      10.398664    6[1-(0),6-(1,6),6-(6,6)]
   274       9.420559       9.420559       9.420559    6[1-(0),6-(1,6),6-(6,6)]
   275      10.398664      10.398664      10.398664    6[1-(0),6-(1,6),6-(6,6)]
   276       9.420559       9.420559       9.420559    6[1-(0),6-(1,6),6-(6,6)]
   277          13.78          13.78          13.78    6[6-(1,6),6-(1,6),6-(6,6)]
   278          13.78          13.78          13.78    6[6-(1,6),6-(1,6),6-(6,6)]
   279            0.0            0.0            0.0    6[6-(1,6),6-(1,6),6-(6,6)]
   280            0.0            0.0            0.0    6[6-(1,6),6-(1,6),6-(6,6)]
   281      26.809266      26.809266      26.809266    6[6-(1,6),6-(1,6),6-(6,6)]
   282       0.750734       0.750734       0.750734    6[6-(1,6),6-(1,6),6-(6,6)]
   283      13.029266      13.029266      13.029266    6[6-(1,6),6-(1,6),6-(6,6)]
   284      14.530734      14.530734      14.530734    6[6-(1,6),6-(1,6),6-(6,6)]
   285            0.0            0.0            0.0    6[6-(1,6),6-(1,6),6-(6,6)]
   286            0.0            0.0            0.0    6[6-(1,6),6-(1,6),6-(6,6)]
   287          13.78          13.78          13.78    6[6-(1,6),6-(1,6),6-(6,6)]
   288          13.78          13.78          13.78    6[6-(1,6),6-(1,6),6-(6,6)]
   289      15.588487      15.588487      15.588487    6[6-(6,6),8-(28),8-(28)]
   290       16.64872       16.64872       16.64872    6[6-(1,6),6-(1,6),6-(8,8)]
   291      19.678942      19.678942      19.678942    6[6-(1,6),6-(1,6),6-(6,6)]
   292      18.624772      18.624772      18.624772    6[6-(1,6),6-(1,6),6-(6,6)]
   293      11.971513      11.971513      11.971513    6[6-(6,6),8-(28),8-(28)]
   294       10.91128       10.91128       10.91128    6[6-(1,6),6-(1,6),6-(8,8)]
   295       7.881058       7.881058       7.881058    6[6-(1,6),6-(1,6),6-(6,6)]
   296       8.935228       8.935228       8.935228    6[6-(1,6),6-(1,6),6-(6,6)]
   297      11.971513      11.971513      11.971513    6[6-(6,6),8-(28),8-(28)]
   298       10.91128       10.91128       10.91128    6[6-(1,6),6-(1,6),6-(8,8)]
   299       7.881058       7.881058       7.881058    6[6-(1,6),6-(1,6),6-(6,6)]
   300       8.935228       8.935228       8.935228    6[6-(1,6),6-(1,6),6-(6,6)]
   301      15.588487      15.588487      15.588487    6[6-(6,6),8-(28),8-(28)]
   302       16.64872       16.64872       16.64872    6[6-(1,6),6-(1,6),6-(8,8)]
   303      19.678942      19.678942      19.678942    6[6-(1,6),6-(1,6),6-(6,6)]
   304      18.624772      18.624772      18.624772    6[6-(1,6),6-(1,6),6-(6,6)]
   305      25.751513      25.751513      25.751513    6[6-(6,6),8-(28),8-(28)]
   306       24.69128       24.69128       24.69128    6[6-(1,6),6-(1,6),6-(8,8)]
   307      21.661058      21.661058      21.661058    6[6-(1,6),6-(1,6),6-(6,6)]
   308      22.715228      22.715228      22.715228    6[6-(1,6),6-(1,6),6-(6,6)]
   309      25.751513      25.751513      25.751513    6[6-(6,6),8-(28),8-(28)]
   310       24.69128       24.69128       24.69128    6[6-(1,6),6-(1,6),6-(8,8)]
   311      21.661058      21.661058      21.661058    6[6-(1,6),6-(1,6),6-(6,6)]
   312      22.715228      22.715228      22.715228    6[6-(1,6),6-(1,6),6-(6,6)]
   313       1.808487       1.808487       1.808487    6[6-(6,6),8-(28),8-(28)]
   314        2.86872        2.86872        2.86872    6[6-(1,6),6-(1,6),6-(8,8)]
   315       5.898942       5.898942       5.898942    6[6-(1,6),6-(1,6),6-(6,6)]
   316       4.844772       4.844772       4.844772    6[6-(1,6),6-(1,6),6-(6,6)]
   317       1.808487       1.808487       1.808487    6[6-(6,6),8-(28),8-(28)]
   318        2.86872        2.86872        2.86872    6[6-(1,6),6-(1,6),6-(8,8)]
   319       5.898942       5.898942       5.898942    6[6-(1,6),6-(1,6),6-(6,6)]
   320       4.844772       4.844772       4.844772    6[6-(1,6),6-(1,6),6-(6,6)]
   321          20.67          20.67          20.67    6[6-(6,6),8-(28),8-(28)]
   322          20.67          20.67          20.67    6[6-(1,6),6-(1,6),6-(8,8)]
   323          20.67          20.67          20.67    6[6-(1,6),6-(1,6),6-(6,6)]
   324          20.67          20.67          20.67    6[6-(1,6),6-(1,6),6-(6,6)]
   325           6.89           6.89           6.89    6[6-(6,6),8-(28),8-(28)]
   326           6.89           6.89           6.89    6[6-(1,6),6-(1,6),6-(8,8)]
   327           6.89           6.89           6.89    6[6-(1,6),6-(1,6),6-(6,6)]
   328           6.89           6.89           6.89    6[6-(1,6),6-(1,6),6-(6,6)]
   329          20.67          20.67          20.67    6[6-(6,6),8-(28),8-(28)]
   330          20.67          20.67          20.67    6[6-(1,6),6-(1,6),6-(8,8)]
   331          20.67          20.67          20.67    6[6-(1,6),6-(1,6),6-(6,6)]
   332          20.67          20.67          20.67    6[6-(1,6),6-(1,6),6-(6,6)]
   333           6.89           6.89           6.89    6[6-(6,6),8-(28),8-(28)]
   334           6.89           6.89           6.89    6[6-(1,6),6-(1,6),6-(8,8)]
   335           6.89           6.89           6.89    6[6-(1,6),6-(1,6),6-(6,6)]
   336           6.89           6.89           6.89    6[6-(1,6),6-(1,6),6-(6,6)]
   337      11.971513      11.971513      11.971513    6[6-(6,6),8-(28),8-(28)]
   338       10.91128       10.91128       10.91128    6[6-(1,6),6-(1,6),6-(8,8)]
   339       7.881058       7.881058       7.881058    6[6-(1,6),6-(1,6),6-(6,6)]
   340       8.935228       8.935228       8.935228    6[6-(1,6),6-(1,6),6-(6,6)]
   341      15.588487      15.588487      15.588487    6[6-(6,6),8-(28),8-(28)]
   342       16.64872       16.64872       16.64872    6[6-(1,6),6-(1,6),6-(8,8)]
   343      19.678942      19.678942      19.678942    6[6-(1,6),6-(1,6),6-(6,6)]
   344      18.624772      18.624772      18.624772    6[6-(1,6),6-(1,6),6-(6,6)]
   345      15.588487      15.588487      15.588487    6[6-(6,6),8-(28),8-(28)]
   346       16.64872       16.64872       16.64872    6[6-(1,6),6-(1,6),6-(8,8)]
   347      19.678942      19.678942      19.678942    6[6-(1,6),6-(1,6),6-(6,6)]
   348      18.624772      18.624772      18.624772    6[6-(1,6),6-(1,6),6-(6,6)]
   349      11.971513      11.971513      11.971513    6[6-(6,6),8-(28),8-(28)]
   350       10.91128       10.91128       10.91128    6[6-(1,6),6-(1,6),6-(8,8)]
   351       7.881058       7.881058       7.881058    6[6-(1,6),6-(1,6),6-(6,6)]
   352       8.935228       8.935228       8.935228    6[6-(1,6),6-(1,6),6-(6,6)]
   353       1.808487       1.808487       1.808487    6[6-(6,6),8-(28),8-(28)]
   354        2.86872        2.86872        2.86872    6[6-(1,6),6-(1,6),6-(8,8)]
   355       5.898942       5.898942       5.898942    6[6-(1,6),6-(1,6),6-(6,6)]
   356       4.844772       4.844772       4.844772    6[6-(1,6),6-(1,6),6-(6,6)]
   357       1.808487       1.808487       1.808487    6[6-(6,6),8-(28),8-(28)]
   358        2.86872        2.86872        2.86872    6[6-(1,6),6-(1,6),6-(8,8)]
   359       5.898942       5.898942       5.898942    6[6-(1,6),6-(1,6),6-(6,6)]
   360       4.844772       4.844772       4.844772    6[6-(1,6),6-(1,6),6-(6,6)]
   361      25.751513      25.751513      25.751513    6[6-(6,6),8-(28),8-(28)]
   362       24.69128       24.69128       24.69128    6[6-(1,6),6-(1,6),6-(8,8)]
   363      21.661058      21.661058      21.661058    6[6-(1,6),6-(1,6),6-(6,6)]
   364      22.715228      22.715228      22.715228    6[6-(1,6),6-(1,6),6-(6,6)]
   365      25.751513      25.751513      25.751513    6[6-(6,6),8-(28),8-(28)]
   366       24.69128       24.69128       24.69128    6[6-(1,6),6-(1,6),6-(8,8)]
   367      21.661058      21.661058      21.661058    6[6-(1,6),6-(1,6),6-(6,6)]
   368      22.715228      22.715228      22.715228    6[6-(1,6),6-(1,6),6-(6,6)]
   369           6.89           6.89           6.89    6[6-(6,6),8-(28),8-(28)]
   370           6.89           6.89           6.89    6[6-(1,6),6-(1,6),6-(8,8)]
   371           6.89           6.89           6.89    6[6-(1,6),6-(1,6),6-(6,6)]
   372           6.89           6.89           6.89    6[6-(1,6),6-(1,6),6-(6,6)]
   373          20.67          20.67          20.67    6[6-(6,6),8-(28),8-(28)]
   374          20.67          20.67          20.67    6[6-(1,6),6-(1,6),6-(8,8)]
   375          20.67          20.67          20.67    6[6-(1,6),6-(1,6),6-(6,6)]
   376          20.67          20.67          20.67    6[6-(1,6),6-(1,6),6-(6,6)]
   377           6.89           6.89           6.89    6[6-(6,6),8-(28),8-(28)]
   378           6.89           6.89           6.89    6[6-(1,6),6-(1,6),6-(8,8)]
   379           6.89           6.89           6.89    6[6-(1,6),6-(1,6),6-(6,6)]
   380           6.89           6.89           6.89    6[6-(1,6),6-(1,6),6-(6,6)]
   381          20.67          20.67          20.67    6[6-(6,6),8-(28),8-(28)]
   382          20.67          20.67          20.67    6[6-(1,6),6-(1,6),6-(8,8)]
   383          20.67          20.67          20.67    6[6-(1,6),6-(1,6),6-(6,6)]
   384          20.67          20.67          20.67    6[6-(1,6),6-(1,6),6-(6,6)]
   385          20.67          20.67          20.67    6[1-(0),6-(6,6),6-(6,6)]
   386           6.89           6.89           6.89    6[1-(0),6-(6,6),6-(6,6)]
   387           6.89           6.89           6.89    6[1-(0),6-(6,6),6-(6,6)]
   388          20.67          20.67          20.67    6[1-(0),6-(6,6),6-(6,6)]
   389      21.646451      21.646451      21.646451    6[1-(0),6-(6,6),6-(6,6)]
   390      21.646451      21.646451      21.646451    6[1-(0),6-(6,6),6-(6,6)]
   391       5.913549       5.913549       5.913549    6[1-(0),6-(6,6),6-(6,6)]
   392       5.913549       5.913549       5.913549    6[1-(0),6-(6,6),6-(6,6)]
   393      19.693549      19.693549      19.693549    6[1-(0),6-(6,6),6-(6,6)]
   394       7.866451       7.866451       7.866451    6[1-(0),6-(6,6),6-(6,6)]
   395      19.693549      19.693549      19.693549    6[1-(0),6-(6,6),6-(6,6)]
   396       7.866451       7.866451       7.866451    6[1-(0),6-(6,6),6-(6,6)]
   397           6.89           6.89           6.89    6[1-(0),6-(6,6),6-(6,6)]
   398          20.67          20.67          20.67    6[1-(0),6-(6,6),6-(6,6)]
   399          20.67          20.67          20.67    6[1-(0),6-(6,6),6-(6,6)]
   400           6.89           6.89           6.89    6[1-(0),6-(6,6),6-(6,6)]
   401       5.913549       5.913549       5.913549    6[1-(0),6-(6,6),6-(6,6)]
   402       5.913549       5.913549       5.913549    6[1-(0),6-(6,6),6-(6,6)]
   403      21.646451      21.646451      21.646451    6[1-(0),6-(6,6),6-(6,6)]
   404      21.646451      21.646451      21.646451    6[1-(0),6-(6,6),6-(6,6)]
   405       7.866451       7.866451       7.866451    6[1-(0),6-(6,6),6-(6,6)]
   406      19.693549      19.693549      19.693549    6[1-(0),6-(6,6),6-(6,6)]
   407       7.866451       7.866451       7.866451    6[1-(0),6-(6,6),6-(6,6)]
   408      19.693549      19.693549      19.693549    6[1-(0),6-(6,6),6-(6,6)]
   409          13.78          13.78          13.78    6[1-(0),6-(1,7),6-(6,6)]
   410          13.78          13.78          13.78    6[1-(0),6-(1,6),7-(6,28)]
   411          13.78          13.78          13.78    6[1-(0),6-(1,7),6-(6,6)]
   412          13.78          13.78          13.78    6[1-(0),6-(1,6),7-(6,28)]
   413          13.78          13.78          13.78    6[1-(0),6-(1,7),6-(6,6)]
   414          13.78          13.78          13.78    6[1-(0),6-(1,6),7-(6,28)]
   415          13.78          13.78          13.78    6[1-(0),6-(1,7),6-(6,6)]
   416          13.78          13.78          13.78    6[1-(0),6-(1,6),7-(6,28)]
   417      26.350116      26.350116      26.350116    6[1-(0),6-(1,7),6-(6,6)]
   418      26.405236      26.405236      26.405236    6[1-(0),6-(1,6),7-(6,28)]
   419      26.350116      26.350116      26.350116    6[1-(0),6-(1,7),6-(6,6)]
   420      26.405236      26.405236      26.405236    6[1-(0),6-(1,6),7-(6,28)]
   421       1.209884       1.209884       1.209884    6[1-(0),6-(1,7),6-(6,6)]
   422       1.154764       1.154764       1.154764    6[1-(0),6-(1,6),7-(6,28)]
   423       1.209884       1.209884       1.209884    6[1-(0),6-(1,7),6-(6,6)]
   424       1.154764       1.154764       1.154764    6[1-(0),6-(1,6),7-(6,28)]
   425      26.093532      26.093532      26.093532    6[1-(0),6-(1,7),6-(6,6)]
   426      24.698445      24.698445      24.698445    6[1-(0),6-(1,6),7-(6,28)]
   427       1.466468       1.466468       1.466468    6[1-(0),6-(1,7),6-(6,6)]
   428       2.861555       2.861555       2.861555    6[1-(0),6-(1,6),7-(6,28)]
   429      26.093532      26.093532      26.093532    6[1-(0),6-(1,7),6-(6,6)]
   430      24.698445      24.698445      24.698445    6[1-(0),6-(1,6),7-(6,28)]
   431       1.466468       1.466468       1.466468    6[1-(0),6-(1,7),6-(6,6)]
   432       2.861555       2.861555       2.861555    6[1-(0),6-(1,6),7-(6,28)]
   433      12.313532      12.313532      12.313532    6[1-(0),6-(1,7),6-(6,6)]
   434      10.918445      10.918445      10.918445    6[1-(0),6-(1,6),7-(6,28)]
   435      15.246468      15.246468      15.246468    6[1-(0),6-(1,7),6-(6,6)]
   436      16.641555      16.641555      16.641555    6[1-(0),6-(1,6),7-(6,28)]
   437      12.313532      12.313532      12.313532    6[1-(0),6-(1,7),6-(6,6)]
   438      10.918445      10.918445      10.918445    6[1-(0),6-(1,6),7-(6,28)]
   439      15.246468      15.246468      15.246468    6[1-(0),6-(1,7),6-(6,6)]
   440      16.641555      16.641555      16.641555    6[1-(0),6-(1,6),7-(6,28)]
   441            0.0            0.0            0.0    6[1-(0),6-(1,7),6-(6,6)]
   442            0.0            0.0            0.0    6[1-(0),6-(1,6),7-(6,28)]
   443            0.0            0.0            0.0    6[1-(0),6-(1,7),6-(6,6)]
   444            0.0            0.0            0.0    6[1-(0),6-(1,6),7-(6,28)]
   445            0.0            0.0            0.0    6[1-(0),6-(1,7),6-(6,6)]
   446            0.0            0.0            0.0    6[1-(0),6-(1,6),7-(6,28)]
   447            0.0            0.0            0.0    6[1-(0),6-(1,7),6-(6,6)]
   448            0.0            0.0            0.0    6[1-(0),6-(1,6),7-(6,28)]
   449      12.570116      12.570116      12.570116    6[1-(0),6-(1,7),6-(6,6)]
   450      12.625236      12.625236      12.625236    6[1-(0),6-(1,6),7-(6,28)]
   451      12.570116      12.570116      12.570116    6[1-(0),6-(1,7),6-(6,6)]
   452      12.625236      12.625236      12.625236    6[1-(0),6-(1,6),7-(6,28)]
   453      14.989884      14.989884      14.989884    6[1-(0),6-(1,7),6-(6,6)]
   454      14.934764      14.934764      14.934764    6[1-(0),6-(1,6),7-(6,28)]
   455      14.989884      14.989884      14.989884    6[1-(0),6-(1,7),6-(6,6)]
   456      14.934764      14.934764      14.934764    6[1-(0),6-(1,6),7-(6,28)]
   457          13.78          13.78          13.78    7[6-(1,6),6-(1,6),28-(8,8,8,8)]
   458          13.78          13.78          13.78    7[6-(1,6),6-(1,6),28-(8,8,8,8)]
   459            0.0            0.0            0.0    7[6-(1,6),6-(1,6),28-(8,8,8,8)]
   460            0.0            0.0            0.0    7[6-(1,6),6-(1,6),28-(8,8,8,8)]
   461      24.021296      24.021296      24.021296    7[6-(1,6),6-(1,6),28-(8,8,8,8)]
   462       3.538704       3.538704       3.538704    7[6-(1,6),6-(1,6),28-(8,8,8,8)]
   463      10.241296      10.241296      10.241296    7[6-(1,6),6-(1,6),28-(8,8,8,8)]
   464      17.318704      17.318704      17.318704    7[6-(1,6),6-(1,6),28-(8,8,8,8)]
   465            0.0            0.0            0.0    7[6-(1,6),6-(1,6),28-(8,8,8,8)]
   466            0.0            0.0            0.0    7[6-(1,6),6-(1,6),28-(8,8,8,8)]
   467          13.78          13.78          13.78    7[6-(1,6),6-(1,6),28-(8,8,8,8)]
   468          13.78          13.78          13.78    7[6-(1,6),6-(1,6),28-(8,8,8,8)]
   469      15.180324      15.180324      15.180324    8[6-(6,8),28-(7,8,8,8)]
   470      12.379676      12.379676      12.379676    8[6-(6,8),28-(7,8,8,8)]
   471      12.379676      12.379676      12.379676    8[6-(6,8),28-(7,8,8,8)]
   472      15.180324      15.180324      15.180324    8[6-(6,8),28-(7,8,8,8)]
   473       26.15003       26.15003       26.15003    8[6-(6,8),28-(7,8,8,8)]
   474       26.15003       26.15003       26.15003    8[6-(6,8),28-(7,8,8,8)]
   475        1.40997        1.40997        1.40997    8[6-(6,8),28-(7,8,8,8)]
   476        1.40997        1.40997        1.40997    8[6-(6,8),28-(7,8,8,8)]
   477        21.7837        21.7837        21.7837    8[6-(6,8),28-(7,8,8,8)]
   478         5.7763         5.7763         5.7763    8[6-(6,8),28-(7,8,8,8)]
   479        21.7837        21.7837        21.7837    8[6-(6,8),28-(7,8,8,8)]
   480         5.7763         5.7763         5.7763    8[6-(6,8),28-(7,8,8,8)]
   481         8.0037         8.0037         8.0037    8[6-(6,8),28-(7,8,8,8)]
   482        19.5563        19.5563        19.5563    8[6-(6,8),28-(7,8,8,8)]
   483         8.0037         8.0037         8.0037    8[6-(6,8),28-(7,8,8,8)]
   484        19.5563        19.5563        19.5563    8[6-(6,8),28-(7,8,8,8)]
   485       1.400324       1.400324       1.400324    8[6-(6,8),28-(7,8,8,8)]
   486      26.159676      26.159676      26.159676    8[6-(6,8),28-(7,8,8,8)]
   487      26.159676      26.159676      26.159676    8[6-(6,8),28-(7,8,8,8)]
   488       1.400324       1.400324       1.400324    8[6-(6,8),28-(7,8,8,8)]
   489       12.37003       12.37003       12.37003    8[6-(6,8),28-(7,8,8,8)]
   490       12.37003       12.37003       12.37003    8[6-(6,8),28-(7,8,8,8)]
   491       15.18997       15.18997       15.18997    8[6-(6,8),28-(7,8,8,8)]
   492       15.18997       15.18997       15.18997    8[6-(6,8),28-(7,8,8,8)]
   493      12.379676      12.379676      12.379676    8[6-(6,8),28-(7,8,8,8)]
   494      15.180324      15.180324      15.180324    8[6-(6,8),28-(7,8,8,8)]
   495      15.180324      15.180324      15.180324    8[6-(6,8),28-(7,8,8,8)]
   496      12.379676      12.379676      12.379676    8[6-(6,8),28-(7,8,8,8)]
   497        1.40997        1.40997        1.40997    8[6-(6,8),28-(7,8,8,8)]
   498        1.40997        1.40997        1.40997    8[6-(6,8),28-(7,8,8,8)]
   499       26.15003       26.15003       26.15003    8[6-(6,8),28-(7,8,8,8)]
   500       26.15003       26.15003       26.15003    8[6-(6,8),28-(7,8,8,8)]
   501         5.7763         5.7763         5.7763    8[6-(6,8),28-(7,8,8,8)]
   502        21.7837        21.7837        21.7837    8[6-(6,8),28-(7,8,8,8)]
   503         5.7763         5.7763         5.7763    8[6-(6,8),28-(7,8,8,8)]
   504        21.7837        21.7837        21.7837    8[6-(6,8),28-(7,8,8,8)]
   505        19.5563        19.5563        19.5563    8[6-(6,8),28-(7,8,8,8)]
   506         8.0037         8.0037         8.0037    8[6-(6,8),28-(7,8,8,8)]
   507        19.5563        19.5563        19.5563    8[6-(6,8),28-(7,8,8,8)]
   508         8.0037         8.0037         8.0037    8[6-(6,8),28-(7,8,8,8)]
   509      26.159676      26.159676      26.159676    8[6-(6,8),28-(7,8,8,8)]
   510       1.400324       1.400324       1.400324    8[6-(6,8),28-(7,8,8,8)]
   511       1.400324       1.400324       1.400324    8[6-(6,8),28-(7,8,8,8)]
   512      26.159676      26.159676      26.159676    8[6-(6,8),28-(7,8,8,8)]
   513       15.18997       15.18997       15.18997    8[6-(6,8),28-(7,8,8,8)]
   514       15.18997       15.18997       15.18997    8[6-(6,8),28-(7,8,8,8)]
   515       12.37003       12.37003       12.37003    8[6-(6,8),28-(7,8,8,8)]
   516       12.37003       12.37003       12.37003    8[6-(6,8),28-(7,8,8,8)]
