# Supplementary material for: A collection of forcefield precursors for metal–organic frameworks
Source: RSC Adv. 2019 Nov 13;9(63):36492–507. doi: 10.1039/c9ra07327b (PMC9075174; doi:10.1039/c9ra07327b)
Supplement: RA-009-C9RA07327B-s1051 [file RA-009-C9RA07327B-s1051.txt]

ICAWUF_clean

6.701700    0.000000    0.000000
3.350878    18.769026    0.000000
3.350232    -0.000067    65.454016

     1      10.489674      10.489674      10.489674    48[7-(6,6),8-(6),8-(6),8-(6,48)]
     2       7.315733       7.315733       7.315733    48[7-(6,6),8-(6),8-(6),8-(6,48)]
     3       3.788378       3.788378       3.788378    48[7-(6,6),8-(6),8-(6),8-(6,48)]
     4       7.316169       7.316169       7.316169    48[7-(6,6),8-(6),8-(6),8-(6,48)]
     5       5.463486       5.463486       5.463486    48[7-(6,6),8-(6),8-(6),8-(6,48)]
     6       8.991279       8.991279       8.991279    48[7-(6,6),8-(6),8-(6),8-(6,48)]
     7       5.463716       5.463716       5.463716    48[7-(6,6),8-(6),8-(6),8-(6,48)]
     8       8.991473       8.991473       8.991473    48[7-(6,6),8-(6),8-(6),8-(6,48)]
     9       0.095834       0.095834       0.095834    48[7-(6,6),7-(6,6),8-(6),8-(6),8-(6),8-(6)]
    10       8.472664       8.472664       8.472664    48[7-(6,6),7-(6,6),8-(6),8-(6),8-(6),8-(6)]
    11       2.607883       2.607883       2.607883    1[6-(6,7)]
    12      11.385782      11.385782      11.385782    1[6-(6,6)]
    13       4.149235       4.149235       4.149235    1[6-(6,6)]
    14        5.32406        5.32406        5.32406    1[6-(6,7)]
    15      12.388323      12.388323      12.388323    1[6-(6,6)]
    16      10.378499      10.378499      10.378499    1[6-(6,6)]
    17       8.414223       8.414223       8.414223    1[6-(6,6)]
    18        7.24342        7.24342        7.24342    1[6-(6,6)]
    19      10.268543      10.268543      10.268543    1[6-(6,6)]
    20      11.425943      11.425943      11.425943    1[6-(6,6)]
    21       8.262716       8.262716       8.262716    1[6-(6,6)]
    22       6.335995       6.335995       6.335995    1[6-(6,6)]
    23        3.46285        3.46285        3.46285    1[6-(6,7)]
    24        9.00249        9.00249        9.00249    1[6-(6,6)]
    25       5.990721       5.990721       5.990721    1[6-(6,6)]
    26       7.170877       7.170877       7.170877    1[6-(6,7)]
    27        7.04426        7.04426        7.04426    1[6-(6,6)]
    28       5.115493       5.115493       5.115493    1[6-(6,6)]
    29       6.062476       6.062476       6.062476    1[6-(6,6)]
    30       4.896393       4.896393       4.896393    1[6-(6,6)]
    31       8.769279       8.769279       8.769279    1[6-(6,6)]
    32       9.975571       9.975571       9.975571    1[6-(6,6)]
    33       8.803475       8.803475       8.803475    1[6-(6,6)]
    34      10.329473      10.329473      10.329473    1[6-(6,6)]
    35       8.429604       8.429604       8.429604    1[6-(6,7)]
    36       7.040999       7.040999       7.040999    1[6-(6,6)]
    37       4.645139       4.645139       4.645139    1[6-(6,6)]
    38       5.850788       5.850788       5.850788    1[6-(6,7)]
    39       5.293183       5.293183       5.293183    1[6-(6,6)]
    40       3.404641       3.404641       3.404641    1[6-(6,6)]
    41       7.578476       7.578476       7.578476    1[6-(6,6)]
    42       6.159714       6.159714       6.159714    1[6-(6,6)]
    43       6.705206       6.705206       6.705206    1[6-(6,6)]
    44       8.275425       8.275425       8.275425    1[6-(6,6)]
    45       9.548753       9.548753       9.548753    1[6-(6,6)]
    46      11.193353      11.193353      11.193353    1[6-(6,6)]
    47       5.109513       5.109513       5.109513    1[6-(6,7)]
    48       9.930706       9.930706       9.930706    1[6-(6,6)]
    49       11.11692       11.11692       11.11692    1[6-(6,6)]
    50       6.183139       6.183139       6.183139    1[6-(6,7)]
    51       9.220995       9.220995       9.220995    1[6-(6,6)]
    52       8.134644       8.134644       8.134644    1[6-(6,6)]
    53       6.097314       6.097314       6.097314    1[6-(6,6)]
    54      11.035117      11.035117      11.035117    1[6-(6,6)]
    55      12.378155      12.378155      12.378155    1[6-(6,6)]
    56       7.456435       7.456435       7.456435    1[6-(6,6)]
    57      10.371656      10.371656      10.371656    1[6-(6,6)]
    58       9.261843       9.261843       9.261843    1[6-(6,6)]
    59        9.30983        9.30983        9.30983    1[6-(6,7)]
    60       4.684305       4.684305       4.684305    1[6-(6,6)]
    61       4.149561       4.149561       4.149561    1[6-(6,6)]
    62       5.324351       5.324351       5.324351    1[6-(6,7)]
    63       5.686912       5.686912       5.686912    1[6-(6,6)]
    64       3.677056       3.677056       3.677056    1[6-(6,6)]
    65       1.712796       1.712796       1.712796    1[6-(6,6)]
    66       7.243725       7.243725       7.243725    1[6-(6,6)]
    67       3.567196       3.567196       3.567196    1[6-(6,6)]
    68       4.724564       4.724564       4.724564    1[6-(6,6)]
    69       1.561386       1.561386       1.561386    1[6-(6,6)]
    70        6.33633        6.33633        6.33633    1[6-(6,6)]
    71       3.463437       3.463437       3.463437    1[6-(6,7)]
    72       9.003047       9.003047       9.003047    1[6-(6,6)]
    73       5.991328       5.991328       5.991328    1[6-(6,6)]
    74       7.171511       7.171511       7.171511    1[6-(6,7)]
    75       7.044804       7.044804       7.044804    1[6-(6,6)]
    76       5.116072       5.116072       5.116072    1[6-(6,6)]
    77        6.06299        6.06299        6.06299    1[6-(6,6)]
    78       4.896881       4.896881       4.896881    1[6-(6,6)]
    79        8.76982        8.76982        8.76982    1[6-(6,6)]
    80        3.27444        3.27444        3.27444    1[6-(6,6)]
    81       2.102281       2.102281       2.102281    1[6-(6,6)]
    82       3.628238       3.628238       3.628238    1[6-(6,6)]
    83       8.429942       8.429942       8.429942    1[6-(6,7)]
    84       7.041363       7.041363       7.041363    1[6-(6,6)]
    85       4.645508       4.645508       4.645508    1[6-(6,6)]
    86        5.85113        5.85113        5.85113    1[6-(6,7)]
    87       5.293573       5.293573       5.293573    1[6-(6,6)]
    88      10.106736      10.106736      10.106736    1[6-(6,6)]
    89       0.877139       0.877139       0.877139    1[6-(6,6)]
    90       6.160101       6.160101       6.160101    1[6-(6,6)]
    91       6.705646       6.705646       6.705646    1[6-(6,6)]
    92       8.275844       8.275844       8.275844    1[6-(6,6)]
    93       2.847461       2.847461       2.847461    1[6-(6,6)]
    94       4.492056       4.492056       4.492056    1[6-(6,6)]
    95        5.10999        5.10999        5.10999    1[6-(6,7)]
    96       3.229502       3.229502       3.229502    1[6-(6,6)]
    97        4.41569        4.41569        4.41569    1[6-(6,6)]
    98       6.183589       6.183589       6.183589    1[6-(6,7)]
    99       2.519794       2.519794       2.519794    1[6-(6,6)]
   100       1.433453       1.433453       1.433453    1[6-(6,6)]
   101       6.097849       6.097849       6.097849    1[6-(6,6)]
   102       4.333972       4.333972       4.333972    1[6-(6,6)]
   103       5.676975       5.676975       5.676975    1[6-(6,6)]
   104       0.755239       0.755239       0.755239    1[6-(6,6)]
   105       3.670496       3.670496       3.670496    1[6-(6,6)]
   106       2.560707       2.560707       2.560707    1[6-(6,6)]
   107       7.634084       7.634084       7.634084    1[6-(6,7)]
   108       6.359434       6.359434       6.359434    1[6-(6,6)]
   109       9.175515       9.175515       9.175515    1[6-(6,6)]
   110      10.350309      10.350309      10.350309    1[6-(6,7)]
   111        7.36204        7.36204        7.36204    1[6-(6,6)]
   112       5.352183       5.352183       5.352183    1[6-(6,6)]
   113      10.089619      10.089619      10.089619    1[6-(6,6)]
   114       8.918844       8.918844       8.918844    1[6-(6,6)]
   115       5.242316       5.242316       5.242316    1[6-(6,6)]
   116       6.399688       6.399688       6.399688    1[6-(6,6)]
   117       3.236502       3.236502       3.236502    1[6-(6,6)]
   118       8.011445       8.011445       8.011445    1[6-(6,6)]
   119       8.489393       8.489393       8.489393    1[6-(6,7)]
   120       7.327307       7.327307       7.327307    1[6-(6,6)]
   121       4.315588       4.315588       4.315588    1[6-(6,6)]
   122       5.495767       5.495767       5.495767    1[6-(6,7)]
   123       5.369068       5.369068       5.369068    1[6-(6,6)]
   124      10.142036      10.142036      10.142036    1[6-(6,6)]
   125      11.088959      11.088959      11.088959    1[6-(6,6)]
   126       9.922855       9.922855       9.922855    1[6-(6,6)]
   127       7.094094       7.094094       7.094094    1[6-(6,6)]
   128       8.300409       8.300409       8.300409    1[6-(6,6)]
   129        7.12826        7.12826        7.12826    1[6-(6,6)]
   130       8.654216       8.654216       8.654216    1[6-(6,6)]
   131       6.754201       6.754201       6.754201    1[6-(6,7)]
   132       5.365618       5.365618       5.365618    1[6-(6,6)]
   133       9.671472       9.671472       9.671472    1[6-(6,6)]
   134      10.877098      10.877098      10.877098    1[6-(6,7)]
   135      10.319525      10.319525      10.319525    1[6-(6,6)]
   136       8.430994       8.430994       8.430994    1[6-(6,6)]
   137       9.253965       9.253965       9.253965    1[6-(6,6)]
   138       7.835223       7.835223       7.835223    1[6-(6,6)]
   139       5.029898       5.029898       5.029898    1[6-(6,6)]
   140         6.6001         6.6001         6.6001    1[6-(6,6)]
   141       4.522585       4.522585       4.522585    1[6-(6,6)]
   142       6.167174       6.167174       6.167174    1[6-(6,6)]
   143       6.785097       6.785097       6.785097    1[6-(6,7)]
   144       4.904612       4.904612       4.904612    1[6-(6,6)]
   145       6.090811       6.090811       6.090811    1[6-(6,6)]
   146       7.858707       7.858707       7.858707    1[6-(6,7)]
   147       4.194914       4.194914       4.194914    1[6-(6,6)]
   148       3.108566       3.108566       3.108566    1[6-(6,6)]
   149       7.772962       7.772962       7.772962    1[6-(6,6)]
   150       6.009087       6.009087       6.009087    1[6-(6,6)]
   151       7.352101       7.352101       7.352101    1[6-(6,6)]
   152       9.132062       9.132062       9.132062    1[6-(6,6)]
   153       5.345623       5.345623       5.345623    1[6-(6,6)]
   154       4.235826       4.235826       4.235826    1[6-(6,6)]
   155        7.63448        7.63448        7.63448    1[6-(6,7)]
   156       6.359802       6.359802       6.359802    1[6-(6,6)]
   157       2.474131       2.474131       2.474131    1[6-(6,6)]
   158       3.648953       3.648953       3.648953    1[6-(6,7)]
   159       7.362345       7.362345       7.362345    1[6-(6,6)]
   160       5.352523       5.352523       5.352523    1[6-(6,6)]
   161        3.38825        3.38825        3.38825    1[6-(6,6)]
   162       8.919151       8.919151       8.919151    1[6-(6,6)]
   163       5.242574       5.242574       5.242574    1[6-(6,6)]
   164       6.399969       6.399969       6.399969    1[6-(6,6)]
   165        9.93845        9.93845        9.93845    1[6-(6,6)]
   166        8.01173        8.01173        8.01173    1[6-(6,6)]
   167       8.489444       8.489444       8.489444    1[6-(6,7)]
   168        7.32738        7.32738        7.32738    1[6-(6,6)]
   169       4.315611       4.315611       4.315611    1[6-(6,6)]
   170       5.495772       5.495772       5.495772    1[6-(6,7)]
   171       5.369146       5.369146       5.369146    1[6-(6,6)]
   172       3.440379       3.440379       3.440379    1[6-(6,6)]
   173       4.387357       4.387357       4.387357    1[6-(6,6)]
   174        3.22127        3.22127        3.22127    1[6-(6,6)]
   175       7.094156       7.094156       7.094156    1[6-(6,6)]
   176       8.300452       8.300452       8.300452    1[6-(6,6)]
   177       7.128347       7.128347       7.128347    1[6-(6,6)]
   178       1.952645       1.952645       1.952645    1[6-(6,6)]
   179       6.754496       6.754496       6.754496    1[6-(6,7)]
   180       5.365895       5.365895       5.365895    1[6-(6,6)]
   181       2.970025       2.970025       2.970025    1[6-(6,6)]
   182       4.175671       4.175671       4.175671    1[6-(6,7)]
   183        3.61808        3.61808        3.61808    1[6-(6,6)]
   184       8.431233       8.431233       8.431233    1[6-(6,6)]
   185         9.2542         9.2542         9.2542    1[6-(6,6)]
   186       7.835442       7.835442       7.835442    1[6-(6,6)]
   187       5.030104       5.030104       5.030104    1[6-(6,6)]
   188       6.600318       6.600318       6.600318    1[6-(6,6)]
   189       4.522779       4.522779       4.522779    1[6-(6,6)]
   190       6.167385       6.167385       6.167385    1[6-(6,6)]
   191       6.785255       6.785255       6.785255    1[6-(6,7)]
   192       4.904747       4.904747       4.904747    1[6-(6,6)]
   193       6.090949       6.090949       6.090949    1[6-(6,6)]
   194        7.85887        7.85887        7.85887    1[6-(6,7)]
   195       4.195024       4.195024       4.195024    1[6-(6,6)]
   196       9.810381       9.810381       9.810381    1[6-(6,6)]
   197       7.773052       7.773052       7.773052    1[6-(6,6)]
   198       6.009152       6.009152       6.009152    1[6-(6,6)]
   199       7.352179       7.352179       7.352179    1[6-(6,6)]
   200       9.132161       9.132161       9.132161    1[6-(6,6)]
   201       5.345679       5.345679       5.345679    1[6-(6,6)]
   202       4.235873       4.235873       4.235873    1[6-(6,6)]
   203       2.914813       2.914813       2.914813    6[1-(0),6-(1,6),7-(6,48)]
   204       8.879316       8.879316       8.879316    6[1-(0),6-(1,7),6-(6,6)]
   205       2.619916       2.619916       2.619916    6[6-(1,6),6-(1,6),6-(1,6)]
   206       3.819519       3.819519       3.819519    6[1-(0),6-(1,7),6-(6,6)]
   207       4.536611       4.536611       4.536611    6[1-(0),6-(1,6),7-(6,48)]
   208      11.975506      11.975506      11.975506    6[1-(0),6-(1,6),6-(6,6)]
   209      10.789306      10.789306      10.789306    6[1-(0),6-(1,6),6-(6,6)]
   210      10.045406      10.045406      10.045406    6[6-(1,6),6-(1,6),6-(1,6)]
   211       8.778788       8.778788       8.778788    6[1-(0),6-(1,6),6-(6,6)]
   212       8.088503       8.088503       8.088503    6[1-(0),6-(1,6),6-(6,6)]
   213       8.617925       8.617925       8.617925    6[6-(1,6),6-(1,6),6-(1,6)]
   214       9.891246       9.891246       9.891246    6[1-(0),6-(1,6),6-(6,6)]
   215      10.588232      10.588232      10.588232    6[1-(0),6-(1,6),6-(6,6)]
   216       7.874026       7.874026       7.874026    6[1-(0),6-(1,6),6-(6,6)]
   217       6.728036       6.728036       6.728036    6[1-(0),6-(1,6),6-(8,8)]
   218       6.037749       6.037749       6.037749    6[6-(1,6),8-(48),8-(48)]
   219       9.328176       9.328176       9.328176    6[1-(0),6-(1,6),7-(6,48)]
   220       8.631208       8.631208       8.631208    6[1-(0),6-(1,7),6-(6,6)]
   221       7.384689       7.384689       7.384689    6[6-(1,6),6-(1,6),6-(1,6)]
   222       6.821734       6.821734       6.821734    6[1-(0),6-(1,7),6-(6,6)]
   223       7.565615       7.565615       7.565615    6[1-(0),6-(1,6),7-(6,48)]
   224        6.64081        6.64081        6.64081    6[1-(0),6-(1,6),6-(6,6)]
   225       5.514923       5.514923       5.514923    6[1-(0),6-(1,6),6-(6,6)]
   226       4.730833       4.730833       4.730833    6[6-(1,6),6-(1,6),6-(1,6)]
   227       5.266981       5.266981       5.266981    6[1-(0),6-(1,6),6-(6,6)]
   228       4.576714       4.576714       4.576714    6[1-(0),6-(1,6),6-(6,6)]
   229      10.145822      10.145822      10.145822    6[6-(1,6),6-(1,6),6-(1,6)]
   230       9.602973       9.602973       9.602973    6[1-(0),6-(1,6),6-(6,6)]
   231      10.286538      10.286538      10.286538    6[1-(0),6-(1,6),6-(6,6)]
   232       9.448853       9.448853       9.448853    6[1-(0),6-(1,6),6-(6,6)]
   233       9.636513       9.636513       9.636513    6[1-(0),6-(1,6),6-(8,8)]
   234       8.825615       8.825615       8.825615    6[6-(1,6),8-(48),8-(48)]
   235       7.619366       7.619366       7.619366    6[1-(0),6-(1,6),7-(6)]
   236       6.788347       6.788347       6.788347    6[1-(0),6-(1,7),6-(6,6)]
   237       5.602141       5.602141       5.602141    6[6-(1,6),6-(1,6),6-(1,6)]
   238       5.380989       5.380989       5.380989    6[1-(0),6-(1,7),6-(6,6)]
   239       6.111482       6.111482       6.111482    6[1-(0),6-(1,6),7-(6)]
   240       4.898454       4.898454       4.898454    6[1-(0),6-(1,6),6-(6,6)]
   241       3.785967       3.785967       3.785967    6[1-(0),6-(1,6),6-(6,6)]
   242       3.035368       3.035368       3.035368    6[6-(1,6),6-(1,6),6-(1,6)]
   243       6.741431       6.741431       6.741431    6[1-(0),6-(1,6),6-(6,6)]
   244        5.89701        5.89701        5.89701    6[1-(0),6-(1,6),6-(6,6)]
   245      11.305279      11.305279      11.305279    6[6-(1,6),6-(1,6),6-(1,6)]
   246      10.903181      10.903181      10.903181    6[1-(0),6-(1,6),6-(6,6)]
   247       8.497249       8.497249       8.497249    6[1-(0),6-(1,6),6-(6,6)]
   248      10.320122      10.320122      10.320122    6[1-(0),6-(1,6),6-(6,6)]
   249      10.407241      10.407241      10.407241    6[1-(0),6-(1,6),6-(8,8)]
   250       9.274648       9.274648       9.274648    6[6-(1,6),8-(0),8-(48,48)]
   251      11.633619      11.633619      11.633619    6[1-(0),6-(1,6),7-(6,48)]
   252      10.521131      10.521131      10.521131    6[1-(0),6-(1,7),6-(6,6)]
   253      10.313379      10.313379      10.313379    6[6-(1,6),6-(1,6),6-(1,6)]
   254      11.218115      11.218115      11.218115    6[1-(0),6-(1,7),6-(6,6)]
   255       5.581992       5.581992       5.581992    6[1-(0),6-(1,6),7-(6,48)]
   256       9.180785       9.180785       9.180785    6[1-(0),6-(1,6),6-(6,6)]
   257       8.162121       8.162121       8.162121    6[1-(0),6-(1,6),6-(6,6)]
   258       7.022827       7.022827       7.022827    6[6-(1,6),6-(1,6),6-(1,6)]
   259       6.044372       6.044372       6.044372    6[1-(0),6-(1,6),6-(6,6)]
   260      11.640286      11.640286      11.640286    6[1-(0),6-(1,6),6-(6,6)]
   261      11.512957      11.512957      11.512957    6[6-(1,6),6-(1,6),6-(1,6)]
   262      12.451202      12.451202      12.451202    6[1-(0),6-(1,6),6-(6,6)]
   263       6.835182       6.835182       6.835182    6[1-(0),6-(1,6),6-(6,6)]
   264      10.373664      10.373664      10.373664    6[1-(0),6-(1,6),6-(6,6)]
   265       9.368402       9.368402       9.368402    6[1-(0),6-(1,6),6-(8,8)]
   266       8.389949       8.389949       8.389949    6[6-(1,6),8-(48),8-(48)]
   267       9.616776       9.616776       9.616776    6[1-(0),6-(1,6),7-(6,48)]
   268       8.879599       8.879599       8.879599    6[1-(0),6-(1,7),6-(6,6)]
   269       5.971045       5.971045       5.971045    6[6-(1,6),6-(1,6),6-(1,6)]
   270      10.521529      10.521529      10.521529    6[1-(0),6-(1,7),6-(6,6)]
   271         4.5369         4.5369         4.5369    6[1-(0),6-(1,6),7-(6,48)]
   272        5.27408        5.27408        5.27408    6[1-(0),6-(1,6),6-(6,6)]
   273       4.087878       4.087878       4.087878    6[1-(0),6-(1,6),6-(6,6)]
   274          3.344          3.344          3.344    6[6-(1,6),6-(1,6),6-(1,6)]
   275       2.077376       2.077376       2.077376    6[1-(0),6-(1,6),6-(6,6)]
   276       1.387111       1.387111       1.387111    6[1-(0),6-(1,6),6-(6,6)]
   277       1.916557       1.916557       1.916557    6[6-(1,6),6-(1,6),6-(1,6)]
   278       3.189883       3.189883       3.189883    6[1-(0),6-(1,6),6-(6,6)]
   279        3.88685        3.88685        3.88685    6[1-(0),6-(1,6),6-(6,6)]
   280       7.874379       7.874379       7.874379    6[1-(0),6-(1,6),6-(6,6)]
   281       6.728388       6.728388       6.728388    6[1-(0),6-(1,6),6-(8,8)]
   282       6.038124       6.038124       6.038124    6[6-(1,6),8-(48),8-(48)]
   283       9.328767       9.328767       9.328767    6[1-(0),6-(1,6),7-(6,48)]
   284       8.631781       8.631781       8.631781    6[1-(0),6-(1,7),6-(6,6)]
   285       7.385268       7.385268       7.385268    6[6-(1,6),6-(1,6),6-(1,6)]
   286       6.822337       6.822337       6.822337    6[1-(0),6-(1,7),6-(6,6)]
   287       7.566234       7.566234       7.566234    6[1-(0),6-(1,6),7-(6,48)]
   288        6.64137        6.64137        6.64137    6[1-(0),6-(1,6),6-(6,6)]
   289       5.515486       5.515486       5.515486    6[1-(0),6-(1,6),6-(6,6)]
   290       4.731377       4.731377       4.731377    6[6-(1,6),6-(1,6),6-(1,6)]
   291       5.267501       5.267501       5.267501    6[1-(0),6-(1,6),6-(6,6)]
   292       4.577218       4.577218       4.577218    6[1-(0),6-(1,6),6-(6,6)]
   293       3.444635       3.444635       3.444635    6[6-(1,6),6-(1,6),6-(1,6)]
   294       2.901809       2.901809       2.901809    6[1-(0),6-(1,6),6-(6,6)]
   295       3.585391       3.585391       3.585391    6[1-(0),6-(1,6),6-(6,6)]
   296       2.747651       2.747651       2.747651    6[1-(0),6-(1,6),6-(6,6)]
   297       2.935286       2.935286       2.935286    6[1-(0),6-(1,6),6-(8,8)]
   298       2.124373       2.124373       2.124373    6[6-(1,6),8-(48),8-(48)]
   299        7.61971        7.61971        7.61971    6[1-(0),6-(1,6),7-(6)]
   300       6.788707       6.788707       6.788707    6[1-(0),6-(1,7),6-(6,6)]
   301       5.602511       5.602511       5.602511    6[6-(1,6),6-(1,6),6-(1,6)]
   302       5.381351       5.381351       5.381351    6[1-(0),6-(1,7),6-(6,6)]
   303       6.111829       6.111829       6.111829    6[1-(0),6-(1,6),7-(6)]
   304       4.898841       4.898841       4.898841    6[1-(0),6-(1,6),6-(6,6)]
   305       3.786364       3.786364       3.786364    6[1-(0),6-(1,6),6-(6,6)]
   306       9.737482       9.737482       9.737482    6[6-(1,6),6-(1,6),6-(1,6)]
   307       6.741799       6.741799       6.741799    6[1-(0),6-(1,6),6-(6,6)]
   308       5.897392       5.897392       5.897392    6[1-(0),6-(1,6),6-(6,6)]
   309       4.603967       4.603967       4.603967    6[6-(1,6),6-(1,6),6-(1,6)]
   310       4.201861       4.201861       4.201861    6[1-(0),6-(1,6),6-(6,6)]
   311       8.497672       8.497672       8.497672    6[1-(0),6-(1,6),6-(6,6)]
   312       3.618824       3.618824       3.618824    6[1-(0),6-(1,6),6-(6,6)]
   313       3.705949       3.705949       3.705949    6[1-(0),6-(1,6),6-(8,8)]
   314       2.573368       2.573368       2.573368    6[6-(1,6),8-(0),8-(48,48)]
   315       4.932393       4.932393       4.932393    6[1-(0),6-(1,6),7-(6,48)]
   316       3.819917       3.819917       3.819917    6[1-(0),6-(1,7),6-(6,6)]
   317       3.612164       3.612164       3.612164    6[6-(1,6),6-(1,6),6-(1,6)]
   318       4.516887       4.516887       4.516887    6[1-(0),6-(1,7),6-(6,6)]
   319       5.582451       5.582451       5.582451    6[1-(0),6-(1,6),7-(6,48)]
   320       2.479583       2.479583       2.479583    6[1-(0),6-(1,6),6-(6,6)]
   321        1.46093        1.46093        1.46093    6[1-(0),6-(1,6),6-(6,6)]
   322       7.023347       7.023347       7.023347    6[6-(1,6),6-(1,6),6-(1,6)]
   323       6.044905       6.044905       6.044905    6[1-(0),6-(1,6),6-(6,6)]
   324        4.93913        4.93913        4.93913    6[1-(0),6-(1,6),6-(6,6)]
   325       4.811794       4.811794       4.811794    6[6-(1,6),6-(1,6),6-(1,6)]
   326       5.750025       5.750025       5.750025    6[1-(0),6-(1,6),6-(6,6)]
   327       6.835696       6.835696       6.835696    6[1-(0),6-(1,6),6-(6,6)]
   328       3.672509       3.672509       3.672509    6[1-(0),6-(1,6),6-(6,6)]
   329       2.667261       2.667261       2.667261    6[1-(0),6-(1,6),6-(8,8)]
   330       1.688818       1.688818       1.688818    6[6-(1,6),8-(48),8-(48)]
   331        7.94103        7.94103        7.94103    6[1-(0),6-(1,6),7-(6,48)]
   332       7.203851       7.203851       7.203851    6[1-(0),6-(1,7),6-(6,6)]
   333       7.646175       7.646175       7.646175    6[6-(1,6),6-(1,6),6-(1,6)]
   334       8.845783       8.845783       8.845783    6[1-(0),6-(1,7),6-(6,6)]
   335       9.562856       9.562856       9.562856    6[1-(0),6-(1,6),7-(6,48)]
   336       6.949207       6.949207       6.949207    6[1-(0),6-(1,6),6-(6,6)]
   337       5.763004       5.763004       5.763004    6[1-(0),6-(1,6),6-(6,6)]
   338       5.019124       5.019124       5.019124    6[6-(1,6),6-(1,6),6-(1,6)]
   339       3.752499       3.752499       3.752499    6[1-(0),6-(1,6),6-(6,6)]
   340       9.763931       9.763931       9.763931    6[1-(0),6-(1,6),6-(6,6)]
   341       3.591676       3.591676       3.591676    6[6-(1,6),6-(1,6),6-(1,6)]
   342       4.865003       4.865003       4.865003    6[1-(0),6-(1,6),6-(6,6)]
   343       5.561973       5.561973       5.561973    6[1-(0),6-(1,6),6-(6,6)]
   344       9.549496       9.549496       9.549496    6[1-(0),6-(1,6),6-(6,6)]
   345       8.403502       8.403502       8.403502    6[1-(0),6-(1,6),6-(8,8)]
   346       7.713237       7.713237       7.713237    6[6-(1,6),8-(48),8-(48)]
   347       7.653023       7.653023       7.653023    6[1-(0),6-(1,6),7-(6,48)]
   348        6.95604        6.95604        6.95604    6[1-(0),6-(1,7),6-(6,6)]
   349       5.709528       5.709528       5.709528    6[6-(1,6),6-(1,6),6-(1,6)]
   350       5.146596       5.146596       5.146596    6[1-(0),6-(1,7),6-(6,6)]
   351        5.89049        5.89049        5.89049    6[1-(0),6-(1,6),7-(6,48)]
   352       4.965633       4.965633       4.965633    6[1-(0),6-(1,6),6-(6,6)]
   353      10.541451      10.541451      10.541451    6[1-(0),6-(1,6),6-(6,6)]
   354       9.757345       9.757345       9.757345    6[6-(1,6),6-(1,6),6-(1,6)]
   355      10.293471      10.293471      10.293471    6[1-(0),6-(1,6),6-(6,6)]
   356       9.603191       9.603191       9.603191    6[1-(0),6-(1,6),6-(6,6)]
   357       8.470609       8.470609       8.470609    6[6-(1,6),6-(1,6),6-(1,6)]
   358       7.927782       7.927782       7.927782    6[1-(0),6-(1,6),6-(6,6)]
   359       8.611361       8.611361       8.611361    6[1-(0),6-(1,6),6-(6,6)]
   360       7.773628       7.773628       7.773628    6[1-(0),6-(1,6),6-(6,6)]
   361       7.961265       7.961265       7.961265    6[1-(0),6-(1,6),6-(8,8)]
   362       3.799477       3.799477       3.799477    6[6-(1,6),8-(48),8-(48)]
   363       5.943969       5.943969       5.943969    6[1-(0),6-(1,6),7-(6)]
   364       5.112964       5.112964       5.112964    6[1-(0),6-(1,7),6-(6,6)]
   365       10.62847       10.62847       10.62847    6[6-(1,6),6-(1,6),6-(1,6)]
   366      10.407314      10.407314      10.407314    6[1-(0),6-(1,7),6-(6,6)]
   367      11.137793      11.137793      11.137793    6[1-(0),6-(1,6),7-(6)]
   368       9.924796       9.924796       9.924796    6[1-(0),6-(1,6),6-(6,6)]
   369        8.81232        8.81232        8.81232    6[1-(0),6-(1,6),6-(6,6)]
   370       8.061735       8.061735       8.061735    6[6-(1,6),6-(1,6),6-(1,6)]
   371       8.416926       8.416926       8.416926    6[1-(0),6-(1,6),6-(6,6)]
   372       7.572516       7.572516       7.572516    6[1-(0),6-(1,6),6-(6,6)]
   373       6.279093       6.279093       6.279093    6[6-(1,6),6-(1,6),6-(1,6)]
   374       5.876991       5.876991       5.876991    6[1-(0),6-(1,6),6-(6,6)]
   375       6.821926       6.821926       6.821926    6[1-(0),6-(1,6),6-(6,6)]
   376       5.293947       5.293947       5.293947    6[1-(0),6-(1,6),6-(6,6)]
   377       5.381068       5.381068       5.381068    6[1-(0),6-(1,6),6-(8,8)]
   378       4.248484       4.248484       4.248484    6[6-(1,6),8-(0),8-(48,48)]
   379       6.607504       6.607504       6.607504    6[1-(0),6-(1,6),7-(6,48)]
   380       5.495029       5.495029       5.495029    6[1-(0),6-(1,7),6-(6,6)]
   381        5.28728        5.28728        5.28728    6[6-(1,6),6-(1,6),6-(1,6)]
   382       6.192005       6.192005       6.192005    6[1-(0),6-(1,7),6-(6,6)]
   383       7.257567       7.257567       7.257567    6[1-(0),6-(1,6),7-(6,48)]
   384       4.154701       4.154701       4.154701    6[1-(0),6-(1,6),6-(6,6)]
   385       3.136045       3.136045       3.136045    6[1-(0),6-(1,6),6-(6,6)]
   386       8.698464       8.698464       8.698464    6[6-(1,6),6-(1,6),6-(1,6)]
   387        7.72002        7.72002        7.72002    6[1-(0),6-(1,6),6-(6,6)]
   388       6.614247       6.614247       6.614247    6[1-(0),6-(1,6),6-(6,6)]
   389       6.486916       6.486916       6.486916    6[6-(1,6),6-(1,6),6-(1,6)]
   390       7.425149       7.425149       7.425149    6[1-(0),6-(1,6),6-(6,6)]
   391       8.510818       8.510818       8.510818    6[1-(0),6-(1,6),6-(6,6)]
   392       5.347633       5.347633       5.347633    6[1-(0),6-(1,6),6-(6,6)]
   393       4.342384       4.342384       4.342384    6[1-(0),6-(1,6),6-(8,8)]
   394       3.363943       3.363943       3.363943    6[6-(1,6),8-(48),8-(48)]
   395       7.941409       7.941409       7.941409    6[1-(0),6-(1,6),7-(6,48)]
   396       7.204214       7.204214       7.204214    6[1-(0),6-(1,7),6-(6,6)]
   397       7.646514       7.646514       7.646514    6[6-(1,6),6-(1,6),6-(1,6)]
   398       8.846115       8.846115       8.846115    6[1-(0),6-(1,7),6-(6,6)]
   399       2.861506       2.861506       2.861506    6[1-(0),6-(1,6),7-(6,48)]
   400       6.949528       6.949528       6.949528    6[1-(0),6-(1,6),6-(6,6)]
   401        5.76333        5.76333        5.76333    6[1-(0),6-(1,6),6-(6,6)]
   402       5.019433       5.019433       5.019433    6[6-(1,6),6-(1,6),6-(1,6)]
   403       3.752815       3.752815       3.752815    6[1-(0),6-(1,6),6-(6,6)]
   404       9.764233       9.764233       9.764233    6[1-(0),6-(1,6),6-(6,6)]
   405       3.591956       3.591956       3.591956    6[6-(1,6),6-(1,6),6-(1,6)]
   406       4.865275       4.865275       4.865275    6[1-(0),6-(1,6),6-(6,6)]
   407       5.562259       5.562259       5.562259    6[1-(0),6-(1,6),6-(6,6)]
   408       9.549759       9.549759       9.549759    6[1-(0),6-(1,6),6-(6,6)]
   409       8.403771       8.403771       8.403771    6[1-(0),6-(1,6),6-(8,8)]
   410       7.713486       7.713486       7.713486    6[6-(1,6),8-(48),8-(48)]
   411       7.653069       7.653069       7.653069    6[1-(0),6-(1,6),7-(6,48)]
   412       6.956099       6.956099       6.956099    6[1-(0),6-(1,7),6-(6,6)]
   413       5.709579       5.709579       5.709579    6[6-(1,6),6-(1,6),6-(1,6)]
   414       5.146625       5.146625       5.146625    6[1-(0),6-(1,7),6-(6,6)]
   415       5.890508       5.890508       5.890508    6[1-(0),6-(1,6),7-(6,48)]
   416       4.965696       4.965696       4.965696    6[1-(0),6-(1,6),6-(6,6)]
   417       3.839808       3.839808       3.839808    6[1-(0),6-(1,6),6-(6,6)]
   418       3.055715       3.055715       3.055715    6[6-(1,6),6-(1,6),6-(1,6)]
   419       3.591862       3.591862       3.591862    6[1-(0),6-(1,6),6-(6,6)]
   420       2.901591       2.901591       2.901591    6[1-(0),6-(1,6),6-(6,6)]
   421       1.768998       1.768998       1.768998    6[6-(1,6),6-(1,6),6-(1,6)]
   422        7.92785        7.92785        7.92785    6[1-(0),6-(1,6),6-(6,6)]
   423       8.611418       8.611418       8.611418    6[1-(0),6-(1,6),6-(6,6)]
   424       7.773726       7.773726       7.773726    6[1-(0),6-(1,6),6-(6,6)]
   425       7.961384       7.961384       7.961384    6[1-(0),6-(1,6),6-(8,8)]
   426      10.501361      10.501361      10.501361    6[6-(1,6),8-(48),8-(48)]
   427       5.944256       5.944256       5.944256    6[1-(0),6-(1,6),7-(6)]
   428        5.11324        5.11324        5.11324    6[1-(0),6-(1,7),6-(6,6)]
   429       3.927033       3.927033       3.927033    6[6-(1,6),6-(1,6),6-(1,6)]
   430       3.705876       3.705876       3.705876    6[1-(0),6-(1,7),6-(6,6)]
   431       4.436367       4.436367       4.436367    6[1-(0),6-(1,6),7-(6)]
   432       3.223349       3.223349       3.223349    6[1-(0),6-(1,6),6-(6,6)]
   433       8.812561       8.812561       8.812561    6[1-(0),6-(1,6),6-(6,6)]
   434       8.061965       8.061965       8.061965    6[6-(1,6),6-(1,6),6-(1,6)]
   435       8.417155       8.417155       8.417155    6[1-(0),6-(1,6),6-(6,6)]
   436       7.572736       7.572736       7.572736    6[1-(0),6-(1,6),6-(6,6)]
   437       6.279303       6.279303       6.279303    6[6-(1,6),6-(1,6),6-(1,6)]
   438       5.877201       5.877201       5.877201    6[1-(0),6-(1,6),6-(6,6)]
   439       6.822145       6.822145       6.822145    6[1-(0),6-(1,6),6-(6,6)]
   440       5.294149       5.294149       5.294149    6[1-(0),6-(1,6),6-(6,6)]
   441       5.381273       5.381273       5.381273    6[1-(0),6-(1,6),6-(8,8)]
   442       4.248682       4.248682       4.248682    6[6-(1,6),8-(0),8-(48,48)]
   443       6.607659       6.607659       6.607659    6[1-(0),6-(1,6),7-(6,48)]
   444       5.495169       5.495169       5.495169    6[1-(0),6-(1,7),6-(6,6)]
   445       5.287413       5.287413       5.287413    6[6-(1,6),6-(1,6),6-(1,6)]
   446       6.192147       6.192147       6.192147    6[1-(0),6-(1,7),6-(6,6)]
   447       7.257725       7.257725       7.257725    6[1-(0),6-(1,6),7-(6,48)]
   448       4.154817       4.154817       4.154817    6[1-(0),6-(1,6),6-(6,6)]
   449       9.837856       9.837856       9.837856    6[1-(0),6-(1,6),6-(6,6)]
   450       8.698559       8.698559       8.698559    6[6-(1,6),6-(1,6),6-(1,6)]
   451       7.720107       7.720107       7.720107    6[1-(0),6-(1,6),6-(6,6)]
   452       6.614319       6.614319       6.614319    6[1-(0),6-(1,6),6-(6,6)]
   453       6.486986       6.486986       6.486986    6[6-(1,6),6-(1,6),6-(1,6)]
   454       7.425228       7.425228       7.425228    6[1-(0),6-(1,6),6-(6,6)]
   455        8.51091        8.51091        8.51091    6[1-(0),6-(1,6),6-(6,6)]
   456        5.34769        5.34769        5.34769    6[1-(0),6-(1,6),6-(6,6)]
   457        4.34243        4.34243        4.34243    6[1-(0),6-(1,6),6-(8,8)]
   458      10.065674      10.065674      10.065674    6[6-(1,6),8-(48),8-(48)]
   459        4.08761        4.08761        4.08761    7[6-(1,6),6-(1,6),48-(8,8,8)]
   460       8.765221       8.765221       8.765221    7[6-(1,6),6-(1,6),48-(7,8,8,8,8)]
   461        7.22397        7.22397        7.22397    7[6-(1,6),6-(1,6)]
   462       5.756235       5.756235       5.756235    7[6-(1,6),6-(1,6),48-(8,8,8)]
   463      10.789574      10.789574      10.789574    7[6-(1,6),6-(1,6),48-(8,8,8)]
   464       8.765836       8.765836       8.765836    7[6-(1,6),6-(1,6),48-(7,8,8,8,8)]
   465       7.224306       7.224306       7.224306    7[6-(1,6),6-(1,6)]
   466       5.756695       5.756695       5.756695    7[6-(1,6),6-(1,6),48-(8,8,8)]
   467        9.11383        9.11383        9.11383    7[6-(1,6),6-(1,6),48-(8,8,8)]
   468       7.090091       7.090091       7.090091    7[6-(1,6),6-(1,6),48-(7,8,8,8,8)]
   469       5.548569       5.548569       5.548569    7[6-(1,6),6-(1,6)]
   470       7.431808       7.431808       7.431808    7[6-(1,6),6-(1,6),48-(8,8,8)]
   471       2.412504       2.412504       2.412504    7[6-(1,6),6-(1,6),48-(8,8,8)]
   472       7.090116       7.090116       7.090116    7[6-(1,6),6-(1,6),48-(7,8,8,8,8)]
   473       5.548856       5.548856       5.548856    7[6-(1,6),6-(1,6)]
   474       7.431973       7.431973       7.431973    7[6-(1,6),6-(1,6),48-(8,8,8)]
   475       6.553769       6.553769       6.553769    8[6-(6,8),48-(7,8,8)]
   476       4.925269       4.925269       4.925269    8[6-(6,8),48-(7,8,8)]
   477       8.054913       8.054913       8.054913    8[6-(6,8),48-(7,8,8)]
   478       9.395278       9.395278       9.395278    8[6-(6,8),48-(7,8,8),48-(7,8,8)]
   479       8.296195       8.296195       8.296195    8[6-(6,8)]
   480       8.322936       8.322936       8.322936    8[6-(6,8),48-(7,7,8,8,8)]
   481       7.585736       7.585736       7.585736    8[6-(6,8),48-(7,7,8,8,8)]
   482        8.87924        8.87924        8.87924    8[6-(6,8),48-(7,8,8)]
   483       6.554166       6.554166       6.554166    8[6-(6,8),48-(7,8,8)]
   484        4.92564        4.92564        4.92564    8[6-(6,8),48-(7,8,8)]
   485       8.055384       8.055384       8.055384    8[6-(6,8),48-(7,8,8)]
   486       2.693999       2.693999       2.693999    8[6-(6,8),48-(7,8,8),48-(7,8,8)]
   487       1.594924       1.594924       1.594924    8[6-(6,8)]
   488       1.621797       1.621797       1.621797    8[6-(6,8),48-(7,7,8,8,8)]
   489       0.884623       0.884623       0.884623    8[6-(6,8),48-(7,7,8,8,8)]
   490       2.177975       2.177975       2.177975    8[6-(6,8),48-(7,8,8)]
   491       8.229278       8.229278       8.229278    8[6-(6,8),48-(7,8,8)]
   492       6.600752       6.600752       6.600752    8[6-(6,8),48-(7,8,8)]
   493        3.02879        3.02879        3.02879    8[6-(6,8),48-(7,8,8)]
   494       4.369111       4.369111       4.369111    8[6-(6,8),48-(7,8,8),48-(7,8,8)]
   495       3.270042       3.270042       3.270042    8[6-(6,8)]
   496       9.998625       9.998625       9.998625    8[6-(6,8),48-(7,7,8,8,8)]
   497       9.261446       9.261446       9.261446    8[6-(6,8),48-(7,7,8,8,8)]
   498        3.85308        3.85308        3.85308    8[6-(6,8),48-(7,8,8)]
   499       8.229507       8.229507       8.229507    8[6-(6,8),48-(7,8,8)]
   500       6.601007       6.601007       6.601007    8[6-(6,8),48-(7,8,8)]
   501       9.730657       9.730657       9.730657    8[6-(6,8),48-(7,8,8)]
   502       4.369315       4.369315       4.369315    8[6-(6,8),48-(7,8,8),48-(7,8,8)]
   503       9.971927       9.971927       9.971927    8[6-(6,8)]
   504       9.998658       9.998658       9.998658    8[6-(6,8),48-(7,7,8,8,8)]
   505       9.261463       9.261463       9.261463    8[6-(6,8),48-(7,7,8,8,8)]
   506      10.554985      10.554985      10.554985    8[6-(6,8),48-(7,8,8)]
