# Supplementary material for: A collection of forcefield precursors for metal–organic frameworks
Source: RSC Adv. 2019 Nov 13;9(63):36492–507. doi: 10.1039/c9ra07327b (PMC9075174; doi:10.1039/c9ra07327b)
Supplement: RA-009-C9RA07327B-s1052 [file RA-009-C9RA07327B-s1052.txt]

ICEGED_clean

11.840000    0.000000    0.000000
-4.020664    11.650429    0.000000
-5.295353    -2.490451    12.427393

     1      -2.015746      -2.015746      -2.015746    48[7-(7,7),7-(7,7),7-(7,7)]
     2       4.539729       4.539729       4.539729    48[7-(7,7),7-(7,7),7-(7,7)]
     3      -4.658009      -4.658009      -4.658009    48[7-(7,7),7-(7,7),7-(7,7),7-(7,7),7-(7,7),7-(7,7)]
     4      -0.624887      -0.624887      -0.624887    1[6-(6,6)]
     5      -2.755991      -2.755991      -2.755991    1[6-(6,6)]
     6        7.85047        7.85047        7.85047    1[6-(6,6)]
     7      -0.333189      -0.333189      -0.333189    1[6-(6,6)]
     8       1.116184       1.116184       1.116184    1[6-(6,6)]
     9      -0.439497      -0.439497      -0.439497    1[6-(6,6)]
    10        3.14887        3.14887        3.14887    1[6-(6,6)]
    11       5.279974       5.279974       5.279974    1[6-(6,6)]
    12      -5.326487      -5.326487      -5.326487    1[6-(6,6)]
    13       2.857172       2.857172       2.857172    1[6-(6,6)]
    14       1.407799       1.407799       1.407799    1[6-(6,6)]
    15        2.96348        2.96348        2.96348    1[6-(6,6)]
    16      -2.130113      -2.130113      -2.130113    6[6-(6,6),7-(7),7-(7)]
    17      -1.751086      -1.751086      -1.751086    6[6-(1,6),6-(1,6),6-(7,7)]
    18      -0.935152      -0.935152      -0.935152    6[1-(0),6-(1,6),6-(6,6)]
    19      -2.195498      -2.195498      -2.195498    6[1-(0),6-(1,6),6-(6,6)]
    20      -2.386451      -2.386451      -2.386451    6[6-(6,6),7-(7),7-(7)]
    21       -2.18293       -2.18293       -2.18293    6[6-(1,6),6-(1,6),6-(7,7)]
    22       8.658442       8.658442       8.658442    6[1-(0),6-(1,6),6-(6,6)]
    23      -1.011985      -1.011985      -1.011985    6[1-(0),6-(1,6),6-(6,6)]
    24      -3.007953      -3.007953      -3.007953    6[6-(6,6),7-(7),7-(7)]
    25       -1.85595       -1.85595       -1.85595    6[6-(1,6),6-(1,6),6-(7,7)]
    26       1.992955       1.992955       1.992955    6[1-(0),6-(1,6),6-(6,6)]
    27       -0.56808       -0.56808       -0.56808    6[1-(0),6-(1,6),6-(6,6)]
    28       4.654096       4.654096       4.654096    6[6-(6,6),7-(7),7-(7)]
    29       4.275069       4.275069       4.275069    6[6-(1,6),6-(1,6),6-(7,7)]
    30       3.459135       3.459135       3.459135    6[1-(0),6-(1,6),6-(6,6)]
    31       4.719481       4.719481       4.719481    6[1-(0),6-(1,6),6-(6,6)]
    32       4.910434       4.910434       4.910434    6[6-(6,6),7-(7),7-(7)]
    33       4.706913       4.706913       4.706913    6[6-(1,6),6-(1,6),6-(7,7)]
    34      -6.134459      -6.134459      -6.134459    6[1-(0),6-(1,6),6-(6,6)]
    35       3.535968       3.535968       3.535968    6[1-(0),6-(1,6),6-(6,6)]
    36       5.531936       5.531936       5.531936    6[6-(6,6),7-(7),7-(7)]
    37       4.379933       4.379933       4.379933    6[6-(1,6),6-(1,6),6-(7,7)]
    38       0.531028       0.531028       0.531028    6[1-(0),6-(1,6),6-(6,6)]
    39       3.092063       3.092063       3.092063    6[1-(0),6-(1,6),6-(6,6)]
    40      -2.976209      -2.976209      -2.976209    7[6-(6,7),7-(7,48)]
    41      -3.048561      -3.048561      -3.048561    7[7-(6),7-(7,48),48-(7,7,7,7,7)]
    42      -2.278068      -2.278068      -2.278068    7[7-(6),7-(7,48),48-(7,7)]
    43      -1.682514      -1.682514      -1.682514    7[6-(6,7),7-(7,48)]
    44      -1.875938      -1.875938      -1.875938    7[6-(6,7),7-(7,48)]
    45      -2.365719      -2.365719      -2.365719    7[7-(6),7-(7,48),48-(7,7)]
    46       -3.11635       -3.11635       -3.11635    7[7-(6),7-(7,48),48-(7,7,7,7,7)]
    47      -3.152315      -3.152315      -3.152315    7[6-(6,7),7-(7,48)]
    48      -2.894614      -2.894614      -2.894614    7[6-(6,7),7-(7,48)]
    49      -4.145951      -4.145951      -4.145951    7[7-(6),7-(7,48),48-(7,7,7,7,7)]
    50      -4.979657      -4.979657      -4.979657    7[7-(6),7-(7,48),48-(7,7)]
    51      -4.282583      -4.282583      -4.282583    7[6-(6,7),7-(7,48)]
    52       5.500192       5.500192       5.500192    7[6-(6,7),7-(7,48)]
    53       5.572544       5.572544       5.572544    7[7-(6),7-(7,48),48-(7,7,7,7,7)]
    54       4.802051       4.802051       4.802051    7[7-(6),7-(7,48),48-(7,7)]
    55       4.206497       4.206497       4.206497    7[6-(6,7),7-(7,48)]
    56       4.399921       4.399921       4.399921    7[6-(6,7),7-(7,48)]
    57       4.889702       4.889702       4.889702    7[7-(6),7-(7,48),48-(7,7)]
    58       5.640333       5.640333       5.640333    7[7-(6),7-(7,48),48-(7,7,7,7,7)]
    59       5.676298       5.676298       5.676298    7[6-(6,7),7-(7,48)]
    60       5.418597       5.418597       5.418597    7[6-(6,7),7-(7,48)]
    61       6.669934       6.669934       6.669934    7[7-(6),7-(7,48),48-(7,7,7,7,7)]
    62        7.50364        7.50364        7.50364    7[7-(6),7-(7,48),48-(7,7)]
    63       6.806566       6.806566       6.806566    7[6-(6,7),7-(7,48)]
