# Supplementary material for: A collection of forcefield precursors for metal–organic frameworks
Source: RSC Adv. 2019 Nov 13;9(63):36492–507. doi: 10.1039/c9ra07327b (PMC9075174; doi:10.1039/c9ra07327b)
Supplement: RA-009-C9RA07327B-s1053 [file RA-009-C9RA07327B-s1053.txt]

ICIZAV_clean

7.507400    0.000000    0.000000
-0.752492    9.170378    0.000000
-2.940257    -2.338444    10.989506

     1       4.205856       4.205856       4.205856    29[7-(6,6),8-(15),8-(15),8-(15)]
     2       1.178095       1.178095       1.178095    29[7-(6,6),8-(15),8-(15),8-(15)]
     3      -0.391205      -0.391205      -0.391205    29[7-(6,6),8-(15),8-(15),8-(15)]
     4       2.636556       2.636556       2.636556    29[7-(6,6),8-(15),8-(15),8-(15)]
     5       3.333185       3.333185       3.333185    15[6-(6,6),8-(29),8-(29),8-(29)]
     6       5.789215       5.789215       5.789215    15[6-(6,6),8-(29),8-(29),8-(29)]
     7       0.481466       0.481466       0.481466    15[6-(6,6),8-(29),8-(29),8-(29)]
     8      -1.974564      -1.974564      -1.974564    15[6-(6,6),8-(29),8-(29),8-(29)]
     9       2.892995       2.892995       2.892995    1[6-(6,6)]
    10       3.281579       3.281579       3.281579    1[6-(6,7)]
    11       4.869087       4.869087       4.869087    1[6-(6,7)]
    12       4.551878       4.551878       4.551878    1[6-(6,6)]
    13       6.273441       6.273441       6.273441    1[6-(6,6)]
    14       2.893933       2.893933       2.893933    1[6-(6,7)]
    15       1.425795       1.425795       1.425795    1[6-(6,7)]
    16       4.768378       4.768378       4.768378    1[6-(6,6)]
    17       0.921656       0.921656       0.921656    1[6-(6,6)]
    18       0.533072       0.533072       0.533072    1[6-(6,7)]
    19      -1.054436      -1.054436      -1.054436    1[6-(6,7)]
    20      -0.737227      -0.737227      -0.737227    1[6-(6,6)]
    21       -2.45879       -2.45879       -2.45879    1[6-(6,6)]
    22       0.920718       0.920718       0.920718    1[6-(6,7)]
    23       2.388856       2.388856       2.388856    1[6-(6,7)]
    24      -0.953727      -0.953727      -0.953727    1[6-(6,6)]
    25       3.684159       3.684159       3.684159    6[6-(1,6),6-(1,6),15-(8,8,8)]
    26       3.294666       3.294666       3.294666    6[1-(0),6-(1,7),6-(6,15)]
    27       3.522127       3.522127       3.522127    6[1-(0),6-(1,6),7-(6,29)]
    28       4.466501       4.466501       4.466501    6[1-(0),6-(1,6),7-(6,29)]
    29       4.274573       4.274573       4.274573    6[1-(0),6-(1,7),6-(6,15)]
    30       5.241168       5.241168       5.241168    6[6-(1,6),6-(1,6),15-(8,8,8)]
    31       6.057769       6.057769       6.057769    6[1-(0),6-(1,7),6-(6,15)]
    32        2.85406        2.85406        2.85406    6[1-(0),6-(1,6),7-(6,29)]
    33       1.677039       1.677039       1.677039    6[1-(0),6-(1,6),7-(6,29)]
    34       4.864368       4.864368       4.864368    6[1-(0),6-(1,7),6-(6,15)]
    35       0.130492       0.130492       0.130492    6[6-(1,6),6-(1,6),15-(8,8,8)]
    36       0.519985       0.519985       0.519985    6[1-(0),6-(1,7),6-(6,15)]
    37       0.292524       0.292524       0.292524    6[1-(0),6-(1,6),7-(6,29)]
    38       -0.65185       -0.65185       -0.65185    6[1-(0),6-(1,6),7-(6,29)]
    39      -0.459922      -0.459922      -0.459922    6[1-(0),6-(1,7),6-(6,15)]
    40      -1.426517      -1.426517      -1.426517    6[6-(1,6),6-(1,6),15-(8,8,8)]
    41      -2.243118      -2.243118      -2.243118    6[1-(0),6-(1,7),6-(6,15)]
    42       0.960591       0.960591       0.960591    6[1-(0),6-(1,6),7-(6,29)]
    43       2.137612       2.137612       2.137612    6[1-(0),6-(1,6),7-(6,29)]
    44      -1.049717      -1.049717      -1.049717    6[1-(0),6-(1,7),6-(6,15)]
    45       4.066868       4.066868       4.066868    7[6-(1,6),6-(1,6),29-(8,8,8)]
    46       2.550405       2.550405       2.550405    7[6-(1,6),6-(1,6),29-(8,8,8)]
    47      -0.252217      -0.252217      -0.252217    7[6-(1,6),6-(1,6),29-(8,8,8)]
    48       1.264246       1.264246       1.264246    7[6-(1,6),6-(1,6),29-(8,8,8)]
    49       4.677352       4.677352       4.677352    8[15-(6,8,8),29-(7,8,8)]
    50       2.745165       2.745165       2.745165    8[15-(6,8,8),29-(7,8,8)]
    51       2.301502       2.301502       2.301502    8[15-(6,8,8),29-(7,8,8)]
    52         4.5985         4.5985         4.5985    8[15-(6,8,8),29-(7,8,8)]
    53      -0.481805      -0.481805      -0.481805    8[15-(6,8,8),29-(7,8,8)]
    54       -0.53459       -0.53459       -0.53459    8[15-(6,8,8),29-(7,8,8)]
    55      -0.862701      -0.862701      -0.862701    8[15-(6,8,8),29-(7,8,8)]
    56       1.069486       1.069486       1.069486    8[15-(6,8,8),29-(7,8,8)]
    57       1.513149       1.513149       1.513149    8[15-(6,8,8),29-(7,8,8)]
    58      -0.783849      -0.783849      -0.783849    8[15-(6,8,8),29-(7,8,8)]
    59       4.296456       4.296456       4.296456    8[15-(6,8,8),29-(7,8,8)]
    60       4.349241       4.349241       4.349241    8[15-(6,8,8),29-(7,8,8)]
