# Supplementary material for: A collection of forcefield precursors for metal–organic frameworks
Source: RSC Adv. 2019 Nov 13;9(63):36492–507. doi: 10.1039/c9ra07327b (PMC9075174; doi:10.1039/c9ra07327b)
Supplement: RA-009-C9RA07327B-s1054 [file RA-009-C9RA07327B-s1054.txt]

ICOWON_clean

8.754400    0.000000    0.000000
0.666120    9.981498    0.000000
4.061622    2.847791    10.695121

     1       4.557911       4.557911       4.557911    57[8-(6),8-(6),8-(6),8-(6),8-(6,57),8-(6,57),8-(6,57),8-(6,57)]
     2       8.924231       8.924231       8.924231    57[8-(6),8-(6),8-(6),8-(6),8-(6,57),8-(6,57),8-(6,57),8-(6,57)]
     3       7.732554       7.732554       7.732554    1[6-(1,6,6)]
     4       7.969361       7.969361       7.969361    1[6-(1,6,6)]
     5       5.965841       5.965841       5.965841    1[6-(1,6,6)]
     6       6.009607       6.009607       6.009607    1[6-(1,6,6)]
     7      12.171349      12.171349      12.171349    1[6-(1,6,6)]
     8      12.033038      12.033038      12.033038    1[6-(1,6,6)]
     9       10.22674       10.22674       10.22674    1[6-(1,6,6)]
    10      10.162432      10.162432      10.162432    1[6-(1,6,6)]
    11       4.057313       4.057313       4.057313    1[6-(1,6,6)]
    12       3.258191       3.258191       3.258191    1[6-(1,6,6)]
    13       1.903533       1.903533       1.903533    1[6-(1,6,6)]
    14        10.7116        10.7116        10.7116    1[6-(1,6,6)]
    15       5.749588       5.749588       5.749588    1[6-(1,6,6)]
    16       5.512781       5.512781       5.512781    1[6-(1,6,6)]
    17       7.516301       7.516301       7.516301    1[6-(1,6,6)]
    18       7.472535       7.472535       7.472535    1[6-(1,6,6)]
    19       1.310793       1.310793       1.310793    1[6-(1,6,6)]
    20       1.449104       1.449104       1.449104    1[6-(1,6,6)]
    21       3.255402       3.255402       3.255402    1[6-(1,6,6)]
    22        3.31971        3.31971        3.31971    1[6-(1,6,6)]
    23       9.424829       9.424829       9.424829    1[6-(1,6,6)]
    24      10.223951      10.223951      10.223951    1[6-(1,6,6)]
    25      11.578609      11.578609      11.578609    1[6-(1,6,6)]
    26       2.770542       2.770542       2.770542    1[6-(1,6,6)]
    27       6.405943       6.405943       6.405943    6[6-(1,1,6),8-(57),8-(57,57)]
    28       7.286219       7.286219       7.286219    6[1-(0),1-(0),6-(1,1,6),6-(8,8)]
    29       6.558271       6.558271       6.558271    6[1-(0),1-(0),6-(1,1,6),6-(1,1,6)]
    30      11.534272      11.534272      11.534272    6[1-(0),1-(0),6-(1,1,6),6-(1,1,6)]
    31      10.768963      10.768963      10.768963    6[1-(0),1-(0),6-(1,1,6),6-(8,8)]
    32      11.580016      11.580016      11.580016    6[6-(1,1,6),8-(57),8-(57,57)]
    33       4.264591       4.264591       4.264591    6[6-(1,1,6),8-(57),8-(57)]
    34       3.981819       3.981819       3.981819    6[1-(0),1-(0),6-(1,1,6),6-(8,8)]
    35       2.036619       2.036619       2.036619    6[1-(0),1-(0),6-(1,1,6),6-(1,1,6)]
    36       7.076199       7.076199       7.076199    6[6-(1,1,6),8-(57),8-(57,57)]
    37       6.195923       6.195923       6.195923    6[1-(0),1-(0),6-(1,1,6),6-(8,8)]
    38       6.923871       6.923871       6.923871    6[1-(0),1-(0),6-(1,1,6),6-(1,1,6)]
    39        1.94787        1.94787        1.94787    6[1-(0),1-(0),6-(1,1,6),6-(1,1,6)]
    40       2.713179       2.713179       2.713179    6[1-(0),1-(0),6-(1,1,6),6-(8,8)]
    41       1.902126       1.902126       1.902126    6[6-(1,1,6),8-(57),8-(57,57)]
    42       9.217551       9.217551       9.217551    6[6-(1,1,6),8-(57),8-(57)]
    43       9.500323       9.500323       9.500323    6[1-(0),1-(0),6-(1,1,6),6-(8,8)]
    44      11.445523      11.445523      11.445523    6[1-(0),1-(0),6-(1,1,6),6-(1,1,6)]
    45       5.161917       5.161917       5.161917    8[6-(6,8),57-(8,8,8,8,8,8,8)]
    46       6.920483       6.920483       6.920483    8[6-(6,8),57-(8,8,8,8,8,8,8),57-(8,8,8,8,8,8,8)]
    47       4.049207       4.049207       4.049207    8[6-(6,8),57-(8,8,8,8,8,8,8)]
    48      11.011266      11.011266      11.011266    8[6-(6,8),57-(8,8,8,8,8,8,8),57-(8,8,8,8,8,8,8)]
    49       3.324054       3.324054       3.324054    8[6-(6,8),57-(8,8,8,8,8,8,8)]
    50       5.424173       5.424173       5.424173    8[6-(6,8),57-(8,8,8,8,8,8,8)]
    51       8.320225       8.320225       8.320225    8[6-(6,8),57-(8,8,8,8,8,8,8)]
    52       6.561659       6.561659       6.561659    8[6-(6,8),57-(8,8,8,8,8,8,8),57-(8,8,8,8,8,8,8)]
    53       9.432935       9.432935       9.432935    8[6-(6,8),57-(8,8,8,8,8,8,8)]
    54       2.470876       2.470876       2.470876    8[6-(6,8),57-(8,8,8,8,8,8,8),57-(8,8,8,8,8,8,8)]
    55      10.158088      10.158088      10.158088    8[6-(6,8),57-(8,8,8,8,8,8,8)]
    56       8.057969       8.057969       8.057969    8[6-(6,8),57-(8,8,8,8,8,8,8)]
