# Supplementary material for: A collection of forcefield precursors for metal–organic frameworks
Source: RSC Adv. 2019 Nov 13;9(63):36492–507. doi: 10.1039/c9ra07327b (PMC9075174; doi:10.1039/c9ra07327b)
Supplement: RA-009-C9RA07327B-s1055 [file RA-009-C9RA07327B-s1055.txt]

IDAGOL_clean

7.370700    0.000000    0.000000
-0.414260    14.416049    0.000000
0.000000    0.000000    17.234000

     1       2.290806       2.290806       2.290806    25[7-(6),7-(6),7-(6),7-(6),7-(6,6)]
     2       4.458504       4.458504       4.458504    25[7-(6),7-(6),7-(6),7-(6),7-(6,6)]
     3       4.665634       4.665634       4.665634    25[7-(6),7-(6),7-(6),7-(6),7-(6,6)]
     4       2.497936       2.497936       2.497936    25[7-(6),7-(6),7-(6),7-(6),7-(6,6)]
     5       5.811552       5.811552       5.811552    42[6-(7),6-(7),6-(7),6-(7)]
     6       0.937758       0.937758       0.937758    42[6-(7),6-(7),6-(7),6-(7)]
     7       1.144888       1.144888       1.144888    42[6-(7),6-(7),6-(7),6-(7)]
     8       6.018682       6.018682       6.018682    42[6-(7),6-(7),6-(7),6-(7)]
     9       6.168364       6.168364       6.168364    1[6-(6,7)]
    10       7.043741       7.043741       7.043741    1[6-(6,6)]
    11       6.812358       6.812358       6.812358    1[6-(6,6)]
    12        6.29769        6.29769        6.29769    1[6-(6,7)]
    13        2.45976        2.45976        2.45976    1[6-(6,7)]
    14       3.081791       3.081791       3.081791    1[6-(6,6)]
    15        2.64352        2.64352        2.64352    1[6-(6,7)]
    16       3.247822       3.247822       3.247822    1[6-(6,6)]
    17       0.580946       0.580946       0.580946    1[6-(6,7)]
    18       0.119829       0.119829       0.119829    1[6-(6,6)]
    19      -0.063048      -0.063048      -0.063048    1[6-(6,6)]
    20        0.45162        0.45162        0.45162    1[6-(6,7)]
    21        4.28955        4.28955        4.28955    1[6-(6,7)]
    22       3.667519       3.667519       3.667519    1[6-(6,6)]
    23        4.52005        4.52005        4.52005    1[6-(6,7)]
    24       3.915748       3.915748       3.915748    1[6-(6,6)]
    25       0.788076       0.788076       0.788076    1[6-(6,7)]
    26      -0.087301      -0.087301      -0.087301    1[6-(6,6)]
    27       0.144082       0.144082       0.144082    1[6-(6,6)]
    28        0.65875        0.65875        0.65875    1[6-(6,7)]
    29        4.49668        4.49668        4.49668    1[6-(6,7)]
    30       3.874649       3.874649       3.874649    1[6-(6,6)]
    31        4.31292        4.31292        4.31292    1[6-(6,7)]
    32       3.708618       3.708618       3.708618    1[6-(6,6)]
    33       6.375494       6.375494       6.375494    1[6-(6,7)]
    34       6.836611       6.836611       6.836611    1[6-(6,6)]
    35       7.019488       7.019488       7.019488    1[6-(6,6)]
    36        6.50482        6.50482        6.50482    1[6-(6,7)]
    37        2.66689        2.66689        2.66689    1[6-(6,7)]
    38       3.288921       3.288921       3.288921    1[6-(6,6)]
    39        2.43639        2.43639        2.43639    1[6-(6,7)]
    40       3.040692       3.040692       3.040692    1[6-(6,6)]
    41       6.296491       6.296491       6.296491    6[1-(0),6-(1,6),7-(6)]
    42       6.995052       6.995052       6.995052    6[1-(0),6-(1,7),6-(6,6)]
    43       6.794331       6.794331       6.794331    6[6-(1,6),6-(1,6),6-(6,6)]
    44       6.681315       6.681315       6.681315    6[1-(0),6-(1,7),6-(6,6)]
    45       6.378123       6.378123       6.378123    6[1-(0),6-(1,6),7-(6)]
    46      -0.171188      -0.171188      -0.171188    6[7-(25),42-(6,6,6)]
    47       4.557936       4.557936       4.557936    6[7-(25),42-(6,6,6)]
    48       4.323936       4.323936       4.323936    6[7-(25),42-(6,6,6)]
    49         0.0809         0.0809         0.0809    6[7-(25),42-(6,6,6)]
    50       2.643897       2.643897       2.643897    6[1-(0),6-(1,6),7-(6,25)]
    51       3.009013       3.009013       3.009013    6[1-(0),6-(1,7),6-(6,6)]
    52       2.747015       2.747015       2.747015    6[1-(0),6-(1,6),7-(6,25)]
    53       3.108965       3.108965       3.108965    6[1-(0),6-(1,7),6-(6,6)]
    54       3.270258       3.270258       3.270258    6[6-(1,6),6-(1,6),6-(6,6)]
    55       0.452819       0.452819       0.452819    6[1-(0),6-(1,6),7-(6)]
    56       0.168518       0.168518       0.168518    6[1-(0),6-(1,7),6-(6,6)]
    57      -0.045021      -0.045021      -0.045021    6[6-(1,6),6-(1,6),6-(6,6)]
    58       0.067995       0.067995       0.067995    6[1-(0),6-(1,7),6-(6,6)]
    59       0.371187       0.371187       0.371187    6[1-(0),6-(1,6),7-(6)]
    60       6.920498       6.920498       6.920498    6[7-(25),42-(6,6,6)]
    61       2.191374       2.191374       2.191374    6[7-(25),42-(6,6,6)]
    62       2.425374       2.425374       2.425374    6[7-(25),42-(6,6,6)]
    63        6.66841        6.66841        6.66841    6[7-(25),42-(6,6,6)]
    64       4.105413       4.105413       4.105413    6[1-(0),6-(1,6),7-(6,25)]
    65       3.740297       3.740297       3.740297    6[1-(0),6-(1,7),6-(6,6)]
    66       4.416555       4.416555       4.416555    6[1-(0),6-(1,6),7-(6,25)]
    67       4.054605       4.054605       4.054605    6[1-(0),6-(1,7),6-(6,6)]
    68       3.479052       3.479052       3.479052    6[6-(1,6),6-(1,6),6-(6,6)]
    69       0.659949       0.659949       0.659949    6[1-(0),6-(1,6),7-(6)]
    70      -0.038612      -0.038612      -0.038612    6[1-(0),6-(1,7),6-(6,6)]
    71       0.162109       0.162109       0.162109    6[6-(1,6),6-(1,6),6-(6,6)]
    72       0.275125       0.275125       0.275125    6[1-(0),6-(1,7),6-(6,6)]
    73       0.578317       0.578317       0.578317    6[1-(0),6-(1,6),7-(6)]
    74       7.127628       7.127628       7.127628    6[7-(25),42-(6,6,6)]
    75       2.398504       2.398504       2.398504    6[7-(25),42-(6,6,6)]
    76       2.632504       2.632504       2.632504    6[7-(25),42-(6,6,6)]
    77        6.87554        6.87554        6.87554    6[7-(25),42-(6,6,6)]
    78       4.312543       4.312543       4.312543    6[1-(0),6-(1,6),7-(6,25)]
    79       3.947427       3.947427       3.947427    6[1-(0),6-(1,7),6-(6,6)]
    80       4.209425       4.209425       4.209425    6[1-(0),6-(1,6),7-(6,25)]
    81       3.847475       3.847475       3.847475    6[1-(0),6-(1,7),6-(6,6)]
    82       3.686182       3.686182       3.686182    6[6-(1,6),6-(1,6),6-(6,6)]
    83       6.503621       6.503621       6.503621    6[1-(0),6-(1,6),7-(6)]
    84       6.787922       6.787922       6.787922    6[1-(0),6-(1,7),6-(6,6)]
    85       7.001461       7.001461       7.001461    6[6-(1,6),6-(1,6),6-(6,6)]
    86       6.888445       6.888445       6.888445    6[1-(0),6-(1,7),6-(6,6)]
    87       6.585253       6.585253       6.585253    6[1-(0),6-(1,6),7-(6)]
    88       0.035942       0.035942       0.035942    6[7-(25),42-(6,6,6)]
    89       4.765066       4.765066       4.765066    6[7-(25),42-(6,6,6)]
    90       4.531066       4.531066       4.531066    6[7-(25),42-(6,6,6)]
    91        0.28803        0.28803        0.28803    6[7-(25),42-(6,6,6)]
    92       2.851027       2.851027       2.851027    6[1-(0),6-(1,6),7-(6,25)]
    93       3.216143       3.216143       3.216143    6[1-(0),6-(1,7),6-(6,6)]
    94       2.539885       2.539885       2.539885    6[1-(0),6-(1,6),7-(6,25)]
    95       2.901835       2.901835       2.901835    6[1-(0),6-(1,7),6-(6,6)]
    96       3.477388       3.477388       3.477388    6[6-(1,6),6-(1,6),6-(6,6)]
    97       6.192237       6.192237       6.192237    7[6-(1,6),6-(1,6)]
    98       0.537079       0.537079       0.537079    7[6-(42),25-(7,7,7,7)]
    99       0.912554       0.912554       0.912554    7[6-(42),25-(7,7,7,7)]
   100       3.919353       3.919353       3.919353    7[6-(42),25-(7,7,7,7)]
   101       3.579196       3.579196       3.579196    7[6-(42),25-(7,7,7,7)]
   102       2.534728       2.534728       2.534728    7[6-(1,6),6-(1,6),25-(7,7,7,7)]
   103       0.557073       0.557073       0.557073    7[6-(1,6),6-(1,6)]
   104       6.212231       6.212231       6.212231    7[6-(42),25-(7,7,7,7)]
   105       5.836756       5.836756       5.836756    7[6-(42),25-(7,7,7,7)]
   106       2.829957       2.829957       2.829957    7[6-(42),25-(7,7,7,7)]
   107       3.170114       3.170114       3.170114    7[6-(42),25-(7,7,7,7)]
   108       4.214582       4.214582       4.214582    7[6-(1,6),6-(1,6),25-(7,7,7,7)]
   109       0.764203       0.764203       0.764203    7[6-(1,6),6-(1,6)]
   110       6.419361       6.419361       6.419361    7[6-(42),25-(7,7,7,7)]
   111       6.043886       6.043886       6.043886    7[6-(42),25-(7,7,7,7)]
   112       3.037087       3.037087       3.037087    7[6-(42),25-(7,7,7,7)]
   113       3.377244       3.377244       3.377244    7[6-(42),25-(7,7,7,7)]
   114       4.421712       4.421712       4.421712    7[6-(1,6),6-(1,6),25-(7,7,7,7)]
   115       6.399367       6.399367       6.399367    7[6-(1,6),6-(1,6)]
   116       0.744209       0.744209       0.744209    7[6-(42),25-(7,7,7,7)]
   117       1.119684       1.119684       1.119684    7[6-(42),25-(7,7,7,7)]
   118       4.126483       4.126483       4.126483    7[6-(42),25-(7,7,7,7)]
   119       3.786326       3.786326       3.786326    7[6-(42),25-(7,7,7,7)]
   120       2.741858       2.741858       2.741858    7[6-(1,6),6-(1,6),25-(7,7,7,7)]
