# Supplementary material for: A collection of forcefield precursors for metal–organic frameworks
Source: RSC Adv. 2019 Nov 13;9(63):36492–507. doi: 10.1039/c9ra07327b (PMC9075174; doi:10.1039/c9ra07327b)
Supplement: RA-009-C9RA07327B-s1056 [file RA-009-C9RA07327B-s1056.txt]

IDORIE_clean

18.177000    0.000000    0.000000
0.000000    23.867000    0.000000
0.000000    0.000000    22.425000

     1       7.810293       7.810293       7.810293    29[7-(6,7),7-(6,7),7-(6,7),7-(7,7)]
     2      16.895158      16.895158      16.895158    29[7-(6,7),7-(6,7),7-(6,7),7-(7,7)]
     3       16.85426       16.85426       16.85426    29[7-(6,6),7-(6,6),7-(7,7),7-(7,7),7-(7,7)]
     4       7.758125       7.758125       7.758125    29[7-(6,6),7-(6,6),7-(7,7),7-(7,7),7-(7,7)]
     5      12.546311      12.546311      12.546311    29[7-(6,7),7-(6,7)]
     6       3.134078       3.134078       3.134078    29[7-(6,7),7-(6,7)]
     7      14.347106      14.347106      14.347106    29[6-(1,6,7),7-(6,6),7-(7,7)]
     8      10.366707      10.366707      10.366707    29[7-(6,7),7-(6,7),7-(6,7),7-(7,7)]
     9       1.281842       1.281842       1.281842    29[7-(6,7),7-(6,7),7-(6,7),7-(7,7)]
    10        1.32274        1.32274        1.32274    29[7-(6,6),7-(6,6),7-(7,7),7-(7,7),7-(7,7)]
    11      10.418875      10.418875      10.418875    29[7-(6,6),7-(6,6),7-(7,7),7-(7,7),7-(7,7)]
    12       5.630689       5.630689       5.630689    29[7-(6,7),7-(6,7)]
    13      15.042922      15.042922      15.042922    29[7-(6,7),7-(6,7)]
    14       3.829894       3.829894       3.829894    29[6-(1,6,7),7-(6,6),7-(7,7)]
    15       1.278207       1.278207       1.278207    29[7-(6,7),7-(6,7),7-(6,7),7-(7,7)]
    16      10.370342      10.370342      10.370342    29[7-(6,7),7-(6,7),7-(6,7),7-(7,7)]
    17       10.41124       10.41124       10.41124    29[7-(6,6),7-(6,6),7-(7,7),7-(7,7),7-(7,7)]
    18       1.330375       1.330375       1.330375    29[7-(6,6),7-(6,6),7-(7,7),7-(7,7),7-(7,7)]
    19      14.719189      14.719189      14.719189    29[7-(6,7),7-(6,7)]
    20       5.954422       5.954422       5.954422    29[7-(6,7),7-(6,7)]
    21      12.918394      12.918394      12.918394    29[6-(1,6,7),7-(6,6),7-(7,7)]
    22      16.898793      16.898793      16.898793    29[7-(6,7),7-(6,7),7-(6,7),7-(7,7)]
    23       7.806658       7.806658       7.806658    29[7-(6,7),7-(6,7),7-(6,7),7-(7,7)]
    24        7.76576        7.76576        7.76576    29[7-(6,6),7-(6,6),7-(7,7),7-(7,7),7-(7,7)]
    25      16.846625      16.846625      16.846625    29[7-(6,6),7-(6,6),7-(7,7),7-(7,7),7-(7,7)]
    26       3.457811       3.457811       3.457811    29[7-(6,7),7-(6,7)]
    27      12.222578      12.222578      12.222578    29[7-(6,7),7-(6,7)]
    28       5.258606       5.258606       5.258606    29[6-(1,6,7),7-(6,6),7-(7,7)]
    29      17.524446      17.524446      17.524446    1[6-(6,6)]
    30      17.666226      17.666226      17.666226    1[6-(6,6)]
    31      17.429925      17.429925      17.429925    1[6-(6,6)]
    32      17.209984      17.209984      17.209984    1[6-(6,6)]
    33      16.862803      16.862803      16.862803    1[6-(6,6)]
    34      16.811907      16.811907      16.811907    1[6-(6,6)]
    35      16.893704      16.893704      16.893704    1[6-(6,6)]
    36      17.004583      17.004583      17.004583    1[6-(6,6)]
    37      10.806226      10.806226      10.806226    1[6-(6,6)]
    38      11.493317      11.493317      11.493317    1[6-(6,6)]
    39      16.648314      16.648314      16.648314    1[6-(6,7)]
    40       0.730715       0.730715       0.730715    1[6-(7,7)]
    41      10.831674      10.831674      10.831674    1[6-(6,6)]
    42      11.558754      11.558754      11.558754    1[6-(6,6)]
    43      16.584695      16.584695      16.584695    1[6-(6,7)]
    44      14.016285      14.016285      14.016285    1[6-(6,6)]
    45      14.338018      14.338018      14.338018    1[6-(6,6)]
    46      13.932671      13.932671      13.932671    1[6-(6,6)]
    47      11.311547      11.311547      11.311547    1[6-(7,7)]
    48      17.628055      17.628055      17.628055    1[6-(6,7)]
    49      14.779719      14.779719      14.779719    1[6-(6,7)]
    50        2.26849        2.26849        2.26849    1[6-(6,6)]
    51       4.924149       4.924149       4.924149    1[6-(6,6)]
    52        1.75408        1.75408        1.75408    1[6-(6,6)]
    53       4.324308       4.324308       4.324308    1[6-(6,6)]
    54       2.172152       2.172152       2.172152    1[6-(7,7)]
    55      13.407355      13.407355      13.407355    1[6-(6,7)]
    56       5.118643       5.118643       5.118643    1[6-(6,7)]
    57       2.588405       2.588405       2.588405    1[6-(6,6)]
    58        4.40974        4.40974        4.40974    1[6-(6,6)]
    59       13.36373       13.36373       13.36373    1[6-(6,6)]
    60       4.800546       4.800546       4.800546    1[6-(7,7)]
    61       3.071913       3.071913       3.071913    1[6-(6,6)]
    62       3.953497       3.953497       3.953497    1[6-(6,6)]
    63      17.444467      17.444467      17.444467    1[6-(6,7)]
    64       3.290037       3.290037       3.290037    1[6-(6,7)]
    65       3.966221       3.966221       3.966221    1[6-(6,7)]
    66       0.272655       0.272655       0.272655    1[6-(7,7)]
    67       2.130344       2.130344       2.130344    1[6-(6,7)]
    68      14.074451      14.074451      14.074451    1[6-(6,7,29)]
    69      14.128982      14.128982      14.128982    1[6-(6,7)]
    70      10.460864      10.460864      10.460864    1[6-(7,7)]
    71       0.652554       0.652554       0.652554    1[6-(6,6)]
    72       0.510774       0.510774       0.510774    1[6-(6,6)]
    73       0.747075       0.747075       0.747075    1[6-(6,6)]
    74       0.967016       0.967016       0.967016    1[6-(6,6)]
    75       1.314197       1.314197       1.314197    1[6-(6,6)]
    76       1.365093       1.365093       1.365093    1[6-(6,6)]
    77       1.283296       1.283296       1.283296    1[6-(6,6)]
    78       1.172417       1.172417       1.172417    1[6-(6,6)]
    79       7.370774       7.370774       7.370774    1[6-(6,6)]
    80       6.683683       6.683683       6.683683    1[6-(6,6)]
    81       1.528686       1.528686       1.528686    1[6-(6,7)]
    82      17.446285      17.446285      17.446285    1[6-(7,7)]
    83       7.345326       7.345326       7.345326    1[6-(6,6)]
    84       6.618246       6.618246       6.618246    1[6-(6,6)]
    85       1.592305       1.592305       1.592305    1[6-(6,7)]
    86       4.160715       4.160715       4.160715    1[6-(6,6)]
    87       3.838982       3.838982       3.838982    1[6-(6,6)]
    88        4.24433        4.24433        4.24433    1[6-(6,6)]
    89       6.865453       6.865453       6.865453    1[6-(7,7)]
    90       0.548945       0.548945       0.548945    1[6-(6,7)]
    91       3.397281       3.397281       3.397281    1[6-(6,7)]
    92       15.90851       15.90851       15.90851    1[6-(6,6)]
    93      13.252851      13.252851      13.252851    1[6-(6,6)]
    94      16.422919      16.422919      16.422919    1[6-(6,6)]
    95      13.852692      13.852692      13.852692    1[6-(6,6)]
    96      16.004848      16.004848      16.004848    1[6-(7,7)]
    97       4.769645       4.769645       4.769645    1[6-(6,7)]
    98      13.058357      13.058357      13.058357    1[6-(6,7)]
    99      15.588595      15.588595      15.588595    1[6-(6,6)]
   100       13.76726       13.76726       13.76726    1[6-(6,6)]
   101        4.81327        4.81327        4.81327    1[6-(6,6)]
   102      13.376454      13.376454      13.376454    1[6-(7,7)]
   103      15.105087      15.105087      15.105087    1[6-(6,6)]
   104      14.223502      14.223502      14.223502    1[6-(6,6)]
   105       0.732533       0.732533       0.732533    1[6-(6,7)]
   106      14.886963      14.886963      14.886963    1[6-(6,7)]
   107      14.210779      14.210779      14.210779    1[6-(6,7)]
   108      17.904345      17.904345      17.904345    1[6-(7,7)]
   109      16.046656      16.046656      16.046656    1[6-(6,7)]
   110       4.102549       4.102549       4.102549    1[6-(6,7,29)]
   111       4.048018       4.048018       4.048018    1[6-(6,7)]
   112       7.716137       7.716137       7.716137    1[6-(7,7)]
   113       9.741054       9.741054       9.741054    1[6-(6,6)]
   114       9.599274       9.599274       9.599274    1[6-(6,6)]
   115       9.835575       9.835575       9.835575    1[6-(6,6)]
   116      10.055516      10.055516      10.055516    1[6-(6,6)]
   117      10.402697      10.402697      10.402697    1[6-(6,6)]
   118      10.453593      10.453593      10.453593    1[6-(6,6)]
   119      10.371796      10.371796      10.371796    1[6-(6,6)]
   120      10.260917      10.260917      10.260917    1[6-(6,6)]
   121      16.459273      16.459273      16.459273    1[6-(6,6)]
   122      15.772183      15.772183      15.772183    1[6-(6,6)]
   123      10.617186      10.617186      10.617186    1[6-(6,7)]
   124       8.357785       8.357785       8.357785    1[6-(7,7)]
   125      16.433826      16.433826      16.433826    1[6-(6,6)]
   126      15.706746      15.706746      15.706746    1[6-(6,6)]
   127      10.680805      10.680805      10.680805    1[6-(6,7)]
   128      13.249215      13.249215      13.249215    1[6-(6,6)]
   129      12.927482      12.927482      12.927482    1[6-(6,6)]
   130       13.33283       13.33283       13.33283    1[6-(6,6)]
   131      15.953953      15.953953      15.953953    1[6-(7,7)]
   132       9.637445       9.637445       9.637445    1[6-(6,7)]
   133      12.485781      12.485781      12.485781    1[6-(6,7)]
   134        6.82001        6.82001        6.82001    1[6-(6,6)]
   135       4.164351       4.164351       4.164351    1[6-(6,6)]
   136        7.33442        7.33442        7.33442    1[6-(6,6)]
   137       4.764192       4.764192       4.764192    1[6-(6,6)]
   138       6.916349       6.916349       6.916349    1[6-(7,7)]
   139      13.858145      13.858145      13.858145    1[6-(6,7)]
   140       3.969857       3.969857       3.969857    1[6-(6,7)]
   141       6.500095       6.500095       6.500095    1[6-(6,6)]
   142        4.67876        4.67876        4.67876    1[6-(6,6)]
   143       13.90177       13.90177       13.90177    1[6-(6,6)]
   144       4.287954       4.287954       4.287954    1[6-(7,7)]
   145       6.016587       6.016587       6.016587    1[6-(6,6)]
   146       5.135002       5.135002       5.135002    1[6-(6,6)]
   147       9.821033       9.821033       9.821033    1[6-(6,7)]
   148       5.798463       5.798463       5.798463    1[6-(6,7)]
   149       5.122279       5.122279       5.122279    1[6-(6,7)]
   150       8.815845       8.815845       8.815845    1[6-(7,7)]
   151       6.958156       6.958156       6.958156    1[6-(6,7)]
   152      13.191049      13.191049      13.191049    1[6-(6,7,29)]
   153      13.136518      13.136518      13.136518    1[6-(6,7)]
   154      16.804637      16.804637      16.804637    1[6-(7,7)]
   155       8.435946       8.435946       8.435946    1[6-(6,6)]
   156       8.577726       8.577726       8.577726    1[6-(6,6)]
   157       8.341425       8.341425       8.341425    1[6-(6,6)]
   158       8.121484       8.121484       8.121484    1[6-(6,6)]
   159       7.774303       7.774303       7.774303    1[6-(6,6)]
   160       7.723407       7.723407       7.723407    1[6-(6,6)]
   161       7.805204       7.805204       7.805204    1[6-(6,6)]
   162       7.916084       7.916084       7.916084    1[6-(6,6)]
   163       1.717727       1.717727       1.717727    1[6-(6,6)]
   164       2.404817       2.404817       2.404817    1[6-(6,6)]
   165       7.559814       7.559814       7.559814    1[6-(6,7)]
   166       9.819215       9.819215       9.819215    1[6-(7,7)]
   167       1.743174       1.743174       1.743174    1[6-(6,6)]
   168       2.470254       2.470254       2.470254    1[6-(6,6)]
   169       7.496195       7.496195       7.496195    1[6-(6,7)]
   170       4.927785       4.927785       4.927785    1[6-(6,6)]
   171       5.249518       5.249518       5.249518    1[6-(6,6)]
   172       4.844171       4.844171       4.844171    1[6-(6,6)]
   173       2.223047       2.223047       2.223047    1[6-(7,7)]
   174       8.539555       8.539555       8.539555    1[6-(6,7)]
   175       5.691219       5.691219       5.691219    1[6-(6,7)]
   176       11.35699       11.35699       11.35699    1[6-(6,6)]
   177      14.012649      14.012649      14.012649    1[6-(6,6)]
   178      10.842581      10.842581      10.842581    1[6-(6,6)]
   179      13.412808      13.412808      13.412808    1[6-(6,6)]
   180      11.260652      11.260652      11.260652    1[6-(7,7)]
   181       4.318855       4.318855       4.318855    1[6-(6,7)]
   182      14.207143      14.207143      14.207143    1[6-(6,7)]
   183      11.676905      11.676905      11.676905    1[6-(6,6)]
   184       13.49824       13.49824       13.49824    1[6-(6,6)]
   185        4.27523        4.27523        4.27523    1[6-(6,6)]
   186      13.889046      13.889046      13.889046    1[6-(7,7)]
   187      12.160413      12.160413      12.160413    1[6-(6,6)]
   188      13.041998      13.041998      13.041998    1[6-(6,6)]
   189       8.355967       8.355967       8.355967    1[6-(6,7)]
   190      12.378537      12.378537      12.378537    1[6-(6,7)]
   191      13.054721      13.054721      13.054721    1[6-(6,7)]
   192       9.361155       9.361155       9.361155    1[6-(7,7)]
   193      11.218844      11.218844      11.218844    1[6-(6,7)]
   194       4.985951       4.985951       4.985951    1[6-(6,7,29)]
   195       5.040482       5.040482       5.040482    1[6-(6,7)]
   196       1.372363       1.372363       1.372363    1[6-(7,7)]
   197      16.891886      16.891886      16.891886    6[6-(6,6),7-(7),7-(7,29)]
   198      17.264515      17.264515      17.264515    6[6-(6,6),7-(7),7-(7,29)]
   199      17.366306      17.366306      17.366306    6[6-(1,6),6-(1,6),6-(7,7)]
   200      17.500816      17.500816      17.500816    6[1-(0),6-(1,6),6-(6,6)]
   201      17.606242      17.606242      17.606242    6[1-(0),6-(1,6),6-(6,7)]
   202      17.622601      17.622601      17.622601    6[6-(1,6),6-(1,6),7-(6,6)]
   203      17.453555      17.453555      17.453555    6[1-(0),6-(1,6),6-(6,7)]
   204      17.326316      17.326316      17.326316    6[1-(0),6-(1,6),6-(6,6)]
   205      16.899157      16.899157      16.899157    6[6-(1,6),6-(1,6),6-(7,7)]
   206      16.930058      16.930058      16.930058    6[1-(0),6-(1,6),6-(6,7)]
   207      16.888251      16.888251      16.888251    6[1-(0),6-(1,6),6-(6,6)]
   208      17.048208      17.048208      17.048208    6[6-(1,6),6-(1,6),7-(6,6)]
   209      16.906428      16.906428      16.906428    6[1-(0),6-(1,6),6-(6,6)]
   210      16.982771      16.982771      16.982771    6[1-(0),6-(1,6),6-(6,7)]
   211      10.758966      10.758966      10.758966    6[6-(1,6),6-(1,6),6-(7,7)]
   212      10.958913      10.958913      10.958913    6[1-(0),6-(1,6),6-(6,6)]
   213      11.387891      11.387891      11.387891    6[1-(0),6-(1,6),6-(6,7)]
   214      10.309994      10.309994      10.309994    6[6-(6,6),7-(7,29),7-(7,29)]
   215      17.199077      17.199077      17.199077    6[1-(0),6-(1,7),7-(6,6)]
   216       0.267202       0.267202       0.267202    6[1-(0),7-(6,29),7-(6,6)]
   217      11.658728      11.658728      11.658728    6[6-(1,6),6-(1,6),7-(6,6)]
   218      10.980726      10.980726      10.980726    6[1-(0),6-(1,6),6-(6,6)]
   219      11.424244      11.424244      11.424244    6[1-(0),6-(1,6),6-(6,7)]
   220      17.053661      17.053661      17.053661    6[1-(0),6-(1,7),7-(6,6)]
   221      14.577954      14.577954      14.577954    6[6-(6,6),7-(7,29),7-(7,29)]
   222      13.956301      13.956301      13.956301    6[1-(0),6-(1,6),6-(6,6)]
   223      14.218049      14.218049      14.218049    6[6-(1,6),6-(1,6),6-(7,7)]
   224      14.183513      14.183513      14.183513    6[1-(0),6-(1,6),6-(6,6)]
   225      13.914493      13.914493      13.914493    6[1-(0),6-(1,6),6-(6,7)]
   226      13.629115      13.629115      13.629115    6[6-(1,6),6-(1,6),7-(6,6)]
   227      12.005909      12.005909      12.005909    6[1-(0),7-(6,29),7-(6,6)]
   228      17.640778      17.640778      17.640778    6[1-(0),6-(1,7),7-(6,29)]
   229      13.916311      13.916311      13.916311    6[1-(0),6-(1,7),7-(6,6)]
   230       1.914038       1.914038       1.914038    6[6-(1,6),6-(1,6),6-(7,7)]
   231       2.321203       2.321203       2.321203    6[1-(0),6-(1,6),6-(6,6)]
   232       4.736926       4.736926       4.736926    6[1-(0),6-(1,6),6-(6,6)]
   233       2.017647       2.017647       2.017647    6[1-(0),6-(1,6),6-(6,6)]
   234       4.082554       4.082554       4.082554    6[6-(1,6),6-(1,6),7-(6,6)]
   235       4.377022       4.377022       4.377022    6[1-(0),6-(1,6),6-(6,7)]
   236       2.770175       2.770175       2.770175    6[1-(0),7-(6,29),7-(6,6)]
   237       2.904685       2.904685       2.904685    6[6-(1,6),6-(1,6),7-(6,6)]
   238      13.154695      13.154695      13.154695    6[1-(0),6-(1,7),7-(6,29)]
   239       1.348733       1.348733       1.348733    6[6-(6,6),7-(7,29),7-(7,29)]
   240       4.395199       4.395199       4.395199    6[1-(0),6-(1,7),7-(6,6)]
   241       2.513879       2.513879       2.513879    6[1-(0),6-(1,6),6-(6,7)]
   242        4.44973        4.44973        4.44973    6[1-(0),6-(1,6),6-(6,6)]
   243      13.603667      13.603667      13.603667    6[1-(0),6-(1,6),6-(6,7)]
   244       5.194987       5.194987       5.194987    6[6-(6,6),7-(7,29),7-(7,29)]
   245       4.825994       4.825994       4.825994    6[6-(1,6),6-(1,6),6-(7,7)]
   246       4.293407       4.293407       4.293407    6[1-(0),7-(6),7-(6,6)]
   247         2.8138         2.8138         2.8138    6[1-(0),6-(1,6),6-(6,7)]
   248        4.13345        4.13345        4.13345    6[1-(0),6-(1,6),6-(6,7)]
   249       17.63169       17.63169       17.63169    6[1-(0),6-(1,7),7-(6,29)]
   250       3.473625       3.473625       3.473625    6[1-(0),6-(1,7),7-(6)]
   251       3.744462       3.744462       3.744462    6[1-(0),6-(1,7),7-(6,29)]
   252      18.078844      18.078844      18.078844    6[1-(0),7-(6,29),7-(6,6)]
   253       2.824706       2.824706       2.824706    6[1-(0),6-(1,7),7-(6,6)]
   254      11.342448      11.342448      11.342448    6[1-(0),7-(6,29),7-(6,6)]
   255      13.372819      13.372819      13.372819    6[1-(0),6-(1,7),7-(6,29),29-(7,7)]
   256       13.40372       13.40372       13.40372    6[1-(0),6-(1,7,29),7-(6,6)]
   257       1.285114       1.285114       1.285114    6[6-(6,6),7-(7),7-(7,29)]
   258       0.912485       0.912485       0.912485    6[6-(6,6),7-(7),7-(7,29)]
   259       0.810694       0.810694       0.810694    6[6-(1,6),6-(1,6),6-(7,7)]
   260       0.676184       0.676184       0.676184    6[1-(0),6-(1,6),6-(6,6)]
   261       0.570758       0.570758       0.570758    6[1-(0),6-(1,6),6-(6,7)]
   262       0.554399       0.554399       0.554399    6[6-(1,6),6-(1,6),7-(6,6)]
   263       0.723445       0.723445       0.723445    6[1-(0),6-(1,6),6-(6,7)]
   264       0.850684       0.850684       0.850684    6[1-(0),6-(1,6),6-(6,6)]
   265       1.277843       1.277843       1.277843    6[6-(1,6),6-(1,6),6-(7,7)]
   266       1.246942       1.246942       1.246942    6[1-(0),6-(1,6),6-(6,7)]
   267       1.288749       1.288749       1.288749    6[1-(0),6-(1,6),6-(6,6)]
   268       1.128792       1.128792       1.128792    6[6-(1,6),6-(1,6),7-(6,6)]
   269       1.270572       1.270572       1.270572    6[1-(0),6-(1,6),6-(6,6)]
   270       1.194229       1.194229       1.194229    6[1-(0),6-(1,6),6-(6,7)]
   271       7.418034       7.418034       7.418034    6[6-(1,6),6-(1,6),6-(7,7)]
   272       7.218087       7.218087       7.218087    6[1-(0),6-(1,6),6-(6,6)]
   273        6.78911        6.78911        6.78911    6[1-(0),6-(1,6),6-(6,7)]
   274       7.867006       7.867006       7.867006    6[6-(6,6),7-(7,29),7-(7,29)]
   275       0.977923       0.977923       0.977923    6[1-(0),6-(1,7),7-(6,6)]
   276      17.909798      17.909798      17.909798    6[1-(0),7-(6,29),7-(6,6)]
   277       6.518272       6.518272       6.518272    6[6-(1,6),6-(1,6),7-(6,6)]
   278       7.196274       7.196274       7.196274    6[1-(0),6-(1,6),6-(6,6)]
   279       6.752755       6.752755       6.752755    6[1-(0),6-(1,6),6-(6,7)]
   280       1.123339       1.123339       1.123339    6[1-(0),6-(1,7),7-(6,6)]
   281       3.599046       3.599046       3.599046    6[6-(6,6),7-(7,29),7-(7,29)]
   282       4.220699       4.220699       4.220699    6[1-(0),6-(1,6),6-(6,6)]
   283       3.958951       3.958951       3.958951    6[6-(1,6),6-(1,6),6-(7,7)]
   284       3.993487       3.993487       3.993487    6[1-(0),6-(1,6),6-(6,6)]
   285       4.262507       4.262507       4.262507    6[1-(0),6-(1,6),6-(6,7)]
   286       4.547885       4.547885       4.547885    6[6-(1,6),6-(1,6),7-(6,6)]
   287       6.171092       6.171092       6.171092    6[1-(0),7-(6,29),7-(6,6)]
   288       0.536222       0.536222       0.536222    6[1-(0),6-(1,7),7-(6,29)]
   289       4.260689       4.260689       4.260689    6[1-(0),6-(1,7),7-(6,6)]
   290      16.262962      16.262962      16.262962    6[6-(1,6),6-(1,6),6-(7,7)]
   291      15.855797      15.855797      15.855797    6[1-(0),6-(1,6),6-(6,6)]
   292      13.440074      13.440074      13.440074    6[1-(0),6-(1,6),6-(6,6)]
   293      16.159353      16.159353      16.159353    6[1-(0),6-(1,6),6-(6,6)]
   294      14.094446      14.094446      14.094446    6[6-(1,6),6-(1,6),7-(6,6)]
   295      13.799978      13.799978      13.799978    6[1-(0),6-(1,6),6-(6,7)]
   296      15.406825      15.406825      15.406825    6[1-(0),7-(6,29),7-(6,6)]
   297      15.272315      15.272315      15.272315    6[6-(1,6),6-(1,6),7-(6,6)]
   298       5.022305       5.022305       5.022305    6[1-(0),6-(1,7),7-(6,29)]
   299      16.828267      16.828267      16.828267    6[6-(6,6),7-(7,29),7-(7,29)]
   300      13.781801      13.781801      13.781801    6[1-(0),6-(1,7),7-(6,6)]
   301      15.663121      15.663121      15.663121    6[1-(0),6-(1,6),6-(6,7)]
   302       13.72727       13.72727       13.72727    6[1-(0),6-(1,6),6-(6,6)]
   303       4.573333       4.573333       4.573333    6[1-(0),6-(1,6),6-(6,7)]
   304      12.982013      12.982013      12.982013    6[6-(6,6),7-(7,29),7-(7,29)]
   305      13.351007      13.351007      13.351007    6[6-(1,6),6-(1,6),6-(7,7)]
   306      13.883593      13.883593      13.883593    6[1-(0),7-(6),7-(6,6)]
   307        15.3632        15.3632        15.3632    6[1-(0),6-(1,6),6-(6,7)]
   308       14.04355       14.04355       14.04355    6[1-(0),6-(1,6),6-(6,7)]
   309        0.54531        0.54531        0.54531    6[1-(0),6-(1,7),7-(6,29)]
   310      14.703375      14.703375      14.703375    6[1-(0),6-(1,7),7-(6)]
   311      14.432538      14.432538      14.432538    6[1-(0),6-(1,7),7-(6,29)]
   312       0.098156       0.098156       0.098156    6[1-(0),7-(6,29),7-(6,6)]
   313      15.352294      15.352294      15.352294    6[1-(0),6-(1,7),7-(6,6)]
   314       6.834552       6.834552       6.834552    6[1-(0),7-(6,29),7-(6,6)]
   315       4.804181       4.804181       4.804181    6[1-(0),6-(1,7),7-(6,29),29-(7,7)]
   316        4.77328        4.77328        4.77328    6[1-(0),6-(1,7,29),7-(6,6)]
   317      10.373614      10.373614      10.373614    6[6-(6,6),7-(7),7-(7,29)]
   318      10.000985      10.000985      10.000985    6[6-(6,6),7-(7),7-(7,29)]
   319       9.899194       9.899194       9.899194    6[6-(1,6),6-(1,6),6-(7,7)]
   320       9.764684       9.764684       9.764684    6[1-(0),6-(1,6),6-(6,6)]
   321       9.659258       9.659258       9.659258    6[1-(0),6-(1,6),6-(6,7)]
   322       9.642899       9.642899       9.642899    6[6-(1,6),6-(1,6),7-(6,6)]
   323       9.811945       9.811945       9.811945    6[1-(0),6-(1,6),6-(6,7)]
   324       9.939184       9.939184       9.939184    6[1-(0),6-(1,6),6-(6,6)]
   325      10.366343      10.366343      10.366343    6[6-(1,6),6-(1,6),6-(7,7)]
   326      10.335442      10.335442      10.335442    6[1-(0),6-(1,6),6-(6,7)]
   327      10.377249      10.377249      10.377249    6[1-(0),6-(1,6),6-(6,6)]
   328      10.217292      10.217292      10.217292    6[6-(1,6),6-(1,6),7-(6,6)]
   329      10.359072      10.359072      10.359072    6[1-(0),6-(1,6),6-(6,6)]
   330      10.282729      10.282729      10.282729    6[1-(0),6-(1,6),6-(6,7)]
   331      16.506534      16.506534      16.506534    6[6-(1,6),6-(1,6),6-(7,7)]
   332      16.306587      16.306587      16.306587    6[1-(0),6-(1,6),6-(6,6)]
   333       15.87761       15.87761       15.87761    6[1-(0),6-(1,6),6-(6,7)]
   334      16.955506      16.955506      16.955506    6[6-(6,6),7-(7,29),7-(7,29)]
   335      10.066423      10.066423      10.066423    6[1-(0),6-(1,7),7-(6,6)]
   336       8.821298       8.821298       8.821298    6[1-(0),7-(6,29),7-(6,6)]
   337      15.606772      15.606772      15.606772    6[6-(1,6),6-(1,6),7-(6,6)]
   338      16.284774      16.284774      16.284774    6[1-(0),6-(1,6),6-(6,6)]
   339      15.841256      15.841256      15.841256    6[1-(0),6-(1,6),6-(6,7)]
   340      10.211839      10.211839      10.211839    6[1-(0),6-(1,7),7-(6,6)]
   341      12.687546      12.687546      12.687546    6[6-(6,6),7-(7,29),7-(7,29)]
   342      13.309199      13.309199      13.309199    6[1-(0),6-(1,6),6-(6,6)]
   343      13.047451      13.047451      13.047451    6[6-(1,6),6-(1,6),6-(7,7)]
   344      13.081987      13.081987      13.081987    6[1-(0),6-(1,6),6-(6,6)]
   345      13.351007      13.351007      13.351007    6[1-(0),6-(1,6),6-(6,7)]
   346      13.636385      13.636385      13.636385    6[6-(1,6),6-(1,6),7-(6,6)]
   347      15.259592      15.259592      15.259592    6[1-(0),7-(6,29),7-(6,6)]
   348       9.624722       9.624722       9.624722    6[1-(0),6-(1,7),7-(6,29)]
   349      13.349189      13.349189      13.349189    6[1-(0),6-(1,7),7-(6,6)]
   350       7.174462       7.174462       7.174462    6[6-(1,6),6-(1,6),6-(7,7)]
   351       6.767297       6.767297       6.767297    6[1-(0),6-(1,6),6-(6,6)]
   352       4.351574       4.351574       4.351574    6[1-(0),6-(1,6),6-(6,6)]
   353       7.070853       7.070853       7.070853    6[1-(0),6-(1,6),6-(6,6)]
   354       5.005946       5.005946       5.005946    6[6-(1,6),6-(1,6),7-(6,6)]
   355       4.711478       4.711478       4.711478    6[1-(0),6-(1,6),6-(6,7)]
   356       6.318325       6.318325       6.318325    6[1-(0),7-(6,29),7-(6,6)]
   357       6.183815       6.183815       6.183815    6[6-(1,6),6-(1,6),7-(6,6)]
   358      14.110805      14.110805      14.110805    6[1-(0),6-(1,7),7-(6,29)]
   359       7.739767       7.739767       7.739767    6[6-(6,6),7-(7,29),7-(7,29)]
   360       4.693301       4.693301       4.693301    6[1-(0),6-(1,7),7-(6,6)]
   361       6.574621       6.574621       6.574621    6[1-(0),6-(1,6),6-(6,7)]
   362        4.63877        4.63877        4.63877    6[1-(0),6-(1,6),6-(6,6)]
   363      13.661833      13.661833      13.661833    6[1-(0),6-(1,6),6-(6,7)]
   364       3.893513       3.893513       3.893513    6[6-(6,6),7-(7,29),7-(7,29)]
   365       4.262507       4.262507       4.262507    6[6-(1,6),6-(1,6),6-(7,7)]
   366       4.795093       4.795093       4.795093    6[1-(0),7-(6),7-(6,6)]
   367         6.2747         6.2747         6.2747    6[1-(0),6-(1,6),6-(6,7)]
   368        4.95505        4.95505        4.95505    6[1-(0),6-(1,6),6-(6,7)]
   369        9.63381        9.63381        9.63381    6[1-(0),6-(1,7),7-(6,29)]
   370       5.614875       5.614875       5.614875    6[1-(0),6-(1,7),7-(6)]
   371       5.344038       5.344038       5.344038    6[1-(0),6-(1,7),7-(6,29)]
   372       9.186656       9.186656       9.186656    6[1-(0),7-(6,29),7-(6,6)]
   373       6.263794       6.263794       6.263794    6[1-(0),6-(1,7),7-(6,6)]
   374      15.923052      15.923052      15.923052    6[1-(0),7-(6,29),7-(6,6)]
   375      13.892681      13.892681      13.892681    6[1-(0),6-(1,7),7-(6,29),29-(7,7)]
   376       13.86178       13.86178       13.86178    6[1-(0),6-(1,7,29),7-(6,6)]
   377       7.803386       7.803386       7.803386    6[6-(6,6),7-(7),7-(7,29)]
   378       8.176015       8.176015       8.176015    6[6-(6,6),7-(7),7-(7,29)]
   379       8.277806       8.277806       8.277806    6[6-(1,6),6-(1,6),6-(7,7)]
   380       8.412316       8.412316       8.412316    6[1-(0),6-(1,6),6-(6,6)]
   381       8.517742       8.517742       8.517742    6[1-(0),6-(1,6),6-(6,7)]
   382       8.534101       8.534101       8.534101    6[6-(1,6),6-(1,6),7-(6,6)]
   383       8.365055       8.365055       8.365055    6[1-(0),6-(1,6),6-(6,7)]
   384       8.237816       8.237816       8.237816    6[1-(0),6-(1,6),6-(6,6)]
   385       7.810657       7.810657       7.810657    6[6-(1,6),6-(1,6),6-(7,7)]
   386       7.841558       7.841558       7.841558    6[1-(0),6-(1,6),6-(6,7)]
   387       7.799751       7.799751       7.799751    6[1-(0),6-(1,6),6-(6,6)]
   388       7.959708       7.959708       7.959708    6[6-(1,6),6-(1,6),7-(6,6)]
   389       7.817928       7.817928       7.817928    6[1-(0),6-(1,6),6-(6,6)]
   390       7.894271       7.894271       7.894271    6[1-(0),6-(1,6),6-(6,7)]
   391       1.670466       1.670466       1.670466    6[6-(1,6),6-(1,6),6-(7,7)]
   392       1.870413       1.870413       1.870413    6[1-(0),6-(1,6),6-(6,6)]
   393        2.29939        2.29939        2.29939    6[1-(0),6-(1,6),6-(6,7)]
   394       1.221494       1.221494       1.221494    6[6-(6,6),7-(7,29),7-(7,29)]
   395       8.110577       8.110577       8.110577    6[1-(0),6-(1,7),7-(6,6)]
   396       9.355702       9.355702       9.355702    6[1-(0),7-(6,29),7-(6,6)]
   397       2.570228       2.570228       2.570228    6[6-(1,6),6-(1,6),7-(6,6)]
   398       1.892226       1.892226       1.892226    6[1-(0),6-(1,6),6-(6,6)]
   399       2.335745       2.335745       2.335745    6[1-(0),6-(1,6),6-(6,7)]
   400       7.965161       7.965161       7.965161    6[1-(0),6-(1,7),7-(6,6)]
   401       5.489454       5.489454       5.489454    6[6-(6,6),7-(7,29),7-(7,29)]
   402       4.867801       4.867801       4.867801    6[1-(0),6-(1,6),6-(6,6)]
   403       5.129549       5.129549       5.129549    6[6-(1,6),6-(1,6),6-(7,7)]
   404       5.095013       5.095013       5.095013    6[1-(0),6-(1,6),6-(6,6)]
   405       4.825994       4.825994       4.825994    6[1-(0),6-(1,6),6-(6,7)]
   406       4.540615       4.540615       4.540615    6[6-(1,6),6-(1,6),7-(6,6)]
   407       2.917409       2.917409       2.917409    6[1-(0),7-(6,29),7-(6,6)]
   408       8.552278       8.552278       8.552278    6[1-(0),6-(1,7),7-(6,29)]
   409       4.827811       4.827811       4.827811    6[1-(0),6-(1,7),7-(6,6)]
   410      11.002538      11.002538      11.002538    6[6-(1,6),6-(1,6),6-(7,7)]
   411      11.409703      11.409703      11.409703    6[1-(0),6-(1,6),6-(6,6)]
   412      13.825426      13.825426      13.825426    6[1-(0),6-(1,6),6-(6,6)]
   413      11.106147      11.106147      11.106147    6[1-(0),6-(1,6),6-(6,6)]
   414      13.171054      13.171054      13.171054    6[6-(1,6),6-(1,6),7-(6,6)]
   415      13.465522      13.465522      13.465522    6[1-(0),6-(1,6),6-(6,7)]
   416      11.858675      11.858675      11.858675    6[1-(0),7-(6,29),7-(6,6)]
   417      11.993185      11.993185      11.993185    6[6-(1,6),6-(1,6),7-(6,6)]
   418       4.066195       4.066195       4.066195    6[1-(0),6-(1,7),7-(6,29)]
   419      10.437233      10.437233      10.437233    6[6-(6,6),7-(7,29),7-(7,29)]
   420      13.483699      13.483699      13.483699    6[1-(0),6-(1,7),7-(6,6)]
   421      11.602379      11.602379      11.602379    6[1-(0),6-(1,6),6-(6,7)]
   422       13.53823       13.53823       13.53823    6[1-(0),6-(1,6),6-(6,6)]
   423       4.515167       4.515167       4.515167    6[1-(0),6-(1,6),6-(6,7)]
   424      14.283487      14.283487      14.283487    6[6-(6,6),7-(7,29),7-(7,29)]
   425      13.914493      13.914493      13.914493    6[6-(1,6),6-(1,6),6-(7,7)]
   426      13.381907      13.381907      13.381907    6[1-(0),7-(6),7-(6,6)]
   427        11.9023        11.9023        11.9023    6[1-(0),6-(1,6),6-(6,7)]
   428       13.22195       13.22195       13.22195    6[1-(0),6-(1,6),6-(6,7)]
   429        8.54319        8.54319        8.54319    6[1-(0),6-(1,7),7-(6,29)]
   430      12.562125      12.562125      12.562125    6[1-(0),6-(1,7),7-(6)]
   431      12.832962      12.832962      12.832962    6[1-(0),6-(1,7),7-(6,29)]
   432       8.990344       8.990344       8.990344    6[1-(0),7-(6,29),7-(6,6)]
   433      11.913206      11.913206      11.913206    6[1-(0),6-(1,7),7-(6,6)]
   434       2.253948       2.253948       2.253948    6[1-(0),7-(6,29),7-(6,6)]
   435       4.284319       4.284319       4.284319    6[1-(0),6-(1,7),7-(6,29),29-(7,7)]
   436        4.31522        4.31522        4.31522    6[1-(0),6-(1,7,29),7-(6,6)]
   437       4.587875       4.587875       4.587875    7[6-(6,7),7-(7),29-(7)]
   438        1.77044        1.77044        1.77044    7[6-(6,7),7-(7),29-(7)]
   439       0.997917       0.997917       0.997917    7[7-(6,29),7-(7,29)]
   440       0.149051       0.149051       0.149051    7[7-(6,29),7-(7),29-(7,7,7,7)]
   441       0.309009       0.309009       0.309009    7[6-(6,7),7-(7,29),29-(7,7,7)]
   442       16.90461       16.90461       16.90461    7[6-(6,7),7-(7,29),29-(7,7,7)]
   443      16.884615      16.884615      16.884615    7[7-(6,29),7-(7,29),29-(7,7,7)]
   444      16.891886      16.891886      16.891886    7[7-(6),7-(7,29),29-(7,7,7,7)]
   445       6.236529       6.236529       6.236529    7[6-(6,7),7-(7,29),29-(7,7,7)]
   446       6.263794       6.263794       6.263794    7[7-(6,29),7-(7),29-(7,7,7,7)]
   447       5.287689       5.287689       5.287689    7[7-(6,29),7-(7,29)]
   448      17.397207      17.397207      17.397207    7[6-(6,7),7-(7,29)]
   449      17.050026      17.050026      17.050026    7[7-(6,29),7-(7,29),29-(7,7,7)]
   450      17.050026      17.050026      17.050026    7[6-(6,7),7-(7,29),29-(7,7,7)]
   451      10.884388      10.884388      10.884388    7[6-(6,7),7-(7),29-(7)]
   452       9.250275       9.250275       9.250275    7[6-(6,7),7-(7,29),29-(7,7,7)]
   453       9.155755       9.155755       9.155755    7[7-(6,29),7-(7),29-(7,7,7,7)]
   454      10.175485      10.175485      10.175485    7[7-(6,29),7-(7,29)]
   455      17.226343      17.226343      17.226343    7[7-(6),7-(7,29),29-(7,7,7,7)]
   456      17.740752      17.740752      17.740752    7[6-(1,6),6-(1,7),6-(6,6)]
   457      16.915516      16.915516      16.915516    7[6-(6,7),7-(7,29)]
   458       0.216306       0.216306       0.216306    7[6-(1,6),6-(1,7),29-(7,7,7,7)]
   459      14.101717      14.101717      14.101717    7[6-(6,7),7-(7,29),29-(7)]
   460       0.061802       0.061802       0.061802    7[6-(1,6),6-(1,7),29-(7,7,7,7)]
   461      17.288145      17.288145      17.288145    7[6-(1,6),6-(1,7),6-(6,6)]
   462       14.72337       14.72337       14.72337    7[7-(6,29),7-(7,29),29-(6,7)]
   463      15.524976      15.524976      15.524976    7[7-(6,29),7-(7,29),29-(7,7,7,7)]
   464      13.200137      13.200137      13.200137    7[6-(1,6),6-(1,7),6-(6,6)]
   465      15.481351      15.481351      15.481351    7[6-(6,7),7-(7,29),29-(7,7,7)]
   466       3.371833       3.371833       3.371833    7[6-(1,6),6-(1,7),6-(6,6)]
   467       4.431553       4.431553       4.431553    7[6-(1,6),6-(1,7)]
   468        2.70292        2.70292        2.70292    7[6-(1,6),6-(1,7),29-(7,7,7,7)]
   469       3.759004       3.759004       3.759004    7[6-(1,6),6-(1,7),6-(6,6)]
   470      11.935018      11.935018      11.935018    7[6-(1,6),6-(1,7),29-(7,7,7,7)]
   471      12.147689      12.147689      12.147689    7[6-(1,6),6-(1,7),6-(6,6)]
   472      12.098611      12.098611      12.098611    7[6-(1,6,29),6-(1,7),29-(6,7)]
   473      13.589125      13.589125      13.589125    7[6-(6,7),7-(7),29-(7)]
   474       16.40656       16.40656       16.40656    7[6-(6,7),7-(7),29-(7)]
   475      17.179083      17.179083      17.179083    7[7-(6,29),7-(7,29)]
   476      18.027949      18.027949      18.027949    7[7-(6,29),7-(7),29-(7,7,7,7)]
   477      17.867991      17.867991      17.867991    7[6-(6,7),7-(7,29),29-(7,7,7)]
   478        1.27239        1.27239        1.27239    7[6-(6,7),7-(7,29),29-(7,7,7)]
   479       1.292385       1.292385       1.292385    7[7-(6,29),7-(7,29),29-(7,7,7)]
   480       1.285114       1.285114       1.285114    7[7-(6),7-(7,29),29-(7,7,7,7)]
   481      11.940471      11.940471      11.940471    7[6-(6,7),7-(7,29),29-(7,7,7)]
   482      11.913206      11.913206      11.913206    7[7-(6,29),7-(7),29-(7,7,7,7)]
   483      12.889311      12.889311      12.889311    7[7-(6,29),7-(7,29)]
   484       0.779793       0.779793       0.779793    7[6-(6,7),7-(7,29)]
   485       1.126974       1.126974       1.126974    7[7-(6,29),7-(7,29),29-(7,7,7)]
   486       1.126974       1.126974       1.126974    7[6-(6,7),7-(7,29),29-(7,7,7)]
   487       7.292612       7.292612       7.292612    7[6-(6,7),7-(7),29-(7)]
   488       8.926725       8.926725       8.926725    7[6-(6,7),7-(7,29),29-(7,7,7)]
   489       9.021245       9.021245       9.021245    7[7-(6,29),7-(7),29-(7,7,7,7)]
   490       8.001515       8.001515       8.001515    7[7-(6,29),7-(7,29)]
   491       0.950657       0.950657       0.950657    7[7-(6),7-(7,29),29-(7,7,7,7)]
   492       0.436248       0.436248       0.436248    7[6-(1,6),6-(1,7),6-(6,6)]
   493       1.261484       1.261484       1.261484    7[6-(6,7),7-(7,29)]
   494      17.960694      17.960694      17.960694    7[6-(1,6),6-(1,7),29-(7,7,7,7)]
   495       4.075283       4.075283       4.075283    7[6-(6,7),7-(7,29),29-(7)]
   496      18.115198      18.115198      18.115198    7[6-(1,6),6-(1,7),29-(7,7,7,7)]
   497       0.888855       0.888855       0.888855    7[6-(1,6),6-(1,7),6-(6,6)]
   498        3.45363        3.45363        3.45363    7[7-(6,29),7-(7,29),29-(6,7)]
   499       2.652024       2.652024       2.652024    7[7-(6,29),7-(7,29),29-(7,7,7,7)]
   500       4.976863       4.976863       4.976863    7[6-(1,6),6-(1,7),6-(6,6)]
   501       2.695649       2.695649       2.695649    7[6-(6,7),7-(7,29),29-(7,7,7)]
   502      14.805167      14.805167      14.805167    7[6-(1,6),6-(1,7),6-(6,6)]
   503      13.745447      13.745447      13.745447    7[6-(1,6),6-(1,7)]
   504       15.47408       15.47408       15.47408    7[6-(1,6),6-(1,7),29-(7,7,7,7)]
   505      14.417996      14.417996      14.417996    7[6-(1,6),6-(1,7),6-(6,6)]
   506       6.241982       6.241982       6.241982    7[6-(1,6),6-(1,7),29-(7,7,7,7)]
   507       6.029311       6.029311       6.029311    7[6-(1,6),6-(1,7),6-(6,6)]
   508       6.078389       6.078389       6.078389    7[6-(1,6,29),6-(1,7),29-(6,7)]
   509       4.500625       4.500625       4.500625    7[6-(6,7),7-(7),29-(7)]
   510        7.31806        7.31806        7.31806    7[6-(6,7),7-(7),29-(7)]
   511       8.090583       8.090583       8.090583    7[7-(6,29),7-(7,29)]
   512       8.939449       8.939449       8.939449    7[7-(6,29),7-(7),29-(7,7,7,7)]
   513       8.779491       8.779491       8.779491    7[6-(6,7),7-(7,29),29-(7,7,7)]
   514       10.36089       10.36089       10.36089    7[6-(6,7),7-(7,29),29-(7,7,7)]
   515      10.380885      10.380885      10.380885    7[7-(6,29),7-(7,29),29-(7,7,7)]
   516      10.373614      10.373614      10.373614    7[7-(6),7-(7,29),29-(7,7,7,7)]
   517       2.851971       2.851971       2.851971    7[6-(6,7),7-(7,29),29-(7,7,7)]
   518       2.824706       2.824706       2.824706    7[7-(6,29),7-(7),29-(7,7,7,7)]
   519       3.800811       3.800811       3.800811    7[7-(6,29),7-(7,29)]
   520       9.868293       9.868293       9.868293    7[6-(6,7),7-(7,29)]
   521      10.215474      10.215474      10.215474    7[7-(6,29),7-(7,29),29-(7,7,7)]
   522      10.215474      10.215474      10.215474    7[6-(6,7),7-(7,29),29-(7,7,7)]
   523      16.381112      16.381112      16.381112    7[6-(6,7),7-(7),29-(7)]
   524      18.015225      18.015225      18.015225    7[6-(6,7),7-(7,29),29-(7,7,7)]
   525      18.109745      18.109745      18.109745    7[7-(6,29),7-(7),29-(7,7,7,7)]
   526      17.090015      17.090015      17.090015    7[7-(6,29),7-(7,29)]
   527      10.039157      10.039157      10.039157    7[7-(6),7-(7,29),29-(7,7,7,7)]
   528       9.524748       9.524748       9.524748    7[6-(1,6),6-(1,7),6-(6,6)]
   529      10.349984      10.349984      10.349984    7[6-(6,7),7-(7,29)]
   530       8.872194       8.872194       8.872194    7[6-(1,6),6-(1,7),29-(7,7,7,7)]
   531      13.163783      13.163783      13.163783    7[6-(6,7),7-(7,29),29-(7)]
   532       9.026698       9.026698       9.026698    7[6-(1,6),6-(1,7),29-(7,7,7,7)]
   533       9.977355       9.977355       9.977355    7[6-(1,6),6-(1,7),6-(6,6)]
   534       12.54213       12.54213       12.54213    7[7-(6,29),7-(7,29),29-(6,7)]
   535      11.740524      11.740524      11.740524    7[7-(6,29),7-(7,29),29-(7,7,7,7)]
   536      14.065363      14.065363      14.065363    7[6-(1,6),6-(1,7),6-(6,6)]
   537      11.784149      11.784149      11.784149    7[6-(6,7),7-(7,29),29-(7,7,7)]
   538       5.716666       5.716666       5.716666    7[6-(1,6),6-(1,7),6-(6,6)]
   539       4.656947       4.656947       4.656947    7[6-(1,6),6-(1,7)]
   540        6.38558        6.38558        6.38558    7[6-(1,6),6-(1,7),29-(7,7,7,7)]
   541       5.329496       5.329496       5.329496    7[6-(1,6),6-(1,7),6-(6,6)]
   542      15.330482      15.330482      15.330482    7[6-(1,6),6-(1,7),29-(7,7,7,7)]
   543      15.117811      15.117811      15.117811    7[6-(1,6),6-(1,7),6-(6,6)]
   544      15.166889      15.166889      15.166889    7[6-(1,6,29),6-(1,7),29-(6,7)]
   545      13.676375      13.676375      13.676375    7[6-(6,7),7-(7),29-(7)]
   546       10.85894       10.85894       10.85894    7[6-(6,7),7-(7),29-(7)]
   547      10.086417      10.086417      10.086417    7[7-(6,29),7-(7,29)]
   548       9.237551       9.237551       9.237551    7[7-(6,29),7-(7),29-(7,7,7,7)]
   549       9.397509       9.397509       9.397509    7[6-(6,7),7-(7,29),29-(7,7,7)]
   550        7.81611        7.81611        7.81611    7[6-(6,7),7-(7,29),29-(7,7,7)]
   551       7.796115       7.796115       7.796115    7[7-(6,29),7-(7,29),29-(7,7,7)]
   552       7.803386       7.803386       7.803386    7[7-(6),7-(7,29),29-(7,7,7,7)]
   553      15.325029      15.325029      15.325029    7[6-(6,7),7-(7,29),29-(7,7,7)]
   554      15.352294      15.352294      15.352294    7[7-(6,29),7-(7),29-(7,7,7,7)]
   555      14.376189      14.376189      14.376189    7[7-(6,29),7-(7,29)]
   556       8.308707       8.308707       8.308707    7[6-(6,7),7-(7,29)]
   557       7.961526       7.961526       7.961526    7[7-(6,29),7-(7,29),29-(7,7,7)]
   558       7.961526       7.961526       7.961526    7[6-(6,7),7-(7,29),29-(7,7,7)]
   559       1.795888       1.795888       1.795888    7[6-(6,7),7-(7),29-(7)]
   560       0.161775       0.161775       0.161775    7[6-(6,7),7-(7,29),29-(7,7,7)]
   561       0.067255       0.067255       0.067255    7[7-(6,29),7-(7),29-(7,7,7,7)]
   562       1.086985       1.086985       1.086985    7[7-(6,29),7-(7,29)]
   563       8.137843       8.137843       8.137843    7[7-(6),7-(7,29),29-(7,7,7,7)]
   564       8.652252       8.652252       8.652252    7[6-(1,6),6-(1,7),6-(6,6)]
   565       7.827016       7.827016       7.827016    7[6-(6,7),7-(7,29)]
   566       9.304806       9.304806       9.304806    7[6-(1,6),6-(1,7),29-(7,7,7,7)]
   567       5.013217       5.013217       5.013217    7[6-(6,7),7-(7,29),29-(7)]
   568       9.150302       9.150302       9.150302    7[6-(1,6),6-(1,7),29-(7,7,7,7)]
   569       8.199645       8.199645       8.199645    7[6-(1,6),6-(1,7),6-(6,6)]
   570        5.63487        5.63487        5.63487    7[7-(6,29),7-(7,29),29-(6,7)]
   571       6.436476       6.436476       6.436476    7[7-(6,29),7-(7,29),29-(7,7,7,7)]
   572       4.111637       4.111637       4.111637    7[6-(1,6),6-(1,7),6-(6,6)]
   573       6.392851       6.392851       6.392851    7[6-(6,7),7-(7,29),29-(7,7,7)]
   574      12.460334      12.460334      12.460334    7[6-(1,6),6-(1,7),6-(6,6)]
   575      13.520053      13.520053      13.520053    7[6-(1,6),6-(1,7)]
   576       11.79142       11.79142       11.79142    7[6-(1,6),6-(1,7),29-(7,7,7,7)]
   577      12.847504      12.847504      12.847504    7[6-(1,6),6-(1,7),6-(6,6)]
   578       2.846518       2.846518       2.846518    7[6-(1,6),6-(1,7),29-(7,7,7,7)]
   579       3.059189       3.059189       3.059189    7[6-(1,6),6-(1,7),6-(6,6)]
   580       3.010111       3.010111       3.010111    7[6-(1,6,29),6-(1,7),29-(6,7)]
