# Supplementary material for: A collection of forcefield precursors for metal–organic frameworks
Source: RSC Adv. 2019 Nov 13;9(63):36492–507. doi: 10.1039/c9ra07327b (PMC9075174; doi:10.1039/c9ra07327b)
Supplement: RA-009-C9RA07327B-s1057 [file RA-009-C9RA07327B-s1057.txt]

IDUDES_clean

10.538500    0.000000    0.000000
0.000000    10.776800    0.000000
-4.740145    0.000000    13.988074

     1       0.932439       0.932439       0.932439    29[7-(6,6),8-(6),8-(6),8-(6),8-(6)]
     2       7.235988       7.235988       7.235988    29[7-(6,6),8-(6),8-(6),8-(6),8-(6)]
     3       4.865916       4.865916       4.865916    29[7-(6,6),8-(6),8-(6),8-(6),8-(6)]
     4      -1.437633      -1.437633      -1.437633    29[7-(6,6),8-(6),8-(6),8-(6),8-(6)]
     5       -3.10717       -3.10717       -3.10717    1[6-(6,6)]
     6       1.643879       1.643879       1.643879    1[6-(6,6)]
     7       0.442155       0.442155       0.442155    1[6-(6,6)]
     8      -0.463399      -0.463399      -0.463399    1[6-(6,6)]
     9       9.622157       9.622157       9.622157    1[6-(6,7)]
    10       1.971483       1.971483       1.971483    1[6-(6,7)]
    11       8.463956       8.463956       8.463956    1[6-(6,6)]
    12       6.535453       6.535453       6.535453    1[6-(6,6)]
    13       1.784403       1.784403       1.784403    1[6-(6,6)]
    14       2.986128       2.986128       2.986128    1[6-(6,6)]
    15       3.891681       3.891681       3.891681    1[6-(6,6)]
    16      -1.453729      -1.453729      -1.453729    1[6-(6,7)]
    17       1.456799       1.456799       1.456799    1[6-(6,7)]
    18      -0.295529      -0.295529      -0.295529    1[6-(6,6)]
    19       8.905525       8.905525       8.905525    1[6-(6,6)]
    20       4.154476       4.154476       4.154476    1[6-(6,6)]
    21         5.3562         5.3562         5.3562    1[6-(6,6)]
    22       6.261754       6.261754       6.261754    1[6-(6,6)]
    23      -3.823802      -3.823802      -3.823802    1[6-(6,7)]
    24       3.826872       3.826872       3.826872    1[6-(6,7)]
    25      -2.665601      -2.665601      -2.665601    1[6-(6,6)]
    26      -0.737098      -0.737098      -0.737098    1[6-(6,6)]
    27       4.013952       4.013952       4.013952    1[6-(6,6)]
    28       2.812227       2.812227       2.812227    1[6-(6,6)]
    29       1.906674       1.906674       1.906674    1[6-(6,6)]
    30       7.252084       7.252084       7.252084    1[6-(6,7)]
    31       4.341556       4.341556       4.341556    1[6-(6,7)]
    32       6.093884       6.093884       6.093884    1[6-(6,6)]
    33      -2.952293      -2.952293      -2.952293    6[6-(6,6),8-(29),8-(29)]
    34       1.558728       1.558728       1.558728    6[6-(1,6),6-(1,7),6-(6,6)]
    35      -1.703382      -1.703382      -1.703382    6[6-(6,6),8-(29),8-(29)]
    36       0.207859       0.207859       0.207859    6[6-(1,6),6-(1,6),6-(6,6)]
    37      -2.276427      -2.276427      -2.276427    6[1-(0),6-(6,6),6-(6,6)]
    38      -1.953989      -1.953989      -1.953989    6[6-(1,6),6-(1,6),6-(8,8)]
    39       2.109515       2.109515       2.109515    6[1-(0),6-(1,6),6-(6,6)]
    40      -0.143952      -0.143952      -0.143952    6[1-(0),6-(6,6),6-(6,6)]
    41       -0.69703       -0.69703       -0.69703    6[1-(0),6-(6,6),6-(6,6)]
    42      -1.369661      -1.369661      -1.369661    6[6-(1,6),6-(1,6),6-(8,8)]
    43       8.785448       8.785448       8.785448    6[1-(0),6-(1,6),7-(6,29)]
    44       2.328681       2.328681       2.328681    6[1-(0),6-(6,6),7-(6,29)]
    45       3.354878       3.354878       3.354878    6[1-(0),6-(1,6),6-(1,7)]
    46       6.380576       6.380576       6.380576    6[6-(6,6),8-(29),8-(29)]
    47       1.869554       1.869554       1.869554    6[6-(1,6),6-(1,7),6-(6,6)]
    48       5.131664       5.131664       5.131664    6[6-(6,6),8-(29),8-(29)]
    49       3.220424       3.220424       3.220424    6[6-(1,6),6-(1,6),6-(6,6)]
    50        5.70471        5.70471        5.70471    6[1-(0),6-(6,6),6-(6,6)]
    51       5.382271       5.382271       5.382271    6[6-(1,6),6-(1,6),6-(8,8)]
    52       1.318767       1.318767       1.318767    6[1-(0),6-(1,6),6-(6,6)]
    53       3.572234       3.572234       3.572234    6[1-(0),6-(6,6),6-(6,6)]
    54       4.125313       4.125313       4.125313    6[1-(0),6-(6,6),6-(6,6)]
    55       4.797944       4.797944       4.797944    6[6-(1,6),6-(1,6),6-(8,8)]
    56       -0.61702       -0.61702       -0.61702    6[1-(0),6-(1,6),7-(6,29)]
    57       1.099602       1.099602       1.099602    6[1-(0),6-(6,6),7-(6,29)]
    58       0.073404       0.073404       0.073404    6[1-(0),6-(1,6),6-(1,7)]
    59       8.750648       8.750648       8.750648    6[6-(6,6),8-(29),8-(29)]
    60       4.239627       4.239627       4.239627    6[6-(1,6),6-(1,7),6-(6,6)]
    61       7.501737       7.501737       7.501737    6[6-(6,6),8-(29),8-(29)]
    62       5.590496       5.590496       5.590496    6[6-(1,6),6-(1,6),6-(6,6)]
    63       8.074782       8.074782       8.074782    6[1-(0),6-(6,6),6-(6,6)]
    64       7.752344       7.752344       7.752344    6[6-(1,6),6-(1,6),6-(8,8)]
    65        3.68884        3.68884        3.68884    6[1-(0),6-(1,6),6-(6,6)]
    66       5.942307       5.942307       5.942307    6[1-(0),6-(6,6),6-(6,6)]
    67       6.495385       6.495385       6.495385    6[1-(0),6-(6,6),6-(6,6)]
    68       7.168016       7.168016       7.168016    6[6-(1,6),6-(1,6),6-(8,8)]
    69      -2.987093      -2.987093      -2.987093    6[1-(0),6-(1,6),7-(6,29)]
    70       3.469674       3.469674       3.469674    6[1-(0),6-(6,6),7-(6,29)]
    71       2.443477       2.443477       2.443477    6[1-(0),6-(1,6),6-(1,7)]
    72      -0.582221      -0.582221      -0.582221    6[6-(6,6),8-(29),8-(29)]
    73       3.928801       3.928801       3.928801    6[6-(1,6),6-(1,7),6-(6,6)]
    74       0.666691       0.666691       0.666691    6[6-(6,6),8-(29),8-(29)]
    75       2.577931       2.577931       2.577931    6[6-(1,6),6-(1,6),6-(6,6)]
    76       0.093645       0.093645       0.093645    6[1-(0),6-(6,6),6-(6,6)]
    77       0.416084       0.416084       0.416084    6[6-(1,6),6-(1,6),6-(8,8)]
    78       4.479588       4.479588       4.479588    6[1-(0),6-(1,6),6-(6,6)]
    79       2.226121       2.226121       2.226121    6[1-(0),6-(6,6),6-(6,6)]
    80       1.673042       1.673042       1.673042    6[1-(0),6-(6,6),6-(6,6)]
    81       1.000411       1.000411       1.000411    6[6-(1,6),6-(1,6),6-(8,8)]
    82       6.415375       6.415375       6.415375    6[1-(0),6-(1,6),7-(6,29)]
    83       4.698753       4.698753       4.698753    6[1-(0),6-(6,6),7-(6,29)]
    84       5.724951       5.724951       5.724951    6[1-(0),6-(1,6),6-(1,7)]
    85       3.559648       3.559648       3.559648    7[6-(1,6),6-(1,6),29-(8,8,8,8)]
    86      -0.131366      -0.131366      -0.131366    7[6-(1,6),6-(1,6),29-(8,8,8,8)]
    87       2.238707       2.238707       2.238707    7[6-(1,6),6-(1,6),29-(8,8,8,8)]
    88       5.929721       5.929721       5.929721    7[6-(1,6),6-(1,6),29-(8,8,8,8)]
    89      -2.536741      -2.536741      -2.536741    8[6-(6,8),29-(7,8,8,8)]
    90      -4.148466      -4.148466      -4.148466    8[6-(6,8),29-(7,8,8,8)]
    91      -1.026105      -1.026105      -1.026105    8[6-(6,8),29-(7,8,8,8)]
    92      -2.640057      -2.640057      -2.640057    8[6-(6,8),29-(7,8,8,8)]
    93       5.965023       5.965023       5.965023    8[6-(6,8),29-(7,8,8,8)]
    94       7.576749       7.576749       7.576749    8[6-(6,8),29-(7,8,8,8)]
    95       4.454388       4.454388       4.454388    8[6-(6,8),29-(7,8,8,8)]
    96       6.068339       6.068339       6.068339    8[6-(6,8),29-(7,8,8,8)]
    97       8.335096       8.335096       8.335096    8[6-(6,8),29-(7,8,8,8)]
    98       9.946821       9.946821       9.946821    8[6-(6,8),29-(7,8,8,8)]
    99        6.82446        6.82446        6.82446    8[6-(6,8),29-(7,8,8,8)]
   100       8.438412       8.438412       8.438412    8[6-(6,8),29-(7,8,8,8)]
   101      -0.166668      -0.166668      -0.166668    8[6-(6,8),29-(7,8,8,8)]
   102      -1.778394      -1.778394      -1.778394    8[6-(6,8),29-(7,8,8,8)]
   103       1.343967       1.343967       1.343967    8[6-(6,8),29-(7,8,8,8)]
   104      -0.269984      -0.269984      -0.269984    8[6-(6,8),29-(7,8,8,8)]
