# Supplementary material for: A collection of forcefield precursors for metal–organic frameworks
Source: RSC Adv. 2019 Nov 13;9(63):36492–507. doi: 10.1039/c9ra07327b (PMC9075174; doi:10.1039/c9ra07327b)
Supplement: RA-009-C9RA07327B-s1058 [file RA-009-C9RA07327B-s1058.txt]

IFAGON_clean

21.624000    0.000000    0.000000
0.000000    21.624000    0.000000
-10.812114    -10.812114    19.192422

     1      10.226868      10.226868      10.226868    30[7-(6,6,6),8-(6),8-(6),8-(6),8-(6)]
     2       0.584943       0.584943       0.584943    30[7-(6,6,6),8-(6),8-(6),8-(6),8-(6)]
     3      11.269851      11.269851      11.269851    30[7-(6,6,6),8-(6),8-(6),8-(6),8-(6)]
     4      -0.457925      -0.457925      -0.457925    30[7-(6,6,6),8-(6),8-(6),8-(6),8-(6)]
     5      -0.585057      -0.585057      -0.585057    30[7-(6,6,6),8-(6),8-(6),8-(6),8-(6)]
     6      11.397018      11.397018      11.397018    30[7-(6,6,6),8-(6),8-(6),8-(6),8-(6)]
     7       0.457811       0.457811       0.457811    30[7-(6,6,6),8-(6),8-(6),8-(6),8-(6)]
     8      10.354035      10.354035      10.354035    30[7-(6,6,6),8-(6),8-(6),8-(6),8-(6)]
     9       0.585018       0.585018       0.585018    30[7-(6,6,6),8-(6),8-(6),8-(6),8-(6)]
    10      10.226943      10.226943      10.226943    30[7-(6,6,6),8-(6),8-(6),8-(6),8-(6)]
    11      -0.457965      -0.457965      -0.457965    30[7-(6,6,6),8-(6),8-(6),8-(6),8-(6)]
    12      11.269811      11.269811      11.269811    30[7-(6,6,6),8-(6),8-(6),8-(6),8-(6)]
    13      11.396943      11.396943      11.396943    30[7-(6,6,6),8-(6),8-(6),8-(6),8-(6)]
    14      -0.585132      -0.585132      -0.585132    30[7-(6,6,6),8-(6),8-(6),8-(6),8-(6)]
    15      10.354075      10.354075      10.354075    30[7-(6,6,6),8-(6),8-(6),8-(6),8-(6)]
    16       0.457851       0.457851       0.457851    30[7-(6,6,6),8-(6),8-(6),8-(6),8-(6)]
    17      10.463745      10.463745      10.463745    1[6-(1,6,7)]
    18       -9.80443       -9.80443       -9.80443    1[6-(1,6,7)]
    19       8.253774       8.253774       8.253774    1[6-(1,6,7)]
    20       8.309995       8.309995       8.309995    1[6-(1,6,7)]
    21       -9.87795       -9.87795       -9.87795    1[6-(1,6,7)]
    22      10.331841      10.331841      10.331841    1[6-(1,6,7)]
    23      14.308526      14.308526      14.308526    1[6-(6,6)]
    24      -7.419298      -7.419298      -7.419298    1[6-(1,1,6)]
    25      -7.624723      -7.624723      -7.624723    1[6-(1,1,6)]
    26      -6.229979      -6.229979      -6.229979    1[6-(1,1,6)]
    27      -4.534649      -4.534649      -4.534649    1[6-(6,6)]
    28      -4.463261      -4.463261      -4.463261    1[6-(1,1,6)]
    29      -4.227563      -4.227563      -4.227563    1[6-(1,1,6)]
    30      -5.639606      -5.639606      -5.639606    1[6-(1,1,6)]
    31       0.348037       0.348037       0.348037    1[6-(1,6,7)]
    32      -1.007787      -1.007787      -1.007787    1[6-(1,6,7)]
    33       2.558012       2.558012       2.558012    1[6-(1,6,7)]
    34       2.501788       2.501788       2.501788    1[6-(1,6,7)]
    35      -0.934263      -0.934263      -0.934263    1[6-(1,6,7)]
    36       0.479947       0.479947       0.479947    1[6-(1,6,7)]
    37      -3.496676      -3.496676      -3.496676    1[6-(6,6)]
    38      -3.392909      -3.392909      -3.392909    1[6-(1,1,6)]
    39      -3.187478      -3.187478      -3.187478    1[6-(1,1,6)]
    40       -4.58223       -4.58223       -4.58223    1[6-(1,1,6)]
    41      -6.277544      -6.277544      -6.277544    1[6-(6,6)]
    42      -6.348874      -6.348874      -6.348874    1[6-(1,1,6)]
    43      -6.584579      -6.584579      -6.584579    1[6-(1,1,6)]
    44      -5.172528      -5.172528      -5.172528    1[6-(1,1,6)]
    45      12.970023      12.970023      12.970023    1[6-(1,6,7)]
    46      12.118038      12.118038      12.118038    1[6-(1,6,7)]
    47      10.232427      10.232427      10.232427    1[6-(1,6,7)]
    48      11.808815      11.808815      11.808815    1[6-(1,6,7)]
    49       9.700477       9.700477       9.700477    1[6-(1,6,7)]
    50         8.9458         8.9458         8.9458    1[6-(1,6,7)]
    51      10.541682      10.541682      10.541682    1[6-(6,6)]
    52      10.807628      10.807628      10.807628    1[6-(1,1,6)]
    53      12.310499      12.310499      12.310499    1[6-(1,1,6)]
    54      11.869366      11.869366      11.869366    1[6-(1,1,6)]
    55      11.054149      11.054149      11.054149    1[6-(6,6)]
    56      10.716844      10.716844      10.716844    1[6-(1,1,6)]
    57       9.237759       9.237759       9.237759    1[6-(1,1,6)]
    58       9.635645       9.635645       9.635645    1[6-(1,1,6)]
    59      -2.158127      -2.158127      -2.158127    1[6-(1,6,7)]
    60      -1.306141      -1.306141      -1.306141    1[6-(1,6,7)]
    61       0.579473       0.579473       0.579473    1[6-(1,6,7)]
    62      -0.996918      -0.996918      -0.996918    1[6-(1,6,7)]
    63       1.111424       1.111424       1.111424    1[6-(1,6,7)]
    64       1.866102       1.866102       1.866102    1[6-(1,6,7)]
    65       0.270282       0.270282       0.270282    1[6-(6,6)]
    66       0.004278       0.004278       0.004278    1[6-(1,1,6)]
    67      -1.498587      -1.498587      -1.498587    1[6-(1,1,6)]
    68      -1.057461      -1.057461      -1.057461    1[6-(1,1,6)]
    69      -0.242228      -0.242228      -0.242228    1[6-(6,6)]
    70       0.095135       0.095135       0.095135    1[6-(1,1,6)]
    71       1.574214       1.574214       1.574214    1[6-(1,1,6)]
    72       1.176336       1.176336       1.176336    1[6-(1,1,6)]
    73      -0.348151      -0.348151      -0.348151    1[6-(1,6,7)]
    74       1.007673       1.007673       1.007673    1[6-(1,6,7)]
    75      19.065874      19.065874      19.065874    1[6-(1,6,7)]
    76      19.122098      19.122098      19.122098    1[6-(1,6,7)]
    77       0.934149       0.934149       0.934149    1[6-(1,6,7)]
    78      -0.480061      -0.480061      -0.480061    1[6-(1,6,7)]
    79       3.496562       3.496562       3.496562    1[6-(6,6)]
    80       3.392795       3.392795       3.392795    1[6-(1,1,6)]
    81       3.187364       3.187364       3.187364    1[6-(1,1,6)]
    82       4.582116       4.582116       4.582116    1[6-(1,1,6)]
    83        6.27743        6.27743        6.27743    1[6-(6,6)]
    84        6.34876        6.34876        6.34876    1[6-(1,1,6)]
    85       6.584465       6.584465       6.584465    1[6-(1,1,6)]
    86       5.172414       5.172414       5.172414    1[6-(1,1,6)]
    87      11.160141      11.160141      11.160141    1[6-(1,6,7)]
    88       9.804316       9.804316       9.804316    1[6-(1,6,7)]
    89      13.370112      13.370112      13.370112    1[6-(1,6,7)]
    90      13.313891      13.313891      13.313891    1[6-(1,6,7)]
    91       9.877836       9.877836       9.877836    1[6-(1,6,7)]
    92      11.292045      11.292045      11.292045    1[6-(1,6,7)]
    93        7.31536        7.31536        7.31536    1[6-(6,6)]
    94       7.419184       7.419184       7.419184    1[6-(1,1,6)]
    95       7.624609       7.624609       7.624609    1[6-(1,1,6)]
    96       6.229865       6.229865       6.229865    1[6-(1,1,6)]
    97       4.534535       4.534535       4.534535    1[6-(6,6)]
    98       4.463147       4.463147       4.463147    1[6-(1,1,6)]
    99       4.227449       4.227449       4.227449    1[6-(1,1,6)]
   100       5.639492       5.639492       5.639492    1[6-(1,1,6)]
   101       2.158013       2.158013       2.158013    1[6-(1,6,7)]
   102       1.306027       1.306027       1.306027    1[6-(1,6,7)]
   103      -0.579587      -0.579587      -0.579587    1[6-(1,6,7)]
   104       0.996804       0.996804       0.996804    1[6-(1,6,7)]
   105      -1.111538      -1.111538      -1.111538    1[6-(1,6,7)]
   106      -1.866216      -1.866216      -1.866216    1[6-(1,6,7)]
   107      -0.270396      -0.270396      -0.270396    1[6-(6,6)]
   108      -0.004392      -0.004392      -0.004392    1[6-(1,1,6)]
   109       1.498473       1.498473       1.498473    1[6-(1,1,6)]
   110       1.057347       1.057347       1.057347    1[6-(1,1,6)]
   111       0.242114       0.242114       0.242114    1[6-(6,6)]
   112      -0.095249      -0.095249      -0.095249    1[6-(1,1,6)]
   113      -1.574328      -1.574328      -1.574328    1[6-(1,1,6)]
   114       -1.17645       -1.17645       -1.17645    1[6-(1,1,6)]
   115       8.653863       8.653863       8.653863    1[6-(1,6,7)]
   116       9.505848       9.505848       9.505848    1[6-(1,6,7)]
   117      11.391459      11.391459      11.391459    1[6-(1,6,7)]
   118       9.815071       9.815071       9.815071    1[6-(1,6,7)]
   119      11.923409      11.923409      11.923409    1[6-(1,6,7)]
   120      12.678086      12.678086      12.678086    1[6-(1,6,7)]
   121      11.082204      11.082204      11.082204    1[6-(6,6)]
   122      10.816258      10.816258      10.816258    1[6-(1,1,6)]
   123       9.313387       9.313387       9.313387    1[6-(1,1,6)]
   124        9.75452        9.75452        9.75452    1[6-(1,1,6)]
   125      10.569737      10.569737      10.569737    1[6-(6,6)]
   126      10.907042      10.907042      10.907042    1[6-(1,1,6)]
   127      -9.237873      -9.237873      -9.237873    1[6-(1,1,6)]
   128      -9.635759      -9.635759      -9.635759    1[6-(1,1,6)]
   129       0.348141       0.348141       0.348141    1[6-(1,6,7)]
   130      20.616316      20.616316      20.616316    1[6-(1,6,7)]
   131       2.558112       2.558112       2.558112    1[6-(1,6,7)]
   132       2.501891       2.501891       2.501891    1[6-(1,6,7)]
   133      20.689836      20.689836      20.689836    1[6-(1,6,7)]
   134       0.480045       0.480045       0.480045    1[6-(1,6,7)]
   135       -3.49664       -3.49664       -3.49664    1[6-(6,6)]
   136      18.231184      18.231184      18.231184    1[6-(1,1,6)]
   137      18.436609      18.436609      18.436609    1[6-(1,1,6)]
   138      17.041865      17.041865      17.041865    1[6-(1,1,6)]
   139      15.346535      15.346535      15.346535    1[6-(6,6)]
   140      15.275147      15.275147      15.275147    1[6-(1,1,6)]
   141      15.039449      15.039449      15.039449    1[6-(1,1,6)]
   142      16.451492      16.451492      16.451492    1[6-(1,1,6)]
   143      10.463849      10.463849      10.463849    1[6-(1,6,7)]
   144      11.819673      11.819673      11.819673    1[6-(1,6,7)]
   145       8.253874       8.253874       8.253874    1[6-(1,6,7)]
   146       8.310098       8.310098       8.310098    1[6-(1,6,7)]
   147      11.746149      11.746149      11.746149    1[6-(1,6,7)]
   148      10.331939      10.331939      10.331939    1[6-(1,6,7)]
   149      14.308562      14.308562      14.308562    1[6-(6,6)]
   150      14.204795      14.204795      14.204795    1[6-(1,1,6)]
   151      13.999364      13.999364      13.999364    1[6-(1,1,6)]
   152      15.394116      15.394116      15.394116    1[6-(1,1,6)]
   153       17.08943       17.08943       17.08943    1[6-(6,6)]
   154       -4.46324       -4.46324       -4.46324    1[6-(1,1,6)]
   155      17.396465      17.396465      17.396465    1[6-(1,1,6)]
   156      15.984414      15.984414      15.984414    1[6-(1,1,6)]
   157      -2.158137      -2.158137      -2.158137    1[6-(1,6,7)]
   158      -1.306152      -1.306152      -1.306152    1[6-(1,6,7)]
   159       0.579459       0.579459       0.579459    1[6-(1,6,7)]
   160      -0.996929      -0.996929      -0.996929    1[6-(1,6,7)]
   161       1.111409       1.111409       1.111409    1[6-(1,6,7)]
   162       1.866086       1.866086       1.866086    1[6-(1,6,7)]
   163       0.270204       0.270204       0.270204    1[6-(6,6)]
   164       0.004258       0.004258       0.004258    1[6-(1,1,6)]
   165      -1.498613      -1.498613      -1.498613    1[6-(1,1,6)]
   166       -1.05748       -1.05748       -1.05748    1[6-(1,1,6)]
   167      -0.242263      -0.242263      -0.242263    1[6-(6,6)]
   168       0.095042       0.095042       0.095042    1[6-(1,1,6)]
   169       1.574127       1.574127       1.574127    1[6-(1,1,6)]
   170       1.176241       1.176241       1.176241    1[6-(1,1,6)]
   171      12.970013      12.970013      12.970013    1[6-(1,6,7)]
   172      12.118027      12.118027      12.118027    1[6-(1,6,7)]
   173      10.232413      10.232413      10.232413    1[6-(1,6,7)]
   174      11.808804      11.808804      11.808804    1[6-(1,6,7)]
   175       9.700462       9.700462       9.700462    1[6-(1,6,7)]
   176       8.945784       8.945784       8.945784    1[6-(1,6,7)]
   177      10.541604      10.541604      10.541604    1[6-(6,6)]
   178      10.807608      10.807608      10.807608    1[6-(1,1,6)]
   179      12.310473      12.310473      12.310473    1[6-(1,1,6)]
   180      11.869347      11.869347      11.869347    1[6-(1,1,6)]
   181      11.054114      11.054114      11.054114    1[6-(6,6)]
   182      10.716751      10.716751      10.716751    1[6-(1,1,6)]
   183       9.237672       9.237672       9.237672    1[6-(1,1,6)]
   184        9.63555        9.63555        9.63555    1[6-(1,1,6)]
   185      11.160037      11.160037      11.160037    1[6-(1,6,7)]
   186       9.804213       9.804213       9.804213    1[6-(1,6,7)]
   187      -8.253988      -8.253988      -8.253988    1[6-(1,6,7)]
   188      -8.310212      -8.310212      -8.310212    1[6-(1,6,7)]
   189       9.877737       9.877737       9.877737    1[6-(1,6,7)]
   190      11.291947      11.291947      11.291947    1[6-(1,6,7)]
   191       7.315324       7.315324       7.315324    1[6-(6,6)]
   192       7.419091       7.419091       7.419091    1[6-(1,1,6)]
   193       7.624522       7.624522       7.624522    1[6-(1,1,6)]
   194        6.22977        6.22977        6.22977    1[6-(1,1,6)]
   195       4.534456       4.534456       4.534456    1[6-(6,6)]
   196       4.463126       4.463126       4.463126    1[6-(1,1,6)]
   197       4.227421       4.227421       4.227421    1[6-(1,1,6)]
   198       5.639472       5.639472       5.639472    1[6-(1,1,6)]
   199      -0.348255      -0.348255      -0.348255    1[6-(1,6,7)]
   200        1.00757        1.00757        1.00757    1[6-(1,6,7)]
   201      -2.558226      -2.558226      -2.558226    1[6-(1,6,7)]
   202      -2.502005      -2.502005      -2.502005    1[6-(1,6,7)]
   203        0.93405        0.93405        0.93405    1[6-(1,6,7)]
   204      -0.480159      -0.480159      -0.480159    1[6-(1,6,7)]
   205       3.496526       3.496526       3.496526    1[6-(6,6)]
   206       3.392702       3.392702       3.392702    1[6-(1,1,6)]
   207       3.187277       3.187277       3.187277    1[6-(1,1,6)]
   208       4.582021       4.582021       4.582021    1[6-(1,1,6)]
   209       6.277351       6.277351       6.277351    1[6-(6,6)]
   210       6.348739       6.348739       6.348739    1[6-(1,1,6)]
   211       6.584437       6.584437       6.584437    1[6-(1,1,6)]
   212       5.172394       5.172394       5.172394    1[6-(1,1,6)]
   213       8.653873       8.653873       8.653873    1[6-(1,6,7)]
   214       9.505859       9.505859       9.505859    1[6-(1,6,7)]
   215      11.391473      11.391473      11.391473    1[6-(1,6,7)]
   216       9.815082       9.815082       9.815082    1[6-(1,6,7)]
   217      11.923424      11.923424      11.923424    1[6-(1,6,7)]
   218      12.678102      12.678102      12.678102    1[6-(1,6,7)]
   219      11.082282      11.082282      11.082282    1[6-(6,6)]
   220      10.816278      10.816278      10.816278    1[6-(1,1,6)]
   221       9.313413       9.313413       9.313413    1[6-(1,1,6)]
   222       9.754539       9.754539       9.754539    1[6-(1,1,6)]
   223      10.569772      10.569772      10.569772    1[6-(6,6)]
   224      10.907135      10.907135      10.907135    1[6-(1,1,6)]
   225      12.386214      12.386214      12.386214    1[6-(1,1,6)]
   226      11.988336      11.988336      11.988336    1[6-(1,1,6)]
   227       2.158023       2.158023       2.158023    1[6-(1,6,7)]
   228       1.306038       1.306038       1.306038    1[6-(1,6,7)]
   229      -0.579573      -0.579573      -0.579573    1[6-(1,6,7)]
   230       0.996815       0.996815       0.996815    1[6-(1,6,7)]
   231      -1.111523      -1.111523      -1.111523    1[6-(1,6,7)]
   232        -1.8662        -1.8662        -1.8662    1[6-(1,6,7)]
   233      -0.270318      -0.270318      -0.270318    1[6-(6,6)]
   234      -0.004372      -0.004372      -0.004372    1[6-(1,1,6)]
   235       1.498499       1.498499       1.498499    1[6-(1,1,6)]
   236       1.057366       1.057366       1.057366    1[6-(1,1,6)]
   237       0.242149       0.242149       0.242149    1[6-(6,6)]
   238      -0.095156      -0.095156      -0.095156    1[6-(1,1,6)]
   239      20.049759      20.049759      20.049759    1[6-(1,1,6)]
   240      20.447645      20.447645      20.447645    1[6-(1,1,6)]
   241       10.87568       10.87568       10.87568    6[1-(0),1-(0),6-(1,1,7),7-(6,6,30)]
   242       8.760205       8.760205       8.760205    6[1-(0),1-(0),6-(1,1,7),7-(6,6,30)]
   243      10.825298      10.825298      10.825298    6[1-(0),1-(0),6-(1,1,7),7-(6,6,30)]
   244       12.83765       12.83765       12.83765    6[6-(6,6),8-(30),8-(30)]
   245      -7.292564      -7.292564      -7.292564    6[6-(1,6),6-(6,6),6-(8,8)]
   246      -6.738118      -6.738118      -6.738118    6[1-(0),6-(6,6),6-(6,6)]
   247      -6.466534      -6.466534      -6.466534    6[6-(1,1,1),6-(1,6),6-(6,6)]
   248      -6.980761      -6.980761      -6.980761    6[1-(0),1-(0),1-(0),6-(6,6)]
   249       -3.05534       -3.05534       -3.05534    6[6-(6,6),8-(30),8-(30)]
   250      -4.551504      -4.551504      -4.551504    6[6-(1,6),6-(6,6),6-(8,8)]
   251      -5.112222      -5.112222      -5.112222    6[1-(0),6-(6,6),6-(6,6)]
   252      -5.376669      -5.376669      -5.376669    6[6-(1,1,1),6-(1,6),6-(6,6)]
   253      -4.882337      -4.882337      -4.882337    6[1-(0),1-(0),1-(0),6-(6,6)]
   254      -0.063901      -0.063901      -0.063901    6[1-(0),1-(0),6-(1,1,7),7-(6,6,30)]
   255       2.051576       2.051576       2.051576    6[1-(0),1-(0),6-(1,1,7),7-(6,6,30)]
   256      -0.013515      -0.013515      -0.013515    6[1-(0),1-(0),6-(1,1,7),7-(6,6,30)]
   257      -2.025823      -2.025823      -2.025823    6[6-(6,6),8-(30),8-(30)]
   258      -3.519609      -3.519609      -3.519609    6[6-(1,6),6-(6,6),6-(8,8)]
   259      -4.074041      -4.074041      -4.074041    6[1-(0),6-(6,6),6-(6,6)]
   260      -4.345652      -4.345652      -4.345652    6[6-(1,1,1),6-(1,6),6-(6,6)]
   261      -3.831442      -3.831442      -3.831442    6[1-(0),1-(0),1-(0),6-(6,6)]
   262       -7.75683       -7.75683       -7.75683    6[6-(6,6),8-(30),8-(30)]
   263      -6.260665      -6.260665      -6.260665    6[6-(1,6),6-(6,6),6-(8,8)]
   264      -5.699962      -5.699962      -5.699962    6[1-(0),6-(6,6),6-(6,6)]
   265      -5.435487      -5.435487      -5.435487    6[6-(1,1,1),6-(1,6),6-(6,6)]
   266      -5.929803      -5.929803      -5.929803    6[1-(0),1-(0),1-(0),6-(6,6)]
   267      12.103764      12.103764      12.103764    6[1-(0),1-(0),6-(1,1,7),7-(6,6,30)]
   268      10.946233      10.946233      10.946233    6[1-(0),1-(0),6-(1,1,7),7-(6,6,30)]
   269       9.701556       9.701556       9.701556    6[1-(0),1-(0),6-(1,1,7),7-(6,6,30)]
   270      11.233855      11.233855      11.233855    6[6-(6,6),8-(30),8-(30)]
   271      11.032968      11.032968      11.032968    6[6-(1,6),6-(6,6),6-(8,8)]
   272      10.643527      10.643527      10.643527    6[1-(0),6-(6,6),6-(6,6)]
   273      11.182815      11.182815      11.182815    6[6-(1,1,1),6-(1,6),6-(6,6)]
   274      11.576797      11.576797      11.576797    6[1-(0),1-(0),1-(0),6-(6,6)]
   275      10.367815      10.367815      10.367815    6[6-(6,6),8-(30),8-(30)]
   276      10.560701      10.560701      10.560701    6[6-(1,6),6-(6,6),6-(8,8)]
   277      10.947331      10.947331      10.947331    6[1-(0),6-(6,6),6-(6,6)]
   278      10.394636      10.394636      10.394636    6[6-(1,1,1),6-(1,6),6-(6,6)]
   279       9.957407       9.957407       9.957407    6[1-(0),1-(0),1-(0),6-(6,6)]
   280      -1.291871      -1.291871      -1.291871    6[1-(0),1-(0),6-(1,1,7),7-(6,6,30)]
   281      -0.134338      -0.134338      -0.134338    6[1-(0),1-(0),6-(1,1,7),7-(6,6,30)]
   282       1.110341       1.110341       1.110341    6[1-(0),1-(0),6-(1,1,7),7-(6,6,30)]
   283      -0.421914      -0.421914      -0.421914    6[6-(6,6),8-(30),8-(30)]
   284      -0.221027      -0.221027      -0.221027    6[6-(1,6),6-(6,6),6-(8,8)]
   285       0.168429       0.168429       0.168429    6[1-(0),6-(6,6),6-(6,6)]
   286      -0.370888      -0.370888      -0.370888    6[6-(1,1,1),6-(1,6),6-(6,6)]
   287      -0.764885      -0.764885      -0.764885    6[1-(0),1-(0),1-(0),6-(6,6)]
   288       0.444129       0.444129       0.444129    6[6-(6,6),8-(30),8-(30)]
   289       0.251243       0.251243       0.251243    6[6-(1,6),6-(6,6),6-(8,8)]
   290      -0.135401      -0.135401      -0.135401    6[1-(0),6-(6,6),6-(6,6)]
   291       0.417322       0.417322       0.417322    6[6-(1,1,1),6-(1,6),6-(6,6)]
   292       0.854567       0.854567       0.854567    6[1-(0),1-(0),1-(0),6-(6,6)]
   293       0.063787       0.063787       0.063787    6[1-(0),1-(0),6-(1,1,7),7-(6,6,30)]
   294       19.57231       19.57231       19.57231    6[1-(0),1-(0),6-(1,1,7),7-(6,6,30)]
   295       0.013401       0.013401       0.013401    6[1-(0),1-(0),6-(1,1,7),7-(6,6,30)]
   296       2.025709       2.025709       2.025709    6[6-(6,6),8-(30),8-(30)]
   297       3.519495       3.519495       3.519495    6[6-(1,6),6-(6,6),6-(8,8)]
   298       4.073927       4.073927       4.073927    6[1-(0),6-(6,6),6-(6,6)]
   299       4.345538       4.345538       4.345538    6[6-(1,1,1),6-(1,6),6-(6,6)]
   300       3.831328       3.831328       3.831328    6[1-(0),1-(0),1-(0),6-(6,6)]
   301       7.756716       7.756716       7.756716    6[6-(6,6),8-(30),8-(30)]
   302       6.260551       6.260551       6.260551    6[6-(1,6),6-(6,6),6-(8,8)]
   303       5.699848       5.699848       5.699848    6[1-(0),6-(6,6),6-(6,6)]
   304       5.435373       5.435373       5.435373    6[6-(1,1,1),6-(1,6),6-(6,6)]
   305       5.929689       5.929689       5.929689    6[1-(0),1-(0),1-(0),6-(6,6)]
   306      10.748206      10.748206      10.748206    6[1-(0),1-(0),6-(1,1,7),7-(6,6,30)]
   307      12.863681      12.863681      12.863681    6[1-(0),1-(0),6-(1,1,7),7-(6,6,30)]
   308      10.798588      10.798588      10.798588    6[1-(0),1-(0),6-(1,1,7),7-(6,6,30)]
   309       8.786236       8.786236       8.786236    6[6-(6,6),8-(30),8-(30)]
   310        7.29245        7.29245        7.29245    6[6-(1,6),6-(6,6),6-(8,8)]
   311       6.738004       6.738004       6.738004    6[1-(0),6-(6,6),6-(6,6)]
   312        6.46642        6.46642        6.46642    6[6-(1,1,1),6-(1,6),6-(6,6)]
   313       6.980647       6.980647       6.980647    6[1-(0),1-(0),1-(0),6-(6,6)]
   314       3.055226       3.055226       3.055226    6[6-(6,6),8-(30),8-(30)]
   315        4.55139        4.55139        4.55139    6[6-(1,6),6-(6,6),6-(8,8)]
   316       5.112108       5.112108       5.112108    6[1-(0),6-(6,6),6-(6,6)]
   317       5.376555       5.376555       5.376555    6[6-(1,1,1),6-(1,6),6-(6,6)]
   318       4.882223       4.882223       4.882223    6[1-(0),1-(0),1-(0),6-(6,6)]
   319       1.291757       1.291757       1.291757    6[1-(0),1-(0),6-(1,1,7),7-(6,6,30)]
   320       0.134224       0.134224       0.134224    6[1-(0),1-(0),6-(1,1,7),7-(6,6,30)]
   321      -1.110455      -1.110455      -1.110455    6[1-(0),1-(0),6-(1,1,7),7-(6,6,30)]
   322         0.4218         0.4218         0.4218    6[6-(6,6),8-(30),8-(30)]
   323       0.220913       0.220913       0.220913    6[6-(1,6),6-(6,6),6-(8,8)]
   324      -0.168543      -0.168543      -0.168543    6[1-(0),6-(6,6),6-(6,6)]
   325       0.370774       0.370774       0.370774    6[6-(1,1,1),6-(1,6),6-(6,6)]
   326       0.764771       0.764771       0.764771    6[1-(0),1-(0),1-(0),6-(6,6)]
   327      -0.444243      -0.444243      -0.444243    6[6-(6,6),8-(30),8-(30)]
   328      -0.251357      -0.251357      -0.251357    6[6-(1,6),6-(6,6),6-(8,8)]
   329       0.135287       0.135287       0.135287    6[1-(0),6-(6,6),6-(6,6)]
   330      -0.417436      -0.417436      -0.417436    6[6-(1,1,1),6-(1,6),6-(6,6)]
   331      -0.854681      -0.854681      -0.854681    6[1-(0),1-(0),1-(0),6-(6,6)]
   332       9.520122       9.520122       9.520122    6[1-(0),1-(0),6-(1,1,7),7-(6,6,30)]
   333      10.677653      10.677653      10.677653    6[1-(0),1-(0),6-(1,1,7),7-(6,6,30)]
   334       11.92233       11.92233       11.92233    6[1-(0),1-(0),6-(1,1,7),7-(6,6,30)]
   335      10.390031      10.390031      10.390031    6[6-(6,6),8-(30),8-(30)]
   336      10.590918      10.590918      10.590918    6[6-(1,6),6-(6,6),6-(8,8)]
   337      10.980359      10.980359      10.980359    6[1-(0),6-(6,6),6-(6,6)]
   338      10.441071      10.441071      10.441071    6[6-(1,1,1),6-(1,6),6-(6,6)]
   339      10.047089      10.047089      10.047089    6[1-(0),1-(0),1-(0),6-(6,6)]
   340      11.256071      11.256071      11.256071    6[6-(6,6),8-(30),8-(30)]
   341      11.063185      11.063185      11.063185    6[6-(1,6),6-(6,6),6-(8,8)]
   342      10.676555      10.676555      10.676555    6[1-(0),6-(6,6),6-(6,6)]
   343       11.22925       11.22925       11.22925    6[6-(1,1,1),6-(1,6),6-(6,6)]
   344      11.666479      11.666479      11.666479    6[1-(0),1-(0),1-(0),6-(6,6)]
   345      -0.063794      -0.063794      -0.063794    6[1-(0),1-(0),6-(1,1,7),7-(6,6,30)]
   346       2.051681       2.051681       2.051681    6[1-(0),1-(0),6-(1,1,7),7-(6,6,30)]
   347      -0.013412      -0.013412      -0.013412    6[1-(0),1-(0),6-(1,1,7),7-(6,6,30)]
   348      -2.025764      -2.025764      -2.025764    6[6-(6,6),8-(30),8-(30)]
   349       18.10445       18.10445       18.10445    6[6-(1,6),6-(6,6),6-(8,8)]
   350      17.550004      17.550004      17.550004    6[1-(0),6-(6,6),6-(6,6)]
   351       17.27842       17.27842       17.27842    6[6-(1,1,1),6-(1,6),6-(6,6)]
   352      17.792647      17.792647      17.792647    6[1-(0),1-(0),1-(0),6-(6,6)]
   353      13.867226      13.867226      13.867226    6[6-(6,6),8-(30),8-(30)]
   354       15.36339       15.36339       15.36339    6[6-(1,6),6-(6,6),6-(8,8)]
   355      15.924108      15.924108      15.924108    6[1-(0),6-(6,6),6-(6,6)]
   356      16.188555      16.188555      16.188555    6[6-(1,1,1),6-(1,6),6-(6,6)]
   357      15.694223      15.694223      15.694223    6[1-(0),1-(0),1-(0),6-(6,6)]
   358      10.875787      10.875787      10.875787    6[1-(0),1-(0),6-(1,1,7),7-(6,6,30)]
   359        8.76031        8.76031        8.76031    6[1-(0),1-(0),6-(1,1,7),7-(6,6,30)]
   360      10.825401      10.825401      10.825401    6[1-(0),1-(0),6-(1,1,7),7-(6,6,30)]
   361      12.837709      12.837709      12.837709    6[6-(6,6),8-(30),8-(30)]
   362      14.331495      14.331495      14.331495    6[6-(1,6),6-(6,6),6-(8,8)]
   363      14.885927      14.885927      14.885927    6[1-(0),6-(6,6),6-(6,6)]
   364      15.157538      15.157538      15.157538    6[6-(1,1,1),6-(1,6),6-(6,6)]
   365      14.643328      14.643328      14.643328    6[1-(0),1-(0),1-(0),6-(6,6)]
   366      18.568716      18.568716      18.568716    6[6-(6,6),8-(30),8-(30)]
   367      17.072551      17.072551      17.072551    6[6-(1,6),6-(6,6),6-(8,8)]
   368      16.511848      16.511848      16.511848    6[1-(0),6-(6,6),6-(6,6)]
   369      16.247373      16.247373      16.247373    6[6-(1,1,1),6-(1,6),6-(6,6)]
   370      16.741689      16.741689      16.741689    6[1-(0),1-(0),1-(0),6-(6,6)]
   371      -1.291878      -1.291878      -1.291878    6[1-(0),1-(0),6-(1,1,7),7-(6,6,30)]
   372      -0.134347      -0.134347      -0.134347    6[1-(0),1-(0),6-(1,1,7),7-(6,6,30)]
   373        1.11033        1.11033        1.11033    6[1-(0),1-(0),6-(1,1,7),7-(6,6,30)]
   374      -0.421969      -0.421969      -0.421969    6[6-(6,6),8-(30),8-(30)]
   375      -0.221082      -0.221082      -0.221082    6[6-(1,6),6-(6,6),6-(8,8)]
   376       0.168359       0.168359       0.168359    6[1-(0),6-(6,6),6-(6,6)]
   377      -0.370929      -0.370929      -0.370929    6[6-(1,1,1),6-(1,6),6-(6,6)]
   378      -0.764911      -0.764911      -0.764911    6[1-(0),1-(0),1-(0),6-(6,6)]
   379       0.444071       0.444071       0.444071    6[6-(6,6),8-(30),8-(30)]
   380       0.251185       0.251185       0.251185    6[6-(1,6),6-(6,6),6-(8,8)]
   381      -0.135445      -0.135445      -0.135445    6[1-(0),6-(6,6),6-(6,6)]
   382        0.41725        0.41725        0.41725    6[6-(1,1,1),6-(1,6),6-(6,6)]
   383       0.854479       0.854479       0.854479    6[1-(0),1-(0),1-(0),6-(6,6)]
   384      12.103757      12.103757      12.103757    6[1-(0),1-(0),6-(1,1,7),7-(6,6,30)]
   385      10.946224      10.946224      10.946224    6[1-(0),1-(0),6-(1,1,7),7-(6,6,30)]
   386       9.701545       9.701545       9.701545    6[1-(0),1-(0),6-(1,1,7),7-(6,6,30)]
   387        11.2338        11.2338        11.2338    6[6-(6,6),8-(30),8-(30)]
   388      11.032913      11.032913      11.032913    6[6-(1,6),6-(6,6),6-(8,8)]
   389      10.643457      10.643457      10.643457    6[1-(0),6-(6,6),6-(6,6)]
   390      11.182774      11.182774      11.182774    6[6-(1,1,1),6-(1,6),6-(6,6)]
   391      11.576771      11.576771      11.576771    6[1-(0),1-(0),1-(0),6-(6,6)]
   392      10.367757      10.367757      10.367757    6[6-(6,6),8-(30),8-(30)]
   393      10.560643      10.560643      10.560643    6[6-(1,6),6-(6,6),6-(8,8)]
   394      10.947287      10.947287      10.947287    6[1-(0),6-(6,6),6-(6,6)]
   395      10.394564      10.394564      10.394564    6[6-(1,1,1),6-(1,6),6-(6,6)]
   396       9.957319       9.957319       9.957319    6[1-(0),1-(0),1-(0),6-(6,6)]
   397      10.748099      10.748099      10.748099    6[1-(0),1-(0),6-(1,1,7),7-(6,6,30)]
   398      -8.760424      -8.760424      -8.760424    6[1-(0),1-(0),6-(1,1,7),7-(6,6,30)]
   399      10.798485      10.798485      10.798485    6[1-(0),1-(0),6-(1,1,7),7-(6,6,30)]
   400       8.786177       8.786177       8.786177    6[6-(6,6),8-(30),8-(30)]
   401       7.292391       7.292391       7.292391    6[6-(1,6),6-(6,6),6-(8,8)]
   402       6.737959       6.737959       6.737959    6[1-(0),6-(6,6),6-(6,6)]
   403       6.466348       6.466348       6.466348    6[6-(1,1,1),6-(1,6),6-(6,6)]
   404       6.980558       6.980558       6.980558    6[1-(0),1-(0),1-(0),6-(6,6)]
   405        3.05517        3.05517        3.05517    6[6-(6,6),8-(30),8-(30)]
   406       4.551335       4.551335       4.551335    6[6-(1,6),6-(6,6),6-(8,8)]
   407       5.112038       5.112038       5.112038    6[1-(0),6-(6,6),6-(6,6)]
   408       5.376513       5.376513       5.376513    6[6-(1,1,1),6-(1,6),6-(6,6)]
   409       4.882197       4.882197       4.882197    6[1-(0),1-(0),1-(0),6-(6,6)]
   410        0.06368        0.06368        0.06368    6[1-(0),1-(0),6-(1,1,7),7-(6,6,30)]
   411      -2.051795      -2.051795      -2.051795    6[1-(0),1-(0),6-(1,1,7),7-(6,6,30)]
   412       0.013298       0.013298       0.013298    6[1-(0),1-(0),6-(1,1,7),7-(6,6,30)]
   413        2.02565        2.02565        2.02565    6[6-(6,6),8-(30),8-(30)]
   414       3.519436       3.519436       3.519436    6[6-(1,6),6-(6,6),6-(8,8)]
   415       4.073882       4.073882       4.073882    6[1-(0),6-(6,6),6-(6,6)]
   416       4.345466       4.345466       4.345466    6[6-(1,1,1),6-(1,6),6-(6,6)]
   417       3.831239       3.831239       3.831239    6[1-(0),1-(0),1-(0),6-(6,6)]
   418        7.75666        7.75666        7.75666    6[6-(6,6),8-(30),8-(30)]
   419       6.260496       6.260496       6.260496    6[6-(1,6),6-(6,6),6-(8,8)]
   420       5.699778       5.699778       5.699778    6[1-(0),6-(6,6),6-(6,6)]
   421       5.435331       5.435331       5.435331    6[6-(1,1,1),6-(1,6),6-(6,6)]
   422       5.929663       5.929663       5.929663    6[1-(0),1-(0),1-(0),6-(6,6)]
   423       9.520129       9.520129       9.520129    6[1-(0),1-(0),6-(1,1,7),7-(6,6,30)]
   424      10.677662      10.677662      10.677662    6[1-(0),1-(0),6-(1,1,7),7-(6,6,30)]
   425      11.922341      11.922341      11.922341    6[1-(0),1-(0),6-(1,1,7),7-(6,6,30)]
   426      10.390086      10.390086      10.390086    6[6-(6,6),8-(30),8-(30)]
   427      10.590973      10.590973      10.590973    6[6-(1,6),6-(6,6),6-(8,8)]
   428      10.980429      10.980429      10.980429    6[1-(0),6-(6,6),6-(6,6)]
   429      10.441112      10.441112      10.441112    6[6-(1,1,1),6-(1,6),6-(6,6)]
   430      10.047115      10.047115      10.047115    6[1-(0),1-(0),1-(0),6-(6,6)]
   431      11.256129      11.256129      11.256129    6[6-(6,6),8-(30),8-(30)]
   432      11.063243      11.063243      11.063243    6[6-(1,6),6-(6,6),6-(8,8)]
   433      10.676599      10.676599      10.676599    6[1-(0),6-(6,6),6-(6,6)]
   434      11.229322      11.229322      11.229322    6[6-(1,1,1),6-(1,6),6-(6,6)]
   435      11.666567      11.666567      11.666567    6[1-(0),1-(0),1-(0),6-(6,6)]
   436       1.291764       1.291764       1.291764    6[1-(0),1-(0),6-(1,1,7),7-(6,6,30)]
   437       0.134233       0.134233       0.134233    6[1-(0),1-(0),6-(1,1,7),7-(6,6,30)]
   438      -1.110444      -1.110444      -1.110444    6[1-(0),1-(0),6-(1,1,7),7-(6,6,30)]
   439       0.421855       0.421855       0.421855    6[6-(6,6),8-(30),8-(30)]
   440       0.220968       0.220968       0.220968    6[6-(1,6),6-(6,6),6-(8,8)]
   441      -0.168473      -0.168473      -0.168473    6[1-(0),6-(6,6),6-(6,6)]
   442       0.370815       0.370815       0.370815    6[6-(1,1,1),6-(1,6),6-(6,6)]
   443       0.764797       0.764797       0.764797    6[1-(0),1-(0),1-(0),6-(6,6)]
   444      -0.444185      -0.444185      -0.444185    6[6-(6,6),8-(30),8-(30)]
   445      -0.251299      -0.251299      -0.251299    6[6-(1,6),6-(6,6),6-(8,8)]
   446       0.135331       0.135331       0.135331    6[1-(0),6-(6,6),6-(6,6)]
   447      -0.417364      -0.417364      -0.417364    6[6-(1,1,1),6-(1,6),6-(6,6)]
   448      -0.854593      -0.854593      -0.854593    6[1-(0),1-(0),1-(0),6-(6,6)]
   449      10.147604      10.147604      10.147604    7[6-(1,1,6),6-(1,1,6),6-(1,1,6),30-(8,8,8,8)]
   450       0.664183       0.664183       0.664183    7[6-(1,1,6),6-(1,1,6),6-(1,1,6),30-(8,8,8,8)]
   451      10.991646      10.991646      10.991646    7[6-(1,1,6),6-(1,1,6),6-(1,1,6),30-(8,8,8,8)]
   452      -0.179745      -0.179745      -0.179745    7[6-(1,1,6),6-(1,1,6),6-(1,1,6),30-(8,8,8,8)]
   453      -0.664297      -0.664297      -0.664297    7[6-(1,1,6),6-(1,1,6),6-(1,1,6),30-(8,8,8,8)]
   454      11.476282      11.476282      11.476282    7[6-(1,1,6),6-(1,1,6),6-(1,1,6),30-(8,8,8,8)]
   455       0.179631       0.179631       0.179631    7[6-(1,1,6),6-(1,1,6),6-(1,1,6),30-(8,8,8,8)]
   456       10.63224       10.63224       10.63224    7[6-(1,1,6),6-(1,1,6),6-(1,1,6),30-(8,8,8,8)]
   457       0.664282       0.664282       0.664282    7[6-(1,1,6),6-(1,1,6),6-(1,1,6),30-(8,8,8,8)]
   458      10.147703      10.147703      10.147703    7[6-(1,1,6),6-(1,1,6),6-(1,1,6),30-(8,8,8,8)]
   459       -0.17976       -0.17976       -0.17976    7[6-(1,1,6),6-(1,1,6),6-(1,1,6),30-(8,8,8,8)]
   460      10.991631      10.991631      10.991631    7[6-(1,1,6),6-(1,1,6),6-(1,1,6),30-(8,8,8,8)]
   461      11.476183      11.476183      11.476183    7[6-(1,1,6),6-(1,1,6),6-(1,1,6),30-(8,8,8,8)]
   462      -0.664396      -0.664396      -0.664396    7[6-(1,1,6),6-(1,1,6),6-(1,1,6),30-(8,8,8,8)]
   463      10.632255      10.632255      10.632255    7[6-(1,1,6),6-(1,1,6),6-(1,1,6),30-(8,8,8,8)]
   464       0.179646       0.179646       0.179646    7[6-(1,1,6),6-(1,1,6),6-(1,1,6),30-(8,8,8,8)]
   465      12.231739      12.231739      12.231739    8[6-(6,8),30-(7,8,8,8)]
   466      -2.449212      -2.449212      -2.449212    8[6-(6,8),30-(7,8,8,8)]
   467      12.303976      12.303976      12.303976    8[6-(6,8),30-(7,8,8,8)]
   468      -2.517125      -2.517125      -2.517125    8[6-(6,8),30-(7,8,8,8)]
   469      -1.419925      -1.419925      -1.419925    8[6-(6,8),30-(7,8,8,8)]
   470      13.261056      13.261056      13.261056    8[6-(6,8),30-(7,8,8,8)]
   471      -1.492136      -1.492136      -1.492136    8[6-(6,8),30-(7,8,8,8)]
   472      -8.295058      -8.295058      -8.295058    8[6-(6,8),30-(7,8,8,8)]
   473      10.923544      10.923544      10.923544    8[6-(6,8),30-(7,8,8,8)]
   474       10.58817       10.58817       10.58817    8[6-(6,8),30-(7,8,8,8)]
   475      11.678234      11.678234      11.678234    8[6-(6,8),30-(7,8,8,8)]
   476      10.023771      10.023771      10.023771    8[6-(6,8),30-(7,8,8,8)]
   477      -0.111616      -0.111616      -0.111616    8[6-(6,8),30-(7,8,8,8)]
   478       0.223787       0.223787       0.223787    8[6-(6,8),30-(7,8,8,8)]
   479      -0.866281      -0.866281      -0.866281    8[6-(6,8),30-(7,8,8,8)]
   480       0.788161       0.788161       0.788161    8[6-(6,8),30-(7,8,8,8)]
   481       1.419811       1.419811       1.419811    8[6-(6,8),30-(7,8,8,8)]
   482        8.36283        8.36283        8.36283    8[6-(6,8),30-(7,8,8,8)]
   483       1.492022       1.492022       1.492022    8[6-(6,8),30-(7,8,8,8)]
   484       8.294944       8.294944       8.294944    8[6-(6,8),30-(7,8,8,8)]
   485       9.392147       9.392147       9.392147    8[6-(6,8),30-(7,8,8,8)]
   486       2.449098       2.449098       2.449098    8[6-(6,8),30-(7,8,8,8)]
   487        9.31991        9.31991        9.31991    8[6-(6,8),30-(7,8,8,8)]
   488       2.517011       2.517011       2.517011    8[6-(6,8),30-(7,8,8,8)]
   489       0.111502       0.111502       0.111502    8[6-(6,8),30-(7,8,8,8)]
   490      -0.223901      -0.223901      -0.223901    8[6-(6,8),30-(7,8,8,8)]
   491       0.866167       0.866167       0.866167    8[6-(6,8),30-(7,8,8,8)]
   492      -0.788275      -0.788275      -0.788275    8[6-(6,8),30-(7,8,8,8)]
   493      10.700342      10.700342      10.700342    8[6-(6,8),30-(7,8,8,8)]
   494      11.035716      11.035716      11.035716    8[6-(6,8),30-(7,8,8,8)]
   495       9.945652       9.945652       9.945652    8[6-(6,8),30-(7,8,8,8)]
   496      11.600115      11.600115      11.600115    8[6-(6,8),30-(7,8,8,8)]
   497      -1.419853      -1.419853      -1.419853    8[6-(6,8),30-(7,8,8,8)]
   498      13.261098      13.261098      13.261098    8[6-(6,8),30-(7,8,8,8)]
   499       -1.49209       -1.49209       -1.49209    8[6-(6,8),30-(7,8,8,8)]
   500      13.329011      13.329011      13.329011    8[6-(6,8),30-(7,8,8,8)]
   501      12.231811      12.231811      12.231811    8[6-(6,8),30-(7,8,8,8)]
   502       -2.44917       -2.44917       -2.44917    8[6-(6,8),30-(7,8,8,8)]
   503      12.304022      12.304022      12.304022    8[6-(6,8),30-(7,8,8,8)]
   504      19.106944      19.106944      19.106944    8[6-(6,8),30-(7,8,8,8)]
   505      -0.111658      -0.111658      -0.111658    8[6-(6,8),30-(7,8,8,8)]
   506       0.223716       0.223716       0.223716    8[6-(6,8),30-(7,8,8,8)]
   507      -0.866348      -0.866348      -0.866348    8[6-(6,8),30-(7,8,8,8)]
   508       0.788115       0.788115       0.788115    8[6-(6,8),30-(7,8,8,8)]
   509      10.923502      10.923502      10.923502    8[6-(6,8),30-(7,8,8,8)]
   510      10.588099      10.588099      10.588099    8[6-(6,8),30-(7,8,8,8)]
   511      11.678167      11.678167      11.678167    8[6-(6,8),30-(7,8,8,8)]
   512      10.023725      10.023725      10.023725    8[6-(6,8),30-(7,8,8,8)]
   513       9.392075       9.392075       9.392075    8[6-(6,8),30-(7,8,8,8)]
   514       2.449056       2.449056       2.449056    8[6-(6,8),30-(7,8,8,8)]
   515       9.319864       9.319864       9.319864    8[6-(6,8),30-(7,8,8,8)]
   516       2.516942       2.516942       2.516942    8[6-(6,8),30-(7,8,8,8)]
   517       1.419739       1.419739       1.419739    8[6-(6,8),30-(7,8,8,8)]
   518       8.362788       8.362788       8.362788    8[6-(6,8),30-(7,8,8,8)]
   519       1.491976       1.491976       1.491976    8[6-(6,8),30-(7,8,8,8)]
   520       8.294875       8.294875       8.294875    8[6-(6,8),30-(7,8,8,8)]
   521      10.700384      10.700384      10.700384    8[6-(6,8),30-(7,8,8,8)]
   522      11.035787      11.035787      11.035787    8[6-(6,8),30-(7,8,8,8)]
   523       9.945719       9.945719       9.945719    8[6-(6,8),30-(7,8,8,8)]
   524      11.600161      11.600161      11.600161    8[6-(6,8),30-(7,8,8,8)]
   525       0.111544       0.111544       0.111544    8[6-(6,8),30-(7,8,8,8)]
   526       -0.22383       -0.22383       -0.22383    8[6-(6,8),30-(7,8,8,8)]
   527       0.866234       0.866234       0.866234    8[6-(6,8),30-(7,8,8,8)]
   528      -0.788229      -0.788229      -0.788229    8[6-(6,8),30-(7,8,8,8)]
