# Supplementary material for: A collection of forcefield precursors for metal–organic frameworks
Source: RSC Adv. 2019 Nov 13;9(63):36492–507. doi: 10.1039/c9ra07327b (PMC9075174; doi:10.1039/c9ra07327b)
Supplement: RA-009-C9RA07327B-s1059 [file RA-009-C9RA07327B-s1059.txt]

IFASOZ_clean

13.495000    0.000000    0.000000
6.747519    17.779045    0.000000
6.747517    1.765868    25.012130

     1      11.863466      11.863466      11.863466    12[8-(6),8-(6),8-(6,12),8-(6,12),8-(6,12)]
     2      18.231499      18.231499      18.231499    12[8-(6),8-(6),8-(6),8-(6,12),8-(6,12),8-(6,12)]
     3      18.505042      18.505042      18.505042    12[8-(6),8-(6),8-(6,12),8-(6,12),8-(6,12)]
     4      12.176951      12.176951      12.176951    12[8-(6),8-(6),8-(6),8-(6,12),8-(6,12),8-(6,12)]
     5       5.115961       5.115961       5.115961    12[8-(6),8-(6),8-(6,12),8-(6,12),8-(6,12)]
     6      11.484005      11.484005      11.484005    12[8-(6),8-(6),8-(6),8-(6,12),8-(6,12),8-(6,12)]
     7      11.757549      11.757549      11.757549    12[8-(6),8-(6),8-(6,12),8-(6,12),8-(6,12)]
     8       5.429454       5.429454       5.429454    12[8-(6),8-(6),8-(6),8-(6,12),8-(6,12),8-(6,12)]
     9       15.12657       15.12657       15.12657    12[8-(6),8-(6),8-(6,12),8-(6,12),8-(6,12)]
    10       8.758537       8.758537       8.758537    12[8-(6),8-(6),8-(6),8-(6,12),8-(6,12),8-(6,12)]
    11       8.484994       8.484994       8.484994    12[8-(6),8-(6),8-(6,12),8-(6,12),8-(6,12)]
    12      14.813085      14.813085      14.813085    12[8-(6),8-(6),8-(6),8-(6,12),8-(6,12),8-(6,12)]
    13      21.874075      21.874075      21.874075    12[8-(6),8-(6),8-(6,12),8-(6,12),8-(6,12)]
    14      15.506031      15.506031      15.506031    12[8-(6),8-(6),8-(6),8-(6,12),8-(6,12),8-(6,12)]
    15      15.232487      15.232487      15.232487    12[8-(6),8-(6),8-(6,12),8-(6,12),8-(6,12)]
    16      21.560582      21.560582      21.560582    12[8-(6),8-(6),8-(6),8-(6,12),8-(6,12),8-(6,12)]
    17      12.957909      12.957909      12.957909    1[6-(1,6,6)]
    18      11.419479      11.419479      11.419479    1[6-(1,6,6)]
    19      19.102196      19.102196      19.102196    1[6-(1,6,6)]
    20       17.55567       17.55567       17.55567    1[6-(1,6,6)]
    21      19.215556      19.215556      19.215556    1[6-(1,6,6)]
    22      17.732456      17.732456      17.732456    1[6-(1,6,6)]
    23      16.793201      16.793201      16.793201    1[6-(1,6,6)]
    24      18.226369      18.226369      18.226369    1[6-(1,6,6)]
    25       9.258926       9.258926       9.258926    1[6-(1,6,6)]
    26       9.208994       9.208994       9.208994    1[6-(1,6,6)]
    27       7.144259       7.144259       7.144259    1[6-(1,6,6)]
    28        7.01066        7.01066        7.01066    1[6-(1,6,6)]
    29        7.08758        7.08758        7.08758    1[6-(1,6,6)]
    30       6.813633       6.813633       6.813633    1[6-(1,6,6)]
    31       4.793431       4.793431       4.793431    1[6-(1,6,6)]
    32       5.070077       5.070077       5.070077    1[6-(1,6,6)]
    33      18.552944      18.552944      18.552944    1[6-(1,6,6)]
    34       17.32355       17.32355       17.32355    1[6-(1,6,6)]
    35      20.083277      20.083277      20.083277    1[6-(1,6,6)]
    36      18.971289      18.971289      18.971289    1[6-(1,6,6)]
    37      17.895735      17.895735      17.895735    1[6-(1,6,6)]
    38      18.887618      18.887618      18.887618    1[6-(1,6,6)]
    39       6.323773       6.323773       6.323773    1[6-(1,6,6)]
    40       7.179355       7.179355       7.179355    1[6-(1,6,6)]
    41       21.22091       21.22091       21.22091    1[6-(1,6,6)]
    42      21.210116      21.210116      21.210116    1[6-(1,6,6)]
    43       9.843276       9.843276       9.843276    1[6-(1,6,6)]
    44        9.91345        9.91345        9.91345    1[6-(1,6,6)]
    45      10.022762      10.022762      10.022762    1[6-(1,6,6)]
    46       9.715076       9.715076       9.715076    1[6-(1,6,6)]
    47      12.133379      12.133379      12.133379    1[6-(1,6,6)]
    48      11.822994      11.822994      11.822994    1[6-(1,6,6)]
    49       6.210407       6.210407       6.210407    1[6-(1,6,6)]
    50      11.419496      11.419496      11.419496    1[6-(1,6,6)]
    51       5.607184       5.607184       5.607184    1[6-(1,6,6)]
    52      17.555656      17.555656      17.555656    1[6-(1,6,6)]
    53      12.468059      12.468059      12.468059    1[6-(1,6,6)]
    54      10.984958      10.984958      10.984958    1[6-(1,6,6)]
    55       16.79319       16.79319       16.79319    1[6-(1,6,6)]
    56       18.22636       18.22636       18.22636    1[6-(1,6,6)]
    57      16.006431      16.006431      16.006431    1[6-(1,6,6)]
    58        15.9565        15.9565        15.9565    1[6-(1,6,6)]
    59      13.891765      13.891765      13.891765    1[6-(1,6,6)]
    60      13.758163      13.758163      13.758163    1[6-(1,6,6)]
    61      13.835086      13.835086      13.835086    1[6-(1,6,6)]
    62      13.561136      13.561136      13.561136    1[6-(1,6,6)]
    63      11.540935      11.540935      11.540935    1[6-(1,6,6)]
    64      11.817584      11.817584      11.817584    1[6-(1,6,6)]
    65      18.552943      18.552943      18.552943    1[6-(1,6,6)]
    66      17.323548      17.323548      17.323548    1[6-(1,6,6)]
    67      20.083276      20.083276      20.083276    1[6-(1,6,6)]
    68      18.971288      18.971288      18.971288    1[6-(1,6,6)]
    69      17.895739      17.895739      17.895739    1[6-(1,6,6)]
    70      18.887621      18.887621      18.887621    1[6-(1,6,6)]
    71      13.071259      13.071259      13.071259    1[6-(1,6,6)]
    72      13.926843      13.926843      13.926843    1[6-(1,6,6)]
    73      14.473419      14.473419      14.473419    1[6-(1,6,6)]
    74      14.462621      14.462621      14.462621    1[6-(1,6,6)]
    75      16.590784      16.590784      16.590784    1[6-(1,6,6)]
    76      16.660958      16.660958      16.660958    1[6-(1,6,6)]
    77      16.770265      16.770265      16.770265    1[6-(1,6,6)]
    78      16.462579      16.462579      16.462579    1[6-(1,6,6)]
    79      18.880884      18.880884      18.880884    1[6-(1,6,6)]
    80      18.570499      18.570499      18.570499    1[6-(1,6,6)]
    81      14.032127      14.032127      14.032127    1[6-(1,6,6)]
    82      15.570557      15.570557      15.570557    1[6-(1,6,6)]
    83        7.88784        7.88784        7.88784    1[6-(1,6,6)]
    84       9.434366       9.434366       9.434366    1[6-(1,6,6)]
    85        7.77448        7.77448        7.77448    1[6-(1,6,6)]
    86        9.25758        9.25758        9.25758    1[6-(1,6,6)]
    87      10.196835      10.196835      10.196835    1[6-(1,6,6)]
    88       8.763667       8.763667       8.763667    1[6-(1,6,6)]
    89       17.73111       17.73111       17.73111    1[6-(1,6,6)]
    90      17.781042      17.781042      17.781042    1[6-(1,6,6)]
    91      19.845777      19.845777      19.845777    1[6-(1,6,6)]
    92      19.979376      19.979376      19.979376    1[6-(1,6,6)]
    93      19.902456      19.902456      19.902456    1[6-(1,6,6)]
    94      20.176403      20.176403      20.176403    1[6-(1,6,6)]
    95      22.196605      22.196605      22.196605    1[6-(1,6,6)]
    96      21.919959      21.919959      21.919959    1[6-(1,6,6)]
    97       8.437092       8.437092       8.437092    1[6-(1,6,6)]
    98       9.666486       9.666486       9.666486    1[6-(1,6,6)]
    99       6.906759       6.906759       6.906759    1[6-(1,6,6)]
   100       8.018747       8.018747       8.018747    1[6-(1,6,6)]
   101       9.094301       9.094301       9.094301    1[6-(1,6,6)]
   102       8.102418       8.102418       8.102418    1[6-(1,6,6)]
   103      20.666263      20.666263      20.666263    1[6-(1,6,6)]
   104      19.810681      19.810681      19.810681    1[6-(1,6,6)]
   105       5.769126       5.769126       5.769126    1[6-(1,6,6)]
   106        5.77992        5.77992        5.77992    1[6-(1,6,6)]
   107       17.14676       17.14676       17.14676    1[6-(1,6,6)]
   108      17.076586      17.076586      17.076586    1[6-(1,6,6)]
   109      16.967274      16.967274      16.967274    1[6-(1,6,6)]
   110        3.77996        3.77996        3.77996    1[6-(1,6,6)]
   111      14.856657      14.856657      14.856657    1[6-(1,6,6)]
   112      15.167042      15.167042      15.167042    1[6-(1,6,6)]
   113       14.03211       14.03211       14.03211    1[6-(1,6,6)]
   114       15.57054       15.57054       15.57054    1[6-(1,6,6)]
   115      21.382852      21.382852      21.382852    1[6-(1,6,6)]
   116        9.43438        9.43438        9.43438    1[6-(1,6,6)]
   117      14.521977      14.521977      14.521977    1[6-(1,6,6)]
   118      16.005078      16.005078      16.005078    1[6-(1,6,6)]
   119      10.196846      10.196846      10.196846    1[6-(1,6,6)]
   120       8.763676       8.763676       8.763676    1[6-(1,6,6)]
   121      10.983605      10.983605      10.983605    1[6-(1,6,6)]
   122      11.033536      11.033536      11.033536    1[6-(1,6,6)]
   123      13.098271      13.098271      13.098271    1[6-(1,6,6)]
   124      13.231873      13.231873      13.231873    1[6-(1,6,6)]
   125       13.15495       13.15495       13.15495    1[6-(1,6,6)]
   126        13.4289        13.4289        13.4289    1[6-(1,6,6)]
   127      15.449101      15.449101      15.449101    1[6-(1,6,6)]
   128      15.172452      15.172452      15.172452    1[6-(1,6,6)]
   129       8.437093       8.437093       8.437093    1[6-(1,6,6)]
   130       9.666488       9.666488       9.666488    1[6-(1,6,6)]
   131        6.90676        6.90676        6.90676    1[6-(1,6,6)]
   132       8.018748       8.018748       8.018748    1[6-(1,6,6)]
   133       9.094297       9.094297       9.094297    1[6-(1,6,6)]
   134       8.102415       8.102415       8.102415    1[6-(1,6,6)]
   135      13.918777      13.918777      13.918777    1[6-(1,6,6)]
   136      13.063193      13.063193      13.063193    1[6-(1,6,6)]
   137      12.516617      12.516617      12.516617    1[6-(1,6,6)]
   138      12.527415      12.527415      12.527415    1[6-(1,6,6)]
   139      10.399252      10.399252      10.399252    1[6-(1,6,6)]
   140      10.329078      10.329078      10.329078    1[6-(1,6,6)]
   141      10.219771      10.219771      10.219771    1[6-(1,6,6)]
   142      10.527457      10.527457      10.527457    1[6-(1,6,6)]
   143       8.109152       8.109152       8.109152    1[6-(1,6,6)]
   144       8.419537       8.419537       8.419537    1[6-(1,6,6)]
   145      12.111772      12.111772      12.111772    6[6-(1,1,6),8-(12),8-(12)]
   146      12.065889      12.065889      12.065889    6[1-(0),1-(0),6-(1,1,6),6-(8,8)]
   147      18.426098      18.426098      18.426098    6[1-(0),1-(0),6-(1,1,6),6-(1,1,6)]
   148      18.318138      18.318138      18.318138    6[1-(0),1-(0),6-(1,1,6),6-(1,1,6)]
   149      17.751346      17.751346      17.751346    6[1-(0),1-(0),6-(1,1,6),6-(8,8)]
   150      17.894393      17.894393      17.894393    6[6-(1,1,6),8-(12),8-(12,12)]
   151       9.435713       9.435713       9.435713    6[6-(1,1,6),8-(12),8-(12,12)]
   152       8.882416       8.882416       8.882416    6[1-(0),1-(0),6-(1,1,6),6-(8,8)]
   153       7.365578       7.365578       7.365578    6[1-(0),1-(0),6-(1,1,6),6-(1,1,6)]
   154       6.674634       6.674634       6.674634    6[1-(0),1-(0),6-(1,1,6),6-(1,1,6)]
   155        5.19963        5.19963        5.19963    6[1-(0),1-(0),6-(1,1,6),6-(8,8)]
   156       4.449308       4.449308       4.449308    6[6-(1,1,6),8-(12),8-(12,12)]
   157      18.374813      18.374813      18.374813    6[6-(1,1,6),8-(12),8-(12)]
   158      18.270899      18.270899      18.270899    6[1-(0),1-(0),6-(1,1,6),6-(8,8)]
   159      19.126481      19.126481      19.126481    6[1-(0),1-(0),6-(1,1,6),6-(1,1,6)]
   160      18.822842      18.822842      18.822842    6[1-(0),1-(0),6-(1,1,6),6-(1,1,6)]
   161        6.27654        6.27654        6.27654    6[1-(0),1-(0),6-(1,1,6),6-(8,8)]
   162       5.895979       5.895979       5.895979    6[6-(1,1,6),8-(12),8-(12,12)]
   163      20.975303      20.975303      20.975303    6[6-(1,1,6),8-(12),8-(12,12)]
   164      21.552888      21.552888      21.552888    6[1-(0),1-(0),6-(1,1,6),6-(8,8)]
   165       9.559881       9.559881       9.559881    6[1-(0),1-(0),6-(1,1,6),6-(1,1,6)]
   166      10.168508      10.168508      10.168508    6[1-(0),1-(0),6-(1,1,6),6-(1,1,6)]
   167      11.688045      11.688045      11.688045    6[1-(0),1-(0),6-(1,1,6),6-(8,8)]
   168      12.358748      12.358748      12.358748    6[6-(1,1,6),8-(12),8-(12,12)]
   169       5.364271       5.364271       5.364271    6[6-(1,1,6),8-(12),8-(12)]
   170       5.318388       5.318388       5.318388    6[1-(0),1-(0),6-(1,1,6),6-(8,8)]
   171       4.931083       4.931083       4.931083    6[1-(0),1-(0),6-(1,1,6),6-(1,1,6)]
   172       4.823123       4.823123       4.823123    6[1-(0),1-(0),6-(1,1,6),6-(1,1,6)]
   173      17.751335      17.751335      17.751335    6[1-(0),1-(0),6-(1,1,6),6-(8,8)]
   174      17.894382      17.894382      17.894382    6[6-(1,1,6),8-(12),8-(12,12)]
   175      16.183213      16.183213      16.183213    6[6-(1,1,6),8-(12),8-(12,12)]
   176       15.62992       15.62992       15.62992    6[1-(0),1-(0),6-(1,1,6),6-(8,8)]
   177      14.113082      14.113082      14.113082    6[1-(0),1-(0),6-(1,1,6),6-(1,1,6)]
   178      13.422138      13.422138      13.422138    6[1-(0),1-(0),6-(1,1,6),6-(1,1,6)]
   179      11.947135      11.947135      11.947135    6[1-(0),1-(0),6-(1,1,6),6-(8,8)]
   180      11.196813      11.196813      11.196813    6[6-(1,1,6),8-(12),8-(12,12)]
   181      25.122325      25.122325      25.122325    6[6-(1,1,6),8-(12),8-(12)]
   182      18.270897      18.270897      18.270897    6[1-(0),1-(0),6-(1,1,6),6-(8,8)]
   183      19.126481      19.126481      19.126481    6[1-(0),1-(0),6-(1,1,6),6-(1,1,6)]
   184      18.822845      18.822845      18.822845    6[1-(0),1-(0),6-(1,1,6),6-(1,1,6)]
   185      13.024027      13.024027      13.024027    6[1-(0),1-(0),6-(1,1,6),6-(8,8)]
   186       12.64347       12.64347       12.64347    6[6-(1,1,6),8-(12),8-(12,12)]
   187      14.227808      14.227808      14.227808    6[6-(1,1,6),8-(12),8-(12,12)]
   188      14.805395      14.805395      14.805395    6[1-(0),1-(0),6-(1,1,6),6-(8,8)]
   189      16.307389      16.307389      16.307389    6[1-(0),1-(0),6-(1,1,6),6-(1,1,6)]
   190      16.916011      16.916011      16.916011    6[1-(0),1-(0),6-(1,1,6),6-(1,1,6)]
   191      18.435548      18.435548      18.435548    6[1-(0),1-(0),6-(1,1,6),6-(8,8)]
   192      19.106248      19.106248      19.106248    6[6-(1,1,6),8-(12),8-(12,12)]
   193      14.878264      14.878264      14.878264    6[6-(1,1,6),8-(12),8-(12)]
   194      14.924147      14.924147      14.924147    6[1-(0),1-(0),6-(1,1,6),6-(8,8)]
   195       8.563938       8.563938       8.563938    6[1-(0),1-(0),6-(1,1,6),6-(1,1,6)]
   196       8.671898       8.671898       8.671898    6[1-(0),1-(0),6-(1,1,6),6-(1,1,6)]
   197        9.23869        9.23869        9.23869    6[1-(0),1-(0),6-(1,1,6),6-(8,8)]
   198       9.095643       9.095643       9.095643    6[6-(1,1,6),8-(12),8-(12,12)]
   199      17.554323      17.554323      17.554323    6[6-(1,1,6),8-(12),8-(12,12)]
   200       18.10762       18.10762       18.10762    6[1-(0),1-(0),6-(1,1,6),6-(8,8)]
   201      19.624458      19.624458      19.624458    6[1-(0),1-(0),6-(1,1,6),6-(1,1,6)]
   202      20.315402      20.315402      20.315402    6[1-(0),1-(0),6-(1,1,6),6-(1,1,6)]
   203      21.790406      21.790406      21.790406    6[1-(0),1-(0),6-(1,1,6),6-(8,8)]
   204      22.540728      22.540728      22.540728    6[6-(1,1,6),8-(12),8-(12,12)]
   205       8.615223       8.615223       8.615223    6[6-(1,1,6),8-(12),8-(12)]
   206       8.719137       8.719137       8.719137    6[1-(0),1-(0),6-(1,1,6),6-(8,8)]
   207       7.863555       7.863555       7.863555    6[1-(0),1-(0),6-(1,1,6),6-(1,1,6)]
   208       8.167194       8.167194       8.167194    6[1-(0),1-(0),6-(1,1,6),6-(1,1,6)]
   209      20.713496      20.713496      20.713496    6[1-(0),1-(0),6-(1,1,6),6-(8,8)]
   210      21.094057      21.094057      21.094057    6[6-(1,1,6),8-(12),8-(12,12)]
   211       6.014733       6.014733       6.014733    6[6-(1,1,6),8-(12),8-(12,12)]
   212       5.437148       5.437148       5.437148    6[1-(0),1-(0),6-(1,1,6),6-(8,8)]
   213      17.430155      17.430155      17.430155    6[1-(0),1-(0),6-(1,1,6),6-(1,1,6)]
   214      16.821528      16.821528      16.821528    6[1-(0),1-(0),6-(1,1,6),6-(1,1,6)]
   215      15.301991      15.301991      15.301991    6[1-(0),1-(0),6-(1,1,6),6-(8,8)]
   216      14.631288      14.631288      14.631288    6[6-(1,1,6),8-(12),8-(12,12)]
   217      21.625765      21.625765      21.625765    6[6-(1,1,6),8-(12),8-(12)]
   218      21.671648      21.671648      21.671648    6[1-(0),1-(0),6-(1,1,6),6-(8,8)]
   219      22.058953      22.058953      22.058953    6[1-(0),1-(0),6-(1,1,6),6-(1,1,6)]
   220      22.166913      22.166913      22.166913    6[1-(0),1-(0),6-(1,1,6),6-(1,1,6)]
   221       9.238701       9.238701       9.238701    6[1-(0),1-(0),6-(1,1,6),6-(8,8)]
   222       9.095654       9.095654       9.095654    6[6-(1,1,6),8-(12),8-(12,12)]
   223      10.806823      10.806823      10.806823    6[6-(1,1,6),8-(12),8-(12,12)]
   224      11.360116      11.360116      11.360116    6[1-(0),1-(0),6-(1,1,6),6-(8,8)]
   225      12.876954      12.876954      12.876954    6[1-(0),1-(0),6-(1,1,6),6-(1,1,6)]
   226      13.567898      13.567898      13.567898    6[1-(0),1-(0),6-(1,1,6),6-(1,1,6)]
   227      15.042901      15.042901      15.042901    6[1-(0),1-(0),6-(1,1,6),6-(8,8)]
   228      15.793223      15.793223      15.793223    6[6-(1,1,6),8-(12),8-(12,12)]
   229       1.867711       1.867711       1.867711    6[6-(1,1,6),8-(12),8-(12)]
   230       8.719139       8.719139       8.719139    6[1-(0),1-(0),6-(1,1,6),6-(8,8)]
   231       7.863555       7.863555       7.863555    6[1-(0),1-(0),6-(1,1,6),6-(1,1,6)]
   232       8.167191       8.167191       8.167191    6[1-(0),1-(0),6-(1,1,6),6-(1,1,6)]
   233      13.966009      13.966009      13.966009    6[1-(0),1-(0),6-(1,1,6),6-(8,8)]
   234      14.346566      14.346566      14.346566    6[6-(1,1,6),8-(12),8-(12,12)]
   235      12.762228      12.762228      12.762228    6[6-(1,1,6),8-(12),8-(12,12)]
   236      12.184641      12.184641      12.184641    6[1-(0),1-(0),6-(1,1,6),6-(8,8)]
   237      10.682647      10.682647      10.682647    6[1-(0),1-(0),6-(1,1,6),6-(1,1,6)]
   238      10.074025      10.074025      10.074025    6[1-(0),1-(0),6-(1,1,6),6-(1,1,6)]
   239       8.554488       8.554488       8.554488    6[1-(0),1-(0),6-(1,1,6),6-(8,8)]
   240       7.883788       7.883788       7.883788    6[6-(1,1,6),8-(12),8-(12,12)]
   241      12.059143      12.059143      12.059143    8[6-(6,8),12-(8,8,8,8)]
   242      12.181944      12.181944      12.181944    8[6-(6,8),12-(8,8,8,8,8)]
   243       16.87822       16.87822       16.87822    8[6-(6,8),12-(8,8,8,8),12-(8,8,8,8,8)]
   244      19.041468      19.041468      19.041468    8[6-(6,8),12-(8,8,8,8,8)]
   245      10.682651      10.682651      10.682651    8[6-(6,8),12-(8,8,8,8),12-(8,8,8,8,8)]
   246         8.6638         8.6638         8.6638    8[6-(6,8),12-(8,8,8,8,8)]
   247       5.079524       5.079524       5.079524    8[6-(6,8),12-(8,8,8,8)]
   248       3.188875       3.188875       3.188875    8[6-(6,8),12-(8,8,8,8),12-(8,8,8,8,8)]
   249      18.227718      18.227718      18.227718    8[6-(6,8),12-(8,8,8,8,8)]
   250       18.54485       18.54485       18.54485    8[6-(6,8),12-(8,8,8,8)]
   251        6.83658        6.83658        6.83658    8[6-(6,8),12-(8,8,8,8),12-(8,8,8,8,8)]
   252      18.231758      18.231758      18.231758    8[6-(6,8),12-(8,8,8,8,8)]
   253      19.718918      19.718918      19.718918    8[6-(6,8),12-(8,8,8,8),12-(8,8,8,8,8)]
   254      21.764761      21.764761      21.764761    8[6-(6,8),12-(8,8,8,8,8)]
   255      11.663756      11.663756      11.663756    8[6-(6,8),12-(8,8,8,8)]
   256      13.609734      13.609734      13.609734    8[6-(6,8),12-(8,8,8,8),12-(8,8,8,8,8)]
   257       5.311639       5.311639       5.311639    8[6-(6,8),12-(8,8,8,8)]
   258       5.434447       5.434447       5.434447    8[6-(6,8),12-(8,8,8,8,8)]
   259      23.625727      23.625727      23.625727    8[6-(6,8),12-(8,8,8,8),12-(8,8,8,8,8)]
   260      12.293976      12.293976      12.293976    8[6-(6,8),12-(8,8,8,8,8)]
   261       3.935151       3.935151       3.935151    8[6-(6,8),12-(8,8,8,8),12-(8,8,8,8,8)]
   262      15.411298      15.411298      15.411298    8[6-(6,8),12-(8,8,8,8,8)]
   263       11.82703       11.82703       11.82703    8[6-(6,8),12-(8,8,8,8)]
   264        9.93638        9.93638        9.93638    8[6-(6,8),12-(8,8,8,8),12-(8,8,8,8,8)]
   265       18.22771       18.22771       18.22771    8[6-(6,8),12-(8,8,8,8,8)]
   266      25.292362      25.292362      25.292362    8[6-(6,8),12-(8,8,8,8)]
   267      13.584072      13.584072      13.584072    8[6-(6,8),12-(8,8,8,8),12-(8,8,8,8,8)]
   268       11.48425       11.48425       11.48425    8[6-(6,8),12-(8,8,8,8,8)]
   269      12.971424      12.971424      12.971424    8[6-(6,8),12-(8,8,8,8),12-(8,8,8,8,8)]
   270      15.017265      15.017265      15.017265    8[6-(6,8),12-(8,8,8,8,8)]
   271      18.411255      18.411255      18.411255    8[6-(6,8),12-(8,8,8,8)]
   272      20.357235      20.357235      20.357235    8[6-(6,8),12-(8,8,8,8),12-(8,8,8,8,8)]
   273      14.930893      14.930893      14.930893    8[6-(6,8),12-(8,8,8,8)]
   274      14.808092      14.808092      14.808092    8[6-(6,8),12-(8,8,8,8,8)]
   275      10.111816      10.111816      10.111816    8[6-(6,8),12-(8,8,8,8),12-(8,8,8,8,8)]
   276       7.948568       7.948568       7.948568    8[6-(6,8),12-(8,8,8,8,8)]
   277      16.307385      16.307385      16.307385    8[6-(6,8),12-(8,8,8,8),12-(8,8,8,8,8)]
   278      18.326236      18.326236      18.326236    8[6-(6,8),12-(8,8,8,8,8)]
   279      21.910512      21.910512      21.910512    8[6-(6,8),12-(8,8,8,8)]
   280      23.801161      23.801161      23.801161    8[6-(6,8),12-(8,8,8,8),12-(8,8,8,8,8)]
   281       8.762318       8.762318       8.762318    8[6-(6,8),12-(8,8,8,8,8)]
   282       8.445186       8.445186       8.445186    8[6-(6,8),12-(8,8,8,8)]
   283      20.153456      20.153456      20.153456    8[6-(6,8),12-(8,8,8,8),12-(8,8,8,8,8)]
   284       8.758278       8.758278       8.758278    8[6-(6,8),12-(8,8,8,8,8)]
   285       7.271118       7.271118       7.271118    8[6-(6,8),12-(8,8,8,8),12-(8,8,8,8,8)]
   286       5.225275       5.225275       5.225275    8[6-(6,8),12-(8,8,8,8,8)]
   287       15.32628       15.32628       15.32628    8[6-(6,8),12-(8,8,8,8)]
   288      13.380302      13.380302      13.380302    8[6-(6,8),12-(8,8,8,8),12-(8,8,8,8,8)]
   289      21.678397      21.678397      21.678397    8[6-(6,8),12-(8,8,8,8)]
   290      21.555589      21.555589      21.555589    8[6-(6,8),12-(8,8,8,8,8)]
   291       3.364309       3.364309       3.364309    8[6-(6,8),12-(8,8,8,8),12-(8,8,8,8,8)]
   292       14.69606       14.69606       14.69606    8[6-(6,8),12-(8,8,8,8,8)]
   293      23.054885      23.054885      23.054885    8[6-(6,8),12-(8,8,8,8),12-(8,8,8,8,8)]
   294      11.578738      11.578738      11.578738    8[6-(6,8),12-(8,8,8,8,8)]
   295      15.163006      15.163006      15.163006    8[6-(6,8),12-(8,8,8,8)]
   296      17.053656      17.053656      17.053656    8[6-(6,8),12-(8,8,8,8),12-(8,8,8,8,8)]
   297       2.014807       2.014807       2.014807    8[6-(6,8),12-(8,8,8,8,8)]
   298       1.697674       1.697674       1.697674    8[6-(6,8),12-(8,8,8,8)]
   299      13.405964      13.405964      13.405964    8[6-(6,8),12-(8,8,8,8),12-(8,8,8,8,8)]
   300      15.505786      15.505786      15.505786    8[6-(6,8),12-(8,8,8,8,8)]
   301      14.018612      14.018612      14.018612    8[6-(6,8),12-(8,8,8,8),12-(8,8,8,8,8)]
   302      11.972771      11.972771      11.972771    8[6-(6,8),12-(8,8,8,8,8)]
   303       8.578781       8.578781       8.578781    8[6-(6,8),12-(8,8,8,8)]
   304       6.632801       6.632801       6.632801    8[6-(6,8),12-(8,8,8,8),12-(8,8,8,8,8)]
