# Supplementary material for: A collection of forcefield precursors for metal–organic frameworks
Source: RSC Adv. 2019 Nov 13;9(63):36492–507. doi: 10.1039/c9ra07327b (PMC9075174; doi:10.1039/c9ra07327b)
Supplement: RA-009-C9RA07327B-s1060 [file RA-009-C9RA07327B-s1060.txt]

IFENOY_clean

5.146200    0.000000    0.000000
2.573130    18.804569    0.000000
2.573098    -0.000010    18.804573

     1       4.759876       4.759876       4.759876    30[7-(6,6),8-(1,30),8-(1,30),8-(6)]
     2       4.759798       4.759798       4.759798    30[7-(6,6),8-(1,30),8-(1,30),8-(6)]
     3       2.959492       2.959492       2.959492    30[7-(6,6),8-(1,30),8-(1,30),8-(6)]
     4       8.105689       8.105689       8.105689    30[7-(6,6),8-(1,30),8-(1,30),8-(6)]
     5       5.918153       5.918153       5.918153    1[6-(7,7)]
     6       2.440843       2.440843       2.440843    1[8-(30,30)]
     7       7.816077       7.816077       7.816077    1[6-(6,6)]
     8       3.486036       3.486036       3.486036    1[6-(6,6)]
     9       2.390925       2.390925       2.390925    1[6-(6,6)]
    10       5.579538       5.579538       5.579538    1[6-(6,6)]
    11       7.237641       7.237641       7.237641    1[6-(6,6)]
    12       8.882365       8.882365       8.882365    1[6-(6,6)]
    13       5.814197       5.814197       5.814197    1[6-(6,6)]
    14       6.428135       6.428135       6.428135    1[6-(6,6)]
    15       6.502243       6.502243       6.502243    1[6-(6,6)]
    16       5.922269       5.922269       5.922269    1[6-(6,6)]
    17       5.918135       5.918135       5.918135    1[6-(7,7)]
    18        7.58707        7.58707        7.58707    1[8-(30,30)]
    19       2.669848       2.669848       2.669848    1[6-(6,6)]
    20       3.486064       3.486064       3.486064    1[6-(6,6)]
    21       7.537152       7.537152       7.537152    1[6-(6,6)]
    22        0.43331        0.43331        0.43331    1[6-(6,6)]
    23       2.091418       2.091418       2.091418    1[6-(6,6)]
    24       3.736146       3.736146       3.736146    1[6-(6,6)]
    25       5.814185       5.814185       5.814185    1[6-(6,6)]
    26        6.42813        6.42813        6.42813    1[6-(6,6)]
    27       1.356033       1.356033       1.356033    1[6-(6,6)]
    28       5.922253       5.922253       5.922253    1[6-(6,6)]
    29       6.947387       6.947387       6.947387    1[6-(7,7)]
    30       5.278471       5.278471       5.278471    1[8-(30,30)]
    31        5.04947        5.04947        5.04947    1[6-(6,6)]
    32       4.233283       4.233283       4.233283    1[6-(6,6)]
    33       5.328398       5.328398       5.328398    1[6-(6,6)]
    34       7.286017       7.286017       7.286017    1[6-(6,6)]
    35       5.627911       5.627911       5.627911    1[6-(6,6)]
    36       3.983183       3.983183       3.983183    1[6-(6,6)]
    37       7.051342       7.051342       7.051342    1[6-(6,6)]
    38       6.437401       6.437401       6.437401    1[6-(6,6)]
    39       6.363302       6.363302       6.363302    1[6-(6,6)]
    40       6.943277       6.943277       6.943277    1[6-(6,6)]
    41        6.94738        6.94738        6.94738    1[6-(7,7)]
    42       5.278471       5.278471       5.278471    1[8-(30,30)]
    43        5.04946        5.04946        5.04946    1[6-(6,6)]
    44       4.233273       4.233273       4.233273    1[6-(6,6)]
    45       5.328381       5.328381       5.328381    1[6-(6,6)]
    46       7.285991       7.285991       7.285991    1[6-(6,6)]
    47       5.627885       5.627885       5.627885    1[6-(6,6)]
    48       3.983162       3.983162       3.983162    1[6-(6,6)]
    49       7.051333       7.051333       7.051333    1[6-(6,6)]
    50        6.43739        6.43739        6.43739    1[6-(6,6)]
    51       6.363278       6.363278       6.363278    1[6-(6,6)]
    52       6.943257       6.943257       6.943257    1[6-(6,6)]
    53       5.310902       5.310902       5.310902    6[1-(0),7-(6,30),7-(6,6)]
    54       8.974484       8.974484       8.974484    6[6-(1,6),6-(6,7),7-(6,30)]
    55       8.022439       8.022439       8.022439    6[1-(0),6-(6,6),6-(6,7)]
    56       7.363725       7.363725       7.363725    6[6-(1,6),6-(1,6),6-(6,6)]
    57       3.738199       3.738199       3.738199    6[1-(0),6-(1,6),6-(6,6)]
    58       3.089263       3.089263       3.089263    6[1-(0),6-(1,6),6-(1,6)]
    59       6.027257       6.027257       6.027257    6[1-(0),6-(1,6),6-(1,6)]
    60       7.008121       7.008121       7.008121    6[1-(0),6-(1,6),6-(6,6)]
    61       7.697197       7.697197       7.697197    6[6-(1,6),6-(1,6),6-(6,6)]
    62       8.663138       8.663138       8.663138    6[1-(0),6-(6,6),6-(6,7)]
    63       4.127791       4.127791       4.127791    6[6-(1,6),6-(6,7),7-(6,6)]
    64       5.630993       5.630993       5.630993    6[6-(1,6),6-(1,6),7-(6,6)]
    65       5.909401       5.909401       5.909401    6[1-(0),6-(1,6),6-(6,7)]
    66       6.337563       6.337563       6.337563    6[1-(0),6-(1,6),6-(6,6)]
    67       6.639645       6.639645       6.639645    6[6-(1,6),6-(1,6),6-(8,8)]
    68       6.392629       6.392629       6.392629    6[1-(0),6-(1,6),6-(6,6)]
    69       5.972701       5.972701       5.972701    6[1-(0),6-(1,6),6-(6,7)]
    70       6.964368       6.964368       6.964368    6[6-(6,6),8-(0),8-(30)]
    71       5.310883       5.310883       5.310883    6[1-(0),7-(6,30),7-(6,6)]
    72        3.82826        3.82826        3.82826    6[6-(1,6),6-(6,7),7-(6,30)]
    73       2.876212       2.876212       2.876212    6[1-(0),6-(6,6),6-(6,7)]
    74       2.217498       2.217498       2.217498    6[6-(1,6),6-(1,6),6-(6,6)]
    75       3.738229       3.738229       3.738229    6[1-(0),6-(1,6),6-(6,6)]
    76       3.089293       3.089293       3.089293    6[1-(0),6-(1,6),6-(1,6)]
    77        0.88103        0.88103        0.88103    6[1-(0),6-(1,6),6-(1,6)]
    78       1.861897       1.861897       1.861897    6[1-(0),6-(1,6),6-(6,6)]
    79       2.550973       2.550973       2.550973    6[6-(1,6),6-(1,6),6-(6,6)]
    80       3.516917       3.516917       3.516917    6[1-(0),6-(6,6),6-(6,7)]
    81       4.127771       4.127771       4.127771    6[6-(1,6),6-(6,7),7-(6,6)]
    82       5.630979       5.630979       5.630979    6[6-(1,6),6-(1,6),7-(6,6)]
    83        5.90939        5.90939        5.90939    6[1-(0),6-(1,6),6-(6,7)]
    84       6.337556       6.337556       6.337556    6[1-(0),6-(1,6),6-(6,6)]
    85       1.493438       1.493438       1.493438    6[6-(1,6),6-(1,6),6-(8,8)]
    86       1.246419       1.246419       1.246419    6[1-(0),6-(1,6),6-(6,6)]
    87       5.972687       5.972687       5.972687    6[1-(0),6-(1,6),6-(6,7)]
    88       1.818165       1.818165       1.818165    6[6-(6,6),8-(0),8-(30)]
    89        2.40844        2.40844        2.40844    6[1-(0),7-(6,30),7-(6,6)]
    90       3.891062       3.891062       3.891062    6[6-(1,6),6-(6,7),7-(6,30)]
    91       4.843109       4.843109       4.843109    6[1-(0),6-(6,6),6-(6,7)]
    92       5.501824       5.501824       5.501824    6[6-(1,6),6-(1,6),6-(6,6)]
    93       9.127321       9.127321       9.127321    6[1-(0),6-(1,6),6-(6,6)]
    94       4.630058       4.630058       4.630058    6[1-(0),6-(1,6),6-(1,6)]
    95       6.838297       6.838297       6.838297    6[1-(0),6-(1,6),6-(1,6)]
    96       5.857431       5.857431       5.857431    6[1-(0),6-(1,6),6-(6,6)]
    97       5.168352       5.168352       5.168352    6[6-(1,6),6-(1,6),6-(6,6)]
    98        4.20241        4.20241        4.20241    6[1-(0),6-(6,6),6-(6,7)]
    99       3.591554       3.591554       3.591554    6[6-(1,6),6-(6,7),7-(6,6)]
   100       7.234549       7.234549       7.234549    6[6-(1,6),6-(1,6),7-(6,6)]
   101       6.956139       6.956139       6.956139    6[1-(0),6-(1,6),6-(6,7)]
   102       6.527976       6.527976       6.527976    6[1-(0),6-(1,6),6-(6,6)]
   103       6.225896       6.225896       6.225896    6[6-(1,6),6-(1,6),6-(8,8)]
   104       6.472915       6.472915       6.472915    6[1-(0),6-(1,6),6-(6,6)]
   105       6.892844       6.892844       6.892844    6[1-(0),6-(1,6),6-(6,7)]
   106       5.901171       5.901171       5.901171    6[6-(6,6),8-(0),8-(30)]
   107       7.554631       7.554631       7.554631    6[1-(0),7-(6,30),7-(6,6)]
   108        3.89105        3.89105        3.89105    6[6-(1,6),6-(6,7),7-(6,30)]
   109       4.843097       4.843097       4.843097    6[1-(0),6-(6,6),6-(6,7)]
   110       5.501808       5.501808       5.501808    6[6-(1,6),6-(1,6),6-(6,6)]
   111       3.981108       3.981108       3.981108    6[1-(0),6-(1,6),6-(6,6)]
   112       4.630042       4.630042       4.630042    6[1-(0),6-(1,6),6-(1,6)]
   113       6.838273       6.838273       6.838273    6[1-(0),6-(1,6),6-(1,6)]
   114       5.857407       5.857407       5.857407    6[1-(0),6-(1,6),6-(6,6)]
   115       5.168333       5.168333       5.168333    6[6-(1,6),6-(1,6),6-(6,6)]
   116       4.202392       4.202392       4.202392    6[1-(0),6-(6,6),6-(6,7)]
   117        3.59154        3.59154        3.59154    6[6-(1,6),6-(6,7),7-(6,6)]
   118       7.234535       7.234535       7.234535    6[6-(1,6),6-(1,6),7-(6,6)]
   119       6.956127       6.956127       6.956127    6[1-(0),6-(1,6),6-(6,7)]
   120       6.527962       6.527962       6.527962    6[1-(0),6-(1,6),6-(6,6)]
   121       6.225878       6.225878       6.225878    6[6-(1,6),6-(1,6),6-(8,8)]
   122       6.472894       6.472894       6.472894    6[1-(0),6-(1,6),6-(6,6)]
   123       6.892825       6.892825       6.892825    6[1-(0),6-(1,6),6-(6,7)]
   124       5.901152       5.901152       5.901152    6[6-(6,6),8-(0),8-(30)]
   125       4.611535       4.611535       4.611535    7[6-(1,7),6-(6,6),30-(8,8,8)]
   126       5.088586       5.088586       5.088586    7[6-(1,7),6-(6,6),6-(6,6)]
   127       4.611512       4.611512       4.611512    7[6-(1,7),6-(6,6),30-(8,8,8)]
   128       5.088567       5.088567       5.088567    7[6-(1,7),6-(6,6),6-(6,6)]
   129       3.107808       3.107808       3.107808    7[6-(1,7),6-(6,6),30-(8,8,8)]
   130       2.630758       2.630758       2.630758    7[6-(1,7),6-(6,6),6-(6,6)]
   131          8.254          8.254          8.254    7[6-(1,7),6-(6,6),30-(8,8,8)]
   132       7.776945       7.776945       7.776945    7[6-(1,7),6-(6,6),6-(6,6)]
   133       3.102129       3.102129       3.102129    8[1-(0),30-(7,8,8),30-(7,8,8)]
   134       6.981864       6.981864       6.981864    8[6-(6,8),30-(7,8,8)]
   135       7.319454       7.319454       7.319454    8[6-(6,8)]
   136       8.248358       8.248358       8.248358    8[1-(0),30-(7,8,8),30-(7,8,8)]
   137       1.835663       1.835663       1.835663    8[6-(6,8),30-(7,8,8)]
   138       2.173254       2.173254       2.173254    8[6-(6,8)]
   139       4.617185       4.617185       4.617185    8[1-(0),30-(7,8,8),30-(7,8,8)]
   140       5.883676       5.883676       5.883676    8[6-(6,8),30-(7,8,8)]
   141       5.546082       5.546082       5.546082    8[6-(6,8)]
   142       4.617185       4.617185       4.617185    8[1-(0),30-(7,8,8),30-(7,8,8)]
   143       5.883653       5.883653       5.883653    8[6-(6,8),30-(7,8,8)]
   144       5.546065       5.546065       5.546065    8[6-(6,8)]
