# Supplementary material for: A collection of forcefield precursors for metal–organic frameworks
Source: RSC Adv. 2019 Nov 13;9(63):36492–507. doi: 10.1039/c9ra07327b (PMC9075174; doi:10.1039/c9ra07327b)
Supplement: RA-009-C9RA07327B-s1061 [file RA-009-C9RA07327B-s1061.txt]

IFENOY01_clean

5.235100    0.000000    0.000000
2.617499    18.746244    0.000000
2.617532    0.000015    18.746240

     1       3.056905       3.056905       3.056905    30[7-(6,6),8-(30),8-(30),8-(6)]
     2        8.29199        8.29199        8.29199    30[7-(6,6),8-(30),8-(30),8-(6)]
     3       4.795706       4.795706       4.795706    30[7-(6,6),8-(30),8-(30),8-(6)]
     4       4.795661       4.795661       4.795661    30[7-(6,6),8-(30),8-(30),8-(6)]
     5       7.076251       7.076251       7.076251    1[6-(7,7)]
     6       5.134554       5.134554       5.134554    1[6-(6,6)]
     7       9.522594       9.522594       9.522594    1[6-(6,6)]
     8       5.376913       5.376913       5.376913    1[6-(6,6)]
     9       7.392961       7.392961       7.392961    1[6-(6,6)]
    10       5.725058       5.725058       5.725058    1[6-(6,6)]
    11       4.066581       4.066581       4.066581    1[6-(6,6)]
    12       7.188801       7.188801       7.188801    1[6-(6,6)]
    13       6.637017       6.637017       6.637017    1[6-(6,6)]
    14         6.4119         6.4119         6.4119    1[6-(6,6)]
    15       7.084091       7.084091       7.084091    1[6-(6,6)]
    16        7.07625        7.07625        7.07625    1[6-(7,7)]
    17       5.134549       5.134549       5.134549    1[6-(6,6)]
    18       4.287531       4.287531       4.287531    1[6-(6,6)]
    19       5.376961       5.376961       5.376961    1[6-(6,6)]
    20       7.392986       7.392986       7.392986    1[6-(6,6)]
    21       5.725084       5.725084       5.725084    1[6-(6,6)]
    22       4.066602       4.066602       4.066602    1[6-(6,6)]
    23       7.188808       7.188808       7.188808    1[6-(6,6)]
    24       6.637033       6.637033       6.637033    1[6-(6,6)]
    25       6.411932       6.411932       6.411932    1[6-(6,6)]
    26       7.084114       7.084114       7.084114    1[6-(6,6)]
    27       6.011449       6.011449       6.011449    1[6-(7,7)]
    28       2.718057       2.718057       2.718057    1[6-(6,6)]
    29       3.565049       3.565049       3.565049    1[6-(6,6)]
    30       7.710727       7.710727       7.710727    1[6-(6,6)]
    31       0.459639       0.459639       0.459639    1[6-(6,6)]
    32       2.127538       2.127538       2.127538    1[6-(6,6)]
    33       3.786013       3.786013       3.786013    1[6-(6,6)]
    34       5.898889       5.898889       5.898889    1[6-(6,6)]
    35       6.450664       6.450664       6.450664    1[6-(6,6)]
    36       1.440682       1.440682       1.440682    1[6-(6,6)]
    37       6.003599       6.003599       6.003599    1[6-(6,6)]
    38       6.011413       6.011413       6.011413    1[6-(7,7)]
    39       7.953102       7.953102       7.953102    1[6-(6,6)]
    40       3.565088       3.565088       3.565088    1[6-(6,6)]
    41       2.475661       2.475661       2.475661    1[6-(6,6)]
    42       5.694675       5.694675       5.694675    1[6-(6,6)]
    43       7.362582       7.362582       7.362582    1[6-(6,6)]
    44       9.021067       9.021067       9.021067    1[6-(6,6)]
    45       5.898863       5.898863       5.898863    1[6-(6,6)]
    46       6.450648       6.450648       6.450648    1[6-(6,6)]
    47       6.675748       6.675748       6.675748    1[6-(6,6)]
    48       6.003557       6.003557       6.003557    1[6-(6,6)]
    49       2.465697       2.465697       2.465697    6[1-(0),7-(6,30),7-(6,6)]
    50       3.968694       3.968694       3.968694    6[6-(1,6),6-(6,7),7-(6,30)]
    51       4.926718       4.926718       4.926718    6[1-(0),6-(6,6),6-(6,7)]
    52       5.586861       5.586861       5.586861    6[6-(1,6),6-(1,6),6-(6,6)]
    53       9.265548       9.265548       9.265548    6[1-(0),6-(1,6),6-(6,6)]
    54       4.677503       4.677503       4.677503    6[1-(0),6-(1,6),6-(1,6)]
    55       6.936986       6.936986       6.936986    6[1-(0),6-(1,6),6-(1,6)]
    56       5.954358       5.954358       5.954358    6[1-(0),6-(1,6),6-(6,6)]
    57       5.253904       5.253904       5.253904    6[6-(1,6),6-(1,6),6-(6,6)]
    58       4.286457       4.286457       4.286457    6[1-(0),6-(6,6),6-(6,7)]
    59       3.669766       3.669766       3.669766    6[6-(1,6),6-(6,7),7-(6,6)]
    60       7.377261       7.377261       7.377261    6[6-(1,6),6-(1,6),7-(6,6)]
    61       7.106084       7.106084       7.106084    6[1-(0),6-(1,6),6-(6,7)]
    62       6.700885       6.700885       6.700885    6[1-(0),6-(1,6),6-(6,6)]
    63       6.384157       6.384157       6.384157    6[6-(1,6),6-(1,6),6-(8,8)]
    64       6.577332       6.577332       6.577332    6[1-(0),6-(1,6),6-(6,6)]
    65       7.024935       7.024935       7.024935    6[1-(0),6-(1,6),6-(6,7)]
    66       5.810911       5.810911       5.810911    6[6-(6,6),8-(0),8-(30)]
    67       7.700798       7.700798       7.700798    6[1-(0),7-(6,30),7-(6,6)]
    68       3.968696       3.968696       3.968696    6[6-(1,6),6-(6,7),7-(6,30)]
    69       4.926719       4.926719       4.926719    6[1-(0),6-(6,6),6-(6,7)]
    70       5.586868       5.586868       5.586868    6[6-(1,6),6-(1,6),6-(6,6)]
    71        4.03049        4.03049        4.03049    6[1-(0),6-(1,6),6-(6,6)]
    72       4.677552       4.677552       4.677552    6[1-(0),6-(1,6),6-(1,6)]
    73       6.937007       6.937007       6.937007    6[1-(0),6-(1,6),6-(1,6)]
    74       5.954379       5.954379       5.954379    6[1-(0),6-(1,6),6-(6,6)]
    75       5.253919       5.253919       5.253919    6[6-(1,6),6-(1,6),6-(6,6)]
    76       4.286473       4.286473       4.286473    6[1-(0),6-(6,6),6-(6,7)]
    77       3.669775       3.669775       3.669775    6[6-(1,6),6-(6,7),7-(6,6)]
    78       7.377276       7.377276       7.377276    6[6-(1,6),6-(1,6),7-(6,6)]
    79       7.106096       7.106096       7.106096    6[1-(0),6-(1,6),6-(6,7)]
    80       6.700902       6.700902       6.700902    6[1-(0),6-(1,6),6-(6,6)]
    81       6.384183       6.384183       6.384183    6[6-(1,6),6-(1,6),6-(8,8)]
    82       6.577359       6.577359       6.577359    6[1-(0),6-(1,6),6-(6,6)]
    83       7.024957       7.024957       7.024957    6[1-(0),6-(1,6),6-(6,7)]
    84       5.810942       5.810942       5.810942    6[6-(6,6),8-(0),8-(30)]
    85       5.386903       5.386903       5.386903    6[1-(0),7-(6,30),7-(6,6)]
    86        3.88391        3.88391        3.88391    6[6-(1,6),6-(6,7),7-(6,30)]
    87        2.92589        2.92589        2.92589    6[1-(0),6-(6,6),6-(6,7)]
    88       2.265745       2.265745       2.265745    6[6-(1,6),6-(1,6),6-(6,6)]
    89       3.822092       3.822092       3.822092    6[1-(0),6-(1,6),6-(6,6)]
    90       3.175035       3.175035       3.175035    6[1-(0),6-(1,6),6-(1,6)]
    91       0.915616       0.915616       0.915616    6[1-(0),6-(1,6),6-(1,6)]
    92       1.898241       1.898241       1.898241    6[1-(0),6-(1,6),6-(6,6)]
    93       2.598696       2.598696       2.598696    6[6-(1,6),6-(1,6),6-(6,6)]
    94        3.56614        3.56614        3.56614    6[1-(0),6-(6,6),6-(6,7)]
    95       4.182833       4.182833       4.182833    6[6-(1,6),6-(6,7),7-(6,6)]
    96        5.71043        5.71043        5.71043    6[6-(1,6),6-(1,6),7-(6,6)]
    97       5.981604       5.981604       5.981604    6[1-(0),6-(1,6),6-(6,7)]
    98       6.386798       6.386798       6.386798    6[1-(0),6-(1,6),6-(6,6)]
    99       1.468423       1.468423       1.468423    6[6-(1,6),6-(1,6),6-(8,8)]
   100       1.275252       1.275252       1.275252    6[1-(0),6-(1,6),6-(6,6)]
   101       6.062753       6.062753       6.062753    6[1-(0),6-(1,6),6-(6,7)]
   102       2.041664       2.041664       2.041664    6[6-(6,6),8-(0),8-(30)]
   103       5.386864       5.386864       5.386864    6[1-(0),7-(6,30),7-(6,6)]
   104       9.118962       9.118962       9.118962    6[6-(1,6),6-(6,7),7-(6,30)]
   105       8.160936       8.160936       8.160936    6[1-(0),6-(6,6),6-(6,7)]
   106       7.500789       7.500789       7.500789    6[6-(1,6),6-(1,6),6-(6,6)]
   107       3.822132       3.822132       3.822132    6[1-(0),6-(1,6),6-(6,6)]
   108       3.175072       3.175072       3.175072    6[1-(0),6-(1,6),6-(1,6)]
   109       6.150653       6.150653       6.150653    6[1-(0),6-(1,6),6-(1,6)]
   110       7.133284       7.133284       7.133284    6[1-(0),6-(1,6),6-(6,6)]
   111       7.833742       7.833742       7.833742    6[6-(1,6),6-(1,6),6-(6,6)]
   112       8.801192       8.801192       8.801192    6[1-(0),6-(6,6),6-(6,7)]
   113       4.182788       4.182788       4.182788    6[6-(1,6),6-(6,7),7-(6,6)]
   114       5.710395       5.710395       5.710395    6[6-(1,6),6-(1,6),7-(6,6)]
   115       5.981577       5.981577       5.981577    6[1-(0),6-(1,6),6-(6,7)]
   116       6.386777       6.386777       6.386777    6[1-(0),6-(1,6),6-(6,6)]
   117       6.703499       6.703499       6.703499    6[6-(1,6),6-(1,6),6-(8,8)]
   118        6.51032        6.51032        6.51032    6[1-(0),6-(1,6),6-(6,6)]
   119       6.062716       6.062716       6.062716    6[1-(0),6-(1,6),6-(6,7)]
   120       7.276745       7.276745       7.276745    6[6-(6,6),8-(0),8-(30)]
   121       3.185002       3.185002       3.185002    7[6-(1,7),6-(6,6),30-(8,8,8)]
   122       2.704414       2.704414       2.704414    7[6-(1,7),6-(6,6),6-(6,6)]
   123       8.420099       8.420099       8.420099    7[6-(1,7),6-(6,6),30-(8,8,8)]
   124       7.939522       7.939522       7.939522    7[6-(1,7),6-(6,6),6-(6,6)]
   125       4.667602       4.667602       4.667602    7[6-(1,7),6-(6,6),30-(8,8,8)]
   126       5.148183       5.148183       5.148183    7[6-(1,7),6-(6,6),6-(6,6)]
   127       4.667559       4.667559       4.667559    7[6-(1,7),6-(6,6),30-(8,8,8)]
   128       5.148143       5.148143       5.148143    7[6-(1,7),6-(6,6),6-(6,6)]
   129       4.765467       4.765467       4.765467    8[30-(7,8,8),30-(7,8,8)]
   130       5.898857       5.898857       5.898857    8[6-(6,8),30-(7,8,8)]
   131       5.742856       5.742856       5.742856    8[6-(6,8)]
   132       4.765487       4.765487       4.765487    8[30-(7,8,8),30-(7,8,8)]
   133       5.898895       5.898895       5.898895    8[6-(6,8),30-(7,8,8)]
   134       5.742884       5.742884       5.742884    8[6-(6,8)]
   135        8.32218        8.32218        8.32218    8[30-(7,8,8),30-(7,8,8)]
   136       1.953715       1.953715       1.953715    8[6-(6,8),30-(7,8,8)]
   137       2.109716       2.109716       2.109716    8[6-(6,8)]
   138       3.087127       3.087127       3.087127    8[30-(7,8,8),30-(7,8,8)]
   139       7.188795       7.188795       7.188795    8[6-(6,8),30-(7,8,8)]
   140       7.344805       7.344805       7.344805    8[6-(6,8)]
