# Supplementary material for: A collection of forcefield precursors for metal–organic frameworks
Source: RSC Adv. 2019 Nov 13;9(63):36492–507. doi: 10.1039/c9ra07327b (PMC9075174; doi:10.1039/c9ra07327b)
Supplement: RA-009-C9RA07327B-s1062 [file RA-009-C9RA07327B-s1062.txt]

IFENOY03_clean

5.328700    0.000000    0.000000
2.664338    18.693484    0.000000
2.664273    0.000004    18.693493

     1       8.885055       8.885055       8.885055    30[7-(6,6),8-(30),8-(30),8-(6)]
     2       3.556305       3.556305       3.556305    30[7-(6,6),8-(30),8-(30),8-(6)]
     3       4.436669       4.436669       4.436669    30[7-(6,6),8-(30),8-(30),8-(6)]
     4       4.436593       4.436593       4.436593    30[7-(6,6),8-(30),8-(30),8-(6)]
     5       7.827293       7.827293       7.827293    1[6-(6,6)]
     6       6.785518       6.785518       6.785518    1[6-(6,6)]
     7        5.02438        5.02438        5.02438    1[6-(6,6)]
     8        6.14715        6.14715        6.14715    1[6-(6,6)]
     9       4.525088       4.525088       4.525088    1[6-(6,6)]
    10       4.712667       4.712667       4.712667    1[6-(7,7)]
    11       3.909616       3.909616       3.909616    1[6-(6,6)]
    12       4.759564       4.759564       4.759564    1[6-(6,6)]
    13       5.497598       5.497598       5.497598    1[6-(6,6)]
    14       4.212845       4.212845       4.212845    1[6-(6,6)]
    15       5.367582       5.367582       5.367582    1[6-(6,6)]
    16       7.827273       7.827273       7.827273    1[6-(6,6)]
    17       6.785526       6.785526       6.785526    1[6-(6,6)]
    18       5.024394       5.024394       5.024394    1[6-(6,6)]
    19       6.147137       6.147137       6.147137    1[6-(6,6)]
    20       4.525088       4.525088       4.525088    1[6-(6,6)]
    21       4.712648       4.712648       4.712648    1[6-(7,7)]
    22       3.909629       3.909629       3.909629    1[6-(6,6)]
    23       4.759537       4.759537       4.759537    1[6-(6,6)]
    24       5.497553       5.497553       5.497553    1[6-(6,6)]
    25       4.212806       4.212806       4.212806    1[6-(6,6)]
    26       5.367528       5.367528       5.367528    1[6-(6,6)]
    27       5.494393       5.494393       5.494393    1[6-(6,6)]
    28       6.536167       6.536167       6.536167    1[6-(6,6)]
    29       2.968596       2.968596       2.968596    1[6-(6,6)]
    30       7.174526       7.174526       7.174526    1[6-(6,6)]
    31       3.467881       3.467881       3.467881    1[6-(6,6)]
    32       3.280336       3.280336       3.280336    1[6-(7,7)]
    33       4.083352       4.083352       4.083352    1[6-(6,6)]
    34       3.233426       3.233426       3.233426    1[6-(6,6)]
    35       2.495399       2.495399       2.495399    1[6-(6,6)]
    36       3.780166       3.780166       3.780166    1[6-(6,6)]
    37       2.625435       2.625435       2.625435    1[6-(6,6)]
    38       5.494363       5.494363       5.494363    1[6-(6,6)]
    39       6.536111       6.536111       6.536111    1[6-(6,6)]
    40       8.297252       8.297252       8.297252    1[6-(6,6)]
    41       7.174508       7.174508       7.174508    1[6-(6,6)]
    42       3.467866       3.467866       3.467866    1[6-(6,6)]
    43        8.60897        8.60897        8.60897    1[6-(7,7)]
    44       4.083325       4.083325       4.083325    1[6-(6,6)]
    45       8.562095       8.562095       8.562095    1[6-(6,6)]
    46       7.824073       7.824073       7.824073    1[6-(6,6)]
    47       9.108804       9.108804       9.108804    1[6-(6,6)]
    48       7.954077       7.954077       7.954077    1[6-(6,6)]
    49       4.404675       4.404675       4.404675    6[6-(1,6),6-(1,6),7-(6,6)]
    50       7.607215       7.607215       7.607215    6[1-(0),6-(6,6),6-(6,7)]
    51       8.236534       8.236534       8.236534    6[6-(1,6),6-(6,7),7-(6,6)]
    52        6.31553        6.31553        6.31553    6[6-(1,6),6-(1,6),6-(6,6)]
    53       6.627796       6.627796       6.627796    6[6-(1,6),6-(1,6),6-(6,6)]
    54       6.986946       6.986946       6.986946    6[1-(0),6-(6,6),6-(6,7)]
    55       7.962102       7.962102       7.962102    6[6-(1,6),6-(6,7),7-(6,30)]
    56       5.267904       5.267904       5.267904    6[1-(0),6-(1,6),6-(6,6)]
    57          5.934          5.934          5.934    6[1-(0),6-(1,6),6-(6,6)]
    58       4.961508       4.961508       4.961508    6[1-(0),6-(1,6),6-(1,6)]
    59       4.115319       4.115319       4.115319    6[1-(0),7-(6,30),7-(6,6)]
    60       4.601817       4.601817       4.601817    6[1-(0),6-(1,6),6-(1,6)]
    61       4.801131       4.801131       4.801131    6[1-(0),6-(1,6),6-(6,7)]
    62       5.416072       5.416072       5.416072    6[6-(1,6),6-(1,6),6-(8,8)]
    63       5.280719       5.280719       5.280719    6[1-(0),6-(1,6),6-(6,6)]
    64       4.550685       4.550685       4.550685    6[1-(0),6-(1,6),6-(6,7)]
    65       5.136847       5.136847       5.136847    6[1-(0),6-(1,6),6-(6,6)]
    66       5.877543       5.877543       5.877543    6[6-(6,6),8-(0),8-(30)]
    67       4.404643       4.404643       4.404643    6[6-(1,6),6-(1,6),7-(6,6)]
    68         7.6072         7.6072         7.6072    6[1-(0),6-(6,6),6-(6,7)]
    69        2.90782        2.90782        2.90782    6[6-(1,6),6-(6,7),7-(6,6)]
    70       6.315531       6.315531       6.315531    6[6-(1,6),6-(1,6),6-(6,6)]
    71       6.627789       6.627789       6.627789    6[6-(1,6),6-(1,6),6-(6,6)]
    72       6.986948       6.986948       6.986948    6[1-(0),6-(6,6),6-(6,7)]
    73       2.633396       2.633396       2.633396    6[6-(1,6),6-(6,7),7-(6,30)]
    74       5.267913       5.267913       5.267913    6[1-(0),6-(1,6),6-(6,6)]
    75       5.933992       5.933992       5.933992    6[1-(0),6-(1,6),6-(6,6)]
    76       4.961508       4.961508       4.961508    6[1-(0),6-(1,6),6-(1,6)]
    77       4.115302       4.115302       4.115302    6[1-(0),7-(6,30),7-(6,6)]
    78       4.601825       4.601825       4.601825    6[1-(0),6-(1,6),6-(1,6)]
    79       4.801098       4.801098       4.801098    6[1-(0),6-(1,6),6-(6,7)]
    80        5.41602        5.41602        5.41602    6[6-(1,6),6-(1,6),6-(8,8)]
    81       5.280675       5.280675       5.280675    6[1-(0),6-(1,6),6-(6,6)]
    82       4.550645       4.550645       4.550645    6[1-(0),6-(1,6),6-(6,7)]
    83       5.136797       5.136797       5.136797    6[1-(0),6-(1,6),6-(6,6)]
    84        5.87748        5.87748        5.87748    6[6-(6,6),8-(0),8-(30)]
    85       3.588326       3.588326       3.588326    6[6-(1,6),6-(1,6),7-(6,6)]
    86       5.714471       5.714471       5.714471    6[1-(0),6-(6,6),6-(6,7)]
    87       5.085157       5.085157       5.085157    6[6-(1,6),6-(6,7),7-(6,6)]
    88       7.006151       7.006151       7.006151    6[6-(1,6),6-(1,6),6-(6,6)]
    89       6.693885       6.693885       6.693885    6[6-(1,6),6-(1,6),6-(6,6)]
    90        6.33474        6.33474        6.33474    6[1-(0),6-(6,6),6-(6,7)]
    91       5.359589       5.359589       5.359589    6[6-(1,6),6-(6,7),7-(6,30)]
    92       2.725072       2.725072       2.725072    6[1-(0),6-(1,6),6-(6,6)]
    93       7.387677       7.387677       7.387677    6[1-(0),6-(1,6),6-(6,6)]
    94       3.031463       3.031463       3.031463    6[1-(0),6-(1,6),6-(1,6)]
    95       3.877681       3.877681       3.877681    6[1-(0),7-(6,30),7-(6,6)]
    96       3.391155       3.391155       3.391155    6[1-(0),6-(1,6),6-(1,6)]
    97       3.191865       3.191865       3.191865    6[1-(0),6-(1,6),6-(6,7)]
    98       2.576935       2.576935       2.576935    6[6-(1,6),6-(1,6),6-(8,8)]
    99        2.71228        2.71228        2.71228    6[1-(0),6-(1,6),6-(6,6)]
   100       3.442323       3.442323       3.442323    6[1-(0),6-(1,6),6-(6,7)]
   101       2.856165       2.856165       2.856165    6[1-(0),6-(1,6),6-(6,6)]
   102       2.115468       2.115468       2.115468    6[6-(6,6),8-(0),8-(30)]
   103       8.916978       8.916978       8.916978    6[6-(1,6),6-(1,6),7-(6,6)]
   104       5.714435       5.714435       5.714435    6[1-(0),6-(6,6),6-(6,7)]
   105       5.085111       5.085111       5.085111    6[6-(1,6),6-(6,7),7-(6,6)]
   106        7.00611        7.00611        7.00611    6[6-(1,6),6-(1,6),6-(6,6)]
   107       6.693852       6.693852       6.693852    6[6-(1,6),6-(1,6),6-(6,6)]
   108       6.334688       6.334688       6.334688    6[1-(0),6-(6,6),6-(6,7)]
   109       5.359535       5.359535       5.359535    6[6-(1,6),6-(6,7),7-(6,30)]
   110       8.053733       8.053733       8.053733    6[1-(0),6-(1,6),6-(6,6)]
   111       7.387654       7.387654       7.387654    6[1-(0),6-(1,6),6-(6,6)]
   112       8.360142       8.360142       8.360142    6[1-(0),6-(1,6),6-(1,6)]
   113        9.20632        9.20632        9.20632    6[1-(0),7-(6,30),7-(6,6)]
   114       3.391126       3.391126       3.391126    6[1-(0),6-(1,6),6-(1,6)]
   115       8.520528       8.520528       8.520528    6[1-(0),6-(1,6),6-(6,7)]
   116       7.905595       7.905595       7.905595    6[6-(1,6),6-(1,6),6-(8,8)]
   117       8.040947       8.040947       8.040947    6[1-(0),6-(1,6),6-(6,6)]
   118       8.770968       8.770968       8.770968    6[1-(0),6-(1,6),6-(6,7)]
   119       8.184813       8.184813       8.184813    6[1-(0),6-(1,6),6-(6,6)]
   120       7.444131       7.444131       7.444131    6[6-(6,6),8-(0),8-(30)]
   121       3.429511       3.429511       3.429511    7[6-(1,7),6-(6,6),30-(8,8,8)]
   122       3.865405       3.865405       3.865405    7[6-(1,7),6-(6,6),6-(6,6)]
   123       3.429503       3.429503       3.429503    7[6-(1,7),6-(6,6),30-(8,8,8)]
   124       3.865384       3.865384       3.865384    7[6-(1,7),6-(6,6),6-(6,6)]
   125       4.563486       4.563486       4.563486    7[6-(1,7),6-(6,6),30-(8,8,8)]
   126       4.127592       4.127592       4.127592    7[6-(1,7),6-(6,6),6-(6,6)]
   127       4.563423       4.563423       4.563423    7[6-(1,7),6-(6,6),30-(8,8,8)]
   128       4.127541       4.127541       4.127541    7[6-(1,7),6-(6,6),6-(6,6)]
   129       4.496321       4.496321       4.496321    8[30-(7,8,8),30-(7,8,8)]
   130       6.073108       6.073108       6.073108    8[6-(6,8),30-(7,8,8)]
   131       6.298514       6.298514       6.298514    8[6-(6,8)]
   132       4.496305       4.496305       4.496305    8[30-(7,8,8),30-(7,8,8)]
   133       6.073042       6.073042       6.073042    8[6-(6,8),30-(7,8,8)]
   134       6.298444       6.298444       6.298444    8[6-(6,8)]
   135       8.825312       8.825312       8.825312    8[30-(7,8,8),30-(7,8,8)]
   136         1.9199         1.9199         1.9199    8[6-(6,8),30-(7,8,8)]
   137       1.694504       1.694504       1.694504    8[6-(6,8)]
   138       3.496685       3.496685       3.496685    8[30-(7,8,8),30-(7,8,8)]
   139       7.248572       7.248572       7.248572    8[6-(6,8),30-(7,8,8)]
   140       7.023161       7.023161       7.023161    8[6-(6,8)]
