# Supplementary material for: A collection of forcefield precursors for metal–organic frameworks
Source: RSC Adv. 2019 Nov 13;9(63):36492–507. doi: 10.1039/c9ra07327b (PMC9075174; doi:10.1039/c9ra07327b)
Supplement: RA-009-C9RA07327B-s1063 [file RA-009-C9RA07327B-s1063.txt]

IFEQIV_clean

5.396000    0.000000    0.000000
2.698007    18.520412    0.000000
2.697910    -0.000000    18.520426

     1       7.428852       7.428852       7.428852    30[7-(6,6),8-(30),8-(30),8-(6)]
     2       2.032843       2.032843       2.032843    30[7-(6,6),8-(30),8-(30),8-(6)]
     3       6.061109       6.061109       6.061109    30[7-(6,6),8-(30),8-(30),8-(6)]
     4        6.06103        6.06103        6.06103    30[7-(6,6),8-(30),8-(30),8-(6)]
     5       6.748229       6.748229       6.748229    1[6-(6,6)]
     6       4.977268       4.977268       4.977268    1[6-(6,6)]
     7       0.927007       0.927007       0.927007    1[6-(6,6)]
     8        3.16097        3.16097        3.16097    1[6-(6,6)]
     9       6.103935       6.103935       6.103935    1[6-(6,6)]
    10       3.501434       3.501434       3.501434    1[6-(7,7)]
    11       5.202267       5.202267       5.202267    1[6-(6,6)]
    12       5.431048       5.431048       5.431048    1[6-(6,6)]
    13       7.403301       7.403301       7.403301    1[6-(6,6)]
    14       5.006384       5.006384       5.006384    1[6-(6,6)]
    15       3.210619       3.210619       3.210619    1[6-(6,6)]
    16       6.748164       6.748164       6.748164    1[6-(6,6)]
    17       4.977189       4.977189       4.977189    1[6-(6,6)]
    18       6.322976       6.322976       6.322976    1[6-(6,6)]
    19       8.556901       8.556901       8.556901    1[6-(6,6)]
    20       6.103892       6.103892       6.103892    1[6-(6,6)]
    21       3.501412       3.501412       3.501412    1[6-(7,7)]
    22       5.202217       5.202217       5.202217    1[6-(6,6)]
    23       5.431017       5.431017       5.431017    1[6-(6,6)]
    24        7.40324        7.40324        7.40324    1[6-(6,6)]
    25        5.00635        5.00635        5.00635    1[6-(6,6)]
    26       3.210538       3.210538       3.210538    1[6-(6,6)]
    27        1.34575        1.34575        1.34575    1[6-(6,6)]
    28       3.116722       3.116722       3.116722    1[6-(6,6)]
    29       7.166883       7.166883       7.166883    1[6-(6,6)]
    30       4.932993       4.932993       4.932993    1[6-(6,6)]
    31       1.990017       1.990017       1.990017    1[6-(6,6)]
    32       4.592522       4.592522       4.592522    1[6-(7,7)]
    33       8.287632       8.287632       8.287632    1[6-(6,6)]
    34       2.662927       2.662927       2.662927    1[6-(6,6)]
    35       6.086666       6.086666       6.086666    1[6-(6,6)]
    36       3.087572       3.087572       3.087572    1[6-(6,6)]
    37       4.883379       4.883379       4.883379    1[6-(6,6)]
    38       6.741692       6.741692       6.741692    1[6-(6,6)]
    39       8.512654       8.512654       8.512654    1[6-(6,6)]
    40       7.166968       7.166968       7.166968    1[6-(6,6)]
    41       4.932971       4.932971       4.932971    1[6-(6,6)]
    42        7.38599        7.38599        7.38599    1[6-(6,6)]
    43       4.592466       4.592466       4.592466    1[6-(7,7)]
    44       2.891717       2.891717       2.891717    1[6-(6,6)]
    45       8.058842       8.058842       8.058842    1[6-(6,6)]
    46       6.086627       6.086627       6.086627    1[6-(6,6)]
    47       8.483527       8.483527       8.483527    1[6-(6,6)]
    48      10.279298      10.279298      10.279298    1[6-(6,6)]
    49       3.382734       3.382734       3.382734    6[6-(1,6),6-(1,6),7-(6,6)]
    50       6.466554       6.466554       6.466554    6[1-(0),6-(6,6),6-(6,7)]
    51       5.431603       5.431603       5.431603    6[6-(6,6),8-(0),8-(30)]
    52       7.073598       7.073598       7.073598    6[6-(1,6),6-(6,7),7-(6,6)]
    53       5.415954       5.415954       5.415954    6[6-(1,6),6-(1,6),6-(6,6)]
    54       4.711782       4.711782       4.711782    6[1-(0),6-(1,6),6-(6,6)]
    55       1.207602       1.207602       1.207602    6[1-(0),6-(1,6),6-(6,6)]
    56       6.691016       6.691016       6.691016    6[6-(1,6),6-(6,7),7-(6,30)]
    57       5.004773       5.004773       5.004773    6[6-(1,6),6-(1,6),6-(6,6)]
    58       3.523038       3.523038       3.523038    6[1-(0),6-(1,6),6-(6,6)]
    59       4.709615       4.709615       4.709615    6[6-(1,6),6-(1,6),6-(8,8)]
    60       5.268636       5.268636       5.268636    6[1-(0),6-(1,6),6-(6,6)]
    61       8.263407       8.263407       8.263407    6[1-(0),7-(6,30),7-(6,6)]
    62       0.544979       0.544979       0.544979    6[1-(0),6-(1,6),6-(1,6)]
    63        5.67495        5.67495        5.67495    6[1-(0),6-(6,6),6-(6,7)]
    64       2.839902       2.839902       2.839902    6[1-(0),6-(1,6),6-(6,7)]
    65        4.61194        4.61194        4.61194    6[1-(0),6-(1,6),6-(6,7)]
    66       3.662261       3.662261       3.662261    6[1-(0),6-(1,6),6-(1,6)]
    67       3.382688       3.382688       3.382688    6[6-(1,6),6-(1,6),7-(6,6)]
    68       6.466496       6.466496       6.466496    6[1-(0),6-(6,6),6-(6,7)]
    69       5.431541       5.431541       5.431541    6[6-(6,6),8-(0),8-(30)]
    70       7.073552       7.073552       7.073552    6[6-(1,6),6-(6,7),7-(6,6)]
    71       5.415894       5.415894       5.415894    6[6-(1,6),6-(1,6),6-(6,6)]
    72        4.71171        4.71171        4.71171    6[1-(0),6-(1,6),6-(6,6)]
    73       6.603565       6.603565       6.603565    6[1-(0),6-(1,6),6-(6,6)]
    74       6.690981       6.690981       6.690981    6[6-(1,6),6-(6,7),7-(6,30)]
    75       5.004724       5.004724       5.004724    6[6-(1,6),6-(1,6),6-(6,6)]
    76       3.522976       3.522976       3.522976    6[1-(0),6-(1,6),6-(6,6)]
    77       4.709559       4.709559       4.709559    6[6-(1,6),6-(1,6),6-(8,8)]
    78        5.26859        5.26859        5.26859    6[1-(0),6-(1,6),6-(6,6)]
    79       2.867379       2.867379       2.867379    6[1-(0),7-(6,30),7-(6,6)]
    80        5.94093        5.94093        5.94093    6[1-(0),6-(1,6),6-(1,6)]
    81       5.674913       5.674913       5.674913    6[1-(0),6-(6,6),6-(6,7)]
    82       8.235845       8.235845       8.235845    6[1-(0),6-(1,6),6-(6,7)]
    83       4.611899       4.611899       4.611899    6[1-(0),6-(1,6),6-(6,7)]
    84       3.662187       3.662187       3.662187    6[1-(0),6-(1,6),6-(1,6)]
    85       4.711228       4.711228       4.711228    6[6-(1,6),6-(1,6),7-(6,6)]
    86       1.627424       1.627424       1.627424    6[1-(0),6-(6,6),6-(6,7)]
    87        2.66235        2.66235        2.66235    6[6-(6,6),8-(0),8-(30)]
    88       6.416373       6.416373       6.416373    6[6-(1,6),6-(6,7),7-(6,6)]
    89       2.678029       2.678029       2.678029    6[6-(1,6),6-(1,6),6-(6,6)]
    90       3.382208       3.382208       3.382208    6[1-(0),6-(1,6),6-(6,6)]
    91       6.886288       6.886288       6.886288    6[1-(0),6-(1,6),6-(6,6)]
    92       1.402954       1.402954       1.402954    6[6-(1,6),6-(6,7),7-(6,30)]
    93       3.089209       3.089209       3.089209    6[6-(1,6),6-(1,6),6-(6,6)]
    94       4.570923       4.570923       4.570923    6[1-(0),6-(1,6),6-(6,6)]
    95       3.384341       3.384341       3.384341    6[6-(1,6),6-(1,6),6-(8,8)]
    96       2.825319       2.825319       2.825319    6[1-(0),6-(1,6),6-(6,6)]
    97       5.226554       5.226554       5.226554    6[1-(0),7-(6,30),7-(6,6)]
    98       7.548917       7.548917       7.548917    6[1-(0),6-(1,6),6-(1,6)]
    99       2.419025       2.419025       2.419025    6[1-(0),6-(6,6),6-(6,7)]
   100       5.254062       5.254062       5.254062    6[1-(0),6-(1,6),6-(6,7)]
   101       3.482018       3.482018       3.482018    6[1-(0),6-(1,6),6-(6,7)]
   102       4.431734       4.431734       4.431734    6[1-(0),6-(1,6),6-(1,6)]
   103       4.711184       4.711184       4.711184    6[6-(1,6),6-(1,6),7-(6,6)]
   104       7.023361       7.023361       7.023361    6[1-(0),6-(6,6),6-(6,7)]
   105        8.05834        8.05834        8.05834    6[6-(6,6),8-(0),8-(30)]
   106       6.416311       6.416311       6.416311    6[6-(1,6),6-(6,7),7-(6,6)]
   107       8.073957       8.073957       8.073957    6[6-(1,6),6-(1,6),6-(6,6)]
   108       8.778135       8.778135       8.778135    6[1-(0),6-(1,6),6-(6,6)]
   109       6.886379       6.886379       6.886379    6[1-(0),6-(1,6),6-(6,6)]
   110       6.798883       6.798883       6.798883    6[6-(1,6),6-(6,7),7-(6,30)]
   111       8.485128       8.485128       8.485128    6[6-(1,6),6-(1,6),6-(6,6)]
   112       4.570897       4.570897       4.570897    6[1-(0),6-(1,6),6-(6,6)]
   113       8.780319       8.780319       8.780319    6[6-(1,6),6-(1,6),6-(8,8)]
   114       8.221289       8.221289       8.221289    6[1-(0),6-(1,6),6-(6,6)]
   115       5.226494       5.226494       5.226494    6[1-(0),7-(6,30),7-(6,6)]
   116       7.549008       7.549008       7.549008    6[1-(0),6-(1,6),6-(1,6)]
   117       7.814945       7.814945       7.814945    6[1-(0),6-(6,6),6-(6,7)]
   118       5.254025       5.254025       5.254025    6[1-(0),6-(1,6),6-(6,7)]
   119       8.877977       8.877977       8.877977    6[1-(0),6-(1,6),6-(6,7)]
   120       9.827653       9.827653       9.827653    6[1-(0),6-(1,6),6-(1,6)]
   121       7.472891       7.472891       7.472891    7[6-(1,7),6-(6,6),30-(8,8,8)]
   122        8.09182        8.09182        8.09182    7[6-(1,7),6-(6,6),6-(6,6)]
   123       2.076866       2.076866       2.076866    7[6-(1,7),6-(6,6),30-(8,8,8)]
   124        2.69578        2.69578        2.69578    7[6-(1,7),6-(6,6),6-(6,6)]
   125       6.017073       6.017073       6.017073    7[6-(1,7),6-(6,6),30-(8,8,8)]
   126       5.398144       5.398144       5.398144    7[6-(1,7),6-(6,6),6-(6,6)]
   127       6.017004       6.017004       6.017004    7[6-(1,7),6-(6,6),30-(8,8,8)]
   128       5.398089       5.398089       5.398089    7[6-(1,7),6-(6,6),6-(6,6)]
   129       5.663062       5.663062       5.663062    8[30-(7,8,8),30-(7,8,8)]
   130       4.913592       4.913592       4.913592    8[6-(6,8),30-(7,8,8)]
   131       6.495152       6.495152       6.495152    8[6-(6,8)]
   132       5.663059       5.663059       5.663059    8[30-(7,8,8),30-(7,8,8)]
   133        4.91352        4.91352        4.91352    8[6-(6,8),30-(7,8,8)]
   134       6.495096       6.495096       6.495096    8[6-(6,8)]
   135       2.430899       2.430899       2.430899    8[30-(7,8,8),30-(7,8,8)]
   136       3.180363       3.180363       3.180363    8[6-(6,8),30-(7,8,8)]
   137       6.994797       6.994797       6.994797    8[6-(6,8)]
   138       7.826814       7.826814       7.826814    8[30-(7,8,8),30-(7,8,8)]
   139       8.576358       8.576358       8.576358    8[6-(6,8),30-(7,8,8)]
   140        6.99479        6.99479        6.99479    8[6-(6,8)]
