# Supplementary material for: A collection of forcefield precursors for metal–organic frameworks
Source: RSC Adv. 2019 Nov 13;9(63):36492–507. doi: 10.1039/c9ra07327b (PMC9075174; doi:10.1039/c9ra07327b)
Supplement: RA-009-C9RA07327B-s1064 [file RA-009-C9RA07327B-s1064.txt]

IFEYIB_clean

14.829000    0.000000    0.000000
0.000000    16.146500    0.000000
-0.427364    0.000000    19.277263

     1      11.240849      11.240849      11.240849    48[7-(6),7-(6),7-(6),7-(6)]
     2      10.409926      10.409926      10.409926    48[7-(6),7-(6),7-(6),7-(6)]
     3       3.374469       3.374469       3.374469    48[7-(6),7-(6),7-(6),7-(6)]
     4       3.778028       3.778028       3.778028    48[7-(6),7-(6),7-(6),7-(6)]
     5       3.160787       3.160787       3.160787    48[7-(6),7-(6),7-(6),7-(6)]
     6        3.99171        3.99171        3.99171    48[7-(6),7-(6),7-(6),7-(6)]
     7      11.027167      11.027167      11.027167    48[7-(6),7-(6),7-(6),7-(6)]
     8      10.623608      10.623608      10.623608    48[7-(6),7-(6),7-(6),7-(6)]
     9       9.073749       9.073749       9.073749    80[16-(6),16-(6),16-(6),16-(6)]
    10      12.979728      12.979728      12.979728    80[16-(6),16-(6),16-(6),16-(6)]
    11       5.114205       5.114205       5.114205    80[16-(6),16-(6),16-(6),16-(6)]
    12        1.63559        1.63559        1.63559    80[16-(6),16-(6),16-(6),16-(6)]
    13       5.327887       5.327887       5.327887    80[16-(6),16-(6),16-(6),16-(6)]
    14       1.421908       1.421908       1.421908    80[16-(6),16-(6),16-(6),16-(6)]
    15       9.287431       9.287431       9.287431    80[16-(6),16-(6),16-(6),16-(6)]
    16      12.766046      12.766046      12.766046    80[16-(6),16-(6),16-(6),16-(6)]
    17      11.057634      11.057634      11.057634    6[7-(48),16-(80)]
    18        9.27748        9.27748        9.27748    6[7-(48),16-(80)]
    19       5.986372       5.986372       5.986372    6[7-(48),16-(80)]
    20      11.727696      11.727696      11.727696    6[7-(48),16-(80)]
    21       9.888461       9.888461       9.888461    6[7-(48),16-(80)]
    22      13.130054      13.130054      13.130054    6[7-(48),16-(80)]
    23      12.799884      12.799884      12.799884    6[7-(48),16-(80)]
    24      11.057105      11.057105      11.057105    6[7-(48),16-(80)]
    25        3.13032        3.13032        3.13032    6[7-(48),16-(80)]
    26       4.910474       4.910474       4.910474    6[7-(48),16-(80)]
    27       8.201582       8.201582       8.201582    6[7-(48),16-(80)]
    28       2.887622       2.887622       2.887622    6[7-(48),16-(80)]
    29       4.299493       4.299493       4.299493    6[7-(48),16-(80)]
    30         1.0579         1.0579         1.0579    6[7-(48),16-(80)]
    31       1.815434       1.815434       1.815434    6[7-(48),16-(80)]
    32       3.130849       3.130849       3.130849    6[7-(48),16-(80)]
    33       3.344002       3.344002       3.344002    6[7-(48),16-(80)]
    34       5.124156       5.124156       5.124156    6[7-(48),16-(80)]
    35       8.415264       8.415264       8.415264    6[7-(48),16-(80)]
    36        2.67394        2.67394        2.67394    6[7-(48),16-(80)]
    37       4.513175       4.513175       4.513175    6[7-(48),16-(80)]
    38       1.271582       1.271582       1.271582    6[7-(48),16-(80)]
    39       1.601752       1.601752       1.601752    6[7-(48),16-(80)]
    40       3.344531       3.344531       3.344531    6[7-(48),16-(80)]
    41      11.271316      11.271316      11.271316    6[7-(48),16-(80)]
    42       9.491162       9.491162       9.491162    6[7-(48),16-(80)]
    43       6.200054       6.200054       6.200054    6[7-(48),16-(80)]
    44      11.514014      11.514014      11.514014    6[7-(48),16-(80)]
    45      10.102143      10.102143      10.102143    6[7-(48),16-(80)]
    46      13.343736      13.343736      13.343736    6[7-(48),16-(80)]
    47      12.586202      12.586202      12.586202    6[7-(48),16-(80)]
    48      11.270787      11.270787      11.270787    6[7-(48),16-(80)]
    49      11.053086      11.053086      11.053086    16[6-(7),80-(16,16,16)]
    50       9.855727       9.855727       9.855727    16[6-(7),80-(16,16,16)]
    51       7.115751       7.115751       7.115751    16[6-(7),80-(16,16,16)]
    52        8.16863        8.16863        8.16863    16[6-(7),80-(16,16,16)]
    53      13.816662      13.816662      13.816662    16[6-(7),80-(16,16,16)]
    54      14.243794      14.243794      14.243794    16[6-(7),80-(16,16,16)]
    55      11.841406      11.841406      11.841406    16[6-(7),80-(16,16,16)]
    56      11.142163      11.142163      11.142163    16[6-(7),80-(16,16,16)]
    57       3.134868       3.134868       3.134868    16[6-(7),80-(16,16,16)]
    58       4.332227       4.332227       4.332227    16[6-(7),80-(16,16,16)]
    59       7.072203       7.072203       7.072203    16[6-(7),80-(16,16,16)]
    60       6.019324       6.019324       6.019324    16[6-(7),80-(16,16,16)]
    61       0.798656       0.798656       0.798656    16[6-(7),80-(16,16,16)]
    62       -0.05584       -0.05584       -0.05584    16[6-(7),80-(16,16,16)]
    63       2.773912       2.773912       2.773912    16[6-(7),80-(16,16,16)]
    64       3.045791       3.045791       3.045791    16[6-(7),80-(16,16,16)]
    65        3.34855        3.34855        3.34855    16[6-(7),80-(16,16,16)]
    66       4.545909       4.545909       4.545909    16[6-(7),80-(16,16,16)]
    67       7.285885       7.285885       7.285885    16[6-(7),80-(16,16,16)]
    68       6.233006       6.233006       6.233006    16[6-(7),80-(16,16,16)]
    69       0.584974       0.584974       0.584974    16[6-(7),80-(16,16,16)]
    70       0.157842       0.157842       0.157842    16[6-(7),80-(16,16,16)]
    71        2.56023        2.56023        2.56023    16[6-(7),80-(16,16,16)]
    72       3.259473       3.259473       3.259473    16[6-(7),80-(16,16,16)]
    73      11.266768      11.266768      11.266768    16[6-(7),80-(16,16,16)]
    74      10.069409      10.069409      10.069409    16[6-(7),80-(16,16,16)]
    75       7.329433       7.329433       7.329433    16[6-(7),80-(16,16,16)]
    76       8.382312       8.382312       8.382312    16[6-(7),80-(16,16,16)]
    77       13.60298       13.60298       13.60298    16[6-(7),80-(16,16,16)]
    78      14.457476      14.457476      14.457476    16[6-(7),80-(16,16,16)]
    79      11.627724      11.627724      11.627724    16[6-(7),80-(16,16,16)]
    80      11.355845      11.355845      11.355845    16[6-(7),80-(16,16,16)]
    81       10.95552       10.95552       10.95552    7[6-(16),48-(7,7,7)]
    82       9.998546       9.998546       9.998546    7[6-(16),48-(7,7,7)]
    83        5.18529        5.18529        5.18529    7[6-(16),48-(7,7,7)]
    84      11.622418      11.622418      11.622418    7[6-(16),48-(7,7,7)]
    85       9.873725       9.873725       9.873725    7[6-(16),48-(7,7,7)]
    86      12.289565      12.289565      12.289565    7[6-(16),48-(7,7,7)]
    87      11.710241      11.710241      11.710241    7[6-(16),48-(7,7,7)]
    88      11.062516      11.062516      11.062516    7[6-(16),48-(7,7,7)]
    89       3.232434       3.232434       3.232434    7[6-(16),48-(7,7,7)]
    90       4.616772       4.616772       4.616772    7[6-(16),48-(7,7,7)]
    91       9.002664       9.002664       9.002664    7[6-(16),48-(7,7,7)]
    92         2.9929         2.9929         2.9929    7[6-(16),48-(7,7,7)]
    93       4.314229       4.314229       4.314229    7[6-(16),48-(7,7,7)]
    94       1.898389       1.898389       1.898389    7[6-(16),48-(7,7,7)]
    95       2.477713       2.477713       2.477713    7[6-(16),48-(7,7,7)]
    96       3.125438       3.125438       3.125438    7[6-(16),48-(7,7,7)]
    97       3.446116       3.446116       3.446116    7[6-(16),48-(7,7,7)]
    98        4.40309        4.40309        4.40309    7[6-(16),48-(7,7,7)]
    99       9.216346       9.216346       9.216346    7[6-(16),48-(7,7,7)]
   100       2.779218       2.779218       2.779218    7[6-(16),48-(7,7,7)]
   101       4.527911       4.527911       4.527911    7[6-(16),48-(7,7,7)]
   102       2.112071       2.112071       2.112071    7[6-(16),48-(7,7,7)]
   103       2.691395       2.691395       2.691395    7[6-(16),48-(7,7,7)]
   104        3.33912        3.33912        3.33912    7[6-(16),48-(7,7,7)]
   105      11.169202      11.169202      11.169202    7[6-(16),48-(7,7,7)]
   106       9.784864       9.784864       9.784864    7[6-(16),48-(7,7,7)]
   107       5.398972       5.398972       5.398972    7[6-(16),48-(7,7,7)]
   108      11.408736      11.408736      11.408736    7[6-(16),48-(7,7,7)]
   109      10.087407      10.087407      10.087407    7[6-(16),48-(7,7,7)]
   110      12.503247      12.503247      12.503247    7[6-(16),48-(7,7,7)]
   111      11.923923      11.923923      11.923923    7[6-(16),48-(7,7,7)]
   112      11.276198      11.276198      11.276198    7[6-(16),48-(7,7,7)]
