# Supplementary material for: A collection of forcefield precursors for metal–organic frameworks
Source: RSC Adv. 2019 Nov 13;9(63):36492–507. doi: 10.1039/c9ra07327b (PMC9075174; doi:10.1039/c9ra07327b)
Supplement: RA-009-C9RA07327B-s1065 [file RA-009-C9RA07327B-s1065.txt]

IFOSIG_clean

9.103400    0.000000    0.000000
-4.551700    7.883776    0.000000
0.000000    0.000000    25.470800

     1       2.276442       2.276442       2.276442    58[8-(6),8-(6),8-(6),8-(6),8-(6),8-(6),8-(6),8-(6)]
     2      -2.275258      -2.275258      -2.275258    58[8-(6),8-(6),8-(6),8-(6),8-(6),8-(6),8-(6),8-(6)]
     3       4.550517       4.550517       4.550517    58[8-(6),8-(6),8-(6),8-(6),8-(6),8-(6),8-(6),8-(6)]
     4      -0.000546      -0.000546      -0.000546    40[8-(6),8-(6),8-(6),8-(6),8-(6),8-(6),8-(6),8-(6)]
     5       0.000273       0.000273       0.000273    40[8-(6),8-(6),8-(6),8-(6),8-(6),8-(6),8-(6),8-(6)]
     6       0.000273       0.000273       0.000273    40[8-(6),8-(6),8-(6),8-(6),8-(6),8-(6),8-(6),8-(6)]
     7       0.308605       0.308605       0.308605    6[6-(8,8),8-(40),8-(58)]
     8        1.69915        1.69915        1.69915    6[6-(8,8),8-(40),8-(58)]
     9       2.861199       2.861199       2.861199    6[6-(8,8),8-(40),8-(58)]
    10       4.259936       4.259936       4.259936    6[6-(8,8),8-(40),8-(58)]
    11      -3.060563      -3.060563      -3.060563    6[6-(8,8),8-(40),8-(58)]
    12       5.310013       5.310013       5.310013    6[6-(8,8),8-(40),8-(58)]
    13      -0.741472      -0.741472      -0.741472    6[6-(8,8),8-(40),8-(58)]
    14       7.567656       7.567656       7.567656    6[6-(8,8),8-(40),8-(58)]
    15       2.751958       2.751958       2.751958    6[6-(8,8),8-(40),8-(58)]
    16       6.645937       6.645937       6.645937    6[6-(8,8),8-(40),8-(58)]
    17      -2.119727      -2.119727      -2.119727    6[6-(8,8),8-(40),8-(58)]
    18       1.827508       1.827508       1.827508    6[6-(8,8),8-(40),8-(58)]
    19       4.860305       4.860305       4.860305    6[6-(8,8),8-(40),8-(58)]
    20       -2.85255       -2.85255       -2.85255    6[6-(8,8),8-(40),8-(58)]
    21       7.412899       7.412899       7.412899    6[6-(8,8),8-(40),8-(58)]
    22      -0.291764      -0.291764      -0.291764    6[6-(8,8),8-(40),8-(58)]
    23       1.491137       1.491137       1.491137    6[6-(8,8),8-(40),8-(58)]
    24       0.758313       0.758313       0.758313    6[6-(8,8),8-(40),8-(58)]
    25       3.810228       3.810228       3.810228    6[6-(8,8),8-(40),8-(58)]
    26       3.015956       3.015956       3.015956    6[6-(8,8),8-(40),8-(58)]
    27       7.303658       7.303658       7.303658    6[6-(8,8),8-(40),8-(58)]
    28       2.094237       2.094237       2.094237    6[6-(8,8),8-(40),8-(58)]
    29       2.431973       2.431973       2.431973    6[6-(8,8),8-(40),8-(58)]
    30      -2.724192      -2.724192      -2.724192    6[6-(8,8),8-(40),8-(58)]
    31       0.183434       0.183434       0.183434    8[6-(6,8),58-(8,8,8,8,8,8,8)]
    32       2.635434       2.635434       2.635434    8[6-(6,8),58-(8,8,8,8,8,8,8)]
    33      -0.598549      -0.598549      -0.598549    8[6-(6,8),40-(8,8,8,8,8,8,8)]
    34       1.773797       1.773797       1.773797    8[6-(6,8),40-(8,8,8,8,8,8,8)]
    35       2.784275       2.784275       2.784275    8[6-(6,8),40-(8,8,8,8,8,8,8)]
    36       5.169821       5.169821       5.169821    8[6-(6,8),40-(8,8,8,8,8,8,8)]
    37       1.929921       1.929921       1.929921    8[6-(6,8),58-(8,8,8,8,8,8,8)]
    38       4.366446       4.366446       4.366446    8[6-(6,8),58-(8,8,8,8,8,8,8)]
    39      -2.347312      -2.347312      -2.347312    8[6-(6,8),58-(8,8,8,8,8,8,8)]
    40       5.398316       5.398316       5.398316    8[6-(6,8),58-(8,8,8,8,8,8,8)]
    41      -3.157969      -3.157969      -3.157969    8[6-(6,8),40-(8,8,8,8,8,8,8)]
    42       4.613148       4.613148       4.613148    8[6-(6,8),40-(8,8,8,8,8,8,8)]
    43      -0.067365      -0.067365      -0.067365    8[6-(6,8),40-(8,8,8,8,8,8,8)]
    44       7.682814       7.682814       7.682814    8[6-(6,8),40-(8,8,8,8,8,8,8)]
    45      -0.849347      -0.849347      -0.849347    8[6-(6,8),58-(8,8,8,8,8,8,8)]
    46       6.917674       6.917674       6.917674    8[6-(6,8),58-(8,8,8,8,8,8,8)]
    47       2.163878       2.163878       2.163878    8[6-(6,8),58-(8,8,8,8,8,8,8)]
    48        5.62135        5.62135        5.62135    8[6-(6,8),58-(8,8,8,8,8,8,8)]
    49       3.756518       3.756518       3.756518    8[6-(6,8),40-(8,8,8,8,8,8,8)]
    50       7.268155       7.268155       7.268155    8[6-(6,8),40-(8,8,8,8,8,8,8)]
    51       -2.71691       -2.71691       -2.71691    8[6-(6,8),40-(8,8,8,8,8,8,8)]
    52       0.802465       0.802465       0.802465    8[6-(6,8),40-(8,8,8,8,8,8,8)]
    53      -1.080574      -1.080574      -1.080574    8[6-(6,8),58-(8,8,8,8,8,8,8)]
    54       2.370981       2.370981       2.370981    8[6-(6,8),58-(8,8,8,8,8,8,8)]
    55       4.735134       4.735134       4.735134    8[6-(6,8),58-(8,8,8,8,8,8,8)]
    56      -1.916266      -1.916266      -1.916266    8[6-(6,8),58-(8,8,8,8,8,8,8)]
    57       3.953151       3.953151       3.953151    8[6-(6,8),40-(8,8,8,8,8,8,8)]
    58      -2.777903      -2.777903      -2.777903    8[6-(6,8),40-(8,8,8,8,8,8,8)]
    59       7.335975       7.335975       7.335975    8[6-(6,8),40-(8,8,8,8,8,8,8)]
    60       0.618121       0.618121       0.618121    8[6-(6,8),40-(8,8,8,8,8,8,8)]
    61       6.481621       6.481621       6.481621    8[6-(6,8),58-(8,8,8,8,8,8,8)]
    62      -0.185254      -0.185254      -0.185254    8[6-(6,8),58-(8,8,8,8,8,8,8)]
    63       2.204388       2.204388       2.204388    8[6-(6,8),58-(8,8,8,8,8,8,8)]
    64       0.846616       0.846616       0.846616    8[6-(6,8),58-(8,8,8,8,8,8,8)]
    65       1.393731       1.393731       1.393731    8[6-(6,8),40-(8,8,8,8,8,8,8)]
    66       0.061448       0.061448       0.061448    8[6-(6,8),40-(8,8,8,8,8,8,8)]
    67       4.484335       4.484335       4.484335    8[6-(6,8),40-(8,8,8,8,8,8,8)]
    68       3.131114       3.131114       3.131114    8[6-(6,8),40-(8,8,8,8,8,8,8)]
    69       3.702353       3.702353       3.702353    8[6-(6,8),58-(8,8,8,8,8,8,8)]
    70       2.365974       2.365974       2.365974    8[6-(6,8),58-(8,8,8,8,8,8,8)]
    71       6.715578       6.715578       6.715578    8[6-(6,8),58-(8,8,8,8,8,8,8)]
    72        1.06965        1.06965        1.06965    8[6-(6,8),58-(8,8,8,8,8,8,8)]
    73       8.308218       8.308218       8.308218    8[6-(6,8),40-(8,8,8,8,8,8,8)]
    74       2.716455       2.716455       2.716455    8[6-(6,8),40-(8,8,8,8,8,8,8)]
    75        1.83479        1.83479        1.83479    8[6-(6,8),40-(8,8,8,8,8,8,8)]
    76      -3.749235      -3.749235      -3.749235    8[6-(6,8),40-(8,8,8,8,8,8,8)]
    77       3.471126       3.471126       3.471126    8[6-(6,8),58-(8,8,8,8,8,8,8)]
    78      -2.180719      -2.180719      -2.180719    8[6-(6,8),58-(8,8,8,8,8,8,8)]
