# Supplementary material for: A collection of forcefield precursors for metal–organic frameworks
Source: RSC Adv. 2019 Nov 13;9(63):36492–507. doi: 10.1039/c9ra07327b (PMC9075174; doi:10.1039/c9ra07327b)
Supplement: RA-009-C9RA07327B-s1066 [file RA-009-C9RA07327B-s1066.txt]

IFUDAO_charged

9.061000    0.000000    0.000000
-4.530500    7.847056    0.000000
0.000000    0.000000    23.394000

     1        2.26525        2.26525        2.26525    40[8-(6),8-(6),8-(6),8-(6),8-(6),8-(6),8-(6),8-(6)]
     2       -2.26525       -2.26525       -2.26525    40[8-(6),8-(6),8-(6),8-(6),8-(6),8-(6),8-(6),8-(6)]
     3         4.5305         4.5305         4.5305    40[8-(6),8-(6),8-(6),8-(6),8-(6),8-(6),8-(6),8-(6)]
     4       -2.26525       -2.26525       -2.26525    48[8-(6),8-(6),8-(6),8-(6)]
     5         4.5305         4.5305         4.5305    48[8-(6),8-(6),8-(6),8-(6)]
     6        2.26525        2.26525        2.26525    48[8-(6),8-(6),8-(6),8-(6)]
     7      -0.011326      -0.011326      -0.011326    6[6-(8,8),8-(40),8-(48)]
     8       0.061162       0.061162       0.061162    6[6-(8,8),8-(0),8-(40)]
     9      -1.675379      -1.675379      -1.675379    6[6-(8,8),8-(40),8-(48)]
    10      -0.376938      -0.376938      -0.376938    6[6-(8,8),8-(0),8-(40)]
    11       1.686705       1.686705       1.686705    6[6-(8,8),8-(40),8-(48)]
    12       0.315776       0.315776       0.315776    6[6-(8,8),8-(0),8-(40)]
    13       4.541826       4.541826       4.541826    6[6-(8,8),8-(40),8-(48)]
    14       4.469338       4.469338       4.469338    6[6-(8,8),8-(0),8-(40)]
    15       6.205879       6.205879       6.205879    6[6-(8,8),8-(40),8-(48)]
    16       4.907438       4.907438       4.907438    6[6-(8,8),8-(0),8-(40)]
    17       2.843795       2.843795       2.843795    6[6-(8,8),8-(40),8-(48)]
    18       4.214724       4.214724       4.214724    6[6-(8,8),8-(0),8-(40)]
    19       4.519174       4.519174       4.519174    6[6-(8,8),8-(40),8-(48)]
    20       4.591662       4.591662       4.591662    6[6-(8,8),8-(0),8-(40)]
    21       2.855121       2.855121       2.855121    6[6-(8,8),8-(40),8-(48)]
    22       4.153562       4.153562       4.153562    6[6-(8,8),8-(0),8-(40)]
    23       6.217205       6.217205       6.217205    6[6-(8,8),8-(40),8-(48)]
    24       4.846276       4.846276       4.846276    6[6-(8,8),8-(0),8-(40)]
    25       0.011326       0.011326       0.011326    6[6-(8,8),8-(40),8-(48)]
    26      -0.061162      -0.061162      -0.061162    6[6-(8,8),8-(0),8-(40)]
    27       1.675379       1.675379       1.675379    6[6-(8,8),8-(40),8-(48)]
    28       0.376938       0.376938       0.376938    6[6-(8,8),8-(0),8-(40)]
    29      -1.686705      -1.686705      -1.686705    6[6-(8,8),8-(40),8-(48)]
    30      -0.315776      -0.315776      -0.315776    6[6-(8,8),8-(0),8-(40)]
    31      -0.828175      -0.828175      -0.828175    8[6-(6,8),48-(8,8,8)]
    32       0.826363       0.826363       0.826363    8[6-(6,8),40-(8,8,8,8,8,8,8)]
    33       1.055607       1.055607       1.055607    8[6-(6,8),40-(8,8,8,8,8,8,8)]
    34      -0.789213      -0.789213      -0.789213    8[6-(6,8)]
    35       -1.78547       -1.78547       -1.78547    8[6-(6,8),48-(8,8,8)]
    36      -2.573324      -2.573324      -2.573324    8[6-(6,8),40-(8,8,8,8,8,8,8)]
    37      -0.472531      -0.472531      -0.472531    8[6-(6,8),40-(8,8,8,8,8,8,8)]
    38       0.598026       0.598026       0.598026    8[6-(6,8)]
    39       2.613645       2.613645       2.613645    8[6-(6,8),48-(8,8,8)]
    40       1.746961       1.746961       1.746961    8[6-(6,8),40-(8,8,8,8,8,8,8)]
    41      -0.583075      -0.583075      -0.583075    8[6-(6,8),40-(8,8,8,8,8,8,8)]
    42       0.191187       0.191187       0.191187    8[6-(6,8)]
    43       5.358675       5.358675       5.358675    8[6-(6,8),48-(8,8,8)]
    44       3.704137       3.704137       3.704137    8[6-(6,8),40-(8,8,8,8,8,8,8)]
    45       3.474894       3.474894       3.474894    8[6-(6,8),40-(8,8,8,8,8,8,8)]
    46       5.319713       5.319713       5.319713    8[6-(6,8)]
    47        6.31597        6.31597        6.31597    8[6-(6,8),48-(8,8,8)]
    48       7.103824       7.103824       7.103824    8[6-(6,8),40-(8,8,8,8,8,8,8)]
    49       5.003031       5.003031       5.003031    8[6-(6,8),40-(8,8,8,8,8,8,8)]
    50       3.932474       3.932474       3.932474    8[6-(6,8)]
    51       1.916855       1.916855       1.916855    8[6-(6,8),48-(8,8,8)]
    52       2.783539       2.783539       2.783539    8[6-(6,8),40-(8,8,8,8,8,8,8)]
    53       5.113575       5.113575       5.113575    8[6-(6,8),40-(8,8,8,8,8,8,8)]
    54       4.339313       4.339313       4.339313    8[6-(6,8)]
    55       3.702325       3.702325       3.702325    8[6-(6,8),48-(8,8,8)]
    56       5.356863       5.356863       5.356863    8[6-(6,8),40-(8,8,8,8,8,8,8)]
    57       5.586107       5.586107       5.586107    8[6-(6,8),40-(8,8,8,8,8,8,8)]
    58       3.741287       3.741287       3.741287    8[6-(6,8)]
    59        2.74503        2.74503        2.74503    8[6-(6,8),48-(8,8,8)]
    60       1.957176       1.957176       1.957176    8[6-(6,8),40-(8,8,8,8,8,8,8)]
    61       4.057969       4.057969       4.057969    8[6-(6,8),40-(8,8,8,8,8,8,8)]
    62       5.128526       5.128526       5.128526    8[6-(6,8)]
    63       7.144145       7.144145       7.144145    8[6-(6,8),48-(8,8,8)]
    64       6.277461       6.277461       6.277461    8[6-(6,8),40-(8,8,8,8,8,8,8)]
    65       3.947425       3.947425       3.947425    8[6-(6,8),40-(8,8,8,8,8,8,8)]
    66       4.721687       4.721687       4.721687    8[6-(6,8)]
    67       0.828175       0.828175       0.828175    8[6-(6,8),48-(8,8,8)]
    68      -0.826363      -0.826363      -0.826363    8[6-(6,8),40-(8,8,8,8,8,8,8)]
    69      -1.055606      -1.055606      -1.055606    8[6-(6,8),40-(8,8,8,8,8,8,8)]
    70       0.789213       0.789213       0.789213    8[6-(6,8)]
    71        1.78547        1.78547        1.78547    8[6-(6,8),48-(8,8,8)]
    72       2.573324       2.573324       2.573324    8[6-(6,8),40-(8,8,8,8,8,8,8)]
    73       0.472531       0.472531       0.472531    8[6-(6,8),40-(8,8,8,8,8,8,8)]
    74      -0.598026      -0.598026      -0.598026    8[6-(6,8)]
    75      -2.613645      -2.613645      -2.613645    8[6-(6,8),48-(8,8,8)]
    76      -1.746961      -1.746961      -1.746961    8[6-(6,8),40-(8,8,8,8,8,8,8)]
    77       0.583075       0.583075       0.583075    8[6-(6,8),40-(8,8,8,8,8,8,8)]
    78      -0.191187      -0.191187      -0.191187    8[6-(6,8)]
    79       8.250041       8.250041       8.250041    1[7-(1,1,1)]
    80      -3.719541      -3.719541      -3.719541    1[7-(1,1,1)]
    81       0.262769       0.262769       0.262769    1[7-(1,1,1)]
    82       4.267731       4.267731       4.267731    1[7-(1,1,1)]
    83       0.791025       0.791025       0.791025    1[7-(1,1,1)]
    84       3.739475       3.739475       3.739475    1[7-(1,1,1)]
    85      -0.220182      -0.220182      -0.220182    1[7-(1,1,1)]
    86       4.750682       4.750682       4.750682    1[7-(1,1,1)]
    87       0.548191       0.548191       0.548191    1[7-(1,1,1)]
    88        3.98231        3.98231        3.98231    1[7-(1,1,1)]
    89       -3.98231       -3.98231       -3.98231    1[7-(1,1,1)]
    90        8.51281        8.51281        8.51281    1[7-(1,1,1)]
    91       4.310318       4.310318       4.310318    1[7-(1,1,1)]
    92       0.220182       0.220182       0.220182    1[7-(1,1,1)]
    93      -3.739475      -3.739475      -3.739475    1[7-(1,1,1)]
    94       8.269975       8.269975       8.269975    1[7-(1,1,1)]
    95       4.793269       4.793269       4.793269    1[7-(1,1,1)]
    96      -0.262769      -0.262769      -0.262769    1[7-(1,1,1)]
    97       3.719541       3.719541       3.719541    1[7-(1,1,1)]
    98        0.81096        0.81096        0.81096    1[7-(1,1,1)]
    99       8.490157       8.490157       8.490157    1[7-(1,1,1)]
   100      -3.959657      -3.959657      -3.959657    1[7-(1,1,1)]
   101       3.959657       3.959657       3.959657    1[7-(1,1,1)]
   102       0.570843       0.570843       0.570843    1[7-(1,1,1)]
   103            0.0            0.0            0.0    7[1-(0),1-(0),1-(0),1-(0)]
   104            0.0            0.0            0.0    7[1-(0),1-(0),1-(0),1-(0)]
   105            0.0            0.0            0.0    7[1-(0),1-(0),1-(0),1-(0)]
   106            0.0            0.0            0.0    7[1-(0),1-(0),1-(0),1-(0)]
   107            0.0            0.0            0.0    7[1-(0),1-(0),1-(0),1-(0)]
   108            0.0            0.0            0.0    7[1-(0),1-(0),1-(0),1-(0)]
