# Supplementary material for: A collection of forcefield precursors for metal–organic frameworks
Source: RSC Adv. 2019 Nov 13;9(63):36492–507. doi: 10.1039/c9ra07327b (PMC9075174; doi:10.1039/c9ra07327b)
Supplement: RA-009-C9RA07327B-s1067 [file RA-009-C9RA07327B-s1067.txt]

IFUDES_charged

9.105000    0.000000    0.000000
-4.552500    7.885161    0.000000
0.000000    0.000000    23.656000

     1      -2.521402      -2.521402      -2.521402    40[8-(6),8-(6),8-(6),8-(6),8-(6),8-(6),8-(6),8-(6)]
     2       2.521402       2.521402       2.521402    40[8-(6),8-(6),8-(6),8-(6),8-(6),8-(6),8-(6),8-(6)]
     3            0.0            0.0            0.0    40[8-(6),8-(6),8-(6),8-(6),8-(6),8-(6),8-(6),8-(6)]
     4            0.0            0.0            0.0    48[8-(6),8-(6),8-(6),8-(6)]
     5      -2.002781      -2.002781      -2.002781    48[8-(6),8-(6),8-(6),8-(6)]
     6       2.002781       2.002781       2.002781    48[8-(6),8-(6),8-(6),8-(6)]
     7       -0.52809       -0.52809       -0.52809    6[6-(8,8),8-(0),8-(40)]
     8      -1.807343      -1.807343      -1.807343    6[6-(8,8),8-(40),8-(48)]
     9       7.619064       7.619064       7.619064    6[6-(8,8),8-(40),8-(48)]
    10      -0.204407      -0.204407      -0.204407    6[6-(8,8),8-(0),8-(40)]
    11       0.364655       0.364655       0.364655    6[6-(8,8),8-(0),8-(40)]
    12       0.279068       0.279068       0.279068    6[6-(8,8),8-(40),8-(48)]
    13       1.767281       1.767281       1.767281    6[6-(8,8),8-(40),8-(48)]
    14       0.414278       0.414278       0.414278    6[6-(8,8),8-(0),8-(40)]
    15       0.163435       0.163435       0.163435    6[6-(8,8),8-(0),8-(40)]
    16       1.528274       1.528274       1.528274    6[6-(8,8),8-(40),8-(48)]
    17       4.271155       4.271155       4.271155    6[6-(8,8),8-(40),8-(48)]
    18        4.34263        4.34263        4.34263    6[6-(8,8),8-(0),8-(40)]
    19        0.52809        0.52809        0.52809    6[6-(8,8),8-(0),8-(40)]
    20       1.807342       1.807342       1.807342    6[6-(8,8),8-(40),8-(48)]
    21       1.485936       1.485936       1.485936    6[6-(8,8),8-(40),8-(48)]
    22       0.204407       0.204407       0.204407    6[6-(8,8),8-(0),8-(40)]
    23      -0.364655      -0.364655      -0.364655    6[6-(8,8),8-(0),8-(40)]
    24      -0.279068      -0.279068      -0.279068    6[6-(8,8),8-(40),8-(48)]
    25        7.33772        7.33772        7.33772    6[6-(8,8),8-(40),8-(48)]
    26       8.690723       8.690723       8.690723    6[6-(8,8),8-(0),8-(40)]
    27      -0.163435      -0.163435      -0.163435    6[6-(8,8),8-(0),8-(40)]
    28      -1.528274      -1.528274      -1.528274    6[6-(8,8),8-(40),8-(48)]
    29       4.833845       4.833845       4.833845    6[6-(8,8),8-(40),8-(48)]
    30       -4.34263       -4.34263       -4.34263    6[6-(8,8),8-(0),8-(40)]
    31       4.895303       4.895303       4.895303    6[1-(0),1-(0),6-(1,1,7),7-(1,1,1)]
    32       4.209697       4.209697       4.209697    6[1-(0),1-(0),6-(1,1,7),7-(1,1,1)]
    33       3.385239       3.385239       3.385239    6[1-(0),1-(0),6-(1,1,7),7-(1,1,1)]
    34       3.728042       3.728042       3.728042    6[1-(0),1-(0),6-(1,1,7),7-(1,1,1)]
    35       5.376958       5.376958       5.376958    6[1-(0),1-(0),6-(1,1,7),7-(1,1,1)]
    36       5.719761       5.719761       5.719761    6[1-(0),1-(0),6-(1,1,7),7-(1,1,1)]
    37      -0.632797      -0.632797      -0.632797    8[6-(6,8),40-(8,8,8,8,8,8,8)]
    38       0.462079       0.462079       0.462079    8[6-(6,8)]
    39       1.631161       1.631161       1.631161    8[6-(6,8),48-(8,8,8)]
    40      -2.750165      -2.750165      -2.750165    8[6-(6,8),40-(8,8,8,8,8,8,8)]
    41      -1.869257      -1.869257      -1.869257    8[6-(6,8),48-(8,8,8)]
    42       4.310762       4.310762       4.310762    8[6-(6,8),40-(8,8,8,8,8,8,8)]
    43       8.388437       8.388437       8.388437    8[6-(6,8)]
    44       6.752268       6.752268       6.752268    8[6-(6,8),40-(8,8,8,8,8,8,8)]
    45       1.306112       1.306112       1.306112    8[6-(6,8),40-(8,8,8,8,8,8,8)]
    46      -0.465721      -0.465721      -0.465721    8[6-(6,8)]
    47       5.651018       5.651018       5.651018    8[6-(6,8),48-(8,8,8)]
    48       1.095332       1.095332       1.095332    8[6-(6,8),40-(8,8,8,8,8,8,8)]
    49      -0.524448      -0.524448      -0.524448    8[6-(6,8),48-(8,8,8)]
    50       8.583284       8.583284       8.583284    8[6-(6,8),40-(8,8,8,8,8,8,8)]
    51       1.031596       1.031596       1.031596    8[6-(6,8)]
    52       1.805977       1.805977       1.805977    8[6-(6,8),40-(8,8,8,8,8,8,8)]
    53      -0.673315      -0.673315      -0.673315    8[6-(6,8),40-(8,8,8,8,8,8,8)]
    54       0.003642       0.003642       0.003642    8[6-(6,8)]
    55       6.375321       6.375321       6.375321    8[6-(6,8),48-(8,8,8)]
    56       1.654834       1.654834       1.654834    8[6-(6,8),40-(8,8,8,8,8,8,8)]
    57       2.393704       2.393704       2.393704    8[6-(6,8),48-(8,8,8)]
    58       0.763454       0.763454       0.763454    8[6-(6,8),40-(8,8,8,8,8,8,8)]
    59       4.237467       4.237467       4.237467    8[6-(6,8)]
    60       5.099255       5.099255       5.099255    8[6-(6,8),40-(8,8,8,8,8,8,8)]
    61       0.632797       0.632797       0.632797    8[6-(6,8),40-(8,8,8,8,8,8,8)]
    62      -0.462079      -0.462079      -0.462079    8[6-(6,8)]
    63       7.473839       7.473839       7.473839    8[6-(6,8),48-(8,8,8)]
    64       2.750165       2.750165       2.750165    8[6-(6,8),40-(8,8,8,8,8,8,8)]
    65       1.869257       1.869257       1.869257    8[6-(6,8),48-(8,8,8)]
    66       4.794238       4.794238       4.794238    8[6-(6,8),40-(8,8,8,8,8,8,8)]
    67       0.716564       0.716564       0.716564    8[6-(6,8)]
    68       2.352732       2.352732       2.352732    8[6-(6,8),40-(8,8,8,8,8,8,8)]
    69      -1.306112      -1.306112      -1.306112    8[6-(6,8),40-(8,8,8,8,8,8,8)]
    70       0.465721       0.465721       0.465721    8[6-(6,8)]
    71       3.453982       3.453982       3.453982    8[6-(6,8),48-(8,8,8)]
    72      -1.095331      -1.095331      -1.095331    8[6-(6,8),40-(8,8,8,8,8,8,8)]
    73       0.524448       0.524448       0.524448    8[6-(6,8),48-(8,8,8)]
    74       0.521717       0.521717       0.521717    8[6-(6,8),40-(8,8,8,8,8,8,8)]
    75       8.073403       8.073403       8.073403    8[6-(6,8)]
    76       7.299023       7.299023       7.299023    8[6-(6,8),40-(8,8,8,8,8,8,8)]
    77       0.673315       0.673315       0.673315    8[6-(6,8),40-(8,8,8,8,8,8,8)]
    78      -0.003642      -0.003642      -0.003642    8[6-(6,8)]
    79       2.729679       2.729679       2.729679    8[6-(6,8),48-(8,8,8)]
    80      -1.654834      -1.654834      -1.654834    8[6-(6,8),40-(8,8,8,8,8,8,8)]
    81      -2.393705      -2.393705      -2.393705    8[6-(6,8),48-(8,8,8)]
    82       8.341546       8.341546       8.341546    8[6-(6,8),40-(8,8,8,8,8,8,8)]
    83       4.867533       4.867533       4.867533    8[6-(6,8)]
    84       4.005745       4.005745       4.005745    8[6-(6,8),40-(8,8,8,8,8,8,8)]
    85       4.701367       4.701367       4.701367    1[6-(1,6,7)]
    86        5.85497        5.85497        5.85497    1[6-(1,6,7)]
    87       3.467184       3.467184       3.467184    1[7-(1,1,6)]
    88        4.76146        4.76146        4.76146    1[7-(1,1,6)]
    89       4.923984       4.923984       4.923984    1[7-(1,1,6)]
    90       4.403633       4.403633       4.403633    1[6-(1,6,7)]
    91        3.25003        3.25003        3.25003    1[6-(1,6,7)]
    92       5.637816       5.637816       5.637816    1[7-(1,1,6)]
    93        4.34354        4.34354        4.34354    1[7-(1,1,6)]
    94       4.181016       4.181016       4.181016    1[7-(1,1,6)]
    95       2.755628       2.755628       2.755628    1[6-(1,6,7)]
    96       2.946378       2.946378       2.946378    1[6-(1,6,7)]
    97       5.061469       5.061469       5.061469    1[7-(1,1,6)]
    98       5.192126       5.192126       5.192126    1[7-(1,1,6)]
    99       4.253856       4.253856       4.253856    1[7-(1,1,6)]
   100       2.904495       2.904495       2.904495    1[6-(1,6,7)]
   101       4.248848       4.248848       4.248848    1[6-(1,6,7)]
   102       3.976154       3.976154       3.976154    1[7-(1,1,6)]
   103       5.401086       5.401086       5.401086    1[7-(1,1,6)]
   104        4.62534        4.62534        4.62534    1[7-(1,1,6)]
   105       6.200505       6.200505       6.200505    1[6-(1,6,7)]
   106       4.856152       4.856152       4.856152    1[6-(1,6,7)]
   107       5.128846       5.128846       5.128846    1[7-(1,1,6)]
   108       3.703914       3.703914       3.703914    1[7-(1,1,6)]
   109        4.47966        4.47966        4.47966    1[7-(1,1,6)]
   110       6.349372       6.349372       6.349372    1[6-(1,6,7)]
   111       6.158622       6.158622       6.158622    1[6-(1,6,7)]
   112        4.04353        4.04353        4.04353    1[7-(1,1,6)]
   113       3.912874       3.912874       3.912874    1[7-(1,1,6)]
   114       4.851144       4.851144       4.851144    1[7-(1,1,6)]
   115       4.479205       4.479205       4.479205    7[1-(0),1-(0),1-(0),6-(1,1,6)]
   116       4.625795       4.625795       4.625795    7[1-(0),1-(0),1-(0),6-(1,1,6)]
   117       4.567068       4.567068       4.567068    7[1-(0),1-(0),1-(0),6-(1,1,6)]
   118       4.493773       4.493773       4.493773    7[1-(0),1-(0),1-(0),6-(1,1,6)]
   119       4.611227       4.611227       4.611227    7[1-(0),1-(0),1-(0),6-(1,1,6)]
   120       4.537932       4.537932       4.537932    7[1-(0),1-(0),1-(0),6-(1,1,6)]
