# Supplementary material for: A collection of forcefield precursors for metal–organic frameworks
Source: RSC Adv. 2019 Nov 13;9(63):36492–507. doi: 10.1039/c9ra07327b (PMC9075174; doi:10.1039/c9ra07327b)
Supplement: RA-009-C9RA07327B-s1068 [file RA-009-C9RA07327B-s1068.txt]

IFUPAC_clean

12.955400    0.000000    0.000000
-6.477786    12.342028    0.000000
0.000000    -1.703270    14.591424

     1       3.815206       3.815206       3.815206    63[1-(8),8-(1,1),8-(6),8-(6),8-(6),8-(6),8-(6),8-(6)]
     2      -2.662521      -2.662521      -2.662521    63[1-(8),8-(1,1),8-(6),8-(6),8-(6),8-(6),8-(6),8-(6)]
     3       2.662408       2.662408       2.662408    63[1-(8),8-(1,1),8-(6),8-(6),8-(6),8-(6),8-(6),8-(6)]
     4       9.140135       9.140135       9.140135    63[1-(8),8-(1,1),8-(6),8-(6),8-(6),8-(6),8-(6),8-(6)]
     5      -0.110146      -0.110146      -0.110146    1[6-(6,6)]
     6       0.603675       0.603675       0.603675    1[6-(6,6)]
     7       2.594944       2.594944       2.594944    1[6-(6,6)]
     8      -0.071263      -0.071263      -0.071263    1[6-(6,6)]
     9      -5.893491      -5.893491      -5.893491    1[6-(6,6)]
    10       4.362083       4.362083       4.362083    1[6-(6,6)]
    11       4.910077       4.910077       4.910077    1[8-(1,63)]
    12       5.285782       5.285782       5.285782    1[8-(1,63),63-(8,8,8,8,8,8,8)]
    13       6.367518       6.367518       6.367518    1[6-(6,6)]
    14       7.081382       7.081382       7.081382    1[6-(6,6)]
    15      -3.882797      -3.882797      -3.882797    1[6-(6,6)]
    16       6.406367       6.406367       6.406367    1[6-(6,6)]
    17       0.584282       0.584282       0.584282    1[6-(6,6)]
    18       4.362083       4.362083       4.362083    1[6-(6,6)]
    19       -1.56767       -1.56767       -1.56767    1[8-(1,63)]
    20      -1.191961      -1.191961      -1.191961    1[8-(1,63),63-(8,8,8,8,8,8,8)]
    21        6.58776        6.58776        6.58776    1[6-(6,6)]
    22       5.873939       5.873939       5.873939    1[6-(6,6)]
    23        3.88267        3.88267        3.88267    1[6-(6,6)]
    24       6.548877       6.548877       6.548877    1[6-(6,6)]
    25      12.371105      12.371105      12.371105    1[6-(6,6)]
    26       8.593317       8.593317       8.593317    1[6-(6,6)]
    27       1.567537       1.567537       1.567537    1[8-(1,63)]
    28       1.191832       1.191832       1.191832    1[8-(1,63),63-(8,8,8,8,8,8,8)]
    29       0.110096       0.110096       0.110096    1[6-(6,6)]
    30      -0.603768      -0.603768      -0.603768    1[6-(6,6)]
    31      10.360411      10.360411      10.360411    1[6-(6,6)]
    32       0.071247       0.071247       0.071247    1[6-(6,6)]
    33       5.893332       5.893332       5.893332    1[6-(6,6)]
    34       8.593317       8.593317       8.593317    1[6-(6,6)]
    35       8.045284       8.045284       8.045284    1[8-(1,63)]
    36       7.669575       7.669575       7.669575    1[8-(1,63),63-(8,8,8,8,8,8,8)]
    37       1.747671       1.747671       1.747671    6[6-(1,6),6-(6,6),6-(6,9)]
    38        1.34993        1.34993        1.34993    6[6-(1,6),6-(1,6),6-(6,6)]
    39       0.367906       0.367906       0.367906    6[1-(0),6-(6,6),6-(6,6)]
    40       0.101015       0.101015       0.101015    6[6-(1,6),6-(1,6),6-(8,8)]
    41       0.755259       0.755259       0.755259    6[1-(0),6-(6,6),6-(6,6)]
    42       1.645301       1.645301       1.645301    6[6-(1,6),6-(1,6),6-(8,8)]
    43       1.962717       1.962717       1.962717    6[1-(0),6-(6,6),6-(6,6)]
    44       -0.88101       -0.88101       -0.88101    6[6-(6,6),8-(63),8-(63)]
    45       2.351366       2.351366       2.351366    6[6-(6,6),8-(63),8-(63)]
    46       0.833026       0.833026       0.833026    6[1-(0),6-(1,6),6-(6,6)]
    47      -5.248316      -5.248316      -5.248316    6[1-(0),6-(1,6),6-(6,6)]
    48      -3.945001      -3.945001      -3.945001    6[6-(1,6),6-(1,6),6-(8,8)]
    49        3.45909        3.45909        3.45909    6[1-(0),6-(6,6),6-(6,9)]
    50       3.043214       3.043214       3.043214    6[6-(1,6),6-(6,6),9-(0)]
    51      -3.534306      -3.534306      -3.534306    6[6-(6,6),8-(63),8-(63)]
    52       -4.73009       -4.73009       -4.73009    6[6-(1,6),6-(6,6),6-(6,9)]
    53       7.827589       7.827589       7.827589    6[6-(1,6),6-(1,6),6-(6,6)]
    54       6.845575       6.845575       6.845575    6[1-(0),6-(6,6),6-(6,6)]
    55       6.578703       6.578703       6.578703    6[6-(1,6),6-(1,6),6-(8,8)]
    56       7.232954       7.232954       7.232954    6[1-(0),6-(6,6),6-(6,6)]
    57       8.122985       8.122985       8.122985    6[6-(1,6),6-(1,6),6-(8,8)]
    58      -4.515017      -4.515017      -4.515017    6[1-(0),6-(6,6),6-(6,6)]
    59       5.596689       5.596689       5.596689    6[6-(6,6),8-(63),8-(63)]
    60       8.829058       8.829058       8.829058    6[6-(6,6),8-(63),8-(63)]
    61      -5.644747      -5.644747      -5.644747    6[1-(0),6-(1,6),6-(6,6)]
    62       1.229465       1.229465       1.229465    6[1-(0),6-(1,6),6-(6,6)]
    63       2.532776       2.532776       2.532776    6[6-(1,6),6-(1,6),6-(8,8)]
    64      -3.018693      -3.018693      -3.018693    6[1-(0),6-(6,6),6-(6,9)]
    65      -3.434553      -3.434553      -3.434553    6[6-(1,6),6-(6,6),9-(0)]
    66       2.943454       2.943454       2.943454    6[6-(6,6),8-(63),8-(63)]
    67       4.729943       4.729943       4.729943    6[6-(1,6),6-(6,6),6-(6,9)]
    68       5.127684       5.127684       5.127684    6[6-(1,6),6-(1,6),6-(6,6)]
    69       6.109708       6.109708       6.109708    6[1-(0),6-(6,6),6-(6,6)]
    70       6.376599       6.376599       6.376599    6[6-(1,6),6-(1,6),6-(8,8)]
    71       5.722355       5.722355       5.722355    6[1-(0),6-(6,6),6-(6,6)]
    72       4.832313       4.832313       4.832313    6[6-(1,6),6-(1,6),6-(8,8)]
    73       4.514897       4.514897       4.514897    6[1-(0),6-(6,6),6-(6,6)]
    74       7.358624       7.358624       7.358624    6[6-(6,6),8-(63),8-(63)]
    75       4.126248       4.126248       4.126248    6[6-(6,6),8-(63),8-(63)]
    76       5.644588       5.644588       5.644588    6[1-(0),6-(1,6),6-(6,6)]
    77       11.72593       11.72593       11.72593    6[1-(0),6-(1,6),6-(6,6)]
    78      10.422615      10.422615      10.422615    6[6-(1,6),6-(1,6),6-(8,8)]
    79       3.018524       3.018524       3.018524    6[1-(0),6-(6,6),6-(6,9)]
    80         3.4344         3.4344         3.4344    6[6-(1,6),6-(6,6),9-(0)]
    81       10.01192       10.01192       10.01192    6[6-(6,6),8-(63),8-(63)]
    82      11.207704      11.207704      11.207704    6[6-(1,6),6-(6,6),6-(6,9)]
    83      -1.349975      -1.349975      -1.349975    6[6-(1,6),6-(1,6),6-(6,6)]
    84      -0.367961      -0.367961      -0.367961    6[1-(0),6-(6,6),6-(6,6)]
    85      -0.101089      -0.101089      -0.101089    6[6-(1,6),6-(1,6),6-(8,8)]
    86       -0.75534       -0.75534       -0.75534    6[1-(0),6-(6,6),6-(6,6)]
    87      -1.645371      -1.645371      -1.645371    6[6-(1,6),6-(1,6),6-(8,8)]
    88      -1.962769      -1.962769      -1.962769    6[1-(0),6-(6,6),6-(6,6)]
    89       0.880925       0.880925       0.880925    6[6-(6,6),8-(63),8-(63)]
    90      -2.351444      -2.351444      -2.351444    6[6-(6,6),8-(63),8-(63)]
    91      12.122361      12.122361      12.122361    6[1-(0),6-(1,6),6-(6,6)]
    92       5.248149       5.248149       5.248149    6[1-(0),6-(1,6),6-(6,6)]
    93       3.944838       3.944838       3.944838    6[6-(1,6),6-(1,6),6-(8,8)]
    94       9.496307       9.496307       9.496307    6[1-(0),6-(6,6),6-(6,9)]
    95       9.912167       9.912167       9.912167    6[6-(1,6),6-(6,6),9-(0)]
    96        3.53416        3.53416        3.53416    6[6-(6,6),8-(63),8-(63)]
    97      -0.658186      -0.658186      -0.658186    8[6-(6,8),63-(1,8,8,8,8,8,8)]
    98       3.149424       3.149424       3.149424    8[6-(6,8),63-(1,8,8,8,8,8,8)]
    99      -4.376402      -4.376402      -4.376402    8[6-(6,8),63-(1,8,8,8,8,8,8)]
   100      -2.308723      -2.308723      -2.308723    8[6-(6,8),63-(1,8,8,8,8,8,8)]
   101      -1.866912      -1.866912      -1.866912    8[6-(6,8),63-(1,8,8,8,8,8,8)]
   102       2.028769       2.028769       2.028769    8[6-(6,8),63-(1,8,8,8,8,8,8)]
   103        5.71331        5.71331        5.71331    8[1-(0),1-(63),63-(1,8,8,8,8,8,8)]
   104       5.819531       5.819531       5.819531    8[6-(6,8),63-(1,8,8,8,8,8,8)]
   105      -3.328295      -3.328295      -3.328295    8[6-(6,8),63-(1,8,8,8,8,8,8)]
   106       2.101348       2.101348       2.101348    8[6-(6,8),63-(1,8,8,8,8,8,8)]
   107       4.169033       4.169033       4.169033    8[6-(6,8),63-(1,8,8,8,8,8,8)]
   108        4.61078        4.61078        4.61078    8[6-(6,8),63-(1,8,8,8,8,8,8)]
   109       8.506477       8.506477       8.506477    8[6-(6,8),63-(1,8,8,8,8,8,8)]
   110      -0.764433      -0.764433      -0.764433    8[1-(0),1-(63),63-(1,8,8,8,8,8,8)]
   111         7.1358         7.1358         7.1358    8[6-(6,8),63-(1,8,8,8,8,8,8)]
   112        3.32819        3.32819        3.32819    8[6-(6,8),63-(1,8,8,8,8,8,8)]
   113      10.854016      10.854016      10.854016    8[6-(6,8),63-(1,8,8,8,8,8,8)]
   114       8.786337       8.786337       8.786337    8[6-(6,8),63-(1,8,8,8,8,8,8)]
   115       8.344526       8.344526       8.344526    8[6-(6,8),63-(1,8,8,8,8,8,8)]
   116       4.448845       4.448845       4.448845    8[6-(6,8),63-(1,8,8,8,8,8,8)]
   117       0.764304       0.764304       0.764304    8[1-(0),1-(63),63-(1,8,8,8,8,8,8)]
   118       0.658083       0.658083       0.658083    8[6-(6,8),63-(1,8,8,8,8,8,8)]
   119       9.805909       9.805909       9.805909    8[6-(6,8),63-(1,8,8,8,8,8,8)]
   120       4.376266       4.376266       4.376266    8[6-(6,8),63-(1,8,8,8,8,8,8)]
   121       2.308581       2.308581       2.308581    8[6-(6,8),63-(1,8,8,8,8,8,8)]
   122       1.866834       1.866834       1.866834    8[6-(6,8),63-(1,8,8,8,8,8,8)]
   123      -2.028863      -2.028863      -2.028863    8[6-(6,8),63-(1,8,8,8,8,8,8)]
   124       7.242047       7.242047       7.242047    8[1-(0),1-(63),63-(1,8,8,8,8,8,8)]
   125       3.992839       3.992839       3.992839    9[6-(6,6)]
   126      -2.484917      -2.484917      -2.484917    9[6-(6,6)]
   127       2.484775       2.484775       2.484775    9[6-(6,6)]
   128       8.962531       8.962531       8.962531    9[6-(6,6)]
