# Supplementary material for: A collection of forcefield precursors for metal–organic frameworks
Source: RSC Adv. 2019 Nov 13;9(63):36492–507. doi: 10.1039/c9ra07327b (PMC9075174; doi:10.1039/c9ra07327b)
Supplement: RA-009-C9RA07327B-s1069 [file RA-009-C9RA07327B-s1069.txt]

IJANAJ_clean

9.349000    0.000000    0.000000
-0.050113    10.440880    0.000000
-2.819513    -4.169571    11.088027

     1       1.060357       1.060357       1.060357    30[7-(6,6),8-(6),8-(6),8-(6)]
     2       5.419017       5.419017       5.419017    30[7-(6,6),8-(6),8-(6),8-(6)]
     3       3.239687       3.239687       3.239687    30[7-(6,6),7-(6,6),8-(6),8-(6)]
     4       3.663147       3.663147       3.663147    1[6-(6,6)]
     5       5.537227       5.537227       5.537227    1[6-(6,6)]
     6       7.630126       7.630126       7.630126    1[6-(6,6)]
     7      -0.886446      -0.886446      -0.886446    1[6-(6,7)]
     8      -1.062967      -1.062967      -1.062967    1[6-(6,6)]
     9       2.937289       2.937289       2.937289    1[6-(6,6)]
    10       3.009288       3.009288       3.009288    1[6-(6,7)]
    11       1.660184       1.660184       1.660184    1[6-(6,6)]
    12       1.550783       1.550783       1.550783    1[6-(6,7)]
    13       5.329545       5.329545       5.329545    1[6-(6,7)]
    14       5.552735       5.552735       5.552735    1[6-(6,6)]
    15       2.816227       2.816227       2.816227    1[6-(6,6)]
    16       0.942147       0.942147       0.942147    1[6-(6,6)]
    17      -1.150752      -1.150752      -1.150752    1[6-(6,6)]
    18        7.36582        7.36582        7.36582    1[6-(6,7)]
    19       7.542341       7.542341       7.542341    1[6-(6,6)]
    20       3.542085       3.542085       3.542085    1[6-(6,6)]
    21       3.470086       3.470086       3.470086    1[6-(6,7)]
    22        4.81919        4.81919        4.81919    1[6-(6,6)]
    23       4.928591       4.928591       4.928591    1[6-(6,7)]
    24       1.149829       1.149829       1.149829    1[6-(6,7)]
    25       0.926639       0.926639       0.926639    1[6-(6,6)]
    26       7.021897       7.021897       7.021897    6[6-(1,6),6-(6,6),6-(8,8)]
    27       5.893915       5.893915       5.893915    6[6-(6,6),6-(6,6),6-(8,8)]
    28       4.629517       4.629517       4.629517    6[6-(1,6),6-(6,6),6-(8,8)]
    29        4.50065        4.50065        4.50065    6[1-(0),6-(1,6),6-(6,6)]
    30       5.626297       5.626297       5.626297    6[1-(0),6-(1,6),6-(1,6)]
    31       6.881534       6.881534       6.881534    6[1-(0),6-(1,6),6-(6,6)]
    32        -0.9324        -0.9324        -0.9324    6[6-(6,6),8-(0),8-(30)]
    33       6.038108       6.038108       6.038108    6[6-(6,6),8-(0),8-(30)]
    34       3.392718       3.392718       3.392718    6[6-(6,6),8-(30),8-(30)]
    35      -0.110567      -0.110567      -0.110567    6[1-(0),6-(1,6),7-(6,30)]
    36       -0.22332       -0.22332       -0.22332    6[1-(0),6-(1,7),6-(6,6)]
    37       0.926033       0.926033       0.926033    6[6-(1,6),6-(1,6),6-(6,6)]
    38       2.144375       2.144375       2.144375    6[1-(0),6-(1,7),6-(6,6)]
    39       2.181731       2.181731       2.181731    6[1-(0),6-(1,6),7-(6,30)]
    40       3.646064       3.646064       3.646064    6[6-(1,6),6-(1,6),6-(6,6)]
    41       2.430447       2.430447       2.430447    6[1-(0),6-(1,7),6-(6,6)]
    42        2.37126        2.37126        2.37126    6[1-(0),6-(1,6),7-(6,30)]
    43       4.582626       4.582626       4.582626    6[1-(0),6-(1,6),7-(6,30)]
    44       4.721075       4.721075       4.721075    6[1-(0),6-(1,7),6-(6,6)]
    45      -0.542523      -0.542523      -0.542523    6[6-(1,6),6-(6,6),6-(8,8)]
    46       0.585459       0.585459       0.585459    6[6-(6,6),6-(6,6),6-(8,8)]
    47       1.849857       1.849857       1.849857    6[6-(1,6),6-(6,6),6-(8,8)]
    48       1.978724       1.978724       1.978724    6[1-(0),6-(1,6),6-(6,6)]
    49       0.853077       0.853077       0.853077    6[1-(0),6-(1,6),6-(1,6)]
    50       -0.40216       -0.40216       -0.40216    6[1-(0),6-(1,6),6-(6,6)]
    51       7.411774       7.411774       7.411774    6[6-(6,6),8-(0),8-(30)]
    52       0.441266       0.441266       0.441266    6[6-(6,6),8-(0),8-(30)]
    53       3.086656       3.086656       3.086656    6[6-(6,6),8-(30),8-(30)]
    54       6.589941       6.589941       6.589941    6[1-(0),6-(1,6),7-(6,30)]
    55       6.702694       6.702694       6.702694    6[1-(0),6-(1,7),6-(6,6)]
    56       5.553341       5.553341       5.553341    6[6-(1,6),6-(1,6),6-(6,6)]
    57       4.334999       4.334999       4.334999    6[1-(0),6-(1,7),6-(6,6)]
    58       4.297643       4.297643       4.297643    6[1-(0),6-(1,6),7-(6,30)]
    59        2.83331        2.83331        2.83331    6[6-(1,6),6-(1,6),6-(6,6)]
    60       4.048927       4.048927       4.048927    6[1-(0),6-(1,7),6-(6,6)]
    61       4.108114       4.108114       4.108114    6[1-(0),6-(1,6),7-(6,30)]
    62       1.896748       1.896748       1.896748    6[1-(0),6-(1,6),7-(6,30)]
    63       1.758299       1.758299       1.758299    6[1-(0),6-(1,7),6-(6,6)]
    64       1.072772       1.072772       1.072772    7[6-(1,6),6-(1,6),30-(8,8,8)]
    65       3.421176       3.421176       3.421176    7[6-(1,6),6-(1,6),30-(7,8,8)]
    66       5.406602       5.406602       5.406602    7[6-(1,6),6-(1,6),30-(8,8,8)]
    67       3.058198       3.058198       3.058198    7[6-(1,6),6-(1,6),30-(7,8,8)]
    68      -0.706712      -0.706712      -0.706712    8[6-(6,8),30-(7,8,8)]
    69      -0.109642      -0.109642      -0.109642    8[6-(6,8)]
    70       6.499157       6.499157       6.499157    8[6-(6,8)]
    71       5.647607       5.647607       5.647607    8[6-(6,8),30-(7,8,8)]
    72       3.156738       3.156738       3.156738    8[6-(6,8),30-(7,7,8)]
    73       2.642471       2.642471       2.642471    8[6-(6,8),30-(7,8,8)]
    74       7.186086       7.186086       7.186086    8[6-(6,8),30-(7,8,8)]
    75       6.589016       6.589016       6.589016    8[6-(6,8)]
    76      -0.019783      -0.019783      -0.019783    8[6-(6,8)]
    77       0.831767       0.831767       0.831767    8[6-(6,8),30-(7,8,8)]
    78       3.322636       3.322636       3.322636    8[6-(6,8),30-(7,7,8)]
    79       3.836903       3.836903       3.836903    8[6-(6,8),30-(7,8,8)]
