# Supplementary material for: A collection of forcefield precursors for metal–organic frameworks
Source: RSC Adv. 2019 Nov 13;9(63):36492–507. doi: 10.1039/c9ra07327b (PMC9075174; doi:10.1039/c9ra07327b)
Supplement: RA-009-C9RA07327B-s1070 [file RA-009-C9RA07327B-s1070.txt]

IJANEN_clean

9.472000    0.000000    0.000000
4.735986    10.477001    0.000000
4.736013    2.817767    21.818705

     1       8.098842       8.098842       8.098842    30[7-(6,6),8-(6),8-(6),8-(6)]
     2      12.834845      12.834845      12.834845    30[7-(6,6),8-(6),8-(6),8-(6)]
     3      10.845157      10.845157      10.845157    30[7-(6,6),8-(6),8-(6),8-(6)]
     4       6.109154       6.109154       6.109154    30[7-(6,6),8-(6),8-(6),8-(6)]
     5       5.534969       5.534969       5.534969    30[7-(6,6),7-(6,6),8-(6),8-(6)]
     6       13.40903       13.40903       13.40903    30[7-(6,6),7-(6,6),8-(6),8-(6)]
     7      10.028013      10.028013      10.028013    1[6-(6,6)]
     8        7.92807        7.92807        7.92807    1[6-(6,6)]
     9        6.05451        6.05451        6.05451    1[6-(6,6)]
    10       8.677299       8.677299       8.677299    1[6-(6,7)]
    11       8.423448       8.423448       8.423448    1[6-(6,6)]
    12        2.93916        2.93916        2.93916    1[6-(6,6)]
    13       3.076505       3.076505       3.076505    1[6-(6,7)]
    14      13.294908      13.294908      13.294908    1[6-(6,6)]
    15      13.268385      13.268385      13.268385    1[6-(6,7)]
    16        7.08696        7.08696        7.08696    1[6-(6,7)]
    17       7.231883       7.231883       7.231883    1[6-(6,6)]
    18      10.028012      10.028012      10.028012    1[6-(6,6)]
    19       7.928071       7.928071       7.928071    1[6-(6,6)]
    20      15.526508      15.526508      15.526508    1[6-(6,6)]
    21       3.941299       3.941299       3.941299    1[6-(6,7)]
    22       3.687451       3.687451       3.687451    1[6-(6,6)]
    23       7.675163       7.675163       7.675163    1[6-(6,6)]
    24       7.812505       7.812505       7.812505    1[6-(6,7)]
    25       3.822903       3.822903       3.822903    1[6-(6,6)]
    26      13.268383      13.268383      13.268383    1[6-(6,7)]
    27       7.086953       7.086953       7.086953    1[6-(6,7)]
    28       7.231873       7.231873       7.231873    1[6-(6,6)]
    29       8.915986       8.915986       8.915986    1[6-(6,6)]
    30      11.015929      11.015929      11.015929    1[6-(6,6)]
    31      12.889489      12.889489      12.889489    1[6-(6,6)]
    32        10.2667        10.2667        10.2667    1[6-(6,7)]
    33      10.520551      10.520551      10.520551    1[6-(6,6)]
    34      16.004839      16.004839      16.004839    1[6-(6,6)]
    35      15.867494      15.867494      15.867494    1[6-(6,7)]
    36       5.649091       5.649091       5.649091    1[6-(6,6)]
    37       5.675614       5.675614       5.675614    1[6-(6,7)]
    38      11.857039      11.857039      11.857039    1[6-(6,7)]
    39      11.712116      11.712116      11.712116    1[6-(6,6)]
    40       8.915987       8.915987       8.915987    1[6-(6,6)]
    41      11.015928      11.015928      11.015928    1[6-(6,6)]
    42       3.417491       3.417491       3.417491    1[6-(6,6)]
    43        15.0027        15.0027        15.0027    1[6-(6,7)]
    44      15.256548      15.256548      15.256548    1[6-(6,6)]
    45      11.268836      11.268836      11.268836    1[6-(6,6)]
    46      11.131494      11.131494      11.131494    1[6-(6,7)]
    47      15.121096      15.121096      15.121096    1[6-(6,6)]
    48       5.675616       5.675616       5.675616    1[6-(6,7)]
    49      11.857046      11.857046      11.857046    1[6-(6,7)]
    50      11.712126      11.712126      11.712126    1[6-(6,6)]
    51       9.269212       9.269212       9.269212    6[1-(0),6-(1,6),6-(6,6)]
    52       8.011993       8.011993       8.011993    6[1-(0),6-(1,6),6-(1,6)]
    53       6.893161       6.893161       6.893161    6[1-(0),6-(1,6),6-(6,6)]
    54      11.741581      11.741581      11.741581    6[6-(1,6),6-(6,6),6-(8,8)]
    55      12.997758      12.997758      12.997758    6[6-(6,6),6-(6,6),6-(8,8)]
    56       9.398885       9.398885       9.398885    6[6-(1,6),6-(6,6),6-(8,8)]
    57      15.511911      15.511911      15.511911    6[6-(6,6),8-(0),8-(30)]
    58      13.128473      13.128473      13.128473    6[6-(6,6),8-(0),8-(30)]
    59      10.485405      10.485405      10.485405    6[6-(6,6),8-(30),8-(30)]
    60       9.436195       9.436195       9.436195    6[1-(0),6-(1,6),7-(6,30)]
    61       9.275549       9.275549       9.275549    6[1-(0),6-(1,7),6-(6,6)]
    62      10.390309      10.390309      10.390309    6[6-(1,6),6-(1,6),6-(6,6)]
    63       2.161035       2.161035       2.161035    6[1-(0),6-(1,7),6-(6,6)]
    64       2.237759       2.237759       2.237759    6[1-(0),6-(1,6),7-(6,30)]
    65       5.553728       5.553728       5.553728    6[6-(1,6),6-(1,6),6-(6,6)]
    66      13.982859      13.982859      13.982859    6[1-(0),6-(1,7),6-(6,6)]
    67      13.974618      13.974618      13.974618    6[1-(0),6-(1,6),7-(6,30)]
    68       6.428656       6.428656       6.428656    6[1-(0),6-(1,6),7-(6,30)]
    69        6.51741        6.51741        6.51741    6[1-(0),6-(1,7),6-(6,6)]
    70        9.26921        9.26921        9.26921    6[1-(0),6-(1,6),6-(6,6)]
    71       8.011992       8.011992       8.011992    6[1-(0),6-(1,6),6-(1,6)]
    72       6.893158       6.893158       6.893158    6[1-(0),6-(1,6),6-(6,6)]
    73        7.00559        7.00559        7.00559    6[6-(1,6),6-(6,6),6-(8,8)]
    74       8.261766       8.261766       8.261766    6[6-(6,6),6-(6,6),6-(8,8)]
    75        9.39888        9.39888        9.39888    6[6-(1,6),6-(6,6),6-(8,8)]
    76      10.775919      10.775919      10.775919    6[6-(6,6),8-(0),8-(30)]
    77       8.392478       8.392478       8.392478    6[6-(6,6),8-(0),8-(30)]
    78      15.221412      15.221412      15.221412    6[6-(6,6),8-(30),8-(30)]
    79       4.700196       4.700196       4.700196    6[1-(0),6-(1,6),7-(6,30)]
    80       4.539552       4.539552       4.539552    6[1-(0),6-(1,7),6-(6,6)]
    81       5.654312       5.654312       5.654312    6[6-(1,6),6-(1,6),6-(6,6)]
    82       6.897038       6.897038       6.897038    6[1-(0),6-(1,7),6-(6,6)]
    83        6.97376        6.97376        6.97376    6[1-(0),6-(1,6),7-(6,30)]
    84        5.55372        5.55372        5.55372    6[6-(1,6),6-(1,6),6-(6,6)]
    85       4.510854       4.510854       4.510854    6[1-(0),6-(1,7),6-(6,6)]
    86       4.502615       4.502615       4.502615    6[1-(0),6-(1,6),7-(6,30)]
    87       6.428649       6.428649       6.428649    6[1-(0),6-(1,6),7-(6,30)]
    88       6.517401       6.517401       6.517401    6[1-(0),6-(1,7),6-(6,6)]
    89       9.674787       9.674787       9.674787    6[1-(0),6-(1,6),6-(6,6)]
    90      10.932006      10.932006      10.932006    6[1-(0),6-(1,6),6-(1,6)]
    91      12.050838      12.050838      12.050838    6[1-(0),6-(1,6),6-(6,6)]
    92       7.202418       7.202418       7.202418    6[6-(1,6),6-(6,6),6-(8,8)]
    93       5.946241       5.946241       5.946241    6[6-(6,6),6-(6,6),6-(8,8)]
    94       4.809128       4.809128       4.809128    6[6-(1,6),6-(6,6),6-(8,8)]
    95       3.432088       3.432088       3.432088    6[6-(6,6),8-(0),8-(30)]
    96       5.815526       5.815526       5.815526    6[6-(6,6),8-(0),8-(30)]
    97       8.458594       8.458594       8.458594    6[6-(6,6),8-(30),8-(30)]
    98       9.507804       9.507804       9.507804    6[1-(0),6-(1,6),7-(6,30)]
    99        9.66845        9.66845        9.66845    6[1-(0),6-(1,7),6-(6,6)]
   100        8.55369        8.55369        8.55369    6[6-(1,6),6-(1,6),6-(6,6)]
   101      16.782964      16.782964      16.782964    6[1-(0),6-(1,7),6-(6,6)]
   102       16.70624       16.70624       16.70624    6[1-(0),6-(1,6),7-(6,30)]
   103      13.390271      13.390271      13.390271    6[6-(1,6),6-(1,6),6-(6,6)]
   104        4.96114        4.96114        4.96114    6[1-(0),6-(1,7),6-(6,6)]
   105       4.969381       4.969381       4.969381    6[1-(0),6-(1,6),7-(6,30)]
   106      12.515343      12.515343      12.515343    6[1-(0),6-(1,6),7-(6,30)]
   107      12.426589      12.426589      12.426589    6[1-(0),6-(1,7),6-(6,6)]
   108       9.674789       9.674789       9.674789    6[1-(0),6-(1,6),6-(6,6)]
   109      10.932007      10.932007      10.932007    6[1-(0),6-(1,6),6-(1,6)]
   110      12.050841      12.050841      12.050841    6[1-(0),6-(1,6),6-(6,6)]
   111      11.938409      11.938409      11.938409    6[6-(1,6),6-(6,6),6-(8,8)]
   112      10.682233      10.682233      10.682233    6[6-(6,6),6-(6,6),6-(8,8)]
   113       9.545119       9.545119       9.545119    6[6-(1,6),6-(6,6),6-(8,8)]
   114        8.16808        8.16808        8.16808    6[6-(6,6),8-(0),8-(30)]
   115      10.551521      10.551521      10.551521    6[6-(6,6),8-(0),8-(30)]
   116       3.722587       3.722587       3.722587    6[6-(6,6),8-(30),8-(30)]
   117      14.243803      14.243803      14.243803    6[1-(0),6-(1,6),7-(6,30)]
   118      14.404447      14.404447      14.404447    6[1-(0),6-(1,7),6-(6,6)]
   119      13.289687      13.289687      13.289687    6[6-(1,6),6-(1,6),6-(6,6)]
   120      12.046961      12.046961      12.046961    6[1-(0),6-(1,7),6-(6,6)]
   121      11.970239      11.970239      11.970239    6[1-(0),6-(1,6),7-(6,30)]
   122      13.390279      13.390279      13.390279    6[6-(1,6),6-(1,6),6-(6,6)]
   123      14.433145      14.433145      14.433145    6[1-(0),6-(1,7),6-(6,6)]
   124      14.441384      14.441384      14.441384    6[1-(0),6-(1,6),7-(6,30)]
   125       12.51535       12.51535       12.51535    6[1-(0),6-(1,6),7-(6,30)]
   126      12.426598      12.426598      12.426598    6[1-(0),6-(1,7),6-(6,6)]
   127       10.62389       10.62389       10.62389    7[6-(1,6),6-(1,6),30-(8,8,8)]
   128       5.461279       5.461279       5.461279    7[6-(1,6),6-(1,6),30-(7,8,8)]
   129       5.887889       5.887889       5.887889    7[6-(1,6),6-(1,6),30-(8,8,8)]
   130       5.461275       5.461275       5.461275    7[6-(1,6),6-(1,6),30-(7,8,8)]
   131       8.320109       8.320109       8.320109    7[6-(1,6),6-(1,6),30-(8,8,8)]
   132       13.48272       13.48272       13.48272    7[6-(1,6),6-(1,6),30-(7,8,8)]
   133       13.05611       13.05611       13.05611    7[6-(1,6),6-(1,6),30-(8,8,8)]
   134      13.482724      13.482724      13.482724    7[6-(1,6),6-(1,6),30-(7,8,8)]
   135      15.705899      15.705899      15.705899    8[6-(6,8),30-(7,8,8)]
   136        11.5549        11.5549        11.5549    8[6-(6,8)]
   137       8.834828       8.834828       8.834828    8[6-(6,8)]
   138      12.729419      12.729419      12.729419    8[6-(6,8),30-(7,8,8)]
   139       9.705197       9.705197       9.705197    8[6-(6,8),30-(7,8,8)]
   140       5.521238       5.521238       5.521238    8[6-(6,8),30-(7,7,8)]
   141      10.969904      10.969904      10.969904    8[6-(6,8),30-(7,8,8)]
   142      11.554898      11.554898      11.554898    8[6-(6,8)]
   143       8.834821       8.834821       8.834821    8[6-(6,8)]
   144       7.993421       7.993421       7.993421    8[6-(6,8),30-(7,8,8)]
   145      14.441203      14.441203      14.441203    8[6-(6,8),30-(7,8,8)]
   146      14.993232      14.993232      14.993232    8[6-(6,8),30-(7,7,8)]
   147         3.2381         3.2381         3.2381    8[6-(6,8),30-(7,8,8)]
   148       7.389099       7.389099       7.389099    8[6-(6,8)]
   149      10.109171      10.109171      10.109171    8[6-(6,8)]
   150        6.21458        6.21458        6.21458    8[6-(6,8),30-(7,8,8)]
   151       9.238802       9.238802       9.238802    8[6-(6,8),30-(7,8,8)]
   152      13.422761      13.422761      13.422761    8[6-(6,8),30-(7,7,8)]
   153       7.974095       7.974095       7.974095    8[6-(6,8),30-(7,8,8)]
   154       7.389101       7.389101       7.389101    8[6-(6,8)]
   155      10.109178      10.109178      10.109178    8[6-(6,8)]
   156      10.950578      10.950578      10.950578    8[6-(6,8),30-(7,8,8)]
   157       4.502796       4.502796       4.502796    8[6-(6,8),30-(7,8,8)]
   158       3.950767       3.950767       3.950767    8[6-(6,8),30-(7,7,8)]
