# Supplementary material for: A collection of forcefield precursors for metal–organic frameworks
Source: RSC Adv. 2019 Nov 13;9(63):36492–507. doi: 10.1039/c9ra07327b (PMC9075174; doi:10.1039/c9ra07327b)
Supplement: RA-009-C9RA07327B-s1071 [file RA-009-C9RA07327B-s1071.txt]

IJASAO_clean

9.493000    0.000000    0.000000
-0.433633    13.217889    0.000000
-2.973088    -6.110132    14.741264

     1        5.96421        5.96421        5.96421    68[7-(6,6),7-(6,6),8-(6),8-(6),8-(6),8-(6),8-(6),8-(6)]
     2       0.122069       0.122069       0.122069    68[7-(6,6),7-(6,6),8-(6),8-(6),8-(6),8-(6),8-(6),8-(6)]
     3      -1.319893      -1.319893      -1.319893    1[6-(1,1,6)]
     4       0.098425       0.098425       0.098425    1[6-(1,1,6)]
     5      -1.117446      -1.117446      -1.117446    1[6-(1,1,6)]
     6       5.785007       5.785007       5.785007    1[6-(1,1,6)]
     7       5.214997       5.214997       5.214997    1[6-(1,1,6)]
     8       6.492438       6.492438       6.492438    1[6-(1,1,6)]
     9       5.832466       5.832466       5.832466    1[6-(1,1,6)]
    10        4.96994        4.96994        4.96994    1[6-(1,1,6)]
    11       6.562031       6.562031       6.562031    1[6-(1,1,6)]
    12      -0.315869      -0.315869      -0.315869    1[6-(1,1,6)]
    13        0.51697        0.51697        0.51697    1[6-(1,1,6)]
    14       8.410951       8.410951       8.410951    1[6-(1,1,6)]
    15       4.981156       4.981156       4.981156    1[6-(1,1,6)]
    16       6.157781       6.157781       6.157781    1[6-(1,1,6)]
    17       6.321053       6.321053       6.321053    1[6-(1,1,6)]
    18       4.211762       4.211762       4.211762    1[6-(1,1,6)]
    19       3.016826       3.016826       3.016826    1[6-(1,1,6)]
    20       3.199322       3.199322       3.199322    1[6-(1,1,6)]
    21      -1.930608      -1.930608      -1.930608    1[6-(6,7)]
    22       7.355691       7.355691       7.355691    1[6-(6,6)]
    23       2.766659       2.766659       2.766659    1[6-(6,6)]
    24       1.038264       1.038264       1.038264    1[6-(6,6)]
    25       0.135719       0.135719       0.135719    1[6-(6,6)]
    26        0.56272        0.56272        0.56272    1[6-(6,6)]
    27        2.76468        2.76468        2.76468    1[6-(6,7)]
    28       5.266876       5.266876       5.266876    1[6-(6,6)]
    29       7.406172       7.406172       7.406172    1[6-(1,1,6)]
    30       5.987854       5.987854       5.987854    1[6-(1,1,6)]
    31       7.203725       7.203725       7.203725    1[6-(1,1,6)]
    32       0.301272       0.301272       0.301272    1[6-(1,1,6)]
    33       0.871282       0.871282       0.871282    1[6-(1,1,6)]
    34      -0.406159      -0.406159      -0.406159    1[6-(1,1,6)]
    35       0.253813       0.253813       0.253813    1[6-(1,1,6)]
    36       1.116339       1.116339       1.116339    1[6-(1,1,6)]
    37      -0.475752      -0.475752      -0.475752    1[6-(1,1,6)]
    38       6.402148       6.402148       6.402148    1[6-(1,1,6)]
    39       5.569309       5.569309       5.569309    1[6-(1,1,6)]
    40      -2.324672      -2.324672      -2.324672    1[6-(1,1,6)]
    41       1.105123       1.105123       1.105123    1[6-(1,1,6)]
    42      -0.071502      -0.071502      -0.071502    1[6-(1,1,6)]
    43      -0.234774      -0.234774      -0.234774    1[6-(1,1,6)]
    44       1.874517       1.874517       1.874517    1[6-(1,1,6)]
    45       3.069453       3.069453       3.069453    1[6-(1,1,6)]
    46       2.886957       2.886957       2.886957    1[6-(1,1,6)]
    47       8.016887       8.016887       8.016887    1[6-(6,7)]
    48      -1.269412      -1.269412      -1.269412    1[6-(6,6)]
    49        3.31962        3.31962        3.31962    1[6-(6,6)]
    50       5.048015       5.048015       5.048015    1[6-(6,6)]
    51        5.95056        5.95056        5.95056    1[6-(6,6)]
    52       5.523559       5.523559       5.523559    1[6-(6,6)]
    53       3.321599       3.321599       3.321599    1[6-(6,7)]
    54       0.819403       0.819403       0.819403    1[6-(6,6)]
    55       7.365327       7.365327       7.365327    6[6-(6,6),8-(68),8-(68)]
    56       5.881619       5.881619       5.881619    6[6-(6,6),6-(6,6),6-(8,8)]
    57       5.081215       5.081215       5.081215    6[6-(1,1,1),6-(6,6),6-(6,6)]
    58       2.400486       2.400486       2.400486    6[6-(1,1,1),6-(6,6),6-(6,6)]
    59        6.02025        6.02025        6.02025    6[6-(6,6),8-(68),8-(68)]
    60       6.044919       6.044919       6.044919    6[6-(6,6),6-(6,6),6-(8,8)]
    61      -0.335619      -0.335619      -0.335619    6[6-(1,1,1),6-(6,6),6-(6,6)]
    62       5.956814       5.956814       5.956814    6[6-(1,1,1),6-(6,6),6-(6,6)]
    63        6.87127        6.87127        6.87127    6[6-(6,6),8-(68),8-(68)]
    64       7.343031       7.343031       7.343031    6[6-(6,6),6-(6,6),6-(8,8)]
    65       6.920433       6.920433       6.920433    6[6-(1,1,1),6-(6,6),6-(6,6)]
    66      -1.298995      -1.298995      -1.298995    6[6-(1,1,1),6-(6,6),6-(6,6)]
    67       -0.87259       -0.87259       -0.87259    6[1-(0),1-(0),1-(0),6-(6,6)]
    68        6.02702        6.02702        6.02702    6[1-(0),1-(0),1-(0),6-(6,6)]
    69       5.818435       5.818435       5.818435    6[1-(0),1-(0),1-(0),6-(6,6)]
    70      -0.300613      -0.300613      -0.300613    6[1-(0),1-(0),1-(0),6-(6,6)]
    71        5.68738        5.68738        5.68738    6[1-(0),1-(0),1-(0),6-(6,6)]
    72       3.281741       3.281741       3.281741    6[1-(0),1-(0),1-(0),6-(6,6)]
    73       6.705881       6.705881       6.705881    6[1-(0),6-(1,6),7-(6,68)]
    74        6.59147        6.59147        6.59147    6[1-(0),6-(1,6),6-(1,7)]
    75       2.927569       2.927569       2.927569    6[1-(0),6-(1,6),6-(6,6)]
    76       1.903999       1.903999       1.903999    6[1-(0),6-(1,6),6-(6,6)]
    77       2.058859       2.058859       2.058859    6[6-(1,6),6-(1,6),6-(6,7)]
    78       3.372322       3.372322       3.372322    6[6-(6,6),6-(6,7),7-(6,68)]
    79       1.020353       1.020353       1.020353    6[1-(0),6-(1,6),6-(6,6)]
    80       1.270624       1.270624       1.270624    6[1-(0),6-(1,6),6-(1,7)]
    81       2.601868       2.601868       2.601868    6[1-(0),6-(1,6),7-(6,68)]
    82       4.485621       4.485621       4.485621    6[6-(6,6),6-(6,7),7-(6,68)]
    83       4.261891       4.261891       4.261891    6[6-(1,6),6-(1,6),6-(6,7)]
    84       5.366804       5.366804       5.366804    6[1-(0),6-(1,6),6-(6,6)]
    85      -1.279048      -1.279048      -1.279048    6[6-(6,6),8-(68),8-(68)]
    86        0.20466        0.20466        0.20466    6[6-(6,6),6-(6,6),6-(8,8)]
    87       1.005064       1.005064       1.005064    6[6-(1,1,1),6-(6,6),6-(6,6)]
    88       3.685793       3.685793       3.685793    6[6-(1,1,1),6-(6,6),6-(6,6)]
    89       0.066029       0.066029       0.066029    6[6-(6,6),8-(68),8-(68)]
    90        0.04136        0.04136        0.04136    6[6-(6,6),6-(6,6),6-(8,8)]
    91       6.421898       6.421898       6.421898    6[6-(1,1,1),6-(6,6),6-(6,6)]
    92       0.129465       0.129465       0.129465    6[6-(1,1,1),6-(6,6),6-(6,6)]
    93      -0.784991      -0.784991      -0.784991    6[6-(6,6),8-(68),8-(68)]
    94      -1.256752      -1.256752      -1.256752    6[6-(6,6),6-(6,6),6-(8,8)]
    95      -0.834154      -0.834154      -0.834154    6[6-(1,1,1),6-(6,6),6-(6,6)]
    96       7.385274       7.385274       7.385274    6[6-(1,1,1),6-(6,6),6-(6,6)]
    97       6.958869       6.958869       6.958869    6[1-(0),1-(0),1-(0),6-(6,6)]
    98       0.059259       0.059259       0.059259    6[1-(0),1-(0),1-(0),6-(6,6)]
    99       0.267844       0.267844       0.267844    6[1-(0),1-(0),1-(0),6-(6,6)]
   100       6.386892       6.386892       6.386892    6[1-(0),1-(0),1-(0),6-(6,6)]
   101       0.398899       0.398899       0.398899    6[1-(0),1-(0),1-(0),6-(6,6)]
   102       2.804538       2.804538       2.804538    6[1-(0),1-(0),1-(0),6-(6,6)]
   103      -0.619602      -0.619602      -0.619602    6[1-(0),6-(1,6),7-(6,68)]
   104      -0.505191      -0.505191      -0.505191    6[1-(0),6-(1,6),6-(1,7)]
   105        3.15871        3.15871        3.15871    6[1-(0),6-(1,6),6-(6,6)]
   106        4.18228        4.18228        4.18228    6[1-(0),6-(1,6),6-(6,6)]
   107        4.02742        4.02742        4.02742    6[6-(1,6),6-(1,6),6-(6,7)]
   108       2.713957       2.713957       2.713957    6[6-(6,6),6-(6,7),7-(6,68)]
   109       5.065926       5.065926       5.065926    6[1-(0),6-(1,6),6-(6,6)]
   110       4.815655       4.815655       4.815655    6[1-(0),6-(1,6),6-(1,7)]
   111       3.484411       3.484411       3.484411    6[1-(0),6-(1,6),7-(6,68)]
   112       1.600658       1.600658       1.600658    6[6-(6,6),6-(6,7),7-(6,68)]
   113       1.824388       1.824388       1.824388    6[6-(1,6),6-(1,6),6-(6,7)]
   114       0.719475       0.719475       0.719475    6[1-(0),6-(1,6),6-(6,6)]
   115       3.622934       3.622934       3.622934    7[6-(1,6),6-(6,6),68-(7,8,8,8,8,8,8)]
   116       5.699699       5.699699       5.699699    7[6-(1,6),6-(6,6),68-(7,8,8,8,8,8,8)]
   117       2.463345       2.463345       2.463345    7[6-(1,6),6-(6,6),68-(7,8,8,8,8,8,8)]
   118        0.38658        0.38658        0.38658    7[6-(1,6),6-(6,6),68-(7,8,8,8,8,8,8)]
   119       5.093846       5.093846       5.093846    8[6-(6,8),68-(7,7,8,8,8,8,8)]
   120        7.80419        7.80419        7.80419    8[6-(6,8),68-(7,7,8,8,8,8,8)]
   121       4.882548       4.882548       4.882548    8[6-(6,8),68-(7,7,8,8,8,8,8)]
   122       -2.43115       -2.43115       -2.43115    8[6-(6,8),68-(7,7,8,8,8,8,8)]
   123      -1.883452      -1.883452      -1.883452    8[6-(6,8),68-(7,7,8,8,8,8,8)]
   124        5.71249        5.71249        5.71249    8[6-(6,8),68-(7,7,8,8,8,8,8)]
   125       0.992433       0.992433       0.992433    8[6-(6,8),68-(7,7,8,8,8,8,8)]
   126      -1.717911      -1.717911      -1.717911    8[6-(6,8),68-(7,7,8,8,8,8,8)]
   127       1.203731       1.203731       1.203731    8[6-(6,8),68-(7,7,8,8,8,8,8)]
   128       8.517429       8.517429       8.517429    8[6-(6,8),68-(7,7,8,8,8,8,8)]
   129       7.969731       7.969731       7.969731    8[6-(6,8),68-(7,7,8,8,8,8,8)]
   130       0.373789       0.373789       0.373789    8[6-(6,8),68-(7,7,8,8,8,8,8)]
