# Supplementary material for: A collection of forcefield precursors for metal–organic frameworks
Source: RSC Adv. 2019 Nov 13;9(63):36492–507. doi: 10.1039/c9ra07327b (PMC9075174; doi:10.1039/c9ra07327b)
Supplement: RA-009-C9RA07327B-s1072 [file RA-009-C9RA07327B-s1072.txt]

IJASAO01_clean

9.493000    0.000000    0.000000
-0.433633    13.217889    0.000000
-2.973088    -6.110132    14.741264

     1       5.964343       5.964343       5.964343    68[7-(6,6),7-(6,6),8-(6),8-(6),8-(6),8-(6),8-(6),8-(6)]
     2       0.121936       0.121936       0.121936    68[7-(6,6),7-(6,6),8-(6),8-(6),8-(6),8-(6),8-(6),8-(6)]
     3       5.849784       5.849784       5.849784    1[6-(1,1,6)]
     4       5.091349       5.091349       5.091349    1[6-(1,1,6)]
     5       6.520882       6.520882       6.520882    1[6-(1,1,6)]
     6       3.226983       3.226983       3.226983    1[6-(1,1,6)]
     7       2.999442       2.999442       2.999442    1[6-(1,1,6)]
     8       4.191616       4.191616       4.191616    1[6-(1,1,6)]
     9       5.707984       5.707984       5.707984    1[6-(1,1,6)]
    10       5.057176       5.057176       5.057176    1[6-(1,1,6)]
    11       6.611919       6.611919       6.611919    1[6-(1,1,6)]
    12      -0.468024      -0.468024      -0.468024    1[6-(1,1,6)]
    13       0.563571       0.563571       0.563571    1[6-(1,1,6)]
    14       8.519552       8.519552       8.519552    1[6-(1,1,6)]
    15      -1.061204      -1.061204      -1.061204    1[6-(1,1,6)]
    16       0.066354       0.066354       0.066354    1[6-(1,1,6)]
    17      -1.355607      -1.355607      -1.355607    1[6-(1,1,6)]
    18       5.102794       5.102794       5.102794    1[6-(1,1,6)]
    19        6.17913        6.17913        6.17913    1[6-(1,1,6)]
    20       6.188021       6.188021       6.188021    1[6-(1,1,6)]
    21       2.769086       2.769086       2.769086    1[6-(6,7)]
    22       0.569247       0.569247       0.569247    1[6-(6,6)]
    23       0.159198       0.159198       0.159198    1[6-(6,6)]
    24       1.077097       1.077097       1.077097    1[6-(6,6)]
    25       2.735096       2.735096       2.735096    1[6-(6,6)]
    26       5.266471       5.266471       5.266471    1[6-(6,6)]
    27       7.326348       7.326348       7.326348    1[6-(6,6)]
    28      -1.981181      -1.981181      -1.981181    1[6-(6,7)]
    29       0.236495       0.236495       0.236495    1[6-(1,1,6)]
    30        0.99493        0.99493        0.99493    1[6-(1,1,6)]
    31      -0.434603      -0.434603      -0.434603    1[6-(1,1,6)]
    32       2.859296       2.859296       2.859296    1[6-(1,1,6)]
    33       3.086837       3.086837       3.086837    1[6-(1,1,6)]
    34       1.894663       1.894663       1.894663    1[6-(1,1,6)]
    35       0.378295       0.378295       0.378295    1[6-(1,1,6)]
    36       1.029103       1.029103       1.029103    1[6-(1,1,6)]
    37       -0.52564       -0.52564       -0.52564    1[6-(1,1,6)]
    38       6.554303       6.554303       6.554303    1[6-(1,1,6)]
    39       5.522708       5.522708       5.522708    1[6-(1,1,6)]
    40      -2.433273      -2.433273      -2.433273    1[6-(1,1,6)]
    41       7.147483       7.147483       7.147483    1[6-(1,1,6)]
    42       6.019925       6.019925       6.019925    1[6-(1,1,6)]
    43       7.441886       7.441886       7.441886    1[6-(1,1,6)]
    44       0.983485       0.983485       0.983485    1[6-(1,1,6)]
    45      -0.092851      -0.092851      -0.092851    1[6-(1,1,6)]
    46      -0.101742      -0.101742      -0.101742    1[6-(1,1,6)]
    47       3.317193       3.317193       3.317193    1[6-(6,7)]
    48       5.517032       5.517032       5.517032    1[6-(6,6)]
    49       5.927081       5.927081       5.927081    1[6-(6,6)]
    50       5.009182       5.009182       5.009182    1[6-(6,6)]
    51       3.351183       3.351183       3.351183    1[6-(6,6)]
    52       0.819808       0.819808       0.819808    1[6-(6,6)]
    53      -1.240069      -1.240069      -1.240069    1[6-(6,6)]
    54        8.06746        8.06746        8.06746    1[6-(6,7)]
    55       7.357704       7.357704       7.357704    6[6-(6,6),8-(68),8-(68)]
    56       5.884786       5.884786       5.884786    6[6-(6,6),6-(6,6),6-(8,8)]
    57       5.087903       5.087903       5.087903    6[6-(1,1,1),6-(6,6),6-(6,6)]
    58       5.689647       5.689647       5.689647    6[1-(0),1-(0),1-(0),6-(6,6)]
    59       2.402008       2.402008       2.402008    6[6-(1,1,1),6-(6,6),6-(6,6)]
    60       3.283683       3.283683       3.283683    6[1-(0),1-(0),1-(0),6-(6,6)]
    61       6.022076       6.022076       6.022076    6[6-(6,6),8-(68),8-(68)]
    62       6.049961       6.049961       6.049961    6[6-(6,6),6-(6,6),6-(8,8)]
    63       5.956024       5.956024       5.956024    6[6-(1,1,1),6-(6,6),6-(6,6)]
    64       5.821276       5.821276       5.821276    6[1-(0),1-(0),1-(0),6-(6,6)]
    65      -0.336626      -0.336626      -0.336626    6[6-(1,1,1),6-(6,6),6-(6,6)]
    66      -0.299996      -0.299996      -0.299996    6[1-(0),1-(0),1-(0),6-(6,6)]
    67       6.863595       6.863595       6.863595    6[6-(6,6),8-(68),8-(68)]
    68       7.337473       7.337473       7.337473    6[6-(6,6),6-(6,6),6-(8,8)]
    69       -1.30719       -1.30719       -1.30719    6[6-(1,1,1),6-(6,6),6-(6,6)]
    70      -0.875865      -0.875865      -0.875865    6[1-(0),1-(0),1-(0),6-(6,6)]
    71       6.919781       6.919781       6.919781    6[6-(1,1,1),6-(6,6),6-(6,6)]
    72       6.016672       6.016672       6.016672    6[1-(0),1-(0),1-(0),6-(6,6)]
    73       2.606701       2.606701       2.606701    6[1-(0),6-(1,6),7-(6,68)]
    74       1.263993       1.263993       1.263993    6[1-(0),6-(1,6),6-(1,7)]
    75       1.030071       1.030071       1.030071    6[1-(0),6-(1,6),6-(6,6)]
    76       2.050793       2.050793       2.050793    6[6-(1,6),6-(1,6),6-(6,7)]
    77       1.923137       1.923137       1.923137    6[1-(0),6-(1,6),6-(6,6)]
    78       2.904222       2.904222       2.904222    6[1-(0),6-(1,6),6-(6,6)]
    79       4.269203       4.269203       4.269203    6[6-(1,6),6-(1,6),6-(6,7)]
    80       5.360275       5.360275       5.360275    6[1-(0),6-(1,6),6-(6,6)]
    81       6.576969       6.576969       6.576969    6[1-(0),6-(1,6),6-(1,7)]
    82       6.676417       6.676417       6.676417    6[1-(0),6-(1,6),7-(6,68)]
    83       4.501664       4.501664       4.501664    6[6-(6,6),6-(6,7),7-(6,68)]
    84       3.374663       3.374663       3.374663    6[6-(6,6),6-(6,7),7-(6,68)]
    85      -1.271425      -1.271425      -1.271425    6[6-(6,6),8-(68),8-(68)]
    86       0.201493       0.201493       0.201493    6[6-(6,6),6-(6,6),6-(8,8)]
    87       0.998376       0.998376       0.998376    6[6-(1,1,1),6-(6,6),6-(6,6)]
    88       0.396632       0.396632       0.396632    6[1-(0),1-(0),1-(0),6-(6,6)]
    89       3.684271       3.684271       3.684271    6[6-(1,1,1),6-(6,6),6-(6,6)]
    90       2.802596       2.802596       2.802596    6[1-(0),1-(0),1-(0),6-(6,6)]
    91       0.064203       0.064203       0.064203    6[6-(6,6),8-(68),8-(68)]
    92       0.036318       0.036318       0.036318    6[6-(6,6),6-(6,6),6-(8,8)]
    93       0.130255       0.130255       0.130255    6[6-(1,1,1),6-(6,6),6-(6,6)]
    94       0.265003       0.265003       0.265003    6[1-(0),1-(0),1-(0),6-(6,6)]
    95       6.422905       6.422905       6.422905    6[6-(1,1,1),6-(6,6),6-(6,6)]
    96       6.386275       6.386275       6.386275    6[1-(0),1-(0),1-(0),6-(6,6)]
    97      -0.777316      -0.777316      -0.777316    6[6-(6,6),8-(68),8-(68)]
    98      -1.251194      -1.251194      -1.251194    6[6-(6,6),6-(6,6),6-(8,8)]
    99       7.393469       7.393469       7.393469    6[6-(1,1,1),6-(6,6),6-(6,6)]
   100       6.962144       6.962144       6.962144    6[1-(0),1-(0),1-(0),6-(6,6)]
   101      -0.833502      -0.833502      -0.833502    6[6-(1,1,1),6-(6,6),6-(6,6)]
   102       0.069607       0.069607       0.069607    6[1-(0),1-(0),1-(0),6-(6,6)]
   103       3.479578       3.479578       3.479578    6[1-(0),6-(1,6),7-(6,68)]
   104       4.822286       4.822286       4.822286    6[1-(0),6-(1,6),6-(1,7)]
   105       5.056208       5.056208       5.056208    6[1-(0),6-(1,6),6-(6,6)]
   106       4.035486       4.035486       4.035486    6[6-(1,6),6-(1,6),6-(6,7)]
   107       4.163142       4.163142       4.163142    6[1-(0),6-(1,6),6-(6,6)]
   108       3.182057       3.182057       3.182057    6[1-(0),6-(1,6),6-(6,6)]
   109       1.817076       1.817076       1.817076    6[6-(1,6),6-(1,6),6-(6,7)]
   110       0.726004       0.726004       0.726004    6[1-(0),6-(1,6),6-(6,6)]
   111       -0.49069       -0.49069       -0.49069    6[1-(0),6-(1,6),6-(1,7)]
   112      -0.590138      -0.590138      -0.590138    6[1-(0),6-(1,6),7-(6,68)]
   113       1.584615       1.584615       1.584615    6[6-(6,6),6-(6,7),7-(6,68)]
   114       2.711616       2.711616       2.711616    6[6-(6,6),6-(6,7),7-(6,68)]
   115       3.618964       3.618964       3.618964    7[6-(1,6),6-(6,6),68-(7,8,8,8,8,8,8)]
   116       5.704199       5.704199       5.704199    7[6-(1,6),6-(6,6),68-(7,8,8,8,8,8,8)]
   117       2.467315       2.467315       2.467315    7[6-(1,6),6-(6,6),68-(7,8,8,8,8,8,8)]
   118        0.38208        0.38208        0.38208    7[6-(1,6),6-(6,6),68-(7,8,8,8,8,8,8)]
   119        5.09678        5.09678        5.09678    8[6-(6,8),68-(7,7,8,8,8,8,8)]
   120       7.805096       7.805096       7.805096    8[6-(6,8),68-(7,7,8,8,8,8,8)]
   121       4.882773       4.882773       4.882773    8[6-(6,8),68-(7,7,8,8,8,8,8)]
   122      -2.430825      -2.430825      -2.430825    8[6-(6,8),68-(7,7,8,8,8,8,8)]
   123      -1.885959      -1.885959      -1.885959    8[6-(6,8),68-(7,7,8,8,8,8,8)]
   124       5.712707       5.712707       5.712707    8[6-(6,8),68-(7,7,8,8,8,8,8)]
   125       0.989499       0.989499       0.989499    8[6-(6,8),68-(7,7,8,8,8,8,8)]
   126      -1.718817      -1.718817      -1.718817    8[6-(6,8),68-(7,7,8,8,8,8,8)]
   127       1.203506       1.203506       1.203506    8[6-(6,8),68-(7,7,8,8,8,8,8)]
   128       8.517104       8.517104       8.517104    8[6-(6,8),68-(7,7,8,8,8,8,8)]
   129       7.972238       7.972238       7.972238    8[6-(6,8),68-(7,7,8,8,8,8,8)]
   130       0.373572       0.373572       0.373572    8[6-(6,8),68-(7,7,8,8,8,8,8)]
