# Supplementary material for: A collection of forcefield precursors for metal–organic frameworks
Source: RSC Adv. 2019 Nov 13;9(63):36492–507. doi: 10.1039/c9ra07327b (PMC9075174; doi:10.1039/c9ra07327b)
Supplement: RA-009-C9RA07327B-s1073 [file RA-009-C9RA07327B-s1073.txt]

IJASES_clean

8.651400    0.000000    0.000000
2.037919    9.946473    0.000000
3.513683    4.019970    9.811701

     1       4.333956       4.333956       4.333956    69[8-(6),8-(6),8-(6),8-(6),8-(6),8-(6,69),8-(6,69)]
     2       9.869046       9.869046       9.869046    69[8-(6),8-(6),8-(6),8-(6),8-(6),8-(6,69),8-(6,69)]
     3       8.428656       8.428656       8.428656    1[6-(6,6)]
     4       2.406872       2.406872       2.406872    1[6-(6,6)]
     5       8.505127       8.505127       8.505127    1[6-(6,6)]
     6      10.911091      10.911091      10.911091    1[6-(6,6)]
     7      11.988917      11.988917      11.988917    1[6-(6,6)]
     8       1.203548       1.203548       1.203548    1[6-(6,6)]
     9       5.774346       5.774346       5.774346    1[6-(6,6)]
    10       11.79613       11.79613       11.79613    1[6-(6,6)]
    11       5.697875       5.697875       5.697875    1[6-(6,6)]
    12       3.291911       3.291911       3.291911    1[6-(6,6)]
    13       2.214085       2.214085       2.214085    1[6-(6,6)]
    14      12.999454      12.999454      12.999454    1[6-(6,6)]
    15       6.180155       6.180155       6.180155    6[6-(6,6),8-(69),8-(69)]
    16       7.046687       7.046687       7.046687    6[6-(1,6),6-(1,6),6-(8,8)]
    17        8.18473        8.18473        8.18473    6[1-(0),6-(1,6),6-(6,6)]
    18       3.189815       3.189815       3.189815    6[1-(0),6-(1,6),6-(6,6)]
    19       10.95802       10.95802       10.95802    6[6-(6,6),8-(69),8-(69)]
    20       9.865376       9.865376       9.865376    6[6-(1,6),6-(1,6),6-(8,8)]
    21       8.647479       8.647479       8.647479    6[1-(0),6-(1,6),6-(6,6)]
    22       10.07903       10.07903       10.07903    6[1-(0),6-(1,6),6-(6,6)]
    23      11.181879      11.181879      11.181879    6[6-(6,6),8-(69),8-(69,69)]
    24      11.840251      11.840251      11.840251    6[6-(1,6),6-(1,6),6-(8,8)]
    25      12.171496      12.171496      12.171496    6[1-(0),6-(1,6),6-(6,6)]
    26       1.427622       1.427622       1.427622    6[1-(0),6-(1,6),6-(6,6)]
    27       8.022847       8.022847       8.022847    6[6-(6,6),8-(69),8-(69)]
    28       7.156315       7.156315       7.156315    6[6-(1,6),6-(1,6),6-(8,8)]
    29       6.018272       6.018272       6.018272    6[1-(0),6-(1,6),6-(6,6)]
    30      11.013187      11.013187      11.013187    6[1-(0),6-(1,6),6-(6,6)]
    31       3.244982       3.244982       3.244982    6[6-(6,6),8-(69),8-(69)]
    32       4.337626       4.337626       4.337626    6[6-(1,6),6-(1,6),6-(8,8)]
    33       5.555523       5.555523       5.555523    6[1-(0),6-(1,6),6-(6,6)]
    34       4.123972       4.123972       4.123972    6[1-(0),6-(1,6),6-(6,6)]
    35       3.021123       3.021123       3.021123    6[6-(6,6),8-(69),8-(69,69)]
    36       2.362751       2.362751       2.362751    6[6-(1,6),6-(1,6),6-(8,8)]
    37       2.031506       2.031506       2.031506    6[1-(0),6-(1,6),6-(6,6)]
    38       12.77538       12.77538       12.77538    6[1-(0),6-(1,6),6-(6,6)]
    39        6.50051        6.50051        6.50051    8[6-(6,8),69-(8,8,8,8,8,8)]
    40       5.140626       5.140626       5.140626    8[6-(6,8),69-(8,8,8,8,8,8)]
    41      10.754967      10.754967      10.754967    8[6-(6,8),69-(8,8,8,8,8,8)]
    42      12.058109      12.058109      12.058109    8[6-(6,8),69-(8,8,8,8,8,8)]
    43      11.438711      11.438711      11.438711    8[6-(6,8),69-(8,8,8,8,8,8),69-(8,8,8,8,8,8)]
    44      10.371278      10.371278      10.371278    8[6-(6,8),69-(8,8,8,8,8,8)]
    45       7.702492       7.702492       7.702492    8[6-(6,8),69-(8,8,8,8,8,8)]
    46       9.062376       9.062376       9.062376    8[6-(6,8),69-(8,8,8,8,8,8)]
    47       3.448035       3.448035       3.448035    8[6-(6,8),69-(8,8,8,8,8,8)]
    48       2.144893       2.144893       2.144893    8[6-(6,8),69-(8,8,8,8,8,8)]
    49       2.764291       2.764291       2.764291    8[6-(6,8),69-(8,8,8,8,8,8),69-(8,8,8,8,8,8)]
    50       3.831724       3.831724       3.831724    8[6-(6,8),69-(8,8,8,8,8,8)]
