# Supplementary material for: A collection of forcefield precursors for metal–organic frameworks
Source: RSC Adv. 2019 Nov 13;9(63):36492–507. doi: 10.1039/c9ra07327b (PMC9075174; doi:10.1039/c9ra07327b)
Supplement: RA-009-C9RA07327B-s1074 [file RA-009-C9RA07327B-s1074.txt]

IJASES01_clean

8.651400    0.000000    0.000000
2.037919    9.946473    0.000000
3.513683    4.019970    9.811701

     1       4.333833       4.333833       4.333833    69[8-(6),8-(6),8-(6),8-(6),8-(6),8-(6,69),8-(6,69)]
     2       9.869169       9.869169       9.869169    69[8-(6),8-(6),8-(6),8-(6),8-(6),8-(6,69),8-(6,69)]
     3       8.425795       8.425795       8.425795    1[6-(6,6)]
     4       2.420439       2.420439       2.420439    1[6-(6,6)]
     5       8.509087       8.509087       8.509087    1[6-(6,6)]
     6      10.890147      10.890147      10.890147    1[6-(6,6)]
     7      11.993844      11.993844      11.993844    1[6-(6,6)]
     8       1.216386       1.216386       1.216386    1[6-(6,6)]
     9       5.777207       5.777207       5.777207    1[6-(6,6)]
    10      11.782563      11.782563      11.782563    1[6-(6,6)]
    11       5.693915       5.693915       5.693915    1[6-(6,6)]
    12       3.312855       3.312855       3.312855    1[6-(6,6)]
    13       2.209158       2.209158       2.209158    1[6-(6,6)]
    14      12.986616      12.986616      12.986616    1[6-(6,6)]
    15       6.174583       6.174583       6.174583    6[6-(6,6),8-(69),8-(69)]
    16       7.045955       7.045955       7.045955    6[6-(1,6),6-(1,6),6-(8,8)]
    17       8.186339       8.186339       8.186339    6[1-(0),6-(1,6),6-(6,6)]
    18       3.190428       3.190428       3.190428    6[1-(0),6-(1,6),6-(6,6)]
    19      10.955897      10.955897      10.955897    6[6-(6,6),8-(69),8-(69)]
    20        9.86731        9.86731        9.86731    6[6-(1,6),6-(1,6),6-(8,8)]
    21       8.648737       8.648737       8.648737    6[1-(0),6-(1,6),6-(6,6)]
    22      10.077167      10.077167      10.077167    6[1-(0),6-(1,6),6-(6,6)]
    23      11.178911      11.178911      11.178911    6[6-(6,6),8-(69),8-(69,69)]
    24      11.837632      11.837632      11.837632    6[6-(1,6),6-(1,6),6-(8,8)]
    25      12.170631      12.170631      12.170631    6[1-(0),6-(1,6),6-(6,6)]
    26       1.430829       1.430829       1.430829    6[1-(0),6-(1,6),6-(6,6)]
    27       8.028419       8.028419       8.028419    6[6-(6,6),8-(69),8-(69)]
    28       7.157047       7.157047       7.157047    6[6-(1,6),6-(1,6),6-(8,8)]
    29       6.016663       6.016663       6.016663    6[1-(0),6-(1,6),6-(6,6)]
    30      11.012574      11.012574      11.012574    6[1-(0),6-(1,6),6-(6,6)]
    31       3.247105       3.247105       3.247105    6[6-(6,6),8-(69),8-(69)]
    32       4.335692       4.335692       4.335692    6[6-(1,6),6-(1,6),6-(8,8)]
    33       5.554265       5.554265       5.554265    6[1-(0),6-(1,6),6-(6,6)]
    34       4.125835       4.125835       4.125835    6[1-(0),6-(1,6),6-(6,6)]
    35       3.024091       3.024091       3.024091    6[6-(6,6),8-(69),8-(69,69)]
    36        2.36537        2.36537        2.36537    6[6-(1,6),6-(1,6),6-(8,8)]
    37       2.032371       2.032371       2.032371    6[1-(0),6-(1,6),6-(6,6)]
    38      12.772173      12.772173      12.772173    6[1-(0),6-(1,6),6-(6,6)]
    39       6.496536       6.496536       6.496536    8[6-(6,8),69-(8,8,8,8,8,8)]
    40        5.13891        5.13891        5.13891    8[6-(6,8),69-(8,8,8,8,8,8)]
    41      10.756184      10.756184      10.756184    8[6-(6,8),69-(8,8,8,8,8,8)]
    42      12.059579      12.059579      12.059579    8[6-(6,8),69-(8,8,8,8,8,8)]
    43      11.441144      11.441144      11.441144    8[6-(6,8),69-(8,8,8,8,8,8),69-(8,8,8,8,8,8)]
    44      10.368317      10.368317      10.368317    8[6-(6,8),69-(8,8,8,8,8,8)]
    45       7.706466       7.706466       7.706466    8[6-(6,8),69-(8,8,8,8,8,8)]
    46       9.064092       9.064092       9.064092    8[6-(6,8),69-(8,8,8,8,8,8)]
    47       3.446818       3.446818       3.446818    8[6-(6,8),69-(8,8,8,8,8,8)]
    48       2.143423       2.143423       2.143423    8[6-(6,8),69-(8,8,8,8,8,8)]
    49       2.761858       2.761858       2.761858    8[6-(6,8),69-(8,8,8,8,8,8),69-(8,8,8,8,8,8)]
    50       3.834685       3.834685       3.834685    8[6-(6,8),69-(8,8,8,8,8,8)]
