# Supplementary material for: A collection of forcefield precursors for metal–organic frameworks
Source: RSC Adv. 2019 Nov 13;9(63):36492–507. doi: 10.1039/c9ra07327b (PMC9075174; doi:10.1039/c9ra07327b)
Supplement: RA-009-C9RA07327B-s1075 [file RA-009-C9RA07327B-s1075.txt]

IJASIW_clean

10.069100    0.000000    0.000000
-3.345815    10.425369    0.000000
-4.574966    -3.820903    11.801181

     1      -1.699448      -1.699448      -1.699448    68[7-(6,6),7-(6,6),8-(6),8-(6),8-(6),8-(6),8-(6),8-(6)]
     2       3.847767       3.847767       3.847767    68[7-(6,6),7-(6,6),8-(6),8-(6),8-(6),8-(6),8-(6),8-(6)]
     3         4.4724         4.4724         4.4724    1[6-(6,6)]
     4      -0.022205      -0.022205      -0.022205    1[6-(6,6)]
     5       3.946171       3.946171       3.946171    1[6-(6,6)]
     6      -3.544776      -3.544776      -3.544776    1[6-(6,6)]
     7      -0.966843      -0.966843      -0.966843    1[6-(6,6)]
     8        2.04878        2.04878        2.04878    1[6-(6,6)]
     9       3.378238       3.378238       3.378238    1[6-(6,7)]
    10       3.096647       3.096647       3.096647    1[6-(6,6)]
    11        -6.7187        -6.7187        -6.7187    1[6-(6,6)]
    12      -2.954266      -2.954266      -2.954266    1[6-(6,6)]
    13       2.213595       2.213595       2.213595    1[6-(6,6)]
    14       2.876589       2.876589       2.876589    1[6-(6,6)]
    15       3.306962       3.306962       3.306962    1[6-(6,6)]
    16      -0.374587      -0.374587      -0.374587    1[6-(6,7)]
    17      -2.324081      -2.324081      -2.324081    1[6-(6,6)]
    18       2.170524       2.170524       2.170524    1[6-(6,6)]
    19      -1.797852      -1.797852      -1.797852    1[6-(6,6)]
    20       5.693095       5.693095       5.693095    1[6-(6,6)]
    21       3.115162       3.115162       3.115162    1[6-(6,6)]
    22       0.099539       0.099539       0.099539    1[6-(6,6)]
    23      -1.229919      -1.229919      -1.229919    1[6-(6,7)]
    24      -0.948328      -0.948328      -0.948328    1[6-(6,6)]
    25       8.867019       8.867019       8.867019    1[6-(6,6)]
    26       5.102585       5.102585       5.102585    1[6-(6,6)]
    27      -0.065276      -0.065276      -0.065276    1[6-(6,6)]
    28       -0.72827       -0.72827       -0.72827    1[6-(6,6)]
    29      -1.158643      -1.158643      -1.158643    1[6-(6,6)]
    30       2.522906       2.522906       2.522906    1[6-(6,7)]
    31           6.25           6.25           6.25    6[6-(6,6),8-(68),8-(68)]
    32        4.74793        4.74793        4.74793    6[6-(1,6),6-(1,6),6-(8,8)]
    33       4.025126       4.025126       4.025126    6[1-(0),6-(1,6),6-(6,6)]
    34      -0.495923      -0.495923      -0.495923    6[1-(0),6-(1,6),6-(6,6)]
    35       -3.64322       -3.64322       -3.64322    6[6-(6,6),8-(68),8-(68)]
    36      -4.665112      -4.665112      -4.665112    6[6-(1,6),6-(1,6),6-(8,8)]
    37       4.151109       4.151109       4.151109    6[1-(0),6-(1,6),6-(6,6)]
    38      -4.389466      -4.389466      -4.389466    6[1-(0),6-(1,6),6-(6,6)]
    39      -0.265405      -0.265405      -0.265405    6[6-(6,6),8-(68),8-(68)]
    40       0.430302       0.430302       0.430302    6[6-(1,6),6-(1,6),6-(8,8)]
    41      -0.148486      -0.148486      -0.148486    6[1-(0),6-(1,6),6-(6,6)]
    42       1.657034       1.657034       1.657034    6[1-(0),6-(1,6),6-(6,6)]
    43      -6.606366      -6.606366      -6.606366    6[1-(0),6-(1,6),7-(6,68)]
    44       3.301856       3.301856       3.301856    6[1-(0),6-(1,6),6-(1,7)]
    45      -6.619758      -6.619758      -6.619758    6[1-(0),6-(1,6),6-(6,6)]
    46      -2.969372      -2.969372      -2.969372    6[6-(1,6),6-(1,6),6-(6,7)]
    47        1.76066        1.76066        1.76066    6[1-(0),6-(1,6),6-(6,6)]
    48        2.11256        2.11256        2.11256    6[1-(0),6-(1,6),6-(6,6)]
    49       2.325134       2.325134       2.325134    6[6-(1,6),6-(1,6),6-(6,7)]
    50       2.760319       2.760319       2.760319    6[1-(0),6-(1,6),6-(6,6)]
    51       3.009051       3.009051       3.009051    6[1-(0),6-(1,6),6-(1,7)]
    52       2.809364       2.809364       2.809364    6[1-(0),6-(1,6),7-(6,68)]
    53       2.147258       2.147258       2.147258    6[6-(6,6),6-(6,7),7-(6,68)]
    54      -1.603702      -1.603702      -1.603702    6[6-(6,6),6-(6,7),7-(6,68)]
    55      -4.101681      -4.101681      -4.101681    6[6-(6,6),8-(68),8-(68)]
    56      -2.599611      -2.599611      -2.599611    6[6-(1,6),6-(1,6),6-(8,8)]
    57      -1.876807      -1.876807      -1.876807    6[1-(0),6-(1,6),6-(6,6)]
    58       2.644242       2.644242       2.644242    6[1-(0),6-(1,6),6-(6,6)]
    59       5.791539       5.791539       5.791539    6[6-(6,6),8-(68),8-(68)]
    60       6.813431       6.813431       6.813431    6[6-(1,6),6-(1,6),6-(8,8)]
    61       -2.00279       -2.00279       -2.00279    6[1-(0),6-(1,6),6-(6,6)]
    62       6.537785       6.537785       6.537785    6[1-(0),6-(1,6),6-(6,6)]
    63       2.413724       2.413724       2.413724    6[6-(6,6),8-(68),8-(68)]
    64       1.718017       1.718017       1.718017    6[6-(1,6),6-(1,6),6-(8,8)]
    65       2.296805       2.296805       2.296805    6[1-(0),6-(1,6),6-(6,6)]
    66       0.491285       0.491285       0.491285    6[1-(0),6-(1,6),6-(6,6)]
    67       8.754685       8.754685       8.754685    6[1-(0),6-(1,6),7-(6,68)]
    68      -1.153537      -1.153537      -1.153537    6[1-(0),6-(1,6),6-(1,7)]
    69       8.768077       8.768077       8.768077    6[1-(0),6-(1,6),6-(6,6)]
    70       5.117691       5.117691       5.117691    6[6-(1,6),6-(1,6),6-(6,7)]
    71       0.387659       0.387659       0.387659    6[1-(0),6-(1,6),6-(6,6)]
    72       0.035759       0.035759       0.035759    6[1-(0),6-(1,6),6-(6,6)]
    73      -0.176815      -0.176815      -0.176815    6[6-(1,6),6-(1,6),6-(6,7)]
    74         -0.612         -0.612         -0.612    6[1-(0),6-(1,6),6-(6,6)]
    75      -0.860732      -0.860732      -0.860732    6[1-(0),6-(1,6),6-(1,7)]
    76      -0.661045      -0.661045      -0.661045    6[1-(0),6-(1,6),7-(6,68)]
    77       0.001061       0.001061       0.001061    6[6-(6,6),6-(6,7),7-(6,68)]
    78       3.752021       3.752021       3.752021    6[6-(6,6),6-(6,7),7-(6,68)]
    79      -1.767269      -1.767269      -1.767269    7[6-(1,6),6-(6,6),68-(7,8,8,8,8,8,8)]
    80      -0.940379      -0.940379      -0.940379    7[6-(1,6),6-(6,6),68-(7,8,8,8,8,8,8)]
    81       3.915588       3.915588       3.915588    7[6-(1,6),6-(6,6),68-(7,8,8,8,8,8,8)]
    82       3.088698       3.088698       3.088698    7[6-(1,6),6-(6,6),68-(7,8,8,8,8,8,8)]
    83       6.839741       6.839741       6.839741    8[6-(6,8),68-(7,7,8,8,8,8,8)]
    84       2.261225       2.261225       2.261225    8[6-(6,8),68-(7,7,8,8,8,8,8)]
    85      -3.761354      -3.761354      -3.761354    8[6-(6,8),68-(7,7,8,8,8,8,8)]
    86      -2.648482      -2.648482      -2.648482    8[6-(6,8),68-(7,7,8,8,8,8,8)]
    87      -1.270187      -1.270187      -1.270187    8[6-(6,8),68-(7,7,8,8,8,8,8)]
    88       0.128308       0.128308       0.128308    8[6-(6,8),68-(7,7,8,8,8,8,8)]
    89      -4.691422      -4.691422      -4.691422    8[6-(6,8),68-(7,7,8,8,8,8,8)]
    90      -0.112906      -0.112906      -0.112906    8[6-(6,8),68-(7,7,8,8,8,8,8)]
    91       5.909673       5.909673       5.909673    8[6-(6,8),68-(7,7,8,8,8,8,8)]
    92       4.796801       4.796801       4.796801    8[6-(6,8),68-(7,7,8,8,8,8,8)]
    93       3.418506       3.418506       3.418506    8[6-(6,8),68-(7,7,8,8,8,8,8)]
    94       2.020011       2.020011       2.020011    8[6-(6,8),68-(7,7,8,8,8,8,8)]
