# Supplementary material for: A collection of forcefield precursors for metal–organic frameworks
Source: RSC Adv. 2019 Nov 13;9(63):36492–507. doi: 10.1039/c9ra07327b (PMC9075174; doi:10.1039/c9ra07327b)
Supplement: RA-009-C9RA07327B-s1076 [file RA-009-C9RA07327B-s1076.txt]

IJASOC_clean

9.955000    0.000000    0.000000
1.533382    12.702786    0.000000
1.786585    4.671947    12.862684

     1       6.929419       6.929419       6.929419    69[8-(6),8-(6),8-(6),8-(6),8-(6,69),8-(6,69)]
     2       6.345548       6.345548       6.345548    69[8-(6),8-(6),8-(6),8-(6),8-(6,69),8-(6,69)]
     3       4.331867       4.331867       4.331867    1[6-(1,1,6)]
     4       5.071917       5.071917       5.071917    1[6-(1,1,6)]
     5       4.469512       4.469512       4.469512    1[6-(1,1,6)]
     6       9.591256       9.591256       9.591256    1[6-(1,1,6)]
     7       9.085907       9.085907       9.085907    1[6-(1,1,6)]
     8      10.222707      10.222707      10.222707    1[6-(1,1,6)]
     9       2.520047       2.520047       2.520047    1[6-(1,1,6)]
    10        3.34764        3.34764        3.34764    1[6-(1,1,6)]
    11       3.864791       3.864791       3.864791    1[6-(1,1,6)]
    12       3.054889       3.054889       3.054889    1[6-(1,1,6)]
    13       3.917925       3.917925       3.917925    1[6-(1,1,6)]
    14       2.553029       2.553029       2.553029    1[6-(1,1,6)]
    15       2.794827       2.794827       2.794827    1[6-(1,1,6)]
    16       3.548813       3.548813       3.548813    1[6-(1,1,6)]
    17       4.548784       4.548784       4.548784    1[6-(1,1,6)]
    18      11.146501      11.146501      11.146501    1[6-(1,1,6)]
    19       9.206041       9.206041       9.206041    1[6-(1,1,6)]
    20       8.446927       8.446927       8.446927    1[6-(1,1,6)]
    21         8.9431         8.9431         8.9431    1[6-(1,1,6)]
    22        8.20305        8.20305        8.20305    1[6-(1,1,6)]
    23       8.805455       8.805455       8.805455    1[6-(1,1,6)]
    24       3.683711       3.683711       3.683711    1[6-(1,1,6)]
    25        4.18906        4.18906        4.18906    1[6-(1,1,6)]
    26        3.05226        3.05226        3.05226    1[6-(1,1,6)]
    27       10.75492       10.75492       10.75492    1[6-(1,1,6)]
    28       9.927327       9.927327       9.927327    1[6-(1,1,6)]
    29       9.410176       9.410176       9.410176    1[6-(1,1,6)]
    30      10.220078      10.220078      10.220078    1[6-(1,1,6)]
    31       9.357042       9.357042       9.357042    1[6-(1,1,6)]
    32      10.721938      10.721938      10.721938    1[6-(1,1,6)]
    33       10.48014       10.48014       10.48014    1[6-(1,1,6)]
    34       9.726154       9.726154       9.726154    1[6-(1,1,6)]
    35       8.726183       8.726183       8.726183    1[6-(1,1,6)]
    36       2.128466       2.128466       2.128466    1[6-(1,1,6)]
    37       4.068926       4.068926       4.068926    1[6-(1,1,6)]
    38        4.82804        4.82804        4.82804    1[6-(1,1,6)]
    39        6.89125        6.89125        6.89125    6[6-(6,6),8-(0),8-(69)]
    40       7.166217       7.166217       7.166217    6[6-(6,6),6-(6,6),6-(8,8)]
    41       6.187355       6.187355       6.187355    6[6-(1,1,1),6-(6,6),6-(6,6)]
    42       4.901401       4.901401       4.901401    6[1-(0),1-(0),1-(0),6-(6,6)]
    43       8.379051       8.379051       8.379051    6[6-(1,1,1),6-(6,6),6-(6,6)]
    44       9.413209       9.413209       9.413209    6[1-(0),1-(0),1-(0),6-(6,6)]
    45       4.362656       4.362656       4.362656    6[6-(6,6),8-(69),8-(69,69)]
    46       2.950653       2.950653       2.950653    6[6-(6,6),6-(6,6),6-(8,8)]
    47       2.331825       2.331825       2.331825    6[6-(1,1,1),6-(6,6),6-(6,6)]
    48         3.0841         3.0841         3.0841    6[1-(0),1-(0),1-(0),6-(6,6)]
    49       2.309726       2.309726       2.309726    6[6-(1,1,1),6-(6,6),6-(6,6)]
    50       3.023697       3.023697       3.023697    6[1-(0),1-(0),1-(0),6-(6,6)]
    51       6.626339       6.626339       6.626339    6[6-(6,6),8-(69),8-(69)]
    52       6.563056       6.563056       6.563056    6[6-(6,6),6-(6,6),6-(8,8)]
    53       5.491882       5.491882       5.491882    6[6-(1,1,1),6-(6,6),6-(6,6)]
    54       4.380167       4.380167       4.380167    6[1-(0),1-(0),1-(0),6-(6,6)]
    55       7.575492       7.575492       7.575492    6[6-(1,1,1),6-(6,6),6-(6,6)]
    56       8.753605       8.753605       8.753605    6[1-(0),1-(0),1-(0),6-(6,6)]
    57       6.383717       6.383717       6.383717    6[6-(6,6),8-(0),8-(69)]
    58        6.10875        6.10875        6.10875    6[6-(6,6),6-(6,6),6-(8,8)]
    59       7.087612       7.087612       7.087612    6[6-(1,1,1),6-(6,6),6-(6,6)]
    60       8.373566       8.373566       8.373566    6[1-(0),1-(0),1-(0),6-(6,6)]
    61       4.895916       4.895916       4.895916    6[6-(1,1,1),6-(6,6),6-(6,6)]
    62       3.861758       3.861758       3.861758    6[1-(0),1-(0),1-(0),6-(6,6)]
    63       8.912311       8.912311       8.912311    6[6-(6,6),8-(69),8-(69,69)]
    64      10.324314      10.324314      10.324314    6[6-(6,6),6-(6,6),6-(8,8)]
    65      10.943142      10.943142      10.943142    6[6-(1,1,1),6-(6,6),6-(6,6)]
    66      10.190867      10.190867      10.190867    6[1-(0),1-(0),1-(0),6-(6,6)]
    67      10.965241      10.965241      10.965241    6[6-(1,1,1),6-(6,6),6-(6,6)]
    68       10.25127       10.25127       10.25127    6[1-(0),1-(0),1-(0),6-(6,6)]
    69       6.648628       6.648628       6.648628    6[6-(6,6),8-(69),8-(69)]
    70       6.711911       6.711911       6.711911    6[6-(6,6),6-(6,6),6-(8,8)]
    71       7.783085       7.783085       7.783085    6[6-(1,1,1),6-(6,6),6-(6,6)]
    72         8.8948         8.8948         8.8948    6[1-(0),1-(0),1-(0),6-(6,6)]
    73       5.699475       5.699475       5.699475    6[6-(1,1,1),6-(6,6),6-(6,6)]
    74       4.521362       4.521362       4.521362    6[1-(0),1-(0),1-(0),6-(6,6)]
    75       7.247664       7.247664       7.247664    8[6-(6,8),69-(8,8,8,8,8)]
    76        6.33961        6.33961        6.33961    8[6-(6,8)]
    77       4.589276       4.589276       4.589276    8[6-(6,8),69-(8,8,8,8,8)]
    78        5.32715        5.32715        5.32715    8[6-(6,8),69-(8,8,8,8,8),69-(8,8,8,8,8)]
    79       6.831482       6.831482       6.831482    8[6-(6,8),69-(8,8,8,8,8)]
    80       6.479515       6.479515       6.479515    8[6-(6,8),69-(8,8,8,8,8)]
    81       6.027303       6.027303       6.027303    8[6-(6,8),69-(8,8,8,8,8)]
    82       6.935357       6.935357       6.935357    8[6-(6,8)]
    83       8.685691       8.685691       8.685691    8[6-(6,8),69-(8,8,8,8,8)]
    84       7.947817       7.947817       7.947817    8[6-(6,8),69-(8,8,8,8,8),69-(8,8,8,8,8)]
    85       6.443485       6.443485       6.443485    8[6-(6,8),69-(8,8,8,8,8)]
    86       6.795452       6.795452       6.795452    8[6-(6,8),69-(8,8,8,8,8)]
