# Supplementary material for: A collection of forcefield precursors for metal–organic frameworks
Source: RSC Adv. 2019 Nov 13;9(63):36492–507. doi: 10.1039/c9ra07327b (PMC9075174; doi:10.1039/c9ra07327b)
Supplement: RA-009-C9RA07327B-s1077 [file RA-009-C9RA07327B-s1077.txt]

IJENER_clean

12.967700    0.000000    0.000000
0.000000    12.967700    0.000000
0.000000    0.000000    13.545000

     1      10.787959      10.787959      10.787959    47[8-(6),8-(6),16-(6,6),16-(6,6),47-(8,8,16,16)]
     2       8.663591       8.663591       8.663591    47[8-(6),8-(6),16-(6,6),16-(6,6),47-(8,8,16,16)]
     3       8.667222       8.667222       8.667222    47[8-(6),8-(6),16-(6,6),16-(6,6),47-(8,8,16,16)]
     4      10.784328      10.784328      10.784328    47[8-(6),8-(6),16-(6,6),16-(6,6),47-(8,8,16,16)]
     5       2.179741       2.179741       2.179741    47[8-(6),8-(6),16-(6,6),16-(6,6),47-(8,8,16,16)]
     6       4.304109       4.304109       4.304109    47[8-(6),8-(6),16-(6,6),16-(6,6),47-(8,8,16,16)]
     7       4.300478       4.300478       4.300478    47[8-(6),8-(6),16-(6,6),16-(6,6),47-(8,8,16,16)]
     8       2.183372       2.183372       2.183372    47[8-(6),8-(6),16-(6,6),16-(6,6),47-(8,8,16,16)]
     9       0.982952       0.982952       0.982952    1[6-(1,1,16)]
    10       1.378467       1.378467       1.378467    1[6-(1,1,16)]
    11       2.024258       2.024258       2.024258    1[6-(1,1,16)]
    12       0.374767       0.374767       0.374767    1[6-(1,1,16)]
    13       1.320112       1.320112       1.320112    1[6-(1,1,16)]
    14       0.098555       0.098555       0.098555    1[6-(1,1,16)]
    15       5.500898       5.500898       5.500898    1[6-(1,1,16)]
    16       5.105383       5.105383       5.105383    1[6-(1,1,16)]
    17       4.459592       4.459592       4.459592    1[6-(1,1,16)]
    18       6.109083       6.109083       6.109083    1[6-(1,1,16)]
    19       5.163738       5.163738       5.163738    1[6-(1,1,16)]
    20       6.385295       6.385295       6.385295    1[6-(1,1,16)]
    21       8.889358       8.889358       8.889358    1[6-(1,1,16)]
    22       8.180025       8.180025       8.180025    1[6-(1,1,16)]
    23       7.672988       7.672988       7.672988    1[6-(1,1,16)]
    24       2.738778       2.738778       2.738778    1[6-(1,1,16)]
    25       1.871239       1.871239       1.871239    1[6-(1,1,16)]
    26       2.698578       2.698578       2.698578    1[6-(1,1,16)]
    27      10.562192      10.562192      10.562192    1[6-(1,1,16)]
    28      11.271525      11.271525      11.271525    1[6-(1,1,16)]
    29      11.778562      11.778562      11.778562    1[6-(1,1,16)]
    30       3.745072       3.745072       3.745072    1[6-(1,1,16)]
    31       4.612611       4.612611       4.612611    1[6-(1,1,16)]
    32       3.785272       3.785272       3.785272    1[6-(1,1,16)]
    33      11.984748      11.984748      11.984748    1[6-(1,1,16)]
    34      11.589233      11.589233      11.589233    1[6-(1,1,16)]
    35      10.943442      10.943442      10.943442    1[6-(1,1,16)]
    36      12.592933      12.592933      12.592933    1[6-(1,1,16)]
    37      11.647588      11.647588      11.647588    1[6-(1,1,16)]
    38      12.869145      12.869145      12.869145    1[6-(1,1,16)]
    39       7.466802       7.466802       7.466802    1[6-(1,1,16)]
    40       7.862317       7.862317       7.862317    1[6-(1,1,16)]
    41       8.508108       8.508108       8.508108    1[6-(1,1,16)]
    42       6.858617       6.858617       6.858617    1[6-(1,1,16)]
    43       7.803962       7.803962       7.803962    1[6-(1,1,16)]
    44       6.582405       6.582405       6.582405    1[6-(1,1,16)]
    45       4.078342       4.078342       4.078342    1[6-(1,1,16)]
    46       4.787675       4.787675       4.787675    1[6-(1,1,16)]
    47       5.294712       5.294712       5.294712    1[6-(1,1,16)]
    48      10.228922      10.228922      10.228922    1[6-(1,1,16)]
    49      11.096461      11.096461      11.096461    1[6-(1,1,16)]
    50      10.269122      10.269122      10.269122    1[6-(1,1,16)]
    51       2.405508       2.405508       2.405508    1[6-(1,1,16)]
    52       1.696175       1.696175       1.696175    1[6-(1,1,16)]
    53       1.189138       1.189138       1.189138    1[6-(1,1,16)]
    54       9.222628       9.222628       9.222628    1[6-(1,1,16)]
    55       8.355089       8.355089       8.355089    1[6-(1,1,16)]
    56       9.182428       9.182428       9.182428    1[6-(1,1,16)]
    57       1.595027       1.595027       1.595027    6[6-(6,6),8-(47),8-(47)]
    58       0.744346       0.744346       0.744346    6[6-(6,16),6-(6,16),6-(8,8)]
    59       12.92361       12.92361       12.92361    6[6-(6,16),6-(6,6),16-(6,47)]
    60       0.756017       0.756017       0.756017    6[6-(6,16),6-(6,6),16-(6,47)]
    61       1.215073       1.215073       1.215073    6[1-(0),1-(0),1-(0),16-(6,47)]
    62       0.793623       0.793623       0.793623    6[1-(0),1-(0),1-(0),16-(6,47)]
    63       4.888823       4.888823       4.888823    6[6-(6,6),8-(47),8-(47)]
    64       5.739504       5.739504       5.739504    6[6-(6,16),6-(6,16),6-(8,8)]
    65        6.52794        6.52794        6.52794    6[6-(6,16),6-(6,6),16-(6,47)]
    66       5.727833       5.727833       5.727833    6[6-(6,16),6-(6,6),16-(6,47)]
    67       5.268777       5.268777       5.268777    6[1-(0),1-(0),1-(0),16-(6,47)]
    68       5.690227       5.690227       5.690227    6[1-(0),1-(0),1-(0),16-(6,47)]
    69       4.896604       4.896604       4.896604    6[6-(6,6),8-(47),8-(47)]
    70       5.717459       5.717459       5.717459    6[6-(6,16),6-(6,16),6-(8,8)]
    71       6.713378       6.713378       6.713378    6[6-(6,16),6-(6,6),16-(6,47)]
    72       5.430873       5.430873       5.430873    6[6-(6,16),6-(6,6),16-(6,47)]
    73       8.036084       8.036084       8.036084    6[1-(0),1-(0),1-(0),16-(6,47)]
    74       2.694688       2.694688       2.694688    6[1-(0),1-(0),1-(0),16-(6,47)]
    75       1.587246       1.587246       1.587246    6[6-(6,6),8-(47),8-(47)]
    76       0.766391       0.766391       0.766391    6[6-(6,16),6-(6,16),6-(8,8)]
    77      12.738172      12.738172      12.738172    6[6-(6,16),6-(6,6),16-(6,47)]
    78       1.052977       1.052977       1.052977    6[6-(6,16),6-(6,6),16-(6,47)]
    79      11.415466      11.415466      11.415466    6[1-(0),1-(0),1-(0),16-(6,47)]
    80       3.789162       3.789162       3.789162    6[1-(0),1-(0),1-(0),16-(6,47)]
    81      11.372673      11.372673      11.372673    6[6-(6,6),8-(47),8-(47)]
    82      12.223354      12.223354      12.223354    6[6-(6,16),6-(6,16),6-(8,8)]
    83        0.04409        0.04409        0.04409    6[6-(6,16),6-(6,6),16-(6,47)]
    84      12.211683      12.211683      12.211683    6[6-(6,16),6-(6,6),16-(6,47)]
    85      11.752627      11.752627      11.752627    6[1-(0),1-(0),1-(0),16-(6,47)]
    86      12.174077      12.174077      12.174077    6[1-(0),1-(0),1-(0),16-(6,47)]
    87       8.078877       8.078877       8.078877    6[6-(6,6),8-(47),8-(47)]
    88       7.228196       7.228196       7.228196    6[6-(6,16),6-(6,16),6-(8,8)]
    89        6.43976        6.43976        6.43976    6[6-(6,16),6-(6,6),16-(6,47)]
    90       7.239867       7.239867       7.239867    6[6-(6,16),6-(6,6),16-(6,47)]
    91       7.698923       7.698923       7.698923    6[1-(0),1-(0),1-(0),16-(6,47)]
    92       7.277473       7.277473       7.277473    6[1-(0),1-(0),1-(0),16-(6,47)]
    93       8.071096       8.071096       8.071096    6[6-(6,6),8-(47),8-(47)]
    94       7.250241       7.250241       7.250241    6[6-(6,16),6-(6,16),6-(8,8)]
    95       6.254322       6.254322       6.254322    6[6-(6,16),6-(6,6),16-(6,47)]
    96       7.536827       7.536827       7.536827    6[6-(6,16),6-(6,6),16-(6,47)]
    97       4.931616       4.931616       4.931616    6[1-(0),1-(0),1-(0),16-(6,47)]
    98      10.273012      10.273012      10.273012    6[1-(0),1-(0),1-(0),16-(6,47)]
    99      11.380454      11.380454      11.380454    6[6-(6,6),8-(47),8-(47)]
   100      12.201309      12.201309      12.201309    6[6-(6,16),6-(6,16),6-(8,8)]
   101       0.229528       0.229528       0.229528    6[6-(6,16),6-(6,6),16-(6,47)]
   102      11.914723      11.914723      11.914723    6[6-(6,16),6-(6,6),16-(6,47)]
   103       1.552234       1.552234       1.552234    6[1-(0),1-(0),1-(0),16-(6,47)]
   104       9.178538       9.178538       9.178538    6[1-(0),1-(0),1-(0),16-(6,47)]
   105      12.819868      12.819868      12.819868    16[6-(1,1,1),6-(6,6),47-(8,8,16,47)]
   106       1.890691       1.890691       1.890691    16[6-(1,1,1),6-(6,6),47-(8,8,16,47)]
   107       6.631682       6.631682       6.631682    16[6-(1,1,1),6-(6,6),47-(8,8,16,47)]
   108       4.593159       4.593159       4.593159    16[6-(1,1,1),6-(6,6),47-(8,8,16,47)]
   109       6.867694       6.867694       6.867694    16[6-(1,1,1),6-(6,6),47-(8,8,16,47)]
   110       4.140587       4.140587       4.140587    16[6-(1,1,1),6-(6,6),47-(8,8,16,47)]
   111      12.583856      12.583856      12.583856    16[6-(1,1,1),6-(6,6),47-(8,8,16,47)]
   112       2.343263       2.343263       2.343263    16[6-(1,1,1),6-(6,6),47-(8,8,16,47)]
   113       0.147832       0.147832       0.147832    16[6-(1,1,1),6-(6,6),47-(8,8,16,47)]
   114      11.077009      11.077009      11.077009    16[6-(1,1,1),6-(6,6),47-(8,8,16,47)]
   115       6.336018       6.336018       6.336018    16[6-(1,1,1),6-(6,6),47-(8,8,16,47)]
   116       8.374541       8.374541       8.374541    16[6-(1,1,1),6-(6,6),47-(8,8,16,47)]
   117       6.100006       6.100006       6.100006    16[6-(1,1,1),6-(6,6),47-(8,8,16,47)]
   118       8.827113       8.827113       8.827113    16[6-(1,1,1),6-(6,6),47-(8,8,16,47)]
   119       0.383844       0.383844       0.383844    16[6-(1,1,1),6-(6,6),47-(8,8,16,47)]
   120      10.624437      10.624437      10.624437    16[6-(1,1,1),6-(6,6),47-(8,8,16,47)]
   121       1.113925       1.113925       1.113925    8[6-(6,8),47-(8,16,16,47)]
   122        2.71803        2.71803        2.71803    8[6-(6,8),47-(8,16,16,47)]
   123       5.369925       5.369925       5.369925    8[6-(6,8),47-(8,16,16,47)]
   124        3.76582        3.76582        3.76582    8[6-(6,8),47-(8,16,16,47)]
   125       3.821581       3.821581       3.821581    8[6-(6,8),47-(8,16,16,47)]
   126       5.377705       5.377705       5.377705    8[6-(6,8),47-(8,16,16,47)]
   127       2.662269       2.662269       2.662269    8[6-(6,8),47-(8,16,16,47)]
   128       1.106145       1.106145       1.106145    8[6-(6,8),47-(8,16,16,47)]
   129      11.853775      11.853775      11.853775    8[6-(6,8),47-(8,16,16,47)]
   130       10.24967       10.24967       10.24967    8[6-(6,8),47-(8,16,16,47)]
   131       7.597775       7.597775       7.597775    8[6-(6,8),47-(8,16,16,47)]
   132        9.20188        9.20188        9.20188    8[6-(6,8),47-(8,16,16,47)]
   133       9.146119       9.146119       9.146119    8[6-(6,8),47-(8,16,16,47)]
   134       7.589995       7.589995       7.589995    8[6-(6,8),47-(8,16,16,47)]
   135      10.305431      10.305431      10.305431    8[6-(6,8),47-(8,16,16,47)]
   136      11.861555      11.861555      11.861555    8[6-(6,8),47-(8,16,16,47)]
