# Supplementary material for: A collection of forcefield precursors for metal–organic frameworks
Source: RSC Adv. 2019 Nov 13;9(63):36492–507. doi: 10.1039/c9ra07327b (PMC9075174; doi:10.1039/c9ra07327b)
Supplement: RA-009-C9RA07327B-s1078 [file RA-009-C9RA07327B-s1078.txt]

IJOMOJ02_clean

10.207000    0.000000    0.000000
0.000000    11.720300    0.000000
0.000000    -0.375575    14.950883

     1       0.809925       0.809925       0.809925    25[8-(6,25),8-(6,25),8-(6,25),8-(6,25),8-(6,25),8-(6,25)]
     2       4.009922       4.009922       4.009922    25[8-(6),8-(6),8-(6,25),8-(6,25),8-(6,25),8-(6,25)]
     3       5.913425       5.913425       5.913425    25[8-(6,25),8-(6,25),8-(6,25),8-(6,25),8-(6,25),8-(6,25)]
     4       9.113422       9.113422       9.113422    25[8-(6),8-(6),8-(6,25),8-(6,25),8-(6,25),8-(6,25)]
     5       9.397075       9.397075       9.397075    25[8-(6,25),8-(6,25),8-(6,25),8-(6,25),8-(6,25),8-(6,25)]
     6       6.197078       6.197078       6.197078    25[8-(6),8-(6),8-(6,25),8-(6,25),8-(6,25),8-(6,25)]
     7       4.293575       4.293575       4.293575    25[8-(6,25),8-(6,25),8-(6,25),8-(6,25),8-(6,25),8-(6,25)]
     8       1.093578       1.093578       1.093578    25[8-(6),8-(6),8-(6,25),8-(6,25),8-(6,25),8-(6,25)]
     9            0.0            0.0            0.0    25[8-(6),8-(6),8-(6),8-(6),8-(6,25),8-(6,25)]
    10         5.1035         5.1035         5.1035    25[8-(6),8-(6),8-(6),8-(6),8-(6,25),8-(6,25)]
    11            0.0            0.0            0.0    25[8-(6),8-(6),8-(6),8-(6),8-(6,25),8-(6,25)]
    12         5.1035         5.1035         5.1035    25[8-(6),8-(6),8-(6),8-(6),8-(6,25),8-(6,25)]
    13       8.243173       8.243173       8.243173    1[6-(8,8)]
    14       3.004941       3.004941       3.004941    1[6-(8,8)]
    15       2.461928       2.461928       2.461928    1[6-(8,8)]
    16       3.842935       3.842935       3.842935    1[6-(8,8)]
    17       9.862003       9.862003       9.862003    1[6-(8,8)]
    18       8.645329       8.645329       8.645329    1[6-(8,8)]
    19       3.139673       3.139673       3.139673    1[6-(8,8)]
    20       8.108441       8.108441       8.108441    1[6-(8,8)]
    21       7.565428       7.565428       7.565428    1[6-(8,8)]
    22       8.946436       8.946436       8.946436    1[6-(8,8)]
    23       4.758503       4.758503       4.758503    1[6-(8,8)]
    24       3.541829       3.541829       3.541829    1[6-(8,8)]
    25       1.963827       1.963827       1.963827    1[6-(8,8)]
    26       7.202059       7.202059       7.202059    1[6-(8,8)]
    27       7.745072       7.745072       7.745072    1[6-(8,8)]
    28       6.364065       6.364065       6.364065    1[6-(8,8)]
    29       0.344997       0.344997       0.344997    1[6-(8,8)]
    30       1.561671       1.561671       1.561671    1[6-(8,8)]
    31       7.067327       7.067327       7.067327    1[6-(8,8)]
    32       2.098559       2.098559       2.098559    1[6-(8,8)]
    33       2.641572       2.641572       2.641572    1[6-(8,8)]
    34       1.260564       1.260564       1.260564    1[6-(8,8)]
    35       5.448497       5.448497       5.448497    1[6-(8,8)]
    36       6.665171       6.665171       6.665171    1[6-(8,8)]
    37       8.866821       8.866821       8.866821    6[1-(0),8-(25),8-(25,25)]
    38       2.831422       2.831422       2.831422    6[1-(0),8-(25),8-(25,25)]
    39       1.769894       1.769894       1.769894    6[1-(0),8-(25),8-(25,25)]
    40       2.927368       2.927368       2.927368    6[1-(0),8-(25),8-(25,25)]
    41      10.060019      10.060019      10.060019    6[1-(0),8-(25),8-(25,25)]
    42       9.185279       9.185279       9.185279    6[1-(0),8-(25),8-(25,25)]
    43       3.763321       3.763321       3.763321    6[1-(0),8-(25),8-(25,25)]
    44       7.934922       7.934922       7.934922    6[1-(0),8-(25),8-(25,25)]
    45       6.873394       6.873394       6.873394    6[1-(0),8-(25),8-(25,25)]
    46       8.030868       8.030868       8.030868    6[1-(0),8-(25),8-(25,25)]
    47       4.956519       4.956519       4.956519    6[1-(0),8-(25),8-(25,25)]
    48       4.081779       4.081779       4.081779    6[1-(0),8-(25),8-(25,25)]
    49       1.340179       1.340179       1.340179    6[1-(0),8-(25),8-(25,25)]
    50       7.375578       7.375578       7.375578    6[1-(0),8-(25),8-(25,25)]
    51       8.437106       8.437106       8.437106    6[1-(0),8-(25),8-(25,25)]
    52       7.279632       7.279632       7.279632    6[1-(0),8-(25),8-(25,25)]
    53       0.146981       0.146981       0.146981    6[1-(0),8-(25),8-(25,25)]
    54       1.021721       1.021721       1.021721    6[1-(0),8-(25),8-(25,25)]
    55       6.443679       6.443679       6.443679    6[1-(0),8-(25),8-(25,25)]
    56       2.272078       2.272078       2.272078    6[1-(0),8-(25),8-(25,25)]
    57       3.333606       3.333606       3.333606    6[1-(0),8-(25),8-(25,25)]
    58       2.176132       2.176132       2.176132    6[1-(0),8-(25),8-(25,25)]
    59       5.250481       5.250481       5.250481    6[1-(0),8-(25),8-(25,25)]
    60       6.125221       6.125221       6.125221    6[1-(0),8-(25),8-(25,25)]
    61       9.382274       9.382274       9.382274    8[6-(1,8),25-(8,8,8,8,8),25-(8,8,8,8,8)]
    62       0.673662       0.673662       0.673662    8[6-(1,8),25-(8,8,8,8,8)]
    63       2.630344       2.630344       2.630344    8[6-(1,8),25-(8,8,8,8,8),25-(8,8,8,8,8)]
    64       9.910997       9.910997       9.910997    8[6-(1,8),25-(8,8,8,8,8),25-(8,8,8,8,8)]
    65       2.046504       2.046504       2.046504    8[6-(1,8),25-(8,8,8,8,8),25-(8,8,8,8,8)]
    66      10.131468      10.131468      10.131468    8[6-(1,8),25-(8,8,8,8,8),25-(8,8,8,8,8)]
    67       1.619851       1.619851       1.619851    8[6-(1,8),25-(8,8,8,8,8),25-(8,8,8,8,8)]
    68       2.140408       2.140408       2.140408    8[6-(1,8),25-(8,8,8,8,8)]
    69       3.799045       3.799045       3.799045    8[6-(1,8),25-(8,8,8,8,8)]
    70       0.016331       0.016331       0.016331    8[6-(1,8),25-(8,8,8,8,8)]
    71       9.132203       9.132203       9.132203    8[6-(1,8),25-(8,8,8,8,8)]
    72       9.090354       9.090354       9.090354    8[6-(1,8),25-(8,8,8,8,8)]
    73       4.278774       4.278774       4.278774    8[6-(1,8),25-(8,8,8,8,8),25-(8,8,8,8,8)]
    74       5.777162       5.777162       5.777162    8[6-(1,8),25-(8,8,8,8,8)]
    75       7.733844       7.733844       7.733844    8[6-(1,8),25-(8,8,8,8,8),25-(8,8,8,8,8)]
    76       4.807497       4.807497       4.807497    8[6-(1,8),25-(8,8,8,8,8),25-(8,8,8,8,8)]
    77       7.150003       7.150003       7.150003    8[6-(1,8),25-(8,8,8,8,8),25-(8,8,8,8,8)]
    78       5.027968       5.027968       5.027968    8[6-(1,8),25-(8,8,8,8,8),25-(8,8,8,8,8)]
    79       6.723351       6.723351       6.723351    8[6-(1,8),25-(8,8,8,8,8),25-(8,8,8,8,8)]
    80       7.243908       7.243908       7.243908    8[6-(1,8),25-(8,8,8,8,8)]
    81       8.902545       8.902545       8.902545    8[6-(1,8),25-(8,8,8,8,8)]
    82       5.119831       5.119831       5.119831    8[6-(1,8),25-(8,8,8,8,8)]
    83       4.028703       4.028703       4.028703    8[6-(1,8),25-(8,8,8,8,8)]
    84       3.986854       3.986854       3.986854    8[6-(1,8),25-(8,8,8,8,8)]
    85       0.824726       0.824726       0.824726    8[6-(1,8),25-(8,8,8,8,8),25-(8,8,8,8,8)]
    86       9.533338       9.533338       9.533338    8[6-(1,8),25-(8,8,8,8,8)]
    87       7.576656       7.576656       7.576656    8[6-(1,8),25-(8,8,8,8,8),25-(8,8,8,8,8)]
    88       0.296003       0.296003       0.296003    8[6-(1,8),25-(8,8,8,8,8),25-(8,8,8,8,8)]
    89       8.160497       8.160497       8.160497    8[6-(1,8),25-(8,8,8,8,8),25-(8,8,8,8,8)]
    90       0.075532       0.075532       0.075532    8[6-(1,8),25-(8,8,8,8,8),25-(8,8,8,8,8)]
    91       8.587149       8.587149       8.587149    8[6-(1,8),25-(8,8,8,8,8),25-(8,8,8,8,8)]
    92       8.066592       8.066592       8.066592    8[6-(1,8),25-(8,8,8,8,8)]
    93       6.407955       6.407955       6.407955    8[6-(1,8),25-(8,8,8,8,8)]
    94      -0.016331      -0.016331      -0.016331    8[6-(1,8),25-(8,8,8,8,8)]
    95       1.074797       1.074797       1.074797    8[6-(1,8),25-(8,8,8,8,8)]
    96       1.116646       1.116646       1.116646    8[6-(1,8),25-(8,8,8,8,8)]
    97       5.928226       5.928226       5.928226    8[6-(1,8),25-(8,8,8,8,8),25-(8,8,8,8,8)]
    98       4.429838       4.429838       4.429838    8[6-(1,8),25-(8,8,8,8,8)]
    99       2.473156       2.473156       2.473156    8[6-(1,8),25-(8,8,8,8,8),25-(8,8,8,8,8)]
   100       5.399503       5.399503       5.399503    8[6-(1,8),25-(8,8,8,8,8),25-(8,8,8,8,8)]
   101       3.056996       3.056996       3.056996    8[6-(1,8),25-(8,8,8,8,8),25-(8,8,8,8,8)]
   102       5.179032       5.179032       5.179032    8[6-(1,8),25-(8,8,8,8,8),25-(8,8,8,8,8)]
   103       3.483649       3.483649       3.483649    8[6-(1,8),25-(8,8,8,8,8),25-(8,8,8,8,8)]
   104       2.963092       2.963092       2.963092    8[6-(1,8),25-(8,8,8,8,8)]
   105       1.304455       1.304455       1.304455    8[6-(1,8),25-(8,8,8,8,8)]
   106       5.087169       5.087169       5.087169    8[6-(1,8),25-(8,8,8,8,8)]
   107       6.178297       6.178297       6.178297    8[6-(1,8),25-(8,8,8,8,8)]
   108       6.220146       6.220146       6.220146    8[6-(1,8),25-(8,8,8,8,8)]
