# Supplementary material for: A collection of forcefield precursors for metal–organic frameworks
Source: RSC Adv. 2019 Nov 13;9(63):36492–507. doi: 10.1039/c9ra07327b (PMC9075174; doi:10.1039/c9ra07327b)
Supplement: RA-009-C9RA07327B-s1079 [file RA-009-C9RA07327B-s1079.txt]

IJOMOJ04_clean

10.192300    0.000000    0.000000
0.000000    11.729300    0.000000
0.000000    -0.403805    14.932641

     1        9.38242        9.38242        9.38242    25[8-(6,25),8-(6,25),8-(6,25),8-(6,25),8-(6,25),8-(6,25)]
     2       1.087416       1.087416       1.087416    25[8-(6),8-(6),8-(6,25),8-(6,25),8-(6,25),8-(6,25)]
     3        4.28627        4.28627        4.28627    25[8-(6,25),8-(6,25),8-(6,25),8-(6,25),8-(6,25),8-(6,25)]
     4       6.183566       6.183566       6.183566    25[8-(6),8-(6),8-(6,25),8-(6,25),8-(6,25),8-(6,25)]
     5        0.80988        0.80988        0.80988    25[8-(6,25),8-(6,25),8-(6,25),8-(6,25),8-(6,25),8-(6,25)]
     6       9.104884       9.104884       9.104884    25[8-(6),8-(6),8-(6,25),8-(6,25),8-(6,25),8-(6,25)]
     7        5.90603        5.90603        5.90603    25[8-(6,25),8-(6,25),8-(6,25),8-(6,25),8-(6,25),8-(6,25)]
     8       4.008734       4.008734       4.008734    25[8-(6),8-(6),8-(6,25),8-(6,25),8-(6,25),8-(6,25)]
     9            0.0            0.0            0.0    25[8-(6),8-(6),8-(6),8-(6),8-(6,25),8-(6,25)]
    10        5.09615        5.09615        5.09615    25[8-(6),8-(6),8-(6),8-(6),8-(6,25),8-(6,25)]
    11            0.0            0.0            0.0    25[8-(6),8-(6),8-(6),8-(6),8-(6,25),8-(6,25)]
    12        5.09615        5.09615        5.09615    25[8-(6),8-(6),8-(6),8-(6),8-(6,25),8-(6,25)]
    13       7.695186       7.695186       7.695186    1[6-(8,8)]
    14       0.346538       0.346538       0.346538    1[6-(8,8)]
    15       6.359995       6.359995       6.359995    1[6-(8,8)]
    16        2.03846        2.03846        2.03846    1[6-(8,8)]
    17       1.589999       1.589999       1.589999    1[6-(8,8)]
    18       7.165187       7.165187       7.165187    1[6-(8,8)]
    19       2.599036       2.599036       2.599036    1[6-(8,8)]
    20       5.442688       5.442688       5.442688    1[6-(8,8)]
    21       1.263845       1.263845       1.263845    1[6-(8,8)]
    22        7.13461        7.13461        7.13461    1[6-(8,8)]
    23       6.686149       6.686149       6.686149    1[6-(8,8)]
    24       2.069037       2.069037       2.069037    1[6-(8,8)]
    25       2.497113       2.497113       2.497113    1[6-(8,8)]
    26       9.845762       9.845762       9.845762    1[6-(8,8)]
    27       3.832305       3.832305       3.832305    1[6-(8,8)]
    28        8.15384        8.15384        8.15384    1[6-(8,8)]
    29       8.602301       8.602301       8.602301    1[6-(8,8)]
    30       3.027113       3.027113       3.027113    1[6-(8,8)]
    31       7.593263       7.593263       7.593263    1[6-(8,8)]
    32       4.749612       4.749612       4.749612    1[6-(8,8)]
    33       8.928455       8.928455       8.928455    1[6-(8,8)]
    34        3.05769        3.05769        3.05769    1[6-(8,8)]
    35       3.506151       3.506151       3.506151    1[6-(8,8)]
    36       8.123263       8.123263       8.123263    1[6-(8,8)]
    37       8.421897       8.421897       8.421897    6[1-(0),8-(25),8-(25,25)]
    38       0.130461       0.130461       0.130461    6[1-(0),8-(25),8-(25,25)]
    39       7.263033       7.263033       7.263033    6[1-(0),8-(25),8-(25,25)]
    40       1.354557       1.354557       1.354557    6[1-(0),8-(25),8-(25,25)]
    41       1.024326       1.024326       1.024326    6[1-(0),8-(25),8-(25,25)]
    42       7.366994       7.366994       7.366994    6[1-(0),8-(25),8-(25,25)]
    43       3.325747       3.325747       3.325747    6[1-(0),8-(25),8-(25,25)]
    44       5.226611       5.226611       5.226611    6[1-(0),8-(25),8-(25,25)]
    45       2.166883       2.166883       2.166883    6[1-(0),8-(25),8-(25,25)]
    46       6.450707       6.450707       6.450707    6[1-(0),8-(25),8-(25,25)]
    47       6.120476       6.120476       6.120476    6[1-(0),8-(25),8-(25,25)]
    48       2.270844       2.270844       2.270844    6[1-(0),8-(25),8-(25,25)]
    49       1.770403       1.770403       1.770403    6[1-(0),8-(25),8-(25,25)]
    50      10.061839      10.061839      10.061839    6[1-(0),8-(25),8-(25,25)]
    51       2.929267       2.929267       2.929267    6[1-(0),8-(25),8-(25,25)]
    52       8.837743       8.837743       8.837743    6[1-(0),8-(25),8-(25,25)]
    53       9.167974       9.167974       9.167974    6[1-(0),8-(25),8-(25,25)]
    54       2.825306       2.825306       2.825306    6[1-(0),8-(25),8-(25,25)]
    55       6.866553       6.866553       6.866553    6[1-(0),8-(25),8-(25,25)]
    56       4.965689       4.965689       4.965689    6[1-(0),8-(25),8-(25,25)]
    57       8.025417       8.025417       8.025417    6[1-(0),8-(25),8-(25,25)]
    58       3.741593       3.741593       3.741593    6[1-(0),8-(25),8-(25,25)]
    59       4.071824       4.071824       4.071824    6[1-(0),8-(25),8-(25,25)]
    60       7.921456       7.921456       7.921456    6[1-(0),8-(25),8-(25,25)]
    61       8.144361       8.144361       8.144361    8[6-(1,8),25-(8,8,8,8,8),25-(8,8,8,8,8)]
    62       9.517162       9.517162       9.517162    8[6-(1,8),25-(8,8,8,8,8)]
    63       0.068186       0.068186       0.068186    8[6-(1,8),25-(8,8,8,8,8),25-(8,8,8,8,8)]
    64      -0.031494      -0.031494      -0.031494    8[6-(1,8),25-(8,8,8,8,8)]
    65       7.563094       7.563094       7.563094    8[6-(1,8),25-(8,8,8,8,8),25-(8,8,8,8,8)]
    66       8.043355       8.043355       8.043355    8[6-(1,8),25-(8,8,8,8,8)]
    67       0.826596       0.826596       0.826596    8[6-(1,8),25-(8,8,8,8,8),25-(8,8,8,8,8)]
    68       1.118809       1.118809       1.118809    8[6-(1,8),25-(8,8,8,8,8)]
    69       0.294252       0.294252       0.294252    8[6-(1,8),25-(8,8,8,8,8),25-(8,8,8,8,8)]
    70       1.081607       1.081607       1.081607    8[6-(1,8),25-(8,8,8,8,8)]
    71       8.573355       8.573355       8.573355    8[6-(1,8),25-(8,8,8,8,8),25-(8,8,8,8,8)]
    72       6.391795       6.391795       6.391795    8[6-(1,8),25-(8,8,8,8,8)]
    73       3.048211       3.048211       3.048211    8[6-(1,8),25-(8,8,8,8,8),25-(8,8,8,8,8)]
    74       4.421012       4.421012       4.421012    8[6-(1,8),25-(8,8,8,8,8)]
    75       5.164336       5.164336       5.164336    8[6-(1,8),25-(8,8,8,8,8),25-(8,8,8,8,8)]
    76       5.064656       5.064656       5.064656    8[6-(1,8),25-(8,8,8,8,8)]
    77       2.466944       2.466944       2.466944    8[6-(1,8),25-(8,8,8,8,8),25-(8,8,8,8,8)]
    78       2.947205       2.947205       2.947205    8[6-(1,8),25-(8,8,8,8,8)]
    79       5.922746       5.922746       5.922746    8[6-(1,8),25-(8,8,8,8,8),25-(8,8,8,8,8)]
    80       6.214959       6.214959       6.214959    8[6-(1,8),25-(8,8,8,8,8)]
    81       5.390402       5.390402       5.390402    8[6-(1,8),25-(8,8,8,8,8),25-(8,8,8,8,8)]
    82       6.177757       6.177757       6.177757    8[6-(1,8),25-(8,8,8,8,8)]
    83       3.477205       3.477205       3.477205    8[6-(1,8),25-(8,8,8,8,8),25-(8,8,8,8,8)]
    84       1.295645       1.295645       1.295645    8[6-(1,8),25-(8,8,8,8,8)]
    85       2.047939       2.047939       2.047939    8[6-(1,8),25-(8,8,8,8,8),25-(8,8,8,8,8)]
    86       0.675138       0.675138       0.675138    8[6-(1,8),25-(8,8,8,8,8)]
    87      10.124114      10.124114      10.124114    8[6-(1,8),25-(8,8,8,8,8),25-(8,8,8,8,8)]
    88       0.031494       0.031494       0.031494    8[6-(1,8),25-(8,8,8,8,8)]
    89       2.629206       2.629206       2.629206    8[6-(1,8),25-(8,8,8,8,8),25-(8,8,8,8,8)]
    90       2.148945       2.148945       2.148945    8[6-(1,8),25-(8,8,8,8,8)]
    91       9.365704       9.365704       9.365704    8[6-(1,8),25-(8,8,8,8,8),25-(8,8,8,8,8)]
    92       9.073491       9.073491       9.073491    8[6-(1,8),25-(8,8,8,8,8)]
    93       9.898048       9.898048       9.898048    8[6-(1,8),25-(8,8,8,8,8),25-(8,8,8,8,8)]
    94       9.110693       9.110693       9.110693    8[6-(1,8),25-(8,8,8,8,8)]
    95       1.618945       1.618945       1.618945    8[6-(1,8),25-(8,8,8,8,8),25-(8,8,8,8,8)]
    96       3.800505       3.800505       3.800505    8[6-(1,8),25-(8,8,8,8,8)]
    97       7.144089       7.144089       7.144089    8[6-(1,8),25-(8,8,8,8,8),25-(8,8,8,8,8)]
    98       5.771288       5.771288       5.771288    8[6-(1,8),25-(8,8,8,8,8)]
    99       5.027964       5.027964       5.027964    8[6-(1,8),25-(8,8,8,8,8),25-(8,8,8,8,8)]
   100       5.127644       5.127644       5.127644    8[6-(1,8),25-(8,8,8,8,8)]
   101       7.725356       7.725356       7.725356    8[6-(1,8),25-(8,8,8,8,8),25-(8,8,8,8,8)]
   102       7.245095       7.245095       7.245095    8[6-(1,8),25-(8,8,8,8,8)]
   103       4.269554       4.269554       4.269554    8[6-(1,8),25-(8,8,8,8,8),25-(8,8,8,8,8)]
   104       3.977341       3.977341       3.977341    8[6-(1,8),25-(8,8,8,8,8)]
   105       4.801898       4.801898       4.801898    8[6-(1,8),25-(8,8,8,8,8),25-(8,8,8,8,8)]
   106       4.014543       4.014543       4.014543    8[6-(1,8),25-(8,8,8,8,8)]
   107       6.715095       6.715095       6.715095    8[6-(1,8),25-(8,8,8,8,8),25-(8,8,8,8,8)]
   108       8.896655       8.896655       8.896655    8[6-(1,8),25-(8,8,8,8,8)]
