# Supplementary material for: A collection of forcefield precursors for metal–organic frameworks
Source: RSC Adv. 2019 Nov 13;9(63):36492–507. doi: 10.1039/c9ra07327b (PMC9075174; doi:10.1039/c9ra07327b)
Supplement: RA-009-C9RA07327B-s1080 [file RA-009-C9RA07327B-s1080.txt]

IJOMOJ06_clean

10.176100    0.000000    0.000000
0.000000    11.726100    0.000000
0.000000    -0.408180    14.916216

     1        9.36191        9.36191        9.36191    25[8-(6,25),8-(6,25),8-(6,25),8-(6,25),8-(6,25),8-(6,25)]
     2       1.075919       1.075919       1.075919    25[8-(6),8-(6),8-(6,25),8-(6,25),8-(6,25),8-(6,25)]
     3        4.27386        4.27386        4.27386    25[8-(6,25),8-(6,25),8-(6,25),8-(6,25),8-(6,25),8-(6,25)]
     4       6.163969       6.163969       6.163969    25[8-(6),8-(6),8-(6,25),8-(6,25),8-(6,25),8-(6,25)]
     5        0.81419        0.81419        0.81419    25[8-(6,25),8-(6,25),8-(6,25),8-(6,25),8-(6,25),8-(6,25)]
     6       9.100181       9.100181       9.100181    25[8-(6),8-(6),8-(6,25),8-(6,25),8-(6,25),8-(6,25)]
     7        5.90224        5.90224        5.90224    25[8-(6,25),8-(6,25),8-(6,25),8-(6,25),8-(6,25),8-(6,25)]
     8       4.012131       4.012131       4.012131    25[8-(6),8-(6),8-(6,25),8-(6,25),8-(6,25),8-(6,25)]
     9            0.0            0.0            0.0    25[8-(6),8-(6),8-(6),8-(6),8-(6,25),8-(6,25)]
    10        5.08805        5.08805        5.08805    25[8-(6),8-(6),8-(6),8-(6),8-(6,25),8-(6,25)]
    11            0.0            0.0            0.0    25[8-(6),8-(6),8-(6),8-(6),8-(6,25),8-(6,25)]
    12        5.08805        5.08805        5.08805    25[8-(6),8-(6),8-(6),8-(6),8-(6,25),8-(6,25)]
    13       7.703308       7.703308       7.703308    1[6-(8,8)]
    14       0.356164       0.356164       0.356164    1[6-(8,8)]
    15       6.309182       6.309182       6.309182    1[6-(8,8)]
    16        2.03522        2.03522        2.03522    1[6-(8,8)]
    17       1.587472       1.587472       1.587472    1[6-(8,8)]
    18       7.153798       7.153798       7.153798    1[6-(8,8)]
    19       2.615258       2.615258       2.615258    1[6-(8,8)]
    20       5.444214       5.444214       5.444214    1[6-(8,8)]
    21       1.221132       1.221132       1.221132    1[6-(8,8)]
    22        7.12327        7.12327        7.12327    1[6-(8,8)]
    23       6.675522       6.675522       6.675522    1[6-(8,8)]
    24       2.065748       2.065748       2.065748    1[6-(8,8)]
    25       2.472792       2.472792       2.472792    1[6-(8,8)]
    26       9.819936       9.819936       9.819936    1[6-(8,8)]
    27       3.866918       3.866918       3.866918    1[6-(8,8)]
    28        8.14088        8.14088        8.14088    1[6-(8,8)]
    29       8.588628       8.588628       8.588628    1[6-(8,8)]
    30       3.022302       3.022302       3.022302    1[6-(8,8)]
    31       7.560842       7.560842       7.560842    1[6-(8,8)]
    32       4.731887       4.731887       4.731887    1[6-(8,8)]
    33       8.954968       8.954968       8.954968    1[6-(8,8)]
    34        3.05283        3.05283        3.05283    1[6-(8,8)]
    35       3.500578       3.500578       3.500578    1[6-(8,8)]
    36       8.110352       8.110352       8.110352    1[6-(8,8)]
    37       8.393247       8.393247       8.393247    6[1-(0),8-(25),8-(25,25)]
    38       0.117025       0.117025       0.117025    6[1-(0),8-(25),8-(25,25)]
    39       7.240295       7.240295       7.240295    6[1-(0),8-(25),8-(25,25)]
    40       1.353421       1.353421       1.353421    6[1-(0),8-(25),8-(25,25)]
    41       1.031857       1.031857       1.031857    6[1-(0),8-(25),8-(25,25)]
    42       7.344091       7.344091       7.344091    6[1-(0),8-(25),8-(25,25)]
    43       3.305197       3.305197       3.305197    6[1-(0),8-(25),8-(25,25)]
    44       5.205075       5.205075       5.205075    6[1-(0),8-(25),8-(25,25)]
    45       2.152245       2.152245       2.152245    6[1-(0),8-(25),8-(25,25)]
    46       6.441471       6.441471       6.441471    6[1-(0),8-(25),8-(25,25)]
    47       6.119907       6.119907       6.119907    6[1-(0),8-(25),8-(25,25)]
    48       2.256041       2.256041       2.256041    6[1-(0),8-(25),8-(25,25)]
    49       1.782853       1.782853       1.782853    6[1-(0),8-(25),8-(25,25)]
    50      10.059075      10.059075      10.059075    6[1-(0),8-(25),8-(25,25)]
    51       2.935805       2.935805       2.935805    6[1-(0),8-(25),8-(25,25)]
    52       8.822679       8.822679       8.822679    6[1-(0),8-(25),8-(25,25)]
    53       9.144243       9.144243       9.144243    6[1-(0),8-(25),8-(25,25)]
    54       2.832009       2.832009       2.832009    6[1-(0),8-(25),8-(25,25)]
    55       6.870903       6.870903       6.870903    6[1-(0),8-(25),8-(25,25)]
    56       4.971025       4.971025       4.971025    6[1-(0),8-(25),8-(25,25)]
    57       8.023855       8.023855       8.023855    6[1-(0),8-(25),8-(25,25)]
    58       3.734629       3.734629       3.734629    6[1-(0),8-(25),8-(25,25)]
    59       4.056193       4.056193       4.056193    6[1-(0),8-(25),8-(25,25)]
    60       7.920059       7.920059       7.920059    6[1-(0),8-(25),8-(25,25)]
    61       8.123479       8.123479       8.123479    8[6-(1,8),25-(8,8,8,8,8),25-(8,8,8,8,8)]
    62       9.488399       9.488399       9.488399    8[6-(1,8),25-(8,8,8,8,8)]
    63       0.054747       0.054747       0.054747    8[6-(1,8),25-(8,8,8,8,8),25-(8,8,8,8,8)]
    64      10.125728      10.125728      10.125728    8[6-(1,8),25-(8,8,8,8,8)]
    65       7.543848       7.543848       7.543848    8[6-(1,8),25-(8,8,8,8,8),25-(8,8,8,8,8)]
    66       8.025076       8.025076       8.025076    8[6-(1,8),25-(8,8,8,8,8)]
    67       0.820601       0.820601       0.820601    8[6-(1,8),25-(8,8,8,8,8),25-(8,8,8,8,8)]
    68       1.125171       1.125171       1.125171    8[6-(1,8),25-(8,8,8,8,8)]
    69       0.299381       0.299381       0.299381    8[6-(1,8),25-(8,8,8,8,8),25-(8,8,8,8,8)]
    70       1.090369       1.090369       1.090369    8[6-(1,8),25-(8,8,8,8,8)]
    71       8.555861       8.555861       8.555861    8[6-(1,8),25-(8,8,8,8,8),25-(8,8,8,8,8)]
    72       6.367389       6.367389       6.367389    8[6-(1,8),25-(8,8,8,8,8)]
    73       3.035429       3.035429       3.035429    8[6-(1,8),25-(8,8,8,8,8),25-(8,8,8,8,8)]
    74       4.400349       4.400349       4.400349    8[6-(1,8),25-(8,8,8,8,8)]
    75       5.142797       5.142797       5.142797    8[6-(1,8),25-(8,8,8,8,8),25-(8,8,8,8,8)]
    76       5.037678       5.037678       5.037678    8[6-(1,8),25-(8,8,8,8,8)]
    77       2.455798       2.455798       2.455798    8[6-(1,8),25-(8,8,8,8,8),25-(8,8,8,8,8)]
    78       2.937026       2.937026       2.937026    8[6-(1,8),25-(8,8,8,8,8)]
    79       5.908651       5.908651       5.908651    8[6-(1,8),25-(8,8,8,8,8),25-(8,8,8,8,8)]
    80       6.213221       6.213221       6.213221    8[6-(1,8),25-(8,8,8,8,8)]
    81       5.387431       5.387431       5.387431    8[6-(1,8),25-(8,8,8,8,8),25-(8,8,8,8,8)]
    82       6.178419       6.178419       6.178419    8[6-(1,8),25-(8,8,8,8,8)]
    83       3.467811       3.467811       3.467811    8[6-(1,8),25-(8,8,8,8,8),25-(8,8,8,8,8)]
    84       1.279339       1.279339       1.279339    8[6-(1,8),25-(8,8,8,8,8)]
    85       2.052621       2.052621       2.052621    8[6-(1,8),25-(8,8,8,8,8),25-(8,8,8,8,8)]
    86       0.687701       0.687701       0.687701    8[6-(1,8),25-(8,8,8,8,8)]
    87      10.121353      10.121353      10.121353    8[6-(1,8),25-(8,8,8,8,8),25-(8,8,8,8,8)]
    88       0.050372       0.050372       0.050372    8[6-(1,8),25-(8,8,8,8,8)]
    89       2.632252       2.632252       2.632252    8[6-(1,8),25-(8,8,8,8,8),25-(8,8,8,8,8)]
    90       2.151024       2.151024       2.151024    8[6-(1,8),25-(8,8,8,8,8)]
    91       9.355499       9.355499       9.355499    8[6-(1,8),25-(8,8,8,8,8),25-(8,8,8,8,8)]
    92       9.050929       9.050929       9.050929    8[6-(1,8),25-(8,8,8,8,8)]
    93       9.876719       9.876719       9.876719    8[6-(1,8),25-(8,8,8,8,8),25-(8,8,8,8,8)]
    94       9.085731       9.085731       9.085731    8[6-(1,8),25-(8,8,8,8,8)]
    95       1.620239       1.620239       1.620239    8[6-(1,8),25-(8,8,8,8,8),25-(8,8,8,8,8)]
    96       3.808711       3.808711       3.808711    8[6-(1,8),25-(8,8,8,8,8)]
    97       7.140671       7.140671       7.140671    8[6-(1,8),25-(8,8,8,8,8),25-(8,8,8,8,8)]
    98       5.775751       5.775751       5.775751    8[6-(1,8),25-(8,8,8,8,8)]
    99       5.033303       5.033303       5.033303    8[6-(1,8),25-(8,8,8,8,8),25-(8,8,8,8,8)]
   100       5.138422       5.138422       5.138422    8[6-(1,8),25-(8,8,8,8,8)]
   101       7.720302       7.720302       7.720302    8[6-(1,8),25-(8,8,8,8,8),25-(8,8,8,8,8)]
   102       7.239074       7.239074       7.239074    8[6-(1,8),25-(8,8,8,8,8)]
   103       4.267449       4.267449       4.267449    8[6-(1,8),25-(8,8,8,8,8),25-(8,8,8,8,8)]
   104       3.962879       3.962879       3.962879    8[6-(1,8),25-(8,8,8,8,8)]
   105       4.788669       4.788669       4.788669    8[6-(1,8),25-(8,8,8,8,8),25-(8,8,8,8,8)]
   106       3.997681       3.997681       3.997681    8[6-(1,8),25-(8,8,8,8,8)]
   107       6.708289       6.708289       6.708289    8[6-(1,8),25-(8,8,8,8,8),25-(8,8,8,8,8)]
   108       8.896761       8.896761       8.896761    8[6-(1,8),25-(8,8,8,8,8)]
