# Supplementary material for: A collection of forcefield precursors for metal–organic frameworks
Source: RSC Adv. 2019 Nov 13;9(63):36492–507. doi: 10.1039/c9ra07327b (PMC9075174; doi:10.1039/c9ra07327b)
Supplement: RA-009-C9RA07327B-s1081 [file RA-009-C9RA07327B-s1081.txt]

IJOMOJ07_clean

10.200000    0.000000    0.000000
0.000000    11.732000    0.000000
0.000000    -0.401177    14.941615

     1       9.392568       9.392568       9.392568    25[8-(6,25),8-(6,25),8-(6,25),8-(6,25),8-(6,25),8-(6,25)]
     2       1.093134       1.093134       1.093134    25[8-(6),8-(6),8-(6,25),8-(6,25),8-(6,25),8-(6,25)]
     3       4.292568       4.292568       4.292568    25[8-(6,25),8-(6,25),8-(6,25),8-(6,25),8-(6,25),8-(6,25)]
     4       6.193134       6.193134       6.193134    25[8-(6),8-(6),8-(6,25),8-(6,25),8-(6,25),8-(6,25)]
     5       0.807432       0.807432       0.807432    25[8-(6,25),8-(6,25),8-(6,25),8-(6,25),8-(6,25),8-(6,25)]
     6       9.106866       9.106866       9.106866    25[8-(6),8-(6),8-(6,25),8-(6,25),8-(6,25),8-(6,25)]
     7       5.907432       5.907432       5.907432    25[8-(6,25),8-(6,25),8-(6,25),8-(6,25),8-(6,25),8-(6,25)]
     8       4.006866       4.006866       4.006866    25[8-(6),8-(6),8-(6,25),8-(6,25),8-(6,25),8-(6,25)]
     9            0.0            0.0            0.0    25[8-(6),8-(6),8-(6),8-(6),8-(6,25),8-(6,25)]
    10            5.1            5.1            5.1    25[8-(6),8-(6),8-(6),8-(6),8-(6,25),8-(6,25)]
    11            0.0            0.0            0.0    25[8-(6),8-(6),8-(6),8-(6),8-(6,25),8-(6,25)]
    12            5.1            5.1            5.1    25[8-(6),8-(6),8-(6),8-(6),8-(6,25),8-(6,25)]
    13        0.33354        0.33354        0.33354    1[6-(8,8)]
    14        6.34848        6.34848        6.34848    1[6-(8,8)]
    15        7.72446        7.72446        7.72446    1[6-(8,8)]
    16        7.20324        7.20324        7.20324    1[6-(8,8)]
    17        1.99308        1.99308        1.99308    1[6-(8,8)]
    18        1.55448        1.55448        1.55448    1[6-(8,8)]
    19        5.43354        5.43354        5.43354    1[6-(8,8)]
    20        1.24848        1.24848        1.24848    1[6-(8,8)]
    21        2.62446        2.62446        2.62446    1[6-(8,8)]
    22        2.10324        2.10324        2.10324    1[6-(8,8)]
    23        7.09308        7.09308        7.09308    1[6-(8,8)]
    24        6.65448        6.65448        6.65448    1[6-(8,8)]
    25        9.86646        9.86646        9.86646    1[6-(8,8)]
    26        3.85152        3.85152        3.85152    1[6-(8,8)]
    27        2.47554        2.47554        2.47554    1[6-(8,8)]
    28        2.99676        2.99676        2.99676    1[6-(8,8)]
    29        8.20692        8.20692        8.20692    1[6-(8,8)]
    30        8.64552        8.64552        8.64552    1[6-(8,8)]
    31        4.76646        4.76646        4.76646    1[6-(8,8)]
    32        8.95152        8.95152        8.95152    1[6-(8,8)]
    33        7.57554        7.57554        7.57554    1[6-(8,8)]
    34        8.09676        8.09676        8.09676    1[6-(8,8)]
    35        3.10692        3.10692        3.10692    1[6-(8,8)]
    36        3.54552        3.54552        3.54552    1[6-(8,8)]
    37        0.13668        0.13668        0.13668    6[1-(0),8-(25),8-(25,25)]
    38        7.27362        7.27362        7.27362    6[1-(0),8-(25),8-(25,25)]
    39        8.42928        8.42928        8.42928    6[1-(0),8-(25),8-(25,25)]
    40         7.3746         7.3746         7.3746    6[1-(0),8-(25),8-(25,25)]
    41        1.35456        1.35456        1.35456    6[1-(0),8-(25),8-(25,25)]
    42         1.0149         1.0149         1.0149    6[1-(0),8-(25),8-(25,25)]
    43        5.23668        5.23668        5.23668    6[1-(0),8-(25),8-(25,25)]
    44        2.17362        2.17362        2.17362    6[1-(0),8-(25),8-(25,25)]
    45        3.32928        3.32928        3.32928    6[1-(0),8-(25),8-(25,25)]
    46         2.2746         2.2746         2.2746    6[1-(0),8-(25),8-(25,25)]
    47        6.45456        6.45456        6.45456    6[1-(0),8-(25),8-(25,25)]
    48         6.1149         6.1149         6.1149    6[1-(0),8-(25),8-(25,25)]
    49       10.06332       10.06332       10.06332    6[1-(0),8-(25),8-(25,25)]
    50        2.92638        2.92638        2.92638    6[1-(0),8-(25),8-(25,25)]
    51        1.77072        1.77072        1.77072    6[1-(0),8-(25),8-(25,25)]
    52         2.8254         2.8254         2.8254    6[1-(0),8-(25),8-(25,25)]
    53        8.84544        8.84544        8.84544    6[1-(0),8-(25),8-(25,25)]
    54         9.1851         9.1851         9.1851    6[1-(0),8-(25),8-(25,25)]
    55        4.96332        4.96332        4.96332    6[1-(0),8-(25),8-(25,25)]
    56        8.02638        8.02638        8.02638    6[1-(0),8-(25),8-(25,25)]
    57        6.87072        6.87072        6.87072    6[1-(0),8-(25),8-(25,25)]
    58         7.9254         7.9254         7.9254    6[1-(0),8-(25),8-(25,25)]
    59        3.74544        3.74544        3.74544    6[1-(0),8-(25),8-(25,25)]
    60         4.0851         4.0851         4.0851    6[1-(0),8-(25),8-(25,25)]
    61         0.0714         0.0714         0.0714    8[6-(1,8),25-(8,8,8,8,8),25-(8,8,8,8,8)]
    62        7.57044        7.57044        7.57044    8[6-(1,8),25-(8,8,8,8,8),25-(8,8,8,8,8)]
    63        8.15388        8.15388        8.15388    8[6-(1,8),25-(8,8,8,8,8),25-(8,8,8,8,8)]
    64        8.58228        8.58228        8.58228    8[6-(1,8),25-(8,8,8,8,8),25-(8,8,8,8,8)]
    65        0.82314        0.82314        0.82314    8[6-(1,8),25-(8,8,8,8,8),25-(8,8,8,8,8)]
    66        0.29988        0.29988        0.29988    8[6-(1,8),25-(8,8,8,8,8),25-(8,8,8,8,8)]
    67       -0.03162       -0.03162       -0.03162    8[6-(1,8),25-(8,8,8,8,8)]
    68        8.05086        8.05086        8.05086    8[6-(1,8),25-(8,8,8,8,8)]
    69        6.39948        6.39948        6.39948    8[6-(1,8),25-(8,8,8,8,8)]
    70        1.12404        1.12404        1.12404    8[6-(1,8),25-(8,8,8,8,8)]
    71        1.07712        1.07712        1.07712    8[6-(1,8),25-(8,8,8,8,8)]
    72        9.52986        9.52986        9.52986    8[6-(1,8),25-(8,8,8,8,8)]
    73         5.1714         5.1714         5.1714    8[6-(1,8),25-(8,8,8,8,8),25-(8,8,8,8,8)]
    74        2.47044        2.47044        2.47044    8[6-(1,8),25-(8,8,8,8,8),25-(8,8,8,8,8)]
    75        3.05388        3.05388        3.05388    8[6-(1,8),25-(8,8,8,8,8),25-(8,8,8,8,8)]
    76        3.48228        3.48228        3.48228    8[6-(1,8),25-(8,8,8,8,8),25-(8,8,8,8,8)]
    77        5.92314        5.92314        5.92314    8[6-(1,8),25-(8,8,8,8,8),25-(8,8,8,8,8)]
    78        5.39988        5.39988        5.39988    8[6-(1,8),25-(8,8,8,8,8),25-(8,8,8,8,8)]
    79        5.06838        5.06838        5.06838    8[6-(1,8),25-(8,8,8,8,8)]
    80        2.95086        2.95086        2.95086    8[6-(1,8),25-(8,8,8,8,8)]
    81        1.29948        1.29948        1.29948    8[6-(1,8),25-(8,8,8,8,8)]
    82        6.22404        6.22404        6.22404    8[6-(1,8),25-(8,8,8,8,8)]
    83        6.17712        6.17712        6.17712    8[6-(1,8),25-(8,8,8,8,8)]
    84        4.42986        4.42986        4.42986    8[6-(1,8),25-(8,8,8,8,8)]
    85        10.1286        10.1286        10.1286    8[6-(1,8),25-(8,8,8,8,8),25-(8,8,8,8,8)]
    86        2.62956        2.62956        2.62956    8[6-(1,8),25-(8,8,8,8,8),25-(8,8,8,8,8)]
    87        2.04612        2.04612        2.04612    8[6-(1,8),25-(8,8,8,8,8),25-(8,8,8,8,8)]
    88        1.61772        1.61772        1.61772    8[6-(1,8),25-(8,8,8,8,8),25-(8,8,8,8,8)]
    89        9.37686        9.37686        9.37686    8[6-(1,8),25-(8,8,8,8,8),25-(8,8,8,8,8)]
    90        9.90012        9.90012        9.90012    8[6-(1,8),25-(8,8,8,8,8),25-(8,8,8,8,8)]
    91        0.03162        0.03162        0.03162    8[6-(1,8),25-(8,8,8,8,8)]
    92        2.14914        2.14914        2.14914    8[6-(1,8),25-(8,8,8,8,8)]
    93        3.80052        3.80052        3.80052    8[6-(1,8),25-(8,8,8,8,8)]
    94        9.07596        9.07596        9.07596    8[6-(1,8),25-(8,8,8,8,8)]
    95        9.12288        9.12288        9.12288    8[6-(1,8),25-(8,8,8,8,8)]
    96        0.67014        0.67014        0.67014    8[6-(1,8),25-(8,8,8,8,8)]
    97         5.0286         5.0286         5.0286    8[6-(1,8),25-(8,8,8,8,8),25-(8,8,8,8,8)]
    98        7.72956        7.72956        7.72956    8[6-(1,8),25-(8,8,8,8,8),25-(8,8,8,8,8)]
    99        7.14612        7.14612        7.14612    8[6-(1,8),25-(8,8,8,8,8),25-(8,8,8,8,8)]
   100        6.71772        6.71772        6.71772    8[6-(1,8),25-(8,8,8,8,8),25-(8,8,8,8,8)]
   101        4.27686        4.27686        4.27686    8[6-(1,8),25-(8,8,8,8,8),25-(8,8,8,8,8)]
   102        4.80012        4.80012        4.80012    8[6-(1,8),25-(8,8,8,8,8),25-(8,8,8,8,8)]
   103        5.13162        5.13162        5.13162    8[6-(1,8),25-(8,8,8,8,8)]
   104        7.24914        7.24914        7.24914    8[6-(1,8),25-(8,8,8,8,8)]
   105        8.90052        8.90052        8.90052    8[6-(1,8),25-(8,8,8,8,8)]
   106        3.97596        3.97596        3.97596    8[6-(1,8),25-(8,8,8,8,8)]
   107        4.02288        4.02288        4.02288    8[6-(1,8),25-(8,8,8,8,8)]
   108        5.77014        5.77014        5.77014    8[6-(1,8),25-(8,8,8,8,8)]
