# Supplementary material for: A collection of forcefield precursors for metal–organic frameworks
Source: RSC Adv. 2019 Nov 13;9(63):36492–507. doi: 10.1039/c9ra07327b (PMC9075174; doi:10.1039/c9ra07327b)
Supplement: RA-009-C9RA07327B-s1082 [file RA-009-C9RA07327B-s1082.txt]

IKAYAU_clean

11.598900    0.000000    0.000000
0.000000    20.979000    0.000000
0.000000    -7.250720    19.505977

     1        6.70718        6.70718        6.70718    63[7-(6,6),7-(6,6),8-(6),8-(6),8-(6),8-(6),8-(6),8-(6)]
     2       2.079219       2.079219       2.079219    63[7-(6,6),7-(6,6),8-(6),8-(6),8-(6),8-(6)]
     3        0.90773        0.90773        0.90773    63[7-(6,6),7-(6,6),8-(6),8-(6),8-(6),8-(6),8-(6),8-(6)]
     4       7.878669       7.878669       7.878669    63[7-(6,6),7-(6,6),8-(6),8-(6),8-(6),8-(6)]
     5        4.89172        4.89172        4.89172    63[7-(6,6),7-(6,6),8-(6),8-(6),8-(6),8-(6),8-(6),8-(6)]
     6       9.519681       9.519681       9.519681    63[7-(6,6),7-(6,6),8-(6),8-(6),8-(6),8-(6)]
     7       10.69117       10.69117       10.69117    63[7-(6,6),7-(6,6),8-(6),8-(6),8-(6),8-(6),8-(6),8-(6)]
     8       3.720231       3.720231       3.720231    63[7-(6,6),7-(6,6),8-(6),8-(6),8-(6),8-(6)]
     9      10.091043      10.091043      10.091043    1[6-(6,6)]
    10       8.176065       8.176065       8.176065    1[6-(6,6)]
    11       6.104501       6.104501       6.104501    1[6-(6,6)]
    12       7.846656       7.846656       7.846656    1[6-(6,6)]
    13       6.124219       6.124219       6.124219    1[6-(6,6)]
    14       6.556858       6.556858       6.556858    1[6-(6,6)]
    15       8.181864       8.181864       8.181864    1[6-(6,6)]
    16       8.972909       8.972909       8.972909    1[6-(6,6)]
    17       1.670242       1.670242       1.670242    1[6-(6,6)]
    18       1.861623       1.861623       1.861623    1[6-(6,6)]
    19       2.932202       2.932202       2.932202    1[6-(6,6)]
    20       3.606098       3.606098       3.606098    1[6-(6,6)]
    21       5.967634       5.967634       5.967634    1[6-(6,7)]
    22       6.818993       6.818993       6.818993    1[6-(6,6)]
    23        9.07266        9.07266        9.07266    1[6-(6,6)]
    24      11.357643      11.357643      11.357643    1[6-(6,6)]
    25        1.05086        1.05086        1.05086    1[6-(6,6)]
    26       1.315315       1.315315       1.315315    1[6-(6,6)]
    27       0.337528       0.337528       0.337528    1[6-(6,6)]
    28       9.650285       9.650285       9.650285    1[6-(6,7)]
    29      11.199898      11.199898      11.199898    1[6-(6,7)]
    30       9.537775       9.537775       9.537775    1[6-(6,6)]
    31       9.338274       9.338274       9.338274    1[6-(6,6)]
    32      10.263867      10.263867      10.263867    1[6-(6,6)]
    33       0.173984       0.173984       0.173984    1[6-(6,6)]
    34       2.276864       2.276864       2.276864    1[6-(6,6)]
    35       3.909989       3.909989       3.909989    1[6-(6,6)]
    36       3.833436       3.833436       3.833436    1[6-(6,7)]
    37       4.291593       4.291593       4.291593    1[6-(6,6)]
    38       2.376615       2.376615       2.376615    1[6-(6,6)]
    39       0.305051       0.305051       0.305051    1[6-(6,6)]
    40       2.047206       2.047206       2.047206    1[6-(6,6)]
    41       0.324769       0.324769       0.324769    1[6-(6,6)]
    42       0.757408       0.757408       0.757408    1[6-(6,6)]
    43       2.382414       2.382414       2.382414    1[6-(6,6)]
    44       3.173459       3.173459       3.173459    1[6-(6,6)]
    45       7.469692       7.469692       7.469692    1[6-(6,6)]
    46       7.661073       7.661073       7.661073    1[6-(6,6)]
    47       8.731652       8.731652       8.731652    1[6-(6,6)]
    48       9.405548       9.405548       9.405548    1[6-(6,6)]
    49       0.168184       0.168184       0.168184    1[6-(6,7)]
    50       1.019543       1.019543       1.019543    1[6-(6,6)]
    51        3.27321        3.27321        3.27321    1[6-(6,6)]
    52       5.558193       5.558193       5.558193    1[6-(6,6)]
    53        6.85031        6.85031        6.85031    1[6-(6,6)]
    54       7.114765       7.114765       7.114765    1[6-(6,6)]
    55       6.136978       6.136978       6.136978    1[6-(6,6)]
    56       3.850835       3.850835       3.850835    1[6-(6,7)]
    57       5.400448       5.400448       5.400448    1[6-(6,7)]
    58       3.738325       3.738325       3.738325    1[6-(6,6)]
    59       3.538824       3.538824       3.538824    1[6-(6,6)]
    60       4.464417       4.464417       4.464417    1[6-(6,6)]
    61       5.973434       5.973434       5.973434    1[6-(6,6)]
    62       8.076314       8.076314       8.076314    1[6-(6,6)]
    63       9.709439       9.709439       9.709439    1[6-(6,6)]
    64       9.632886       9.632886       9.632886    1[6-(6,7)]
    65       1.507857       1.507857       1.507857    1[6-(6,6)]
    66       3.422835       3.422835       3.422835    1[6-(6,6)]
    67       5.494399       5.494399       5.494399    1[6-(6,6)]
    68       3.752244       3.752244       3.752244    1[6-(6,6)]
    69       5.474681       5.474681       5.474681    1[6-(6,6)]
    70       5.042042       5.042042       5.042042    1[6-(6,6)]
    71       3.417036       3.417036       3.417036    1[6-(6,6)]
    72       2.625991       2.625991       2.625991    1[6-(6,6)]
    73       9.928658       9.928658       9.928658    1[6-(6,6)]
    74       9.737277       9.737277       9.737277    1[6-(6,6)]
    75       8.666698       8.666698       8.666698    1[6-(6,6)]
    76       7.992802       7.992802       7.992802    1[6-(6,6)]
    77       5.631266       5.631266       5.631266    1[6-(6,7)]
    78       4.779907       4.779907       4.779907    1[6-(6,6)]
    79        2.52624        2.52624        2.52624    1[6-(6,6)]
    80       0.241257       0.241257       0.241257    1[6-(6,6)]
    81       10.54804       10.54804       10.54804    1[6-(6,6)]
    82      10.283585      10.283585      10.283585    1[6-(6,6)]
    83      11.261372      11.261372      11.261372    1[6-(6,6)]
    84       1.948615       1.948615       1.948615    1[6-(6,7)]
    85       0.399002       0.399002       0.399002    1[6-(6,7)]
    86       2.061125       2.061125       2.061125    1[6-(6,6)]
    87       2.260626       2.260626       2.260626    1[6-(6,6)]
    88       1.335033       1.335033       1.335033    1[6-(6,6)]
    89      11.424917      11.424917      11.424917    1[6-(6,6)]
    90       9.322036       9.322036       9.322036    1[6-(6,6)]
    91       7.688911       7.688911       7.688911    1[6-(6,6)]
    92       7.765464       7.765464       7.765464    1[6-(6,7)]
    93       7.307307       7.307307       7.307307    1[6-(6,6)]
    94       9.222285       9.222285       9.222285    1[6-(6,6)]
    95      11.293849      11.293849      11.293849    1[6-(6,6)]
    96       9.551694       9.551694       9.551694    1[6-(6,6)]
    97      11.274131      11.274131      11.274131    1[6-(6,6)]
    98      10.841492      10.841492      10.841492    1[6-(6,6)]
    99       9.216486       9.216486       9.216486    1[6-(6,6)]
   100       8.425441       8.425441       8.425441    1[6-(6,6)]
   101       4.129208       4.129208       4.129208    1[6-(6,6)]
   102       3.937827       3.937827       3.937827    1[6-(6,6)]
   103       2.867248       2.867248       2.867248    1[6-(6,6)]
   104       2.193352       2.193352       2.193352    1[6-(6,6)]
   105      11.430716      11.430716      11.430716    1[6-(6,7)]
   106      10.579357      10.579357      10.579357    1[6-(6,6)]
   107        8.32569        8.32569        8.32569    1[6-(6,6)]
   108       6.040707       6.040707       6.040707    1[6-(6,6)]
   109        4.74859        4.74859        4.74859    1[6-(6,6)]
   110       4.484135       4.484135       4.484135    1[6-(6,6)]
   111       5.461922       5.461922       5.461922    1[6-(6,6)]
   112       7.748065       7.748065       7.748065    1[6-(6,7)]
   113       6.198452       6.198452       6.198452    1[6-(6,7)]
   114       7.860575       7.860575       7.860575    1[6-(6,6)]
   115       8.060076       8.060076       8.060076    1[6-(6,6)]
   116       7.134483       7.134483       7.134483    1[6-(6,6)]
   117       5.625466       5.625466       5.625466    1[6-(6,6)]
   118       3.522586       3.522586       3.522586    1[6-(6,6)]
   119       1.889461       1.889461       1.889461    1[6-(6,6)]
   120       1.966014       1.966014       1.966014    1[6-(6,7)]
   121      10.406533      10.406533      10.406533    6[6-(6,6),8-(63),8-(63)]
   122        9.16893        9.16893        9.16893    6[6-(1,6),6-(1,6),6-(8,8)]
   123       9.255922       9.255922       9.255922    6[1-(0),6-(1,6),6-(6,6)]
   124       8.111111       8.111111       8.111111    6[1-(0),6-(1,6),6-(1,6)]
   125       6.872348       6.872348       6.872348    6[1-(0),6-(1,6),6-(6,6)]
   126       6.757519       6.757519       6.757519    6[6-(1,6),6-(1,6),6-(8,8)]
   127        7.91277        7.91277        7.91277    6[1-(0),6-(6,6),6-(6,6)]
   128       5.408567       5.408567       5.408567    6[6-(6,6),8-(0),8-(63)]
   129       7.204077       7.204077       7.204077    6[6-(6,6),8-(63),8-(63)]
   130       7.498689       7.498689       7.498689    6[6-(1,6),6-(1,6),6-(8,8)]
   131       6.781877       6.781877       6.781877    6[1-(0),6-(1,6),6-(6,6)]
   132       7.040532       7.040532       7.040532    6[1-(0),6-(1,6),6-(1,6)]
   133       8.022959       8.022959       8.022959    6[1-(0),6-(1,6),6-(6,6)]
   134       8.766449       8.766449       8.766449    6[6-(1,6),6-(1,6),6-(8,8)]
   135       8.491555       8.491555       8.491555    6[1-(0),6-(6,6),6-(6,6)]
   136       9.924019       9.924019       9.924019    6[6-(6,6),8-(63),8-(63)]
   137       2.360376       2.360376       2.360376    6[6-(6,6),8-(0),8-(63)]
   138       2.595834       2.595834       2.595834    6[6-(1,6),6-(1,6),6-(8,8)]
   139       2.092442       2.092442       2.092442    6[1-(0),6-(1,6),6-(6,6)]
   140        2.21771        2.21771        2.21771    6[1-(0),6-(1,6),6-(1,6)]
   141       2.866088       2.866088       2.866088    6[1-(0),6-(1,6),6-(6,6)]
   142       3.420516       3.420516       3.420516    6[6-(1,6),6-(1,6),6-(8,8)]
   143       3.259291       3.259291       3.259291    6[1-(0),6-(6,6),6-(6,6)]
   144       4.205761       4.205761       4.205761    6[6-(6,6),8-(63),8-(63)]
   145       6.885107       6.885107       6.885107    6[1-(0),6-(1,6),7-(6,63)]
   146       7.391979       7.391979       7.391979    6[1-(0),6-(1,6),6-(1,7)]
   147       8.721213       8.721213       8.721213    6[1-(0),6-(1,6),6-(6,6)]
   148       9.556334       9.556334       9.556334    6[6-(1,6),6-(1,6),6-(6,7)]
   149      10.973719      10.973719      10.973719    6[1-(0),6-(1,6),6-(6,6)]
   150       0.144986       0.144986       0.144986    6[1-(0),6-(1,6),6-(6,6)]
   151      11.213817      11.213817      11.213817    6[6-(1,6),6-(1,6),6-(6,7)]
   152       0.397842       0.397842       0.397842    6[1-(0),6-(1,6),6-(6,6)]
   153      11.417957      11.417957      11.417957    6[1-(0),6-(1,6),6-(1,7)]
   154      10.038848      10.038848      10.038848    6[1-(0),6-(1,6),7-(6,63)]
   155       9.823108       9.823108       9.823108    6[6-(6,6),6-(6,7),7-(6,63)]
   156       8.977549       8.977549       8.977549    6[6-(6,6),6-(6,7),7-(6,63)]
   157      11.137264      11.137264      11.137264    6[1-(0),6-(1,6),7-(6,63)]
   158      10.129319      10.129319      10.129319    6[1-(0),6-(1,6),6-(1,7)]
   159      10.023769      10.023769      10.023769    6[1-(0),6-(1,6),6-(6,6)]
   160      10.954001      10.954001      10.954001    6[6-(1,6),6-(1,6),6-(6,7)]
   161      10.922684      10.922684      10.922684    6[1-(0),6-(1,6),6-(6,6)]
   162       0.221539       0.221539       0.221539    6[1-(0),6-(1,6),6-(6,6)]
   163       1.252681       1.252681       1.252681    6[6-(1,6),6-(1,6),6-(6,7)]
   164       2.265265       2.265265       2.265265    6[1-(0),6-(1,6),6-(6,6)]
   165       3.230294       3.230294       3.230294    6[1-(0),6-(1,6),6-(1,7)]
   166       3.176939       3.176939       3.176939    6[1-(0),6-(1,6),7-(6,63)]
   167       1.302556       1.302556       1.302556    6[6-(6,6),6-(6,7),7-(6,63)]
   168       0.346807       0.346807       0.346807    6[6-(6,6),6-(6,7),7-(6,63)]
   169       4.607083       4.607083       4.607083    6[6-(6,6),8-(63),8-(63)]
   170        3.36948        3.36948        3.36948    6[6-(1,6),6-(1,6),6-(8,8)]
   171       3.456472       3.456472       3.456472    6[1-(0),6-(1,6),6-(6,6)]
   172       2.311661       2.311661       2.311661    6[1-(0),6-(1,6),6-(1,6)]
   173       1.072898       1.072898       1.072898    6[1-(0),6-(1,6),6-(6,6)]
   174       0.958069       0.958069       0.958069    6[6-(1,6),6-(1,6),6-(8,8)]
   175        2.11332        2.11332        2.11332    6[1-(0),6-(6,6),6-(6,6)]
   176      11.208017      11.208017      11.208017    6[6-(6,6),8-(0),8-(63)]
   177       1.404627       1.404627       1.404627    6[6-(6,6),8-(63),8-(63)]
   178       1.699239       1.699239       1.699239    6[6-(1,6),6-(1,6),6-(8,8)]
   179       0.982427       0.982427       0.982427    6[1-(0),6-(1,6),6-(6,6)]
   180       1.241082       1.241082       1.241082    6[1-(0),6-(1,6),6-(1,6)]
   181       2.223509       2.223509       2.223509    6[1-(0),6-(1,6),6-(6,6)]
   182       2.966999       2.966999       2.966999    6[6-(1,6),6-(1,6),6-(8,8)]
   183       2.692105       2.692105       2.692105    6[1-(0),6-(6,6),6-(6,6)]
   184       4.124569       4.124569       4.124569    6[6-(6,6),8-(63),8-(63)]
   185       8.159826       8.159826       8.159826    6[6-(6,6),8-(0),8-(63)]
   186       8.395284       8.395284       8.395284    6[6-(1,6),6-(1,6),6-(8,8)]
   187       7.891892       7.891892       7.891892    6[1-(0),6-(1,6),6-(6,6)]
   188        8.01716        8.01716        8.01716    6[1-(0),6-(1,6),6-(1,6)]
   189       8.665538       8.665538       8.665538    6[1-(0),6-(1,6),6-(6,6)]
   190       9.219966       9.219966       9.219966    6[6-(1,6),6-(1,6),6-(8,8)]
   191       9.058741       9.058741       9.058741    6[1-(0),6-(6,6),6-(6,6)]
   192      10.005211      10.005211      10.005211    6[6-(6,6),8-(63),8-(63)]
   193       1.085657       1.085657       1.085657    6[1-(0),6-(1,6),7-(6,63)]
   194       1.592529       1.592529       1.592529    6[1-(0),6-(1,6),6-(1,7)]
   195       2.921763       2.921763       2.921763    6[1-(0),6-(1,6),6-(6,6)]
   196       3.756884       3.756884       3.756884    6[6-(1,6),6-(1,6),6-(6,7)]
   197       5.174269       5.174269       5.174269    6[1-(0),6-(1,6),6-(6,6)]
   198       5.944436       5.944436       5.944436    6[1-(0),6-(1,6),6-(6,6)]
   199       5.414367       5.414367       5.414367    6[6-(1,6),6-(1,6),6-(6,7)]
   200       6.197292       6.197292       6.197292    6[1-(0),6-(1,6),6-(6,6)]
   201       5.618507       5.618507       5.618507    6[1-(0),6-(1,6),6-(1,7)]
   202       4.239398       4.239398       4.239398    6[1-(0),6-(1,6),7-(6,63)]
   203       4.023658       4.023658       4.023658    6[6-(6,6),6-(6,7),7-(6,63)]
   204       3.178099       3.178099       3.178099    6[6-(6,6),6-(6,7),7-(6,63)]
   205       5.337814       5.337814       5.337814    6[1-(0),6-(1,6),7-(6,63)]
   206       4.329869       4.329869       4.329869    6[1-(0),6-(1,6),6-(1,7)]
   207       4.224319       4.224319       4.224319    6[1-(0),6-(1,6),6-(6,6)]
   208       5.154551       5.154551       5.154551    6[6-(1,6),6-(1,6),6-(6,7)]
   209       5.123234       5.123234       5.123234    6[1-(0),6-(1,6),6-(6,6)]
   210       6.020989       6.020989       6.020989    6[1-(0),6-(1,6),6-(6,6)]
   211       7.052131       7.052131       7.052131    6[6-(1,6),6-(1,6),6-(6,7)]
   212       8.064715       8.064715       8.064715    6[1-(0),6-(1,6),6-(6,6)]
   213       9.029744       9.029744       9.029744    6[1-(0),6-(1,6),6-(1,7)]
   214       8.976389       8.976389       8.976389    6[1-(0),6-(1,6),7-(6,63)]
   215       7.102006       7.102006       7.102006    6[6-(6,6),6-(6,7),7-(6,63)]
   216       6.146257       6.146257       6.146257    6[6-(6,6),6-(6,7),7-(6,63)]
   217       1.192367       1.192367       1.192367    6[6-(6,6),8-(63),8-(63)]
   218        2.42997        2.42997        2.42997    6[6-(1,6),6-(1,6),6-(8,8)]
   219       2.342978       2.342978       2.342978    6[1-(0),6-(1,6),6-(6,6)]
   220       3.487789       3.487789       3.487789    6[1-(0),6-(1,6),6-(1,6)]
   221       4.726552       4.726552       4.726552    6[1-(0),6-(1,6),6-(6,6)]
   222       4.841381       4.841381       4.841381    6[6-(1,6),6-(1,6),6-(8,8)]
   223        3.68613        3.68613        3.68613    6[1-(0),6-(6,6),6-(6,6)]
   224       6.190333       6.190333       6.190333    6[6-(6,6),8-(0),8-(63)]
   225       4.394823       4.394823       4.394823    6[6-(6,6),8-(63),8-(63)]
   226       4.100211       4.100211       4.100211    6[6-(1,6),6-(1,6),6-(8,8)]
   227       4.817023       4.817023       4.817023    6[1-(0),6-(1,6),6-(6,6)]
   228       4.558368       4.558368       4.558368    6[1-(0),6-(1,6),6-(1,6)]
   229       3.575941       3.575941       3.575941    6[1-(0),6-(1,6),6-(6,6)]
   230       2.832451       2.832451       2.832451    6[6-(1,6),6-(1,6),6-(8,8)]
   231       3.107345       3.107345       3.107345    6[1-(0),6-(6,6),6-(6,6)]
   232       1.674881       1.674881       1.674881    6[6-(6,6),8-(63),8-(63)]
   233       9.238524       9.238524       9.238524    6[6-(6,6),8-(0),8-(63)]
   234       9.003066       9.003066       9.003066    6[6-(1,6),6-(1,6),6-(8,8)]
   235       9.506458       9.506458       9.506458    6[1-(0),6-(1,6),6-(6,6)]
   236        9.38119        9.38119        9.38119    6[1-(0),6-(1,6),6-(1,6)]
   237       8.732812       8.732812       8.732812    6[1-(0),6-(1,6),6-(6,6)]
   238       8.178384       8.178384       8.178384    6[6-(1,6),6-(1,6),6-(8,8)]
   239       8.339609       8.339609       8.339609    6[1-(0),6-(6,6),6-(6,6)]
   240       7.393139       7.393139       7.393139    6[6-(6,6),8-(63),8-(63)]
   241       4.713793       4.713793       4.713793    6[1-(0),6-(1,6),7-(6,63)]
   242       4.206921       4.206921       4.206921    6[1-(0),6-(1,6),6-(1,7)]
   243       2.877687       2.877687       2.877687    6[1-(0),6-(1,6),6-(6,6)]
   244       2.042566       2.042566       2.042566    6[6-(1,6),6-(1,6),6-(6,7)]
   245       0.625181       0.625181       0.625181    6[1-(0),6-(1,6),6-(6,6)]
   246      11.453914      11.453914      11.453914    6[1-(0),6-(1,6),6-(6,6)]
   247       0.385083       0.385083       0.385083    6[6-(1,6),6-(1,6),6-(6,7)]
   248      11.201058      11.201058      11.201058    6[1-(0),6-(1,6),6-(6,6)]
   249       0.180943       0.180943       0.180943    6[1-(0),6-(1,6),6-(1,7)]
   250       1.560052       1.560052       1.560052    6[1-(0),6-(1,6),7-(6,63)]
   251       1.775792       1.775792       1.775792    6[6-(6,6),6-(6,7),7-(6,63)]
   252       2.621351       2.621351       2.621351    6[6-(6,6),6-(6,7),7-(6,63)]
   253       0.461636       0.461636       0.461636    6[1-(0),6-(1,6),7-(6,63)]
   254       1.469581       1.469581       1.469581    6[1-(0),6-(1,6),6-(1,7)]
   255       1.575131       1.575131       1.575131    6[1-(0),6-(1,6),6-(6,6)]
   256       0.644899       0.644899       0.644899    6[6-(1,6),6-(1,6),6-(6,7)]
   257       0.676216       0.676216       0.676216    6[1-(0),6-(1,6),6-(6,6)]
   258      11.377361      11.377361      11.377361    6[1-(0),6-(1,6),6-(6,6)]
   259      10.346219      10.346219      10.346219    6[6-(1,6),6-(1,6),6-(6,7)]
   260       9.333635       9.333635       9.333635    6[1-(0),6-(1,6),6-(6,6)]
   261       8.368606       8.368606       8.368606    6[1-(0),6-(1,6),6-(1,7)]
   262       8.421961       8.421961       8.421961    6[1-(0),6-(1,6),7-(6,63)]
   263      10.296344      10.296344      10.296344    6[6-(6,6),6-(6,7),7-(6,63)]
   264      11.252093      11.252093      11.252093    6[6-(6,6),6-(6,7),7-(6,63)]
   265       6.991817       6.991817       6.991817    6[6-(6,6),8-(63),8-(63)]
   266        8.22942        8.22942        8.22942    6[6-(1,6),6-(1,6),6-(8,8)]
   267       8.142428       8.142428       8.142428    6[1-(0),6-(1,6),6-(6,6)]
   268       9.287239       9.287239       9.287239    6[1-(0),6-(1,6),6-(1,6)]
   269      10.526002      10.526002      10.526002    6[1-(0),6-(1,6),6-(6,6)]
   270      10.640831      10.640831      10.640831    6[6-(1,6),6-(1,6),6-(8,8)]
   271        9.48558        9.48558        9.48558    6[1-(0),6-(6,6),6-(6,6)]
   272       0.390883       0.390883       0.390883    6[6-(6,6),8-(0),8-(63)]
   273      10.194273      10.194273      10.194273    6[6-(6,6),8-(63),8-(63)]
   274       9.899661       9.899661       9.899661    6[6-(1,6),6-(1,6),6-(8,8)]
   275      10.616473      10.616473      10.616473    6[1-(0),6-(1,6),6-(6,6)]
   276      10.357818      10.357818      10.357818    6[1-(0),6-(1,6),6-(1,6)]
   277       9.375391       9.375391       9.375391    6[1-(0),6-(1,6),6-(6,6)]
   278       8.631901       8.631901       8.631901    6[6-(1,6),6-(1,6),6-(8,8)]
   279       8.906795       8.906795       8.906795    6[1-(0),6-(6,6),6-(6,6)]
   280       7.474331       7.474331       7.474331    6[6-(6,6),8-(63),8-(63)]
   281       3.439074       3.439074       3.439074    6[6-(6,6),8-(0),8-(63)]
   282       3.203616       3.203616       3.203616    6[6-(1,6),6-(1,6),6-(8,8)]
   283       3.707008       3.707008       3.707008    6[1-(0),6-(1,6),6-(6,6)]
   284        3.58174        3.58174        3.58174    6[1-(0),6-(1,6),6-(1,6)]
   285       2.933362       2.933362       2.933362    6[1-(0),6-(1,6),6-(6,6)]
   286       2.378934       2.378934       2.378934    6[6-(1,6),6-(1,6),6-(8,8)]
   287       2.540159       2.540159       2.540159    6[1-(0),6-(6,6),6-(6,6)]
   288       1.593689       1.593689       1.593689    6[6-(6,6),8-(63),8-(63)]
   289      10.513243      10.513243      10.513243    6[1-(0),6-(1,6),7-(6,63)]
   290      10.006371      10.006371      10.006371    6[1-(0),6-(1,6),6-(1,7)]
   291       8.677137       8.677137       8.677137    6[1-(0),6-(1,6),6-(6,6)]
   292       7.842016       7.842016       7.842016    6[6-(1,6),6-(1,6),6-(6,7)]
   293       6.424631       6.424631       6.424631    6[1-(0),6-(1,6),6-(6,6)]
   294       5.654464       5.654464       5.654464    6[1-(0),6-(1,6),6-(6,6)]
   295       6.184533       6.184533       6.184533    6[6-(1,6),6-(1,6),6-(6,7)]
   296       5.401608       5.401608       5.401608    6[1-(0),6-(1,6),6-(6,6)]
   297       5.980393       5.980393       5.980393    6[1-(0),6-(1,6),6-(1,7)]
   298       7.359502       7.359502       7.359502    6[1-(0),6-(1,6),7-(6,63)]
   299       7.575242       7.575242       7.575242    6[6-(6,6),6-(6,7),7-(6,63)]
   300       8.420801       8.420801       8.420801    6[6-(6,6),6-(6,7),7-(6,63)]
   301       6.261086       6.261086       6.261086    6[1-(0),6-(1,6),7-(6,63)]
   302       7.269031       7.269031       7.269031    6[1-(0),6-(1,6),6-(1,7)]
   303       7.374581       7.374581       7.374581    6[1-(0),6-(1,6),6-(6,6)]
   304       6.444349       6.444349       6.444349    6[6-(1,6),6-(1,6),6-(6,7)]
   305       6.475666       6.475666       6.475666    6[1-(0),6-(1,6),6-(6,6)]
   306       5.577911       5.577911       5.577911    6[1-(0),6-(1,6),6-(6,6)]
   307       4.546769       4.546769       4.546769    6[6-(1,6),6-(1,6),6-(6,7)]
   308       3.534185       3.534185       3.534185    6[1-(0),6-(1,6),6-(6,6)]
   309       2.569156       2.569156       2.569156    6[1-(0),6-(1,6),6-(1,7)]
   310       2.622511       2.622511       2.622511    6[1-(0),6-(1,6),7-(6,63)]
   311       4.496894       4.496894       4.496894    6[6-(6,6),6-(6,7),7-(6,63)]
   312       5.452643       5.452643       5.452643    6[6-(6,6),6-(6,7),7-(6,63)]
   313       7.640195       7.640195       7.640195    7[6-(1,6),6-(6,6),63-(7,8,8,8,8,8,8)]
   314       9.253602       9.253602       9.253602    7[6-(1,6),6-(6,6),63-(7,8,8,8,8,8,8)]
   315       2.250187       2.250187       2.250187    7[6-(1,6),6-(6,6),63-(7,8,8,8,8)]
   316       0.408281       0.408281       0.408281    7[6-(1,6),6-(6,6),63-(7,8,8,8,8)]
   317       1.840745       1.840745       1.840745    7[6-(1,6),6-(6,6),63-(7,8,8,8,8,8,8)]
   318       3.454152       3.454152       3.454152    7[6-(1,6),6-(6,6),63-(7,8,8,8,8,8,8)]
   319       8.049637       8.049637       8.049637    7[6-(1,6),6-(6,6),63-(7,8,8,8,8)]
   320       6.207731       6.207731       6.207731    7[6-(1,6),6-(6,6),63-(7,8,8,8,8)]
   321       3.958705       3.958705       3.958705    7[6-(1,6),6-(6,6),63-(7,8,8,8,8,8,8)]
   322       2.345298       2.345298       2.345298    7[6-(1,6),6-(6,6),63-(7,8,8,8,8,8,8)]
   323       9.348713       9.348713       9.348713    7[6-(1,6),6-(6,6),63-(7,8,8,8,8)]
   324      11.190619      11.190619      11.190619    7[6-(1,6),6-(6,6),63-(7,8,8,8,8)]
   325       9.758155       9.758155       9.758155    7[6-(1,6),6-(6,6),63-(7,8,8,8,8,8,8)]
   326       8.144748       8.144748       8.144748    7[6-(1,6),6-(6,6),63-(7,8,8,8,8,8,8)]
   327       3.549263       3.549263       3.549263    7[6-(1,6),6-(6,6),63-(7,8,8,8,8)]
   328       5.391169       5.391169       5.391169    7[6-(1,6),6-(6,6),63-(7,8,8,8,8)]
   329      11.518868      11.518868      11.518868    8[6-(6,8),63-(7,7,8,8,8)]
   330      10.283585      10.283585      10.283585    8[6-(6,8),63-(7,7,8,8,8)]
   331       5.316936       5.316936       5.316936    8[6-(6,8)]
   332       4.422661       4.422661       4.422661    8[6-(6,8),63-(7,7,8,8,8)]
   333        6.64153        6.64153        6.64153    8[6-(6,8),63-(7,7,8,8,8,8,8)]
   334       7.525366       7.525366       7.525366    8[6-(6,8),63-(7,7,8,8,8,8,8)]
   335      10.609514      10.609514      10.609514    8[6-(6,8),63-(7,7,8,8,8,8,8)]
   336      10.193113      10.193113      10.193113    8[6-(6,8),63-(7,7,8,8,8,8,8)]
   337        2.42417        2.42417        2.42417    8[6-(6,8),63-(7,7,8,8,8)]
   338          2.111          2.111          2.111    8[6-(6,8)]
   339        4.85182        4.85182        4.85182    8[6-(6,8),63-(7,7,8,8,8,8,8)]
   340       4.184883       4.184883       4.184883    8[6-(6,8),63-(7,7,8,8,8,8,8)]
   341       5.719418       5.719418       5.719418    8[6-(6,8),63-(7,7,8,8,8)]
   342       4.484135       4.484135       4.484135    8[6-(6,8),63-(7,7,8,8,8)]
   343      11.116386      11.116386      11.116386    8[6-(6,8)]
   344      10.222111      10.222111      10.222111    8[6-(6,8),63-(7,7,8,8,8)]
   345        0.84208        0.84208        0.84208    8[6-(6,8),63-(7,7,8,8,8,8,8)]
   346       1.725916       1.725916       1.725916    8[6-(6,8),63-(7,7,8,8,8,8,8)]
   347       4.810064       4.810064       4.810064    8[6-(6,8),63-(7,7,8,8,8,8,8)]
   348       4.393663       4.393663       4.393663    8[6-(6,8),63-(7,7,8,8,8,8,8)]
   349        8.22362        8.22362        8.22362    8[6-(6,8),63-(7,7,8,8,8)]
   350        7.91045        7.91045        7.91045    8[6-(6,8)]
   351       10.65127       10.65127       10.65127    8[6-(6,8),63-(7,7,8,8,8,8,8)]
   352       9.984333       9.984333       9.984333    8[6-(6,8),63-(7,7,8,8,8,8,8)]
   353       0.080032       0.080032       0.080032    8[6-(6,8),63-(7,7,8,8,8)]
   354       1.315315       1.315315       1.315315    8[6-(6,8),63-(7,7,8,8,8)]
   355       6.281964       6.281964       6.281964    8[6-(6,8)]
   356       7.176239       7.176239       7.176239    8[6-(6,8),63-(7,7,8,8,8)]
   357        4.95737        4.95737        4.95737    8[6-(6,8),63-(7,7,8,8,8,8,8)]
   358       4.073534       4.073534       4.073534    8[6-(6,8),63-(7,7,8,8,8,8,8)]
   359       0.989386       0.989386       0.989386    8[6-(6,8),63-(7,7,8,8,8,8,8)]
   360       1.405787       1.405787       1.405787    8[6-(6,8),63-(7,7,8,8,8,8,8)]
   361        9.17473        9.17473        9.17473    8[6-(6,8),63-(7,7,8,8,8)]
   362         9.4879         9.4879         9.4879    8[6-(6,8)]
   363        6.74708        6.74708        6.74708    8[6-(6,8),63-(7,7,8,8,8,8,8)]
   364       7.414017       7.414017       7.414017    8[6-(6,8),63-(7,7,8,8,8,8,8)]
   365       5.879482       5.879482       5.879482    8[6-(6,8),63-(7,7,8,8,8)]
   366       7.114765       7.114765       7.114765    8[6-(6,8),63-(7,7,8,8,8)]
   367       0.482514       0.482514       0.482514    8[6-(6,8)]
   368       1.376789       1.376789       1.376789    8[6-(6,8),63-(7,7,8,8,8)]
   369       10.75682       10.75682       10.75682    8[6-(6,8),63-(7,7,8,8,8,8,8)]
   370       9.872984       9.872984       9.872984    8[6-(6,8),63-(7,7,8,8,8,8,8)]
   371       6.788836       6.788836       6.788836    8[6-(6,8),63-(7,7,8,8,8,8,8)]
   372       7.205237       7.205237       7.205237    8[6-(6,8),63-(7,7,8,8,8,8,8)]
   373        3.37528        3.37528        3.37528    8[6-(6,8),63-(7,7,8,8,8)]
   374        3.68845        3.68845        3.68845    8[6-(6,8)]
   375        0.94763        0.94763        0.94763    8[6-(6,8),63-(7,7,8,8,8,8,8)]
   376       1.614567       1.614567       1.614567    8[6-(6,8),63-(7,7,8,8,8,8,8)]
