# Supplementary material for: A collection of forcefield precursors for metal–organic frameworks
Source: RSC Adv. 2019 Nov 13;9(63):36492–507. doi: 10.1039/c9ra07327b (PMC9075174; doi:10.1039/c9ra07327b)
Supplement: RA-009-C9RA07327B-s1083 [file RA-009-C9RA07327B-s1083.txt]

IKEBUV_clean

8.401500    0.000000    0.000000
0.000000    8.401500    0.000000
0.000000    0.000000    12.015000

     1       6.776986       6.776986       6.776986    29[8-(6),8-(6),8-(6)]
     2       1.624514       1.624514       1.624514    29[8-(6),8-(6),8-(6)]
     3       5.018048       5.018048       5.018048    29[8-(6),8-(6),8-(6)]
     4       3.383452       3.383452       3.383452    29[8-(6),8-(6),8-(6)]
     5        7.00013        7.00013        7.00013    1[6-(1,6,6)]
     6       5.706299       5.706299       5.706299    1[6-(1,6,6)]
     7        1.40137        1.40137        1.40137    1[6-(1,6,6)]
     8       2.695201       2.695201       2.695201    1[6-(1,6,6)]
     9       8.158697       8.158697       8.158697    1[6-(1,6,6)]
    10       0.524254       0.524254       0.524254    1[6-(1,6,6)]
    11       0.242803       0.242803       0.242803    1[6-(1,6,6)]
    12       7.877246       7.877246       7.877246    1[6-(1,6,6)]
    13       6.229712       6.229712       6.229712    6[6-(1,1,6),8-(0),8-(29)]
    14        6.10789        6.10789        6.10789    6[1-(0),1-(0),6-(8,8),6-(8,8)]
    15       5.291265       5.291265       5.291265    6[6-(1,1,6),8-(29),8-(29)]
    16       2.171788       2.171788       2.171788    6[6-(1,1,6),8-(0),8-(29)]
    17        2.29361        2.29361        2.29361    6[1-(0),1-(0),6-(8,8),6-(8,8)]
    18       3.110235       3.110235       3.110235    6[6-(1,1,6),8-(29),8-(29)]
    19       7.461372       7.461372       7.461372    6[6-(1,1,6),8-(0),8-(29)]
    20       8.045276       8.045276       8.045276    6[1-(0),1-(0),6-(8,8),6-(8,8)]
    21       7.215208       7.215208       7.215208    6[6-(1,1,6),8-(29),8-(29)]
    22       0.940128       0.940128       0.940128    6[6-(1,1,6),8-(0),8-(29)]
    23       0.356224       0.356224       0.356224    6[1-(0),1-(0),6-(8,8),6-(8,8)]
    24       1.186292       1.186292       1.186292    6[6-(1,1,6),8-(29),8-(29)]
    25       6.451512       6.451512       6.451512    8[6-(6,8),29-(8,8)]
    26       6.157459       6.157459       6.157459    8[6-(6,8)]
    27       5.445012       5.445012       5.445012    8[6-(6,8),29-(8,8)]
    28       4.502364       4.502364       4.502364    8[6-(6,8),29-(8,8)]
    29       1.949988       1.949988       1.949988    8[6-(6,8),29-(8,8)]
    30       2.244041       2.244041       2.244041    8[6-(6,8)]
    31       2.956488       2.956488       2.956488    8[6-(6,8),29-(8,8)]
    32       3.899136       3.899136       3.899136    8[6-(6,8),29-(8,8)]
    33       6.223831       6.223831       6.223831    8[6-(6,8),29-(8,8)]
    34       8.220028       8.220028       8.220028    8[6-(6,8)]
    35       5.975987       5.975987       5.975987    8[6-(6,8),29-(8,8)]
    36       7.844481       7.844481       7.844481    8[6-(6,8),29-(8,8)]
    37       2.177669       2.177669       2.177669    8[6-(6,8),29-(8,8)]
    38       0.181472       0.181472       0.181472    8[6-(6,8)]
    39       2.425513       2.425513       2.425513    8[6-(6,8),29-(8,8)]
    40       0.557019       0.557019       0.557019    8[6-(6,8),29-(8,8)]
