# Supplementary material for: A collection of forcefield precursors for metal–organic frameworks
Source: RSC Adv. 2019 Nov 13;9(63):36492–507. doi: 10.1039/c9ra07327b (PMC9075174; doi:10.1039/c9ra07327b)
Supplement: RA-009-C9RA07327B-s1084 [file RA-009-C9RA07327B-s1084.txt]

IKEBUV01_clean

8.422100    0.000000    0.000000
0.000000    8.422100    0.000000
0.000000    0.000000    12.049000

     1       0.820734       0.820734       0.820734    29[8-(6),8-(6),8-(6)]
     2       7.601366       7.601366       7.601366    29[8-(6),8-(6),8-(6)]
     3       2.576405       2.576405       2.576405    29[8-(6),8-(6),8-(6)]
     4       5.845695       5.845695       5.845695    29[8-(6),8-(6),8-(6)]
     5       4.728167       4.728167       4.728167    1[6-(1,6,6)]
     6        3.97102        3.97102        3.97102    1[6-(1,6,6)]
     7       3.693933       3.693933       3.693933    1[6-(1,6,6)]
     8        4.45108        4.45108        4.45108    1[6-(1,6,6)]
     9       1.490712       1.490712       1.490712    1[6-(1,6,6)]
    10       2.786031       2.786031       2.786031    1[6-(1,6,6)]
    11       6.931388       6.931388       6.931388    1[6-(1,6,6)]
    12       5.636069       5.636069       5.636069    1[6-(1,6,6)]
    13       3.268617       3.268617       3.268617    6[6-(1,1,6),8-(0),8-(29)]
    14       3.849742       3.849742       3.849742    6[1-(0),1-(0),6-(8,8),6-(8,8)]
    15       3.035325       3.035325       3.035325    6[6-(1,1,6),8-(29),8-(29)]
    16       5.153483       5.153483       5.153483    6[6-(1,1,6),8-(0),8-(29)]
    17       4.572358       4.572358       4.572358    6[1-(0),1-(0),6-(8,8),6-(8,8)]
    18       5.386775       5.386775       5.386775    6[6-(1,1,6),8-(29),8-(29)]
    19       2.030568       2.030568       2.030568    6[6-(1,1,6),8-(0),8-(29)]
    20       1.895815       1.895815       1.895815    6[1-(0),1-(0),6-(8,8),6-(8,8)]
    21       1.084766       1.084766       1.084766    6[6-(1,1,6),8-(29),8-(29)]
    22       6.391532       6.391532       6.391532    6[6-(1,1,6),8-(0),8-(29)]
    23       6.526285       6.526285       6.526285    6[1-(0),1-(0),6-(8,8),6-(8,8)]
    24       7.337334       7.337334       7.337334    6[6-(1,1,6),8-(29),8-(29)]
    25       2.026357       2.026357       2.026357    8[6-(6,8),29-(8,8)]
    26       1.774536       1.774536       1.774536    8[6-(6,8),29-(8,8)]
    27       4.035028       4.035028       4.035028    8[6-(6,8)]
    28       3.645927       3.645927       3.645927    8[6-(6,8),29-(8,8)]
    29       6.395743       6.395743       6.395743    8[6-(6,8),29-(8,8)]
    30       6.647564       6.647564       6.647564    8[6-(6,8),29-(8,8)]
    31       4.387072       4.387072       4.387072    8[6-(6,8)]
    32       4.776173       4.776173       4.776173    8[6-(6,8),29-(8,8)]
    33       2.253754       2.253754       2.253754    8[6-(6,8),29-(8,8)]
    34       1.248155       1.248155       1.248155    8[6-(6,8),29-(8,8)]
    35       1.961507       1.961507       1.961507    8[6-(6,8)]
    36       0.298985       0.298985       0.298985    8[6-(6,8),29-(8,8)]
    37       6.168346       6.168346       6.168346    8[6-(6,8),29-(8,8)]
    38       7.173945       7.173945       7.173945    8[6-(6,8),29-(8,8)]
    39       6.460593       6.460593       6.460593    8[6-(6,8)]
    40       8.123115       8.123115       8.123115    8[6-(6,8),29-(8,8)]
