# Supplementary material for: A collection of forcefield precursors for metal–organic frameworks
Source: RSC Adv. 2019 Nov 13;9(63):36492–507. doi: 10.1039/c9ra07327b (PMC9075174; doi:10.1039/c9ra07327b)
Supplement: RA-009-C9RA07327B-s1085 [file RA-009-C9RA07327B-s1085.txt]

IKETAU_clean

6.164500    0.000000    0.000000
2.323167    9.802468    0.000000
2.142124    4.476484    12.558002

     1       6.959985       6.959985       6.959985    60[7-(6,6),7-(6,6),8-(6),8-(6),8-(6),8-(6),8-(6)]
     2       3.669828       3.669828       3.669828    60[7-(6,6),7-(6,6),8-(6),8-(6),8-(6),8-(6),8-(6)]
     3       2.163047       2.163047       2.163047    1[6-(6,7)]
     4        6.43296        6.43296        6.43296    1[6-(6,7)]
     5       8.466744       8.466744       8.466744    1[6-(6,7)]
     6       4.196831       4.196831       4.196831    1[6-(6,7)]
     7       3.838131       3.838131       3.838131    6[6-(6,7),8-(60),8-(60)]
     8       3.048905       3.048905       3.048905    6[6-(1,7),6-(8,8),7-(6,60)]
     9       1.274316       1.274316       1.274316    6[1-(0),6-(6,7),7-(6,60)]
    10       7.674188       7.674188       7.674188    6[6-(6,7),8-(0),8-(60)]
    11       6.425294       6.425294       6.425294    6[6-(1,7),6-(8,8),7-(6,60)]
    12       5.963353       5.963353       5.963353    6[1-(0),6-(6,7),7-(6,60)]
    13       1.633455       1.633455       1.633455    6[6-(8,8),8-(60),8-(60)]
    14        6.79166        6.79166        6.79166    6[6-(6,7),8-(60),8-(60)]
    15       7.580886       7.580886       7.580886    6[6-(1,7),6-(8,8),7-(6,60)]
    16       9.355475       9.355475       9.355475    6[1-(0),6-(6,7),7-(6,60)]
    17       2.955603       2.955603       2.955603    6[6-(6,7),8-(0),8-(60)]
    18       4.204497       4.204497       4.204497    6[6-(1,7),6-(8,8),7-(6,60)]
    19       4.666438       4.666438       4.666438    6[1-(0),6-(6,7),7-(6,60)]
    20       8.996336       8.996336       8.996336    6[6-(8,8),8-(60),8-(60)]
    21       7.924025       7.924025       7.924025    7[6-(1,6),6-(6,6),60-(7,8,8,8,8,8)]
    22       5.764884       5.764884       5.764884    7[6-(1,6),6-(6,6),60-(7,8,8,8,8,8)]
    23       2.705766       2.705766       2.705766    7[6-(1,6),6-(6,6),60-(7,8,8,8,8,8)]
    24       4.864907       4.864907       4.864907    7[6-(1,6),6-(6,6),60-(7,8,8,8,8,8)]
    25       3.222975       3.222975       3.222975    8[6-(6,8),60-(7,7,8,8,8,8)]
    26       5.070928       5.070928       5.070928    8[6-(6,8),60-(7,7,8,8,8,8)]
    27       1.810256       1.810256       1.810256    8[6-(6,8),60-(7,7,8,8,8,8)]
    28       2.173852       2.173852       2.173852    8[6-(6,8)]
    29       1.787977       1.787977       1.787977    8[6-(6,8),60-(7,7,8,8,8,8)]
    30       4.319421       4.319421       4.319421    8[6-(6,8),60-(7,7,8,8,8,8)]
    31       7.406816       7.406816       7.406816    8[6-(6,8),60-(7,7,8,8,8,8)]
    32       5.558863       5.558863       5.558863    8[6-(6,8),60-(7,7,8,8,8,8)]
    33       8.819535       8.819535       8.819535    8[6-(6,8),60-(7,7,8,8,8,8)]
    34       8.455939       8.455939       8.455939    8[6-(6,8)]
    35       8.841814       8.841814       8.841814    8[6-(6,8),60-(7,7,8,8,8,8)]
    36        6.31037        6.31037        6.31037    8[6-(6,8),60-(7,7,8,8,8,8)]
