# Supplementary material for: A collection of forcefield precursors for metal–organic frameworks
Source: RSC Adv. 2019 Nov 13;9(63):36492–507. doi: 10.1039/c9ra07327b (PMC9075174; doi:10.1039/c9ra07327b)
Supplement: RA-009-C9RA07327B-s1086 [file RA-009-C9RA07327B-s1086.txt]

IKETEY_clean

6.113900    0.000000    0.000000
2.298452    9.714804    0.000000
2.107504    4.456363    12.474287

     1       6.906068       6.906068       6.906068    62[7-(6,6),7-(6,6),8-(6),8-(6),8-(6),8-(6),8-(6)]
     2       3.613788       3.613788       3.613788    62[7-(6,6),7-(6,6),8-(6),8-(6),8-(6),8-(6),8-(6)]
     3       2.146854       2.146854       2.146854    1[6-(6,7)]
     4       6.369785       6.369785       6.369785    1[6-(6,7)]
     5       8.373002       8.373002       8.373002    1[6-(6,7)]
     6       4.150071       4.150071       4.150071    1[6-(6,7)]
     7       3.809676       3.809676       3.809676    6[6-(6,7),8-(62),8-(62)]
     8       3.012049       3.012049       3.012049    6[6-(1,7),6-(8,8),7-(6,62)]
     9       1.264413       1.264413       1.264413    6[1-(0),6-(6,7),7-(6,62)]
    10       7.606127       7.606127       7.606127    6[6-(6,7),8-(0),8-(62)]
    11       6.367362       6.367362       6.367362    6[6-(1,7),6-(8,8),7-(6,62)]
    12       5.900268       5.900268       5.900268    6[1-(0),6-(6,7),7-(6,62)]
    13       1.628468       1.628468       1.628468    6[6-(8,8),8-(62),8-(62)]
    14        6.71018        6.71018        6.71018    6[6-(6,7),8-(62),8-(62)]
    15       7.507807       7.507807       7.507807    6[6-(1,7),6-(8,8),7-(6,62)]
    16       9.255443       9.255443       9.255443    6[1-(0),6-(6,7),7-(6,62)]
    17       2.913729       2.913729       2.913729    6[6-(6,7),8-(0),8-(62)]
    18       4.152494       4.152494       4.152494    6[6-(1,7),6-(8,8),7-(6,62)]
    19       4.619588       4.619588       4.619588    6[1-(0),6-(6,7),7-(6,62)]
    20       8.891388       8.891388       8.891388    6[6-(8,8),8-(62),8-(62)]
    21       7.842882       7.842882       7.842882    7[6-(1,6),6-(6,6),62-(7,8,8,8,8,8)]
    22       5.716416       5.716416       5.716416    7[6-(1,6),6-(6,6),62-(7,8,8,8,8,8)]
    23       2.676974       2.676974       2.676974    7[6-(1,6),6-(6,6),62-(7,8,8,8,8,8)]
    24        4.80344        4.80344        4.80344    7[6-(1,6),6-(6,6),62-(7,8,8,8,8,8)]
    25       3.187963       3.187963       3.187963    8[6-(6,8),62-(7,7,8,8,8,8)]
    26       5.041694       5.041694       5.041694    8[6-(6,8),62-(7,7,8,8,8,8)]
    27        1.79969        1.79969        1.79969    8[6-(6,8),62-(7,7,8,8,8,8)]
    28       2.151185       2.151185       2.151185    8[6-(6,8)]
    29       1.773127       1.773127       1.773127    8[6-(6,8),62-(7,7,8,8,8,8)]
    30       4.280113       4.280113       4.280113    8[6-(6,8),62-(7,7,8,8,8,8)]
    31       7.331893       7.331893       7.331893    8[6-(6,8),62-(7,7,8,8,8,8)]
    32       5.478162       5.478162       5.478162    8[6-(6,8),62-(7,7,8,8,8,8)]
    33       8.720166       8.720166       8.720166    8[6-(6,8),62-(7,7,8,8,8,8)]
    34       8.368671       8.368671       8.368671    8[6-(6,8)]
    35       8.746729       8.746729       8.746729    8[6-(6,8),62-(7,7,8,8,8,8)]
    36       6.239743       6.239743       6.239743    8[6-(6,8),62-(7,7,8,8,8,8)]
