# Supplementary material for: A collection of forcefield precursors for metal–organic frameworks
Source: RSC Adv. 2019 Nov 13;9(63):36492–507. doi: 10.1039/c9ra07327b (PMC9075174; doi:10.1039/c9ra07327b)
Supplement: RA-009-C9RA07327B-s1087 [file RA-009-C9RA07327B-s1087.txt]

IKETIC_clean

6.100900    0.000000    0.000000
2.286457    9.710237    0.000000
2.085871    4.464748    12.442125

     1       6.887314       6.887314       6.887314    63[7-(6,6),8-(6),8-(6),8-(6),8-(6),8-(6)]
     2       3.585914       3.585914       3.585914    63[7-(6,6),8-(6),8-(6),8-(6),8-(6),8-(6)]
     3       2.147737       2.147737       2.147737    1[6-(6,7)]
     4       6.362824       6.362824       6.362824    1[6-(6,7)]
     5       8.325491       8.325491       8.325491    1[6-(6,7)]
     6       4.110404       4.110404       4.110404    1[6-(6,7)]
     7       3.799419       3.799419       3.799419    6[6-(6,7),8-(63),8-(63)]
     8       2.996796       2.996796       2.996796    6[6-(1,7),6-(8,8),7-(6,63)]
     9       1.261566       1.261566       1.261566    6[1-(0),6-(6,7),7-(6,63)]
    10       7.594577       7.594577       7.594577    6[6-(6,7),8-(0),8-(63)]
    11       6.331155       6.331155       6.331155    6[6-(1,7),6-(8,8),7-(6)]
    12       5.885211       5.885211       5.885211    6[1-(0),6-(6,7),7-(6)]
    13       1.610842       1.610842       1.610842    6[6-(8,8),8-(63),8-(63)]
    14       6.673809       6.673809       6.673809    6[6-(6,7),8-(63),8-(63)]
    15       7.476432       7.476432       7.476432    6[6-(1,7),6-(8,8),7-(6,63)]
    16       9.211662       9.211662       9.211662    6[1-(0),6-(6,7),7-(6,63)]
    17       2.878651       2.878651       2.878651    6[6-(6,7),8-(0),8-(63)]
    18       4.142073       4.142073       4.142073    6[6-(1,7),6-(8,8),7-(6)]
    19       4.588017       4.588017       4.588017    6[1-(0),6-(6,7),7-(6)]
    20       8.862386       8.862386       8.862386    6[6-(8,8),8-(63),8-(63)]
    21       7.821263       7.821263       7.821263    7[6-(1,6),6-(6,6),63-(8,8,8,8,8)]
    22       5.695015       5.695015       5.695015    7[6-(1,6),6-(6,6)]
    23       2.651965       2.651965       2.651965    7[6-(1,6),6-(6,6),63-(8,8,8,8,8)]
    24       4.778213       4.778213       4.778213    7[6-(1,6),6-(6,6)]
    25       3.179113       3.179113       3.179113    8[6-(6,8),63-(7,8,8,8,8)]
    26       5.027307       5.027307       5.027307    8[6-(6,8),63-(7,8,8,8,8)]
    27       1.785115       1.785115       1.785115    8[6-(6,8),63-(7,8,8,8,8)]
    28        2.14428        2.14428        2.14428    8[6-(6,8)]
    29       1.767864       1.767864       1.767864    8[6-(6,8),63-(7,8,8,8,8)]
    30       4.250521       4.250521       4.250521    8[6-(6,8),63-(7,8,8,8,8)]
    31       7.294115       7.294115       7.294115    8[6-(6,8),63-(7,8,8,8,8)]
    32       5.445921       5.445921       5.445921    8[6-(6,8),63-(7,8,8,8,8)]
    33       8.688113       8.688113       8.688113    8[6-(6,8),63-(7,8,8,8,8)]
    34       8.328948       8.328948       8.328948    8[6-(6,8)]
    35       8.705364       8.705364       8.705364    8[6-(6,8),63-(7,8,8,8,8)]
    36       6.222707       6.222707       6.222707    8[6-(6,8),63-(7,8,8,8,8)]
