# Supplementary material for: A collection of forcefield precursors for metal–organic frameworks
Source: RSC Adv. 2019 Nov 13;9(63):36492–507. doi: 10.1039/c9ra07327b (PMC9075174; doi:10.1039/c9ra07327b)
Supplement: RA-009-C9RA07327B-s1088 [file RA-009-C9RA07327B-s1088.txt]

IKETOI_clean

6.092200    0.000000    0.000000
2.267001    9.701961    0.000000
2.065978    4.466790    12.420297

     1       6.866513       6.866513       6.866513    64[8-(6),8-(6),8-(6),8-(6),8-(6)]
     2       3.558687       3.558687       3.558687    64[8-(6),8-(6),8-(6),8-(6),8-(6)]
     3        2.15637        2.15637        2.15637    1[6-(6,7)]
     4       6.326177       6.326177       6.326177    1[6-(6,7)]
     5       8.268809       8.268809       8.268809    1[6-(6,7)]
     6       4.099002       4.099002       4.099002    1[6-(6,7)]
     7       3.784434       3.784434       3.784434    6[6-(6,7),8-(64),8-(64)]
     8       2.983626       2.983626       2.983626    6[6-(1,7),6-(8,8),7-(6)]
     9       1.269271       1.269271       1.269271    6[1-(0),6-(6,7),7-(6)]
    10       7.567206       7.567206       7.567206    6[6-(6,7),8-(0),8-(64)]
    11       6.309641       6.309641       6.309641    6[6-(1,7),6-(8,8),7-(6)]
    12       5.854774       5.854774       5.854774    6[1-(0),6-(6,7),7-(6)]
    13       1.609517       1.609517       1.609517    6[6-(8,8),8-(64),8-(64)]
    14       6.640745       6.640745       6.640745    6[6-(6,7),8-(64),8-(64)]
    15       7.441553       7.441553       7.441553    6[6-(1,7),6-(8,8),7-(6)]
    16       9.155908       9.155908       9.155908    6[1-(0),6-(6,7),7-(6)]
    17       2.857973       2.857973       2.857973    6[6-(6,7),8-(0),8-(64)]
    18       4.115538       4.115538       4.115538    6[6-(1,7),6-(8,8),7-(6)]
    19       4.570405       4.570405       4.570405    6[1-(0),6-(6,7),7-(6)]
    20       8.815662       8.815662       8.815662    6[6-(8,8),8-(64),8-(64)]
    21       7.797262       7.797262       7.797262    7[6-(1,6),6-(6,6)]
    22       5.666577       5.666577       5.666577    7[6-(1,6),6-(6,6)]
    23       2.627917       2.627917       2.627917    7[6-(1,6),6-(6,6)]
    24       4.758602       4.758602       4.758602    7[6-(1,6),6-(6,6)]
    25       3.156433       3.156433       3.156433    8[6-(6,8),64-(8,8,8,8)]
    26       5.012404       5.012404       5.012404    8[6-(6,8),64-(8,8,8,8)]
    27       1.770871       1.770871       1.770871    8[6-(6,8),64-(8,8,8,8)]
    28       2.133823       2.133823       2.133823    8[6-(6,8)]
    29       1.758883       1.758883       1.758883    8[6-(6,8),64-(8,8,8,8)]
    30       4.217141       4.217141       4.217141    8[6-(6,8),64-(8,8,8,8)]
    31       7.268746       7.268746       7.268746    8[6-(6,8),64-(8,8,8,8)]
    32       5.412775       5.412775       5.412775    8[6-(6,8),64-(8,8,8,8)]
    33       8.654308       8.654308       8.654308    8[6-(6,8),64-(8,8,8,8)]
    34       8.291356       8.291356       8.291356    8[6-(6,8)]
    35       8.666296       8.666296       8.666296    8[6-(6,8),64-(8,8,8,8)]
    36       6.208038       6.208038       6.208038    8[6-(6,8),64-(8,8,8,8)]
