# Supplementary material for: A collection of forcefield precursors for metal–organic frameworks
Source: RSC Adv. 2019 Nov 13;9(63):36492–507. doi: 10.1039/c9ra07327b (PMC9075174; doi:10.1039/c9ra07327b)
Supplement: RA-009-C9RA07327B-s1089 [file RA-009-C9RA07327B-s1089.txt]

IKETUO_clean

6.078000    0.000000    0.000000
2.269893    9.687625    0.000000
2.053713    4.467281    12.397630

     1       6.861777       6.861777       6.861777    65[7-(6,6),8-(6),8-(6),8-(6),8-(6),8-(6)]
     2       3.539829       3.539829       3.539829    65[7-(6,6),8-(6),8-(6),8-(6),8-(6),8-(6)]
     3       2.138352       2.138352       2.138352    1[6-(6,7)]
     4       6.338028       6.338028       6.338028    1[6-(6,7)]
     5       8.263254       8.263254       8.263254    1[6-(6,7)]
     6       4.063578       4.063578       4.063578    1[6-(6,7)]
     7       3.781946       3.781946       3.781946    6[6-(6,7),8-(65),8-(65)]
     8       2.989019       2.989019       2.989019    6[6-(1,7),6-(8,8),7-(6,65)]
     9       1.246737       1.246737       1.246737    6[1-(0),6-(6,7),7-(6,65)]
    10       7.548346       7.548346       7.548346    6[6-(6,7),8-(0),8-(65)]
    11       6.310702       6.310702       6.310702    6[6-(1,7),6-(8,8),7-(6)]
    12       5.860124       5.860124       5.860124    6[1-(0),6-(6,7),7-(6)]
    13       1.609219       1.609219       1.609219    6[6-(8,8),8-(65),8-(65)]
    14        6.61966        6.61966        6.61966    6[6-(6,7),8-(65),8-(65)]
    15       7.412587       7.412587       7.412587    6[6-(1,7),6-(8,8),7-(6,65)]
    16       9.154869       9.154869       9.154869    6[1-(0),6-(6,7),7-(6,65)]
    17        2.85326        2.85326        2.85326    6[6-(6,7),8-(0),8-(65)]
    18       4.090904       4.090904       4.090904    6[6-(1,7),6-(8,8),7-(6)]
    19       4.541482       4.541482       4.541482    6[1-(0),6-(6,7),7-(6)]
    20       8.792387       8.792387       8.792387    6[6-(8,8),8-(65),8-(65)]
    21        7.76861        7.76861        7.76861    7[6-(1,6),6-(6,6),65-(8,8,8,8,8)]
    22        5.67049        5.67049        5.67049    7[6-(1,6),6-(6,6)]
    23       2.632996       2.632996       2.632996    7[6-(1,6),6-(6,6),65-(8,8,8,8,8)]
    24       4.731116       4.731116       4.731116    7[6-(1,6),6-(6,6)]
    25       3.154598       3.154598       3.154598    8[6-(6,8),65-(7,8,8,8,8)]
    26       5.004502       5.004502       5.004502    8[6-(6,8),65-(7,8,8,8,8)]
    27       1.775954       1.775954       1.775954    8[6-(6,8),65-(7,8,8,8,8)]
    28       2.129279       2.129279       2.129279    8[6-(6,8)]
    29       1.746954       1.746954       1.746954    8[6-(6,8),65-(7,8,8,8,8)]
    30       4.208981       4.208981       4.208981    8[6-(6,8),65-(7,8,8,8,8)]
    31       7.247008       7.247008       7.247008    8[6-(6,8),65-(7,8,8,8,8)]
    32       5.397104       5.397104       5.397104    8[6-(6,8),65-(7,8,8,8,8)]
    33       8.625652       8.625652       8.625652    8[6-(6,8),65-(7,8,8,8,8)]
    34       8.272327       8.272327       8.272327    8[6-(6,8)]
    35       8.654652       8.654652       8.654652    8[6-(6,8),65-(7,8,8,8,8)]
    36       6.192625       6.192625       6.192625    8[6-(6,8),65-(7,8,8,8,8)]
