# Supplementary material for: A collection of forcefield precursors for metal–organic frameworks
Source: RSC Adv. 2019 Nov 13;9(63):36492–507. doi: 10.1039/c9ra07327b (PMC9075174; doi:10.1039/c9ra07327b)
Supplement: RA-009-C9RA07327B-s1090 [file RA-009-C9RA07327B-s1090.txt]

IKEVAW_clean

6.053500    0.000000    0.000000
2.251666    9.656867    0.000000
2.016492    4.457730    12.356961

     1       6.828049       6.828049       6.828049    66[8-(6),8-(6),8-(6),8-(6),8-(6)]
     2       3.493609       3.493609       3.493609    66[8-(6),8-(6),8-(6),8-(6),8-(6)]
     3       2.143134       2.143134       2.143134    1[6-(6,7)]
     4       6.261997       6.261997       6.261997    1[6-(6,7)]
     5       8.178524       8.178524       8.178524    1[6-(6,7)]
     6       4.059661       4.059661       4.059661    1[6-(6,7)]
     7       3.759469       3.759469       3.759469    6[6-(6,7),8-(66),8-(66)]
     8       2.977769       2.977769       2.977769    6[6-(1,7),6-(8,8),7-(6)]
     9        1.25836        1.25836        1.25836    6[1-(0),6-(6,7),7-(6)]
    10       7.499764       7.499764       7.499764    6[6-(6,7),8-(0),8-(66)]
    11       6.255951       6.255951       6.255951    6[6-(1,7),6-(8,8),7-(6)]
    12       5.797248       5.797248       5.797248    6[1-(0),6-(6,7),7-(6)]
    13       1.597619       1.597619       1.597619    6[6-(8,8),8-(66),8-(66)]
    14       6.562189       6.562189       6.562189    6[6-(6,7),8-(66),8-(66)]
    15       7.343889       7.343889       7.343889    6[6-(1,7),6-(8,8),7-(6)]
    16       9.063298       9.063298       9.063298    6[1-(0),6-(6,7),7-(6)]
    17       2.821894       2.821894       2.821894    6[6-(6,7),8-(0),8-(66)]
    18       4.065707       4.065707       4.065707    6[6-(1,7),6-(8,8),7-(6)]
    19        4.52441        4.52441        4.52441    6[1-(0),6-(6,7),7-(6)]
    20       8.724039       8.724039       8.724039    6[6-(8,8),8-(66),8-(66)]
    21       7.737534       7.737534       7.737534    7[6-(1,6),6-(6,6)]
    22       5.615895       5.615895       5.615895    7[6-(1,6),6-(6,6)]
    23       2.584124       2.584124       2.584124    7[6-(1,6),6-(6,6)]
    24       4.705763       4.705763       4.705763    7[6-(1,6),6-(6,6)]
    25       3.136404       3.136404       3.136404    8[6-(6,8),66-(8,8,8,8)]
    26       4.992553       4.992553       4.992553    8[6-(6,8),66-(8,8,8,8)]
    27       1.755097       1.755097       1.755097    8[6-(6,8),66-(8,8,8,8)]
    28       2.113273       2.113273       2.113273    8[6-(6,8)]
    29       1.740707       1.740707       1.740707    8[6-(6,8),66-(8,8,8,8)]
    30       4.169451       4.169451       4.169451    8[6-(6,8),66-(8,8,8,8)]
    31       7.185254       7.185254       7.185254    8[6-(6,8),66-(8,8,8,8)]
    32       5.329105       5.329105       5.329105    8[6-(6,8),66-(8,8,8,8)]
    33       8.566561       8.566561       8.566561    8[6-(6,8),66-(8,8,8,8)]
    34       8.208385       8.208385       8.208385    8[6-(6,8)]
    35       8.580951       8.580951       8.580951    8[6-(6,8),66-(8,8,8,8)]
    36       6.152207       6.152207       6.152207    8[6-(6,8),66-(8,8,8,8)]
