# Supplementary material for: A collection of forcefield precursors for metal–organic frameworks
Source: RSC Adv. 2019 Nov 13;9(63):36492–507. doi: 10.1039/c9ra07327b (PMC9075174; doi:10.1039/c9ra07327b)
Supplement: RA-009-C9RA07327B-s1091 [file RA-009-C9RA07327B-s1091.txt]

IKOSOQ_clean

15.778000    0.000000    0.000000
0.000000    19.446000    0.000000
0.000000    0.000000    25.677000

     1       7.741318       7.741318       7.741318    29[7-(6,6),7-(6,6),7-(6,6),7-(6,6)]
     2      15.630318      15.630318      15.630318    29[7-(6,6),7-(6,6),7-(6,6),7-(6,6)]
     3       0.147682       0.147682       0.147682    29[7-(6,6),7-(6,6),7-(6,6),7-(6,6)]
     4       8.036682       8.036682       8.036682    29[7-(6,6),7-(6,6),7-(6,6),7-(6,6)]
     5       8.036682       8.036682       8.036682    29[7-(6,6),7-(6,6),7-(6,6),7-(6,6)]
     6       0.147682       0.147682       0.147682    29[7-(6,6),7-(6,6),7-(6,6),7-(6,6)]
     7      15.630318      15.630318      15.630318    29[7-(6,6),7-(6,6),7-(6,6),7-(6,6)]
     8       7.741318       7.741318       7.741318    29[7-(6,6),7-(6,6),7-(6,6),7-(6,6)]
     9      12.896937      12.896937      12.896937    1[6-(1,6,8)]
    10      13.289809      13.289809      13.289809    1[6-(1,6,8)]
    11      11.910812      11.910812      11.910812    1[6-(6,6)]
    12      10.345635      10.345635      10.345635    1[6-(6,7)]
    13       7.849555       7.849555       7.849555    1[6-(6,7)]
    14       9.409999       9.409999       9.409999    1[6-(6,6)]
    15      12.510376      12.510376      12.510376    1[6-(1,6,8)]
    16      13.737905      13.737905      13.737905    1[6-(1,6,8)]
    17      12.811736      12.811736      12.811736    1[6-(6,6)]
    18      13.288232      13.288232      13.288232    1[6-(6,7)]
    19       1.595156       1.595156       1.595156    1[6-(6,7)]
    20       1.232262       1.232262       1.232262    1[6-(6,6)]
    21       10.12632       10.12632       10.12632    1[6-(1,6,8)]
    22      11.315982      11.315982      11.315982    1[6-(1,6,8)]
    23       7.519795       7.519795       7.519795    1[6-(6,6)]
    24       6.910764       6.910764       6.910764    1[6-(6,7)]
    25       8.720501       8.720501       8.720501    1[6-(6,7)]
    26       9.432088       9.432088       9.432088    1[6-(6,6)]
    27      10.263589      10.263589      10.263589    1[6-(1,6,8)]
    28      10.694328      10.694328      10.694328    1[6-(1,6,8)]
    29      14.178111      14.178111      14.178111    1[6-(6,6)]
    30      15.688065      15.688065      15.688065    1[6-(6,7)]
    31       12.85907       12.85907       12.85907    1[6-(6,7)]
    32       11.30967       11.30967       11.30967    1[6-(6,6)]
    33       5.007937       5.007937       5.007937    1[6-(1,6,8)]
    34       5.400809       5.400809       5.400809    1[6-(1,6,8)]
    35       4.021812       4.021812       4.021812    1[6-(6,6)]
    36       2.456635       2.456635       2.456635    1[6-(6,7)]
    37      15.738555      15.738555      15.738555    1[6-(6,7)]
    38       1.520999       1.520999       1.520999    1[6-(6,6)]
    39       4.621376       4.621376       4.621376    1[6-(1,6,8)]
    40       5.848905       5.848905       5.848905    1[6-(1,6,8)]
    41       4.922736       4.922736       4.922736    1[6-(6,6)]
    42       5.399232       5.399232       5.399232    1[6-(6,7)]
    43       9.484156       9.484156       9.484156    1[6-(6,7)]
    44       9.121262       9.121262       9.121262    1[6-(6,6)]
    45        2.23732        2.23732        2.23732    1[6-(1,6,8)]
    46       3.426982       3.426982       3.426982    1[6-(1,6,8)]
    47      15.408795      15.408795      15.408795    1[6-(6,6)]
    48      14.799764      14.799764      14.799764    1[6-(6,7)]
    49       0.831501       0.831501       0.831501    1[6-(6,7)]
    50       1.543088       1.543088       1.543088    1[6-(6,6)]
    51       2.374589       2.374589       2.374589    1[6-(1,6,8)]
    52       2.805328       2.805328       2.805328    1[6-(1,6,8)]
    53       6.289111       6.289111       6.289111    1[6-(6,6)]
    54       7.799065       7.799065       7.799065    1[6-(6,7)]
    55        4.97007        4.97007        4.97007    1[6-(6,7)]
    56        3.42067        3.42067        3.42067    1[6-(6,6)]
    57      10.770063      10.770063      10.770063    1[6-(1,6,8)]
    58      10.377191      10.377191      10.377191    1[6-(1,6,8)]
    59      11.756188      11.756188      11.756188    1[6-(6,6)]
    60      13.321365      13.321365      13.321365    1[6-(6,7)]
    61       0.039445       0.039445       0.039445    1[6-(6,7)]
    62      14.257001      14.257001      14.257001    1[6-(6,6)]
    63      11.156624      11.156624      11.156624    1[6-(1,6,8)]
    64       9.929095       9.929095       9.929095    1[6-(1,6,8)]
    65      10.855264      10.855264      10.855264    1[6-(6,6)]
    66      10.378768      10.378768      10.378768    1[6-(6,7)]
    67       6.293844       6.293844       6.293844    1[6-(6,7)]
    68       6.656738       6.656738       6.656738    1[6-(6,6)]
    69       13.54068       13.54068       13.54068    1[6-(1,6,8)]
    70      12.351018      12.351018      12.351018    1[6-(1,6,8)]
    71       0.369205       0.369205       0.369205    1[6-(6,6)]
    72       0.978236       0.978236       0.978236    1[6-(6,7)]
    73      14.946499      14.946499      14.946499    1[6-(6,7)]
    74      14.234912      14.234912      14.234912    1[6-(6,6)]
    75      13.403411      13.403411      13.403411    1[6-(1,6,8)]
    76      12.972672      12.972672      12.972672    1[6-(1,6,8)]
    77       9.488889       9.488889       9.488889    1[6-(6,6)]
    78       7.978935       7.978935       7.978935    1[6-(6,7)]
    79       10.80793       10.80793       10.80793    1[6-(6,7)]
    80       12.35733       12.35733       12.35733    1[6-(6,6)]
    81       2.881063       2.881063       2.881063    1[6-(1,6,8)]
    82       2.488191       2.488191       2.488191    1[6-(1,6,8)]
    83       3.867188       3.867188       3.867188    1[6-(6,6)]
    84       5.432365       5.432365       5.432365    1[6-(6,7)]
    85       7.928445       7.928445       7.928445    1[6-(6,7)]
    86       6.368001       6.368001       6.368001    1[6-(6,6)]
    87       3.267624       3.267624       3.267624    1[6-(1,6,8)]
    88       2.040095       2.040095       2.040095    1[6-(1,6,8)]
    89       2.966264       2.966264       2.966264    1[6-(6,6)]
    90       2.489768       2.489768       2.489768    1[6-(6,7)]
    91      14.182844      14.182844      14.182844    1[6-(6,7)]
    92      14.545738      14.545738      14.545738    1[6-(6,6)]
    93        5.65168        5.65168        5.65168    1[6-(1,6,8)]
    94       4.462018       4.462018       4.462018    1[6-(1,6,8)]
    95       8.258205       8.258205       8.258205    1[6-(6,6)]
    96       8.867236       8.867236       8.867236    1[6-(6,7)]
    97       7.057499       7.057499       7.057499    1[6-(6,7)]
    98       6.345912       6.345912       6.345912    1[6-(6,6)]
    99       5.514411       5.514411       5.514411    1[6-(1,6,8)]
   100       5.083672       5.083672       5.083672    1[6-(1,6,8)]
   101       1.599889       1.599889       1.599889    1[6-(6,6)]
   102       0.089935       0.089935       0.089935    1[6-(6,7)]
   103        2.91893        2.91893        2.91893    1[6-(6,7)]
   104        4.46833        4.46833        4.46833    1[6-(6,6)]
   105       2.881063       2.881063       2.881063    1[6-(1,6,8)]
   106       2.488191       2.488191       2.488191    1[6-(1,6,8)]
   107       3.867188       3.867188       3.867188    1[6-(6,6)]
   108       5.432365       5.432365       5.432365    1[6-(6,7)]
   109       7.928445       7.928445       7.928445    1[6-(6,7)]
   110       6.368001       6.368001       6.368001    1[6-(6,6)]
   111       3.267624       3.267624       3.267624    1[6-(1,6,8)]
   112       2.040095       2.040095       2.040095    1[6-(1,6,8)]
   113       2.966264       2.966264       2.966264    1[6-(6,6)]
   114       2.489768       2.489768       2.489768    1[6-(6,7)]
   115      14.182844      14.182844      14.182844    1[6-(6,7)]
   116      14.545738      14.545738      14.545738    1[6-(6,6)]
   117        5.65168        5.65168        5.65168    1[6-(1,6,8)]
   118       4.462018       4.462018       4.462018    1[6-(1,6,8)]
   119       8.258205       8.258205       8.258205    1[6-(6,6)]
   120       8.867236       8.867236       8.867236    1[6-(6,7)]
   121       7.057499       7.057499       7.057499    1[6-(6,7)]
   122       6.345912       6.345912       6.345912    1[6-(6,6)]
   123       5.514411       5.514411       5.514411    1[6-(1,6,8)]
   124       5.083672       5.083672       5.083672    1[6-(1,6,8)]
   125       1.599889       1.599889       1.599889    1[6-(6,6)]
   126       0.089935       0.089935       0.089935    1[6-(6,7)]
   127        2.91893        2.91893        2.91893    1[6-(6,7)]
   128        4.46833        4.46833        4.46833    1[6-(6,6)]
   129      10.770063      10.770063      10.770063    1[6-(1,6,8)]
   130      10.377191      10.377191      10.377191    1[6-(1,6,8)]
   131      11.756188      11.756188      11.756188    1[6-(6,6)]
   132      13.321365      13.321365      13.321365    1[6-(6,7)]
   133       0.039445       0.039445       0.039445    1[6-(6,7)]
   134      14.257001      14.257001      14.257001    1[6-(6,6)]
   135      11.156624      11.156624      11.156624    1[6-(1,6,8)]
   136       9.929095       9.929095       9.929095    1[6-(1,6,8)]
   137      10.855264      10.855264      10.855264    1[6-(6,6)]
   138      10.378768      10.378768      10.378768    1[6-(6,7)]
   139       6.293844       6.293844       6.293844    1[6-(6,7)]
   140       6.656738       6.656738       6.656738    1[6-(6,6)]
   141       13.54068       13.54068       13.54068    1[6-(1,6,8)]
   142      12.351018      12.351018      12.351018    1[6-(1,6,8)]
   143       0.369205       0.369205       0.369205    1[6-(6,6)]
   144       0.978236       0.978236       0.978236    1[6-(6,7)]
   145      14.946499      14.946499      14.946499    1[6-(6,7)]
   146      14.234912      14.234912      14.234912    1[6-(6,6)]
   147      13.403411      13.403411      13.403411    1[6-(1,6,8)]
   148      12.972672      12.972672      12.972672    1[6-(1,6,8)]
   149       9.488889       9.488889       9.488889    1[6-(6,6)]
   150       7.978935       7.978935       7.978935    1[6-(6,7)]
   151       10.80793       10.80793       10.80793    1[6-(6,7)]
   152       12.35733       12.35733       12.35733    1[6-(6,6)]
   153       5.007937       5.007937       5.007937    1[6-(1,6,8)]
   154       5.400809       5.400809       5.400809    1[6-(1,6,8)]
   155       4.021812       4.021812       4.021812    1[6-(6,6)]
   156       2.456635       2.456635       2.456635    1[6-(6,7)]
   157      15.738555      15.738555      15.738555    1[6-(6,7)]
   158       1.520999       1.520999       1.520999    1[6-(6,6)]
   159       4.621376       4.621376       4.621376    1[6-(1,6,8)]
   160       5.848905       5.848905       5.848905    1[6-(1,6,8)]
   161       4.922736       4.922736       4.922736    1[6-(6,6)]
   162       5.399232       5.399232       5.399232    1[6-(6,7)]
   163       9.484156       9.484156       9.484156    1[6-(6,7)]
   164       9.121262       9.121262       9.121262    1[6-(6,6)]
   165        2.23732        2.23732        2.23732    1[6-(1,6,8)]
   166       3.426982       3.426982       3.426982    1[6-(1,6,8)]
   167      15.408795      15.408795      15.408795    1[6-(6,6)]
   168      14.799764      14.799764      14.799764    1[6-(6,7)]
   169       0.831501       0.831501       0.831501    1[6-(6,7)]
   170       1.543088       1.543088       1.543088    1[6-(6,6)]
   171       2.374589       2.374589       2.374589    1[6-(1,6,8)]
   172       2.805328       2.805328       2.805328    1[6-(1,6,8)]
   173       6.289111       6.289111       6.289111    1[6-(6,6)]
   174       7.799065       7.799065       7.799065    1[6-(6,7)]
   175        4.97007        4.97007        4.97007    1[6-(6,7)]
   176        3.42067        3.42067        3.42067    1[6-(6,6)]
   177      12.896937      12.896937      12.896937    1[6-(1,6,8)]
   178      13.289809      13.289809      13.289809    1[6-(1,6,8)]
   179      11.910812      11.910812      11.910812    1[6-(6,6)]
   180      10.345635      10.345635      10.345635    1[6-(6,7)]
   181       7.849555       7.849555       7.849555    1[6-(6,7)]
   182       9.409999       9.409999       9.409999    1[6-(6,6)]
   183      12.510376      12.510376      12.510376    1[6-(1,6,8)]
   184      13.737905      13.737905      13.737905    1[6-(1,6,8)]
   185      12.811736      12.811736      12.811736    1[6-(6,6)]
   186      13.288232      13.288232      13.288232    1[6-(6,7)]
   187       1.595156       1.595156       1.595156    1[6-(6,7)]
   188       1.232262       1.232262       1.232262    1[6-(6,6)]
   189       10.12632       10.12632       10.12632    1[6-(1,6,8)]
   190      11.315982      11.315982      11.315982    1[6-(1,6,8)]
   191       7.519795       7.519795       7.519795    1[6-(6,6)]
   192       6.910764       6.910764       6.910764    1[6-(6,7)]
   193       8.720501       8.720501       8.720501    1[6-(6,7)]
   194       9.432088       9.432088       9.432088    1[6-(6,6)]
   195      10.263589      10.263589      10.263589    1[6-(1,6,8)]
   196      10.694328      10.694328      10.694328    1[6-(1,6,8)]
   197      14.178111      14.178111      14.178111    1[6-(6,6)]
   198      15.688065      15.688065      15.688065    1[6-(6,7)]
   199       12.85907       12.85907       12.85907    1[6-(6,7)]
   200       11.30967       11.30967       11.30967    1[6-(6,6)]
   201      12.485131      12.485131      12.485131    6[1-(0),1-(0),6-(6,6,6),8-(6)]
   202      11.838233      11.838233      11.838233    6[6-(6,6),8-(0),8-(6)]
   203      10.785841      10.785841      10.785841    6[6-(1,6),6-(1,6),6-(8,8)]
   204      11.036711      11.036711      11.036711    6[1-(0),6-(1,7),6-(6,6)]
   205      10.146832      10.146832      10.146832    6[1-(0),6-(1,6),7-(6,29)]
   206       8.766257       8.766257       8.766257    6[1-(0),6-(1,6),7-(6,29)]
   207       9.635625       9.635625       9.635625    6[1-(0),6-(1,7),6-(6,6)]
   208      12.914293      12.914293      12.914293    6[1-(0),1-(0),6-(6,6,6),8-(6)]
   209      14.634095      14.634095      14.634095    6[6-(6,6),8-(0),8-(6)]
   210       14.88181       14.88181       14.88181    6[6-(1,6),6-(1,6),6-(8,8)]
   211      13.832573      13.832573      13.832573    6[1-(0),6-(1,7),6-(6,6)]
   212       14.10711       14.10711       14.10711    6[1-(0),6-(1,6),7-(6,29)]
   213       0.585364       0.585364       0.585364    6[1-(0),6-(1,6),7-(6,29)]
   214       0.388139       0.388139       0.388139    6[1-(0),6-(1,7),6-(6,6)]
   215       10.80793       10.80793       10.80793    6[1-(0),1-(0),6-(6,6,6),8-(6)]
   216       9.157551       9.157551       9.157551    6[6-(6,6),8-(0),8-(6)]
   217       8.617944       8.617944       8.617944    6[6-(1,6),6-(1,6),6-(8,8)]
   218       7.843244       7.843244       7.843244    6[1-(0),6-(1,7),6-(6,6)]
   219       7.491394       7.491394       7.491394    6[1-(0),6-(1,6),7-(6,29)]
   220       8.504342       8.504342       8.504342    6[1-(0),6-(1,6),7-(6,29)]
   221       8.897214       8.897214       8.897214    6[1-(0),6-(1,7),6-(6,6)]
   222      11.087201      11.087201      11.087201    6[1-(0),1-(0),6-(6,6,6),8-(6)]
   223      11.581052      11.581052      11.581052    6[6-(6,6),8-(0),8-(6)]
   224      12.601889      12.601889      12.601889    6[6-(1,6),6-(1,6),6-(8,8)]
   225      13.860973      13.860973      13.860973    6[1-(0),6-(1,7),6-(6,6)]
   226      14.709829      14.709829      14.709829    6[1-(0),6-(1,6),7-(6,29)]
   227      13.155696      13.155696      13.155696    6[1-(0),6-(1,6),7-(6,29)]
   228      12.262662      12.262662      12.262662    6[1-(0),6-(1,7),6-(6,6)]
   229       4.596131       4.596131       4.596131    6[1-(0),1-(0),6-(6,6,6),8-(6)]
   230       3.949233       3.949233       3.949233    6[6-(6,6),8-(0),8-(6)]
   231       2.896841       2.896841       2.896841    6[6-(1,6),6-(1,6),6-(8,8)]
   232       3.147711       3.147711       3.147711    6[1-(0),6-(1,7),6-(6,6)]
   233       2.257832       2.257832       2.257832    6[1-(0),6-(1,6),7-(6,29)]
   234       0.877257       0.877257       0.877257    6[1-(0),6-(1,6),7-(6,29)]
   235       1.746625       1.746625       1.746625    6[1-(0),6-(1,7),6-(6,6)]
   236       5.025293       5.025293       5.025293    6[1-(0),1-(0),6-(6,6,6),8-(6)]
   237       6.745095       6.745095       6.745095    6[6-(6,6),8-(0),8-(6)]
   238        6.99281        6.99281        6.99281    6[6-(1,6),6-(1,6),6-(8,8)]
   239       5.943573       5.943573       5.943573    6[1-(0),6-(1,7),6-(6,6)]
   240        6.21811        6.21811        6.21811    6[1-(0),6-(1,6),7-(6,29)]
   241       8.474364       8.474364       8.474364    6[1-(0),6-(1,6),7-(6,29)]
   242       8.277139       8.277139       8.277139    6[1-(0),6-(1,7),6-(6,6)]
   243        2.91893        2.91893        2.91893    6[1-(0),1-(0),6-(6,6,6),8-(6)]
   244       1.268551       1.268551       1.268551    6[6-(6,6),8-(0),8-(6)]
   245       0.728944       0.728944       0.728944    6[6-(1,6),6-(1,6),6-(8,8)]
   246      15.732244      15.732244      15.732244    6[1-(0),6-(1,7),6-(6,6)]
   247      15.380394      15.380394      15.380394    6[1-(0),6-(1,6),7-(6,29)]
   248       0.615342       0.615342       0.615342    6[1-(0),6-(1,6),7-(6,29)]
   249       1.008214       1.008214       1.008214    6[1-(0),6-(1,7),6-(6,6)]
   250       3.198201       3.198201       3.198201    6[1-(0),1-(0),6-(6,6,6),8-(6)]
   251       3.692052       3.692052       3.692052    6[6-(6,6),8-(0),8-(6)]
   252       4.712889       4.712889       4.712889    6[6-(1,6),6-(1,6),6-(8,8)]
   253       5.971973       5.971973       5.971973    6[1-(0),6-(1,7),6-(6,6)]
   254       6.820829       6.820829       6.820829    6[1-(0),6-(1,6),7-(6,29)]
   255       5.266696       5.266696       5.266696    6[1-(0),6-(1,6),7-(6,29)]
   256       4.373662       4.373662       4.373662    6[1-(0),6-(1,7),6-(6,6)]
   257      11.181869      11.181869      11.181869    6[1-(0),1-(0),6-(6,6,6),8-(6)]
   258      11.828767      11.828767      11.828767    6[6-(6,6),8-(0),8-(6)]
   259      12.881159      12.881159      12.881159    6[6-(1,6),6-(1,6),6-(8,8)]
   260      12.630289      12.630289      12.630289    6[1-(0),6-(1,7),6-(6,6)]
   261      13.520168      13.520168      13.520168    6[1-(0),6-(1,6),7-(6,29)]
   262      14.900743      14.900743      14.900743    6[1-(0),6-(1,6),7-(6,29)]
   263      14.031375      14.031375      14.031375    6[1-(0),6-(1,7),6-(6,6)]
   264      10.752707      10.752707      10.752707    6[1-(0),1-(0),6-(6,6,6),8-(6)]
   265       9.032905       9.032905       9.032905    6[6-(6,6),8-(0),8-(6)]
   266        8.78519        8.78519        8.78519    6[6-(1,6),6-(1,6),6-(8,8)]
   267       9.834427       9.834427       9.834427    6[1-(0),6-(1,7),6-(6,6)]
   268        9.55989        9.55989        9.55989    6[1-(0),6-(1,6),7-(6,29)]
   269       7.303636       7.303636       7.303636    6[1-(0),6-(1,6),7-(6,29)]
   270       7.500861       7.500861       7.500861    6[1-(0),6-(1,7),6-(6,6)]
   271       12.85907       12.85907       12.85907    6[1-(0),1-(0),6-(6,6,6),8-(6)]
   272      14.509449      14.509449      14.509449    6[6-(6,6),8-(0),8-(6)]
   273      15.049056      15.049056      15.049056    6[6-(1,6),6-(1,6),6-(8,8)]
   274       0.045756       0.045756       0.045756    6[1-(0),6-(1,7),6-(6,6)]
   275       0.397606       0.397606       0.397606    6[1-(0),6-(1,6),7-(6,29)]
   276      15.162658      15.162658      15.162658    6[1-(0),6-(1,6),7-(6,29)]
   277      14.769786      14.769786      14.769786    6[1-(0),6-(1,7),6-(6,6)]
   278      12.579799      12.579799      12.579799    6[1-(0),1-(0),6-(6,6,6),8-(6)]
   279      12.085948      12.085948      12.085948    6[6-(6,6),8-(0),8-(6)]
   280      11.065111      11.065111      11.065111    6[6-(1,6),6-(1,6),6-(8,8)]
   281       9.806027       9.806027       9.806027    6[1-(0),6-(1,7),6-(6,6)]
   282       8.957171       8.957171       8.957171    6[1-(0),6-(1,6),7-(6,29)]
   283      10.511304      10.511304      10.511304    6[1-(0),6-(1,6),7-(6,29)]
   284      11.404338      11.404338      11.404338    6[1-(0),6-(1,7),6-(6,6)]
   285       3.292869       3.292869       3.292869    6[1-(0),1-(0),6-(6,6,6),8-(6)]
   286       3.939767       3.939767       3.939767    6[6-(6,6),8-(0),8-(6)]
   287       4.992159       4.992159       4.992159    6[6-(1,6),6-(1,6),6-(8,8)]
   288       4.741289       4.741289       4.741289    6[1-(0),6-(1,7),6-(6,6)]
   289       5.631168       5.631168       5.631168    6[1-(0),6-(1,6),7-(6,29)]
   290       7.011743       7.011743       7.011743    6[1-(0),6-(1,6),7-(6,29)]
   291       6.142375       6.142375       6.142375    6[1-(0),6-(1,7),6-(6,6)]
   292       2.863707       2.863707       2.863707    6[1-(0),1-(0),6-(6,6,6),8-(6)]
   293       1.143905       1.143905       1.143905    6[6-(6,6),8-(0),8-(6)]
   294        0.89619        0.89619        0.89619    6[6-(1,6),6-(1,6),6-(8,8)]
   295       1.945427       1.945427       1.945427    6[1-(0),6-(1,7),6-(6,6)]
   296        1.67089        1.67089        1.67089    6[1-(0),6-(1,6),7-(6,29)]
   297      15.192636      15.192636      15.192636    6[1-(0),6-(1,6),7-(6,29)]
   298      15.389861      15.389861      15.389861    6[1-(0),6-(1,7),6-(6,6)]
   299        4.97007        4.97007        4.97007    6[1-(0),1-(0),6-(6,6,6),8-(6)]
   300       6.620449       6.620449       6.620449    6[6-(6,6),8-(0),8-(6)]
   301       7.160056       7.160056       7.160056    6[6-(1,6),6-(1,6),6-(8,8)]
   302       7.934756       7.934756       7.934756    6[1-(0),6-(1,7),6-(6,6)]
   303       8.286606       8.286606       8.286606    6[1-(0),6-(1,6),7-(6,29)]
   304       7.273658       7.273658       7.273658    6[1-(0),6-(1,6),7-(6,29)]
   305       6.880786       6.880786       6.880786    6[1-(0),6-(1,7),6-(6,6)]
   306       4.690799       4.690799       4.690799    6[1-(0),1-(0),6-(6,6,6),8-(6)]
   307       4.196948       4.196948       4.196948    6[6-(6,6),8-(0),8-(6)]
   308       3.176111       3.176111       3.176111    6[6-(1,6),6-(1,6),6-(8,8)]
   309       1.917027       1.917027       1.917027    6[1-(0),6-(1,7),6-(6,6)]
   310       1.068171       1.068171       1.068171    6[1-(0),6-(1,6),7-(6,29)]
   311       2.622304       2.622304       2.622304    6[1-(0),6-(1,6),7-(6,29)]
   312       3.515338       3.515338       3.515338    6[1-(0),6-(1,7),6-(6,6)]
   313        11.8335        11.8335        11.8335    6[6-(1,1,8),6-(1,1,8),6-(1,1,8),6-(1,1,8)]
   314        11.8335        11.8335        11.8335    6[6-(1,1,8),6-(1,1,8),6-(1,1,8),6-(1,1,8)]
   315         3.9445         3.9445         3.9445    6[6-(1,1,8),6-(1,1,8),6-(1,1,8),6-(1,1,8)]
   316         3.9445         3.9445         3.9445    6[6-(1,1,8),6-(1,1,8),6-(1,1,8),6-(1,1,8)]
   317       3.292869       3.292869       3.292869    6[1-(0),1-(0),6-(6,6,6),8-(6)]
   318       3.939767       3.939767       3.939767    6[6-(6,6),8-(0),8-(6)]
   319       4.992159       4.992159       4.992159    6[6-(1,6),6-(1,6),6-(8,8)]
   320       4.741289       4.741289       4.741289    6[1-(0),6-(1,7),6-(6,6)]
   321       5.631168       5.631168       5.631168    6[1-(0),6-(1,6),7-(6,29)]
   322       7.011743       7.011743       7.011743    6[1-(0),6-(1,6),7-(6,29)]
   323       6.142375       6.142375       6.142375    6[1-(0),6-(1,7),6-(6,6)]
   324       2.863707       2.863707       2.863707    6[1-(0),1-(0),6-(6,6,6),8-(6)]
   325       1.143905       1.143905       1.143905    6[6-(6,6),8-(0),8-(6)]
   326        0.89619        0.89619        0.89619    6[6-(1,6),6-(1,6),6-(8,8)]
   327       1.945427       1.945427       1.945427    6[1-(0),6-(1,7),6-(6,6)]
   328        1.67089        1.67089        1.67089    6[1-(0),6-(1,6),7-(6,29)]
   329      15.192636      15.192636      15.192636    6[1-(0),6-(1,6),7-(6,29)]
   330      15.389861      15.389861      15.389861    6[1-(0),6-(1,7),6-(6,6)]
   331        4.97007        4.97007        4.97007    6[1-(0),1-(0),6-(6,6,6),8-(6)]
   332       6.620449       6.620449       6.620449    6[6-(6,6),8-(0),8-(6)]
   333       7.160056       7.160056       7.160056    6[6-(1,6),6-(1,6),6-(8,8)]
   334       7.934756       7.934756       7.934756    6[1-(0),6-(1,7),6-(6,6)]
   335       8.286606       8.286606       8.286606    6[1-(0),6-(1,6),7-(6,29)]
   336       7.273658       7.273658       7.273658    6[1-(0),6-(1,6),7-(6,29)]
   337       6.880786       6.880786       6.880786    6[1-(0),6-(1,7),6-(6,6)]
   338       4.690799       4.690799       4.690799    6[1-(0),1-(0),6-(6,6,6),8-(6)]
   339       4.196948       4.196948       4.196948    6[6-(6,6),8-(0),8-(6)]
   340       3.176111       3.176111       3.176111    6[6-(1,6),6-(1,6),6-(8,8)]
   341       1.917027       1.917027       1.917027    6[1-(0),6-(1,7),6-(6,6)]
   342       1.068171       1.068171       1.068171    6[1-(0),6-(1,6),7-(6,29)]
   343       2.622304       2.622304       2.622304    6[1-(0),6-(1,6),7-(6,29)]
   344       3.515338       3.515338       3.515338    6[1-(0),6-(1,7),6-(6,6)]
   345      11.181869      11.181869      11.181869    6[1-(0),1-(0),6-(6,6,6),8-(6)]
   346      11.828767      11.828767      11.828767    6[6-(6,6),8-(0),8-(6)]
   347      12.881159      12.881159      12.881159    6[6-(1,6),6-(1,6),6-(8,8)]
   348      12.630289      12.630289      12.630289    6[1-(0),6-(1,7),6-(6,6)]
   349      13.520168      13.520168      13.520168    6[1-(0),6-(1,6),7-(6,29)]
   350      14.900743      14.900743      14.900743    6[1-(0),6-(1,6),7-(6,29)]
   351      14.031375      14.031375      14.031375    6[1-(0),6-(1,7),6-(6,6)]
   352      10.752707      10.752707      10.752707    6[1-(0),1-(0),6-(6,6,6),8-(6)]
   353       9.032905       9.032905       9.032905    6[6-(6,6),8-(0),8-(6)]
   354        8.78519        8.78519        8.78519    6[6-(1,6),6-(1,6),6-(8,8)]
   355       9.834427       9.834427       9.834427    6[1-(0),6-(1,7),6-(6,6)]
   356        9.55989        9.55989        9.55989    6[1-(0),6-(1,6),7-(6,29)]
   357       7.303636       7.303636       7.303636    6[1-(0),6-(1,6),7-(6,29)]
   358       7.500861       7.500861       7.500861    6[1-(0),6-(1,7),6-(6,6)]
   359       12.85907       12.85907       12.85907    6[1-(0),1-(0),6-(6,6,6),8-(6)]
   360      14.509449      14.509449      14.509449    6[6-(6,6),8-(0),8-(6)]
   361      15.049056      15.049056      15.049056    6[6-(1,6),6-(1,6),6-(8,8)]
   362       0.045756       0.045756       0.045756    6[1-(0),6-(1,7),6-(6,6)]
   363       0.397606       0.397606       0.397606    6[1-(0),6-(1,6),7-(6,29)]
   364      15.162658      15.162658      15.162658    6[1-(0),6-(1,6),7-(6,29)]
   365      14.769786      14.769786      14.769786    6[1-(0),6-(1,7),6-(6,6)]
   366      12.579799      12.579799      12.579799    6[1-(0),1-(0),6-(6,6,6),8-(6)]
   367      12.085948      12.085948      12.085948    6[6-(6,6),8-(0),8-(6)]
   368      11.065111      11.065111      11.065111    6[6-(1,6),6-(1,6),6-(8,8)]
   369       9.806027       9.806027       9.806027    6[1-(0),6-(1,7),6-(6,6)]
   370       8.957171       8.957171       8.957171    6[1-(0),6-(1,6),7-(6,29)]
   371      10.511304      10.511304      10.511304    6[1-(0),6-(1,6),7-(6,29)]
   372      11.404338      11.404338      11.404338    6[1-(0),6-(1,7),6-(6,6)]
   373       4.596131       4.596131       4.596131    6[1-(0),1-(0),6-(6,6,6),8-(6)]
   374       3.949233       3.949233       3.949233    6[6-(6,6),8-(0),8-(6)]
   375       2.896841       2.896841       2.896841    6[6-(1,6),6-(1,6),6-(8,8)]
   376       3.147711       3.147711       3.147711    6[1-(0),6-(1,7),6-(6,6)]
   377       2.257832       2.257832       2.257832    6[1-(0),6-(1,6),7-(6,29)]
   378       0.877257       0.877257       0.877257    6[1-(0),6-(1,6),7-(6,29)]
   379       1.746625       1.746625       1.746625    6[1-(0),6-(1,7),6-(6,6)]
   380       5.025293       5.025293       5.025293    6[1-(0),1-(0),6-(6,6,6),8-(6)]
   381       6.745095       6.745095       6.745095    6[6-(6,6),8-(0),8-(6)]
   382        6.99281        6.99281        6.99281    6[6-(1,6),6-(1,6),6-(8,8)]
   383       5.943573       5.943573       5.943573    6[1-(0),6-(1,7),6-(6,6)]
   384        6.21811        6.21811        6.21811    6[1-(0),6-(1,6),7-(6,29)]
   385       8.474364       8.474364       8.474364    6[1-(0),6-(1,6),7-(6,29)]
   386       8.277139       8.277139       8.277139    6[1-(0),6-(1,7),6-(6,6)]
   387        2.91893        2.91893        2.91893    6[1-(0),1-(0),6-(6,6,6),8-(6)]
   388       1.268551       1.268551       1.268551    6[6-(6,6),8-(0),8-(6)]
   389       0.728944       0.728944       0.728944    6[6-(1,6),6-(1,6),6-(8,8)]
   390      15.732244      15.732244      15.732244    6[1-(0),6-(1,7),6-(6,6)]
   391      15.380394      15.380394      15.380394    6[1-(0),6-(1,6),7-(6,29)]
   392       0.615342       0.615342       0.615342    6[1-(0),6-(1,6),7-(6,29)]
   393       1.008214       1.008214       1.008214    6[1-(0),6-(1,7),6-(6,6)]
   394       3.198201       3.198201       3.198201    6[1-(0),1-(0),6-(6,6,6),8-(6)]
   395       3.692052       3.692052       3.692052    6[6-(6,6),8-(0),8-(6)]
   396       4.712889       4.712889       4.712889    6[6-(1,6),6-(1,6),6-(8,8)]
   397       5.971973       5.971973       5.971973    6[1-(0),6-(1,7),6-(6,6)]
   398       6.820829       6.820829       6.820829    6[1-(0),6-(1,6),7-(6,29)]
   399       5.266696       5.266696       5.266696    6[1-(0),6-(1,6),7-(6,29)]
   400       4.373662       4.373662       4.373662    6[1-(0),6-(1,7),6-(6,6)]
   401      12.485131      12.485131      12.485131    6[1-(0),1-(0),6-(6,6,6),8-(6)]
   402      11.838233      11.838233      11.838233    6[6-(6,6),8-(0),8-(6)]
   403      10.785841      10.785841      10.785841    6[6-(1,6),6-(1,6),6-(8,8)]
   404      11.036711      11.036711      11.036711    6[1-(0),6-(1,7),6-(6,6)]
   405      10.146832      10.146832      10.146832    6[1-(0),6-(1,6),7-(6,29)]
   406       8.766257       8.766257       8.766257    6[1-(0),6-(1,6),7-(6,29)]
   407       9.635625       9.635625       9.635625    6[1-(0),6-(1,7),6-(6,6)]
   408      12.914293      12.914293      12.914293    6[1-(0),1-(0),6-(6,6,6),8-(6)]
   409      14.634095      14.634095      14.634095    6[6-(6,6),8-(0),8-(6)]
   410       14.88181       14.88181       14.88181    6[6-(1,6),6-(1,6),6-(8,8)]
   411      13.832573      13.832573      13.832573    6[1-(0),6-(1,7),6-(6,6)]
   412       14.10711       14.10711       14.10711    6[1-(0),6-(1,6),7-(6,29)]
   413       0.585364       0.585364       0.585364    6[1-(0),6-(1,6),7-(6,29)]
   414       0.388139       0.388139       0.388139    6[1-(0),6-(1,7),6-(6,6)]
   415       10.80793       10.80793       10.80793    6[1-(0),1-(0),6-(6,6,6),8-(6)]
   416       9.157551       9.157551       9.157551    6[6-(6,6),8-(0),8-(6)]
   417       8.617944       8.617944       8.617944    6[6-(1,6),6-(1,6),6-(8,8)]
   418       7.843244       7.843244       7.843244    6[1-(0),6-(1,7),6-(6,6)]
   419       7.491394       7.491394       7.491394    6[1-(0),6-(1,6),7-(6,29)]
   420       8.504342       8.504342       8.504342    6[1-(0),6-(1,6),7-(6,29)]
   421       8.897214       8.897214       8.897214    6[1-(0),6-(1,7),6-(6,6)]
   422      11.087201      11.087201      11.087201    6[1-(0),1-(0),6-(6,6,6),8-(6)]
   423      11.581052      11.581052      11.581052    6[6-(6,6),8-(0),8-(6)]
   424      12.601889      12.601889      12.601889    6[6-(1,6),6-(1,6),6-(8,8)]
   425      13.860973      13.860973      13.860973    6[1-(0),6-(1,7),6-(6,6)]
   426      14.709829      14.709829      14.709829    6[1-(0),6-(1,6),7-(6,29)]
   427      13.155696      13.155696      13.155696    6[1-(0),6-(1,6),7-(6,29)]
   428      12.262662      12.262662      12.262662    6[1-(0),6-(1,7),6-(6,6)]
   429         3.9445         3.9445         3.9445    6[6-(1,1,8),6-(1,1,8),6-(1,1,8),6-(1,1,8)]
   430         3.9445         3.9445         3.9445    6[6-(1,1,8),6-(1,1,8),6-(1,1,8),6-(1,1,8)]
   431        11.8335        11.8335        11.8335    6[6-(1,1,8),6-(1,1,8),6-(1,1,8),6-(1,1,8)]
   432        11.8335        11.8335        11.8335    6[6-(1,1,8),6-(1,1,8),6-(1,1,8),6-(1,1,8)]
   433       9.012394       9.012394       9.012394    7[6-(1,6),6-(1,6),29-(7,7,7)]
   434       15.38355       15.38355       15.38355    7[6-(1,6),6-(1,6),29-(7,7,7)]
   435       7.859022       7.859022       7.859022    7[6-(1,6),6-(1,6),29-(7,7,7)]
   436      14.381647      14.381647      14.381647    7[6-(1,6),6-(1,6),29-(7,7,7)]
   437       1.123394       1.123394       1.123394    7[6-(1,6),6-(1,6),29-(7,7,7)]
   438        7.49455        7.49455        7.49455    7[6-(1,6),6-(1,6),29-(7,7,7)]
   439      -0.029978      -0.029978      -0.029978    7[6-(1,6),6-(1,6),29-(7,7,7)]
   440       6.492647       6.492647       6.492647    7[6-(1,6),6-(1,6),29-(7,7,7)]
   441      14.654606      14.654606      14.654606    7[6-(1,6),6-(1,6),29-(7,7,7)]
   442        8.28345        8.28345        8.28345    7[6-(1,6),6-(1,6),29-(7,7,7)]
   443       0.029978       0.029978       0.029978    7[6-(1,6),6-(1,6),29-(7,7,7)]
   444       9.285353       9.285353       9.285353    7[6-(1,6),6-(1,6),29-(7,7,7)]
   445       6.765606       6.765606       6.765606    7[6-(1,6),6-(1,6),29-(7,7,7)]
   446        0.39445        0.39445        0.39445    7[6-(1,6),6-(1,6),29-(7,7,7)]
   447       7.918978       7.918978       7.918978    7[6-(1,6),6-(1,6),29-(7,7,7)]
   448       1.396353       1.396353       1.396353    7[6-(1,6),6-(1,6),29-(7,7,7)]
   449       6.765606       6.765606       6.765606    7[6-(1,6),6-(1,6),29-(7,7,7)]
   450        0.39445        0.39445        0.39445    7[6-(1,6),6-(1,6),29-(7,7,7)]
   451       7.918978       7.918978       7.918978    7[6-(1,6),6-(1,6),29-(7,7,7)]
   452       1.396353       1.396353       1.396353    7[6-(1,6),6-(1,6),29-(7,7,7)]
   453      14.654606      14.654606      14.654606    7[6-(1,6),6-(1,6),29-(7,7,7)]
   454        8.28345        8.28345        8.28345    7[6-(1,6),6-(1,6),29-(7,7,7)]
   455       0.029978       0.029978       0.029978    7[6-(1,6),6-(1,6),29-(7,7,7)]
   456       9.285353       9.285353       9.285353    7[6-(1,6),6-(1,6),29-(7,7,7)]
   457       1.123394       1.123394       1.123394    7[6-(1,6),6-(1,6),29-(7,7,7)]
   458        7.49455        7.49455        7.49455    7[6-(1,6),6-(1,6),29-(7,7,7)]
   459      -0.029978      -0.029978      -0.029978    7[6-(1,6),6-(1,6),29-(7,7,7)]
   460       6.492647       6.492647       6.492647    7[6-(1,6),6-(1,6),29-(7,7,7)]
   461       9.012394       9.012394       9.012394    7[6-(1,6),6-(1,6),29-(7,7,7)]
   462       15.38355       15.38355       15.38355    7[6-(1,6),6-(1,6),29-(7,7,7)]
   463       7.859022       7.859022       7.859022    7[6-(1,6),6-(1,6),29-(7,7,7)]
   464      14.381647      14.381647      14.381647    7[6-(1,6),6-(1,6),29-(7,7,7)]
   465      11.495851      11.495851      11.495851    8[6-(1,1,6),6-(6,8)]
   466      12.866959      12.866959      12.866959    8[6-(6,8)]
   467      13.363966      13.363966      13.363966    8[6-(1,1,6),6-(6,8)]
   468      15.484529      15.484529      15.484529    8[6-(6,8)]
   469       10.09792       10.09792       10.09792    8[6-(1,1,6),6-(6,8)]
   470       8.818324       8.818324       8.818324    8[6-(6,8)]
   471      12.029147      12.029147      12.029147    8[6-(1,1,6),6-(6,8)]
   472      10.498681      10.498681      10.498681    8[6-(6,8)]
   473       3.606851       3.606851       3.606851    8[6-(1,1,6),6-(6,8)]
   474       4.977959       4.977959       4.977959    8[6-(6,8)]
   475       5.474966       5.474966       5.474966    8[6-(1,1,6),6-(6,8)]
   476       7.595529       7.595529       7.595529    8[6-(6,8)]
   477        2.20892        2.20892        2.20892    8[6-(1,1,6),6-(6,8)]
   478       0.929324       0.929324       0.929324    8[6-(6,8)]
   479       4.140147       4.140147       4.140147    8[6-(1,1,6),6-(6,8)]
   480       2.609681       2.609681       2.609681    8[6-(6,8)]
   481      12.171149      12.171149      12.171149    8[6-(1,1,6),6-(6,8)]
   482      10.800041      10.800041      10.800041    8[6-(6,8)]
   483      10.303034      10.303034      10.303034    8[6-(1,1,6),6-(6,8)]
   484       8.182471       8.182471       8.182471    8[6-(6,8)]
   485       13.56908       13.56908       13.56908    8[6-(1,1,6),6-(6,8)]
   486      14.848676      14.848676      14.848676    8[6-(6,8)]
   487      11.637853      11.637853      11.637853    8[6-(1,1,6),6-(6,8)]
   488      13.168319      13.168319      13.168319    8[6-(6,8)]
   489       4.282149       4.282149       4.282149    8[6-(1,1,6),6-(6,8)]
   490       2.911041       2.911041       2.911041    8[6-(6,8)]
   491       2.414034       2.414034       2.414034    8[6-(1,1,6),6-(6,8)]
   492       0.293471       0.293471       0.293471    8[6-(6,8)]
   493        5.68008        5.68008        5.68008    8[6-(1,1,6),6-(6,8)]
   494       6.959676       6.959676       6.959676    8[6-(6,8)]
   495       3.748853       3.748853       3.748853    8[6-(1,1,6),6-(6,8)]
   496       5.279319       5.279319       5.279319    8[6-(6,8)]
   497       4.282149       4.282149       4.282149    8[6-(1,1,6),6-(6,8)]
   498       2.911041       2.911041       2.911041    8[6-(6,8)]
   499       2.414034       2.414034       2.414034    8[6-(1,1,6),6-(6,8)]
   500       0.293471       0.293471       0.293471    8[6-(6,8)]
   501        5.68008        5.68008        5.68008    8[6-(1,1,6),6-(6,8)]
   502       6.959676       6.959676       6.959676    8[6-(6,8)]
   503       3.748853       3.748853       3.748853    8[6-(1,1,6),6-(6,8)]
   504       5.279319       5.279319       5.279319    8[6-(6,8)]
   505      12.171149      12.171149      12.171149    8[6-(1,1,6),6-(6,8)]
   506      10.800041      10.800041      10.800041    8[6-(6,8)]
   507      10.303034      10.303034      10.303034    8[6-(1,1,6),6-(6,8)]
   508       8.182471       8.182471       8.182471    8[6-(6,8)]
   509       13.56908       13.56908       13.56908    8[6-(1,1,6),6-(6,8)]
   510      14.848676      14.848676      14.848676    8[6-(6,8)]
   511      11.637853      11.637853      11.637853    8[6-(1,1,6),6-(6,8)]
   512      13.168319      13.168319      13.168319    8[6-(6,8)]
   513       3.606851       3.606851       3.606851    8[6-(1,1,6),6-(6,8)]
   514       4.977959       4.977959       4.977959    8[6-(6,8)]
   515       5.474966       5.474966       5.474966    8[6-(1,1,6),6-(6,8)]
   516       7.595529       7.595529       7.595529    8[6-(6,8)]
   517        2.20892        2.20892        2.20892    8[6-(1,1,6),6-(6,8)]
   518       0.929324       0.929324       0.929324    8[6-(6,8)]
   519       4.140147       4.140147       4.140147    8[6-(1,1,6),6-(6,8)]
   520       2.609681       2.609681       2.609681    8[6-(6,8)]
   521      11.495851      11.495851      11.495851    8[6-(1,1,6),6-(6,8)]
   522      12.866959      12.866959      12.866959    8[6-(6,8)]
   523      13.363966      13.363966      13.363966    8[6-(1,1,6),6-(6,8)]
   524      15.484529      15.484529      15.484529    8[6-(6,8)]
   525       10.09792       10.09792       10.09792    8[6-(1,1,6),6-(6,8)]
   526       8.818324       8.818324       8.818324    8[6-(6,8)]
   527      12.029147      12.029147      12.029147    8[6-(1,1,6),6-(6,8)]
   528      10.498681      10.498681      10.498681    8[6-(6,8)]
