# Supplementary material for: A collection of forcefield precursors for metal–organic frameworks
Source: RSC Adv. 2019 Nov 13;9(63):36492–507. doi: 10.1039/c9ra07327b (PMC9075174; doi:10.1039/c9ra07327b)
Supplement: RA-009-C9RA07327B-s1092 [file RA-009-C9RA07327B-s1092.txt]

ILOJEZ_clean

10.836000    0.000000    0.000000
0.000000    14.962000    0.000000
-0.651286    0.000000    14.952823

     1       4.575323       4.575323       4.575323    30[7-(6,6),7-(6,6),8-(6),8-(6)]
     2       0.191391       0.191391       0.191391    30[7-(6,6),7-(6,6),8-(6),8-(6)]
     3       5.609391       5.609391       5.609391    30[7-(6,6),7-(6,6),8-(6),8-(6)]
     4       9.993323       9.993323       9.993323    30[7-(6,6),7-(6,6),8-(6),8-(6)]
     5       2.552077       2.552077       2.552077    1[6-(7,7)]
     6       4.916435       4.916435       4.916435    1[6-(7,7)]
     7       4.356999       4.356999       4.356999    1[6-(1,6,7)]
     8       3.602846       3.602846       3.602846    1[6-(1,6,7)]
     9        2.05221        2.05221        2.05221    1[6-(6,6)]
    10       0.275717       0.275717       0.275717    1[6-(6,6)]
    11       0.488781       0.488781       0.488781    1[6-(6,6)]
    12       2.210123       2.210123       2.210123    1[6-(6,6)]
    13        8.73224        8.73224        8.73224    1[6-(6,6)]
    14       7.961437       7.961437       7.961437    1[6-(6,6)]
    15       0.106698       0.106698       0.106698    1[6-(6,6)]
    16       0.885128       0.885128       0.885128    1[6-(6,6)]
    17       9.437946       9.437946       9.437946    1[6-(1,6,7)]
    18       8.192536       8.192536       8.192536    1[6-(1,6,7)]
    19       6.029792       6.029792       6.029792    1[6-(7,7)]
    20       7.511849       7.511849       7.511849    1[6-(7,7)]
    21       3.104423       3.104423       3.104423    1[6-(6,6)]
    22       2.214637       2.214637       2.214637    1[6-(7,7)]
    23      -0.149721      -0.149721      -0.149721    1[6-(7,7)]
    24       0.409715       0.409715       0.409715    1[6-(1,6,7)]
    25       1.163868       1.163868       1.163868    1[6-(1,6,7)]
    26       2.714504       2.714504       2.714504    1[6-(6,6)]
    27       4.490997       4.490997       4.490997    1[6-(6,6)]
    28       4.277933       4.277933       4.277933    1[6-(6,6)]
    29       2.556591       2.556591       2.556591    1[6-(6,6)]
    30       6.870474       6.870474       6.870474    1[6-(6,6)]
    31       7.641277       7.641277       7.641277    1[6-(6,6)]
    32       4.660016       4.660016       4.660016    1[6-(6,6)]
    33       3.881586       3.881586       3.881586    1[6-(6,6)]
    34       6.164768       6.164768       6.164768    1[6-(1,6,7)]
    35       7.410178       7.410178       7.410178    1[6-(1,6,7)]
    36       9.572922       9.572922       9.572922    1[6-(7,7)]
    37       8.090865       8.090865       8.090865    1[6-(7,7)]
    38       1.662291       1.662291       1.662291    1[6-(6,6)]
    39       7.632637       7.632637       7.632637    1[6-(7,7)]
    40       5.268279       5.268279       5.268279    1[6-(7,7)]
    41       5.827715       5.827715       5.827715    1[6-(1,6,7)]
    42       6.581868       6.581868       6.581868    1[6-(1,6,7)]
    43       8.132504       8.132504       8.132504    1[6-(6,6)]
    44       9.908997       9.908997       9.908997    1[6-(6,6)]
    45       9.695933       9.695933       9.695933    1[6-(6,6)]
    46       7.974591       7.974591       7.974591    1[6-(6,6)]
    47       1.452474       1.452474       1.452474    1[6-(6,6)]
    48       2.223277       2.223277       2.223277    1[6-(6,6)]
    49      10.078016      10.078016      10.078016    1[6-(6,6)]
    50       9.299586       9.299586       9.299586    1[6-(6,6)]
    51       0.746768       0.746768       0.746768    1[6-(1,6,7)]
    52       1.992178       1.992178       1.992178    1[6-(1,6,7)]
    53       4.154922       4.154922       4.154922    1[6-(7,7)]
    54       2.672865       2.672865       2.672865    1[6-(7,7)]
    55       7.080291       7.080291       7.080291    1[6-(6,6)]
    56       7.970077       7.970077       7.970077    1[6-(7,7)]
    57      10.334435      10.334435      10.334435    1[6-(7,7)]
    58       9.774999       9.774999       9.774999    1[6-(1,6,7)]
    59       9.020846       9.020846       9.020846    1[6-(1,6,7)]
    60        7.47021        7.47021        7.47021    1[6-(6,6)]
    61       5.693717       5.693717       5.693717    1[6-(6,6)]
    62       5.906781       5.906781       5.906781    1[6-(6,6)]
    63       7.628123       7.628123       7.628123    1[6-(6,6)]
    64        3.31424        3.31424        3.31424    1[6-(6,6)]
    65       2.543437       2.543437       2.543437    1[6-(6,6)]
    66       5.524698       5.524698       5.524698    1[6-(6,6)]
    67       6.303128       6.303128       6.303128    1[6-(6,6)]
    68       4.019946       4.019946       4.019946    1[6-(1,6,7)]
    69       2.774536       2.774536       2.774536    1[6-(1,6,7)]
    70       0.611792       0.611792       0.611792    1[6-(7,7)]
    71       2.093849       2.093849       2.093849    1[6-(7,7)]
    72       8.522423       8.522423       8.522423    1[6-(6,6)]
    73       3.003454       3.003454       3.003454    6[1-(0),7-(6,30),7-(7)]
    74       4.287243       4.287243       4.287243    6[1-(0),7-(6,30),7-(6,7)]
    75       3.566451       3.566451       3.566451    6[1-(0),1-(0),6-(6,6),7-(6,7)]
    76       2.350966       2.350966       2.350966    6[6-(1,1,7),6-(1,6),6-(1,6)]
    77       1.747373       1.747373       1.747373    6[1-(0),6-(1,6),6-(6,6)]
    78       0.686843       0.686843       0.686843    6[1-(0),6-(1,6),6-(6,6)]
    79       0.219804       0.219804       0.219804    6[6-(1,6),6-(1,6),6-(6,6)]
    80       0.800316       0.800316       0.800316    6[1-(0),6-(1,6),6-(6,6)]
    81       1.846025       1.846025       1.846025    6[1-(0),6-(1,6),6-(6,6)]
    82      10.277801      10.277801      10.277801    6[6-(1,6),6-(1,6),6-(6,6)]
    83       9.179954       9.179954       9.179954    6[1-(0),6-(1,6),6-(6,6)]
    84       8.717026       8.717026       8.717026    6[1-(0),6-(1,6),6-(6,6)]
    85       9.322281       9.322281       9.322281    6[6-(1,1,7),6-(1,6),6-(1,6)]
    86      10.469867      10.469867      10.469867    6[1-(0),6-(1,6),6-(6,6)]
    87        0.10583        0.10583        0.10583    6[1-(0),6-(1,6),6-(6,6)]
    88       8.731021       8.731021       8.731021    6[1-(0),1-(0),6-(6,6),7-(6,7)]
    89       6.613521       6.613521       6.613521    6[1-(0),7-(6,30),7-(6,7)]
    90       7.442884       7.442884       7.442884    6[1-(0),7-(6,30),7-(7)]
    91       5.622853       5.622853       5.622853    6[6-(6,6),8-(0),8-(30)]
    92       5.580672       5.580672       5.580672    6[6-(1,6),6-(6,6),6-(8,8)]
    93       6.592613       6.592613       6.592613    6[6-(1,6),6-(6,6),6-(8,8)]
    94       3.775729       3.775729       3.775729    6[1-(0),6-(6,6),6-(6,6)]
    95       7.949129       7.949129       7.949129    6[6-(6,6),8-(0),8-(30)]
    96        1.76326        1.76326        1.76326    6[1-(0),7-(6,30),7-(7)]
    97       0.479471       0.479471       0.479471    6[1-(0),7-(6,30),7-(6,7)]
    98       1.200263       1.200263       1.200263    6[1-(0),1-(0),6-(6,6),7-(6,7)]
    99       2.415748       2.415748       2.415748    6[6-(1,1,7),6-(1,6),6-(1,6)]
   100       3.019341       3.019341       3.019341    6[1-(0),6-(1,6),6-(6,6)]
   101       4.079871       4.079871       4.079871    6[1-(0),6-(1,6),6-(6,6)]
   102        4.54691        4.54691        4.54691    6[6-(1,6),6-(1,6),6-(6,6)]
   103       3.966398       3.966398       3.966398    6[1-(0),6-(1,6),6-(6,6)]
   104       2.920689       2.920689       2.920689    6[1-(0),6-(1,6),6-(6,6)]
   105       5.324913       5.324913       5.324913    6[6-(1,6),6-(1,6),6-(6,6)]
   106        6.42276        6.42276        6.42276    6[1-(0),6-(1,6),6-(6,6)]
   107       6.885688       6.885688       6.885688    6[1-(0),6-(1,6),6-(6,6)]
   108       6.280433       6.280433       6.280433    6[6-(1,1,7),6-(1,6),6-(1,6)]
   109       5.132847       5.132847       5.132847    6[1-(0),6-(1,6),6-(6,6)]
   110       4.660884       4.660884       4.660884    6[1-(0),6-(1,6),6-(6,6)]
   111       6.871693       6.871693       6.871693    6[1-(0),1-(0),6-(6,6),7-(6,7)]
   112       8.989193       8.989193       8.989193    6[1-(0),7-(6,30),7-(6,7)]
   113        8.15983        8.15983        8.15983    6[1-(0),7-(6,30),7-(7)]
   114       9.979861       9.979861       9.979861    6[6-(6,6),8-(0),8-(30)]
   115      10.022042      10.022042      10.022042    6[6-(1,6),6-(6,6),6-(8,8)]
   116       9.010101       9.010101       9.010101    6[6-(1,6),6-(6,6),6-(8,8)]
   117       0.990985       0.990985       0.990985    6[1-(0),6-(6,6),6-(6,6)]
   118       7.653585       7.653585       7.653585    6[6-(6,6),8-(0),8-(30)]
   119        7.18126        7.18126        7.18126    6[1-(0),7-(6,30),7-(7)]
   120       5.897471       5.897471       5.897471    6[1-(0),7-(6,30),7-(6,7)]
   121       6.618263       6.618263       6.618263    6[1-(0),1-(0),6-(6,6),7-(6,7)]
   122       7.833748       7.833748       7.833748    6[6-(1,1,7),6-(1,6),6-(1,6)]
   123       8.437341       8.437341       8.437341    6[1-(0),6-(1,6),6-(6,6)]
   124       9.497871       9.497871       9.497871    6[1-(0),6-(1,6),6-(6,6)]
   125        9.96491        9.96491        9.96491    6[6-(1,6),6-(1,6),6-(6,6)]
   126       9.384398       9.384398       9.384398    6[1-(0),6-(1,6),6-(6,6)]
   127       8.338689       8.338689       8.338689    6[1-(0),6-(1,6),6-(6,6)]
   128      -0.093087      -0.093087      -0.093087    6[6-(1,6),6-(1,6),6-(6,6)]
   129        1.00476        1.00476        1.00476    6[1-(0),6-(1,6),6-(6,6)]
   130       1.467688       1.467688       1.467688    6[1-(0),6-(1,6),6-(6,6)]
   131       0.862433       0.862433       0.862433    6[6-(1,1,7),6-(1,6),6-(1,6)]
   132      -0.285153      -0.285153      -0.285153    6[1-(0),6-(1,6),6-(6,6)]
   133      10.078884      10.078884      10.078884    6[1-(0),6-(1,6),6-(6,6)]
   134       1.453693       1.453693       1.453693    6[1-(0),1-(0),6-(6,6),7-(6,7)]
   135       3.571193       3.571193       3.571193    6[1-(0),7-(6,30),7-(6,7)]
   136        2.74183        2.74183        2.74183    6[1-(0),7-(6,30),7-(7)]
   137       4.561861       4.561861       4.561861    6[6-(6,6),8-(0),8-(30)]
   138       4.604042       4.604042       4.604042    6[6-(1,6),6-(6,6),6-(8,8)]
   139       3.592101       3.592101       3.592101    6[6-(1,6),6-(6,6),6-(8,8)]
   140       6.408985       6.408985       6.408985    6[1-(0),6-(6,6),6-(6,6)]
   141       2.235585       2.235585       2.235585    6[6-(6,6),8-(0),8-(30)]
   142       8.421454       8.421454       8.421454    6[1-(0),7-(6,30),7-(7)]
   143       9.705243       9.705243       9.705243    6[1-(0),7-(6,30),7-(6,7)]
   144       8.984451       8.984451       8.984451    6[1-(0),1-(0),6-(6,6),7-(6,7)]
   145       7.768966       7.768966       7.768966    6[6-(1,1,7),6-(1,6),6-(1,6)]
   146       7.165373       7.165373       7.165373    6[1-(0),6-(1,6),6-(6,6)]
   147       6.104843       6.104843       6.104843    6[1-(0),6-(1,6),6-(6,6)]
   148       5.637804       5.637804       5.637804    6[6-(1,6),6-(1,6),6-(6,6)]
   149       6.218316       6.218316       6.218316    6[1-(0),6-(1,6),6-(6,6)]
   150       7.264025       7.264025       7.264025    6[1-(0),6-(1,6),6-(6,6)]
   151       4.859801       4.859801       4.859801    6[6-(1,6),6-(1,6),6-(6,6)]
   152       3.761954       3.761954       3.761954    6[1-(0),6-(1,6),6-(6,6)]
   153       3.299026       3.299026       3.299026    6[1-(0),6-(1,6),6-(6,6)]
   154       3.904281       3.904281       3.904281    6[6-(1,1,7),6-(1,6),6-(1,6)]
   155       5.051867       5.051867       5.051867    6[1-(0),6-(1,6),6-(6,6)]
   156        5.52383        5.52383        5.52383    6[1-(0),6-(1,6),6-(6,6)]
   157       3.313021       3.313021       3.313021    6[1-(0),1-(0),6-(6,6),7-(6,7)]
   158       1.195521       1.195521       1.195521    6[1-(0),7-(6,30),7-(6,7)]
   159       2.024884       2.024884       2.024884    6[1-(0),7-(6,30),7-(7)]
   160       0.204853       0.204853       0.204853    6[6-(6,6),8-(0),8-(30)]
   161       0.162672       0.162672       0.162672    6[6-(1,6),6-(6,6),6-(8,8)]
   162       1.174613       1.174613       1.174613    6[6-(1,6),6-(6,6),6-(8,8)]
   163       9.193729       9.193729       9.193729    6[1-(0),6-(6,6),6-(6,6)]
   164       2.531129       2.531129       2.531129    6[6-(6,6),8-(0),8-(30)]
   165        3.95172        3.95172        3.95172    7[6-(1,7),6-(1,7),30-(7,8,8)]
   166       2.747374       2.747374       2.747374    7[6-(1,7),7-(6,6)]
   167         3.6077         3.6077         3.6077    7[6-(1,1,6),6-(1,7),7-(6)]
   168       6.289844       6.289844       6.289844    7[6-(1,7),6-(1,7),30-(7,8,8)]
   169       8.459752       8.459752       8.459752    7[6-(1,7),7-(6,6)]
   170       7.898927       7.898927       7.898927    7[6-(1,1,6),6-(1,7),7-(6)]
   171       0.814994       0.814994       0.814994    7[6-(1,7),6-(1,7),30-(7,8,8)]
   172        2.01934        2.01934        2.01934    7[6-(1,7),7-(6,6)]
   173       1.159014       1.159014       1.159014    7[6-(1,1,6),6-(1,7),7-(6)]
   174        9.31287        9.31287        9.31287    7[6-(1,7),6-(1,7),30-(7,8,8)]
   175       7.142962       7.142962       7.142962    7[6-(1,7),7-(6,6)]
   176       7.703787       7.703787       7.703787    7[6-(1,1,6),6-(1,7),7-(6)]
   177       6.232994       6.232994       6.232994    7[6-(1,7),6-(1,7),30-(7,8,8)]
   178        7.43734        7.43734        7.43734    7[6-(1,7),7-(6,6)]
   179       6.577014       6.577014       6.577014    7[6-(1,1,6),6-(1,7),7-(6)]
   180        3.89487        3.89487        3.89487    7[6-(1,7),6-(1,7),30-(7,8,8)]
   181       1.724962       1.724962       1.724962    7[6-(1,7),7-(6,6)]
   182       2.285787       2.285787       2.285787    7[6-(1,1,6),6-(1,7),7-(6)]
   183        9.36972        9.36972        9.36972    7[6-(1,7),6-(1,7),30-(7,8,8)]
   184       8.165374       8.165374       8.165374    7[6-(1,7),7-(6,6)]
   185         9.0257         9.0257         9.0257    7[6-(1,1,6),6-(1,7),7-(6)]
   186       0.871844       0.871844       0.871844    7[6-(1,7),6-(1,7),30-(7,8,8)]
   187       3.041752       3.041752       3.041752    7[6-(1,7),7-(6,6)]
   188       2.480927       2.480927       2.480927    7[6-(1,1,6),6-(1,7),7-(6)]
   189       4.985155       4.985155       4.985155    8[6-(6,8),30-(7,7,8)]
   190        6.14771        6.14771        6.14771    8[6-(6,8)]
   191       8.474537       8.474537       8.474537    8[6-(6,8),30-(7,7,8)]
   192       8.455736       8.455736       8.455736    8[6-(6,8)]
   193      -0.218441      -0.218441      -0.218441    8[6-(6,8),30-(7,7,8)]
   194       9.455004       9.455004       9.455004    8[6-(6,8)]
   195       7.128177       7.128177       7.128177    8[6-(6,8),30-(7,7,8)]
   196       7.146978       7.146978       7.146978    8[6-(6,8)]
   197       5.199559       5.199559       5.199559    8[6-(6,8),30-(7,7,8)]
   198       4.037004       4.037004       4.037004    8[6-(6,8)]
   199       1.710177       1.710177       1.710177    8[6-(6,8),30-(7,7,8)]
   200       1.728978       1.728978       1.728978    8[6-(6,8)]
   201      10.403155      10.403155      10.403155    8[6-(6,8),30-(7,7,8)]
   202        0.72971        0.72971        0.72971    8[6-(6,8)]
   203       3.056537       3.056537       3.056537    8[6-(6,8),30-(7,7,8)]
   204       3.037736       3.037736       3.037736    8[6-(6,8)]
