# Supplementary material for: A collection of forcefield precursors for metal–organic frameworks
Source: RSC Adv. 2019 Nov 13;9(63):36492–507. doi: 10.1039/c9ra07327b (PMC9075174; doi:10.1039/c9ra07327b)
Supplement: RA-009-C9RA07327B-s1093 [file RA-009-C9RA07327B-s1093.txt]

ILOJOJ_clean

11.553900    0.000000    0.000000
-5.776983    14.299973    0.000000
0.000000    -7.787260    15.879332

     1       6.196568       6.196568       6.196568    29[7-(6,6),7-(6,6),8-(6),8-(6)]
     2       0.419625       0.419625       0.419625    29[7-(6,6),7-(6,6),8-(6),8-(6)]
     3      -0.419651      -0.419651      -0.419651    29[7-(6,6),7-(6,6),8-(6),8-(6)]
     4       5.357292       5.357292       5.357292    29[7-(6,6),7-(6,6),8-(6),8-(6)]
     5       7.216548       7.216548       7.216548    1[6-(7,7)]
     6       -2.35124       -2.35124       -2.35124    1[6-(7,7)]
     7      -0.018508      -0.018508      -0.018508    1[6-(1,6,7)]
     8       0.139783       0.139783       0.139783    1[6-(1,6,7)]
     9      -2.047378      -2.047378      -2.047378    1[6-(6,6)]
    10       -1.66957       -1.66957       -1.66957    1[6-(6,6)]
    11       2.014972       2.014972       2.014972    1[6-(6,6)]
    12       1.642941       1.642941       1.642941    1[6-(6,6)]
    13       4.397413       4.397413       4.397413    1[6-(6,6)]
    14       4.869962       4.869962       4.869962    1[6-(6,6)]
    15        8.75554        8.75554        8.75554    1[6-(6,6)]
    16       8.287612       8.287612       8.287612    1[6-(6,6)]
    17       6.560293       6.560293       6.560293    1[6-(1,6,7)]
    18       6.856075       6.856075       6.856075    1[6-(1,6,7)]
    19       8.826012       8.826012       8.826012    1[6-(7,7)]
    20      -0.174475      -0.174475      -0.174475    1[6-(7,7)]
    21       4.673532       4.673532       4.673532    1[6-(6,6)]
    22       1.439601       1.439601       1.439601    1[6-(7,7)]
    23        3.42572        3.42572        3.42572    1[6-(7,7)]
    24       5.758453       5.758453       5.758453    1[6-(1,6,7)]
    25       5.916739       5.916739       5.916739    1[6-(1,6,7)]
    26       3.729592       3.729592       3.729592    1[6-(6,6)]
    27        4.10741        4.10741        4.10741    1[6-(6,6)]
    28       7.791945       7.791945       7.791945    1[6-(6,6)]
    29       7.419905       7.419905       7.419905    1[6-(6,6)]
    30      -1.379567      -1.379567      -1.379567    1[6-(6,6)]
    31      -0.907008      -0.907008      -0.907008    1[6-(6,6)]
    32       2.978567       2.978567       2.978567    1[6-(6,6)]
    33        2.51063        2.51063        2.51063    1[6-(6,6)]
    34       0.783333       0.783333       0.783333    1[6-(1,6,7)]
    35        1.07911        1.07911        1.07911    1[6-(1,6,7)]
    36       3.049054       3.049054       3.049054    1[6-(7,7)]
    37       5.602464       5.602464       5.602464    1[6-(7,7)]
    38       -1.10341       -1.10341       -1.10341    1[6-(6,6)]
    39      -1.439631      -1.439631      -1.439631    1[6-(7,7)]
    40       8.128157       8.128157       8.128157    1[6-(7,7)]
    41       5.795425       5.795425       5.795425    1[6-(1,6,7)]
    42       5.637134       5.637134       5.637134    1[6-(1,6,7)]
    43       7.824295       7.824295       7.824295    1[6-(6,6)]
    44       7.446487       7.446487       7.446487    1[6-(6,6)]
    45       3.761945       3.761945       3.761945    1[6-(6,6)]
    46       4.133976       4.133976       4.133976    1[6-(6,6)]
    47       1.379504       1.379504       1.379504    1[6-(6,6)]
    48       0.906955       0.906955       0.906955    1[6-(6,6)]
    49      -2.978623      -2.978623      -2.978623    1[6-(6,6)]
    50      -2.510695      -2.510695      -2.510695    1[6-(6,6)]
    51      -0.783376      -0.783376      -0.783376    1[6-(1,6,7)]
    52      -1.079158      -1.079158      -1.079158    1[6-(1,6,7)]
    53      -3.049095      -3.049095      -3.049095    1[6-(7,7)]
    54       5.951392       5.951392       5.951392    1[6-(7,7)]
    55       1.103385       1.103385       1.103385    1[6-(6,6)]
    56       4.337316       4.337316       4.337316    1[6-(7,7)]
    57       2.351197       2.351197       2.351197    1[6-(7,7)]
    58       0.018464       0.018464       0.018464    1[6-(1,6,7)]
    59      -0.139822      -0.139822      -0.139822    1[6-(1,6,7)]
    60       2.047325       2.047325       2.047325    1[6-(6,6)]
    61       1.669507       1.669507       1.669507    1[6-(6,6)]
    62      -2.015028      -2.015028      -2.015028    1[6-(6,6)]
    63      -1.642988      -1.642988      -1.642988    1[6-(6,6)]
    64       7.156484       7.156484       7.156484    1[6-(6,6)]
    65       6.683925       6.683925       6.683925    1[6-(6,6)]
    66        2.79835        2.79835        2.79835    1[6-(6,6)]
    67       3.266287       3.266287       3.266287    1[6-(6,6)]
    68       4.993584       4.993584       4.993584    1[6-(1,6,7)]
    69       4.697807       4.697807       4.697807    1[6-(1,6,7)]
    70       2.727863       2.727863       2.727863    1[6-(7,7)]
    71       0.174453       0.174453       0.174453    1[6-(7,7)]
    72       6.880327       6.880327       6.880327    1[6-(6,6)]
    73       7.915558       7.915558       7.915558    6[1-(0),7-(6,29),7-(7)]
    74      -2.592716      -2.592716      -2.592716    6[1-(0),7-(6,29),7-(6,7)]
    75      -0.374368      -0.374368      -0.374368    6[1-(0),1-(0),6-(6,6),7-(6,7)]
    76      -0.205684      -0.205684      -0.205684    6[6-(1,1,7),6-(1,6),6-(1,6)]
    77      -1.212031      -1.212031      -1.212031    6[1-(0),6-(1,6),6-(6,6)]
    78      -0.984422      -0.984422      -0.984422    6[1-(0),6-(1,6),6-(6,6)]
    79          0.253          0.253          0.253    6[6-(1,6),6-(1,6),6-(6,6)]
    80       1.203889       1.203889       1.203889    6[1-(0),6-(1,6),6-(6,6)]
    81       0.977435       0.977435       0.977435    6[1-(0),6-(1,6),6-(6,6)]
    82       6.293409       6.293409       6.293409    6[6-(1,6),6-(1,6),6-(6,6)]
    83       5.282441       5.282441       5.282441    6[1-(0),6-(1,6),6-(6,6)]
    84       5.568974       5.568974       5.568974    6[1-(0),6-(1,6),6-(6,6)]
    85       6.842213       6.842213       6.842213    6[6-(1,1,7),6-(1,6),6-(1,6)]
    86       7.870512       7.870512       7.870512    6[1-(0),6-(1,6),6-(6,6)]
    87       7.582823       7.582823       7.582823    6[1-(0),6-(1,6),6-(6,6)]
    88       7.110261       7.110261       7.110261    6[1-(0),1-(0),6-(6,6),7-(6,7)]
    89       9.209602       9.209602       9.209602    6[1-(0),7-(6,29),7-(6,7)]
    90      -0.957829      -0.957829      -0.957829    6[1-(0),7-(6,29),7-(7)]
    91       4.485207       4.485207       4.485207    6[6-(6,6),8-(0),8-(29)]
    92       3.644083       3.644083       3.644083    6[6-(1,6),6-(6,6),6-(8,8)]
    93       2.552242       2.552242       2.552242    6[6-(1,6),6-(6,6),6-(8,8)]
    94       3.956037       3.956037       3.956037    6[1-(0),6-(6,6),6-(6,6)]
    95       2.071601       2.071601       2.071601    6[6-(6,6),8-(0),8-(29)]
    96       2.138613       2.138613       2.138613    6[1-(0),7-(6,29),7-(7)]
    97       3.184242       3.184242       3.184242    6[1-(0),7-(6,29),7-(6,7)]
    98       5.402592       5.402592       5.402592    6[1-(0),1-(0),6-(6,6),7-(6,7)]
    99       5.571282       5.571282       5.571282    6[6-(1,1,7),6-(1,6),6-(1,6)]
   100        4.56494        4.56494        4.56494    6[1-(0),6-(1,6),6-(6,6)]
   101       4.792554       4.792554       4.792554    6[1-(0),6-(1,6),6-(6,6)]
   102       6.029978       6.029978       6.029978    6[6-(1,6),6-(1,6),6-(6,6)]
   103       6.980861       6.980861       6.980861    6[1-(0),6-(1,6),6-(6,6)]
   104       6.754402       6.754402       6.754402    6[1-(0),6-(1,6),6-(6,6)]
   105       0.516427       0.516427       0.516427    6[6-(1,6),6-(1,6),6-(6,6)]
   106      -0.494538      -0.494538      -0.494538    6[1-(0),6-(1,6),6-(6,6)]
   107      -0.207998      -0.207998      -0.207998    6[1-(0),6-(1,6),6-(6,6)]
   108       1.065243       1.065243       1.065243    6[6-(1,1,7),6-(1,6),6-(1,6)]
   109       2.093538       2.093538       2.093538    6[1-(0),6-(1,6),6-(6,6)]
   110       1.805843       1.805843       1.805843    6[1-(0),6-(1,6),6-(6,6)]
   111       1.333296       1.333296       1.333296    6[1-(0),1-(0),6-(6,6),7-(6,7)]
   112       3.432642       3.432642       3.432642    6[1-(0),7-(6,29),7-(6,7)]
   113       4.819109       4.819109       4.819109    6[1-(0),7-(6,29),7-(7)]
   114      -1.291742      -1.291742      -1.291742    6[6-(6,6),8-(0),8-(29)]
   115      -2.132866      -2.132866      -2.132866    6[6-(1,6),6-(6,6),6-(8,8)]
   116      -3.224712      -3.224712      -3.224712    6[6-(1,6),6-(6,6),6-(8,8)]
   117      -1.820909      -1.820909      -1.820909    6[1-(0),6-(6,6),6-(6,6)]
   118       7.848544       7.848544       7.848544    6[6-(6,6),8-(0),8-(29)]
   119      -2.138641      -2.138641      -2.138641    6[1-(0),7-(6,29),7-(7)]
   120       8.369633       8.369633       8.369633    6[1-(0),7-(6,29),7-(6,7)]
   121       6.151285       6.151285       6.151285    6[1-(0),1-(0),6-(6,6),7-(6,7)]
   122       5.982601       5.982601       5.982601    6[6-(1,1,7),6-(1,6),6-(1,6)]
   123       6.988948       6.988948       6.988948    6[1-(0),6-(1,6),6-(6,6)]
   124       6.761339       6.761339       6.761339    6[1-(0),6-(1,6),6-(6,6)]
   125       5.523917       5.523917       5.523917    6[6-(1,6),6-(1,6),6-(6,6)]
   126       4.573028       4.573028       4.573028    6[1-(0),6-(1,6),6-(6,6)]
   127       4.799482       4.799482       4.799482    6[1-(0),6-(1,6),6-(6,6)]
   128      -0.516492      -0.516492      -0.516492    6[6-(1,6),6-(1,6),6-(6,6)]
   129       0.494476       0.494476       0.494476    6[1-(0),6-(1,6),6-(6,6)]
   130       0.207943       0.207943       0.207943    6[1-(0),6-(1,6),6-(6,6)]
   131      -1.065296      -1.065296      -1.065296    6[6-(1,1,7),6-(1,6),6-(1,6)]
   132      -2.093595      -2.093595      -2.093595    6[1-(0),6-(1,6),6-(6,6)]
   133      -1.805906      -1.805906      -1.805906    6[1-(0),6-(1,6),6-(6,6)]
   134      -1.333344      -1.333344      -1.333344    6[1-(0),1-(0),6-(6,6),7-(6,7)]
   135      -3.432685      -3.432685      -3.432685    6[1-(0),7-(6,29),7-(6,7)]
   136       6.734746       6.734746       6.734746    6[1-(0),7-(6,29),7-(7)]
   137        1.29171        1.29171        1.29171    6[6-(6,6),8-(0),8-(29)]
   138       2.132834       2.132834       2.132834    6[6-(1,6),6-(6,6),6-(8,8)]
   139       3.224675       3.224675       3.224675    6[6-(1,6),6-(6,6),6-(8,8)]
   140        1.82088        1.82088        1.82088    6[1-(0),6-(6,6),6-(6,6)]
   141       3.705316       3.705316       3.705316    6[6-(6,6),8-(0),8-(29)]
   142       3.638304       3.638304       3.638304    6[1-(0),7-(6,29),7-(7)]
   143       2.592675       2.592675       2.592675    6[1-(0),7-(6,29),7-(6,7)]
   144       0.374325       0.374325       0.374325    6[1-(0),1-(0),6-(6,6),7-(6,7)]
   145       0.205635       0.205635       0.205635    6[6-(1,1,7),6-(1,6),6-(1,6)]
   146       1.211977       1.211977       1.211977    6[1-(0),6-(1,6),6-(6,6)]
   147       0.984363       0.984363       0.984363    6[1-(0),6-(1,6),6-(6,6)]
   148      -0.253061      -0.253061      -0.253061    6[6-(1,6),6-(1,6),6-(6,6)]
   149      -1.203944      -1.203944      -1.203944    6[1-(0),6-(1,6),6-(6,6)]
   150      -0.977485      -0.977485      -0.977485    6[1-(0),6-(1,6),6-(6,6)]
   151        5.26049        5.26049        5.26049    6[6-(1,6),6-(1,6),6-(6,6)]
   152       6.271455       6.271455       6.271455    6[1-(0),6-(1,6),6-(6,6)]
   153       5.984915       5.984915       5.984915    6[1-(0),6-(1,6),6-(6,6)]
   154       4.711674       4.711674       4.711674    6[6-(1,1,7),6-(1,6),6-(1,6)]
   155       3.683379       3.683379       3.683379    6[1-(0),6-(1,6),6-(6,6)]
   156       3.971074       3.971074       3.971074    6[1-(0),6-(1,6),6-(6,6)]
   157       4.443621       4.443621       4.443621    6[1-(0),1-(0),6-(6,6),7-(6,7)]
   158       2.344275       2.344275       2.344275    6[1-(0),7-(6,29),7-(6,7)]
   159       0.957808       0.957808       0.957808    6[1-(0),7-(6,29),7-(7)]
   160       7.068659       7.068659       7.068659    6[6-(6,6),8-(0),8-(29)]
   161       7.909783       7.909783       7.909783    6[6-(1,6),6-(6,6),6-(8,8)]
   162      -2.552271      -2.552271      -2.552271    6[6-(1,6),6-(6,6),6-(8,8)]
   163       7.597826       7.597826       7.597826    6[1-(0),6-(6,6),6-(6,6)]
   164      -2.071627      -2.071627      -2.071627    6[6-(6,6),8-(0),8-(29)]
   165        7.76189        7.76189        7.76189    7[6-(1,7),6-(1,7),29-(7,8,8)]
   166       -2.44598       -2.44598       -2.44598    7[6-(1,7),7-(6,6)]
   167      -1.764301      -1.764301      -1.764301    7[6-(1,1,6),6-(1,7),7-(6)]
   168        -1.0907        -1.0907        -1.0907    7[6-(1,7),6-(1,7),29-(7,8,8)]
   169       9.432594       9.432594       9.432594    7[6-(1,7),7-(6,6)]
   170       8.516369       8.516369       8.516369    7[6-(1,1,6),6-(1,7),7-(6)]
   171       1.984947       1.984947       1.984947    7[6-(1,7),6-(1,7),29-(7,8,8)]
   172       3.330975       3.330975       3.330975    7[6-(1,7),7-(6,6)]
   173       4.012657       4.012657       4.012657    7[6-(1,1,6),6-(1,7),7-(6)]
   174       4.686241       4.686241       4.686241    7[6-(1,7),6-(1,7),29-(7,8,8)]
   175       3.655631       3.655631       3.655631    7[6-(1,7),7-(6,6)]
   176       2.739407       2.739407       2.739407    7[6-(1,1,6),6-(1,7),7-(6)]
   177      -1.984973      -1.984973      -1.984973    7[6-(1,7),6-(1,7),29-(7,8,8)]
   178       8.222897       8.222897       8.222897    7[6-(1,7),7-(6,6)]
   179       7.541218       7.541218       7.541218    7[6-(1,1,6),6-(1,7),7-(6)]
   180       6.867617       6.867617       6.867617    7[6-(1,7),6-(1,7),29-(7,8,8)]
   181      -3.655677      -3.655677      -3.655677    7[6-(1,7),7-(6,6)]
   182      -2.739452      -2.739452      -2.739452    7[6-(1,1,6),6-(1,7),7-(6)]
   183        3.79197        3.79197        3.79197    7[6-(1,7),6-(1,7),29-(7,8,8)]
   184       2.445942       2.445942       2.445942    7[6-(1,7),7-(6,6)]
   185        1.76426        1.76426        1.76426    7[6-(1,1,6),6-(1,7),7-(6)]
   186       1.090676       1.090676       1.090676    7[6-(1,7),6-(1,7),29-(7,8,8)]
   187       2.121286       2.121286       2.121286    7[6-(1,7),7-(6,6)]
   188        3.03751        3.03751        3.03751    7[6-(1,1,6),6-(1,7),7-(6)]
   189       5.018994       5.018994       5.018994    8[6-(6,8),29-(7,7,8)]
   190        4.69549        4.69549        4.69549    8[6-(6,8)]
   191       1.517012       1.517012       1.517012    8[6-(6,8),29-(7,7,8)]
   192       2.199853       2.199853       2.199853    8[6-(6,8)]
   193      -0.757948      -0.757948      -0.757948    8[6-(6,8),29-(7,7,8)]
   194      -1.081463      -1.081463      -1.081463    8[6-(6,8)]
   195       7.293959       7.293959       7.293959    8[6-(6,8),29-(7,7,8)]
   196      -3.577111      -3.577111      -3.577111    8[6-(6,8)]
   197       0.757923       0.757923       0.757923    8[6-(6,8),29-(7,7,8)]
   198       1.081427       1.081427       1.081427    8[6-(6,8)]
   199       4.259905       4.259905       4.259905    8[6-(6,8),29-(7,7,8)]
   200       3.577064       3.577064       3.577064    8[6-(6,8)]
   201       6.534865       6.534865       6.534865    8[6-(6,8),29-(7,7,8)]
   202        6.85838        6.85838        6.85838    8[6-(6,8)]
   203      -1.517042      -1.517042      -1.517042    8[6-(6,8),29-(7,7,8)]
   204       9.354028       9.354028       9.354028    8[6-(6,8)]
