# Supplementary material for: A collection of forcefield precursors for metal–organic frameworks
Source: RSC Adv. 2019 Nov 13;9(63):36492–507. doi: 10.1039/c9ra07327b (PMC9075174; doi:10.1039/c9ra07327b)
Supplement: RA-009-C9RA07327B-s1094 [file RA-009-C9RA07327B-s1094.txt]

ILOTOT_clean

10.530500    0.000000    0.000000
3.638804    13.355152    0.000000
1.819395    6.677570    12.325956

     1       6.271423       6.271423       6.271423    27[8-(6),8-(6),8-(6),8-(6)]
     2       9.717276       9.717276       9.717276    27[8-(6),8-(6),8-(6),8-(6)]
     3       7.084652       7.084652       7.084652    27[8-(6),8-(6)]
     4       1.819402       1.819402       1.819402    27[8-(6),8-(6)]
     5       5.594931       5.594931       5.594931    1[6-(6,6)]
     6       4.960403       4.960403       4.960403    1[6-(6,6)]
     7      11.432972      11.432972      11.432972    1[6-(6,6)]
     8       8.394886       8.394886       8.394886    1[6-(6,6)]
     9      12.046929      12.046929      12.046929    1[6-(6,6)]
    10       14.48113       14.48113       14.48113    1[6-(6,6)]
    11      12.868876      12.868876      12.868876    1[6-(6,6)]
    12       9.817844       9.817844       9.817844    1[6-(6,6)]
    13      10.194402      10.194402      10.194402    1[6-(1,6,6)]
    14       9.375202       9.375202       9.375202    1[6-(1,6,6)]
    15      14.209257      14.209257      14.209257    1[6-(1,6,8)]
    16       0.721685       0.721685       0.721685    1[6-(1,6,8)]
    17      11.544864      11.544864      11.544864    1[6-(1,6,8)]
    18       7.772305       7.772305       7.772305    1[6-(1,6,8)]
    19       3.309121       3.309121       3.309121    1[6-(6,6)]
    20       7.582452       7.582452       7.582452    1[6-(6,6)]
    21      11.640375      11.640375      11.640375    1[6-(6,6)]
    22       4.147964       4.147964       4.147964    1[6-(6,6)]
    23       7.387624       7.387624       7.387624    1[6-(6,6)]
    24       8.592214       8.592214       8.592214    1[6-(6,6)]
    25      10.204474      10.204474      10.204474    1[6-(6,6)]
    26      13.255508      13.255508      13.255508    1[6-(6,6)]
    27       9.240148       9.240148       9.240148    1[6-(1,6,6)]
    28      10.059349      10.059349      10.059349    1[6-(1,6,6)]
    29       8.864097       8.864097       8.864097    1[6-(1,6,8)]
    30       8.182367       8.182367       8.182367    1[6-(1,6,8)]
    31       11.52849       11.52849       11.52849    1[6-(1,6,8)]
    32      11.662245      11.662245      11.662245    1[6-(1,6,8)]
    33      10.393768      10.393768      10.393768    1[6-(6,6)]
    34      11.028296      11.028296      11.028296    1[6-(6,6)]
    35       4.555727       4.555727       4.555727    1[6-(6,6)]
    36       7.593813       7.593813       7.593813    1[6-(6,6)]
    37        3.94177        3.94177        3.94177    1[6-(6,6)]
    38       1.507569       1.507569       1.507569    1[6-(6,6)]
    39       3.119823       3.119823       3.119823    1[6-(6,6)]
    40       6.170855       6.170855       6.170855    1[6-(6,6)]
    41       5.794297       5.794297       5.794297    1[6-(1,6,6)]
    42       6.613497       6.613497       6.613497    1[6-(1,6,6)]
    43       1.779442       1.779442       1.779442    1[6-(1,6,8)]
    44      15.267014      15.267014      15.267014    1[6-(1,6,8)]
    45       4.443835       4.443835       4.443835    1[6-(1,6,8)]
    46       8.216394       8.216394       8.216394    1[6-(1,6,8)]
    47      12.679578      12.679578      12.679578    1[6-(6,6)]
    48       8.406247       8.406247       8.406247    1[6-(6,6)]
    49       4.348324       4.348324       4.348324    1[6-(6,6)]
    50      11.840735      11.840735      11.840735    1[6-(6,6)]
    51       8.601075       8.601075       8.601075    1[6-(6,6)]
    52       7.396485       7.396485       7.396485    1[6-(6,6)]
    53       5.784225       5.784225       5.784225    1[6-(6,6)]
    54       2.733191       2.733191       2.733191    1[6-(6,6)]
    55       6.748551       6.748551       6.748551    1[6-(1,6,6)]
    56        5.92935        5.92935        5.92935    1[6-(1,6,6)]
    57       7.124602       7.124602       7.124602    1[6-(1,6,8)]
    58       7.806332       7.806332       7.806332    1[6-(1,6,8)]
    59       4.460209       4.460209       4.460209    1[6-(1,6,8)]
    60       4.326454       4.326454       4.326454    1[6-(1,6,8)]
    61       3.952951       3.952951       3.952951    6[6-(1,6),6-(1,6),6-(8,8)]
    62      13.707902      13.707902      13.707902    6[6-(1,6),6-(1,6),8-(6)]
    63       8.868195       8.868195       8.868195    6[6-(6,6),8-(27),8-(27)]
    64       4.774919       4.774919       4.774919    6[1-(0),6-(1,6),6-(6,6)]
    65       4.403362       4.403362       4.403362    6[1-(0),6-(1,6),6-(6,8)]
    66      11.479799      11.479799      11.479799    6[6-(1,6),6-(1,6),8-(6)]
    67       9.761711       9.761711       9.761711    6[6-(1,6),6-(1,6),6-(8,8)]
    68      11.109824      11.109824      11.109824    6[1-(0),6-(1,6),6-(6,6)]
    69       4.388837       4.388837       4.388837    6[6-(6,6),8-(0),8-(27)]
    70       9.297035       9.297035       9.297035    6[1-(0),6-(1,6),6-(6,6)]
    71      12.870139      12.870139      12.870139    6[1-(0),6-(1,6),6-(6,8)]
    72      13.241734      13.241734      13.241734    6[1-(0),6-(1,6),6-(6,6)]
    73      11.972813      11.972813      11.972813    6[1-(0),6-(1,6),6-(6,8)]
    74         10.148         10.148         10.148    6[1-(0),6-(1,6),6-(6,8)]
    75       9.622547       9.622547       9.622547    6[1-(0),1-(0),6-(1,1,8),6-(1,1,8)]
    76      14.040532      14.040532      14.040532    6[1-(0),1-(0),6-(1,1,6),8-(6)]
    77       8.370917       8.370917       8.370917    6[1-(0),1-(0),6-(1,1,6),8-(6)]
    78       4.951102       4.951102       4.951102    6[6-(1,6),6-(1,6),6-(8,8)]
    79        5.72665        5.72665        5.72665    6[6-(1,6),6-(1,6),8-(6)]
    80       3.674653       3.674653       3.674653    6[6-(6,6),8-(27),8-(27)]
    81       4.129133       4.129133       4.129133    6[1-(0),6-(1,6),6-(6,6)]
    82        4.50069        4.50069        4.50069    6[1-(0),6-(1,6),6-(6,8)]
    83      11.593552      11.593552      11.593552    6[6-(1,6),6-(1,6),8-(6)]
    84      13.311638      13.311638      13.311638    6[6-(1,6),6-(1,6),6-(8,8)]
    85      11.963524      11.963524      11.963524    6[1-(0),6-(1,6),6-(6,6)]
    86       4.515217       4.515217       4.515217    6[6-(6,6),8-(0),8-(27)]
    87       3.245815       3.245815       3.245815    6[1-(0),6-(1,6),6-(6,6)]
    88       6.564415       6.564415       6.564415    6[1-(0),6-(1,6),6-(6,8)]
    89        6.19282        6.19282        6.19282    6[1-(0),6-(1,6),6-(6,6)]
    90      11.100537      11.100537      11.100537    6[1-(0),6-(1,6),6-(6,8)]
    91      12.925352      12.925352      12.925352    6[1-(0),6-(1,6),6-(6,8)]
    92       9.812003       9.812003       9.812003    6[1-(0),1-(0),6-(1,1,8),6-(1,1,8)]
    93       9.032823       9.032823       9.032823    6[1-(0),1-(0),6-(1,1,6),8-(6)]
    94      11.063633      11.063633      11.063633    6[1-(0),1-(0),6-(1,1,6),8-(6)]
    95      12.035748      12.035748      12.035748    6[6-(1,6),6-(1,6),6-(8,8)]
    96       2.280797       2.280797       2.280797    6[6-(1,6),6-(1,6),8-(6)]
    97       7.120504       7.120504       7.120504    6[6-(6,6),8-(27),8-(27)]
    98       11.21378       11.21378       11.21378    6[1-(0),6-(1,6),6-(6,6)]
    99      11.585337      11.585337      11.585337    6[1-(0),6-(1,6),6-(6,8)]
   100         4.5089         4.5089         4.5089    6[6-(1,6),6-(1,6),8-(6)]
   101       6.226988       6.226988       6.226988    6[6-(1,6),6-(1,6),6-(8,8)]
   102       4.878875       4.878875       4.878875    6[1-(0),6-(1,6),6-(6,6)]
   103      11.599862      11.599862      11.599862    6[6-(6,6),8-(0),8-(27)]
   104       6.691664       6.691664       6.691664    6[1-(0),6-(1,6),6-(6,6)]
   105        3.11856        3.11856        3.11856    6[1-(0),6-(1,6),6-(6,8)]
   106       2.746965       2.746965       2.746965    6[1-(0),6-(1,6),6-(6,6)]
   107       4.015886       4.015886       4.015886    6[1-(0),6-(1,6),6-(6,8)]
   108       5.840699       5.840699       5.840699    6[1-(0),6-(1,6),6-(6,8)]
   109       6.366152       6.366152       6.366152    6[1-(0),1-(0),6-(1,1,8),6-(1,1,8)]
   110       1.948167       1.948167       1.948167    6[1-(0),1-(0),6-(1,1,6),8-(6)]
   111       7.617782       7.617782       7.617782    6[1-(0),1-(0),6-(1,1,6),8-(6)]
   112      11.037597      11.037597      11.037597    6[6-(1,6),6-(1,6),6-(8,8)]
   113      10.262049      10.262049      10.262049    6[6-(1,6),6-(1,6),8-(6)]
   114      12.314046      12.314046      12.314046    6[6-(6,6),8-(27),8-(27)]
   115      11.859566      11.859566      11.859566    6[1-(0),6-(1,6),6-(6,6)]
   116      11.488009      11.488009      11.488009    6[1-(0),6-(1,6),6-(6,8)]
   117       4.395147       4.395147       4.395147    6[6-(1,6),6-(1,6),8-(6)]
   118       2.677061       2.677061       2.677061    6[6-(1,6),6-(1,6),6-(8,8)]
   119       4.025175       4.025175       4.025175    6[1-(0),6-(1,6),6-(6,6)]
   120      11.473482      11.473482      11.473482    6[6-(6,6),8-(0),8-(27)]
   121       2.212384       2.212384       2.212384    6[1-(0),6-(1,6),6-(6,6)]
   122       9.424284       9.424284       9.424284    6[1-(0),6-(1,6),6-(6,8)]
   123       9.795879       9.795879       9.795879    6[1-(0),6-(1,6),6-(6,6)]
   124       4.888162       4.888162       4.888162    6[1-(0),6-(1,6),6-(6,8)]
   125       3.063347       3.063347       3.063347    6[1-(0),6-(1,6),6-(6,8)]
   126       6.176696       6.176696       6.176696    6[1-(0),1-(0),6-(1,1,8),6-(1,1,8)]
   127       6.955876       6.955876       6.955876    6[1-(0),1-(0),6-(1,1,6),8-(6)]
   128       4.925066       4.925066       4.925066    6[1-(0),1-(0),6-(1,1,6),8-(6)]
   129       9.358552       9.358552       9.358552    8[6-(6,8),27-(8)]
   130       5.372478       5.372478       5.372478    8[6-(6,8),27-(8,8,8)]
   131       5.557096       5.557096       5.557096    8[6-(6,8)]
   132       7.639699       7.639699       7.639699    8[6-(6,8),27-(8,8,8)]
   133      13.242238      13.242238      13.242238    8[6-(1,1,6),6-(6,6)]
   134      12.434094      12.434094      12.434094    8[6-(1,1,6),6-(6,6)]
   135      13.714794      13.714794      13.714794    8[6-(6,8),27-(8)]
   136       7.170367       7.170367       7.170367    8[6-(6,8),27-(8,8,8)]
   137       3.346958       3.346958       3.346958    8[6-(6,8)]
   138       4.903148       4.903148       4.903148    8[6-(6,8),27-(8,8,8)]
   139       9.831117       9.831117       9.831117    8[6-(1,1,6),6-(6,6)]
   140      10.639258      10.639258      10.639258    8[6-(1,1,6),6-(6,6)]
   141       6.630147       6.630147       6.630147    8[6-(6,8),27-(8)]
   142      10.616221      10.616221      10.616221    8[6-(6,8),27-(8,8,8)]
   143      10.431603      10.431603      10.431603    8[6-(6,8)]
   144          8.349          8.349          8.349    8[6-(6,8),27-(8,8,8)]
   145       2.746461       2.746461       2.746461    8[6-(1,1,6),6-(6,6)]
   146       3.554605       3.554605       3.554605    8[6-(1,1,6),6-(6,6)]
   147       2.273905       2.273905       2.273905    8[6-(6,8),27-(8)]
   148       8.818332       8.818332       8.818332    8[6-(6,8),27-(8,8,8)]
   149      12.641741      12.641741      12.641741    8[6-(6,8)]
   150      11.085551      11.085551      11.085551    8[6-(6,8),27-(8,8,8)]
   151       6.157582       6.157582       6.157582    8[6-(1,1,6),6-(6,6)]
   152       5.349441       5.349441       5.349441    8[6-(1,1,6),6-(6,6)]
