# Supplementary material for: A collection of forcefield precursors for metal–organic frameworks
Source: RSC Adv. 2019 Nov 13;9(63):36492–507. doi: 10.1039/c9ra07327b (PMC9075174; doi:10.1039/c9ra07327b)
Supplement: RA-009-C9RA07327B-s1095 [file RA-009-C9RA07327B-s1095.txt]

ILUFIF_clean

15.280600    0.000000    0.000000
-7.640300    13.233388    0.000000
0.000000    0.000000    15.393000

     1         7.6403         7.6403         7.6403    63[7-(6,6),7-(6,6),7-(6,6),8-(6),8-(6),8-(6),8-(6),8-(6),8-(6)]
     2           -0.0           -0.0           -0.0    63[7-(6,6),7-(6,6),7-(6,6),8-(6),8-(6),8-(6),8-(6),8-(6),8-(6)]
     3           -0.0           -0.0           -0.0    63[7-(6,6),7-(6,6),7-(6,6),8-(6),8-(6),8-(6),8-(6),8-(6),8-(6)]
     4         7.6403         7.6403         7.6403    63[7-(6,6),7-(6,6),7-(6,6),8-(6),8-(6),8-(6),8-(6),8-(6),8-(6)]
     5        3.82015        3.82015        3.82015    27[8-(6),8-(6),8-(6),8-(6)]
     6       -3.82015       -3.82015       -3.82015    27[8-(6),8-(6),8-(6),8-(6)]
     7         7.6403         7.6403         7.6403    27[8-(6),8-(6),8-(6),8-(6)]
     8       -3.82015       -3.82015       -3.82015    27[8-(6),8-(6),8-(6),8-(6)]
     9        3.82015        3.82015        3.82015    27[8-(6),8-(6),8-(6),8-(6)]
    10         7.6403         7.6403         7.6403    27[8-(6),8-(6),8-(6),8-(6)]
    11        6.26581        6.26581        6.26581    1[6-(6,6)]
    12      12.670674      12.670674      12.670674    1[6-(6,6)]
    13       3.984416       3.984416       3.984416    1[6-(6,6)]
    14        1.37449        1.37449        1.37449    1[6-(6,6)]
    15      -5.030374      -5.030374      -5.030374    1[6-(6,6)]
    16       3.655884       3.655884       3.655884    1[6-(6,6)]
    17       -1.37449       -1.37449       -1.37449    1[6-(6,6)]
    18       5.030374       5.030374       5.030374    1[6-(6,6)]
    19      -3.655884      -3.655884      -3.655884    1[6-(6,6)]
    20        9.01479        9.01479        9.01479    1[6-(6,6)]
    21       2.609926       2.609926       2.609926    1[6-(6,6)]
    22      11.296184      11.296184      11.296184    1[6-(6,6)]
    23        1.37449        1.37449        1.37449    1[6-(6,6)]
    24      -5.030374      -5.030374      -5.030374    1[6-(6,6)]
    25       3.655884       3.655884       3.655884    1[6-(6,6)]
    26        6.26581        6.26581        6.26581    1[6-(6,6)]
    27      12.670674      12.670674      12.670674    1[6-(6,6)]
    28       3.984416       3.984416       3.984416    1[6-(6,6)]
    29        9.01479        9.01479        9.01479    1[6-(6,6)]
    30       2.609926       2.609926       2.609926    1[6-(6,6)]
    31      11.296184      11.296184      11.296184    1[6-(6,6)]
    32       -1.37449       -1.37449       -1.37449    1[6-(6,6)]
    33       5.030374       5.030374       5.030374    1[6-(6,6)]
    34      -3.655884      -3.655884      -3.655884    1[6-(6,6)]
    35         7.6403         7.6403         7.6403    1[6-(6,6)]
    36      12.997678      12.997678      12.997678    1[6-(6,6)]
    37       2.282922       2.282922       2.282922    1[6-(6,6)]
    38            0.0            0.0            0.0    1[6-(6,6)]
    39      -5.357378      -5.357378      -5.357378    1[6-(6,6)]
    40       5.357378       5.357378       5.357378    1[6-(6,6)]
    41            0.0            0.0            0.0    1[6-(6,6)]
    42      -5.357378      -5.357378      -5.357378    1[6-(6,6)]
    43       5.357378       5.357378       5.357378    1[6-(6,6)]
    44         7.6403         7.6403         7.6403    1[6-(6,6)]
    45      12.997678      12.997678      12.997678    1[6-(6,6)]
    46       2.282922       2.282922       2.282922    1[6-(6,6)]
    47       5.979299       5.979299       5.979299    6[6-(6,7),8-(27),8-(63)]
    48       6.841889       6.841889       6.841889    6[6-(1,6),6-(8,8),7-(6,63)]
    49       6.818204       6.818204       6.818204    6[1-(0),6-(1,6),6-(6,7)]
    50      10.490896      10.490896      10.490896    6[6-(6,7),8-(27),8-(63)]
    51      10.805676      10.805676      10.805676    6[6-(1,6),6-(8,8),7-(6,63)]
    52      12.003675      12.003675      12.003675    6[1-(0),6-(1,6),6-(6,7)]
    53       6.450705       6.450705       6.450705    6[6-(6,7),8-(27),8-(63)]
    54       5.273335       5.273335       5.273335    6[6-(1,6),6-(8,8),7-(6,63)]
    55       4.099021       4.099021       4.099021    6[1-(0),6-(1,6),6-(6,7)]
    56       1.661001       1.661001       1.661001    6[6-(6,7),8-(27),8-(63)]
    57       0.798411       0.798411       0.798411    6[6-(1,6),6-(8,8),7-(6,63)]
    58       0.822096       0.822096       0.822096    6[1-(0),6-(1,6),6-(6,7)]
    59      -2.850596      -2.850596      -2.850596    6[6-(6,7),8-(27),8-(63)]
    60      -3.165376      -3.165376      -3.165376    6[6-(1,6),6-(8,8),7-(6,63)]
    61      -4.363375      -4.363375      -4.363375    6[1-(0),6-(1,6),6-(6,7)]
    62       1.189595       1.189595       1.189595    6[6-(6,7),8-(27),8-(63)]
    63       2.366965       2.366965       2.366965    6[6-(1,6),6-(8,8),7-(6,63)]
    64       3.541279       3.541279       3.541279    6[1-(0),6-(1,6),6-(6,7)]
    65      -1.661001      -1.661001      -1.661001    6[6-(6,7),8-(27),8-(63)]
    66      -0.798411      -0.798411      -0.798411    6[6-(1,6),6-(8,8),7-(6,63)]
    67      -0.822096      -0.822096      -0.822096    6[1-(0),6-(1,6),6-(6,7)]
    68       2.850596       2.850596       2.850596    6[6-(6,7),8-(27),8-(63)]
    69       3.165376       3.165376       3.165376    6[6-(1,6),6-(8,8),7-(6,63)]
    70       4.363375       4.363375       4.363375    6[1-(0),6-(1,6),6-(6,7)]
    71      -1.189595      -1.189595      -1.189595    6[6-(6,7),8-(27),8-(63)]
    72      -2.366965      -2.366965      -2.366965    6[6-(1,6),6-(8,8),7-(6,63)]
    73      -3.541279      -3.541279      -3.541279    6[1-(0),6-(1,6),6-(6,7)]
    74       9.301301       9.301301       9.301301    6[6-(6,7),8-(27),8-(63)]
    75       8.438711       8.438711       8.438711    6[6-(1,6),6-(8,8),7-(6,63)]
    76       8.462396       8.462396       8.462396    6[1-(0),6-(1,6),6-(6,7)]
    77       4.789704       4.789704       4.789704    6[6-(6,7),8-(27),8-(63)]
    78       4.474924       4.474924       4.474924    6[6-(1,6),6-(8,8),7-(6,63)]
    79       3.276925       3.276925       3.276925    6[1-(0),6-(1,6),6-(6,7)]
    80       8.829895       8.829895       8.829895    6[6-(6,7),8-(27),8-(63)]
    81      10.007265      10.007265      10.007265    6[6-(1,6),6-(8,8),7-(6,63)]
    82      11.181579      11.181579      11.181579    6[1-(0),6-(1,6),6-(6,7)]
    83       1.661001       1.661001       1.661001    6[6-(6,7),8-(27),8-(63)]
    84       0.798411       0.798411       0.798411    6[6-(1,6),6-(8,8),7-(6,63)]
    85       0.822096       0.822096       0.822096    6[1-(0),6-(1,6),6-(6,7)]
    86      -2.850596      -2.850596      -2.850596    6[6-(6,7),8-(27),8-(63)]
    87      -3.165376      -3.165376      -3.165376    6[6-(1,6),6-(8,8),7-(6,63)]
    88      -4.363375      -4.363375      -4.363375    6[1-(0),6-(1,6),6-(6,7)]
    89       1.189595       1.189595       1.189595    6[6-(6,7),8-(27),8-(63)]
    90       2.366965       2.366965       2.366965    6[6-(1,6),6-(8,8),7-(6,63)]
    91       3.541279       3.541279       3.541279    6[1-(0),6-(1,6),6-(6,7)]
    92       5.979299       5.979299       5.979299    6[6-(6,7),8-(27),8-(63)]
    93       6.841889       6.841889       6.841889    6[6-(1,6),6-(8,8),7-(6,63)]
    94       6.818204       6.818204       6.818204    6[1-(0),6-(1,6),6-(6,7)]
    95      10.490896      10.490896      10.490896    6[6-(6,7),8-(27),8-(63)]
    96      10.805676      10.805676      10.805676    6[6-(1,6),6-(8,8),7-(6,63)]
    97      12.003675      12.003675      12.003675    6[1-(0),6-(1,6),6-(6,7)]
    98       6.450705       6.450705       6.450705    6[6-(6,7),8-(27),8-(63)]
    99       5.273335       5.273335       5.273335    6[6-(1,6),6-(8,8),7-(6,63)]
   100       4.099021       4.099021       4.099021    6[1-(0),6-(1,6),6-(6,7)]
   101       9.301301       9.301301       9.301301    6[6-(6,7),8-(27),8-(63)]
   102       8.438711       8.438711       8.438711    6[6-(1,6),6-(8,8),7-(6,63)]
   103       8.462396       8.462396       8.462396    6[1-(0),6-(1,6),6-(6,7)]
   104       4.789704       4.789704       4.789704    6[6-(6,7),8-(27),8-(63)]
   105       4.474924       4.474924       4.474924    6[6-(1,6),6-(8,8),7-(6,63)]
   106       3.276925       3.276925       3.276925    6[1-(0),6-(1,6),6-(6,7)]
   107       8.829895       8.829895       8.829895    6[6-(6,7),8-(27),8-(63)]
   108      10.007265      10.007265      10.007265    6[6-(1,6),6-(8,8),7-(6,63)]
   109      11.181579      11.181579      11.181579    6[1-(0),6-(1,6),6-(6,7)]
   110      -1.661001      -1.661001      -1.661001    6[6-(6,7),8-(27),8-(63)]
   111      -0.798411      -0.798411      -0.798411    6[6-(1,6),6-(8,8),7-(6,63)]
   112      -0.822096      -0.822096      -0.822096    6[1-(0),6-(1,6),6-(6,7)]
   113       2.850596       2.850596       2.850596    6[6-(6,7),8-(27),8-(63)]
   114       3.165376       3.165376       3.165376    6[6-(1,6),6-(8,8),7-(6,63)]
   115       4.363375       4.363375       4.363375    6[1-(0),6-(1,6),6-(6,7)]
   116      -1.189595      -1.189595      -1.189595    6[6-(6,7),8-(27),8-(63)]
   117      -2.366965      -2.366965      -2.366965    6[6-(1,6),6-(8,8),7-(6,63)]
   118      -3.541279      -3.541279      -3.541279    6[1-(0),6-(1,6),6-(6,7)]
   119         7.6403         7.6403         7.6403    6[1-(0),6-(1,6),6-(1,6)]
   120      12.190863      12.190863      12.190863    6[1-(0),6-(1,6),6-(1,6)]
   121       3.089737       3.089737       3.089737    6[1-(0),6-(1,6),6-(1,6)]
   122            0.0            0.0            0.0    6[1-(0),6-(1,6),6-(1,6)]
   123      -4.550563      -4.550563      -4.550563    6[1-(0),6-(1,6),6-(1,6)]
   124       4.550563       4.550563       4.550563    6[1-(0),6-(1,6),6-(1,6)]
   125            0.0            0.0            0.0    6[1-(0),6-(1,6),6-(1,6)]
   126      -4.550563      -4.550563      -4.550563    6[1-(0),6-(1,6),6-(1,6)]
   127       4.550563       4.550563       4.550563    6[1-(0),6-(1,6),6-(1,6)]
   128         7.6403         7.6403         7.6403    6[1-(0),6-(1,6),6-(1,6)]
   129      12.190863      12.190863      12.190863    6[1-(0),6-(1,6),6-(1,6)]
   130       3.089737       3.089737       3.089737    6[1-(0),6-(1,6),6-(1,6)]
   131         7.6403         7.6403         7.6403    7[6-(6,6),6-(6,6),63-(7,7,8,8,8,8,8,8)]
   132       9.818091       9.818091       9.818091    7[6-(6,6),6-(6,6),63-(7,7,8,8,8,8,8,8)]
   133       5.462509       5.462509       5.462509    7[6-(6,6),6-(6,6),63-(7,7,8,8,8,8,8,8)]
   134            0.0            0.0            0.0    7[6-(6,6),6-(6,6),63-(7,7,8,8,8,8,8,8)]
   135      -2.177791      -2.177791      -2.177791    7[6-(6,6),6-(6,6),63-(7,7,8,8,8,8,8,8)]
   136       2.177791       2.177791       2.177791    7[6-(6,6),6-(6,6),63-(7,7,8,8,8,8,8,8)]
   137            0.0            0.0            0.0    7[6-(6,6),6-(6,6),63-(7,7,8,8,8,8,8,8)]
   138      -2.177791      -2.177791      -2.177791    7[6-(6,6),6-(6,6),63-(7,7,8,8,8,8,8,8)]
   139       2.177791       2.177791       2.177791    7[6-(6,6),6-(6,6),63-(7,7,8,8,8,8,8,8)]
   140         7.6403         7.6403         7.6403    7[6-(6,6),6-(6,6),63-(7,7,8,8,8,8,8,8)]
   141       9.818091       9.818091       9.818091    7[6-(6,6),6-(6,6),63-(7,7,8,8,8,8,8,8)]
   142       5.462509       5.462509       5.462509    7[6-(6,6),6-(6,6),63-(7,7,8,8,8,8,8,8)]
   143       6.184059       6.184059       6.184059    8[6-(6,8),63-(7,7,7,8,8,8,8,8)]
   144       5.144214       5.144214       5.144214    8[6-(6,8),27-(8,8,8)]
   145       9.295189       9.295189       9.295189    8[6-(6,8),63-(7,7,7,8,8,8,8,8)]
   146       11.40926       11.40926       11.40926    8[6-(6,8),27-(8,8,8)]
   147       7.441652       7.441652       7.441652    8[6-(6,8),63-(7,7,7,8,8,8,8,8)]
   148       6.367426       6.367426       6.367426    8[6-(6,8),27-(8,8,8)]
   149       1.456241       1.456241       1.456241    8[6-(6,8),63-(7,7,7,8,8,8,8,8)]
   150       2.496086       2.496086       2.496086    8[6-(6,8),27-(8,8,8)]
   151      -1.654889      -1.654889      -1.654889    8[6-(6,8),63-(7,7,7,8,8,8,8,8)]
   152       -3.76896       -3.76896       -3.76896    8[6-(6,8),27-(8,8,8)]
   153       0.198648       0.198648       0.198648    8[6-(6,8),63-(7,7,7,8,8,8,8,8)]
   154       1.272874       1.272874       1.272874    8[6-(6,8),27-(8,8,8)]
   155      -1.456241      -1.456241      -1.456241    8[6-(6,8),63-(7,7,7,8,8,8,8,8)]
   156      -2.496086      -2.496086      -2.496086    8[6-(6,8),27-(8,8,8)]
   157       1.654889       1.654889       1.654889    8[6-(6,8),63-(7,7,7,8,8,8,8,8)]
   158        3.76896        3.76896        3.76896    8[6-(6,8),27-(8,8,8)]
   159      -0.198648      -0.198648      -0.198648    8[6-(6,8),63-(7,7,7,8,8,8,8,8)]
   160      -1.272874      -1.272874      -1.272874    8[6-(6,8),27-(8,8,8)]
   161       9.096541       9.096541       9.096541    8[6-(6,8),63-(7,7,7,8,8,8,8,8)]
   162      10.136386      10.136386      10.136386    8[6-(6,8),27-(8,8,8)]
   163       5.985411       5.985411       5.985411    8[6-(6,8),63-(7,7,7,8,8,8,8,8)]
   164        3.87134        3.87134        3.87134    8[6-(6,8),27-(8,8,8)]
   165       7.838948       7.838948       7.838948    8[6-(6,8),63-(7,7,7,8,8,8,8,8)]
   166       8.913174       8.913174       8.913174    8[6-(6,8),27-(8,8,8)]
   167       1.456241       1.456241       1.456241    8[6-(6,8),63-(7,7,7,8,8,8,8,8)]
   168       2.496086       2.496086       2.496086    8[6-(6,8),27-(8,8,8)]
   169      -1.654889      -1.654889      -1.654889    8[6-(6,8),63-(7,7,7,8,8,8,8,8)]
   170       -3.76896       -3.76896       -3.76896    8[6-(6,8),27-(8,8,8)]
   171       0.198648       0.198648       0.198648    8[6-(6,8),63-(7,7,7,8,8,8,8,8)]
   172       1.272874       1.272874       1.272874    8[6-(6,8),27-(8,8,8)]
   173       6.184059       6.184059       6.184059    8[6-(6,8),63-(7,7,7,8,8,8,8,8)]
   174       5.144214       5.144214       5.144214    8[6-(6,8),27-(8,8,8)]
   175       9.295189       9.295189       9.295189    8[6-(6,8),63-(7,7,7,8,8,8,8,8)]
   176       11.40926       11.40926       11.40926    8[6-(6,8),27-(8,8,8)]
   177       7.441652       7.441652       7.441652    8[6-(6,8),63-(7,7,7,8,8,8,8,8)]
   178       6.367426       6.367426       6.367426    8[6-(6,8),27-(8,8,8)]
   179       9.096541       9.096541       9.096541    8[6-(6,8),63-(7,7,7,8,8,8,8,8)]
   180      10.136386      10.136386      10.136386    8[6-(6,8),27-(8,8,8)]
   181       5.985411       5.985411       5.985411    8[6-(6,8),63-(7,7,7,8,8,8,8,8)]
   182        3.87134        3.87134        3.87134    8[6-(6,8),27-(8,8,8)]
   183       7.838948       7.838948       7.838948    8[6-(6,8),63-(7,7,7,8,8,8,8,8)]
   184       8.913174       8.913174       8.913174    8[6-(6,8),27-(8,8,8)]
   185      -1.456241      -1.456241      -1.456241    8[6-(6,8),63-(7,7,7,8,8,8,8,8)]
   186      -2.496086      -2.496086      -2.496086    8[6-(6,8),27-(8,8,8)]
   187       1.654889       1.654889       1.654889    8[6-(6,8),63-(7,7,7,8,8,8,8,8)]
   188        3.76896        3.76896        3.76896    8[6-(6,8),27-(8,8,8)]
   189      -0.198648      -0.198648      -0.198648    8[6-(6,8),63-(7,7,7,8,8,8,8,8)]
   190      -1.272874      -1.272874      -1.272874    8[6-(6,8),27-(8,8,8)]
