# Supplementary material for: A collection of forcefield precursors for metal–organic frameworks
Source: RSC Adv. 2019 Nov 13;9(63):36492–507. doi: 10.1039/c9ra07327b (PMC9075174; doi:10.1039/c9ra07327b)
Supplement: RA-009-C9RA07327B-s1096 [file RA-009-C9RA07327B-s1096.txt]

ILUGAY_clean

15.014400    0.000000    0.000000
-7.507200    13.002852    0.000000
0.000000    0.000000    15.616500

     1         7.5072         7.5072         7.5072    70[7-(6,6),7-(6,6),7-(6,6),8-(6),8-(6),8-(6),8-(6),8-(6),8-(6)]
     2           -0.0           -0.0           -0.0    70[7-(6,6),7-(6,6),7-(6,6),8-(6),8-(6),8-(6),8-(6),8-(6),8-(6)]
     3           -0.0           -0.0           -0.0    70[7-(6,6),7-(6,6),7-(6,6),8-(6),8-(6),8-(6),8-(6),8-(6),8-(6)]
     4         7.5072         7.5072         7.5072    70[7-(6,6),7-(6,6),7-(6,6),8-(6),8-(6),8-(6),8-(6),8-(6),8-(6)]
     5         7.5072         7.5072         7.5072    27[8-(6),8-(6),8-(6),8-(6)]
     6         3.7536         3.7536         3.7536    27[8-(6),8-(6),8-(6),8-(6)]
     7        -3.7536        -3.7536        -3.7536    27[8-(6),8-(6),8-(6),8-(6)]
     8         7.5072         7.5072         7.5072    27[8-(6),8-(6),8-(6),8-(6)]
     9        -3.7536        -3.7536        -3.7536    27[8-(6),8-(6),8-(6),8-(6)]
    10         3.7536         3.7536         3.7536    27[8-(6),8-(6),8-(6),8-(6)]
    11       11.11516       11.11516       11.11516    1[6-(6,6)]
    12       2.568964       2.568964       2.568964    1[6-(6,6)]
    13       8.837476       8.837476       8.837476    1[6-(6,6)]
    14       -3.60796       -3.60796       -3.60796    1[6-(6,6)]
    15       4.938236       4.938236       4.938236    1[6-(6,6)]
    16      -1.330276      -1.330276      -1.330276    1[6-(6,6)]
    17        3.60796        3.60796        3.60796    1[6-(6,6)]
    18      -4.938236      -4.938236      -4.938236    1[6-(6,6)]
    19       1.330276       1.330276       1.330276    1[6-(6,6)]
    20        3.89924        3.89924        3.89924    1[6-(6,6)]
    21      12.445436      12.445436      12.445436    1[6-(6,6)]
    22       6.176924       6.176924       6.176924    1[6-(6,6)]
    23       -3.60796       -3.60796       -3.60796    1[6-(6,6)]
    24       4.938236       4.938236       4.938236    1[6-(6,6)]
    25      -1.330276      -1.330276      -1.330276    1[6-(6,6)]
    26       11.11516       11.11516       11.11516    1[6-(6,6)]
    27       2.568964       2.568964       2.568964    1[6-(6,6)]
    28       8.837476       8.837476       8.837476    1[6-(6,6)]
    29        3.89924        3.89924        3.89924    1[6-(6,6)]
    30      12.445436      12.445436      12.445436    1[6-(6,6)]
    31       6.176924       6.176924       6.176924    1[6-(6,6)]
    32        3.60796        3.60796        3.60796    1[6-(6,6)]
    33      -4.938236      -4.938236      -4.938236    1[6-(6,6)]
    34       1.330276       1.330276       1.330276    1[6-(6,6)]
    35      12.798275      12.798275      12.798275    1[6-(6,6)]
    36       2.216125       2.216125       2.216125    1[6-(6,6)]
    37         7.5072         7.5072         7.5072    1[6-(6,6)]
    38      -5.291075      -5.291075      -5.291075    1[6-(6,6)]
    39       5.291075       5.291075       5.291075    1[6-(6,6)]
    40           -0.0           -0.0           -0.0    1[6-(6,6)]
    41      -5.291075      -5.291075      -5.291075    1[6-(6,6)]
    42       5.291075       5.291075       5.291075    1[6-(6,6)]
    43           -0.0           -0.0           -0.0    1[6-(6,6)]
    44      12.798275      12.798275      12.798275    1[6-(6,6)]
    45       2.216125       2.216125       2.216125    1[6-(6,6)]
    46         7.5072         7.5072         7.5072    1[6-(6,6)]
    47      10.990541      10.990541      10.990541    6[1-(0),6-(1,6),6-(6,7)]
    48       9.807406       9.807406       9.807406    6[6-(1,6),6-(8,8),7-(6,70)]
    49       8.635532       8.635532       8.635532    6[6-(6,7),8-(27),8-(70)]
    50       3.223592       3.223592       3.223592    6[1-(0),6-(1,6),6-(6,7)]
    51       4.423242       4.423242       4.423242    6[6-(1,6),6-(8,8),7-(6,70)]
    52       4.749055       4.749055       4.749055    6[6-(6,7),8-(27),8-(70)]
    53       8.307468       8.307468       8.307468    6[1-(0),6-(1,6),6-(6,7)]
    54       8.290952       8.290952       8.290952    6[6-(1,6),6-(8,8),7-(6,70)]
    55       9.137013       9.137013       9.137013    6[6-(6,7),8-(27),8-(70)]
    56      -3.483341      -3.483341      -3.483341    6[1-(0),6-(1,6),6-(6,7)]
    57      -2.300206      -2.300206      -2.300206    6[6-(1,6),6-(8,8),7-(6,70)]
    58      -1.128332      -1.128332      -1.128332    6[6-(6,7),8-(27),8-(70)]
    59       4.283608       4.283608       4.283608    6[1-(0),6-(1,6),6-(6,7)]
    60       3.083958       3.083958       3.083958    6[6-(1,6),6-(8,8),7-(6,70)]
    61       2.758145       2.758145       2.758145    6[6-(6,7),8-(27),8-(70)]
    62      -0.800268      -0.800268      -0.800268    6[1-(0),6-(1,6),6-(6,7)]
    63      -0.783752      -0.783752      -0.783752    6[6-(1,6),6-(8,8),7-(6,70)]
    64      -1.629813      -1.629813      -1.629813    6[6-(6,7),8-(27),8-(70)]
    65       3.483341       3.483341       3.483341    6[1-(0),6-(1,6),6-(6,7)]
    66       2.300206       2.300206       2.300206    6[6-(1,6),6-(8,8),7-(6,70)]
    67       1.128332       1.128332       1.128332    6[6-(6,7),8-(27),8-(70)]
    68      -4.283608      -4.283608      -4.283608    6[1-(0),6-(1,6),6-(6,7)]
    69      -3.083958      -3.083958      -3.083958    6[6-(1,6),6-(8,8),7-(6,70)]
    70      -2.758145      -2.758145      -2.758145    6[6-(6,7),8-(27),8-(70)]
    71       0.800268       0.800268       0.800268    6[1-(0),6-(1,6),6-(6,7)]
    72       0.783752       0.783752       0.783752    6[6-(1,6),6-(8,8),7-(6,70)]
    73       1.629813       1.629813       1.629813    6[6-(6,7),8-(27),8-(70)]
    74       4.023859       4.023859       4.023859    6[1-(0),6-(1,6),6-(6,7)]
    75       5.206994       5.206994       5.206994    6[6-(1,6),6-(8,8),7-(6,70)]
    76       6.378868       6.378868       6.378868    6[6-(6,7),8-(27),8-(70)]
    77      11.790808      11.790808      11.790808    6[1-(0),6-(1,6),6-(6,7)]
    78      10.591158      10.591158      10.591158    6[6-(1,6),6-(8,8),7-(6,70)]
    79      10.265345      10.265345      10.265345    6[6-(6,7),8-(27),8-(70)]
    80       6.706932       6.706932       6.706932    6[1-(0),6-(1,6),6-(6,7)]
    81       6.723448       6.723448       6.723448    6[6-(1,6),6-(8,8),7-(6,70)]
    82       5.877387       5.877387       5.877387    6[6-(6,7),8-(27),8-(70)]
    83      -3.483341      -3.483341      -3.483341    6[1-(0),6-(1,6),6-(6,7)]
    84      -2.300206      -2.300206      -2.300206    6[6-(1,6),6-(8,8),7-(6,70)]
    85      -1.128332      -1.128332      -1.128332    6[6-(6,7),8-(27),8-(70)]
    86       4.283608       4.283608       4.283608    6[1-(0),6-(1,6),6-(6,7)]
    87       3.083958       3.083958       3.083958    6[6-(1,6),6-(8,8),7-(6,70)]
    88       2.758145       2.758145       2.758145    6[6-(6,7),8-(27),8-(70)]
    89      -0.800268      -0.800268      -0.800268    6[1-(0),6-(1,6),6-(6,7)]
    90      -0.783752      -0.783752      -0.783752    6[6-(1,6),6-(8,8),7-(6,70)]
    91      -1.629813      -1.629813      -1.629813    6[6-(6,7),8-(27),8-(70)]
    92      10.990541      10.990541      10.990541    6[1-(0),6-(1,6),6-(6,7)]
    93       9.807406       9.807406       9.807406    6[6-(1,6),6-(8,8),7-(6,70)]
    94       8.635532       8.635532       8.635532    6[6-(6,7),8-(27),8-(70)]
    95       3.223592       3.223592       3.223592    6[1-(0),6-(1,6),6-(6,7)]
    96       4.423242       4.423242       4.423242    6[6-(1,6),6-(8,8),7-(6,70)]
    97       4.749055       4.749055       4.749055    6[6-(6,7),8-(27),8-(70)]
    98       8.307468       8.307468       8.307468    6[1-(0),6-(1,6),6-(6,7)]
    99       8.290952       8.290952       8.290952    6[6-(1,6),6-(8,8),7-(6,70)]
   100       9.137013       9.137013       9.137013    6[6-(6,7),8-(27),8-(70)]
   101       4.023859       4.023859       4.023859    6[1-(0),6-(1,6),6-(6,7)]
   102       5.206994       5.206994       5.206994    6[6-(1,6),6-(8,8),7-(6,70)]
   103       6.378868       6.378868       6.378868    6[6-(6,7),8-(27),8-(70)]
   104      11.790808      11.790808      11.790808    6[1-(0),6-(1,6),6-(6,7)]
   105      10.591158      10.591158      10.591158    6[6-(1,6),6-(8,8),7-(6,70)]
   106      10.265345      10.265345      10.265345    6[6-(6,7),8-(27),8-(70)]
   107       6.706932       6.706932       6.706932    6[1-(0),6-(1,6),6-(6,7)]
   108       6.723448       6.723448       6.723448    6[6-(1,6),6-(8,8),7-(6,70)]
   109       5.877387       5.877387       5.877387    6[6-(6,7),8-(27),8-(70)]
   110       3.483341       3.483341       3.483341    6[1-(0),6-(1,6),6-(6,7)]
   111       2.300206       2.300206       2.300206    6[6-(1,6),6-(8,8),7-(6,70)]
   112       1.128332       1.128332       1.128332    6[6-(6,7),8-(27),8-(70)]
   113      -4.283608      -4.283608      -4.283608    6[1-(0),6-(1,6),6-(6,7)]
   114      -3.083958      -3.083958      -3.083958    6[6-(1,6),6-(8,8),7-(6,70)]
   115      -2.758145      -2.758145      -2.758145    6[6-(6,7),8-(27),8-(70)]
   116       0.800268       0.800268       0.800268    6[1-(0),6-(1,6),6-(6,7)]
   117       0.783752       0.783752       0.783752    6[6-(1,6),6-(8,8),7-(6,70)]
   118       1.629813       1.629813       1.629813    6[6-(6,7),8-(27),8-(70)]
   119      11.992001      11.992001      11.992001    6[1-(0),6-(1,6),6-(1,6)]
   120       3.022399       3.022399       3.022399    6[1-(0),6-(1,6),6-(1,6)]
   121         7.5072         7.5072         7.5072    6[1-(0),6-(1,6),6-(1,6)]
   122      -4.484801      -4.484801      -4.484801    6[1-(0),6-(1,6),6-(1,6)]
   123       4.484801       4.484801       4.484801    6[1-(0),6-(1,6),6-(1,6)]
   124           -0.0           -0.0           -0.0    6[1-(0),6-(1,6),6-(1,6)]
   125      -4.484801      -4.484801      -4.484801    6[1-(0),6-(1,6),6-(1,6)]
   126       4.484801       4.484801       4.484801    6[1-(0),6-(1,6),6-(1,6)]
   127           -0.0           -0.0           -0.0    6[1-(0),6-(1,6),6-(1,6)]
   128      11.992001      11.992001      11.992001    6[1-(0),6-(1,6),6-(1,6)]
   129       3.022399       3.022399       3.022399    6[1-(0),6-(1,6),6-(1,6)]
   130         7.5072         7.5072         7.5072    6[1-(0),6-(1,6),6-(1,6)]
   131       9.609216       9.609216       9.609216    7[6-(6,6),6-(6,6),70-(7,7,8,8,8,8,8,8)]
   132       5.405184       5.405184       5.405184    7[6-(6,6),6-(6,6),70-(7,7,8,8,8,8,8,8)]
   133         7.5072         7.5072         7.5072    7[6-(6,6),6-(6,6),70-(7,7,8,8,8,8,8,8)]
   134      -2.102016      -2.102016      -2.102016    7[6-(6,6),6-(6,6),70-(7,7,8,8,8,8,8,8)]
   135       2.102016       2.102016       2.102016    7[6-(6,6),6-(6,6),70-(7,7,8,8,8,8,8,8)]
   136            0.0            0.0            0.0    7[6-(6,6),6-(6,6),70-(7,7,8,8,8,8,8,8)]
   137      -2.102016      -2.102016      -2.102016    7[6-(6,6),6-(6,6),70-(7,7,8,8,8,8,8,8)]
   138       2.102016       2.102016       2.102016    7[6-(6,6),6-(6,6),70-(7,7,8,8,8,8,8,8)]
   139            0.0            0.0            0.0    7[6-(6,6),6-(6,6),70-(7,7,8,8,8,8,8,8)]
   140       9.609216       9.609216       9.609216    7[6-(6,6),6-(6,6),70-(7,7,8,8,8,8,8,8)]
   141       5.405184       5.405184       5.405184    7[6-(6,6),6-(6,6),70-(7,7,8,8,8,8,8,8)]
   142         7.5072         7.5072         7.5072    7[6-(6,6),6-(6,6),70-(7,7,8,8,8,8,8,8)]
   143       7.648335       7.648335       7.648335    8[6-(6,8),70-(7,7,7,8,8,8,8,8)]
   144       8.734627       8.734627       8.734627    8[6-(6,8),27-(8,8,8)]
   145       5.930688       5.930688       5.930688    8[6-(6,8),70-(7,7,7,8,8,8,8,8)]
   146       3.843686       3.843686       3.843686    8[6-(6,8),27-(8,8,8)]
   147       8.942577       8.942577       8.942577    8[6-(6,8),70-(7,7,7,8,8,8,8,8)]
   148       9.943286       9.943286       9.943286    8[6-(6,8),27-(8,8,8)]
   149      -0.141135      -0.141135      -0.141135    8[6-(6,8),70-(7,7,7,8,8,8,8,8)]
   150      -1.227427      -1.227427      -1.227427    8[6-(6,8),27-(8,8,8)]
   151       1.576512       1.576512       1.576512    8[6-(6,8),70-(7,7,7,8,8,8,8,8)]
   152       3.663514       3.663514       3.663514    8[6-(6,8),27-(8,8,8)]
   153      -1.435377      -1.435377      -1.435377    8[6-(6,8),70-(7,7,7,8,8,8,8,8)]
   154      -2.436086      -2.436086      -2.436086    8[6-(6,8),27-(8,8,8)]
   155       0.141135       0.141135       0.141135    8[6-(6,8),70-(7,7,7,8,8,8,8,8)]
   156       1.227427       1.227427       1.227427    8[6-(6,8),27-(8,8,8)]
   157      -1.576512      -1.576512      -1.576512    8[6-(6,8),70-(7,7,7,8,8,8,8,8)]
   158      -3.663514      -3.663514      -3.663514    8[6-(6,8),27-(8,8,8)]
   159       1.435377       1.435377       1.435377    8[6-(6,8),70-(7,7,7,8,8,8,8,8)]
   160       2.436086       2.436086       2.436086    8[6-(6,8),27-(8,8,8)]
   161       7.366065       7.366065       7.366065    8[6-(6,8),70-(7,7,7,8,8,8,8,8)]
   162       6.279773       6.279773       6.279773    8[6-(6,8),27-(8,8,8)]
   163       9.083712       9.083712       9.083712    8[6-(6,8),70-(7,7,7,8,8,8,8,8)]
   164      11.170714      11.170714      11.170714    8[6-(6,8),27-(8,8,8)]
   165       6.071823       6.071823       6.071823    8[6-(6,8),70-(7,7,7,8,8,8,8,8)]
   166       5.071114       5.071114       5.071114    8[6-(6,8),27-(8,8,8)]
   167      -0.141135      -0.141135      -0.141135    8[6-(6,8),70-(7,7,7,8,8,8,8,8)]
   168      -1.227427      -1.227427      -1.227427    8[6-(6,8),27-(8,8,8)]
   169       1.576512       1.576512       1.576512    8[6-(6,8),70-(7,7,7,8,8,8,8,8)]
   170       3.663514       3.663514       3.663514    8[6-(6,8),27-(8,8,8)]
   171      -1.435377      -1.435377      -1.435377    8[6-(6,8),70-(7,7,7,8,8,8,8,8)]
   172      -2.436086      -2.436086      -2.436086    8[6-(6,8),27-(8,8,8)]
   173       7.648335       7.648335       7.648335    8[6-(6,8),70-(7,7,7,8,8,8,8,8)]
   174       8.734627       8.734627       8.734627    8[6-(6,8),27-(8,8,8)]
   175       5.930688       5.930688       5.930688    8[6-(6,8),70-(7,7,7,8,8,8,8,8)]
   176       3.843686       3.843686       3.843686    8[6-(6,8),27-(8,8,8)]
   177       8.942577       8.942577       8.942577    8[6-(6,8),70-(7,7,7,8,8,8,8,8)]
   178       9.943286       9.943286       9.943286    8[6-(6,8),27-(8,8,8)]
   179       7.366065       7.366065       7.366065    8[6-(6,8),70-(7,7,7,8,8,8,8,8)]
   180       6.279773       6.279773       6.279773    8[6-(6,8),27-(8,8,8)]
   181       9.083712       9.083712       9.083712    8[6-(6,8),70-(7,7,7,8,8,8,8,8)]
   182      11.170714      11.170714      11.170714    8[6-(6,8),27-(8,8,8)]
   183       6.071823       6.071823       6.071823    8[6-(6,8),70-(7,7,7,8,8,8,8,8)]
   184       5.071114       5.071114       5.071114    8[6-(6,8),27-(8,8,8)]
   185       0.141135       0.141135       0.141135    8[6-(6,8),70-(7,7,7,8,8,8,8,8)]
   186       1.227427       1.227427       1.227427    8[6-(6,8),27-(8,8,8)]
   187      -1.576512      -1.576512      -1.576512    8[6-(6,8),70-(7,7,7,8,8,8,8,8)]
   188      -3.663514      -3.663514      -3.663514    8[6-(6,8),27-(8,8,8)]
   189       1.435377       1.435377       1.435377    8[6-(6,8),70-(7,7,7,8,8,8,8,8)]
   190       2.436086       2.436086       2.436086    8[6-(6,8),27-(8,8,8)]
