# Supplementary material for: A collection of forcefield precursors for metal–organic frameworks
Source: RSC Adv. 2019 Nov 13;9(63):36492–507. doi: 10.1039/c9ra07327b (PMC9075174; doi:10.1039/c9ra07327b)
Supplement: RA-009-C9RA07327B-s1097 [file RA-009-C9RA07327B-s1097.txt]

ILUGOM_clean

15.165000    0.000000    0.000000
-7.582500    13.133275    0.000000
0.000000    0.000000    15.713000

     1         7.5825         7.5825         7.5825    68[7-(6,6),7-(6,6),7-(6,6),8-(6),8-(6),8-(6),8-(6),8-(6),8-(6)]
     2            0.0            0.0            0.0    68[7-(6,6),7-(6,6),7-(6,6),8-(6),8-(6),8-(6),8-(6),8-(6),8-(6)]
     3            0.0            0.0            0.0    68[7-(6,6),7-(6,6),7-(6,6),8-(6),8-(6),8-(6),8-(6),8-(6),8-(6)]
     4         7.5825         7.5825         7.5825    68[7-(6,6),7-(6,6),7-(6,6),8-(6),8-(6),8-(6),8-(6),8-(6),8-(6)]
     5         7.5825         7.5825         7.5825    26[8-(6),8-(6),8-(6),8-(6)]
     6        3.79125        3.79125        3.79125    26[8-(6),8-(6),8-(6),8-(6)]
     7       -3.79125       -3.79125       -3.79125    26[8-(6),8-(6),8-(6),8-(6)]
     8         7.5825         7.5825         7.5825    26[8-(6),8-(6),8-(6),8-(6)]
     9       -3.79125       -3.79125       -3.79125    26[8-(6),8-(6),8-(6),8-(6)]
    10        3.79125        3.79125        3.79125    26[8-(6),8-(6),8-(6),8-(6)]
    11       3.946691       3.946691       3.946691    1[6-(6,6)]
    12       6.251771       6.251771       6.251771    1[6-(6,6)]
    13      12.549038      12.549038      12.549038    1[6-(6,6)]
    14       3.635809       3.635809       3.635809    1[6-(6,6)]
    15       1.330729       1.330729       1.330729    1[6-(6,6)]
    16      -4.966538      -4.966538      -4.966538    1[6-(6,6)]
    17      -3.635809      -3.635809      -3.635809    1[6-(6,6)]
    18      -1.330729      -1.330729      -1.330729    1[6-(6,6)]
    19       4.966538       4.966538       4.966538    1[6-(6,6)]
    20      11.218309      11.218309      11.218309    1[6-(6,6)]
    21       8.913229       8.913229       8.913229    1[6-(6,6)]
    22       2.615962       2.615962       2.615962    1[6-(6,6)]
    23       3.635809       3.635809       3.635809    1[6-(6,6)]
    24       1.330729       1.330729       1.330729    1[6-(6,6)]
    25      -4.966538      -4.966538      -4.966538    1[6-(6,6)]
    26       3.946691       3.946691       3.946691    1[6-(6,6)]
    27       6.251771       6.251771       6.251771    1[6-(6,6)]
    28      12.549038      12.549038      12.549038    1[6-(6,6)]
    29      11.218309      11.218309      11.218309    1[6-(6,6)]
    30       8.913229       8.913229       8.913229    1[6-(6,6)]
    31       2.615962       2.615962       2.615962    1[6-(6,6)]
    32      -3.635809      -3.635809      -3.635809    1[6-(6,6)]
    33      -1.330729      -1.330729      -1.330729    1[6-(6,6)]
    34       4.966538       4.966538       4.966538    1[6-(6,6)]
    35       2.273613       2.273613       2.273613    1[6-(6,6)]
    36         7.5825         7.5825         7.5825    1[6-(6,6)]
    37      12.891387      12.891387      12.891387    1[6-(6,6)]
    38       5.308887       5.308887       5.308887    1[6-(6,6)]
    39            0.0            0.0            0.0    1[6-(6,6)]
    40      -5.308887      -5.308887      -5.308887    1[6-(6,6)]
    41       5.308887       5.308887       5.308887    1[6-(6,6)]
    42            0.0            0.0            0.0    1[6-(6,6)]
    43      -5.308887      -5.308887      -5.308887    1[6-(6,6)]
    44       2.273613       2.273613       2.273613    1[6-(6,6)]
    45         7.5825         7.5825         7.5825    1[6-(6,6)]
    46      12.891387      12.891387      12.891387    1[6-(6,6)]
    47       4.071044       4.071044       4.071044    6[1-(0),6-(1,6),6-(6,7)]
    48       5.248607       5.248607       5.248607    6[6-(1,6),6-(8,8),7-(6,68)]
    49       6.420861       6.420861       6.420861    6[6-(6,7),8-(26),8-(68)]
    50       6.785579       6.785579       6.785579    6[1-(0),6-(1,6),6-(6,7)]
    51       6.805294       6.805294       6.805294    6[6-(1,6),6-(8,8),7-(6,68)]
    52       5.964394       5.964394       5.964394    6[6-(6,7),8-(26),8-(68)]
    53      11.890876      11.890876      11.890876    6[1-(0),6-(1,6),6-(6,7)]
    54        10.6936        10.6936        10.6936    6[6-(1,6),6-(8,8),7-(6,68)]
    55      10.362245      10.362245      10.362245    6[6-(6,7),8-(26),8-(68)]
    56       3.511456       3.511456       3.511456    6[1-(0),6-(1,6),6-(6,7)]
    57       2.333893       2.333893       2.333893    6[6-(1,6),6-(8,8),7-(6,68)]
    58       1.161639       1.161639       1.161639    6[6-(6,7),8-(26),8-(68)]
    59       0.796921       0.796921       0.796921    6[1-(0),6-(1,6),6-(6,7)]
    60       0.777206       0.777206       0.777206    6[6-(1,6),6-(8,8),7-(6,68)]
    61       1.618105       1.618105       1.618105    6[6-(6,7),8-(26),8-(68)]
    62      -4.308376      -4.308376      -4.308376    6[1-(0),6-(1,6),6-(6,7)]
    63        -3.1111        -3.1111        -3.1111    6[6-(1,6),6-(8,8),7-(6,68)]
    64      -2.779744      -2.779744      -2.779744    6[6-(6,7),8-(26),8-(68)]
    65      -3.511456      -3.511456      -3.511456    6[1-(0),6-(1,6),6-(6,7)]
    66      -2.333894      -2.333894      -2.333894    6[6-(1,6),6-(8,8),7-(6,68)]
    67      -1.161639      -1.161639      -1.161639    6[6-(6,7),8-(26),8-(68)]
    68      -0.796921      -0.796921      -0.796921    6[1-(0),6-(1,6),6-(6,7)]
    69      -0.777206      -0.777206      -0.777206    6[6-(1,6),6-(8,8),7-(6,68)]
    70      -1.618106      -1.618106      -1.618106    6[6-(6,7),8-(26),8-(68)]
    71       4.308376       4.308376       4.308376    6[1-(0),6-(1,6),6-(6,7)]
    72         3.1111         3.1111         3.1111    6[6-(1,6),6-(8,8),7-(6,68)]
    73       2.779745       2.779745       2.779745    6[6-(6,7),8-(26),8-(68)]
    74      11.093956      11.093956      11.093956    6[1-(0),6-(1,6),6-(6,7)]
    75       9.916393       9.916393       9.916393    6[6-(1,6),6-(8,8),7-(6,68)]
    76       8.744139       8.744139       8.744139    6[6-(6,7),8-(26),8-(68)]
    77       8.379421       8.379421       8.379421    6[1-(0),6-(1,6),6-(6,7)]
    78       8.359706       8.359706       8.359706    6[6-(1,6),6-(8,8),7-(6,68)]
    79       9.200605       9.200605       9.200605    6[6-(6,7),8-(26),8-(68)]
    80       3.274124       3.274124       3.274124    6[1-(0),6-(1,6),6-(6,7)]
    81         4.4714         4.4714         4.4714    6[6-(1,6),6-(8,8),7-(6,68)]
    82       4.802756       4.802756       4.802756    6[6-(6,7),8-(26),8-(68)]
    83       3.511456       3.511456       3.511456    6[1-(0),6-(1,6),6-(6,7)]
    84       2.333893       2.333893       2.333893    6[6-(1,6),6-(8,8),7-(6,68)]
    85       1.161639       1.161639       1.161639    6[6-(6,7),8-(26),8-(68)]
    86       0.796921       0.796921       0.796921    6[1-(0),6-(1,6),6-(6,7)]
    87       0.777206       0.777206       0.777206    6[6-(1,6),6-(8,8),7-(6,68)]
    88       1.618105       1.618105       1.618105    6[6-(6,7),8-(26),8-(68)]
    89      -4.308376      -4.308376      -4.308376    6[1-(0),6-(1,6),6-(6,7)]
    90        -3.1111        -3.1111        -3.1111    6[6-(1,6),6-(8,8),7-(6,68)]
    91      -2.779744      -2.779744      -2.779744    6[6-(6,7),8-(26),8-(68)]
    92       4.071044       4.071044       4.071044    6[1-(0),6-(1,6),6-(6,7)]
    93       5.248607       5.248607       5.248607    6[6-(1,6),6-(8,8),7-(6,68)]
    94       6.420861       6.420861       6.420861    6[6-(6,7),8-(26),8-(68)]
    95       6.785579       6.785579       6.785579    6[1-(0),6-(1,6),6-(6,7)]
    96       6.805294       6.805294       6.805294    6[6-(1,6),6-(8,8),7-(6,68)]
    97       5.964394       5.964394       5.964394    6[6-(6,7),8-(26),8-(68)]
    98      11.890876      11.890876      11.890876    6[1-(0),6-(1,6),6-(6,7)]
    99        10.6936        10.6936        10.6936    6[6-(1,6),6-(8,8),7-(6,68)]
   100      10.362245      10.362245      10.362245    6[6-(6,7),8-(26),8-(68)]
   101      11.093956      11.093956      11.093956    6[1-(0),6-(1,6),6-(6,7)]
   102       9.916393       9.916393       9.916393    6[6-(1,6),6-(8,8),7-(6,68)]
   103       8.744139       8.744139       8.744139    6[6-(6,7),8-(26),8-(68)]
   104       8.379421       8.379421       8.379421    6[1-(0),6-(1,6),6-(6,7)]
   105       8.359706       8.359706       8.359706    6[6-(1,6),6-(8,8),7-(6,68)]
   106       9.200605       9.200605       9.200605    6[6-(6,7),8-(26),8-(68)]
   107       3.274124       3.274124       3.274124    6[1-(0),6-(1,6),6-(6,7)]
   108         4.4714         4.4714         4.4714    6[6-(1,6),6-(8,8),7-(6,68)]
   109       4.802756       4.802756       4.802756    6[6-(6,7),8-(26),8-(68)]
   110      -3.511456      -3.511456      -3.511456    6[1-(0),6-(1,6),6-(6,7)]
   111      -2.333894      -2.333894      -2.333894    6[6-(1,6),6-(8,8),7-(6,68)]
   112      -1.161639      -1.161639      -1.161639    6[6-(6,7),8-(26),8-(68)]
   113      -0.796921      -0.796921      -0.796921    6[1-(0),6-(1,6),6-(6,7)]
   114      -0.777206      -0.777206      -0.777206    6[6-(1,6),6-(8,8),7-(6,68)]
   115      -1.618106      -1.618106      -1.618106    6[6-(6,7),8-(26),8-(68)]
   116       4.308376       4.308376       4.308376    6[1-(0),6-(1,6),6-(6,7)]
   117         3.1111         3.1111         3.1111    6[6-(1,6),6-(8,8),7-(6,68)]
   118       2.779745       2.779745       2.779745    6[6-(6,7),8-(26),8-(68)]
   119       3.078874       3.078874       3.078874    6[1-(0),6-(1,6),6-(1,6)]
   120         7.5825         7.5825         7.5825    6[1-(0),6-(1,6),6-(1,6)]
   121      12.086126      12.086126      12.086126    6[1-(0),6-(1,6),6-(1,6)]
   122       4.503626       4.503626       4.503626    6[1-(0),6-(1,6),6-(1,6)]
   123            0.0            0.0            0.0    6[1-(0),6-(1,6),6-(1,6)]
   124      -4.503626      -4.503626      -4.503626    6[1-(0),6-(1,6),6-(1,6)]
   125       4.503626       4.503626       4.503626    6[1-(0),6-(1,6),6-(1,6)]
   126            0.0            0.0            0.0    6[1-(0),6-(1,6),6-(1,6)]
   127      -4.503626      -4.503626      -4.503626    6[1-(0),6-(1,6),6-(1,6)]
   128       3.078874       3.078874       3.078874    6[1-(0),6-(1,6),6-(1,6)]
   129         7.5825         7.5825         7.5825    6[1-(0),6-(1,6),6-(1,6)]
   130      12.086126      12.086126      12.086126    6[1-(0),6-(1,6),6-(1,6)]
   131       5.449164       5.449164       5.449164    7[6-(6,6),6-(6,6),68-(7,7,8,8,8,8,8,8)]
   132         7.5825         7.5825         7.5825    7[6-(6,6),6-(6,6),68-(7,7,8,8,8,8,8,8)]
   133       9.715836       9.715836       9.715836    7[6-(6,6),6-(6,6),68-(7,7,8,8,8,8,8,8)]
   134       2.133336       2.133336       2.133336    7[6-(6,6),6-(6,6),68-(7,7,8,8,8,8,8,8)]
   135            0.0            0.0            0.0    7[6-(6,6),6-(6,6),68-(7,7,8,8,8,8,8,8)]
   136      -2.133336      -2.133336      -2.133336    7[6-(6,6),6-(6,6),68-(7,7,8,8,8,8,8,8)]
   137       2.133336       2.133336       2.133336    7[6-(6,6),6-(6,6),68-(7,7,8,8,8,8,8,8)]
   138            0.0            0.0            0.0    7[6-(6,6),6-(6,6),68-(7,7,8,8,8,8,8,8)]
   139      -2.133336      -2.133336      -2.133336    7[6-(6,6),6-(6,6),68-(7,7,8,8,8,8,8,8)]
   140       5.449164       5.449164       5.449164    7[6-(6,6),6-(6,6),68-(7,7,8,8,8,8,8,8)]
   141         7.5825         7.5825         7.5825    7[6-(6,6),6-(6,6),68-(7,7,8,8,8,8,8,8)]
   142       9.715836       9.715836       9.715836    7[6-(6,6),6-(6,6),68-(7,7,8,8,8,8,8,8)]
   143       7.422509       7.422509       7.422509    8[6-(6,8),68-(7,7,7,8,8,8,8,8)]
   144       6.320014       6.320014       6.320014    8[6-(6,8),26-(8,8,8)]
   145       6.142583       6.142583       6.142583    8[6-(6,8),68-(7,7,7,8,8,8,8,8)]
   146        5.16065        5.16065        5.16065    8[6-(6,8),26-(8,8,8)]
   147       9.182408       9.182408       9.182408    8[6-(6,8),68-(7,7,7,8,8,8,8,8)]
   148      11.266837      11.266837      11.266837    8[6-(6,8),26-(8,8,8)]
   149       0.159991       0.159991       0.159991    8[6-(6,8),68-(7,7,7,8,8,8,8,8)]
   150       1.262486       1.262486       1.262486    8[6-(6,8),26-(8,8,8)]
   151       1.439917       1.439917       1.439917    8[6-(6,8),68-(7,7,7,8,8,8,8,8)]
   152       2.421851       2.421851       2.421851    8[6-(6,8),26-(8,8,8)]
   153      -1.599908      -1.599908      -1.599908    8[6-(6,8),68-(7,7,7,8,8,8,8,8)]
   154      -3.684337      -3.684337      -3.684337    8[6-(6,8),26-(8,8,8)]
   155      -0.159991      -0.159991      -0.159991    8[6-(6,8),68-(7,7,7,8,8,8,8,8)]
   156      -1.262486      -1.262486      -1.262486    8[6-(6,8),26-(8,8,8)]
   157      -1.439917      -1.439917      -1.439917    8[6-(6,8),68-(7,7,7,8,8,8,8,8)]
   158      -2.421851      -2.421851      -2.421851    8[6-(6,8),26-(8,8,8)]
   159       1.599907       1.599907       1.599907    8[6-(6,8),68-(7,7,7,8,8,8,8,8)]
   160       3.684337       3.684337       3.684337    8[6-(6,8),26-(8,8,8)]
   161       7.742491       7.742491       7.742491    8[6-(6,8),68-(7,7,7,8,8,8,8,8)]
   162       8.844986       8.844986       8.844986    8[6-(6,8),26-(8,8,8)]
   163       9.022417       9.022417       9.022417    8[6-(6,8),68-(7,7,7,8,8,8,8,8)]
   164      10.004351      10.004351      10.004351    8[6-(6,8),26-(8,8,8)]
   165       5.982593       5.982593       5.982593    8[6-(6,8),68-(7,7,7,8,8,8,8,8)]
   166       3.898163       3.898163       3.898163    8[6-(6,8),26-(8,8,8)]
   167       0.159991       0.159991       0.159991    8[6-(6,8),68-(7,7,7,8,8,8,8,8)]
   168       1.262486       1.262486       1.262486    8[6-(6,8),26-(8,8,8)]
   169       1.439917       1.439917       1.439917    8[6-(6,8),68-(7,7,7,8,8,8,8,8)]
   170       2.421851       2.421851       2.421851    8[6-(6,8),26-(8,8,8)]
   171      -1.599908      -1.599908      -1.599908    8[6-(6,8),68-(7,7,7,8,8,8,8,8)]
   172      -3.684337      -3.684337      -3.684337    8[6-(6,8),26-(8,8,8)]
   173       7.422509       7.422509       7.422509    8[6-(6,8),68-(7,7,7,8,8,8,8,8)]
   174       6.320014       6.320014       6.320014    8[6-(6,8),26-(8,8,8)]
   175       6.142583       6.142583       6.142583    8[6-(6,8),68-(7,7,7,8,8,8,8,8)]
   176        5.16065        5.16065        5.16065    8[6-(6,8),26-(8,8,8)]
   177       9.182408       9.182408       9.182408    8[6-(6,8),68-(7,7,7,8,8,8,8,8)]
   178      11.266837      11.266837      11.266837    8[6-(6,8),26-(8,8,8)]
   179       7.742491       7.742491       7.742491    8[6-(6,8),68-(7,7,7,8,8,8,8,8)]
   180       8.844986       8.844986       8.844986    8[6-(6,8),26-(8,8,8)]
   181       9.022417       9.022417       9.022417    8[6-(6,8),68-(7,7,7,8,8,8,8,8)]
   182      10.004351      10.004351      10.004351    8[6-(6,8),26-(8,8,8)]
   183       5.982593       5.982593       5.982593    8[6-(6,8),68-(7,7,7,8,8,8,8,8)]
   184       3.898163       3.898163       3.898163    8[6-(6,8),26-(8,8,8)]
   185      -0.159991      -0.159991      -0.159991    8[6-(6,8),68-(7,7,7,8,8,8,8,8)]
   186      -1.262486      -1.262486      -1.262486    8[6-(6,8),26-(8,8,8)]
   187      -1.439917      -1.439917      -1.439917    8[6-(6,8),68-(7,7,7,8,8,8,8,8)]
   188      -2.421851      -2.421851      -2.421851    8[6-(6,8),26-(8,8,8)]
   189       1.599907       1.599907       1.599907    8[6-(6,8),68-(7,7,7,8,8,8,8,8)]
   190       3.684337       3.684337       3.684337    8[6-(6,8),26-(8,8,8)]
