# Supplementary material for: A collection of forcefield precursors for metal–organic frameworks
Source: RSC Adv. 2019 Nov 13;9(63):36492–507. doi: 10.1039/c9ra07327b (PMC9075174; doi:10.1039/c9ra07327b)
Supplement: RA-009-C9RA07327B-s1098 [file RA-009-C9RA07327B-s1098.txt]

ILUHIH_clean

15.187000    0.000000    0.000000
-7.593500    13.152328    0.000000
0.000000    0.000000    15.616000

     1         7.5935         7.5935         7.5935    67[7-(6,6),7-(6,6),7-(6,6),8-(6),8-(6),8-(6),8-(6),8-(6),8-(6)]
     2           -0.0           -0.0           -0.0    67[7-(6,6),7-(6,6),7-(6,6),8-(6),8-(6),8-(6),8-(6),8-(6),8-(6)]
     3           -0.0           -0.0           -0.0    67[7-(6,6),7-(6,6),7-(6,6),8-(6),8-(6),8-(6),8-(6),8-(6),8-(6)]
     4         7.5935         7.5935         7.5935    67[7-(6,6),7-(6,6),7-(6,6),8-(6),8-(6),8-(6),8-(6),8-(6),8-(6)]
     5        3.79675        3.79675        3.79675    26[8-(6),8-(6),8-(6),8-(6)]
     6       -3.79675       -3.79675       -3.79675    26[8-(6),8-(6),8-(6),8-(6)]
     7         7.5935         7.5935         7.5935    26[8-(6),8-(6),8-(6),8-(6)]
     8       -3.79675       -3.79675       -3.79675    26[8-(6),8-(6),8-(6),8-(6)]
     9        3.79675        3.79675        3.79675    26[8-(6),8-(6),8-(6),8-(6)]
    10         7.5935         7.5935         7.5935    26[8-(6),8-(6),8-(6),8-(6)]
    11       2.618998       2.618998       2.618998    1[6-(6,6)]
    12       8.945902       8.945902       8.945902    1[6-(6,6)]
    13        11.2156        11.2156        11.2156    1[6-(6,6)]
    14       4.974502       4.974502       4.974502    1[6-(6,6)]
    15      -1.352402      -1.352402      -1.352402    1[6-(6,6)]
    16        -3.6221        -3.6221        -3.6221    1[6-(6,6)]
    17      -4.974502      -4.974502      -4.974502    1[6-(6,6)]
    18       1.352402       1.352402       1.352402    1[6-(6,6)]
    19         3.6221         3.6221         3.6221    1[6-(6,6)]
    20      12.568002      12.568002      12.568002    1[6-(6,6)]
    21       6.241098       6.241098       6.241098    1[6-(6,6)]
    22         3.9714         3.9714         3.9714    1[6-(6,6)]
    23       4.974502       4.974502       4.974502    1[6-(6,6)]
    24      -1.352402      -1.352402      -1.352402    1[6-(6,6)]
    25        -3.6221        -3.6221        -3.6221    1[6-(6,6)]
    26       2.618998       2.618998       2.618998    1[6-(6,6)]
    27       8.945902       8.945902       8.945902    1[6-(6,6)]
    28        11.2156        11.2156        11.2156    1[6-(6,6)]
    29      12.568002      12.568002      12.568002    1[6-(6,6)]
    30       6.241098       6.241098       6.241098    1[6-(6,6)]
    31         3.9714         3.9714         3.9714    1[6-(6,6)]
    32      -4.974502      -4.974502      -4.974502    1[6-(6,6)]
    33       1.352402       1.352402       1.352402    1[6-(6,6)]
    34         3.6221         3.6221         3.6221    1[6-(6,6)]
    35       2.268938       2.268938       2.268938    1[6-(6,6)]
    36         7.5935         7.5935         7.5935    1[6-(6,6)]
    37      12.918062      12.918062      12.918062    1[6-(6,6)]
    38       5.324562       5.324562       5.324562    1[6-(6,6)]
    39            0.0            0.0            0.0    1[6-(6,6)]
    40      -5.324562      -5.324562      -5.324562    1[6-(6,6)]
    41       5.324562       5.324562       5.324562    1[6-(6,6)]
    42            0.0            0.0            0.0    1[6-(6,6)]
    43      -5.324562      -5.324562      -5.324562    1[6-(6,6)]
    44       2.268938       2.268938       2.268938    1[6-(6,6)]
    45         7.5935         7.5935         7.5935    1[6-(6,6)]
    46      12.918062      12.918062      12.918062    1[6-(6,6)]
    47       4.808964       4.808964       4.808964    6[6-(6,7),8-(26),8-(67)]
    48        4.47409        4.47409        4.47409    6[6-(1,6),6-(8,8),7-(6,67)]
    49       3.281911       3.281911       3.281911    6[1-(0),6-(1,6),6-(6,7)]
    50       9.222306       9.222306       9.222306    6[6-(6,7),8-(26),8-(67)]
    51       8.388539       8.388539       8.388539    6[6-(1,6),6-(8,8),7-(6,67)]
    52       8.401448       8.401448       8.401448    6[1-(0),6-(1,6),6-(6,7)]
    53       8.749231       8.749231       8.749231    6[6-(6,7),8-(26),8-(67)]
    54        9.91787        9.91787        9.91787    6[6-(1,6),6-(8,8),7-(6,67)]
    55      11.097141      11.097141      11.097141    6[1-(0),6-(1,6),6-(6,7)]
    56       2.784536       2.784536       2.784536    6[6-(6,7),8-(26),8-(67)]
    57        3.11941        3.11941        3.11941    6[6-(1,6),6-(8,8),7-(6,67)]
    58       4.311589       4.311589       4.311589    6[1-(0),6-(1,6),6-(6,7)]
    59      -1.628806      -1.628806      -1.628806    6[6-(6,7),8-(26),8-(67)]
    60      -0.795039      -0.795039      -0.795039    6[6-(1,6),6-(8,8),7-(6,67)]
    61      -0.807948      -0.807948      -0.807948    6[1-(0),6-(1,6),6-(6,7)]
    62      -1.155731      -1.155731      -1.155731    6[6-(6,7),8-(26),8-(67)]
    63       -2.32437       -2.32437       -2.32437    6[6-(1,6),6-(8,8),7-(6,67)]
    64      -3.503641      -3.503641      -3.503641    6[1-(0),6-(1,6),6-(6,7)]
    65      -2.784536      -2.784536      -2.784536    6[6-(6,7),8-(26),8-(67)]
    66       -3.11941       -3.11941       -3.11941    6[6-(1,6),6-(8,8),7-(6,67)]
    67      -4.311589      -4.311589      -4.311589    6[1-(0),6-(1,6),6-(6,7)]
    68       1.628806       1.628806       1.628806    6[6-(6,7),8-(26),8-(67)]
    69       0.795039       0.795039       0.795039    6[6-(1,6),6-(8,8),7-(6,67)]
    70       0.807948       0.807948       0.807948    6[1-(0),6-(1,6),6-(6,7)]
    71       1.155731       1.155731       1.155731    6[6-(6,7),8-(26),8-(67)]
    72        2.32437        2.32437        2.32437    6[6-(1,6),6-(8,8),7-(6,67)]
    73       3.503641       3.503641       3.503641    6[1-(0),6-(1,6),6-(6,7)]
    74      10.378036      10.378036      10.378036    6[6-(6,7),8-(26),8-(67)]
    75       10.71291       10.71291       10.71291    6[6-(1,6),6-(8,8),7-(6,67)]
    76      11.905089      11.905089      11.905089    6[1-(0),6-(1,6),6-(6,7)]
    77       5.964694       5.964694       5.964694    6[6-(6,7),8-(26),8-(67)]
    78       6.798461       6.798461       6.798461    6[6-(1,6),6-(8,8),7-(6,67)]
    79       6.785552       6.785552       6.785552    6[1-(0),6-(1,6),6-(6,7)]
    80       6.437769       6.437769       6.437769    6[6-(6,7),8-(26),8-(67)]
    81        5.26913        5.26913        5.26913    6[6-(1,6),6-(8,8),7-(6,67)]
    82       4.089859       4.089859       4.089859    6[1-(0),6-(1,6),6-(6,7)]
    83       2.784536       2.784536       2.784536    6[6-(6,7),8-(26),8-(67)]
    84        3.11941        3.11941        3.11941    6[6-(1,6),6-(8,8),7-(6,67)]
    85       4.311589       4.311589       4.311589    6[1-(0),6-(1,6),6-(6,7)]
    86      -1.628806      -1.628806      -1.628806    6[6-(6,7),8-(26),8-(67)]
    87      -0.795039      -0.795039      -0.795039    6[6-(1,6),6-(8,8),7-(6,67)]
    88      -0.807948      -0.807948      -0.807948    6[1-(0),6-(1,6),6-(6,7)]
    89      -1.155731      -1.155731      -1.155731    6[6-(6,7),8-(26),8-(67)]
    90       -2.32437       -2.32437       -2.32437    6[6-(1,6),6-(8,8),7-(6,67)]
    91      -3.503641      -3.503641      -3.503641    6[1-(0),6-(1,6),6-(6,7)]
    92       4.808964       4.808964       4.808964    6[6-(6,7),8-(26),8-(67)]
    93        4.47409        4.47409        4.47409    6[6-(1,6),6-(8,8),7-(6,67)]
    94       3.281911       3.281911       3.281911    6[1-(0),6-(1,6),6-(6,7)]
    95       9.222306       9.222306       9.222306    6[6-(6,7),8-(26),8-(67)]
    96       8.388539       8.388539       8.388539    6[6-(1,6),6-(8,8),7-(6,67)]
    97       8.401448       8.401448       8.401448    6[1-(0),6-(1,6),6-(6,7)]
    98       8.749231       8.749231       8.749231    6[6-(6,7),8-(26),8-(67)]
    99        9.91787        9.91787        9.91787    6[6-(1,6),6-(8,8),7-(6,67)]
   100      11.097141      11.097141      11.097141    6[1-(0),6-(1,6),6-(6,7)]
   101      10.378036      10.378036      10.378036    6[6-(6,7),8-(26),8-(67)]
   102       10.71291       10.71291       10.71291    6[6-(1,6),6-(8,8),7-(6,67)]
   103      11.905089      11.905089      11.905089    6[1-(0),6-(1,6),6-(6,7)]
   104       5.964694       5.964694       5.964694    6[6-(6,7),8-(26),8-(67)]
   105       6.798461       6.798461       6.798461    6[6-(1,6),6-(8,8),7-(6,67)]
   106       6.785552       6.785552       6.785552    6[1-(0),6-(1,6),6-(6,7)]
   107       6.437769       6.437769       6.437769    6[6-(6,7),8-(26),8-(67)]
   108        5.26913        5.26913        5.26913    6[6-(1,6),6-(8,8),7-(6,67)]
   109       4.089859       4.089859       4.089859    6[1-(0),6-(1,6),6-(6,7)]
   110      -2.784536      -2.784536      -2.784536    6[6-(6,7),8-(26),8-(67)]
   111       -3.11941       -3.11941       -3.11941    6[6-(1,6),6-(8,8),7-(6,67)]
   112      -4.311589      -4.311589      -4.311589    6[1-(0),6-(1,6),6-(6,7)]
   113       1.628806       1.628806       1.628806    6[6-(6,7),8-(26),8-(67)]
   114       0.795039       0.795039       0.795039    6[6-(1,6),6-(8,8),7-(6,67)]
   115       0.807948       0.807948       0.807948    6[1-(0),6-(1,6),6-(6,7)]
   116       1.155731       1.155731       1.155731    6[6-(6,7),8-(26),8-(67)]
   117        2.32437        2.32437        2.32437    6[6-(1,6),6-(8,8),7-(6,67)]
   118       3.503641       3.503641       3.503641    6[1-(0),6-(1,6),6-(6,7)]
   119       3.073089       3.073089       3.073089    6[1-(0),6-(1,6),6-(1,6)]
   120         7.5935         7.5935         7.5935    6[1-(0),6-(1,6),6-(1,6)]
   121      12.113911      12.113911      12.113911    6[1-(0),6-(1,6),6-(1,6)]
   122       4.520411       4.520411       4.520411    6[1-(0),6-(1,6),6-(1,6)]
   123            0.0            0.0            0.0    6[1-(0),6-(1,6),6-(1,6)]
   124      -4.520411      -4.520411      -4.520411    6[1-(0),6-(1,6),6-(1,6)]
   125       4.520411       4.520411       4.520411    6[1-(0),6-(1,6),6-(1,6)]
   126            0.0            0.0            0.0    6[1-(0),6-(1,6),6-(1,6)]
   127      -4.520411      -4.520411      -4.520411    6[1-(0),6-(1,6),6-(1,6)]
   128       3.073089       3.073089       3.073089    6[1-(0),6-(1,6),6-(1,6)]
   129         7.5935         7.5935         7.5935    6[1-(0),6-(1,6),6-(1,6)]
   130      12.113911      12.113911      12.113911    6[1-(0),6-(1,6),6-(1,6)]
   131       5.460258       5.460258       5.460258    7[6-(6,6),6-(6,6),67-(7,7,8,8,8,8,8,8)]
   132         7.5935         7.5935         7.5935    7[6-(6,6),6-(6,6),67-(7,7,8,8,8,8,8,8)]
   133       9.726742       9.726742       9.726742    7[6-(6,6),6-(6,6),67-(7,7,8,8,8,8,8,8)]
   134       2.133242       2.133242       2.133242    7[6-(6,6),6-(6,6),67-(7,7,8,8,8,8,8,8)]
   135            0.0            0.0            0.0    7[6-(6,6),6-(6,6),67-(7,7,8,8,8,8,8,8)]
   136      -2.133242      -2.133242      -2.133242    7[6-(6,6),6-(6,6),67-(7,7,8,8,8,8,8,8)]
   137       2.133242       2.133242       2.133242    7[6-(6,6),6-(6,6),67-(7,7,8,8,8,8,8,8)]
   138            0.0            0.0            0.0    7[6-(6,6),6-(6,6),67-(7,7,8,8,8,8,8,8)]
   139      -2.133242      -2.133242      -2.133242    7[6-(6,6),6-(6,6),67-(7,7,8,8,8,8,8,8)]
   140       5.460258       5.460258       5.460258    7[6-(6,6),6-(6,6),67-(7,7,8,8,8,8,8,8)]
   141         7.5935         7.5935         7.5935    7[6-(6,6),6-(6,6),67-(7,7,8,8,8,8,8,8)]
   142       9.726742       9.726742       9.726742    7[6-(6,6),6-(6,6),67-(7,7,8,8,8,8,8,8)]
   143       5.982919       5.982919       5.982919    8[6-(6,8),67-(7,7,7,8,8,8,8,8)]
   144         3.9023         3.9023         3.9023    8[6-(6,8),26-(8,8,8)]
   145       9.024875       9.024875       9.024875    8[6-(6,8),67-(7,7,7,8,8,8,8,8)]
   146      10.028735      10.028735      10.028735    8[6-(6,8),26-(8,8,8)]
   147       7.772707       7.772707       7.772707    8[6-(6,8),67-(7,7,7,8,8,8,8,8)]
   148       8.849465       8.849465       8.849465    8[6-(6,8),26-(8,8,8)]
   149       1.610581       1.610581       1.610581    8[6-(6,8),67-(7,7,7,8,8,8,8,8)]
   150         3.6912         3.6912         3.6912    8[6-(6,8),26-(8,8,8)]
   151      -1.431375      -1.431375      -1.431375    8[6-(6,8),67-(7,7,7,8,8,8,8,8)]
   152      -2.435235      -2.435235      -2.435235    8[6-(6,8),26-(8,8,8)]
   153      -0.179207      -0.179207      -0.179207    8[6-(6,8),67-(7,7,7,8,8,8,8,8)]
   154      -1.255965      -1.255965      -1.255965    8[6-(6,8),26-(8,8,8)]
   155      -1.610581      -1.610581      -1.610581    8[6-(6,8),67-(7,7,7,8,8,8,8,8)]
   156        -3.6912        -3.6912        -3.6912    8[6-(6,8),26-(8,8,8)]
   157       1.431375       1.431375       1.431375    8[6-(6,8),67-(7,7,7,8,8,8,8,8)]
   158       2.435235       2.435235       2.435235    8[6-(6,8),26-(8,8,8)]
   159       0.179207       0.179207       0.179207    8[6-(6,8),67-(7,7,7,8,8,8,8,8)]
   160       1.255965       1.255965       1.255965    8[6-(6,8),26-(8,8,8)]
   161       9.204081       9.204081       9.204081    8[6-(6,8),67-(7,7,7,8,8,8,8,8)]
   162        11.2847        11.2847        11.2847    8[6-(6,8),26-(8,8,8)]
   163       6.162125       6.162125       6.162125    8[6-(6,8),67-(7,7,7,8,8,8,8,8)]
   164       5.158265       5.158265       5.158265    8[6-(6,8),26-(8,8,8)]
   165       7.414293       7.414293       7.414293    8[6-(6,8),67-(7,7,7,8,8,8,8,8)]
   166       6.337535       6.337535       6.337535    8[6-(6,8),26-(8,8,8)]
   167       1.610581       1.610581       1.610581    8[6-(6,8),67-(7,7,7,8,8,8,8,8)]
   168         3.6912         3.6912         3.6912    8[6-(6,8),26-(8,8,8)]
   169      -1.431375      -1.431375      -1.431375    8[6-(6,8),67-(7,7,7,8,8,8,8,8)]
   170      -2.435235      -2.435235      -2.435235    8[6-(6,8),26-(8,8,8)]
   171      -0.179207      -0.179207      -0.179207    8[6-(6,8),67-(7,7,7,8,8,8,8,8)]
   172      -1.255965      -1.255965      -1.255965    8[6-(6,8),26-(8,8,8)]
   173       5.982919       5.982919       5.982919    8[6-(6,8),67-(7,7,7,8,8,8,8,8)]
   174         3.9023         3.9023         3.9023    8[6-(6,8),26-(8,8,8)]
   175       9.024875       9.024875       9.024875    8[6-(6,8),67-(7,7,7,8,8,8,8,8)]
   176      10.028735      10.028735      10.028735    8[6-(6,8),26-(8,8,8)]
   177       7.772707       7.772707       7.772707    8[6-(6,8),67-(7,7,7,8,8,8,8,8)]
   178       8.849465       8.849465       8.849465    8[6-(6,8),26-(8,8,8)]
   179       9.204081       9.204081       9.204081    8[6-(6,8),67-(7,7,7,8,8,8,8,8)]
   180        11.2847        11.2847        11.2847    8[6-(6,8),26-(8,8,8)]
   181       6.162125       6.162125       6.162125    8[6-(6,8),67-(7,7,7,8,8,8,8,8)]
   182       5.158265       5.158265       5.158265    8[6-(6,8),26-(8,8,8)]
   183       7.414293       7.414293       7.414293    8[6-(6,8),67-(7,7,7,8,8,8,8,8)]
   184       6.337535       6.337535       6.337535    8[6-(6,8),26-(8,8,8)]
   185      -1.610581      -1.610581      -1.610581    8[6-(6,8),67-(7,7,7,8,8,8,8,8)]
   186        -3.6912        -3.6912        -3.6912    8[6-(6,8),26-(8,8,8)]
   187       1.431375       1.431375       1.431375    8[6-(6,8),67-(7,7,7,8,8,8,8,8)]
   188       2.435235       2.435235       2.435235    8[6-(6,8),26-(8,8,8)]
   189       0.179207       0.179207       0.179207    8[6-(6,8),67-(7,7,7,8,8,8,8,8)]
   190       1.255965       1.255965       1.255965    8[6-(6,8),26-(8,8,8)]
