# Supplementary material for: A collection of forcefield precursors for metal–organic frameworks
Source: RSC Adv. 2019 Nov 13;9(63):36492–507. doi: 10.1039/c9ra07327b (PMC9075174; doi:10.1039/c9ra07327b)
Supplement: RA-009-C9RA07327B-s1099 [file RA-009-C9RA07327B-s1099.txt]

ILUHON_clean

15.329000    0.000000    0.000000
-7.664500    13.275303    0.000000
0.000000    0.000000    15.403000

     1            0.0            0.0            0.0    60[7-(6,6),7-(6,6),7-(6,6),8-(6),8-(6),8-(6),8-(6),8-(6),8-(6)]
     2         7.6645         7.6645         7.6645    60[7-(6,6),7-(6,6),7-(6,6),8-(6),8-(6),8-(6),8-(6),8-(6),8-(6)]
     3         7.6645         7.6645         7.6645    60[7-(6,6),7-(6,6),7-(6,6),8-(6),8-(6),8-(6),8-(6),8-(6),8-(6)]
     4            0.0            0.0            0.0    60[7-(6,6),7-(6,6),7-(6,6),8-(6),8-(6),8-(6),8-(6),8-(6),8-(6)]
     5       -3.83225       -3.83225       -3.83225    26[8-(6),8-(6),8-(6),8-(6)]
     6         7.6645         7.6645         7.6645    26[8-(6),8-(6),8-(6),8-(6)]
     7        3.83225        3.83225        3.83225    26[8-(6),8-(6),8-(6),8-(6)]
     8        3.83225        3.83225        3.83225    26[8-(6),8-(6),8-(6),8-(6)]
     9         7.6645         7.6645         7.6645    26[8-(6),8-(6),8-(6),8-(6)]
    10       -3.83225       -3.83225       -3.83225    26[8-(6),8-(6),8-(6),8-(6)]
    11      -5.056271      -5.056271      -5.056271    1[6-(6,6)]
    12        3.68969        3.68969        3.68969    1[6-(6,6)]
    13        1.36658        1.36658        1.36658    1[6-(6,6)]
    14      12.720771      12.720771      12.720771    1[6-(6,6)]
    15        3.97481        3.97481        3.97481    1[6-(6,6)]
    16        6.29792        6.29792        6.29792    1[6-(6,6)]
    17       2.608229       2.608229       2.608229    1[6-(6,6)]
    18       11.35419       11.35419       11.35419    1[6-(6,6)]
    19        9.03108        9.03108        9.03108    1[6-(6,6)]
    20       5.056271       5.056271       5.056271    1[6-(6,6)]
    21       -3.68969       -3.68969       -3.68969    1[6-(6,6)]
    22       -1.36658       -1.36658       -1.36658    1[6-(6,6)]
    23      12.720771      12.720771      12.720771    1[6-(6,6)]
    24        3.97481        3.97481        3.97481    1[6-(6,6)]
    25        6.29792        6.29792        6.29792    1[6-(6,6)]
    26      -5.056271      -5.056271      -5.056271    1[6-(6,6)]
    27        3.68969        3.68969        3.68969    1[6-(6,6)]
    28        1.36658        1.36658        1.36658    1[6-(6,6)]
    29       5.056271       5.056271       5.056271    1[6-(6,6)]
    30       -3.68969       -3.68969       -3.68969    1[6-(6,6)]
    31       -1.36658       -1.36658       -1.36658    1[6-(6,6)]
    32       2.608229       2.608229       2.608229    1[6-(6,6)]
    33       11.35419       11.35419       11.35419    1[6-(6,6)]
    34        9.03108        9.03108        9.03108    1[6-(6,6)]
    35      -5.382395      -5.382395      -5.382395    1[6-(6,6)]
    36       5.382395       5.382395       5.382395    1[6-(6,6)]
    37            0.0            0.0            0.0    1[6-(6,6)]
    38      13.046895      13.046895      13.046895    1[6-(6,6)]
    39       2.282105       2.282105       2.282105    1[6-(6,6)]
    40         7.6645         7.6645         7.6645    1[6-(6,6)]
    41      13.046895      13.046895      13.046895    1[6-(6,6)]
    42       2.282105       2.282105       2.282105    1[6-(6,6)]
    43         7.6645         7.6645         7.6645    1[6-(6,6)]
    44      -5.382395      -5.382395      -5.382395    1[6-(6,6)]
    45       5.382395       5.382395       5.382395    1[6-(6,6)]
    46            0.0            0.0            0.0    1[6-(6,6)]
    47      -2.880319      -2.880319      -2.880319    6[6-(6,7),8-(26),8-(60)]
    48       -3.19533       -3.19533       -3.19533    6[6-(1,6),6-(8,8),7-(6,60)]
    49       -4.38716       -4.38716       -4.38716    6[1-(0),6-(1,6),6-(6,7)]
    50       1.234751       1.234751       1.234751    6[6-(6,7),8-(26),8-(60)]
    51        2.40512        2.40512        2.40512    6[6-(1,6),6-(8,8),7-(6,60)]
    52       3.574723       3.574723       3.574723    6[1-(0),6-(1,6),6-(6,7)]
    53       1.645568       1.645568       1.645568    6[6-(6,7),8-(26),8-(60)]
    54        0.79021        0.79021        0.79021    6[6-(1,6),6-(8,8),7-(6,60)]
    55       0.812437       0.812437       0.812437    6[1-(0),6-(1,6),6-(6,7)]
    56      10.544819      10.544819      10.544819    6[6-(6,7),8-(26),8-(60)]
    57       10.85983       10.85983       10.85983    6[6-(1,6),6-(8,8),7-(6,60)]
    58       12.05166       12.05166       12.05166    6[1-(0),6-(1,6),6-(6,7)]
    59       6.429749       6.429749       6.429749    6[6-(6,7),8-(26),8-(60)]
    60        5.25938        5.25938        5.25938    6[6-(1,6),6-(8,8),7-(6,60)]
    61       4.089777       4.089777       4.089777    6[1-(0),6-(1,6),6-(6,7)]
    62       6.018932       6.018932       6.018932    6[6-(6,7),8-(26),8-(60)]
    63        6.87429        6.87429        6.87429    6[6-(1,6),6-(8,8),7-(6,60)]
    64       6.852063       6.852063       6.852063    6[1-(0),6-(1,6),6-(6,7)]
    65       4.784181       4.784181       4.784181    6[6-(6,7),8-(26),8-(60)]
    66        4.46917        4.46917        4.46917    6[6-(1,6),6-(8,8),7-(6,60)]
    67        3.27734        3.27734        3.27734    6[1-(0),6-(1,6),6-(6,7)]
    68       8.899251       8.899251       8.899251    6[6-(6,7),8-(26),8-(60)]
    69       10.06962       10.06962       10.06962    6[6-(1,6),6-(8,8),7-(6,60)]
    70      11.239223      11.239223      11.239223    6[1-(0),6-(1,6),6-(6,7)]
    71       9.310068       9.310068       9.310068    6[6-(6,7),8-(26),8-(60)]
    72        8.45471        8.45471        8.45471    6[6-(1,6),6-(8,8),7-(6,60)]
    73       8.476937       8.476937       8.476937    6[1-(0),6-(1,6),6-(6,7)]
    74       2.880319       2.880319       2.880319    6[6-(6,7),8-(26),8-(60)]
    75        3.19533        3.19533        3.19533    6[6-(1,6),6-(8,8),7-(6,60)]
    76        4.38716        4.38716        4.38716    6[1-(0),6-(1,6),6-(6,7)]
    77      -1.234751      -1.234751      -1.234751    6[6-(6,7),8-(26),8-(60)]
    78       -2.40512       -2.40512       -2.40512    6[6-(1,6),6-(8,8),7-(6,60)]
    79      -3.574723      -3.574723      -3.574723    6[1-(0),6-(1,6),6-(6,7)]
    80      -1.645568      -1.645568      -1.645568    6[6-(6,7),8-(26),8-(60)]
    81       -0.79021       -0.79021       -0.79021    6[6-(1,6),6-(8,8),7-(6,60)]
    82      -0.812437      -0.812437      -0.812437    6[1-(0),6-(1,6),6-(6,7)]
    83      10.544819      10.544819      10.544819    6[6-(6,7),8-(26),8-(60)]
    84       10.85983       10.85983       10.85983    6[6-(1,6),6-(8,8),7-(6,60)]
    85       12.05166       12.05166       12.05166    6[1-(0),6-(1,6),6-(6,7)]
    86       6.429749       6.429749       6.429749    6[6-(6,7),8-(26),8-(60)]
    87        5.25938        5.25938        5.25938    6[6-(1,6),6-(8,8),7-(6,60)]
    88       4.089777       4.089777       4.089777    6[1-(0),6-(1,6),6-(6,7)]
    89       6.018932       6.018932       6.018932    6[6-(6,7),8-(26),8-(60)]
    90        6.87429        6.87429        6.87429    6[6-(1,6),6-(8,8),7-(6,60)]
    91       6.852063       6.852063       6.852063    6[1-(0),6-(1,6),6-(6,7)]
    92      -2.880319      -2.880319      -2.880319    6[6-(6,7),8-(26),8-(60)]
    93       -3.19533       -3.19533       -3.19533    6[6-(1,6),6-(8,8),7-(6,60)]
    94       -4.38716       -4.38716       -4.38716    6[1-(0),6-(1,6),6-(6,7)]
    95       1.234751       1.234751       1.234751    6[6-(6,7),8-(26),8-(60)]
    96        2.40512        2.40512        2.40512    6[6-(1,6),6-(8,8),7-(6,60)]
    97       3.574723       3.574723       3.574723    6[1-(0),6-(1,6),6-(6,7)]
    98       1.645568       1.645568       1.645568    6[6-(6,7),8-(26),8-(60)]
    99        0.79021        0.79021        0.79021    6[6-(1,6),6-(8,8),7-(6,60)]
   100       0.812437       0.812437       0.812437    6[1-(0),6-(1,6),6-(6,7)]
   101       2.880319       2.880319       2.880319    6[6-(6,7),8-(26),8-(60)]
   102        3.19533        3.19533        3.19533    6[6-(1,6),6-(8,8),7-(6,60)]
   103        4.38716        4.38716        4.38716    6[1-(0),6-(1,6),6-(6,7)]
   104      -1.234751      -1.234751      -1.234751    6[6-(6,7),8-(26),8-(60)]
   105       -2.40512       -2.40512       -2.40512    6[6-(1,6),6-(8,8),7-(6,60)]
   106      -3.574723      -3.574723      -3.574723    6[1-(0),6-(1,6),6-(6,7)]
   107      -1.645568      -1.645568      -1.645568    6[6-(6,7),8-(26),8-(60)]
   108       -0.79021       -0.79021       -0.79021    6[6-(1,6),6-(8,8),7-(6,60)]
   109      -0.812437      -0.812437      -0.812437    6[1-(0),6-(1,6),6-(6,7)]
   110       4.784181       4.784181       4.784181    6[6-(6,7),8-(26),8-(60)]
   111        4.46917        4.46917        4.46917    6[6-(1,6),6-(8,8),7-(6,60)]
   112        3.27734        3.27734        3.27734    6[1-(0),6-(1,6),6-(6,7)]
   113       8.899251       8.899251       8.899251    6[6-(6,7),8-(26),8-(60)]
   114       10.06962       10.06962       10.06962    6[6-(1,6),6-(8,8),7-(6,60)]
   115      11.239223      11.239223      11.239223    6[1-(0),6-(1,6),6-(6,7)]
   116       9.310068       9.310068       9.310068    6[6-(6,7),8-(26),8-(60)]
   117        8.45471        8.45471        8.45471    6[6-(1,6),6-(8,8),7-(6,60)]
   118       8.476937       8.476937       8.476937    6[1-(0),6-(1,6),6-(6,7)]
   119      -4.577623      -4.577623      -4.577623    6[1-(0),6-(1,6),6-(1,6)]
   120       4.577623       4.577623       4.577623    6[1-(0),6-(1,6),6-(1,6)]
   121            0.0            0.0            0.0    6[1-(0),6-(1,6),6-(1,6)]
   122      12.242123      12.242123      12.242123    6[1-(0),6-(1,6),6-(1,6)]
   123       3.086877       3.086877       3.086877    6[1-(0),6-(1,6),6-(1,6)]
   124         7.6645         7.6645         7.6645    6[1-(0),6-(1,6),6-(1,6)]
   125      12.242123      12.242123      12.242123    6[1-(0),6-(1,6),6-(1,6)]
   126       3.086877       3.086877       3.086877    6[1-(0),6-(1,6),6-(1,6)]
   127         7.6645         7.6645         7.6645    6[1-(0),6-(1,6),6-(1,6)]
   128      -4.577623      -4.577623      -4.577623    6[1-(0),6-(1,6),6-(1,6)]
   129       4.577623       4.577623       4.577623    6[1-(0),6-(1,6),6-(1,6)]
   130            0.0            0.0            0.0    6[1-(0),6-(1,6),6-(1,6)]
   131      -2.210442      -2.210442      -2.210442    7[6-(6,6),6-(6,6),60-(7,7,8,8,8,8,8,8)]
   132       2.210442       2.210442       2.210442    7[6-(6,6),6-(6,6),60-(7,7,8,8,8,8,8,8)]
   133           -0.0           -0.0           -0.0    7[6-(6,6),6-(6,6),60-(7,7,8,8,8,8,8,8)]
   134       9.874942       9.874942       9.874942    7[6-(6,6),6-(6,6),60-(7,7,8,8,8,8,8,8)]
   135       5.454058       5.454058       5.454058    7[6-(6,6),6-(6,6),60-(7,7,8,8,8,8,8,8)]
   136         7.6645         7.6645         7.6645    7[6-(6,6),6-(6,6),60-(7,7,8,8,8,8,8,8)]
   137       9.874942       9.874942       9.874942    7[6-(6,6),6-(6,6),60-(7,7,8,8,8,8,8,8)]
   138       5.454058       5.454058       5.454058    7[6-(6,6),6-(6,6),60-(7,7,8,8,8,8,8,8)]
   139         7.6645         7.6645         7.6645    7[6-(6,6),6-(6,6),60-(7,7,8,8,8,8,8,8)]
   140      -2.210442      -2.210442      -2.210442    7[6-(6,6),6-(6,6),60-(7,7,8,8,8,8,8,8)]
   141       2.210442       2.210442       2.210442    7[6-(6,6),6-(6,6),60-(7,7,8,8,8,8,8,8)]
   142           -0.0           -0.0           -0.0    7[6-(6,6),6-(6,6),60-(7,7,8,8,8,8,8,8)]
   143      -1.701519      -1.701519      -1.701519    8[6-(6,8),60-(7,7,7,8,8,8,8,8)]
   144       -3.79776       -3.79776       -3.79776    8[6-(6,8),26-(8,8,8)]
   145       0.252162       0.252162       0.252162    8[6-(6,8),60-(7,7,7,8,8,8,8,8)]
   146       1.317528       1.317528       1.317528    8[6-(6,8),26-(8,8,8)]
   147       1.449357       1.449357       1.449357    8[6-(6,8),60-(7,7,7,8,8,8,8,8)]
   148       2.480232       2.480232       2.480232    8[6-(6,8),26-(8,8,8)]
   149       9.366019       9.366019       9.366019    8[6-(6,8),60-(7,7,7,8,8,8,8,8)]
   150       11.46226       11.46226       11.46226    8[6-(6,8),26-(8,8,8)]
   151       7.412338       7.412338       7.412338    8[6-(6,8),60-(7,7,7,8,8,8,8,8)]
   152       6.346972       6.346972       6.346972    8[6-(6,8),26-(8,8,8)]
   153       6.215143       6.215143       6.215143    8[6-(6,8),60-(7,7,7,8,8,8,8,8)]
   154       5.184268       5.184268       5.184268    8[6-(6,8),26-(8,8,8)]
   155       5.962981       5.962981       5.962981    8[6-(6,8),60-(7,7,7,8,8,8,8,8)]
   156        3.86674        3.86674        3.86674    8[6-(6,8),26-(8,8,8)]
   157       7.916662       7.916662       7.916662    8[6-(6,8),60-(7,7,7,8,8,8,8,8)]
   158       8.982028       8.982028       8.982028    8[6-(6,8),26-(8,8,8)]
   159       9.113857       9.113857       9.113857    8[6-(6,8),60-(7,7,7,8,8,8,8,8)]
   160      10.144732      10.144732      10.144732    8[6-(6,8),26-(8,8,8)]
   161       1.701519       1.701519       1.701519    8[6-(6,8),60-(7,7,7,8,8,8,8,8)]
   162        3.79776        3.79776        3.79776    8[6-(6,8),26-(8,8,8)]
   163      -0.252162      -0.252162      -0.252162    8[6-(6,8),60-(7,7,7,8,8,8,8,8)]
   164      -1.317528      -1.317528      -1.317528    8[6-(6,8),26-(8,8,8)]
   165      -1.449357      -1.449357      -1.449357    8[6-(6,8),60-(7,7,7,8,8,8,8,8)]
   166      -2.480232      -2.480232      -2.480232    8[6-(6,8),26-(8,8,8)]
   167       9.366019       9.366019       9.366019    8[6-(6,8),60-(7,7,7,8,8,8,8,8)]
   168       11.46226       11.46226       11.46226    8[6-(6,8),26-(8,8,8)]
   169       7.412338       7.412338       7.412338    8[6-(6,8),60-(7,7,7,8,8,8,8,8)]
   170       6.346972       6.346972       6.346972    8[6-(6,8),26-(8,8,8)]
   171       6.215143       6.215143       6.215143    8[6-(6,8),60-(7,7,7,8,8,8,8,8)]
   172       5.184268       5.184268       5.184268    8[6-(6,8),26-(8,8,8)]
   173      -1.701519      -1.701519      -1.701519    8[6-(6,8),60-(7,7,7,8,8,8,8,8)]
   174       -3.79776       -3.79776       -3.79776    8[6-(6,8),26-(8,8,8)]
   175       0.252162       0.252162       0.252162    8[6-(6,8),60-(7,7,7,8,8,8,8,8)]
   176       1.317528       1.317528       1.317528    8[6-(6,8),26-(8,8,8)]
   177       1.449357       1.449357       1.449357    8[6-(6,8),60-(7,7,7,8,8,8,8,8)]
   178       2.480232       2.480232       2.480232    8[6-(6,8),26-(8,8,8)]
   179       1.701519       1.701519       1.701519    8[6-(6,8),60-(7,7,7,8,8,8,8,8)]
   180        3.79776        3.79776        3.79776    8[6-(6,8),26-(8,8,8)]
   181      -0.252162      -0.252162      -0.252162    8[6-(6,8),60-(7,7,7,8,8,8,8,8)]
   182      -1.317528      -1.317528      -1.317528    8[6-(6,8),26-(8,8,8)]
   183      -1.449357      -1.449357      -1.449357    8[6-(6,8),60-(7,7,7,8,8,8,8,8)]
   184      -2.480232      -2.480232      -2.480232    8[6-(6,8),26-(8,8,8)]
   185       5.962981       5.962981       5.962981    8[6-(6,8),60-(7,7,7,8,8,8,8,8)]
   186        3.86674        3.86674        3.86674    8[6-(6,8),26-(8,8,8)]
   187       7.916662       7.916662       7.916662    8[6-(6,8),60-(7,7,7,8,8,8,8,8)]
   188       8.982028       8.982028       8.982028    8[6-(6,8),26-(8,8,8)]
   189       9.113857       9.113857       9.113857    8[6-(6,8),60-(7,7,7,8,8,8,8,8)]
   190      10.144732      10.144732      10.144732    8[6-(6,8),26-(8,8,8)]
