# Supplementary material for: A collection of forcefield precursors for metal–organic frameworks
Source: RSC Adv. 2019 Nov 13;9(63):36492–507. doi: 10.1039/c9ra07327b (PMC9075174; doi:10.1039/c9ra07327b)
Supplement: RA-009-C9RA07327B-s1100 [file RA-009-C9RA07327B-s1100.txt]

ILUHUT_clean

15.234800    0.000000    0.000000
0.000000    15.499700    0.000000
0.000000    -7.749850    13.423134

     1         3.8087         3.8087         3.8087    59[7-(6,6),7-(6,6),7-(6,6),8-(6),8-(6),8-(6),8-(6),8-(6),8-(6)]
     2         3.8087         3.8087         3.8087    59[7-(6,6),7-(6,6),7-(6,6),8-(6),8-(6),8-(6),8-(6),8-(6),8-(6)]
     3        11.4261        11.4261        11.4261    59[7-(6,6),7-(6,6),7-(6,6),8-(6),8-(6),8-(6),8-(6),8-(6),8-(6)]
     4        11.4261        11.4261        11.4261    59[7-(6,6),7-(6,6),7-(6,6),8-(6),8-(6),8-(6),8-(6),8-(6),8-(6)]
     5         7.6174         7.6174         7.6174    27[8-(6),8-(6),8-(6),8-(6)]
     6         7.6174         7.6174         7.6174    27[8-(6),8-(6),8-(6),8-(6)]
     7         7.6174         7.6174         7.6174    27[8-(6),8-(6),8-(6),8-(6)]
     8            0.0            0.0            0.0    27[8-(6),8-(6),8-(6),8-(6)]
     9            0.0            0.0            0.0    27[8-(6),8-(6),8-(6),8-(6)]
    10            0.0            0.0            0.0    27[8-(6),8-(6),8-(6),8-(6)]
    11       5.245342       5.245342       5.245342    1[6-(6,6)]
    12       5.245342       5.245342       5.245342    1[6-(6,6)]
    13       5.245342       5.245342       5.245342    1[6-(6,6)]
    14       5.245342       5.245342       5.245342    1[6-(6,6)]
    15       5.245342       5.245342       5.245342    1[6-(6,6)]
    16       5.245342       5.245342       5.245342    1[6-(6,6)]
    17       2.372058       2.372058       2.372058    1[6-(6,6)]
    18       2.372058       2.372058       2.372058    1[6-(6,6)]
    19       2.372058       2.372058       2.372058    1[6-(6,6)]
    20       2.372058       2.372058       2.372058    1[6-(6,6)]
    21       2.372058       2.372058       2.372058    1[6-(6,6)]
    22       2.372058       2.372058       2.372058    1[6-(6,6)]
    23       9.989458       9.989458       9.989458    1[6-(6,6)]
    24       9.989458       9.989458       9.989458    1[6-(6,6)]
    25       9.989458       9.989458       9.989458    1[6-(6,6)]
    26       9.989458       9.989458       9.989458    1[6-(6,6)]
    27       9.989458       9.989458       9.989458    1[6-(6,6)]
    28       9.989458       9.989458       9.989458    1[6-(6,6)]
    29      12.862742      12.862742      12.862742    1[6-(6,6)]
    30      12.862742      12.862742      12.862742    1[6-(6,6)]
    31      12.862742      12.862742      12.862742    1[6-(6,6)]
    32      12.862742      12.862742      12.862742    1[6-(6,6)]
    33      12.862742      12.862742      12.862742    1[6-(6,6)]
    34      12.862742      12.862742      12.862742    1[6-(6,6)]
    35         3.8087         3.8087         3.8087    1[6-(6,6)]
    36         3.8087         3.8087         3.8087    1[6-(6,6)]
    37         3.8087         3.8087         3.8087    1[6-(6,6)]
    38         3.8087         3.8087         3.8087    1[6-(6,6)]
    39         3.8087         3.8087         3.8087    1[6-(6,6)]
    40         3.8087         3.8087         3.8087    1[6-(6,6)]
    41        11.4261        11.4261        11.4261    1[6-(6,6)]
    42        11.4261        11.4261        11.4261    1[6-(6,6)]
    43        11.4261        11.4261        11.4261    1[6-(6,6)]
    44        11.4261        11.4261        11.4261    1[6-(6,6)]
    45        11.4261        11.4261        11.4261    1[6-(6,6)]
    46        11.4261        11.4261        11.4261    1[6-(6,6)]
    47        5.50281        5.50281        5.50281    6[6-(6,7),8-(27),8-(59)]
    48       4.626809       4.626809       4.626809    6[6-(1,6),6-(8,8),7-(6,59)]
    49       4.660325       4.660325       4.660325    6[1-(0),6-(1,6),6-(6,7)]
    50        5.50281        5.50281        5.50281    6[6-(6,7),8-(27),8-(59)]
    51       4.626809       4.626809       4.626809    6[6-(1,6),6-(8,8),7-(6,59)]
    52       4.660325       4.660325       4.660325    6[1-(0),6-(1,6),6-(6,7)]
    53        5.50281        5.50281        5.50281    6[6-(6,7),8-(27),8-(59)]
    54       4.626809       4.626809       4.626809    6[6-(1,6),6-(8,8),7-(6,59)]
    55       4.660325       4.660325       4.660325    6[1-(0),6-(1,6),6-(6,7)]
    56        5.50281        5.50281        5.50281    6[6-(6,7),8-(27),8-(59)]
    57       4.626809       4.626809       4.626809    6[6-(1,6),6-(8,8),7-(6,59)]
    58       4.660325       4.660325       4.660325    6[1-(0),6-(1,6),6-(6,7)]
    59        5.50281        5.50281        5.50281    6[6-(6,7),8-(27),8-(59)]
    60       4.626809       4.626809       4.626809    6[6-(1,6),6-(8,8),7-(6,59)]
    61       4.660325       4.660325       4.660325    6[1-(0),6-(1,6),6-(6,7)]
    62        5.50281        5.50281        5.50281    6[6-(6,7),8-(27),8-(59)]
    63       4.626809       4.626809       4.626809    6[6-(1,6),6-(8,8),7-(6,59)]
    64       4.660325       4.660325       4.660325    6[1-(0),6-(1,6),6-(6,7)]
    65        2.11459        2.11459        2.11459    6[6-(6,7),8-(27),8-(59)]
    66       2.990591       2.990591       2.990591    6[6-(1,6),6-(8,8),7-(6,59)]
    67       2.957075       2.957075       2.957075    6[1-(0),6-(1,6),6-(6,7)]
    68        2.11459        2.11459        2.11459    6[6-(6,7),8-(27),8-(59)]
    69       2.990591       2.990591       2.990591    6[6-(1,6),6-(8,8),7-(6,59)]
    70       2.957075       2.957075       2.957075    6[1-(0),6-(1,6),6-(6,7)]
    71        2.11459        2.11459        2.11459    6[6-(6,7),8-(27),8-(59)]
    72       2.990591       2.990591       2.990591    6[6-(1,6),6-(8,8),7-(6,59)]
    73       2.957075       2.957075       2.957075    6[1-(0),6-(1,6),6-(6,7)]
    74        2.11459        2.11459        2.11459    6[6-(6,7),8-(27),8-(59)]
    75       2.990591       2.990591       2.990591    6[6-(1,6),6-(8,8),7-(6,59)]
    76       2.957075       2.957075       2.957075    6[1-(0),6-(1,6),6-(6,7)]
    77        2.11459        2.11459        2.11459    6[6-(6,7),8-(27),8-(59)]
    78       2.990591       2.990591       2.990591    6[6-(1,6),6-(8,8),7-(6,59)]
    79       2.957075       2.957075       2.957075    6[1-(0),6-(1,6),6-(6,7)]
    80        2.11459        2.11459        2.11459    6[6-(6,7),8-(27),8-(59)]
    81       2.990591       2.990591       2.990591    6[6-(1,6),6-(8,8),7-(6,59)]
    82       2.957075       2.957075       2.957075    6[1-(0),6-(1,6),6-(6,7)]
    83        9.73199        9.73199        9.73199    6[6-(6,7),8-(27),8-(59)]
    84      10.607991      10.607991      10.607991    6[6-(1,6),6-(8,8),7-(6,59)]
    85      10.574475      10.574475      10.574475    6[1-(0),6-(1,6),6-(6,7)]
    86        9.73199        9.73199        9.73199    6[6-(6,7),8-(27),8-(59)]
    87      10.607991      10.607991      10.607991    6[6-(1,6),6-(8,8),7-(6,59)]
    88      10.574475      10.574475      10.574475    6[1-(0),6-(1,6),6-(6,7)]
    89        9.73199        9.73199        9.73199    6[6-(6,7),8-(27),8-(59)]
    90      10.607991      10.607991      10.607991    6[6-(1,6),6-(8,8),7-(6,59)]
    91      10.574475      10.574475      10.574475    6[1-(0),6-(1,6),6-(6,7)]
    92        9.73199        9.73199        9.73199    6[6-(6,7),8-(27),8-(59)]
    93      10.607991      10.607991      10.607991    6[6-(1,6),6-(8,8),7-(6,59)]
    94      10.574475      10.574475      10.574475    6[1-(0),6-(1,6),6-(6,7)]
    95        9.73199        9.73199        9.73199    6[6-(6,7),8-(27),8-(59)]
    96      10.607991      10.607991      10.607991    6[6-(1,6),6-(8,8),7-(6,59)]
    97      10.574475      10.574475      10.574475    6[1-(0),6-(1,6),6-(6,7)]
    98        9.73199        9.73199        9.73199    6[6-(6,7),8-(27),8-(59)]
    99      10.607991      10.607991      10.607991    6[6-(1,6),6-(8,8),7-(6,59)]
   100      10.574475      10.574475      10.574475    6[1-(0),6-(1,6),6-(6,7)]
   101       13.12021       13.12021       13.12021    6[6-(6,7),8-(27),8-(59)]
   102      12.244209      12.244209      12.244209    6[6-(1,6),6-(8,8),7-(6,59)]
   103      12.277725      12.277725      12.277725    6[1-(0),6-(1,6),6-(6,7)]
   104       13.12021       13.12021       13.12021    6[6-(6,7),8-(27),8-(59)]
   105      12.244209      12.244209      12.244209    6[6-(1,6),6-(8,8),7-(6,59)]
   106      12.277725      12.277725      12.277725    6[1-(0),6-(1,6),6-(6,7)]
   107       13.12021       13.12021       13.12021    6[6-(6,7),8-(27),8-(59)]
   108      12.244209      12.244209      12.244209    6[6-(1,6),6-(8,8),7-(6,59)]
   109      12.277725      12.277725      12.277725    6[1-(0),6-(1,6),6-(6,7)]
   110       13.12021       13.12021       13.12021    6[6-(6,7),8-(27),8-(59)]
   111      12.244209      12.244209      12.244209    6[6-(1,6),6-(8,8),7-(6,59)]
   112      12.277725      12.277725      12.277725    6[1-(0),6-(1,6),6-(6,7)]
   113       13.12021       13.12021       13.12021    6[6-(6,7),8-(27),8-(59)]
   114      12.244209      12.244209      12.244209    6[6-(1,6),6-(8,8),7-(6,59)]
   115      12.277725      12.277725      12.277725    6[1-(0),6-(1,6),6-(6,7)]
   116       13.12021       13.12021       13.12021    6[6-(6,7),8-(27),8-(59)]
   117      12.244209      12.244209      12.244209    6[6-(1,6),6-(8,8),7-(6,59)]
   118      12.277725      12.277725      12.277725    6[1-(0),6-(1,6),6-(6,7)]
   119         3.8087         3.8087         3.8087    6[1-(0),6-(1,6),6-(1,6)]
   120         3.8087         3.8087         3.8087    6[1-(0),6-(1,6),6-(1,6)]
   121         3.8087         3.8087         3.8087    6[1-(0),6-(1,6),6-(1,6)]
   122         3.8087         3.8087         3.8087    6[1-(0),6-(1,6),6-(1,6)]
   123         3.8087         3.8087         3.8087    6[1-(0),6-(1,6),6-(1,6)]
   124         3.8087         3.8087         3.8087    6[1-(0),6-(1,6),6-(1,6)]
   125        11.4261        11.4261        11.4261    6[1-(0),6-(1,6),6-(1,6)]
   126        11.4261        11.4261        11.4261    6[1-(0),6-(1,6),6-(1,6)]
   127        11.4261        11.4261        11.4261    6[1-(0),6-(1,6),6-(1,6)]
   128        11.4261        11.4261        11.4261    6[1-(0),6-(1,6),6-(1,6)]
   129        11.4261        11.4261        11.4261    6[1-(0),6-(1,6),6-(1,6)]
   130        11.4261        11.4261        11.4261    6[1-(0),6-(1,6),6-(1,6)]
   131         3.8087         3.8087         3.8087    7[6-(6,6),6-(6,6),59-(7,7,8,8,8,8,8,8)]
   132         3.8087         3.8087         3.8087    7[6-(6,6),6-(6,6),59-(7,7,8,8,8,8,8,8)]
   133         3.8087         3.8087         3.8087    7[6-(6,6),6-(6,6),59-(7,7,8,8,8,8,8,8)]
   134         3.8087         3.8087         3.8087    7[6-(6,6),6-(6,6),59-(7,7,8,8,8,8,8,8)]
   135         3.8087         3.8087         3.8087    7[6-(6,6),6-(6,6),59-(7,7,8,8,8,8,8,8)]
   136         3.8087         3.8087         3.8087    7[6-(6,6),6-(6,6),59-(7,7,8,8,8,8,8,8)]
   137        11.4261        11.4261        11.4261    7[6-(6,6),6-(6,6),59-(7,7,8,8,8,8,8,8)]
   138        11.4261        11.4261        11.4261    7[6-(6,6),6-(6,6),59-(7,7,8,8,8,8,8,8)]
   139        11.4261        11.4261        11.4261    7[6-(6,6),6-(6,6),59-(7,7,8,8,8,8,8,8)]
   140        11.4261        11.4261        11.4261    7[6-(6,6),6-(6,6),59-(7,7,8,8,8,8,8,8)]
   141        11.4261        11.4261        11.4261    7[6-(6,6),6-(6,6),59-(7,7,8,8,8,8,8,8)]
   142        11.4261        11.4261        11.4261    7[6-(6,6),6-(6,6),59-(7,7,8,8,8,8,8,8)]
   143       5.471883       5.471883       5.471883    8[6-(6,8),59-(7,7,7,8,8,8,8,8)]
   144       6.182282       6.182282       6.182282    8[6-(6,8),27-(8,8,8)]
   145       5.471883       5.471883       5.471883    8[6-(6,8),59-(7,7,7,8,8,8,8,8)]
   146       6.182282       6.182282       6.182282    8[6-(6,8),27-(8,8,8)]
   147       5.471883       5.471883       5.471883    8[6-(6,8),59-(7,7,7,8,8,8,8,8)]
   148       6.182282       6.182282       6.182282    8[6-(6,8),27-(8,8,8)]
   149       5.471883       5.471883       5.471883    8[6-(6,8),59-(7,7,7,8,8,8,8,8)]
   150       6.182282       6.182282       6.182282    8[6-(6,8),27-(8,8,8)]
   151       5.471883       5.471883       5.471883    8[6-(6,8),59-(7,7,7,8,8,8,8,8)]
   152       6.182282       6.182282       6.182282    8[6-(6,8),27-(8,8,8)]
   153       5.471883       5.471883       5.471883    8[6-(6,8),59-(7,7,7,8,8,8,8,8)]
   154       6.182282       6.182282       6.182282    8[6-(6,8),27-(8,8,8)]
   155       2.145517       2.145517       2.145517    8[6-(6,8),59-(7,7,7,8,8,8,8,8)]
   156       1.435118       1.435118       1.435118    8[6-(6,8),27-(8,8,8)]
   157       2.145517       2.145517       2.145517    8[6-(6,8),59-(7,7,7,8,8,8,8,8)]
   158       1.435118       1.435118       1.435118    8[6-(6,8),27-(8,8,8)]
   159       2.145517       2.145517       2.145517    8[6-(6,8),59-(7,7,7,8,8,8,8,8)]
   160       1.435118       1.435118       1.435118    8[6-(6,8),27-(8,8,8)]
   161       2.145517       2.145517       2.145517    8[6-(6,8),59-(7,7,7,8,8,8,8,8)]
   162       1.435118       1.435118       1.435118    8[6-(6,8),27-(8,8,8)]
   163       2.145517       2.145517       2.145517    8[6-(6,8),59-(7,7,7,8,8,8,8,8)]
   164       1.435118       1.435118       1.435118    8[6-(6,8),27-(8,8,8)]
   165       2.145517       2.145517       2.145517    8[6-(6,8),59-(7,7,7,8,8,8,8,8)]
   166       1.435118       1.435118       1.435118    8[6-(6,8),27-(8,8,8)]
   167       9.762917       9.762917       9.762917    8[6-(6,8),59-(7,7,7,8,8,8,8,8)]
   168       9.052518       9.052518       9.052518    8[6-(6,8),27-(8,8,8)]
   169       9.762917       9.762917       9.762917    8[6-(6,8),59-(7,7,7,8,8,8,8,8)]
   170       9.052518       9.052518       9.052518    8[6-(6,8),27-(8,8,8)]
   171       9.762917       9.762917       9.762917    8[6-(6,8),59-(7,7,7,8,8,8,8,8)]
   172       9.052518       9.052518       9.052518    8[6-(6,8),27-(8,8,8)]
   173       9.762917       9.762917       9.762917    8[6-(6,8),59-(7,7,7,8,8,8,8,8)]
   174       9.052518       9.052518       9.052518    8[6-(6,8),27-(8,8,8)]
   175       9.762917       9.762917       9.762917    8[6-(6,8),59-(7,7,7,8,8,8,8,8)]
   176       9.052518       9.052518       9.052518    8[6-(6,8),27-(8,8,8)]
   177       9.762917       9.762917       9.762917    8[6-(6,8),59-(7,7,7,8,8,8,8,8)]
   178       9.052518       9.052518       9.052518    8[6-(6,8),27-(8,8,8)]
   179      13.089283      13.089283      13.089283    8[6-(6,8),59-(7,7,7,8,8,8,8,8)]
   180      13.799682      13.799682      13.799682    8[6-(6,8),27-(8,8,8)]
   181      13.089283      13.089283      13.089283    8[6-(6,8),59-(7,7,7,8,8,8,8,8)]
   182      13.799682      13.799682      13.799682    8[6-(6,8),27-(8,8,8)]
   183      13.089283      13.089283      13.089283    8[6-(6,8),59-(7,7,7,8,8,8,8,8)]
   184      13.799682      13.799682      13.799682    8[6-(6,8),27-(8,8,8)]
   185      13.089283      13.089283      13.089283    8[6-(6,8),59-(7,7,7,8,8,8,8,8)]
   186      13.799682      13.799682      13.799682    8[6-(6,8),27-(8,8,8)]
   187      13.089283      13.089283      13.089283    8[6-(6,8),59-(7,7,7,8,8,8,8,8)]
   188      13.799682      13.799682      13.799682    8[6-(6,8),27-(8,8,8)]
   189      13.089283      13.089283      13.089283    8[6-(6,8),59-(7,7,7,8,8,8,8,8)]
   190      13.799682      13.799682      13.799682    8[6-(6,8),27-(8,8,8)]
