# Supplementary material for: A collection of forcefield precursors for metal–organic frameworks
Source: RSC Adv. 2019 Nov 13;9(63):36492–507. doi: 10.1039/c9ra07327b (PMC9075174; doi:10.1039/c9ra07327b)
Supplement: RA-009-C9RA07327B-s1101 [file RA-009-C9RA07327B-s1101.txt]

ILUJAB_clean

15.354000    0.000000    0.000000
0.000000    15.514000    0.000000
0.000000    -7.757000    13.435518

     1        11.5155        11.5155        11.5155    59[7-(6,6),7-(6,6),7-(6,6),8-(6),8-(6),8-(6),8-(6),8-(6),8-(6)]
     2        11.5155        11.5155        11.5155    59[7-(6,6),7-(6,6),7-(6,6),8-(6),8-(6),8-(6),8-(6),8-(6),8-(6)]
     3         3.8385         3.8385         3.8385    59[7-(6,6),7-(6,6),7-(6,6),8-(6),8-(6),8-(6),8-(6),8-(6),8-(6)]
     4         3.8385         3.8385         3.8385    59[7-(6,6),7-(6,6),7-(6,6),8-(6),8-(6),8-(6),8-(6),8-(6),8-(6)]
     5            0.0            0.0            0.0    26[8-(6),8-(6),8-(6),8-(6)]
     6            0.0            0.0            0.0    26[8-(6),8-(6),8-(6),8-(6)]
     7            0.0            0.0            0.0    26[8-(6),8-(6),8-(6),8-(6)]
     8          7.677          7.677          7.677    26[8-(6),8-(6),8-(6),8-(6)]
     9          7.677          7.677          7.677    26[8-(6),8-(6),8-(6),8-(6)]
    10          7.677          7.677          7.677    26[8-(6),8-(6),8-(6),8-(6)]
    11      12.964918      12.964918      12.964918    1[6-(6,6)]
    12      12.964918      12.964918      12.964918    1[6-(6,6)]
    13      12.964918      12.964918      12.964918    1[6-(6,6)]
    14      12.964918      12.964918      12.964918    1[6-(6,6)]
    15      12.964918      12.964918      12.964918    1[6-(6,6)]
    16      12.964918      12.964918      12.964918    1[6-(6,6)]
    17      10.066082      10.066082      10.066082    1[6-(6,6)]
    18      10.066082      10.066082      10.066082    1[6-(6,6)]
    19      10.066082      10.066082      10.066082    1[6-(6,6)]
    20      10.066082      10.066082      10.066082    1[6-(6,6)]
    21      10.066082      10.066082      10.066082    1[6-(6,6)]
    22      10.066082      10.066082      10.066082    1[6-(6,6)]
    23       2.389082       2.389082       2.389082    1[6-(6,6)]
    24       2.389082       2.389082       2.389082    1[6-(6,6)]
    25       2.389082       2.389082       2.389082    1[6-(6,6)]
    26       2.389082       2.389082       2.389082    1[6-(6,6)]
    27       2.389082       2.389082       2.389082    1[6-(6,6)]
    28       2.389082       2.389082       2.389082    1[6-(6,6)]
    29       5.287918       5.287918       5.287918    1[6-(6,6)]
    30       5.287918       5.287918       5.287918    1[6-(6,6)]
    31       5.287918       5.287918       5.287918    1[6-(6,6)]
    32       5.287918       5.287918       5.287918    1[6-(6,6)]
    33       5.287918       5.287918       5.287918    1[6-(6,6)]
    34       5.287918       5.287918       5.287918    1[6-(6,6)]
    35        11.5155        11.5155        11.5155    1[6-(6,6)]
    36        11.5155        11.5155        11.5155    1[6-(6,6)]
    37        11.5155        11.5155        11.5155    1[6-(6,6)]
    38        11.5155        11.5155        11.5155    1[6-(6,6)]
    39        11.5155        11.5155        11.5155    1[6-(6,6)]
    40        11.5155        11.5155        11.5155    1[6-(6,6)]
    41         3.8385         3.8385         3.8385    1[6-(6,6)]
    42         3.8385         3.8385         3.8385    1[6-(6,6)]
    43         3.8385         3.8385         3.8385    1[6-(6,6)]
    44         3.8385         3.8385         3.8385    1[6-(6,6)]
    45         3.8385         3.8385         3.8385    1[6-(6,6)]
    46         3.8385         3.8385         3.8385    1[6-(6,6)]
    47      12.338474      12.338474      12.338474    6[6-(1,6),6-(8,8),7-(6,59)]
    48      12.376859      12.376859      12.376859    6[1-(0),6-(1,6),6-(6,7)]
    49      13.219794      13.219794      13.219794    6[6-(6,7),8-(26),8-(59)]
    50      12.338474      12.338474      12.338474    6[6-(1,6),6-(8,8),7-(6,59)]
    51      12.376859      12.376859      12.376859    6[1-(0),6-(1,6),6-(6,7)]
    52      13.219794      13.219794      13.219794    6[6-(6,7),8-(26),8-(59)]
    53      12.338474      12.338474      12.338474    6[6-(1,6),6-(8,8),7-(6,59)]
    54      12.376859      12.376859      12.376859    6[1-(0),6-(1,6),6-(6,7)]
    55      13.219794      13.219794      13.219794    6[6-(6,7),8-(26),8-(59)]
    56      12.338474      12.338474      12.338474    6[6-(1,6),6-(8,8),7-(6,59)]
    57      12.376859      12.376859      12.376859    6[1-(0),6-(1,6),6-(6,7)]
    58      13.219794      13.219794      13.219794    6[6-(6,7),8-(26),8-(59)]
    59      12.338474      12.338474      12.338474    6[6-(1,6),6-(8,8),7-(6,59)]
    60      12.376859      12.376859      12.376859    6[1-(0),6-(1,6),6-(6,7)]
    61      13.219794      13.219794      13.219794    6[6-(6,7),8-(26),8-(59)]
    62      12.338474      12.338474      12.338474    6[6-(1,6),6-(8,8),7-(6,59)]
    63      12.376859      12.376859      12.376859    6[1-(0),6-(1,6),6-(6,7)]
    64      13.219794      13.219794      13.219794    6[6-(6,7),8-(26),8-(59)]
    65      10.692526      10.692526      10.692526    6[6-(1,6),6-(8,8),7-(6,59)]
    66      10.654141      10.654141      10.654141    6[1-(0),6-(1,6),6-(6,7)]
    67       9.811206       9.811206       9.811206    6[6-(6,7),8-(26),8-(59)]
    68      10.692526      10.692526      10.692526    6[6-(1,6),6-(8,8),7-(6,59)]
    69      10.654141      10.654141      10.654141    6[1-(0),6-(1,6),6-(6,7)]
    70       9.811206       9.811206       9.811206    6[6-(6,7),8-(26),8-(59)]
    71      10.692526      10.692526      10.692526    6[6-(1,6),6-(8,8),7-(6,59)]
    72      10.654141      10.654141      10.654141    6[1-(0),6-(1,6),6-(6,7)]
    73       9.811206       9.811206       9.811206    6[6-(6,7),8-(26),8-(59)]
    74      10.692526      10.692526      10.692526    6[6-(1,6),6-(8,8),7-(6,59)]
    75      10.654141      10.654141      10.654141    6[1-(0),6-(1,6),6-(6,7)]
    76       9.811206       9.811206       9.811206    6[6-(6,7),8-(26),8-(59)]
    77      10.692526      10.692526      10.692526    6[6-(1,6),6-(8,8),7-(6,59)]
    78      10.654141      10.654141      10.654141    6[1-(0),6-(1,6),6-(6,7)]
    79       9.811206       9.811206       9.811206    6[6-(6,7),8-(26),8-(59)]
    80      10.692526      10.692526      10.692526    6[6-(1,6),6-(8,8),7-(6,59)]
    81      10.654141      10.654141      10.654141    6[1-(0),6-(1,6),6-(6,7)]
    82       9.811206       9.811206       9.811206    6[6-(6,7),8-(26),8-(59)]
    83       3.015526       3.015526       3.015526    6[6-(1,6),6-(8,8),7-(6,59)]
    84       2.977141       2.977141       2.977141    6[1-(0),6-(1,6),6-(6,7)]
    85       2.134206       2.134206       2.134206    6[6-(6,7),8-(26),8-(59)]
    86       3.015526       3.015526       3.015526    6[6-(1,6),6-(8,8),7-(6,59)]
    87       2.977141       2.977141       2.977141    6[1-(0),6-(1,6),6-(6,7)]
    88       2.134206       2.134206       2.134206    6[6-(6,7),8-(26),8-(59)]
    89       3.015526       3.015526       3.015526    6[6-(1,6),6-(8,8),7-(6,59)]
    90       2.977141       2.977141       2.977141    6[1-(0),6-(1,6),6-(6,7)]
    91       2.134206       2.134206       2.134206    6[6-(6,7),8-(26),8-(59)]
    92       3.015526       3.015526       3.015526    6[6-(1,6),6-(8,8),7-(6,59)]
    93       2.977141       2.977141       2.977141    6[1-(0),6-(1,6),6-(6,7)]
    94       2.134206       2.134206       2.134206    6[6-(6,7),8-(26),8-(59)]
    95       3.015526       3.015526       3.015526    6[6-(1,6),6-(8,8),7-(6,59)]
    96       2.977141       2.977141       2.977141    6[1-(0),6-(1,6),6-(6,7)]
    97       2.134206       2.134206       2.134206    6[6-(6,7),8-(26),8-(59)]
    98       3.015526       3.015526       3.015526    6[6-(1,6),6-(8,8),7-(6,59)]
    99       2.977141       2.977141       2.977141    6[1-(0),6-(1,6),6-(6,7)]
   100       2.134206       2.134206       2.134206    6[6-(6,7),8-(26),8-(59)]
   101       4.661474       4.661474       4.661474    6[6-(1,6),6-(8,8),7-(6,59)]
   102       4.699859       4.699859       4.699859    6[1-(0),6-(1,6),6-(6,7)]
   103       5.542794       5.542794       5.542794    6[6-(6,7),8-(26),8-(59)]
   104       4.661474       4.661474       4.661474    6[6-(1,6),6-(8,8),7-(6,59)]
   105       4.699859       4.699859       4.699859    6[1-(0),6-(1,6),6-(6,7)]
   106       5.542794       5.542794       5.542794    6[6-(6,7),8-(26),8-(59)]
   107       4.661474       4.661474       4.661474    6[6-(1,6),6-(8,8),7-(6,59)]
   108       4.699859       4.699859       4.699859    6[1-(0),6-(1,6),6-(6,7)]
   109       5.542794       5.542794       5.542794    6[6-(6,7),8-(26),8-(59)]
   110       4.661474       4.661474       4.661474    6[6-(1,6),6-(8,8),7-(6,59)]
   111       4.699859       4.699859       4.699859    6[1-(0),6-(1,6),6-(6,7)]
   112       5.542794       5.542794       5.542794    6[6-(6,7),8-(26),8-(59)]
   113       4.661474       4.661474       4.661474    6[6-(1,6),6-(8,8),7-(6,59)]
   114       4.699859       4.699859       4.699859    6[1-(0),6-(1,6),6-(6,7)]
   115       5.542794       5.542794       5.542794    6[6-(6,7),8-(26),8-(59)]
   116       4.661474       4.661474       4.661474    6[6-(1,6),6-(8,8),7-(6,59)]
   117       4.699859       4.699859       4.699859    6[1-(0),6-(1,6),6-(6,7)]
   118       5.542794       5.542794       5.542794    6[6-(6,7),8-(26),8-(59)]
   119        11.5155        11.5155        11.5155    6[1-(0),6-(1,6),6-(1,6)]
   120        11.5155        11.5155        11.5155    6[1-(0),6-(1,6),6-(1,6)]
   121        11.5155        11.5155        11.5155    6[1-(0),6-(1,6),6-(1,6)]
   122        11.5155        11.5155        11.5155    6[1-(0),6-(1,6),6-(1,6)]
   123        11.5155        11.5155        11.5155    6[1-(0),6-(1,6),6-(1,6)]
   124        11.5155        11.5155        11.5155    6[1-(0),6-(1,6),6-(1,6)]
   125         3.8385         3.8385         3.8385    6[1-(0),6-(1,6),6-(1,6)]
   126         3.8385         3.8385         3.8385    6[1-(0),6-(1,6),6-(1,6)]
   127         3.8385         3.8385         3.8385    6[1-(0),6-(1,6),6-(1,6)]
   128         3.8385         3.8385         3.8385    6[1-(0),6-(1,6),6-(1,6)]
   129         3.8385         3.8385         3.8385    6[1-(0),6-(1,6),6-(1,6)]
   130         3.8385         3.8385         3.8385    6[1-(0),6-(1,6),6-(1,6)]
   131        11.5155        11.5155        11.5155    7[6-(6,6),6-(6,6),59-(7,7,8,8,8,8,8,8)]
   132        11.5155        11.5155        11.5155    7[6-(6,6),6-(6,6),59-(7,7,8,8,8,8,8,8)]
   133        11.5155        11.5155        11.5155    7[6-(6,6),6-(6,6),59-(7,7,8,8,8,8,8,8)]
   134        11.5155        11.5155        11.5155    7[6-(6,6),6-(6,6),59-(7,7,8,8,8,8,8,8)]
   135        11.5155        11.5155        11.5155    7[6-(6,6),6-(6,6),59-(7,7,8,8,8,8,8,8)]
   136        11.5155        11.5155        11.5155    7[6-(6,6),6-(6,6),59-(7,7,8,8,8,8,8,8)]
   137         3.8385         3.8385         3.8385    7[6-(6,6),6-(6,6),59-(7,7,8,8,8,8,8,8)]
   138         3.8385         3.8385         3.8385    7[6-(6,6),6-(6,6),59-(7,7,8,8,8,8,8,8)]
   139         3.8385         3.8385         3.8385    7[6-(6,6),6-(6,6),59-(7,7,8,8,8,8,8,8)]
   140         3.8385         3.8385         3.8385    7[6-(6,6),6-(6,6),59-(7,7,8,8,8,8,8,8)]
   141         3.8385         3.8385         3.8385    7[6-(6,6),6-(6,6),59-(7,7,8,8,8,8,8,8)]
   142         3.8385         3.8385         3.8385    7[6-(6,6),6-(6,6),59-(7,7,8,8,8,8,8,8)]
   143      13.188779      13.188779      13.188779    8[6-(6,8),59-(7,7,7,8,8,8,8,8)]
   144      13.906118      13.906118      13.906118    8[6-(6,8),26-(8,8,8)]
   145      13.188779      13.188779      13.188779    8[6-(6,8),59-(7,7,7,8,8,8,8,8)]
   146      13.906118      13.906118      13.906118    8[6-(6,8),26-(8,8,8)]
   147      13.188779      13.188779      13.188779    8[6-(6,8),59-(7,7,7,8,8,8,8,8)]
   148      13.906118      13.906118      13.906118    8[6-(6,8),26-(8,8,8)]
   149      13.188779      13.188779      13.188779    8[6-(6,8),59-(7,7,7,8,8,8,8,8)]
   150      13.906118      13.906118      13.906118    8[6-(6,8),26-(8,8,8)]
   151      13.188779      13.188779      13.188779    8[6-(6,8),59-(7,7,7,8,8,8,8,8)]
   152      13.906118      13.906118      13.906118    8[6-(6,8),26-(8,8,8)]
   153      13.188779      13.188779      13.188779    8[6-(6,8),59-(7,7,7,8,8,8,8,8)]
   154      13.906118      13.906118      13.906118    8[6-(6,8),26-(8,8,8)]
   155       9.842221       9.842221       9.842221    8[6-(6,8),59-(7,7,7,8,8,8,8,8)]
   156       9.124882       9.124882       9.124882    8[6-(6,8),26-(8,8,8)]
   157       9.842221       9.842221       9.842221    8[6-(6,8),59-(7,7,7,8,8,8,8,8)]
   158       9.124882       9.124882       9.124882    8[6-(6,8),26-(8,8,8)]
   159       9.842221       9.842221       9.842221    8[6-(6,8),59-(7,7,7,8,8,8,8,8)]
   160       9.124882       9.124882       9.124882    8[6-(6,8),26-(8,8,8)]
   161       9.842221       9.842221       9.842221    8[6-(6,8),59-(7,7,7,8,8,8,8,8)]
   162       9.124882       9.124882       9.124882    8[6-(6,8),26-(8,8,8)]
   163       9.842221       9.842221       9.842221    8[6-(6,8),59-(7,7,7,8,8,8,8,8)]
   164       9.124882       9.124882       9.124882    8[6-(6,8),26-(8,8,8)]
   165       9.842221       9.842221       9.842221    8[6-(6,8),59-(7,7,7,8,8,8,8,8)]
   166       9.124882       9.124882       9.124882    8[6-(6,8),26-(8,8,8)]
   167       2.165221       2.165221       2.165221    8[6-(6,8),59-(7,7,7,8,8,8,8,8)]
   168       1.447882       1.447882       1.447882    8[6-(6,8),26-(8,8,8)]
   169       2.165221       2.165221       2.165221    8[6-(6,8),59-(7,7,7,8,8,8,8,8)]
   170       1.447882       1.447882       1.447882    8[6-(6,8),26-(8,8,8)]
   171       2.165221       2.165221       2.165221    8[6-(6,8),59-(7,7,7,8,8,8,8,8)]
   172       1.447882       1.447882       1.447882    8[6-(6,8),26-(8,8,8)]
   173       2.165221       2.165221       2.165221    8[6-(6,8),59-(7,7,7,8,8,8,8,8)]
   174       1.447882       1.447882       1.447882    8[6-(6,8),26-(8,8,8)]
   175       2.165221       2.165221       2.165221    8[6-(6,8),59-(7,7,7,8,8,8,8,8)]
   176       1.447882       1.447882       1.447882    8[6-(6,8),26-(8,8,8)]
   177       2.165221       2.165221       2.165221    8[6-(6,8),59-(7,7,7,8,8,8,8,8)]
   178       1.447882       1.447882       1.447882    8[6-(6,8),26-(8,8,8)]
   179       5.511779       5.511779       5.511779    8[6-(6,8),59-(7,7,7,8,8,8,8,8)]
   180       6.229118       6.229118       6.229118    8[6-(6,8),26-(8,8,8)]
   181       5.511779       5.511779       5.511779    8[6-(6,8),59-(7,7,7,8,8,8,8,8)]
   182       6.229118       6.229118       6.229118    8[6-(6,8),26-(8,8,8)]
   183       5.511779       5.511779       5.511779    8[6-(6,8),59-(7,7,7,8,8,8,8,8)]
   184       6.229118       6.229118       6.229118    8[6-(6,8),26-(8,8,8)]
   185       5.511779       5.511779       5.511779    8[6-(6,8),59-(7,7,7,8,8,8,8,8)]
   186       6.229118       6.229118       6.229118    8[6-(6,8),26-(8,8,8)]
   187       5.511779       5.511779       5.511779    8[6-(6,8),59-(7,7,7,8,8,8,8,8)]
   188       6.229118       6.229118       6.229118    8[6-(6,8),26-(8,8,8)]
   189       5.511779       5.511779       5.511779    8[6-(6,8),59-(7,7,7,8,8,8,8,8)]
   190       6.229118       6.229118       6.229118    8[6-(6,8),26-(8,8,8)]
