# Supplementary material for: A collection of forcefield precursors for metal–organic frameworks
Source: RSC Adv. 2019 Nov 13;9(63):36492–507. doi: 10.1039/c9ra07327b (PMC9075174; doi:10.1039/c9ra07327b)
Supplement: RA-009-C9RA07327B-s1102 [file RA-009-C9RA07327B-s1102.txt]

ILUJIJ_clean

15.405000    0.000000    0.000000
-7.702500    13.341121    0.000000
0.000000    0.000000    15.456000

     1           -0.0           -0.0           -0.0    62[7-(6,6),7-(6,6),7-(6,6),8-(6),8-(6),8-(6),8-(6),8-(6),8-(6)]
     2         7.7025         7.7025         7.7025    62[7-(6,6),7-(6,6),7-(6,6),8-(6),8-(6),8-(6),8-(6),8-(6),8-(6)]
     3         7.7025         7.7025         7.7025    62[7-(6,6),7-(6,6),7-(6,6),8-(6),8-(6),8-(6),8-(6),8-(6),8-(6)]
     4           -0.0           -0.0           -0.0    62[7-(6,6),7-(6,6),7-(6,6),8-(6),8-(6),8-(6),8-(6),8-(6),8-(6)]
     5         7.7025         7.7025         7.7025    26[8-(6),8-(6),8-(6),8-(6)]
     6        3.85125        3.85125        3.85125    26[8-(6),8-(6),8-(6),8-(6)]
     7       -3.85125       -3.85125       -3.85125    26[8-(6),8-(6),8-(6),8-(6)]
     8         7.7025         7.7025         7.7025    26[8-(6),8-(6),8-(6),8-(6)]
     9       -3.85125       -3.85125       -3.85125    26[8-(6),8-(6),8-(6),8-(6)]
    10        3.85125        3.85125        3.85125    26[8-(6),8-(6),8-(6),8-(6)]
    11       3.691808       3.691808       3.691808    1[6-(6,6)]
    12        1.38491        1.38491        1.38491    1[6-(6,6)]
    13      -5.076718      -5.076718      -5.076718    1[6-(6,6)]
    14       4.010692       4.010692       4.010692    1[6-(6,6)]
    15        6.31759        6.31759        6.31759    1[6-(6,6)]
    16      12.779218      12.779218      12.779218    1[6-(6,6)]
    17      11.394308      11.394308      11.394308    1[6-(6,6)]
    18       9.087409       9.087409       9.087409    1[6-(6,6)]
    19       2.625782       2.625782       2.625782    1[6-(6,6)]
    20      -3.691808      -3.691808      -3.691808    1[6-(6,6)]
    21      -1.384909      -1.384909      -1.384909    1[6-(6,6)]
    22       5.076718       5.076718       5.076718    1[6-(6,6)]
    23       4.010692       4.010692       4.010692    1[6-(6,6)]
    24        6.31759        6.31759        6.31759    1[6-(6,6)]
    25      12.779218      12.779218      12.779218    1[6-(6,6)]
    26       3.691808       3.691808       3.691808    1[6-(6,6)]
    27        1.38491        1.38491        1.38491    1[6-(6,6)]
    28      -5.076718      -5.076718      -5.076718    1[6-(6,6)]
    29      -3.691808      -3.691808      -3.691808    1[6-(6,6)]
    30      -1.384909      -1.384909      -1.384909    1[6-(6,6)]
    31       5.076718       5.076718       5.076718    1[6-(6,6)]
    32      11.394308      11.394308      11.394308    1[6-(6,6)]
    33       9.087409       9.087409       9.087409    1[6-(6,6)]
    34       2.625782       2.625782       2.625782    1[6-(6,6)]
    35       5.392905       5.392905       5.392905    1[6-(6,6)]
    36            0.0            0.0            0.0    1[6-(6,6)]
    37      -5.392905      -5.392905      -5.392905    1[6-(6,6)]
    38       2.309595       2.309595       2.309595    1[6-(6,6)]
    39         7.7025         7.7025         7.7025    1[6-(6,6)]
    40      13.095405      13.095405      13.095405    1[6-(6,6)]
    41       2.309595       2.309595       2.309595    1[6-(6,6)]
    42         7.7025         7.7025         7.7025    1[6-(6,6)]
    43      13.095405      13.095405      13.095405    1[6-(6,6)]
    44       5.392905       5.392905       5.392905    1[6-(6,6)]
    45            0.0            0.0            0.0    1[6-(6,6)]
    46      -5.392905      -5.392905      -5.392905    1[6-(6,6)]
    47        1.20159        1.20159        1.20159    6[6-(6,7),8-(26),8-(62)]
    48       2.391626       2.391626       2.391626    6[6-(1,6),6-(8,8),7-(6,62)]
    49       3.577041       3.577041       3.577041    6[1-(0),6-(1,6),6-(6,7)]
    50       1.679145       1.679145       1.679145    6[6-(6,7),8-(26),8-(62)]
    51       0.807992       0.807992       0.807992    6[6-(1,6),6-(8,8),7-(6,62)]
    52       0.828789       0.828789       0.828789    6[1-(0),6-(1,6),6-(6,7)]
    53      -2.880735      -2.880735      -2.880735    6[6-(6,7),8-(26),8-(62)]
    54      -3.199618      -3.199618      -3.199618    6[6-(1,6),6-(8,8),7-(6,62)]
    55       -4.40583       -4.40583       -4.40583    6[1-(0),6-(1,6),6-(6,7)]
    56        6.50091        6.50091        6.50091    6[6-(6,7),8-(26),8-(62)]
    57       5.310874       5.310874       5.310874    6[6-(1,6),6-(8,8),7-(6,62)]
    58       4.125459       4.125459       4.125459    6[1-(0),6-(1,6),6-(6,7)]
    59       6.023355       6.023355       6.023355    6[6-(6,7),8-(26),8-(62)]
    60       6.894508       6.894508       6.894508    6[6-(1,6),6-(8,8),7-(6,62)]
    61       6.873711       6.873711       6.873711    6[1-(0),6-(1,6),6-(6,7)]
    62      10.583235      10.583235      10.583235    6[6-(6,7),8-(26),8-(62)]
    63      10.902119      10.902119      10.902119    6[6-(1,6),6-(8,8),7-(6,62)]
    64       12.10833       12.10833       12.10833    6[1-(0),6-(1,6),6-(6,7)]
    65        8.90409        8.90409        8.90409    6[6-(6,7),8-(26),8-(62)]
    66      10.094126      10.094126      10.094126    6[6-(1,6),6-(8,8),7-(6,62)]
    67      11.279541      11.279541      11.279541    6[1-(0),6-(1,6),6-(6,7)]
    68       9.381645       9.381645       9.381645    6[6-(6,7),8-(26),8-(62)]
    69       8.510492       8.510492       8.510492    6[6-(1,6),6-(8,8),7-(6,62)]
    70       8.531289       8.531289       8.531289    6[1-(0),6-(1,6),6-(6,7)]
    71       4.821765       4.821765       4.821765    6[6-(6,7),8-(26),8-(62)]
    72       4.502881       4.502881       4.502881    6[6-(1,6),6-(8,8),7-(6,62)]
    73        3.29667        3.29667        3.29667    6[1-(0),6-(1,6),6-(6,7)]
    74       -1.20159       -1.20159       -1.20159    6[6-(6,7),8-(26),8-(62)]
    75      -2.391626      -2.391626      -2.391626    6[6-(1,6),6-(8,8),7-(6,62)]
    76      -3.577041      -3.577041      -3.577041    6[1-(0),6-(1,6),6-(6,7)]
    77      -1.679145      -1.679145      -1.679145    6[6-(6,7),8-(26),8-(62)]
    78      -0.807992      -0.807992      -0.807992    6[6-(1,6),6-(8,8),7-(6,62)]
    79      -0.828789      -0.828789      -0.828789    6[1-(0),6-(1,6),6-(6,7)]
    80       2.880735       2.880735       2.880735    6[6-(6,7),8-(26),8-(62)]
    81       3.199618       3.199618       3.199618    6[6-(1,6),6-(8,8),7-(6,62)]
    82        4.40583        4.40583        4.40583    6[1-(0),6-(1,6),6-(6,7)]
    83        6.50091        6.50091        6.50091    6[6-(6,7),8-(26),8-(62)]
    84       5.310874       5.310874       5.310874    6[6-(1,6),6-(8,8),7-(6,62)]
    85       4.125459       4.125459       4.125459    6[1-(0),6-(1,6),6-(6,7)]
    86       6.023355       6.023355       6.023355    6[6-(6,7),8-(26),8-(62)]
    87       6.894508       6.894508       6.894508    6[6-(1,6),6-(8,8),7-(6,62)]
    88       6.873711       6.873711       6.873711    6[1-(0),6-(1,6),6-(6,7)]
    89      10.583235      10.583235      10.583235    6[6-(6,7),8-(26),8-(62)]
    90      10.902119      10.902119      10.902119    6[6-(1,6),6-(8,8),7-(6,62)]
    91       12.10833       12.10833       12.10833    6[1-(0),6-(1,6),6-(6,7)]
    92        1.20159        1.20159        1.20159    6[6-(6,7),8-(26),8-(62)]
    93       2.391626       2.391626       2.391626    6[6-(1,6),6-(8,8),7-(6,62)]
    94       3.577041       3.577041       3.577041    6[1-(0),6-(1,6),6-(6,7)]
    95       1.679145       1.679145       1.679145    6[6-(6,7),8-(26),8-(62)]
    96       0.807992       0.807992       0.807992    6[6-(1,6),6-(8,8),7-(6,62)]
    97       0.828789       0.828789       0.828789    6[1-(0),6-(1,6),6-(6,7)]
    98      -2.880735      -2.880735      -2.880735    6[6-(6,7),8-(26),8-(62)]
    99      -3.199618      -3.199618      -3.199618    6[6-(1,6),6-(8,8),7-(6,62)]
   100       -4.40583       -4.40583       -4.40583    6[1-(0),6-(1,6),6-(6,7)]
   101       -1.20159       -1.20159       -1.20159    6[6-(6,7),8-(26),8-(62)]
   102      -2.391626      -2.391626      -2.391626    6[6-(1,6),6-(8,8),7-(6,62)]
   103      -3.577041      -3.577041      -3.577041    6[1-(0),6-(1,6),6-(6,7)]
   104      -1.679145      -1.679145      -1.679145    6[6-(6,7),8-(26),8-(62)]
   105      -0.807992      -0.807992      -0.807992    6[6-(1,6),6-(8,8),7-(6,62)]
   106      -0.828789      -0.828789      -0.828789    6[1-(0),6-(1,6),6-(6,7)]
   107       2.880735       2.880735       2.880735    6[6-(6,7),8-(26),8-(62)]
   108       3.199618       3.199618       3.199618    6[6-(1,6),6-(8,8),7-(6,62)]
   109        4.40583        4.40583        4.40583    6[1-(0),6-(1,6),6-(6,7)]
   110        8.90409        8.90409        8.90409    6[6-(6,7),8-(26),8-(62)]
   111      10.094126      10.094126      10.094126    6[6-(1,6),6-(8,8),7-(6,62)]
   112      11.279541      11.279541      11.279541    6[1-(0),6-(1,6),6-(6,7)]
   113       9.381645       9.381645       9.381645    6[6-(6,7),8-(26),8-(62)]
   114       8.510492       8.510492       8.510492    6[6-(1,6),6-(8,8),7-(6,62)]
   115       8.531289       8.531289       8.531289    6[1-(0),6-(1,6),6-(6,7)]
   116       4.821765       4.821765       4.821765    6[6-(6,7),8-(26),8-(62)]
   117       4.502881       4.502881       4.502881    6[6-(1,6),6-(8,8),7-(6,62)]
   118        3.29667        3.29667        3.29667    6[1-(0),6-(1,6),6-(6,7)]
   119       4.587609       4.587609       4.587609    6[1-(0),6-(1,6),6-(1,6)]
   120            0.0            0.0            0.0    6[1-(0),6-(1,6),6-(1,6)]
   121      -4.587609      -4.587609      -4.587609    6[1-(0),6-(1,6),6-(1,6)]
   122       3.114891       3.114891       3.114891    6[1-(0),6-(1,6),6-(1,6)]
   123         7.7025         7.7025         7.7025    6[1-(0),6-(1,6),6-(1,6)]
   124      12.290109      12.290109      12.290109    6[1-(0),6-(1,6),6-(1,6)]
   125       3.114891       3.114891       3.114891    6[1-(0),6-(1,6),6-(1,6)]
   126         7.7025         7.7025         7.7025    6[1-(0),6-(1,6),6-(1,6)]
   127      12.290109      12.290109      12.290109    6[1-(0),6-(1,6),6-(1,6)]
   128       4.587609       4.587609       4.587609    6[1-(0),6-(1,6),6-(1,6)]
   129            0.0            0.0            0.0    6[1-(0),6-(1,6),6-(1,6)]
   130      -4.587609      -4.587609      -4.587609    6[1-(0),6-(1,6),6-(1,6)]
   131       2.206381       2.206381       2.206381    7[6-(6,6),6-(6,6),62-(7,7,8,8,8,8,8,8)]
   132           -0.0           -0.0           -0.0    7[6-(6,6),6-(6,6),62-(7,7,8,8,8,8,8,8)]
   133      -2.206381      -2.206381      -2.206381    7[6-(6,6),6-(6,6),62-(7,7,8,8,8,8,8,8)]
   134       5.496119       5.496119       5.496119    7[6-(6,6),6-(6,6),62-(7,7,8,8,8,8,8,8)]
   135         7.7025         7.7025         7.7025    7[6-(6,6),6-(6,6),62-(7,7,8,8,8,8,8,8)]
   136       9.908881       9.908881       9.908881    7[6-(6,6),6-(6,6),62-(7,7,8,8,8,8,8,8)]
   137       5.496119       5.496119       5.496119    7[6-(6,6),6-(6,6),62-(7,7,8,8,8,8,8,8)]
   138         7.7025         7.7025         7.7025    7[6-(6,6),6-(6,6),62-(7,7,8,8,8,8,8,8)]
   139       9.908881       9.908881       9.908881    7[6-(6,6),6-(6,6),62-(7,7,8,8,8,8,8,8)]
   140       2.206381       2.206381       2.206381    7[6-(6,6),6-(6,6),62-(7,7,8,8,8,8,8,8)]
   141           -0.0           -0.0           -0.0    7[6-(6,6),6-(6,6),62-(7,7,8,8,8,8,8,8)]
   142      -2.206381      -2.206381      -2.206381    7[6-(6,6),6-(6,6),62-(7,7,8,8,8,8,8,8)]
   143       1.280156       1.280156       1.280156    8[6-(6,8),26-(8,8,8)]
   144       0.211819       0.211819       0.211819    8[6-(6,8),62-(7,7,7,8,8,8,8,8)]
   145       2.524879       2.524879       2.524879    8[6-(6,8),26-(8,8,8)]
   146       1.472718       1.472718       1.472718    8[6-(6,8),62-(7,7,7,8,8,8,8,8)]
   147      -3.805035      -3.805035      -3.805035    8[6-(6,8),26-(8,8,8)]
   148      -1.684537      -1.684537      -1.684537    8[6-(6,8),62-(7,7,7,8,8,8,8,8)]
   149       6.422344       6.422344       6.422344    8[6-(6,8),26-(8,8,8)]
   150       7.490681       7.490681       7.490681    8[6-(6,8),62-(7,7,7,8,8,8,8,8)]
   151        5.17762        5.17762        5.17762    8[6-(6,8),26-(8,8,8)]
   152       6.229782       6.229782       6.229782    8[6-(6,8),62-(7,7,7,8,8,8,8,8)]
   153      11.507535      11.507535      11.507535    8[6-(6,8),26-(8,8,8)]
   154       9.387037       9.387037       9.387037    8[6-(6,8),62-(7,7,7,8,8,8,8,8)]
   155       8.982655       8.982655       8.982655    8[6-(6,8),26-(8,8,8)]
   156       7.914319       7.914319       7.914319    8[6-(6,8),62-(7,7,7,8,8,8,8,8)]
   157      10.227379      10.227379      10.227379    8[6-(6,8),26-(8,8,8)]
   158       9.175218       9.175218       9.175218    8[6-(6,8),62-(7,7,7,8,8,8,8,8)]
   159       3.897465       3.897465       3.897465    8[6-(6,8),26-(8,8,8)]
   160       6.017963       6.017963       6.017963    8[6-(6,8),62-(7,7,7,8,8,8,8,8)]
   161      -1.280155      -1.280155      -1.280155    8[6-(6,8),26-(8,8,8)]
   162      -0.211819      -0.211819      -0.211819    8[6-(6,8),62-(7,7,7,8,8,8,8,8)]
   163      -2.524879      -2.524879      -2.524879    8[6-(6,8),26-(8,8,8)]
   164      -1.472718      -1.472718      -1.472718    8[6-(6,8),62-(7,7,7,8,8,8,8,8)]
   165       3.805035       3.805035       3.805035    8[6-(6,8),26-(8,8,8)]
   166       1.684537       1.684537       1.684537    8[6-(6,8),62-(7,7,7,8,8,8,8,8)]
   167       6.422344       6.422344       6.422344    8[6-(6,8),26-(8,8,8)]
   168       7.490681       7.490681       7.490681    8[6-(6,8),62-(7,7,7,8,8,8,8,8)]
   169        5.17762        5.17762        5.17762    8[6-(6,8),26-(8,8,8)]
   170       6.229782       6.229782       6.229782    8[6-(6,8),62-(7,7,7,8,8,8,8,8)]
   171      11.507535      11.507535      11.507535    8[6-(6,8),26-(8,8,8)]
   172       9.387037       9.387037       9.387037    8[6-(6,8),62-(7,7,7,8,8,8,8,8)]
   173       1.280156       1.280156       1.280156    8[6-(6,8),26-(8,8,8)]
   174       0.211819       0.211819       0.211819    8[6-(6,8),62-(7,7,7,8,8,8,8,8)]
   175       2.524879       2.524879       2.524879    8[6-(6,8),26-(8,8,8)]
   176       1.472718       1.472718       1.472718    8[6-(6,8),62-(7,7,7,8,8,8,8,8)]
   177      -3.805035      -3.805035      -3.805035    8[6-(6,8),26-(8,8,8)]
   178      -1.684537      -1.684537      -1.684537    8[6-(6,8),62-(7,7,7,8,8,8,8,8)]
   179      -1.280155      -1.280155      -1.280155    8[6-(6,8),26-(8,8,8)]
   180      -0.211819      -0.211819      -0.211819    8[6-(6,8),62-(7,7,7,8,8,8,8,8)]
   181      -2.524879      -2.524879      -2.524879    8[6-(6,8),26-(8,8,8)]
   182      -1.472718      -1.472718      -1.472718    8[6-(6,8),62-(7,7,7,8,8,8,8,8)]
   183       3.805035       3.805035       3.805035    8[6-(6,8),26-(8,8,8)]
   184       1.684537       1.684537       1.684537    8[6-(6,8),62-(7,7,7,8,8,8,8,8)]
   185       8.982655       8.982655       8.982655    8[6-(6,8),26-(8,8,8)]
   186       7.914319       7.914319       7.914319    8[6-(6,8),62-(7,7,7,8,8,8,8,8)]
   187      10.227379      10.227379      10.227379    8[6-(6,8),26-(8,8,8)]
   188       9.175218       9.175218       9.175218    8[6-(6,8),62-(7,7,7,8,8,8,8,8)]
   189       3.897465       3.897465       3.897465    8[6-(6,8),26-(8,8,8)]
   190       6.017963       6.017963       6.017963    8[6-(6,8),62-(7,7,7,8,8,8,8,8)]
