# Supplementary material for: A collection of forcefield precursors for metal–organic frameworks
Source: RSC Adv. 2019 Nov 13;9(63):36492–507. doi: 10.1039/c9ra07327b (PMC9075174; doi:10.1039/c9ra07327b)
Supplement: RA-009-C9RA07327B-s1103 [file RA-009-C9RA07327B-s1103.txt]

IMACZN01_clean

6.659700    0.000000    0.000000
0.000000    11.028700    0.000000
0.000000    3.424454    10.483575

     1       5.861801       5.861801       5.861801    30[8-(6),8-(6),8-(6),8-(6)]
     2       0.797899       0.797899       0.797899    30[8-(6),8-(6),8-(6),8-(6)]
     3       4.434694       4.434694       4.434694    1[6-(1,6,7)]
     4       2.974222       2.974222       2.974222    1[6-(1,6,7)]
     5       2.611268       2.611268       2.611268    1[6-(1,6,7)]
     6        1.73352        1.73352        1.73352    1[6-(1,6,7)]
     7       4.102375       4.102375       4.102375    1[7-(1,6,6)]
     8       3.662835       3.662835       3.662835    1[7-(1,6,6)]
     9       4.434694       4.434694       4.434694    1[6-(1,6,7)]
    10       2.974222       2.974222       2.974222    1[6-(1,6,7)]
    11       2.611268       2.611268       2.611268    1[6-(1,6,7)]
    12        1.73352        1.73352        1.73352    1[6-(1,6,7)]
    13       4.102375       4.102375       4.102375    1[7-(1,6,6)]
    14       3.662835       3.662835       3.662835    1[7-(1,6,6)]
    15       2.225006       2.225006       2.225006    1[6-(1,6,7)]
    16       3.685478       3.685478       3.685478    1[6-(1,6,7)]
    17       4.048432       4.048432       4.048432    1[6-(1,6,7)]
    18        4.92618        4.92618        4.92618    1[6-(1,6,7)]
    19       2.557325       2.557325       2.557325    1[7-(1,6,6)]
    20       2.996865       2.996865       2.996865    1[7-(1,6,6)]
    21       2.225006       2.225006       2.225006    1[6-(1,6,7)]
    22       3.685478       3.685478       3.685478    1[6-(1,6,7)]
    23       4.048432       4.048432       4.048432    1[6-(1,6,7)]
    24        4.92618        4.92618        4.92618    1[6-(1,6,7)]
    25       2.557325       2.557325       2.557325    1[7-(1,6,6)]
    26       2.996865       2.996865       2.996865    1[7-(1,6,6)]
    27       3.752741       3.752741       3.752741    6[1-(0),1-(0),6-(8,8),7-(1,1,6)]
    28       4.328805       4.328805       4.328805    6[6-(1,1,7),8-(0),8-(30)]
    29       2.229002       2.229002       2.229002    6[1-(0),1-(0),6-(8,8),7-(1,1,6)]
    30       1.270671       1.270671       1.270671    6[6-(1,1,7),8-(0),8-(30)]
    31       3.752741       3.752741       3.752741    6[1-(0),1-(0),6-(8,8),7-(1,1,6)]
    32       4.328805       4.328805       4.328805    6[6-(1,1,7),8-(0),8-(30)]
    33       2.229002       2.229002       2.229002    6[1-(0),1-(0),6-(8,8),7-(1,1,6)]
    34       1.270671       1.270671       1.270671    6[6-(1,1,7),8-(0),8-(30)]
    35       2.906959       2.906959       2.906959    6[1-(0),1-(0),6-(8,8),7-(1,1,6)]
    36       2.330895       2.330895       2.330895    6[6-(1,1,7),8-(0),8-(30)]
    37       4.430698       4.430698       4.430698    6[1-(0),1-(0),6-(8,8),7-(1,1,6)]
    38       5.389029       5.389029       5.389029    6[6-(1,1,7),8-(0),8-(30)]
    39       2.906959       2.906959       2.906959    6[1-(0),1-(0),6-(8,8),7-(1,1,6)]
    40       2.330895       2.330895       2.330895    6[6-(1,1,7),8-(0),8-(30)]
    41       4.430698       4.430698       4.430698    6[1-(0),1-(0),6-(8,8),7-(1,1,6)]
    42       5.389029       5.389029       5.389029    6[6-(1,1,7),8-(0),8-(30)]
    43        3.32985        3.32985        3.32985    7[1-(0),1-(0),6-(1,1,6),6-(1,1,6)]
    44        3.32985        3.32985        3.32985    7[1-(0),1-(0),6-(1,1,6),6-(1,1,6)]
    45        3.32985        3.32985        3.32985    7[1-(0),1-(0),6-(1,1,6),6-(1,1,6)]
    46        3.32985        3.32985        3.32985    7[1-(0),1-(0),6-(1,1,6),6-(1,1,6)]
    47       4.727055       4.727055       4.727055    8[6-(6,8),30-(8,8,8)]
    48       4.396068       4.396068       4.396068    8[6-(6,8)]
    49       0.342309       0.342309       0.342309    8[6-(6,8),30-(8,8,8)]
    50       1.437829       1.437829       1.437829    8[6-(6,8)]
    51       4.727055       4.727055       4.727055    8[6-(6,8),30-(8,8,8)]
    52       4.396068       4.396068       4.396068    8[6-(6,8)]
    53       0.342309       0.342309       0.342309    8[6-(6,8),30-(8,8,8)]
    54       1.437829       1.437829       1.437829    8[6-(6,8)]
    55       1.932645       1.932645       1.932645    8[6-(6,8),30-(8,8,8)]
    56       2.263632       2.263632       2.263632    8[6-(6,8)]
    57       6.317391       6.317391       6.317391    8[6-(6,8),30-(8,8,8)]
    58       5.221871       5.221871       5.221871    8[6-(6,8)]
    59       1.932645       1.932645       1.932645    8[6-(6,8),30-(8,8,8)]
    60       2.263632       2.263632       2.263632    8[6-(6,8)]
    61       6.317391       6.317391       6.317391    8[6-(6,8),30-(8,8,8)]
    62       5.221871       5.221871       5.221871    8[6-(6,8)]
