# Supplementary material for: A collection of forcefield precursors for metal–organic frameworks
Source: RSC Adv. 2019 Nov 13;9(63):36492–507. doi: 10.1039/c9ra07327b (PMC9075174; doi:10.1039/c9ra07327b)
Supplement: RA-009-C9RA07327B-s1104 [file RA-009-C9RA07327B-s1104.txt]

IMIXIM_clean

11.824100    0.000000    0.000000
-3.941250    17.180838    0.000000
3.941370    8.590372    14.879038

     1       5.578705       5.578705       5.578705    29[7-(6,6),7-(6,8),8-(29,29),8-(7),9-(0)]
     2       7.386069       7.386069       7.386069    29[7-(6,6),7-(6,6),7-(6,8),8-(7)]
     3       1.637442       1.637442       1.637442    29[7-(6,6),7-(6,8),8-(29,29),8-(7),9-(0)]
     4       3.444741       3.444741       3.444741    29[7-(6,6),7-(6,6),7-(6,8),8-(7)]
     5      -2.303939      -2.303939      -2.303939    29[7-(6,6),7-(6,8),8-(29,29),8-(7),9-(0)]
     6      11.327439      11.327439      11.327439    29[7-(6,6),7-(6,6),7-(6,8),8-(7)]
     7       6.245515       6.245515       6.245515    29[7-(6,6),7-(6,8),8-(29,29),8-(7),9-(0)]
     8       4.438151       4.438151       4.438151    29[7-(6,6),7-(6,6),7-(6,8),8-(7)]
     9      10.186778      10.186778      10.186778    29[7-(6,6),7-(6,8),8-(29,29),8-(7),9-(0)]
    10       8.379479       8.379479       8.379479    29[7-(6,6),7-(6,6),7-(6,8),8-(7)]
    11      14.128159      14.128159      14.128159    29[7-(6,6),7-(6,8),8-(29,29),8-(7),9-(0)]
    12       0.496781       0.496781       0.496781    29[7-(6,6),7-(6,6),7-(6,8),8-(7)]
    13       2.014065       2.014065       2.014065    1[6-(6,7)]
    14       2.468128       2.468128       2.468128    1[6-(6,7)]
    15       6.000389       6.000389       6.000389    1[6-(6,7)]
    16       6.333819       6.333819       6.333819    1[6-(1,1,6)]
    17       4.765945       4.765945       4.765945    1[6-(1,1,6)]
    18       5.287378       5.287378       5.287378    1[6-(1,1,6)]
    19       0.375275       0.375275       0.375275    1[6-(6,7)]
    20       3.363217       3.363217       3.363217    1[6-(6,7)]
    21       4.825858       4.825858       4.825858    1[6-(6,7)]
    22      -0.140249      -0.140249      -0.140249    1[6-(1,1,6)]
    23      -0.029106      -0.029106      -0.029106    1[6-(1,1,6)]
    24       0.447416       0.447416       0.447416    1[6-(1,1,6)]
    25       5.955418       5.955418       5.955418    1[6-(6,7)]
    26       6.409456       6.409456       6.409456    1[6-(6,7)]
    27       2.059064       2.059064       2.059064    1[6-(6,7)]
    28       2.392494       2.392494       2.392494    1[6-(1,1,6)]
    29      12.648719      12.648719      12.648719    1[6-(1,1,6)]
    30      -2.595309      -2.595309      -2.595309    1[6-(1,1,6)]
    31       4.316616       4.316616       4.316616    1[6-(6,7)]
    32       7.304586       7.304586       7.304586    1[6-(6,7)]
    33       8.767214       8.767214       8.767214    1[6-(6,7)]
    34        3.80107        3.80107        3.80107    1[6-(1,1,6)]
    35       3.912208       3.912208       3.912208    1[6-(1,1,6)]
    36       4.388716       4.388716       4.388716    1[6-(1,1,6)]
    37       9.896853       9.896853       9.896853    1[6-(6,7)]
    38      10.350887      10.350887      10.350887    1[6-(6,7)]
    39       9.941797       9.941797       9.941797    1[6-(6,7)]
    40      -1.548844      -1.548844      -1.548844    1[6-(1,1,6)]
    41       8.707378       8.707378       8.707378    1[6-(1,1,6)]
    42       1.345981       1.345981       1.345981    1[6-(1,1,6)]
    43       8.257983       8.257983       8.257983    1[6-(6,7)]
    44      11.245922      11.245922      11.245922    1[6-(6,7)]
    45       0.884475       0.884475       0.884475    1[6-(6,7)]
    46       7.742461       7.742461       7.742461    1[6-(1,1,6)]
    47        7.85362        7.85362        7.85362    1[6-(1,1,6)]
    48       8.330123       8.330123       8.330123    1[6-(1,1,6)]
    49       9.810155       9.810155       9.810155    1[6-(6,7)]
    50       9.356092       9.356092       9.356092    1[6-(6,7)]
    51       5.823831       5.823831       5.823831    1[6-(6,7)]
    52       5.490401       5.490401       5.490401    1[6-(1,1,6)]
    53       7.058275       7.058275       7.058275    1[6-(1,1,6)]
    54       6.536842       6.536842       6.536842    1[6-(1,1,6)]
    55      11.448945      11.448945      11.448945    1[6-(6,7)]
    56       8.461003       8.461003       8.461003    1[6-(6,7)]
    57       6.998362       6.998362       6.998362    1[6-(6,7)]
    58      11.964469      11.964469      11.964469    1[6-(1,1,6)]
    59      11.853326      11.853326      11.853326    1[6-(1,1,6)]
    60      11.376804      11.376804      11.376804    1[6-(1,1,6)]
    61       5.868802       5.868802       5.868802    1[6-(6,7)]
    62       5.414764       5.414764       5.414764    1[6-(6,7)]
    63       9.765156       9.765156       9.765156    1[6-(6,7)]
    64       9.431726       9.431726       9.431726    1[6-(1,1,6)]
    65      -0.824499      -0.824499      -0.824499    1[6-(1,1,6)]
    66       2.595429       2.595429       2.595429    1[6-(1,1,6)]
    67       7.507604       7.507604       7.507604    1[6-(6,7)]
    68       4.519634       4.519634       4.519634    1[6-(6,7)]
    69       3.057006       3.057006       3.057006    1[6-(6,7)]
    70        8.02315        8.02315        8.02315    1[6-(1,1,6)]
    71       7.912012       7.912012       7.912012    1[6-(1,1,6)]
    72       7.435504       7.435504       7.435504    1[6-(1,1,6)]
    73       1.927367       1.927367       1.927367    1[6-(6,7)]
    74       1.473333       1.473333       1.473333    1[6-(6,7)]
    75       1.882423       1.882423       1.882423    1[6-(6,7)]
    76      13.373064      13.373064      13.373064    1[6-(1,1,6)]
    77       3.116842       3.116842       3.116842    1[6-(1,1,6)]
    78      10.478239      10.478239      10.478239    1[6-(1,1,6)]
    79       3.566237       3.566237       3.566237    1[6-(6,7)]
    80       0.578298       0.578298       0.578298    1[6-(6,7)]
    81      10.939745      10.939745      10.939745    1[6-(6,7)]
    82       4.081759       4.081759       4.081759    1[6-(1,1,6)]
    83         3.9706         3.9706         3.9706    1[6-(1,1,6)]
    84       3.494097       3.494097       3.494097    1[6-(1,1,6)]
    85       2.042447       2.042447       2.042447    6[1-(0),6-(1,7),7-(6,29)]
    86       6.243958       6.243958       6.243958    6[1-(0),6-(1,7),7-(6)]
    87       6.012208       6.012208       6.012208    6[1-(0),6-(6,7),7-(6)]
    88       5.768622       5.768622       5.768622    6[6-(1,7),6-(6,7),7-(6,29)]
    89       5.582978       5.582978       5.582978    6[6-(1,1,1),6-(6,7),7-(8,29)]
    90       5.483663       5.483663       5.483663    6[1-(0),1-(0),1-(0),6-(6,7)]
    91       2.155984       2.155984       2.155984    6[6-(1,7),6-(6,7),7-(6,29)]
    92       1.294006       1.294006       1.294006    6[1-(0),6-(6,7),7-(6,29)]
    93       3.036873       3.036873       3.036873    6[1-(0),6-(1,7),7-(6,29)]
    94       3.909492       3.909492       3.909492    6[1-(0),6-(1,7),7-(6,29)]
    95       1.776434       1.776434       1.776434    6[6-(1,1,1),6-(6,7),7-(8,29)]
    96       0.393018       0.393018       0.393018    6[1-(0),1-(0),1-(0),6-(6,7)]
    97       5.983788       5.983788       5.983788    6[1-(0),6-(1,7),7-(6,29)]
    98       2.302664       2.302664       2.302664    6[1-(0),6-(1,7),7-(6)]
    99       2.070895       2.070895       2.070895    6[1-(0),6-(6,7),7-(6)]
   100       1.827323       1.827323       1.827323    6[6-(1,7),6-(6,7),7-(6,29)]
   101       1.641678       1.641678       1.641678    6[6-(1,1,1),6-(6,7),7-(8,29)]
   102       1.542344       1.542344       1.542344    6[1-(0),1-(0),1-(0),6-(6,7)]
   103       6.097319       6.097319       6.097319    6[6-(1,7),6-(6,7),7-(6,29)]
   104        5.23535        5.23535        5.23535    6[1-(0),6-(6,7),7-(6,29)]
   105       6.978234       6.978234       6.978234    6[1-(0),6-(1,7),7-(6,29)]
   106       7.850845       7.850845       7.850845    6[1-(0),6-(1,7),7-(6,29)]
   107       5.717755       5.717755       5.717755    6[6-(1,1,1),6-(6,7),7-(8,29)]
   108       4.334331       4.334331       4.334331    6[1-(0),1-(0),1-(0),6-(6,7)]
   109       9.925233       9.925233       9.925233    6[1-(0),6-(1,7),7-(6,29)]
   110      10.185357      10.185357      10.185357    6[1-(0),6-(1,7),7-(6)]
   111       9.953618       9.953618       9.953618    6[1-(0),6-(6,7),7-(6)]
   112      -2.114052      -2.114052      -2.114052    6[6-(1,7),6-(6,7),7-(6,29)]
   113      -2.299679      -2.299679      -2.299679    6[6-(1,1,1),6-(6,7),7-(8,29)]
   114      -2.398996      -2.398996      -2.398996    6[1-(0),1-(0),1-(0),6-(6,7)]
   115        10.0387        10.0387        10.0387    6[6-(1,7),6-(6,7),7-(6,29)]
   116       9.176716       9.176716       9.176716    6[1-(0),6-(6,7),7-(6,29)]
   117      10.919582      10.919582      10.919582    6[1-(0),6-(1,7),7-(6,29)]
   118      11.792208      11.792208      11.792208    6[1-(0),6-(1,7),7-(6,29)]
   119       9.659153       9.659153       9.659153    6[6-(1,1,1),6-(6,7),7-(8,29)]
   120       8.275733       8.275733       8.275733    6[1-(0),1-(0),1-(0),6-(6,7)]
   121       9.781773       9.781773       9.781773    6[1-(0),6-(1,7),7-(6,29)]
   122       5.580262       5.580262       5.580262    6[1-(0),6-(1,7),7-(6)]
   123       5.812012       5.812012       5.812012    6[1-(0),6-(6,7),7-(6)]
   124       6.055598       6.055598       6.055598    6[6-(1,7),6-(6,7),7-(6,29)]
   125       6.241242       6.241242       6.241242    6[6-(1,1,1),6-(6,7),7-(8,29)]
   126       6.340557       6.340557       6.340557    6[1-(0),1-(0),1-(0),6-(6,7)]
   127       9.668236       9.668236       9.668236    6[6-(1,7),6-(6,7),7-(6,29)]
   128      10.530214      10.530214      10.530214    6[1-(0),6-(6,7),7-(6,29)]
   129       8.787347       8.787347       8.787347    6[1-(0),6-(1,7),7-(6,29)]
   130       7.914728       7.914728       7.914728    6[1-(0),6-(1,7),7-(6,29)]
   131      10.047786      10.047786      10.047786    6[6-(1,1,1),6-(6,7),7-(8,29)]
   132      11.431202      11.431202      11.431202    6[1-(0),1-(0),1-(0),6-(6,7)]
   133       5.840432       5.840432       5.840432    6[1-(0),6-(1,7),7-(6,29)]
   134       9.521556       9.521556       9.521556    6[1-(0),6-(1,7),7-(6)]
   135       9.753325       9.753325       9.753325    6[1-(0),6-(6,7),7-(6)]
   136       9.996897       9.996897       9.996897    6[6-(1,7),6-(6,7),7-(6,29)]
   137      10.182542      10.182542      10.182542    6[6-(1,1,1),6-(6,7),7-(8,29)]
   138      10.281876      10.281876      10.281876    6[1-(0),1-(0),1-(0),6-(6,7)]
   139       5.726901       5.726901       5.726901    6[6-(1,7),6-(6,7),7-(6,29)]
   140        6.58887        6.58887        6.58887    6[1-(0),6-(6,7),7-(6,29)]
   141       4.845986       4.845986       4.845986    6[1-(0),6-(1,7),7-(6,29)]
   142       3.973375       3.973375       3.973375    6[1-(0),6-(1,7),7-(6,29)]
   143       6.106465       6.106465       6.106465    6[6-(1,1,1),6-(6,7),7-(8,29)]
   144       7.489889       7.489889       7.489889    6[1-(0),1-(0),1-(0),6-(6,7)]
   145       1.898987       1.898987       1.898987    6[1-(0),6-(1,7),7-(6,29)]
   146       1.638863       1.638863       1.638863    6[1-(0),6-(1,7),7-(6)]
   147       1.870602       1.870602       1.870602    6[1-(0),6-(6,7),7-(6)]
   148       2.114172       2.114172       2.114172    6[6-(1,7),6-(6,7),7-(6,29)]
   149      14.123899      14.123899      14.123899    6[6-(1,1,1),6-(6,7),7-(8,29)]
   150      14.223216      14.223216      14.223216    6[1-(0),1-(0),1-(0),6-(6,7)]
   151        1.78552        1.78552        1.78552    6[6-(1,7),6-(6,7),7-(6,29)]
   152       2.647504       2.647504       2.647504    6[1-(0),6-(6,7),7-(6,29)]
   153       0.904638       0.904638       0.904638    6[1-(0),6-(1,7),7-(6,29)]
   154       0.032012       0.032012       0.032012    6[1-(0),6-(1,7),7-(6,29)]
   155       2.165067       2.165067       2.165067    6[6-(1,1,1),6-(6,7),7-(8,29)]
   156       3.548487       3.548487       3.548487    6[1-(0),1-(0),1-(0),6-(6,7)]
   157       5.773345       5.773345       5.773345    7[6-(1,6),6-(6,6),29-(7,8,8,9)]
   158       6.264065       6.264065       6.264065    7[6-(1,6),6-(1,6)]
   159       5.509659       5.509659       5.509659    7[6-(6,6),8-(29),29-(7,8,8,9)]
   160       3.454267       3.454267       3.454267    7[6-(1,6),6-(6,6),29-(7,7,8)]
   161       1.746866       1.746866       1.746866    7[6-(1,6),6-(1,6),29-(7,7,8)]
   162       2.725909       2.725909       2.725909    7[6-(6,6),8-(29),29-(7,7,8)]
   163       1.832063       1.832063       1.832063    7[6-(1,6),6-(6,6),29-(7,8,8,9)]
   164       2.322755       2.322755       2.322755    7[6-(1,6),6-(1,6)]
   165       1.568374       1.568374       1.568374    7[6-(6,6),8-(29),29-(7,8,8,9)]
   166       7.395608       7.395608       7.395608    7[6-(1,6),6-(6,6),29-(7,7,8)]
   167       5.688222       5.688222       5.688222    7[6-(1,6),6-(1,6),29-(7,7,8)]
   168       6.667224       6.667224       6.667224    7[6-(6,6),8-(29),29-(7,7,8)]
   169      -2.109326      -2.109326      -2.109326    7[6-(1,6),6-(6,6),29-(7,8,8,9)]
   170      10.205461      10.205461      10.205461    7[6-(1,6),6-(1,6)]
   171      -2.372983      -2.372983      -2.372983    7[6-(6,6),8-(29),29-(7,8,8,9)]
   172      11.336986      11.336986      11.336986    7[6-(1,6),6-(6,6),29-(7,7,8)]
   173       9.629573       9.629573       9.629573    7[6-(1,6),6-(1,6),29-(7,7,8)]
   174      10.608634      10.608634      10.608634    7[6-(6,6),8-(29),29-(7,7,8)]
   175       6.050875       6.050875       6.050875    7[6-(1,6),6-(6,6),29-(7,8,8,9)]
   176       5.560155       5.560155       5.560155    7[6-(1,6),6-(1,6)]
   177       6.314561       6.314561       6.314561    7[6-(6,6),8-(29),29-(7,8,8,9)]
   178       8.369953       8.369953       8.369953    7[6-(1,6),6-(6,6),29-(7,7,8)]
   179      10.077354      10.077354      10.077354    7[6-(1,6),6-(1,6),29-(7,7,8)]
   180       9.098311       9.098311       9.098311    7[6-(6,6),8-(29),29-(7,7,8)]
   181       9.992157       9.992157       9.992157    7[6-(1,6),6-(6,6),29-(7,8,8,9)]
   182       9.501465       9.501465       9.501465    7[6-(1,6),6-(1,6)]
   183      10.255846      10.255846      10.255846    7[6-(6,6),8-(29),29-(7,8,8,9)]
   184       4.428612       4.428612       4.428612    7[6-(1,6),6-(6,6),29-(7,7,8)]
   185       6.135998       6.135998       6.135998    7[6-(1,6),6-(1,6),29-(7,7,8)]
   186       5.156996       5.156996       5.156996    7[6-(6,6),8-(29),29-(7,7,8)]
   187      13.933546      13.933546      13.933546    7[6-(1,6),6-(6,6),29-(7,8,8,9)]
   188       1.618759       1.618759       1.618759    7[6-(1,6),6-(1,6)]
   189      14.197203      14.197203      14.197203    7[6-(6,6),8-(29),29-(7,8,8,9)]
   190       0.487234       0.487234       0.487234    7[6-(1,6),6-(6,6),29-(7,7,8)]
   191       2.194647       2.194647       2.194647    7[6-(1,6),6-(1,6),29-(7,7,8)]
   192       1.215586       1.215586       1.215586    7[6-(6,6),8-(29),29-(7,7,8)]
   193       5.342934       5.342934       5.342934    8[7-(6,29),29-(7,7,8,9)]
   194        6.37641        6.37641        6.37641    8[7-(6,29),29-(7,7,7)]
   195      -2.539721      -2.539721      -2.539721    8[7-(6,29),29-(7,7,8,9)]
   196       2.435091       2.435091       2.435091    8[7-(6,29),29-(7,7,7)]
   197       1.401557       1.401557       1.401557    8[7-(6,29),29-(7,7,8,9)]
   198      10.317768      10.317768      10.317768    8[7-(6,29),29-(7,7,7)]
   199       6.481286       6.481286       6.481286    8[7-(6,29),29-(7,7,8,9)]
   200        5.44781        5.44781        5.44781    8[7-(6,29),29-(7,7,7)]
   201      14.363941      14.363941      14.363941    8[7-(6,29),29-(7,7,8,9)]
   202       9.389129       9.389129       9.389129    8[7-(6,29),29-(7,7,7)]
   203      10.422663      10.422663      10.422663    8[7-(6,29),29-(7,7,8,9)]
   204       1.506452       1.506452       1.506452    8[7-(6,29),29-(7,7,7)]
   205        1.24425        1.24425        1.24425    8[29-(7,7,8,9),29-(7,7,8,9),29-(7,7,8,9)]
   206       10.57985       10.57985       10.57985    8[29-(7,7,8,9),29-(7,7,8,9),29-(7,7,8,9)]
   207       3.740368       3.740368       3.740368    9[29-(7,7,8,8)]
   208       7.681727       7.681727       7.681727    9[29-(7,7,8,8)]
   209      -0.200904      -0.200904      -0.200904    9[29-(7,7,8,8)]
   210       8.083852       8.083852       8.083852    9[29-(7,7,8,8)]
   211       4.142493       4.142493       4.142493    9[29-(7,7,8,8)]
   212      12.025124      12.025124      12.025124    9[29-(7,7,8,8)]
