# Supplementary material for: A collection of forcefield precursors for metal–organic frameworks
Source: RSC Adv. 2019 Nov 13;9(63):36492–507. doi: 10.1039/c9ra07327b (PMC9075174; doi:10.1039/c9ra07327b)
Supplement: RA-009-C9RA07327B-s1105 [file RA-009-C9RA07327B-s1105.txt]

IMUTUG_ion_b

22.269000    0.000000    0.000000
-7.422992    20.995417    0.000000
-7.422992    -10.497693    18.182574

     1       4.731428       4.731428       4.731428    8[6-(6,8),49-(8,8,8,8,8,8,8)]
     2       7.292363       7.292363       7.292363    8[6-(6,8),49-(8,8,8,8)]
     3      10.344701      10.344701      10.344701    8[6-(6,8),49-(8,8,8,8)]
     4       3.451704       3.451704       3.451704    8[6-(6,8),49-(8,8,8,8,8,8,8)]
     5       5.150087       5.150087       5.150087    8[6-(6,8),49-(8,8,8,8,8,8,8)]
     6       7.886207       7.886207       7.886207    8[6-(6,8),49-(8,8,8,8)]
     7       6.909342       6.909342       6.909342    8[6-(6,8),49-(8,8,8,8)]
     8       5.803309       5.803309       5.803309    8[6-(6,8),49-(8,8,8,8,8,8,8)]
     9       1.613768       1.613768       1.613768    8[6-(6,8),49-(8,8,8,8,8,8,8)]
    10      -2.571321      -2.571321      -2.571321    8[6-(6,8),49-(8,8,8,8)]
    11      -3.738215      -3.738215      -3.738215    8[6-(6,8),49-(8,8,8,8)]
    12        3.23495        3.23495        3.23495    8[6-(6,8),49-(8,8,8,8,8,8,8)]
    13       3.350749       3.350749       3.350749    8[6-(6,8),49-(8,8,8,8,8,8,8)]
    14       2.238782       2.238782       2.238782    8[6-(6,8),49-(8,8,8,8)]
    15       1.330205       1.330205       1.330205    8[6-(6,8),49-(8,8,8,8)]
    16       2.356069       2.356069       2.356069    8[6-(6,8),49-(8,8,8,8,8,8,8)]
    17      -5.809229      -5.809229      -5.809229    8[6-(6,8),49-(8,8,8,8,8,8,8)]
    18      -9.994314      -9.994314      -9.994314    8[6-(6,8),49-(8,8,8,8)]
    19     -11.161209     -11.161209     -11.161209    8[6-(6,8),49-(8,8,8,8)]
    20      -4.188045      -4.188045      -4.188045    8[6-(6,8),49-(8,8,8,8,8,8,8)]
    21       10.77375       10.77375       10.77375    8[6-(6,8),49-(8,8,8,8,8,8,8)]
    22       9.661788       9.661788       9.661788    8[6-(6,8),49-(8,8,8,8)]
    23       8.753214       8.753214       8.753214    8[6-(6,8),49-(8,8,8,8)]
    24       9.779067       9.779067       9.779067    8[6-(6,8),49-(8,8,8,8,8,8,8)]
    25      12.154425      12.154425      12.154425    8[6-(6,8),49-(8,8,8,8,8,8,8)]
    26      14.715357      14.715357      14.715357    8[6-(6,8),49-(8,8,8,8)]
    27      17.767694      17.767694      17.767694    8[6-(6,8),49-(8,8,8,8)]
    28      10.874699      10.874699      10.874699    8[6-(6,8),49-(8,8,8,8,8,8,8)]
    29      -2.272914      -2.272914      -2.272914    8[6-(6,8),49-(8,8,8,8,8,8,8)]
    30       0.463201       0.463201       0.463201    8[6-(6,8),49-(8,8,8,8)]
    31      -0.513668      -0.513668      -0.513668    8[6-(6,8),49-(8,8,8,8)]
    32      -1.619689      -1.619689      -1.619689    8[6-(6,8),49-(8,8,8,8,8,8,8)]
    33      12.573083      12.573083      12.573083    8[6-(6,8),49-(8,8,8,8,8,8,8)]
    34      15.309201      15.309201      15.309201    8[6-(6,8),49-(8,8,8,8)]
    35      14.332335      14.332335      14.332335    8[6-(6,8),49-(8,8,8,8)]
    36      13.226308      13.226308      13.226308    8[6-(6,8),49-(8,8,8,8,8,8,8)]
    37      -2.691568      -2.691568      -2.691568    8[6-(6,8),49-(8,8,8,8,8,8,8)]
    38      -0.130631      -0.130631      -0.130631    8[6-(6,8),49-(8,8,8,8)]
    39       2.921707       2.921707       2.921707    8[6-(6,8),49-(8,8,8,8)]
    40      -3.971295      -3.971295      -3.971295    8[6-(6,8),49-(8,8,8,8,8,8,8)]
    41      -4.072249      -4.072249      -4.072249    8[6-(6,8),49-(8,8,8,8,8,8,8)]
    42      -5.184216      -5.184216      -5.184216    8[6-(6,8),49-(8,8,8,8)]
    43       -6.09279       -6.09279       -6.09279    8[6-(6,8),49-(8,8,8,8)]
    44      -5.066931      -5.066931      -5.066931    8[6-(6,8),49-(8,8,8,8,8,8,8)]
    45       9.036766       9.036766       9.036766    8[6-(6,8),49-(8,8,8,8,8,8,8)]
    46       4.851678       4.851678       4.851678    8[6-(6,8),49-(8,8,8,8)]
    47        3.68478        3.68478        3.68478    8[6-(6,8),49-(8,8,8,8)]
    48       10.65795       10.65795       10.65795    8[6-(6,8),49-(8,8,8,8,8,8,8)]
    49      12.573083      12.573083      12.573083    8[6-(6,8),49-(8,8,8,8,8,8,8)]
    50      15.309201      15.309201      15.309201    8[6-(6,8),49-(8,8,8,8)]
    51      14.332335      14.332335      14.332335    8[6-(6,8),49-(8,8,8,8)]
    52      13.226308      13.226308      13.226308    8[6-(6,8),49-(8,8,8,8,8,8,8)]
    53      -2.691568      -2.691568      -2.691568    8[6-(6,8),49-(8,8,8,8,8,8,8)]
    54      -0.130631      -0.130631      -0.130631    8[6-(6,8),49-(8,8,8,8)]
    55       2.921707       2.921707       2.921707    8[6-(6,8),49-(8,8,8,8)]
    56      -3.971295      -3.971295      -3.971295    8[6-(6,8),49-(8,8,8,8,8,8,8)]
    57      -4.072249      -4.072249      -4.072249    8[6-(6,8),49-(8,8,8,8,8,8,8)]
    58      -5.184216      -5.184216      -5.184216    8[6-(6,8),49-(8,8,8,8)]
    59       -6.09279       -6.09279       -6.09279    8[6-(6,8),49-(8,8,8,8)]
    60      -5.066931      -5.066931      -5.066931    8[6-(6,8),49-(8,8,8,8,8,8,8)]
    61       9.036766       9.036766       9.036766    8[6-(6,8),49-(8,8,8,8,8,8,8)]
    62       4.851678       4.851678       4.851678    8[6-(6,8),49-(8,8,8,8)]
    63        3.68478        3.68478        3.68478    8[6-(6,8),49-(8,8,8,8)]
    64       10.65795       10.65795       10.65795    8[6-(6,8),49-(8,8,8,8,8,8,8)]
    65       4.731428       4.731428       4.731428    8[6-(6,8),49-(8,8,8,8,8,8,8)]
    66       7.292363       7.292363       7.292363    8[6-(6,8),49-(8,8,8,8)]
    67      10.344701      10.344701      10.344701    8[6-(6,8),49-(8,8,8,8)]
    68       3.451704       3.451704       3.451704    8[6-(6,8),49-(8,8,8,8,8,8,8)]
    69       5.150087       5.150087       5.150087    8[6-(6,8),49-(8,8,8,8,8,8,8)]
    70       7.886207       7.886207       7.886207    8[6-(6,8),49-(8,8,8,8)]
    71       6.909342       6.909342       6.909342    8[6-(6,8),49-(8,8,8,8)]
    72       5.803309       5.803309       5.803309    8[6-(6,8),49-(8,8,8,8,8,8,8)]
    73       1.613768       1.613768       1.613768    8[6-(6,8),49-(8,8,8,8,8,8,8)]
    74      -2.571321      -2.571321      -2.571321    8[6-(6,8),49-(8,8,8,8)]
    75      -3.738215      -3.738215      -3.738215    8[6-(6,8),49-(8,8,8,8)]
    76        3.23495        3.23495        3.23495    8[6-(6,8),49-(8,8,8,8,8,8,8)]
    77       3.350749       3.350749       3.350749    8[6-(6,8),49-(8,8,8,8,8,8,8)]
    78       2.238782       2.238782       2.238782    8[6-(6,8),49-(8,8,8,8)]
    79       1.330205       1.330205       1.330205    8[6-(6,8),49-(8,8,8,8)]
    80       2.356069       2.356069       2.356069    8[6-(6,8),49-(8,8,8,8,8,8,8)]
    81      -5.809229      -5.809229      -5.809229    8[6-(6,8),49-(8,8,8,8,8,8,8)]
    82      -9.994314      -9.994314      -9.994314    8[6-(6,8),49-(8,8,8,8)]
    83     -11.161209     -11.161209     -11.161209    8[6-(6,8),49-(8,8,8,8)]
    84      -4.188045      -4.188045      -4.188045    8[6-(6,8),49-(8,8,8,8,8,8,8)]
    85       10.77375       10.77375       10.77375    8[6-(6,8),49-(8,8,8,8,8,8,8)]
    86       9.661788       9.661788       9.661788    8[6-(6,8),49-(8,8,8,8)]
    87       8.753214       8.753214       8.753214    8[6-(6,8),49-(8,8,8,8)]
    88       9.779067       9.779067       9.779067    8[6-(6,8),49-(8,8,8,8,8,8,8)]
    89      12.154425      12.154425      12.154425    8[6-(6,8),49-(8,8,8,8,8,8,8)]
    90      14.715357      14.715357      14.715357    8[6-(6,8),49-(8,8,8,8)]
    91      17.767694      17.767694      17.767694    8[6-(6,8),49-(8,8,8,8)]
    92      10.874699      10.874699      10.874699    8[6-(6,8),49-(8,8,8,8,8,8,8)]
    93      -2.272914      -2.272914      -2.272914    8[6-(6,8),49-(8,8,8,8,8,8,8)]
    94       0.463201       0.463201       0.463201    8[6-(6,8),49-(8,8,8,8)]
    95      -0.513668      -0.513668      -0.513668    8[6-(6,8),49-(8,8,8,8)]
    96      -1.619689      -1.619689      -1.619689    8[6-(6,8),49-(8,8,8,8,8,8,8)]
    97      16.287547      16.287547      16.287547    8[49-(8,8,8,8),49-(8,8,8,8),49-(8,8,8,8)]
    98      -5.429176      -5.429176      -5.429176    8[49-(8,8,8,8),49-(8,8,8,8),49-(8,8,8,8)]
    99      -5.429176      -5.429176      -5.429176    8[49-(8,8,8,8),49-(8,8,8,8),49-(8,8,8,8)]
   100       1.993822       1.993822       1.993822    8[49-(8,8,8,8),49-(8,8,8,8),49-(8,8,8,8)]
   101       4.265265       4.265265       4.265265    6[6-(6,6),8-(49),8-(49)]
   102       5.576166       5.576166       5.576166    6[1-(0),6-(6,6),6-(6,6)]
   103       4.675015       4.675015       4.675015    6[6-(1,6),6-(1,6),6-(8,8)]
   104       6.008185       6.008185       6.008185    6[6-(6,6),8-(49),8-(49)]
   105       7.322057       7.322057       7.322057    6[1-(0),6-(6,6),6-(6,6)]
   106       7.127574       7.127574       7.127574    6[6-(1,6),6-(1,6),6-(8,8)]
   107       2.079931       2.079931       2.079931    6[6-(6,6),8-(49),8-(49)]
   108      -0.047501      -0.047501      -0.047501    6[1-(0),6-(6,6),6-(6,6)]
   109       1.367322       1.367322       1.367322    6[6-(1,6),6-(1,6),6-(8,8)]
   110       2.492651       2.492651       2.492651    6[6-(6,6),8-(49),8-(49)]
   111       1.995309       1.995309       1.995309    6[1-(0),6-(6,6),6-(6,6)]
   112       1.676121       1.676121       1.676121    6[6-(1,6),6-(1,6),6-(8,8)]
   113      -5.343064      -5.343064      -5.343064    6[6-(6,6),8-(49),8-(49)]
   114      -7.470495      -7.470495      -7.470495    6[1-(0),6-(6,6),6-(6,6)]
   115      -6.055671      -6.055671      -6.055671    6[6-(1,6),6-(1,6),6-(8,8)]
   116       9.915651       9.915651       9.915651    6[6-(6,6),8-(49),8-(49)]
   117       9.418312       9.418312       9.418312    6[1-(0),6-(6,6),6-(6,6)]
   118       9.099122       9.099122       9.099122    6[6-(1,6),6-(1,6),6-(8,8)]
   119       11.68826       11.68826       11.68826    6[6-(6,6),8-(49),8-(49)]
   120       12.99916       12.99916       12.99916    6[1-(0),6-(6,6),6-(6,6)]
   121      12.098008      12.098008      12.098008    6[6-(1,6),6-(1,6),6-(8,8)]
   122      -1.414815      -1.414815      -1.414815    6[6-(6,6),8-(49),8-(49)]
   123      -0.100945      -0.100945      -0.100945    6[1-(0),6-(6,6),6-(6,6)]
   124      -0.295427      -0.295427      -0.295427    6[6-(1,6),6-(1,6),6-(8,8)]
   125      13.431183      13.431183      13.431183    6[6-(6,6),8-(49),8-(49)]
   126      14.745054      14.745054      14.745054    6[1-(0),6-(6,6),6-(6,6)]
   127      14.550571      14.550571      14.550571    6[6-(1,6),6-(1,6),6-(8,8)]
   128      -3.157733      -3.157733      -3.157733    6[6-(6,6),8-(49),8-(49)]
   129       -1.84683       -1.84683       -1.84683    6[1-(0),6-(6,6),6-(6,6)]
   130      -2.747983      -2.747983      -2.747983    6[6-(1,6),6-(1,6),6-(8,8)]
   131      -4.930348      -4.930348      -4.930348    6[6-(6,6),8-(49),8-(49)]
   132       -5.42769       -5.42769       -5.42769    6[1-(0),6-(6,6),6-(6,6)]
   133      -5.746879      -5.746879      -5.746879    6[6-(1,6),6-(1,6),6-(8,8)]
   134       9.502931       9.502931       9.502931    6[6-(6,6),8-(49),8-(49)]
   135       7.375498       7.375498       7.375498    6[1-(0),6-(6,6),6-(6,6)]
   136       8.790322       8.790322       8.790322    6[6-(1,6),6-(1,6),6-(8,8)]
   137      13.431183      13.431183      13.431183    6[6-(6,6),8-(49),8-(49)]
   138      14.745054      14.745054      14.745054    6[1-(0),6-(6,6),6-(6,6)]
   139      14.550571      14.550571      14.550571    6[6-(1,6),6-(1,6),6-(8,8)]
   140      -3.157733      -3.157733      -3.157733    6[6-(6,6),8-(49),8-(49)]
   141       -1.84683       -1.84683       -1.84683    6[1-(0),6-(6,6),6-(6,6)]
   142      -2.747983      -2.747983      -2.747983    6[6-(1,6),6-(1,6),6-(8,8)]
   143      -4.930348      -4.930348      -4.930348    6[6-(6,6),8-(49),8-(49)]
   144       -5.42769       -5.42769       -5.42769    6[1-(0),6-(6,6),6-(6,6)]
   145      -5.746879      -5.746879      -5.746879    6[6-(1,6),6-(1,6),6-(8,8)]
   146       9.502931       9.502931       9.502931    6[6-(6,6),8-(49),8-(49)]
   147       7.375498       7.375498       7.375498    6[1-(0),6-(6,6),6-(6,6)]
   148       8.790322       8.790322       8.790322    6[6-(1,6),6-(1,6),6-(8,8)]
   149       4.265265       4.265265       4.265265    6[6-(6,6),8-(49),8-(49)]
   150       5.576166       5.576166       5.576166    6[1-(0),6-(6,6),6-(6,6)]
   151       4.675015       4.675015       4.675015    6[6-(1,6),6-(1,6),6-(8,8)]
   152       6.008185       6.008185       6.008185    6[6-(6,6),8-(49),8-(49)]
   153       7.322057       7.322057       7.322057    6[1-(0),6-(6,6),6-(6,6)]
   154       7.127574       7.127574       7.127574    6[6-(1,6),6-(1,6),6-(8,8)]
   155       2.079931       2.079931       2.079931    6[6-(6,6),8-(49),8-(49)]
   156      -0.047501      -0.047501      -0.047501    6[1-(0),6-(6,6),6-(6,6)]
   157       1.367322       1.367322       1.367322    6[6-(1,6),6-(1,6),6-(8,8)]
   158       2.492651       2.492651       2.492651    6[6-(6,6),8-(49),8-(49)]
   159       1.995309       1.995309       1.995309    6[1-(0),6-(6,6),6-(6,6)]
   160       1.676121       1.676121       1.676121    6[6-(1,6),6-(1,6),6-(8,8)]
   161      -5.343064      -5.343064      -5.343064    6[6-(6,6),8-(49),8-(49)]
   162      -7.470495      -7.470495      -7.470495    6[1-(0),6-(6,6),6-(6,6)]
   163      -6.055671      -6.055671      -6.055671    6[6-(1,6),6-(1,6),6-(8,8)]
   164       9.915651       9.915651       9.915651    6[6-(6,6),8-(49),8-(49)]
   165       9.418312       9.418312       9.418312    6[1-(0),6-(6,6),6-(6,6)]
   166       9.099122       9.099122       9.099122    6[6-(1,6),6-(1,6),6-(8,8)]
   167       11.68826       11.68826       11.68826    6[6-(6,6),8-(49),8-(49)]
   168       12.99916       12.99916       12.99916    6[1-(0),6-(6,6),6-(6,6)]
   169      12.098008      12.098008      12.098008    6[6-(1,6),6-(1,6),6-(8,8)]
   170      -1.414815      -1.414815      -1.414815    6[6-(6,6),8-(49),8-(49)]
   171      -0.100945      -0.100945      -0.100945    6[1-(0),6-(6,6),6-(6,6)]
   172      -0.295427      -0.295427      -0.295427    6[6-(1,6),6-(1,6),6-(8,8)]
   173       -1.92404       -1.92404       -1.92404    6[1-(0),6-(6,6),6-(6,6)]
   174       7.455674       7.455674       7.455674    6[1-(0),6-(6,6),6-(6,6)]
   175     -11.030563     -11.030563     -11.030563    6[1-(0),6-(6,6),6-(6,6)]
   176       -1.92404       -1.92404       -1.92404    6[1-(0),6-(6,6),6-(6,6)]
   177       3.815423       3.815423       3.815423    6[1-(0),6-(6,6),6-(6,6)]
   178       5.498972       5.498972       5.498972    6[1-(0),6-(6,6),6-(6,6)]
   179      12.921967      12.921967      12.921967    6[1-(0),6-(6,6),6-(6,6)]
   180       0.032663       0.032663       0.032663    6[1-(0),6-(6,6),6-(6,6)]
   181       0.032663       0.032663       0.032663    6[1-(0),6-(6,6),6-(6,6)]
   182       5.498972       5.498972       5.498972    6[1-(0),6-(6,6),6-(6,6)]
   183      12.921967      12.921967      12.921967    6[1-(0),6-(6,6),6-(6,6)]
   184       3.815423       3.815423       3.815423    6[1-(0),6-(6,6),6-(6,6)]
   185      19.724397      19.724397      19.724397    6[6-(1,6),6-(1,6),6-(8,8)]
   186      14.369445      14.369445      14.369445    6[6-(6,6),8-(49),8-(49)]
   187      18.265035      18.265035      18.265035    6[6-(6,6),8-(49),8-(49)]
   188      11.667474      11.667474      11.667474    6[1-(0),6-(6,6),6-(6,6)]
   189      13.356948      13.356948      13.356948    6[6-(1,6),6-(1,6),6-(8,8)]
   190       6.790573       6.790573       6.790573    6[6-(1,6),6-(1,6),6-(8,8)]
   191       8.686406       8.686406       8.686406    6[6-(6,6),8-(49),8-(49)]
   192       7.540296       7.540296       7.540296    6[6-(6,6),8-(49),8-(49)]
   193       8.003487       8.003487       8.003487    6[1-(0),6-(6,6),6-(6,6)]
   194       8.466684       8.466684       8.466684    6[6-(1,6),6-(1,6),6-(8,8)]
   195      -3.613509      -3.613509      -3.613509    6[6-(1,6),6-(1,6),6-(8,8)]
   196      -2.050227      -2.050227      -2.050227    6[6-(6,6),8-(49),8-(49)]
   197      -3.653594      -3.653594      -3.653594    6[6-(6,6),8-(49),8-(49)]
   198       2.017576       2.017576       2.017576    6[1-(0),6-(6,6),6-(6,6)]
   199      -0.598288      -0.598288      -0.598288    6[6-(1,6),6-(1,6),6-(8,8)]
   200      -0.632437      -0.632437      -0.632437    6[6-(1,6),6-(1,6),6-(8,8)]
   201       1.263401       1.263401       1.263401    6[6-(6,6),8-(49),8-(49)]
   202       0.117287       0.117287       0.117287    6[6-(6,6),8-(49),8-(49)]
   203       0.580487       0.580487       0.580487    6[1-(0),6-(6,6),6-(6,6)]
   204       1.043681       1.043681       1.043681    6[6-(1,6),6-(1,6),6-(8,8)]
   205      -3.613509      -3.613509      -3.613509    6[6-(1,6),6-(1,6),6-(8,8)]
   206      -2.050227      -2.050227      -2.050227    6[6-(6,6),8-(49),8-(49)]
   207      -3.653594      -3.653594      -3.653594    6[6-(6,6),8-(49),8-(49)]
   208       2.017576       2.017576       2.017576    6[1-(0),6-(6,6),6-(6,6)]
   209      -0.598288      -0.598288      -0.598288    6[6-(1,6),6-(1,6),6-(8,8)]
   210       6.790573       6.790573       6.790573    6[6-(1,6),6-(1,6),6-(8,8)]
   211       8.686406       8.686406       8.686406    6[6-(6,6),8-(49),8-(49)]
   212       7.540296       7.540296       7.540296    6[6-(6,6),8-(49),8-(49)]
   213       8.003487       8.003487       8.003487    6[1-(0),6-(6,6),6-(6,6)]
   214       8.466684       8.466684       8.466684    6[6-(1,6),6-(1,6),6-(8,8)]
   215      19.724397      19.724397      19.724397    6[6-(1,6),6-(1,6),6-(8,8)]
   216      14.369445      14.369445      14.369445    6[6-(6,6),8-(49),8-(49)]
   217      18.265035      18.265035      18.265035    6[6-(6,6),8-(49),8-(49)]
   218      11.667474      11.667474      11.667474    6[1-(0),6-(6,6),6-(6,6)]
   219      13.356948      13.356948      13.356948    6[6-(1,6),6-(1,6),6-(8,8)]
   220      -0.632437      -0.632437      -0.632437    6[6-(1,6),6-(1,6),6-(8,8)]
   221       1.263401       1.263401       1.263401    6[6-(6,6),8-(49),8-(49)]
   222       0.117287       0.117287       0.117287    6[6-(6,6),8-(49),8-(49)]
   223       0.580487       0.580487       0.580487    6[1-(0),6-(6,6),6-(6,6)]
   224       1.043681       1.043681       1.043681    6[6-(1,6),6-(1,6),6-(8,8)]
   225      -8.055431      -8.055431      -8.055431    6[6-(1,6),6-(1,6),6-(8,8)]
   226      -6.159599      -6.159599      -6.159599    6[6-(6,6),8-(49),8-(49)]
   227      -7.305709      -7.305709      -7.305709    6[6-(6,6),8-(49),8-(49)]
   228      -6.842514      -6.842514      -6.842514    6[1-(0),6-(6,6),6-(6,6)]
   229      -6.379319      -6.379319      -6.379319    6[6-(1,6),6-(1,6),6-(8,8)]
   230       4.878409       4.878409       4.878409    6[6-(1,6),6-(1,6),6-(8,8)]
   231      -0.476543      -0.476543      -0.476543    6[6-(6,6),8-(49),8-(49)]
   232       3.419048       3.419048       3.419048    6[6-(6,6),8-(49),8-(49)]
   233      -3.178517      -3.178517      -3.178517    6[1-(0),6-(6,6),6-(6,6)]
   234      -1.489041      -1.489041      -1.489041    6[6-(1,6),6-(1,6),6-(8,8)]
   235      -8.055431      -8.055431      -8.055431    6[6-(1,6),6-(1,6),6-(8,8)]
   236      -6.159599      -6.159599      -6.159599    6[6-(6,6),8-(49),8-(49)]
   237      -7.305709      -7.305709      -7.305709    6[6-(6,6),8-(49),8-(49)]
   238      -6.842514      -6.842514      -6.842514    6[1-(0),6-(6,6),6-(6,6)]
   239      -6.379319      -6.379319      -6.379319    6[6-(1,6),6-(1,6),6-(8,8)]
   240       3.809485       3.809485       3.809485    6[6-(1,6),6-(1,6),6-(8,8)]
   241       5.372772       5.372772       5.372772    6[6-(6,6),8-(49),8-(49)]
   242       3.769402       3.769402       3.769402    6[6-(6,6),8-(49),8-(49)]
   243       9.440577       9.440577       9.440577    6[1-(0),6-(6,6),6-(6,6)]
   244       6.824712       6.824712       6.824712    6[6-(1,6),6-(1,6),6-(8,8)]
   245       5.886224       5.886224       5.886224    1[6-(6,6)]
   246       6.585696       6.585696       6.585696    1[6-(6,6)]
   247      -0.542763      -0.542763      -0.542763    1[6-(6,6)]
   248       2.916874       2.916874       2.916874    1[6-(6,6)]
   249      -7.965684      -7.965684      -7.965684    1[6-(6,6)]
   250      10.339655      10.339655      10.339655    1[6-(6,6)]
   251      13.309442      13.309442      13.309442    1[6-(6,6)]
   252      -0.837381      -0.837381      -0.837381    1[6-(6,6)]
   253      14.008766      14.008766      14.008766    1[6-(6,6)]
   254      -1.536548      -1.536548      -1.536548    1[6-(6,6)]
   255      -4.506347      -4.506347      -4.506347    1[6-(6,6)]
   256       6.880161       6.880161       6.880161    1[6-(6,6)]
   257      14.008766      14.008766      14.008766    1[6-(6,6)]
   258      -1.536548      -1.536548      -1.536548    1[6-(6,6)]
   259      -4.506347      -4.506347      -4.506347    1[6-(6,6)]
   260       6.880161       6.880161       6.880161    1[6-(6,6)]
   261       5.886224       5.886224       5.886224    1[6-(6,6)]
   262       6.585696       6.585696       6.585696    1[6-(6,6)]
   263      -0.542763      -0.542763      -0.542763    1[6-(6,6)]
   264       2.916874       2.916874       2.916874    1[6-(6,6)]
   265      -7.965684      -7.965684      -7.965684    1[6-(6,6)]
   266      10.339655      10.339655      10.339655    1[6-(6,6)]
   267      13.309442      13.309442      13.309442    1[6-(6,6)]
   268      -0.837381      -0.837381      -0.837381    1[6-(6,6)]
   269      -2.483065      -2.483065      -2.483065    1[6-(6,6)]
   270       8.527035       8.527035       8.527035    1[6-(6,6)]
   271     -11.020988     -11.020988     -11.020988    1[6-(6,6)]
   272       -2.44595       -2.44595       -2.44595    1[6-(6,6)]
   273       3.824999       3.824999       3.824999    1[6-(6,6)]
   274       4.977061       4.977061       4.977061    1[6-(6,6)]
   275       12.36294       12.36294       12.36294    1[6-(6,6)]
   276       1.104024       1.104024       1.104024    1[6-(6,6)]
   277       1.104024       1.104024       1.104024    1[6-(6,6)]
   278       4.977061       4.977061       4.977061    1[6-(6,6)]
   279       12.36294       12.36294       12.36294    1[6-(6,6)]
   280       3.824999       3.824999       3.824999    1[6-(6,6)]
   281      10.954866      10.954866      10.954866    1[6-(6,6)]
   282       7.816798       7.816798       7.816798    1[6-(6,6)]
   283       3.093911       3.093911       3.093911    1[6-(6,6)]
   284       0.403449       0.403449       0.403449    1[6-(6,6)]
   285       3.093911       3.093911       3.093911    1[6-(6,6)]
   286       7.826596       7.826596       7.826596    1[6-(6,6)]
   287      10.954866      10.954866      10.954866    1[6-(6,6)]
   288       0.403449       0.403449       0.403449    1[6-(6,6)]
   289      -7.029277      -7.029277      -7.029277    1[6-(6,6)]
   290      -3.891349      -3.891349      -3.891349    1[6-(6,6)]
   291      -7.029277      -7.029277      -7.029277    1[6-(6,6)]
   292      10.517135      10.517135      10.517135    1[6-(6,6)]
   293       8.761226       8.761226       8.761226    49[8-(49,49),8-(6),8-(6),8-(6),8-(6)]
   294      14.950818      14.950818      14.950818    49[8-(49,49),8-(6),8-(6),8-(6),8-(6)]
   295      -4.433008      -4.433008      -4.433008    49[8-(49,49),8-(6),8-(6),8-(6),8-(6)]
   296       2.989989       2.989989       2.989989    49[8-(49,49),8-(6),8-(6),8-(6),8-(6)]
   297     -11.856003     -11.856003     -11.856003    49[8-(49,49),8-(6),8-(6),8-(6),8-(6)]
   298     -11.856003     -11.856003     -11.856003    49[8-(49,49),8-(6),8-(6),8-(6),8-(6)]
   299       16.18422       16.18422       16.18422    49[8-(49,49),8-(6),8-(6),8-(6),8-(6)]
   300       0.104818       0.104818       0.104818    49[8-(49,49),8-(6),8-(6),8-(6),8-(6)]
   301      14.950818      14.950818      14.950818    49[8-(49,49),8-(6),8-(6),8-(6),8-(6)]
   302       8.761226       8.761226       8.761226    49[8-(49,49),8-(6),8-(6),8-(6),8-(6)]
   303      -4.433008      -4.433008      -4.433008    49[8-(49,49),8-(6),8-(6),8-(6),8-(6)]
   304       2.989989       2.989989       2.989989    49[8-(49,49),8-(6),8-(6),8-(6),8-(6)]
   305       3.711508       3.711508       3.711508    49[8-(6),8-(6),8-(6),8-(6),8-(6),8-(6),8-(6),8-(6)]
   306       3.711508       3.711508       3.711508    49[8-(6),8-(6),8-(6),8-(6),8-(6),8-(6),8-(6),8-(6)]
   307       -3.71149       -3.71149       -3.71149    49[8-(6),8-(6),8-(6),8-(6),8-(6),8-(6),8-(6),8-(6)]
   308      11.134506      11.134506      11.134506    49[8-(6),8-(6),8-(6),8-(6),8-(6),8-(6),8-(6),8-(6)]
   309      11.134506      11.134506      11.134506    49[8-(6),8-(6),8-(6),8-(6),8-(6),8-(6),8-(6),8-(6)]
   310       -3.71149       -3.71149       -3.71149    49[8-(6),8-(6),8-(6),8-(6),8-(6),8-(6),8-(6),8-(6)]
