# Supplementary material for: A collection of forcefield precursors for metal–organic frameworks
Source: RSC Adv. 2019 Nov 13;9(63):36492–507. doi: 10.1039/c9ra07327b (PMC9075174; doi:10.1039/c9ra07327b)
Supplement: RA-009-C9RA07327B-s1106 [file RA-009-C9RA07327B-s1106.txt]

INIQUR_clean

14.021600    0.000000    0.000000
6.684636    12.325620    0.000000
2.629323    1.565134    16.397950

     1        18.0775        18.0775        18.0775    26[6-(7),6-(7),6-(7),6-(7),6-(7),6-(7)]
     2       4.366594       4.366594       4.366594    26[6-(7),6-(7),6-(7),6-(7),6-(7),6-(7)]
     3       5.258059       5.258059       5.258059    26[6-(7),6-(7),6-(7),6-(7),6-(7),6-(7)]
     4      18.968965      18.968965      18.968965    26[6-(7),6-(7),6-(7),6-(7),6-(7),6-(7)]
     5      19.150929      19.150929      19.150929    28[7-(1,1,6),7-(1,1,6),7-(1,6,6),7-(6),7-(6),7-(6)]
     6       8.166424       8.166424       8.166424    28[7-(1,1,6),7-(1,1,6),7-(1,6,6),7-(6),7-(6),7-(6)]
     7        4.18463        4.18463        4.18463    28[7-(1,1,6),7-(1,1,6),7-(1,6,6),7-(6),7-(6),7-(6)]
     8      15.169135      15.169135      15.169135    28[7-(1,1,6),7-(1,1,6),7-(1,6,6),7-(6),7-(6),7-(6)]
     9       8.119318       8.119318       8.119318    28[7-(1,1,6),7-(1,1,6),7-(6),7-(6),7-(6,6)]
    10      15.216241      15.216241      15.216241    28[7-(1,1,6),7-(1,1,6),7-(6),7-(6),7-(6,6)]
    11       7.432803       7.432803       7.432803    1[7-(1,6,28)]
    12        7.56519        7.56519        7.56519    1[7-(1,6,28)]
    13       8.762396       8.762396       8.762396    1[6-(1,6,7)]
    14       8.104554       8.104554       8.104554    1[6-(1,6,7)]
    15       7.872868       7.872868       7.872868    1[6-(1,6,6)]
    16       7.150319       7.150319       7.150319    1[6-(1,6,6)]
    17       5.845503       5.845503       5.845503    1[6-(1,6,7)]
    18       6.070205       6.070205       6.070205    1[6-(1,6,7)]
    19      18.678205      18.678205      18.678205    1[7-(6,6,28)]
    20      17.778782      17.778782      17.778782    1[6-(1,6,7)]
    21      17.870293      17.870293      17.870293    1[6-(1,6,7)]
    22      16.371279      16.371279      16.371279    1[6-(1,6,6)]
    23      16.029501      16.029501      16.029501    1[6-(1,6,6)]
    24      15.382469      15.382469      15.382469    1[6-(1,6,7)]
    25      15.817207      15.817207      15.817207    1[6-(1,6,7)]
    26      16.851638      16.851638      16.851638    1[7-(1,6,28)]
    27      16.976543      16.976543      16.976543    1[7-(1,6,28)]
    28      10.200275      10.200275      10.200275    1[7-(1,6,28)]
    29       9.236662       9.236662       9.236662    1[7-(1,6,28)]
    30       3.306554       3.306554       3.306554    1[6-(1,6,7)]
    31       8.911875       8.911875       8.911875    1[6-(1,6,7)]
    32       2.125832       2.125832       2.125832    1[6-(1,6,6)]
    33      15.091687      15.091687      15.091687    1[6-(1,6,6)]
    34      13.782408      13.782408      13.782408    1[6-(1,6,7)]
    35      14.826318      14.826318      14.826318    1[6-(1,6,7)]
    36      12.865131      12.865131      12.865131    1[7-(1,6,28)]
    37      13.712962      13.712962      13.712962    1[7-(1,6,28)]
    38      13.495975      13.495975      13.495975    1[6-(1,6,7)]
    39      14.869904      14.869904      14.869904    1[6-(1,6,7)]
    40        15.0561        15.0561        15.0561    1[6-(1,6,6)]
    41      14.193866      14.193866      14.193866    1[6-(1,6,6)]
    42      16.235313      16.235313      16.235313    1[6-(1,6,7)]
    43      16.744307      16.744307      16.744307    1[6-(1,6,7)]
    44       8.914138       8.914138       8.914138    1[7-(6,6,28)]
    45      10.265518      10.265518      10.265518    1[6-(1,6,7)]
    46      11.010421      11.010421      11.010421    1[6-(1,6,7)]
    47       9.969378       9.969378       9.969378    1[6-(1,6,6)]
    48      11.392624      11.392624      11.392624    1[6-(1,6,6)]
    49      10.035197      10.035197      10.035197    1[6-(1,6,7)]
    50      10.981277      10.981277      10.981277    1[6-(1,6,7)]
    51       8.381138       8.381138       8.381138    1[7-(1,6,28)]
    52       9.374386       9.374386       9.374386    1[7-(1,6,28)]
    53       6.617248       6.617248       6.617248    1[7-(1,6,28)]
    54       7.742274       7.742274       7.742274    1[7-(1,6,28)]
    55      19.420159      19.420159      19.420159    1[6-(1,6,7)]
    56        6.54244        6.54244        6.54244    1[6-(1,6,7)]
    57       18.80626       18.80626       18.80626    1[6-(1,6,6)]
    58      13.219923      13.219923      13.219923    1[6-(1,6,6)]
    59      13.722137      13.722137      13.722137    1[6-(1,6,7)]
    60      12.598987      12.598987      12.598987    1[6-(1,6,7)]
    61      15.902756      15.902756      15.902756    1[7-(1,6,28)]
    62      15.770369      15.770369      15.770369    1[7-(1,6,28)]
    63      14.573163      14.573163      14.573163    1[6-(1,6,7)]
    64      15.231005      15.231005      15.231005    1[6-(1,6,7)]
    65      15.462691      15.462691      15.462691    1[6-(1,6,6)]
    66       16.18524       16.18524       16.18524    1[6-(1,6,6)]
    67      17.490056      17.490056      17.490056    1[6-(1,6,7)]
    68      17.265354      17.265354      17.265354    1[6-(1,6,7)]
    69       4.657354       4.657354       4.657354    1[7-(6,6,28)]
    70       5.556777       5.556777       5.556777    1[6-(1,6,7)]
    71       5.465266       5.465266       5.465266    1[6-(1,6,7)]
    72        6.96428        6.96428        6.96428    1[6-(1,6,6)]
    73       7.306058       7.306058       7.306058    1[6-(1,6,6)]
    74        7.95309        7.95309        7.95309    1[6-(1,6,7)]
    75       7.518352       7.518352       7.518352    1[6-(1,6,7)]
    76       6.483921       6.483921       6.483921    1[7-(1,6,28)]
    77       6.359016       6.359016       6.359016    1[7-(1,6,28)]
    78      13.135284      13.135284      13.135284    1[7-(1,6,28)]
    79      14.098897      14.098897      14.098897    1[7-(1,6,28)]
    80      20.029005      20.029005      20.029005    1[6-(1,6,7)]
    81      14.423684      14.423684      14.423684    1[6-(1,6,7)]
    82      21.209727      21.209727      21.209727    1[6-(1,6,6)]
    83       8.243872       8.243872       8.243872    1[6-(1,6,6)]
    84       9.553151       9.553151       9.553151    1[6-(1,6,7)]
    85       8.509241       8.509241       8.509241    1[6-(1,6,7)]
    86      10.470428      10.470428      10.470428    1[7-(1,6,28)]
    87       9.622597       9.622597       9.622597    1[7-(1,6,28)]
    88       9.839584       9.839584       9.839584    1[6-(1,6,7)]
    89       8.465655       8.465655       8.465655    1[6-(1,6,7)]
    90       8.279459       8.279459       8.279459    1[6-(1,6,6)]
    91       9.141693       9.141693       9.141693    1[6-(1,6,6)]
    92       7.100246       7.100246       7.100246    1[6-(1,6,7)]
    93       6.591252       6.591252       6.591252    1[6-(1,6,7)]
    94      14.421421      14.421421      14.421421    1[7-(6,6,28)]
    95      13.070041      13.070041      13.070041    1[6-(1,6,7)]
    96      12.325138      12.325138      12.325138    1[6-(1,6,7)]
    97      13.366181      13.366181      13.366181    1[6-(1,6,6)]
    98      11.942935      11.942935      11.942935    1[6-(1,6,6)]
    99      13.300362      13.300362      13.300362    1[6-(1,6,7)]
   100      12.354282      12.354282      12.354282    1[6-(1,6,7)]
   101      14.954421      14.954421      14.954421    1[7-(1,6,28)]
   102      13.961173      13.961173      13.961173    1[7-(1,6,28)]
   103      16.718311      16.718311      16.718311    1[7-(1,6,28)]
   104      15.593285      15.593285      15.593285    1[7-(1,6,28)]
   105         3.9154         3.9154         3.9154    1[6-(1,6,7)]
   106      16.793119      16.793119      16.793119    1[6-(1,6,7)]
   107       4.529299       4.529299       4.529299    1[6-(1,6,6)]
   108      10.115636      10.115636      10.115636    1[6-(1,6,6)]
   109       9.613422       9.613422       9.613422    1[6-(1,6,7)]
   110      10.736572      10.736572      10.736572    1[6-(1,6,7)]
   111      18.881236      18.881236      18.881236    6[7-(28),26-(6,6,6,6,6)]
   112      19.764068      19.764068      19.764068    6[7-(28),26-(6,6,6,6,6)]
   113      18.085767      18.085767      18.085767    6[7-(28),26-(6,6,6,6,6)]
   114      18.120077      18.120077      18.120077    6[7-(0),26-(6,6,6,6,6)]
   115      16.317677      16.317677      16.317677    6[7-(0),26-(6,6,6,6,6)]
   116      17.222211      17.222211      17.222211    6[7-(28),26-(6,6,6,6,6)]
   117       7.889394       7.889394       7.889394    6[1-(0),1-(0),6-(1,1,6),7-(1,1,28)]
   118       7.366806       7.366806       7.366806    6[1-(0),1-(0),6-(1,1,7),6-(1,1,7)]
   119        6.10332        6.10332        6.10332    6[1-(0),1-(0),6-(1,1,6),7-(1,6,28)]
   120      17.667624      17.667624      17.667624    6[1-(0),1-(0),6-(1,1,6),7-(1,6,28)]
   121      16.482713      16.482713      16.482713    6[1-(0),1-(0),6-(1,1,7),6-(1,1,7)]
   122      16.157513      16.157513      16.157513    6[1-(0),1-(0),6-(1,1,6),7-(1,1,28)]
   123       2.394713       2.394713       2.394713    6[1-(0),1-(0),6-(1,1,6),7-(1,1,28)]
   124      15.536433      15.536433      15.536433    6[1-(0),1-(0),6-(1,1,7),6-(1,1,7)]
   125      14.670397      14.670397      14.670397    6[1-(0),1-(0),6-(1,1,6),7-(6,28)]
   126       7.035344       7.035344       7.035344    6[7-(28),26-(6,6,6,6,6)]
   127       3.402864       3.402864       3.402864    6[7-(28),26-(6,6,6,6,6)]
   128       5.992416       5.992416       5.992416    6[7-(28),26-(6,6,6,6,6)]
   129       2.688754       2.688754       2.688754    6[7-(0),26-(6,6,6,6,6)]
   130       5.421481       5.421481       5.421481    6[7-(0),26-(6,6,6,6,6)]
   131       4.348197       4.348197       4.348197    6[7-(28),26-(6,6,6,6,6)]
   132      14.266258      14.266258      14.266258    6[1-(0),1-(0),6-(1,1,6),7-(1,1,28)]
   133      14.788847      14.788847      14.788847    6[1-(0),1-(0),6-(1,1,7),6-(1,1,7)]
   134      15.905594      15.905594      15.905594    6[1-(0),1-(0),6-(1,1,6),7-(1,6,28)]
   135      10.298904      10.298904      10.298904    6[1-(0),1-(0),6-(1,1,6),7-(1,6,28)]
   136      10.427293      10.427293      10.427293    6[1-(0),1-(0),6-(1,1,7),6-(1,1,7)]
   137      10.150862      10.150862      10.150862    6[1-(0),1-(0),6-(1,1,6),7-(1,1,28)]
   138      20.139772      20.139772      20.139772    6[1-(0),1-(0),6-(1,1,6),7-(1,1,28)]
   139      13.073058      13.073058      13.073058    6[1-(0),1-(0),6-(1,1,7),6-(1,1,7)]
   140      13.422572      13.422572      13.422572    6[1-(0),1-(0),6-(1,1,6),7-(6,28)]
   141       4.454323       4.454323       4.454323    6[7-(28),26-(6,6,6,6,6)]
   142       3.571491       3.571491       3.571491    6[7-(28),26-(6,6,6,6,6)]
   143       5.249792       5.249792       5.249792    6[7-(28),26-(6,6,6,6,6)]
   144       5.215482       5.215482       5.215482    6[7-(0),26-(6,6,6,6,6)]
   145       7.017882       7.017882       7.017882    6[7-(0),26-(6,6,6,6,6)]
   146       6.113348       6.113348       6.113348    6[7-(28),26-(6,6,6,6,6)]
   147      15.446165      15.446165      15.446165    6[1-(0),1-(0),6-(1,1,6),7-(1,1,28)]
   148      15.968753      15.968753      15.968753    6[1-(0),1-(0),6-(1,1,7),6-(1,1,7)]
   149      17.232239      17.232239      17.232239    6[1-(0),1-(0),6-(1,1,6),7-(1,6,28)]
   150       5.667935       5.667935       5.667935    6[1-(0),1-(0),6-(1,1,6),7-(1,6,28)]
   151       6.852846       6.852846       6.852846    6[1-(0),1-(0),6-(1,1,7),6-(1,1,7)]
   152       7.178046       7.178046       7.178046    6[1-(0),1-(0),6-(1,1,6),7-(1,1,28)]
   153      20.940846      20.940846      20.940846    6[1-(0),1-(0),6-(1,1,6),7-(1,1,28)]
   154       7.799126       7.799126       7.799126    6[1-(0),1-(0),6-(1,1,7),6-(1,1,7)]
   155       8.665162       8.665162       8.665162    6[1-(0),1-(0),6-(1,1,6),7-(6,28)]
   156      16.300215      16.300215      16.300215    6[7-(28),26-(6,6,6,6,6)]
   157      19.932695      19.932695      19.932695    6[7-(28),26-(6,6,6,6,6)]
   158      17.343143      17.343143      17.343143    6[7-(28),26-(6,6,6,6,6)]
   159      20.646805      20.646805      20.646805    6[7-(0),26-(6,6,6,6,6)]
   160      17.914078      17.914078      17.914078    6[7-(0),26-(6,6,6,6,6)]
   161      18.987362      18.987362      18.987362    6[7-(28),26-(6,6,6,6,6)]
   162       9.069301       9.069301       9.069301    6[1-(0),1-(0),6-(1,1,6),7-(1,1,28)]
   163       8.546712       8.546712       8.546712    6[1-(0),1-(0),6-(1,1,7),6-(1,1,7)]
   164       7.429965       7.429965       7.429965    6[1-(0),1-(0),6-(1,1,6),7-(1,6,28)]
   165      13.036655      13.036655      13.036655    6[1-(0),1-(0),6-(1,1,6),7-(1,6,28)]
   166      12.908266      12.908266      12.908266    6[1-(0),1-(0),6-(1,1,7),6-(1,1,7)]
   167      13.184697      13.184697      13.184697    6[1-(0),1-(0),6-(1,1,6),7-(1,1,28)]
   168       3.195787       3.195787       3.195787    6[1-(0),1-(0),6-(1,1,6),7-(1,1,28)]
   169      10.262501      10.262501      10.262501    6[1-(0),1-(0),6-(1,1,7),6-(1,1,7)]
   170       9.912987       9.912987       9.912987    6[1-(0),1-(0),6-(1,1,6),7-(6,28)]
   171      19.282486      19.282486      19.282486    7[6-(26),28-(7,7,7,7,7)]
   172       6.727494       6.727494       6.727494    7[6-(26),28-(7,7,7,7)]
   173      18.100511      18.100511      18.100511    7[6-(26),28-(7,7,7,7,7)]
   174      11.490056      11.490056      11.490056    7[6-(26)]
   175      15.262122      15.262122      15.262122    7[6-(26)]
   176      16.640832      16.640832      16.640832    7[6-(26),28-(7,7,7,7,7)]
   177       7.209094       7.209094       7.209094    7[1-(0),1-(0),6-(1,1,6),28-(7,7,7,7,7)]
   178      18.968519      18.968519      18.968519    7[1-(0),6-(1,1,6),6-(1,1,6),28-(7,7,7,7,7)]
   179      17.091153      17.091153      17.091153    7[1-(0),1-(0),6-(1,1,6),28-(7,7,7,7,7)]
   180       9.305386       9.305386       9.305386    7[1-(0),1-(0),6-(1,1,6),28-(7,7,7,7)]
   181       7.162356       7.162356       7.162356    7[6-(26),28-(7,7,7,7,7)]
   182       9.488398       9.488398       9.488398    7[6-(26),28-(7,7,7,7)]
   183        6.95202        6.95202        6.95202    7[6-(26),28-(7,7,7,7,7)]
   184       15.68726       15.68726       15.68726    7[6-(26)]
   185       6.123395       6.123395       6.123395    7[6-(26)]
   186       4.335281       4.335281       4.335281    7[6-(26),28-(7,7,7,7,7)]
   187      13.785851      13.785851      13.785851    7[1-(0),1-(0),6-(1,1,6),28-(7,7,7,7,7)]
   188       9.209313       9.209313       9.209313    7[1-(0),6-(1,1,6),6-(1,1,6),28-(7,7,7,7,7)]
   189       9.092493       9.092493       9.092493    7[1-(0),1-(0),6-(1,1,6),28-(7,7,7,7,7)]
   190       7.055777       7.055777       7.055777    7[1-(0),1-(0),6-(1,1,6),28-(7,7,7,7)]
   191       4.053073       4.053073       4.053073    7[6-(26),28-(7,7,7,7,7)]
   192      16.608065      16.608065      16.608065    7[6-(26),28-(7,7,7,7)]
   193       5.235048       5.235048       5.235048    7[6-(26),28-(7,7,7,7,7)]
   194      11.845503      11.845503      11.845503    7[6-(26)]
   195       8.073437       8.073437       8.073437    7[6-(26)]
   196       6.694727       6.694727       6.694727    7[6-(26),28-(7,7,7,7,7)]
   197      16.126465      16.126465      16.126465    7[1-(0),1-(0),6-(1,1,6),28-(7,7,7,7,7)]
   198        4.36704        4.36704        4.36704    7[1-(0),6-(1,1,6),6-(1,1,6),28-(7,7,7,7,7)]
   199       6.244406       6.244406       6.244406    7[1-(0),1-(0),6-(1,1,6),28-(7,7,7,7,7)]
   200      14.030173      14.030173      14.030173    7[1-(0),1-(0),6-(1,1,6),28-(7,7,7,7)]
   201      16.173203      16.173203      16.173203    7[6-(26),28-(7,7,7,7,7)]
   202      13.847161      13.847161      13.847161    7[6-(26),28-(7,7,7,7)]
   203      16.383539      16.383539      16.383539    7[6-(26),28-(7,7,7,7,7)]
   204       7.648299       7.648299       7.648299    7[6-(26)]
   205      17.212164      17.212164      17.212164    7[6-(26)]
   206      19.000278      19.000278      19.000278    7[6-(26),28-(7,7,7,7,7)]
   207       9.549708       9.549708       9.549708    7[1-(0),1-(0),6-(1,1,6),28-(7,7,7,7,7)]
   208      14.126246      14.126246      14.126246    7[1-(0),6-(1,1,6),6-(1,1,6),28-(7,7,7,7,7)]
   209      14.243066      14.243066      14.243066    7[1-(0),1-(0),6-(1,1,6),28-(7,7,7,7,7)]
   210      16.279782      16.279782      16.279782    7[1-(0),1-(0),6-(1,1,6),28-(7,7,7,7)]
   211      14.373713      14.373713      14.373713    7[6-(1,1,6),6-(1,1,6),28-(7,7,7,7)]
   212       8.961846       8.961846       8.961846    7[6-(1,1,6),6-(1,1,6),28-(7,7,7,7)]
