# Supplementary material for: A collection of forcefield precursors for metal–organic frameworks
Source: RSC Adv. 2019 Nov 13;9(63):36492–507. doi: 10.1039/c9ra07327b (PMC9075174; doi:10.1039/c9ra07327b)
Supplement: RA-009-C9RA07327B-s1107 [file RA-009-C9RA07327B-s1107.txt]

INIRAY_clean

14.228700    0.000000    0.000000
6.805755    12.495503    0.000000
2.469338    1.466908    16.222706

     1      18.382289      18.382289      18.382289    27[6-(7),6-(7),6-(7),6-(7),6-(7),6-(7)]
     2       4.472505       4.472505       4.472505    27[6-(7),6-(7),6-(7),6-(7),6-(7),6-(7)]
     3       5.121504       5.121504       5.121504    27[6-(7),6-(7),6-(7),6-(7),6-(7),6-(7)]
     4      19.031288      19.031288      19.031288    27[6-(7),6-(7),6-(7),6-(7),6-(7),6-(7)]
     5      19.206933      19.206933      19.206933    28[7-(1,1,6),7-(1,1,6),7-(1,6,6),7-(6),7-(6),7-(6)]
     6       8.119613       8.119613       8.119613    28[7-(1,1,6),7-(1,1,6),7-(1,6,6),7-(6),7-(6),7-(6)]
     7        4.29686        4.29686        4.29686    28[7-(1,1,6),7-(1,1,6),7-(1,6,6),7-(6),7-(6),7-(6)]
     8       15.38418       15.38418       15.38418    28[7-(1,1,6),7-(1,1,6),7-(1,6,6),7-(6),7-(6),7-(6)]
     9       8.234417       8.234417       8.234417    28[7-(1,1,6),7-(1,1,6),7-(6),7-(6),7-(6,6)]
    10      15.269376      15.269376      15.269376    28[7-(1,1,6),7-(1,1,6),7-(6),7-(6),7-(6,6)]
    11       7.210843       7.210843       7.210843    1[7-(1,6,28)]
    12       7.427932       7.427932       7.427932    1[7-(1,6,28)]
    13       7.649358       7.649358       7.649358    1[6-(1,6,7)]
    14       8.486362       8.486362       8.486362    1[6-(1,6,7)]
    15       6.864963       6.864963       6.864963    1[6-(1,6,6)]
    16       7.571327       7.571327       7.571327    1[6-(1,6,6)]
    17       5.429726       5.429726       5.429726    1[6-(1,6,7)]
    18       5.766325       5.766325       5.766325    1[6-(1,6,7)]
    19      18.812135      18.812135      18.812135    1[7-(6,6,28)]
    20      17.572883      17.572883      17.572883    1[6-(1,6,7)]
    21      17.698895      17.698895      17.698895    1[6-(1,6,7)]
    22      16.397096      16.397096      16.397096    1[6-(1,6,6)]
    23       15.72597       15.72597       15.72597    1[6-(1,6,6)]
    24      15.307184      15.307184      15.307184    1[6-(1,6,7)]
    25      15.940742      15.940742      15.940742    1[6-(1,6,7)]
    26      17.129098      17.129098      17.129098    1[7-(1,6,28)]
    27      16.975532      16.975532      16.975532    1[7-(1,6,28)]
    28      10.307571      10.307571      10.307571    1[7-(1,6,28)]
    29       9.262462       9.262462       9.262462    1[7-(1,6,28)]
    30       9.222926       9.222926       9.222926    1[6-(1,6,7)]
    31       3.343163       3.343163       3.343163    1[6-(1,6,7)]
    32      15.380907      15.380907      15.380907    1[6-(1,6,6)]
    33       2.188256       2.188256       2.188256    1[6-(1,6,6)]
    34        14.1483        14.1483        14.1483    1[6-(1,6,7)]
    35       15.23905       15.23905       15.23905    1[6-(1,6,7)]
    36      13.042675      13.042675      13.042675    1[7-(1,6,28)]
    37      13.829169      13.829169      13.829169    1[7-(1,6,28)]
    38      15.184376      15.184376      15.184376    1[6-(1,6,7)]
    39       13.77729       13.77729       13.77729    1[6-(1,6,7)]
    40      14.255556      14.255556      14.255556    1[6-(1,6,6)]
    41      15.124341      15.124341      15.124341    1[6-(1,6,6)]
    42      16.493955      16.493955      16.493955    1[6-(1,6,7)]
    43      16.810575      16.810575      16.810575    1[6-(1,6,7)]
    44       8.521388       8.521388       8.521388    1[7-(6,6,28)]
    45      10.453944      10.453944      10.453944    1[6-(1,6,7)]
    46       10.93216       10.93216       10.93216    1[6-(1,6,7)]
    47       9.558729       9.558729       9.558729    1[6-(1,6,6)]
    48      11.099825      11.099825      11.099825    1[6-(1,6,6)]
    49      10.050351      10.050351      10.050351    1[6-(1,6,7)]
    50      10.923651      10.923651      10.923651    1[6-(1,6,7)]
    51       9.194905       9.194905       9.194905    1[7-(1,6,28)]
    52       8.254329       8.254329       8.254329    1[7-(1,6,28)]
    53       6.815967       6.815967       6.815967    1[7-(1,6,28)]
    54       7.858107       7.858107       7.858107    1[7-(1,6,28)]
    55       6.522914       6.522914       6.522914    1[6-(1,6,7)]
    56      19.732093      19.732093      19.732093    1[6-(1,6,7)]
    57      13.494638      13.494638      13.494638    1[6-(1,6,6)]
    58       19.11737       19.11737       19.11737    1[6-(1,6,6)]
    59      13.840945      13.840945      13.840945    1[6-(1,6,7)]
    60      12.784341      12.784341      12.784341    1[6-(1,6,7)]
    61       16.29295       16.29295       16.29295    1[7-(1,6,28)]
    62      16.075861      16.075861      16.075861    1[7-(1,6,28)]
    63      15.854435      15.854435      15.854435    1[6-(1,6,7)]
    64      15.017431      15.017431      15.017431    1[6-(1,6,7)]
    65       16.63883       16.63883       16.63883    1[6-(1,6,6)]
    66      15.932466      15.932466      15.932466    1[6-(1,6,6)]
    67      18.074067      18.074067      18.074067    1[6-(1,6,7)]
    68      17.737468      17.737468      17.737468    1[6-(1,6,7)]
    69       4.691658       4.691658       4.691658    1[7-(6,6,28)]
    70        5.93091        5.93091        5.93091    1[6-(1,6,7)]
    71       5.804898       5.804898       5.804898    1[6-(1,6,7)]
    72       7.106697       7.106697       7.106697    1[6-(1,6,6)]
    73       7.777823       7.777823       7.777823    1[6-(1,6,6)]
    74       8.196609       8.196609       8.196609    1[6-(1,6,7)]
    75       7.563051       7.563051       7.563051    1[6-(1,6,7)]
    76       6.374695       6.374695       6.374695    1[7-(1,6,28)]
    77       6.528261       6.528261       6.528261    1[7-(1,6,28)]
    78      13.196222      13.196222      13.196222    1[7-(1,6,28)]
    79      14.241331      14.241331      14.241331    1[7-(1,6,28)]
    80      14.280867      14.280867      14.280867    1[6-(1,6,7)]
    81       20.16063       20.16063       20.16063    1[6-(1,6,7)]
    82       8.122886       8.122886       8.122886    1[6-(1,6,6)]
    83      21.315537      21.315537      21.315537    1[6-(1,6,6)]
    84       9.355493       9.355493       9.355493    1[6-(1,6,7)]
    85       8.264743       8.264743       8.264743    1[6-(1,6,7)]
    86      10.461118      10.461118      10.461118    1[7-(1,6,28)]
    87       9.674624       9.674624       9.674624    1[7-(1,6,28)]
    88       8.319417       8.319417       8.319417    1[6-(1,6,7)]
    89       9.726503       9.726503       9.726503    1[6-(1,6,7)]
    90       9.248237       9.248237       9.248237    1[6-(1,6,6)]
    91       8.379452       8.379452       8.379452    1[6-(1,6,6)]
    92       7.009838       7.009838       7.009838    1[6-(1,6,7)]
    93       6.693218       6.693218       6.693218    1[6-(1,6,7)]
    94      14.982405      14.982405      14.982405    1[7-(6,6,28)]
    95      13.049849      13.049849      13.049849    1[6-(1,6,7)]
    96      12.571633      12.571633      12.571633    1[6-(1,6,7)]
    97      13.945064      13.945064      13.945064    1[6-(1,6,6)]
    98      12.403968      12.403968      12.403968    1[6-(1,6,6)]
    99      13.453442      13.453442      13.453442    1[6-(1,6,7)]
   100      12.580142      12.580142      12.580142    1[6-(1,6,7)]
   101      14.308888      14.308888      14.308888    1[7-(1,6,28)]
   102      15.249464      15.249464      15.249464    1[7-(1,6,28)]
   103      16.687826      16.687826      16.687826    1[7-(1,6,28)]
   104      15.645686      15.645686      15.645686    1[7-(1,6,28)]
   105      16.980879      16.980879      16.980879    1[6-(1,6,7)]
   106         3.7717         3.7717         3.7717    1[6-(1,6,7)]
   107      10.009155      10.009155      10.009155    1[6-(1,6,6)]
   108       4.386423       4.386423       4.386423    1[6-(1,6,6)]
   109       9.662848       9.662848       9.662848    1[6-(1,6,7)]
   110      10.719452      10.719452      10.719452    1[6-(1,6,7)]
   111      19.133824      19.133824      19.133824    6[7-(28),27-(6,6,6,6,6)]
   112      20.069809      20.069809      20.069809    6[7-(28),27-(6,6,6,6,6)]
   113      18.379962      18.379962      18.379962    6[7-(28),27-(6,6,6,6,6)]
   114       18.39681       18.39681       18.39681    6[7-(0),27-(6,6,6,6,6)]
   115      16.666386      16.666386      16.666386    6[7-(0),27-(6,6,6,6,6)]
   116      17.534282      17.534282      17.534282    6[7-(28),27-(6,6,6,6,6)]
   117       7.559811       7.559811       7.559811    6[1-(0),1-(0),6-(1,1,6),7-(1,1,28)]
   118       7.105336       7.105336       7.105336    6[1-(0),1-(0),6-(1,1,7),6-(1,1,7)]
   119       5.651505       5.651505       5.651505    6[1-(0),1-(0),6-(1,1,6),7-(1,6,28)]
   120      17.356458      17.356458      17.356458    6[1-(0),1-(0),6-(1,1,6),7-(1,6,28)]
   121      16.250249      16.250249      16.250249    6[1-(0),1-(0),6-(1,1,7),6-(1,1,7)]
   122      16.132542      16.132542      16.132542    6[1-(0),1-(0),6-(1,1,6),7-(1,1,28)]
   123       2.418074       2.418074       2.418074    6[1-(0),1-(0),6-(1,1,6),7-(1,1,28)]
   124       1.638738       1.638738       1.638738    6[1-(0),1-(0),6-(1,1,7),6-(1,1,7)]
   125      14.783918      14.783918      14.783918    6[1-(0),1-(0),6-(1,1,6),7-(6,28)]
   126       6.995698       6.995698       6.995698    6[7-(28),27-(6,6,6,6,6)]
   127       3.456761       3.456761       3.456761    6[7-(28),27-(6,6,6,6,6)]
   128       6.064085       6.064085       6.064085    6[7-(28),27-(6,6,6,6,6)]
   129        2.83904        2.83904        2.83904    6[7-(0),27-(6,6,6,6,6)]
   130        5.47061        5.47061        5.47061    6[7-(0),27-(6,6,6,6,6)]
   131       4.466132       4.466132       4.466132    6[7-(28),27-(6,6,6,6,6)]
   132      14.550929      14.550929      14.550929    6[1-(0),1-(0),6-(1,1,6),7-(1,1,28)]
   133      14.871791      14.871791      14.871791    6[1-(0),1-(0),6-(1,1,7),6-(1,1,7)]
   134      16.162316      16.162316      16.162316    6[1-(0),1-(0),6-(1,1,6),7-(1,6,28)]
   135      10.380874      10.380874      10.380874    6[1-(0),1-(0),6-(1,1,6),7-(1,6,28)]
   136      10.165798      10.165798      10.165798    6[1-(0),1-(0),6-(1,1,7),6-(1,1,7)]
   137      10.105354      10.105354      10.105354    6[1-(0),1-(0),6-(1,1,6),7-(1,1,28)]
   138      20.563653      20.563653      20.563653    6[1-(0),1-(0),6-(1,1,6),7-(1,1,28)]
   139      20.036551      20.036551      20.036551    6[1-(0),1-(0),6-(1,1,7),6-(1,1,7)]
   140       13.72048       13.72048       13.72048    6[1-(0),1-(0),6-(1,1,6),7-(6,28)]
   141       4.369969       4.369969       4.369969    6[7-(28),27-(6,6,6,6,6)]
   142       3.433984       3.433984       3.433984    6[7-(28),27-(6,6,6,6,6)]
   143       5.123831       5.123831       5.123831    6[7-(28),27-(6,6,6,6,6)]
   144       5.106983       5.106983       5.106983    6[7-(0),27-(6,6,6,6,6)]
   145       6.837407       6.837407       6.837407    6[7-(0),27-(6,6,6,6,6)]
   146       5.969511       5.969511       5.969511    6[7-(28),27-(6,6,6,6,6)]
   147      15.943982      15.943982      15.943982    6[1-(0),1-(0),6-(1,1,6),7-(1,1,28)]
   148      16.398457      16.398457      16.398457    6[1-(0),1-(0),6-(1,1,7),6-(1,1,7)]
   149      17.852288      17.852288      17.852288    6[1-(0),1-(0),6-(1,1,6),7-(1,6,28)]
   150       6.147335       6.147335       6.147335    6[1-(0),1-(0),6-(1,1,6),7-(1,6,28)]
   151       7.253544       7.253544       7.253544    6[1-(0),1-(0),6-(1,1,7),6-(1,1,7)]
   152       7.371251       7.371251       7.371251    6[1-(0),1-(0),6-(1,1,6),7-(1,1,28)]
   153      21.085719      21.085719      21.085719    6[1-(0),1-(0),6-(1,1,6),7-(1,1,28)]
   154      21.865055      21.865055      21.865055    6[1-(0),1-(0),6-(1,1,7),6-(1,1,7)]
   155       8.719875       8.719875       8.719875    6[1-(0),1-(0),6-(1,1,6),7-(6,28)]
   156      16.508095      16.508095      16.508095    6[7-(28),27-(6,6,6,6,6)]
   157      20.047032      20.047032      20.047032    6[7-(28),27-(6,6,6,6,6)]
   158      17.439708      17.439708      17.439708    6[7-(28),27-(6,6,6,6,6)]
   159      20.664753      20.664753      20.664753    6[7-(0),27-(6,6,6,6,6)]
   160      18.033183      18.033183      18.033183    6[7-(0),27-(6,6,6,6,6)]
   161      19.037661      19.037661      19.037661    6[7-(28),27-(6,6,6,6,6)]
   162       8.952864       8.952864       8.952864    6[1-(0),1-(0),6-(1,1,6),7-(1,1,28)]
   163       8.632002       8.632002       8.632002    6[1-(0),1-(0),6-(1,1,7),6-(1,1,7)]
   164       7.341477       7.341477       7.341477    6[1-(0),1-(0),6-(1,1,6),7-(1,6,28)]
   165      13.122919      13.122919      13.122919    6[1-(0),1-(0),6-(1,1,6),7-(1,6,28)]
   166      13.337995      13.337995      13.337995    6[1-(0),1-(0),6-(1,1,7),6-(1,1,7)]
   167      13.398439      13.398439      13.398439    6[1-(0),1-(0),6-(1,1,6),7-(1,1,28)]
   168        2.94014        2.94014        2.94014    6[1-(0),1-(0),6-(1,1,6),7-(1,1,28)]
   169       3.467242       3.467242       3.467242    6[1-(0),1-(0),6-(1,1,7),6-(1,1,7)]
   170       9.783313       9.783313       9.783313    6[1-(0),1-(0),6-(1,1,6),7-(6,28)]
   171      19.498706      19.498706      19.498706    7[6-(27),28-(7,7,7,7,7)]
   172       6.810958       6.810958       6.810958    7[6-(27),28-(7,7,7,7)]
   173      18.403274      18.403274      18.403274    7[6-(27),28-(7,7,7,7,7)]
   174      11.609107      11.609107      11.609107    7[6-(27)]
   175      15.600823      15.600823      15.600823    7[6-(27)]
   176      16.925118      16.925118      16.925118    7[6-(27),28-(7,7,7,7,7)]
   177       7.026789       7.026789       7.026789    7[1-(0),1-(0),6-(1,1,6),28-(7,7,7,7,7)]
   178      18.819466      18.819466      18.819466    7[1-(0),6-(1,1,6),6-(1,1,6),28-(7,7,7,7,7)]
   179        17.1835        17.1835        17.1835    7[1-(0),1-(0),6-(1,1,6),28-(7,7,7,7,7)]
   180       9.402528       9.402528       9.402528    7[1-(0),1-(0),6-(1,1,6),28-(7,7,7,7)]
   181       7.126668       7.126668       7.126668    7[6-(27),28-(7,7,7,7,7)]
   182       9.631154       9.631154       9.631154    7[6-(27),28-(7,7,7,7)]
   183       7.001302       7.001302       7.001302    7[6-(27),28-(7,7,7,7,7)]
   184      16.089159      16.089159      16.089159    7[6-(27)]
   185       6.127911       6.127911       6.127911    7[6-(27)]
   186       4.465129       4.465129       4.465129    7[6-(27),28-(7,7,7,7,7)]
   187      13.897763      13.897763      13.897763    7[1-(0),1-(0),6-(1,1,6),28-(7,7,7,7,7)]
   188       9.176184       9.176184       9.176184    7[1-(0),6-(1,1,6),6-(1,1,6),28-(7,7,7,7,7)]
   189       8.971259       8.971259       8.971259    7[1-(0),1-(0),6-(1,1,6),28-(7,7,7,7,7)]
   190       7.214765       7.214765       7.214765    7[1-(0),1-(0),6-(1,1,6),28-(7,7,7,7)]
   191       4.005087       4.005087       4.005087    7[6-(27),28-(7,7,7,7,7)]
   192      16.692835      16.692835      16.692835    7[6-(27),28-(7,7,7,7)]
   193       5.100519       5.100519       5.100519    7[6-(27),28-(7,7,7,7,7)]
   194      11.894686      11.894686      11.894686    7[6-(27)]
   195        7.90297        7.90297        7.90297    7[6-(27)]
   196       6.578675       6.578675       6.578675    7[6-(27),28-(7,7,7,7,7)]
   197      16.477004      16.477004      16.477004    7[1-(0),1-(0),6-(1,1,6),28-(7,7,7,7,7)]
   198       4.684327       4.684327       4.684327    7[1-(0),6-(1,1,6),6-(1,1,6),28-(7,7,7,7,7)]
   199       6.320293       6.320293       6.320293    7[1-(0),1-(0),6-(1,1,6),28-(7,7,7,7,7)]
   200      14.101265      14.101265      14.101265    7[1-(0),1-(0),6-(1,1,6),28-(7,7,7,7)]
   201      16.377125      16.377125      16.377125    7[6-(27),28-(7,7,7,7,7)]
   202      13.872639      13.872639      13.872639    7[6-(27),28-(7,7,7,7)]
   203      16.502491      16.502491      16.502491    7[6-(27),28-(7,7,7,7,7)]
   204       7.414634       7.414634       7.414634    7[6-(27)]
   205      17.375882      17.375882      17.375882    7[6-(27)]
   206      19.038664      19.038664      19.038664    7[6-(27),28-(7,7,7,7,7)]
   207        9.60603        9.60603        9.60603    7[1-(0),1-(0),6-(1,1,6),28-(7,7,7,7,7)]
   208      14.327609      14.327609      14.327609    7[1-(0),6-(1,1,6),6-(1,1,6),28-(7,7,7,7,7)]
   209      14.532534      14.532534      14.532534    7[1-(0),1-(0),6-(1,1,6),28-(7,7,7,7,7)]
   210      16.289028      16.289028      16.289028    7[1-(0),1-(0),6-(1,1,6),28-(7,7,7,7)]
   211      14.593654      14.593654      14.593654    7[6-(1,1,6),6-(1,1,6),28-(7,7,7,7)]
   212       8.910139       8.910139       8.910139    7[6-(1,1,6),6-(1,1,6),28-(7,7,7,7)]
