# Supplementary material for: A collection of forcefield precursors for metal–organic frameworks
Source: RSC Adv. 2019 Nov 13;9(63):36492–507. doi: 10.1039/c9ra07327b (PMC9075174; doi:10.1039/c9ra07327b)
Supplement: RA-009-C9RA07327B-s1108 [file RA-009-C9RA07327B-s1108.txt]

INIRAY01_clean

13.933700    0.000000    0.000000
6.701100    12.216515    0.000000
2.652695    1.570487    16.310229

     1      18.014862      18.014862      18.014862    27[6-(7),6-(7),6-(7),6-(7),6-(7),6-(7)]
     2       4.351022       4.351022       4.351022    27[6-(7),6-(7),6-(7),6-(7),6-(7),6-(7)]
     3       5.272633       5.272633       5.272633    27[6-(7),6-(7),6-(7),6-(7),6-(7),6-(7)]
     4      18.936473      18.936473      18.936473    27[6-(7),6-(7),6-(7),6-(7),6-(7),6-(7)]
     5      19.116269      19.116269      19.116269    28[7-(1,1,6),7-(1,1,6),7-(1,6,6),7-(6),7-(6),7-(6)]
     6       8.130963       8.130963       8.130963    28[7-(1,1,6),7-(1,1,6),7-(1,6,6),7-(6),7-(6),7-(6)]
     7       4.171226       4.171226       4.171226    28[7-(1,1,6),7-(1,1,6),7-(1,6,6),7-(6),7-(6),7-(6)]
     8      15.156532      15.156532      15.156532    28[7-(1,1,6),7-(1,1,6),7-(1,6,6),7-(6),7-(6),7-(6)]
     9       8.146841       8.146841       8.146841    28[7-(1,1,6),7-(1,1,6),7-(6),7-(6),7-(6,6)]
    10      15.140654      15.140654      15.140654    28[7-(1,1,6),7-(1,1,6),7-(6),7-(6),7-(6,6)]
    11       7.582165       7.582165       7.582165    1[7-(1,6,28)]
    12       7.464723       7.464723       7.464723    1[7-(1,6,28)]
    13       8.155639       8.155639       8.155639    1[6-(1,6,7)]
    14       8.811781       8.811781       8.811781    1[6-(1,6,7)]
    15       7.912305       7.912305       7.912305    1[6-(1,6,6)]
    16        7.19753        7.19753        7.19753    1[6-(1,6,6)]
    17       6.106791       6.106791       6.106791    1[6-(1,6,7)]
    18       5.883291       5.883291       5.883291    1[6-(1,6,7)]
    19      18.884561      18.884561      18.884561    1[7-(6,6,28)]
    20       17.78782       17.78782       17.78782    1[6-(1,6,7)]
    21      17.735506      17.735506      17.735506    1[6-(1,6,7)]
    22      16.370506      16.370506      16.370506    1[6-(1,6,6)]
    23      15.867167      15.867167      15.867167    1[6-(1,6,6)]
    24      15.292584      15.292584      15.292584    1[6-(1,6,7)]
    25      15.862955      15.862955      15.862955    1[6-(1,6,7)]
    26      16.929748      16.929748      16.929748    1[7-(1,6,28)]
    27      16.810242      16.810242      16.810242    1[7-(1,6,28)]
    28       9.225412       9.225412       9.225412    1[7-(1,6,28)]
    29      10.222576      10.222576      10.222576    1[7-(1,6,28)]
    30       8.948569       8.948569       8.948569    1[6-(1,6,7)]
    31       3.290174       3.290174       3.290174    1[6-(1,6,7)]
    32      14.965466      14.965466      14.965466    1[6-(1,6,6)]
    33       2.074663       2.074663       2.074663    1[6-(1,6,6)]
    34      13.676083      13.676083      13.676083    1[6-(1,6,7)]
    35      14.707148      14.707148      14.707148    1[6-(1,6,7)]
    36      13.739398      13.739398      13.739398    1[7-(1,6,28)]
    37       12.86742       12.86742       12.86742    1[7-(1,6,28)]
    38      14.827975      14.827975      14.827975    1[6-(1,6,7)]
    39      13.434108      13.434108      13.434108    1[6-(1,6,7)]
    40      14.984518      14.984518      14.984518    1[6-(1,6,6)]
    41      14.122586      14.122586      14.122586    1[6-(1,6,6)]
    42      16.664185      16.664185      16.664185    1[6-(1,6,7)]
    43      16.199141      16.199141      16.199141    1[6-(1,6,7)]
    44       8.499367       8.499367       8.499367    1[7-(6,6,28)]
    45      10.964516      10.964516      10.964516    1[6-(1,6,7)]
    46      10.334073      10.334073      10.334073    1[6-(1,6,7)]
    47        9.78388        9.78388        9.78388    1[6-(1,6,6)]
    48      11.283872      11.283872      11.283872    1[6-(1,6,6)]
    49      10.105272      10.105272      10.105272    1[6-(1,6,7)]
    50      10.984314      10.984314      10.984314    1[6-(1,6,7)]
    51       9.334574       9.334574       9.334574    1[7-(1,6,28)]
    52       8.377869       8.377869       8.377869    1[7-(1,6,28)]
    53       7.777065       7.777065       7.777065    1[7-(1,6,28)]
    54       6.672858       6.672858       6.672858    1[7-(1,6,28)]
    55       6.509025       6.509025       6.509025    1[6-(1,6,7)]
    56      19.330587      19.330587      19.330587    1[6-(1,6,7)]
    57       13.16075       13.16075       13.16075    1[6-(1,6,6)]
    58      12.049866      12.049866      12.049866    1[6-(1,6,6)]
    59      13.709515      13.709515      13.709515    1[6-(1,6,7)]
    60        12.5743        12.5743        12.5743    1[6-(1,6,7)]
    61       15.70533       15.70533       15.70533    1[7-(1,6,28)]
    62      15.822772      15.822772      15.822772    1[7-(1,6,28)]
    63      15.131856      15.131856      15.131856    1[6-(1,6,7)]
    64      14.475714      14.475714      14.475714    1[6-(1,6,7)]
    65       15.37519       15.37519       15.37519    1[6-(1,6,6)]
    66      16.089965      16.089965      16.089965    1[6-(1,6,6)]
    67      17.180704      17.180704      17.180704    1[6-(1,6,7)]
    68      17.404204      17.404204      17.404204    1[6-(1,6,7)]
    69       4.402934       4.402934       4.402934    1[7-(6,6,28)]
    70       5.499675       5.499675       5.499675    1[6-(1,6,7)]
    71       5.551989       5.551989       5.551989    1[6-(1,6,7)]
    72       6.916989       6.916989       6.916989    1[6-(1,6,6)]
    73       7.420328       7.420328       7.420328    1[6-(1,6,6)]
    74       7.994911       7.994911       7.994911    1[6-(1,6,7)]
    75        7.42454        7.42454        7.42454    1[6-(1,6,7)]
    76       6.357747       6.357747       6.357747    1[7-(1,6,28)]
    77       6.477253       6.477253       6.477253    1[7-(1,6,28)]
    78      14.062083      14.062083      14.062083    1[7-(1,6,28)]
    79      13.064919      13.064919      13.064919    1[7-(1,6,28)]
    80      14.338926      14.338926      14.338926    1[6-(1,6,7)]
    81      19.997321      19.997321      19.997321    1[6-(1,6,7)]
    82       8.322029       8.322029       8.322029    1[6-(1,6,6)]
    83       7.279132       7.279132       7.279132    1[6-(1,6,6)]
    84       9.611412       9.611412       9.611412    1[6-(1,6,7)]
    85       8.580347       8.580347       8.580347    1[6-(1,6,7)]
    86       9.548097       9.548097       9.548097    1[7-(1,6,28)]
    87      10.420075      10.420075      10.420075    1[7-(1,6,28)]
    88        8.45952        8.45952        8.45952    1[6-(1,6,7)]
    89       9.853387       9.853387       9.853387    1[6-(1,6,7)]
    90       8.302977       8.302977       8.302977    1[6-(1,6,6)]
    91       9.164909       9.164909       9.164909    1[6-(1,6,6)]
    92        6.62331        6.62331        6.62331    1[6-(1,6,7)]
    93       7.088354       7.088354       7.088354    1[6-(1,6,7)]
    94      14.788128      14.788128      14.788128    1[7-(6,6,28)]
    95      12.322979      12.322979      12.322979    1[6-(1,6,7)]
    96      12.953422      12.953422      12.953422    1[6-(1,6,7)]
    97      13.503615      13.503615      13.503615    1[6-(1,6,6)]
    98      12.003623      12.003623      12.003623    1[6-(1,6,6)]
    99      13.182223      13.182223      13.182223    1[6-(1,6,7)]
   100      12.303181      12.303181      12.303181    1[6-(1,6,7)]
   101      13.952921      13.952921      13.952921    1[7-(1,6,28)]
   102      14.909626      14.909626      14.909626    1[7-(1,6,28)]
   103       15.51043       15.51043       15.51043    1[7-(1,6,28)]
   104      16.614637      16.614637      16.614637    1[7-(1,6,28)]
   105       16.77847       16.77847       16.77847    1[6-(1,6,7)]
   106       3.956908       3.956908       3.956908    1[6-(1,6,7)]
   107      10.126745      10.126745      10.126745    1[6-(1,6,6)]
   108       4.536529       4.536529       4.536529    1[6-(1,6,6)]
   109        9.57798        9.57798        9.57798    1[6-(1,6,7)]
   110      10.713195      10.713195      10.713195    1[6-(1,6,7)]
   111      18.799851      18.799851      18.799851    6[7-(28),27-(6,6,6,6,6)]
   112      19.683057      19.683057      19.683057    6[7-(28),27-(6,6,6,6,6)]
   113      17.997426      17.997426      17.997426    6[7-(28),27-(6,6,6,6,6)]
   114      18.070937      18.070937      18.070937    6[7-(0),27-(6,6,6,6,6)]
   115      16.281028      16.281028      16.281028    6[7-(0),27-(6,6,6,6,6)]
   116      17.188686      17.188686      17.188686    6[7-(28),27-(6,6,6,6,6)]
   117       8.006371       8.006371       8.006371    6[1-(0),1-(0),6-(1,1,6),7-(1,1,28)]
   118       7.343768       7.343768       7.343768    6[1-(0),1-(0),6-(1,1,7),6-(1,1,7)]
   119       6.106068       6.106068       6.106068    6[1-(0),1-(0),6-(1,1,6),7-(1,6,28)]
   120      17.669329      17.669329      17.669329    6[1-(0),1-(0),6-(1,1,6),7-(1,6,28)]
   121      16.436605      16.436605      16.436605    6[1-(0),1-(0),6-(1,1,7),6-(1,1,7)]
   122      16.006132      16.006132      16.006132    6[1-(0),1-(0),6-(1,1,6),7-(1,1,28)]
   123        2.44802        2.44802        2.44802    6[1-(0),1-(0),6-(1,1,6),7-(1,1,28)]
   124      15.451474      15.451474      15.451474    6[1-(0),1-(0),6-(1,1,7),6-(1,1,7)]
   125      14.561583      14.561583      14.561583    6[1-(0),1-(0),6-(1,1,6),7-(6,28)]
   126       7.029068       7.029068       7.029068    6[7-(28),27-(6,6,6,6,6)]
   127       3.407823       3.407823       3.407823    6[7-(28),27-(6,6,6,6,6)]
   128       5.958473       5.958473       5.958473    6[7-(28),27-(6,6,6,6,6)]
   129       2.689599       2.689599       2.689599    6[7-(0),27-(6,6,6,6,6)]
   130       5.386476       5.386476       5.386476    6[7-(0),27-(6,6,6,6,6)]
   131       4.335612       4.335612       4.335612    6[7-(28),27-(6,6,6,6,6)]
   132      14.206248      14.206248      14.206248    6[1-(0),1-(0),6-(1,1,6),7-(1,1,28)]
   133      14.796525      14.796525      14.796525    6[1-(0),1-(0),6-(1,1,7),6-(1,1,7)]
   134      15.961899      15.961899      15.961899    6[1-(0),1-(0),6-(1,1,6),7-(1,6,28)]
   135      10.271509      10.271509      10.271509    6[1-(0),1-(0),6-(1,1,6),7-(1,6,28)]
   136      10.347017      10.347017      10.347017    6[1-(0),1-(0),6-(1,1,7),6-(1,1,7)]
   137      10.198883      10.198883      10.198883    6[1-(0),1-(0),6-(1,1,6),7-(1,1,28)]
   138      20.106201      20.106201      20.106201    6[1-(0),1-(0),6-(1,1,6),7-(1,1,28)]
   139      13.019013      13.019013      13.019013    6[1-(0),1-(0),6-(1,1,7),6-(1,1,7)]
   140      13.344761      13.344761      13.344761    6[1-(0),1-(0),6-(1,1,6),7-(6,28)]
   141       4.487644       4.487644       4.487644    6[7-(28),27-(6,6,6,6,6)]
   142       3.604438       3.604438       3.604438    6[7-(28),27-(6,6,6,6,6)]
   143       5.290069       5.290069       5.290069    6[7-(28),27-(6,6,6,6,6)]
   144       5.216558       5.216558       5.216558    6[7-(0),27-(6,6,6,6,6)]
   145       7.006467       7.006467       7.006467    6[7-(0),27-(6,6,6,6,6)]
   146       6.098809       6.098809       6.098809    6[7-(28),27-(6,6,6,6,6)]
   147      15.281124      15.281124      15.281124    6[1-(0),1-(0),6-(1,1,6),7-(1,1,28)]
   148      15.943727      15.943727      15.943727    6[1-(0),1-(0),6-(1,1,7),6-(1,1,7)]
   149      17.181427      17.181427      17.181427    6[1-(0),1-(0),6-(1,1,6),7-(1,6,28)]
   150       5.618166       5.618166       5.618166    6[1-(0),1-(0),6-(1,1,6),7-(1,6,28)]
   151        6.85089        6.85089        6.85089    6[1-(0),1-(0),6-(1,1,7),6-(1,1,7)]
   152       7.281363       7.281363       7.281363    6[1-(0),1-(0),6-(1,1,6),7-(1,1,28)]
   153      20.839475      20.839475      20.839475    6[1-(0),1-(0),6-(1,1,6),7-(1,1,28)]
   154       7.836021       7.836021       7.836021    6[1-(0),1-(0),6-(1,1,7),6-(1,1,7)]
   155       8.725912       8.725912       8.725912    6[1-(0),1-(0),6-(1,1,6),7-(6,28)]
   156      16.258427      16.258427      16.258427    6[7-(28),27-(6,6,6,6,6)]
   157      19.879672      19.879672      19.879672    6[7-(28),27-(6,6,6,6,6)]
   158      17.329022      17.329022      17.329022    6[7-(28),27-(6,6,6,6,6)]
   159      20.597896      20.597896      20.597896    6[7-(0),27-(6,6,6,6,6)]
   160      17.901019      17.901019      17.901019    6[7-(0),27-(6,6,6,6,6)]
   161      18.951883      18.951883      18.951883    6[7-(28),27-(6,6,6,6,6)]
   162       9.081247       9.081247       9.081247    6[1-(0),1-(0),6-(1,1,6),7-(1,1,28)]
   163        8.49097        8.49097        8.49097    6[1-(0),1-(0),6-(1,1,7),6-(1,1,7)]
   164       7.325596       7.325596       7.325596    6[1-(0),1-(0),6-(1,1,6),7-(1,6,28)]
   165      13.015986      13.015986      13.015986    6[1-(0),1-(0),6-(1,1,6),7-(1,6,28)]
   166      12.940478      12.940478      12.940478    6[1-(0),1-(0),6-(1,1,7),6-(1,1,7)]
   167      13.088612      13.088612      13.088612    6[1-(0),1-(0),6-(1,1,6),7-(1,1,28)]
   168       3.181294       3.181294       3.181294    6[1-(0),1-(0),6-(1,1,6),7-(1,1,28)]
   169      10.268482      10.268482      10.268482    6[1-(0),1-(0),6-(1,1,7),6-(1,1,7)]
   170       9.942734       9.942734       9.942734    6[1-(0),1-(0),6-(1,1,6),7-(6,28)]
   171      19.212783      19.212783      19.212783    7[6-(27),28-(7,7,7,7,7)]
   172       6.750046       6.750046       6.750046    7[6-(27),28-(7,7,7,7)]
   173      18.001226      18.001226      18.001226    7[6-(27),28-(7,7,7,7,7)]
   174      11.416785      11.416785      11.416785    7[6-(27)]
   175      15.196117      15.196117      15.196117    7[6-(27)]
   176       16.63228       16.63228       16.63228    7[6-(27),28-(7,7,7,7,7)]
   177       7.265857       7.265857       7.265857    7[1-(0),1-(0),6-(1,1,6),28-(7,7,7,7,7)]
   178        18.9124        18.9124        18.9124    7[1-(0),6-(1,1,6),6-(1,1,6),28-(7,7,7,7,7)]
   179       17.04092       17.04092       17.04092    7[1-(0),1-(0),6-(1,1,6),28-(7,7,7,7,7)]
   180       9.328733       9.328733       9.328733    7[1-(0),1-(0),6-(1,1,6),28-(7,7,7,7)]
   181       7.136884       7.136884       7.136884    7[6-(27),28-(7,7,7,7,7)]
   182       9.506027       9.506027       9.506027    7[6-(27),28-(7,7,7,7)]
   183       6.902144       6.902144       6.902144    7[6-(27),28-(7,7,7,7,7)]
   184      15.605736      15.605736      15.605736    7[6-(27)]
   185       6.105417       6.105417       6.105417    7[6-(27)]
   186       4.306178       4.306178       4.306178    7[6-(27),28-(7,7,7,7,7)]
   187       13.74615       13.74615       13.74615    7[1-(0),1-(0),6-(1,1,6),28-(7,7,7,7,7)]
   188        9.14416        9.14416        9.14416    7[1-(0),6-(1,1,6),6-(1,1,6),28-(7,7,7,7,7)]
   189       9.058499       9.058499       9.058499    7[1-(0),1-(0),6-(1,1,6),28-(7,7,7,7,7)]
   190       7.121174       7.121174       7.121174    7[1-(0),1-(0),6-(1,1,6),28-(7,7,7,7)]
   191       4.074712       4.074712       4.074712    7[6-(27),28-(7,7,7,7,7)]
   192      16.537449      16.537449      16.537449    7[6-(27),28-(7,7,7,7)]
   193       5.286269       5.286269       5.286269    7[6-(27),28-(7,7,7,7,7)]
   194       11.87071       11.87071       11.87071    7[6-(27)]
   195       8.091378       8.091378       8.091378    7[6-(27)]
   196       6.655215       6.655215       6.655215    7[6-(27),28-(7,7,7,7,7)]
   197      16.021638      16.021638      16.021638    7[1-(0),1-(0),6-(1,1,6),28-(7,7,7,7,7)]
   198       4.375095       4.375095       4.375095    7[1-(0),6-(1,1,6),6-(1,1,6),28-(7,7,7,7,7)]
   199       6.246575       6.246575       6.246575    7[1-(0),1-(0),6-(1,1,6),28-(7,7,7,7,7)]
   200      13.958762      13.958762      13.958762    7[1-(0),1-(0),6-(1,1,6),28-(7,7,7,7)]
   201      16.150611      16.150611      16.150611    7[6-(27),28-(7,7,7,7,7)]
   202      13.781468      13.781468      13.781468    7[6-(27),28-(7,7,7,7)]
   203      16.385351      16.385351      16.385351    7[6-(27),28-(7,7,7,7,7)]
   204       7.681759       7.681759       7.681759    7[6-(27)]
   205      17.182078      17.182078      17.182078    7[6-(27)]
   206      18.981317      18.981317      18.981317    7[6-(27),28-(7,7,7,7,7)]
   207       9.541345       9.541345       9.541345    7[1-(0),1-(0),6-(1,1,6),28-(7,7,7,7,7)]
   208      14.143335      14.143335      14.143335    7[1-(0),6-(1,1,6),6-(1,1,6),28-(7,7,7,7,7)]
   209      14.228996      14.228996      14.228996    7[1-(0),1-(0),6-(1,1,6),28-(7,7,7,7,7)]
   210      16.166321      16.166321      16.166321    7[1-(0),1-(0),6-(1,1,6),28-(7,7,7,7)]
   211      14.298167      14.298167      14.298167    7[6-(1,1,6),6-(1,1,6),28-(7,7,7,7)]
   212       8.989328       8.989328       8.989328    7[6-(1,1,6),6-(1,1,6),28-(7,7,7,7)]
