# Supplementary material for: A collection of forcefield precursors for metal–organic frameworks
Source: RSC Adv. 2019 Nov 13;9(63):36492–507. doi: 10.1039/c9ra07327b (PMC9075174; doi:10.1039/c9ra07327b)
Supplement: RA-009-C9RA07327B-s1109 [file RA-009-C9RA07327B-s1109.txt]

INOVEN_clean

13.615900    0.000000    0.000000
0.000000    14.479700    0.000000
-1.741468    -7.239806    14.203671

     1        5.70211        5.70211        5.70211    64[8-(6),8-(6),8-(6),8-(6),8-(6),8-(6)]
     2      -0.635628      -0.635628      -0.635628    64[8-(6),8-(6),8-(6),8-(6),8-(6),8-(6)]
     3       6.172322       6.172322       6.172322    64[8-(6),8-(6),8-(6),8-(6),8-(6),8-(6)]
     4       12.51006       12.51006       12.51006    64[8-(6),8-(6),8-(6),8-(6),8-(6),8-(6)]
     5      10.706562      10.706562      10.706562    1[6-(6,6)]
     6      11.464551      11.464551      11.464551    1[6-(6,6)]
     7       12.05593       12.05593       12.05593    1[6-(6,6)]
     8       9.732699       9.732699       9.732699    1[6-(6,6)]
     9      12.248012      12.248012      12.248012    1[6-(6,6)]
    10       9.445315       9.445315       9.445315    1[6-(6,6)]
    11       11.45801       11.45801       11.45801    1[6-(6,6)]
    12        7.97582        7.97582        7.97582    1[6-(6,6)]
    13       7.217831       7.217831       7.217831    1[6-(6,6)]
    14       6.626452       6.626452       6.626452    1[6-(6,6)]
    15       8.949683       8.949683       8.949683    1[6-(6,6)]
    16        6.43437        6.43437        6.43437    1[6-(6,6)]
    17       9.237067       9.237067       9.237067    1[6-(6,6)]
    18       7.224372       7.224372       7.224372    1[6-(6,6)]
    19        1.16787        1.16787        1.16787    1[6-(6,6)]
    20       0.409881       0.409881       0.409881    1[6-(6,6)]
    21      -0.181498      -0.181498      -0.181498    1[6-(6,6)]
    22       2.141733       2.141733       2.141733    1[6-(6,6)]
    23       -0.37358       -0.37358       -0.37358    1[6-(6,6)]
    24       2.429117       2.429117       2.429117    1[6-(6,6)]
    25       0.416422       0.416422       0.416422    1[6-(6,6)]
    26       3.898612       3.898612       3.898612    1[6-(6,6)]
    27       4.656601       4.656601       4.656601    1[6-(6,6)]
    28        5.24798        5.24798        5.24798    1[6-(6,6)]
    29       2.924749       2.924749       2.924749    1[6-(6,6)]
    30       5.440062       5.440062       5.440062    1[6-(6,6)]
    31       2.637365       2.637365       2.637365    1[6-(6,6)]
    32        4.65006        4.65006        4.65006    1[6-(6,6)]
    33       8.282407       8.282407       8.282407    6[6-(6,6),8-(64),8-(64)]
    34      11.843571      11.843571      11.843571    6[6-(6,6),8-(64),8-(64)]
    35      11.178238      11.178238      11.178238    6[6-(1,6),6-(1,6),6-(8,8)]
    36      10.661948      10.661948      10.661948    6[1-(0),6-(1,6),6-(6,6)]
    37      11.112758      11.112758      11.112758    6[1-(0),6-(1,6),6-(6,6)]
    38      11.622044      11.622044      11.622044    6[6-(6,6),8-(64),8-(64)]
    39      10.980444      10.980444      10.980444    6[6-(1,6),6-(1,6),6-(8,8)]
    40      11.399329      11.399329      11.399329    6[1-(0),6-(6,6),6-(6,7)]
    41       9.992851       9.992851       9.992851    6[1-(0),6-(6,6),6-(6,6)]
    42       9.400396       9.400396       9.400396    6[6-(1,6),6-(1,6),6-(8,8)]
    43      10.847278      10.847278      10.847278    6[6-(1,6),6-(1,6),7-(7)]
    44      11.780832      11.780832      11.780832    6[6-(1,6),6-(1,6),7-(7)]
    45      12.286514      12.286514      12.286514    6[1-(0),6-(1,6),6-(6,7)]
    46       9.836285       9.836285       9.836285    6[1-(0),6-(6,6),6-(6,7)]
    47      11.824115      11.824115      11.824115    6[1-(0),6-(1,6),6-(6,7)]
    48      10.399975      10.399975      10.399975    6[6-(6,6),8-(64),8-(64)]
    49       6.838811       6.838811       6.838811    6[6-(6,6),8-(64),8-(64)]
    50       7.504144       7.504144       7.504144    6[6-(1,6),6-(1,6),6-(8,8)]
    51       8.020434       8.020434       8.020434    6[1-(0),6-(1,6),6-(6,6)]
    52       7.569624       7.569624       7.569624    6[1-(0),6-(1,6),6-(6,6)]
    53       7.060338       7.060338       7.060338    6[6-(6,6),8-(64),8-(64)]
    54       7.701938       7.701938       7.701938    6[6-(1,6),6-(1,6),6-(8,8)]
    55       7.283053       7.283053       7.283053    6[1-(0),6-(6,6),6-(6,7)]
    56       8.689531       8.689531       8.689531    6[1-(0),6-(6,6),6-(6,6)]
    57       9.281986       9.281986       9.281986    6[6-(1,6),6-(1,6),6-(8,8)]
    58       7.835104       7.835104       7.835104    6[6-(1,6),6-(1,6),7-(7)]
    59        6.90155        6.90155        6.90155    6[6-(1,6),6-(1,6),7-(7)]
    60       6.395868       6.395868       6.395868    6[1-(0),6-(1,6),6-(6,7)]
    61       8.846097       8.846097       8.846097    6[1-(0),6-(6,6),6-(6,7)]
    62       6.858267       6.858267       6.858267    6[1-(0),6-(1,6),6-(6,7)]
    63       3.592025       3.592025       3.592025    6[6-(6,6),8-(64),8-(64)]
    64       0.030861       0.030861       0.030861    6[6-(6,6),8-(64),8-(64)]
    65       0.696194       0.696194       0.696194    6[6-(1,6),6-(1,6),6-(8,8)]
    66       1.212484       1.212484       1.212484    6[1-(0),6-(1,6),6-(6,6)]
    67       0.761674       0.761674       0.761674    6[1-(0),6-(1,6),6-(6,6)]
    68       0.252388       0.252388       0.252388    6[6-(6,6),8-(64),8-(64)]
    69       0.893988       0.893988       0.893988    6[6-(1,6),6-(1,6),6-(8,8)]
    70       0.475103       0.475103       0.475103    6[1-(0),6-(6,6),6-(6,7)]
    71       1.881581       1.881581       1.881581    6[1-(0),6-(6,6),6-(6,6)]
    72       2.474036       2.474036       2.474036    6[6-(1,6),6-(1,6),6-(8,8)]
    73       1.027154       1.027154       1.027154    6[6-(1,6),6-(1,6),7-(7)]
    74         0.0936         0.0936         0.0936    6[6-(1,6),6-(1,6),7-(7)]
    75      -0.412082      -0.412082      -0.412082    6[1-(0),6-(1,6),6-(6,7)]
    76       2.038147       2.038147       2.038147    6[1-(0),6-(6,6),6-(6,7)]
    77       0.050317       0.050317       0.050317    6[1-(0),6-(1,6),6-(6,7)]
    78       1.474457       1.474457       1.474457    6[6-(6,6),8-(64),8-(64)]
    79       5.035621       5.035621       5.035621    6[6-(6,6),8-(64),8-(64)]
    80       4.370288       4.370288       4.370288    6[6-(1,6),6-(1,6),6-(8,8)]
    81       3.853998       3.853998       3.853998    6[1-(0),6-(1,6),6-(6,6)]
    82       4.304808       4.304808       4.304808    6[1-(0),6-(1,6),6-(6,6)]
    83       4.814094       4.814094       4.814094    6[6-(6,6),8-(64),8-(64)]
    84       4.172494       4.172494       4.172494    6[6-(1,6),6-(1,6),6-(8,8)]
    85       4.591379       4.591379       4.591379    6[1-(0),6-(6,6),6-(6,7)]
    86       3.184901       3.184901       3.184901    6[1-(0),6-(6,6),6-(6,6)]
    87       2.592446       2.592446       2.592446    6[6-(1,6),6-(1,6),6-(8,8)]
    88       4.039328       4.039328       4.039328    6[6-(1,6),6-(1,6),7-(7)]
    89       4.972882       4.972882       4.972882    6[6-(1,6),6-(1,6),7-(7)]
    90       5.478564       5.478564       5.478564    6[1-(0),6-(1,6),6-(6,7)]
    91       3.028335       3.028335       3.028335    6[1-(0),6-(6,6),6-(6,7)]
    92       5.016165       5.016165       5.016165    6[1-(0),6-(1,6),6-(6,7)]
    93      11.408212      11.408212      11.408212    7[6-(6,6),7-(6)]
    94      11.212773      11.212773      11.212773    7[6-(6,6),7-(6)]
    95        7.27417        7.27417        7.27417    7[6-(6,6),7-(6)]
    96       7.469609       7.469609       7.469609    7[6-(6,6),7-(6)]
    97        0.46622        0.46622        0.46622    7[6-(6,6),7-(6)]
    98       0.661659       0.661659       0.661659    7[6-(6,6),7-(6)]
    99       4.600262       4.600262       4.600262    7[6-(6,6),7-(6)]
   100       4.404823       4.404823       4.404823    7[6-(6,6),7-(6)]
   101       7.832792       7.832792       7.832792    8[6-(6,8),64-(8,8,8,8,8)]
   102       7.900629       7.900629       7.900629    8[6-(6,8),64-(8,8,8,8,8)]
   103      11.766686      11.766686      11.766686    8[6-(6,8),64-(8,8,8,8,8)]
   104       -1.15851       -1.15851       -1.15851    8[6-(6,8),64-(8,8,8,8,8)]
   105      11.648173      11.648173      11.648173    8[6-(6,8),64-(8,8,8,8,8)]
   106      12.140553      12.140553      12.140553    8[6-(6,8),64-(8,8,8,8,8)]
   107       10.84959       10.84959       10.84959    8[6-(6,8),64-(8,8,8,8,8)]
   108      10.781753      10.781753      10.781753    8[6-(6,8),64-(8,8,8,8,8)]
   109       6.915696       6.915696       6.915696    8[6-(6,8),64-(8,8,8,8,8)]
   110       6.224992       6.224992       6.224992    8[6-(6,8),64-(8,8,8,8,8)]
   111       7.034209       7.034209       7.034209    8[6-(6,8),64-(8,8,8,8,8)]
   112       6.541829       6.541829       6.541829    8[6-(6,8),64-(8,8,8,8,8)]
   113        4.04164        4.04164        4.04164    8[6-(6,8),64-(8,8,8,8,8)]
   114       3.973803       3.973803       3.973803    8[6-(6,8),64-(8,8,8,8,8)]
   115       0.107746       0.107746       0.107746    8[6-(6,8),64-(8,8,8,8,8)]
   116      13.032942      13.032942      13.032942    8[6-(6,8),64-(8,8,8,8,8)]
   117       0.226259       0.226259       0.226259    8[6-(6,8),64-(8,8,8,8,8)]
   118      -0.266121      -0.266121      -0.266121    8[6-(6,8),64-(8,8,8,8,8)]
   119       1.024842       1.024842       1.024842    8[6-(6,8),64-(8,8,8,8,8)]
   120       1.092679       1.092679       1.092679    8[6-(6,8),64-(8,8,8,8,8)]
   121       4.958736       4.958736       4.958736    8[6-(6,8),64-(8,8,8,8,8)]
   122        5.64944        5.64944        5.64944    8[6-(6,8),64-(8,8,8,8,8)]
   123       4.840223       4.840223       4.840223    8[6-(6,8),64-(8,8,8,8,8)]
   124       5.332603       5.332603       5.332603    8[6-(6,8),64-(8,8,8,8,8)]
