# Supplementary material for: A collection of forcefield precursors for metal–organic frameworks
Source: RSC Adv. 2019 Nov 13;9(63):36492–507. doi: 10.1039/c9ra07327b (PMC9075174; doi:10.1039/c9ra07327b)
Supplement: RA-009-C9RA07327B-s1110 [file RA-009-C9RA07327B-s1110.txt]

INURIS_clean

11.919900    0.000000    0.000000
-3.973271    30.970773    0.000000
3.973271    15.485381    26.821479

     1      -0.791863      -0.791863      -0.791863    29[7-(6,6),8-(6),8-(6,29),8-(6,29)]
     2       8.726532       8.726532       8.726532    29[7-(6,6),8-(6),8-(6,29),8-(6,29)]
     3       2.714963       2.714963       2.714963    29[7-(6,6),8-(6),8-(6,29),8-(6,29)]
     4       3.670104       3.670104       3.670104    29[7-(6,6),8-(6),8-(6,29),8-(6,29)]
     5       3.181427       3.181427       3.181427    29[7-(6,6),8-(6),8-(6,29),8-(6,29)]
     6       0.779927       0.779927       0.779927    29[7-(6,6),8-(6),8-(6,29),8-(6,29)]
     7       6.688258       6.688258       6.688258    29[7-(6,6),8-(6),8-(6,29),8-(6,29)]
     8       11.61669       11.61669       11.61669    29[7-(6,6),8-(6),8-(6,29),8-(6,29)]
     9         7.1547         7.1547         7.1547    29[7-(6,6),8-(6),8-(6,29),8-(6,29)]
    10       4.753199       4.753199       4.753199    29[7-(6,6),8-(6),8-(6,29),8-(6,29)]
    11      10.661548      10.661548      10.661548    29[7-(6,6),8-(6),8-(6,29),8-(6,29)]
    12       7.643399       7.643399       7.643399    29[7-(6,6),8-(6),8-(6,29),8-(6,29)]
    13      12.711763      12.711763      12.711763    29[7-(6,6),8-(6),8-(6,29),8-(6,29)]
    14       3.193368       3.193368       3.193368    29[7-(6,6),8-(6),8-(6,29),8-(6,29)]
    15       9.204937       9.204937       9.204937    29[7-(6,6),8-(6),8-(6,29),8-(6,29)]
    16       8.249796       8.249796       8.249796    29[7-(6,6),8-(6),8-(6,29),8-(6,29)]
    17       8.738473       8.738473       8.738473    29[7-(6,6),8-(6),8-(6,29),8-(6,29)]
    18      11.139973      11.139973      11.139973    29[7-(6,6),8-(6),8-(6,29),8-(6,29)]
    19       5.231642       5.231642       5.231642    29[7-(6,6),8-(6),8-(6,29),8-(6,29)]
    20        0.30321        0.30321        0.30321    29[7-(6,6),8-(6),8-(6,29),8-(6,29)]
    21         4.7652         4.7652         4.7652    29[7-(6,6),8-(6),8-(6,29),8-(6,29)]
    22       7.166701       7.166701       7.166701    29[7-(6,6),8-(6),8-(6,29),8-(6,29)]
    23       1.258352       1.258352       1.258352    29[7-(6,6),8-(6),8-(6,29),8-(6,29)]
    24       4.276501       4.276501       4.276501    29[7-(6,6),8-(6),8-(6,29),8-(6,29)]
    25       5.343318       5.343318       5.343318    1[6-(6,6)]
    26        5.44583        5.44583        5.44583    1[6-(6,6)]
    27       3.681683       3.681683       3.681683    1[6-(6,6)]
    28       1.837673       1.837673       1.837673    1[6-(6,6)]
    29      -0.627366      -0.627366      -0.627366    1[6-(6,6)]
    30      -0.690541      -0.690541      -0.690541    1[6-(6,6)]
    31        1.15466        1.15466        1.15466    1[6-(6,6)]
    32       6.977901       6.977901       6.977901    1[6-(6,6)]
    33       7.009712       7.009712       7.009712    1[6-(6,6)]
    34       5.145442       5.145442       5.145442    1[6-(6,6)]
    35       3.221569       3.221569       3.221569    1[6-(6,6)]
    36       3.173885       3.173885       3.173885    1[6-(6,6)]
    37       5.530441       5.530441       5.530441    1[6-(6,6)]
    38       7.389943       7.389943       7.389943    1[6-(6,6)]
    39       9.288785       9.288785       9.288785    1[6-(6,6)]
    40       9.253029       9.253029       9.253029    1[6-(6,6)]
    41        4.49222        4.49222        4.49222    1[6-(6,6)]
    42       6.370797       6.370797       6.370797    1[6-(6,6)]
    43       8.180235       8.180235       8.180235    1[6-(6,6)]
    44       8.078913       8.078913       8.078913    1[6-(6,6)]
    45       5.548313       5.548313       5.548313    1[6-(6,6)]
    46       3.699537       3.699537       3.699537    1[6-(6,6)]
    47        1.95089        1.95089        1.95089    1[6-(6,6)]
    48       2.109428       2.109428       2.109428    1[6-(6,6)]
    49       2.829393       2.829393       2.829393    1[6-(6,6)]
    50       2.501594       2.501594       2.501594    1[6-(6,6)]
    51       4.157269       4.157269       4.157269    1[6-(6,6)]
    52       6.113327       6.113327       6.113327    1[6-(6,6)]
    53        9.01821        9.01821        9.01821    1[6-(6,6)]
    54       9.318592       9.318592       9.318592    1[6-(6,6)]
    55       7.627157       7.627157       7.627157    1[6-(6,6)]
    56       5.648452       5.648452       5.648452    1[6-(6,6)]
    57      -1.659631      -1.659631      -1.659631    1[6-(1,1,8)]
    58      -1.212637      -1.212637      -1.212637    1[6-(1,1,8)]
    59         9.1839         9.1839         9.1839    1[6-(1,1,8)]
    60      -1.359251      -1.359251      -1.359251    1[6-(1,1,8)]
    61       8.995566       8.995566       8.995566    1[6-(1,1,8)]
    62       9.766781       9.766781       9.766781    1[6-(1,1,8)]
    63       0.772015       0.772015       0.772015    1[6-(1,1,8)]
    64        1.73395        1.73395        1.73395    1[6-(1,1,8)]
    65       2.322794       2.322794       2.322794    1[6-(1,1,8)]
    66        0.61945        0.61945        0.61945    1[6-(1,1,8)]
    67       2.173805       2.173805       2.173805    1[6-(1,1,8)]
    68       1.251204       1.251204       1.251204    1[6-(1,1,8)]
    69        9.31659        9.31659        9.31659    1[6-(6,6)]
    70       9.419105       9.419105       9.419105    1[6-(6,6)]
    71      11.628234      11.628234      11.628234    1[6-(6,6)]
    72       5.810954       5.810954       5.810954    1[6-(6,6)]
    73       3.345913       3.345913       3.345913    1[6-(6,6)]
    74       3.282734       3.282734       3.282734    1[6-(6,6)]
    75       5.127932       5.127932       5.127932    1[6-(6,6)]
    76        3.00463        3.00463        3.00463    1[6-(6,6)]
    77      10.983001      10.983001      10.983001    1[6-(6,6)]
    78       9.118727       9.118727       9.118727    1[6-(6,6)]
    79       7.194854       7.194854       7.194854    1[6-(6,6)]
    80       7.147175       7.147175       7.147175    1[6-(6,6)]
    81       9.503743       9.503743       9.503743    1[6-(6,6)]
    82       -0.55665       -0.55665       -0.55665    1[6-(6,6)]
    83        1.34219        1.34219        1.34219    1[6-(6,6)]
    84       1.306429       1.306429       1.306429    1[6-(6,6)]
    85       8.465512       8.465512       8.465512    1[6-(6,6)]
    86      10.344085      10.344085      10.344085    1[6-(6,6)]
    87      12.153528      12.153528      12.153528    1[6-(6,6)]
    88       0.132313       0.132313       0.132313    1[6-(6,6)]
    89       9.521626       9.521626       9.521626    1[6-(6,6)]
    90       7.672852       7.672852       7.672852    1[6-(6,6)]
    91       5.924201       5.924201       5.924201    1[6-(6,6)]
    92       6.082731       6.082731       6.082731    1[6-(6,6)]
    93      10.775975      10.775975      10.775975    1[6-(6,6)]
    94      10.448175      10.448175      10.448175    1[6-(6,6)]
    95       8.130575       8.130575       8.130575    1[6-(6,6)]
    96      14.059902      14.059902      14.059902    1[6-(6,6)]
    97       5.044886       5.044886       5.044886    1[6-(6,6)]
    98       5.345271       5.345271       5.345271    1[6-(6,6)]
    99        3.65384        3.65384        3.65384    1[6-(6,6)]
   100       1.675136       1.675136       1.675136    1[6-(6,6)]
   101       6.286934       6.286934       6.286934    1[6-(1,1,8)]
   102       6.733931       6.733931       6.733931    1[6-(1,1,8)]
   103       5.210568       5.210568       5.210568    1[6-(1,1,8)]
   104       2.614036       2.614036       2.614036    1[6-(1,1,8)]
   105       1.048953       1.048953       1.048953    1[6-(1,1,8)]
   106       1.820172       1.820172       1.820172    1[6-(1,1,8)]
   107       4.745312       4.745312       4.745312    1[6-(1,1,8)]
   108        5.70725        5.70725        5.70725    1[6-(1,1,8)]
   109       6.296091       6.296091       6.296091    1[6-(1,1,8)]
   110       4.592736       4.592736       4.592736    1[6-(1,1,8)]
   111       6.147091       6.147091       6.147091    1[6-(1,1,8)]
   112       5.224494       5.224494       5.224494    1[6-(1,1,8)]
   113      13.289873      13.289873      13.289873    1[6-(6,6)]
   114       13.39238       13.39238       13.39238    1[6-(6,6)]
   115       7.654962       7.654962       7.654962    1[6-(6,6)]
   116       9.784227       9.784227       9.784227    1[6-(6,6)]
   117         7.3192         7.3192         7.3192    1[6-(6,6)]
   118       7.256028       7.256028       7.256028    1[6-(6,6)]
   119        9.10123        9.10123        9.10123    1[6-(6,6)]
   120      10.951197      10.951197      10.951197    1[6-(6,6)]
   121       3.036375       3.036375       3.036375    1[6-(6,6)]
   122      13.092002      13.092002      13.092002    1[6-(6,6)]
   123      11.168132      11.168132      11.168132    1[6-(6,6)]
   124      11.120456      11.120456      11.120456    1[6-(6,6)]
   125       1.557125       1.557125       1.557125    1[6-(6,6)]
   126        3.41663        3.41663        3.41663    1[6-(6,6)]
   127       5.315467       5.315467       5.315467    1[6-(6,6)]
   128       5.279705       5.279705       5.279705    1[6-(6,6)]
   129      12.438807      12.438807      12.438807    1[6-(6,6)]
   130       2.397485       2.397485       2.397485    1[6-(6,6)]
   131       4.206927       4.206927       4.206927    1[6-(6,6)]
   132       4.105607       4.105607       4.105607    1[6-(6,6)]
   133       1.575009       1.575009       1.575009    1[6-(6,6)]
   134       11.64613       11.64613       11.64613    1[6-(6,6)]
   135        9.89748        9.89748        9.89748    1[6-(6,6)]
   136      10.056016      10.056016      10.056016    1[6-(6,6)]
   137       6.802693       6.802693       6.802693    1[6-(6,6)]
   138         6.4749         6.4749         6.4749    1[6-(6,6)]
   139      12.103847      12.103847      12.103847    1[6-(6,6)]
   140       10.08663       10.08663       10.08663    1[6-(6,6)]
   141       1.071602       1.071602       1.071602    1[6-(6,6)]
   142       1.371979       1.371979       1.371979    1[6-(6,6)]
   143      11.600444      11.600444      11.600444    1[6-(6,6)]
   144       9.621742       9.621742       9.621742    1[6-(6,6)]
   145       2.313655       2.313655       2.313655    1[6-(1,1,8)]
   146       2.760652       2.760652       2.760652    1[6-(1,1,8)]
   147       1.237289       1.237289       1.237289    1[6-(1,1,8)]
   148       6.587318       6.587318       6.587318    1[6-(1,1,8)]
   149       5.022235       5.022235       5.022235    1[6-(1,1,8)]
   150       5.793453       5.793453       5.793453    1[6-(1,1,8)]
   151        8.71861        8.71861        8.71861    1[6-(1,1,8)]
   152       9.680544       9.680544       9.680544    1[6-(1,1,8)]
   153      10.269389      10.269389      10.269389    1[6-(1,1,8)]
   154       8.566026       8.566026       8.566026    1[6-(1,1,8)]
   155      10.120381      10.120381      10.120381    1[6-(1,1,8)]
   156       9.197779       9.197779       9.197779    1[6-(1,1,8)]
   157       6.576582       6.576582       6.576582    1[6-(6,6)]
   158        6.47407        6.47407        6.47407    1[6-(6,6)]
   159       8.238217       8.238217       8.238217    1[6-(6,6)]
   160      10.082227      10.082227      10.082227    1[6-(6,6)]
   161      12.547266      12.547266      12.547266    1[6-(6,6)]
   162      12.610441      12.610441      12.610441    1[6-(6,6)]
   163       10.76524       10.76524       10.76524    1[6-(6,6)]
   164       4.941999       4.941999       4.941999    1[6-(6,6)]
   165       4.910188       4.910188       4.910188    1[6-(6,6)]
   166       6.774458       6.774458       6.774458    1[6-(6,6)]
   167       8.698331       8.698331       8.698331    1[6-(6,6)]
   168       8.746015       8.746015       8.746015    1[6-(6,6)]
   169       6.389459       6.389459       6.389459    1[6-(6,6)]
   170       4.529957       4.529957       4.529957    1[6-(6,6)]
   171       2.631115       2.631115       2.631115    1[6-(6,6)]
   172       2.666871       2.666871       2.666871    1[6-(6,6)]
   173        7.42768        7.42768        7.42768    1[6-(6,6)]
   174       5.549103       5.549103       5.549103    1[6-(6,6)]
   175       3.739665       3.739665       3.739665    1[6-(6,6)]
   176       3.840987       3.840987       3.840987    1[6-(6,6)]
   177       6.371587       6.371587       6.371587    1[6-(6,6)]
   178       8.220363       8.220363       8.220363    1[6-(6,6)]
   179        9.96901        9.96901        9.96901    1[6-(6,6)]
   180       9.810472       9.810472       9.810472    1[6-(6,6)]
   181       9.090507       9.090507       9.090507    1[6-(6,6)]
   182       9.418306       9.418306       9.418306    1[6-(6,6)]
   183       7.762631       7.762631       7.762631    1[6-(6,6)]
   184       5.806573       5.806573       5.806573    1[6-(6,6)]
   185        2.90169        2.90169        2.90169    1[6-(6,6)]
   186       2.601308       2.601308       2.601308    1[6-(6,6)]
   187       4.292743       4.292743       4.292743    1[6-(6,6)]
   188       6.271448       6.271448       6.271448    1[6-(6,6)]
   189      13.579531      13.579531      13.579531    1[6-(1,1,8)]
   190      13.132537      13.132537      13.132537    1[6-(1,1,8)]
   191          2.736          2.736          2.736    1[6-(1,1,8)]
   192      13.279151      13.279151      13.279151    1[6-(1,1,8)]
   193       2.924334       2.924334       2.924334    1[6-(1,1,8)]
   194       2.153119       2.153119       2.153119    1[6-(1,1,8)]
   195      11.147885      11.147885      11.147885    1[6-(1,1,8)]
   196       10.18595       10.18595       10.18595    1[6-(1,1,8)]
   197       9.597106       9.597106       9.597106    1[6-(1,1,8)]
   198       11.30045       11.30045       11.30045    1[6-(1,1,8)]
   199       9.746095       9.746095       9.746095    1[6-(1,1,8)]
   200      10.668696      10.668696      10.668696    1[6-(1,1,8)]
   201        2.60331        2.60331        2.60331    1[6-(6,6)]
   202       2.500795       2.500795       2.500795    1[6-(6,6)]
   203       0.291666       0.291666       0.291666    1[6-(6,6)]
   204       6.108946       6.108946       6.108946    1[6-(6,6)]
   205       8.573987       8.573987       8.573987    1[6-(6,6)]
   206       8.637166       8.637166       8.637166    1[6-(6,6)]
   207       6.791968       6.791968       6.791968    1[6-(6,6)]
   208        8.91527        8.91527        8.91527    1[6-(6,6)]
   209       0.936899       0.936899       0.936899    1[6-(6,6)]
   210       2.801173       2.801173       2.801173    1[6-(6,6)]
   211       4.725046       4.725046       4.725046    1[6-(6,6)]
   212       4.772725       4.772725       4.772725    1[6-(6,6)]
   213       2.416157       2.416157       2.416157    1[6-(6,6)]
   214       12.47655       12.47655       12.47655    1[6-(6,6)]
   215       10.57771       10.57771       10.57771    1[6-(6,6)]
   216      10.613471      10.613471      10.613471    1[6-(6,6)]
   217       3.454388       3.454388       3.454388    1[6-(6,6)]
   218       1.575815       1.575815       1.575815    1[6-(6,6)]
   219      -0.233628      -0.233628      -0.233628    1[6-(6,6)]
   220      11.787587      11.787587      11.787587    1[6-(6,6)]
   221       2.398274       2.398274       2.398274    1[6-(6,6)]
   222       4.247048       4.247048       4.247048    1[6-(6,6)]
   223       5.995699       5.995699       5.995699    1[6-(6,6)]
   224       5.837169       5.837169       5.837169    1[6-(6,6)]
   225       1.143925       1.143925       1.143925    1[6-(6,6)]
   226       1.471725       1.471725       1.471725    1[6-(6,6)]
   227       3.789325       3.789325       3.789325    1[6-(6,6)]
   228      -2.140002      -2.140002      -2.140002    1[6-(6,6)]
   229       6.875014       6.875014       6.875014    1[6-(6,6)]
   230       6.574629       6.574629       6.574629    1[6-(6,6)]
   231        8.26606        8.26606        8.26606    1[6-(6,6)]
   232      10.244764      10.244764      10.244764    1[6-(6,6)]
   233       5.632966       5.632966       5.632966    1[6-(1,1,8)]
   234       5.185969       5.185969       5.185969    1[6-(1,1,8)]
   235       6.709332       6.709332       6.709332    1[6-(1,1,8)]
   236       9.305864       9.305864       9.305864    1[6-(1,1,8)]
   237      10.870947      10.870947      10.870947    1[6-(1,1,8)]
   238      10.099728      10.099728      10.099728    1[6-(1,1,8)]
   239       7.174588       7.174588       7.174588    1[6-(1,1,8)]
   240        6.21265        6.21265        6.21265    1[6-(1,1,8)]
   241       5.623809       5.623809       5.623809    1[6-(1,1,8)]
   242       7.327164       7.327164       7.327164    1[6-(1,1,8)]
   243       5.772809       5.772809       5.772809    1[6-(1,1,8)]
   244       6.695406       6.695406       6.695406    1[6-(1,1,8)]
   245      -1.369973      -1.369973      -1.369973    1[6-(6,6)]
   246       -1.47248       -1.47248       -1.47248    1[6-(6,6)]
   247       4.264938       4.264938       4.264938    1[6-(6,6)]
   248       2.135673       2.135673       2.135673    1[6-(6,6)]
   249         4.6007         4.6007         4.6007    1[6-(6,6)]
   250       4.663872       4.663872       4.663872    1[6-(6,6)]
   251        2.81867        2.81867        2.81867    1[6-(6,6)]
   252       0.968703       0.968703       0.968703    1[6-(6,6)]
   253       8.883525       8.883525       8.883525    1[6-(6,6)]
   254      -1.172102      -1.172102      -1.172102    1[6-(6,6)]
   255       0.751768       0.751768       0.751768    1[6-(6,6)]
   256       0.799444       0.799444       0.799444    1[6-(6,6)]
   257      -1.557125      -1.557125      -1.557125    1[6-(6,6)]
   258        8.50327        8.50327        8.50327    1[6-(6,6)]
   259       6.604433       6.604433       6.604433    1[6-(6,6)]
   260       6.640195       6.640195       6.640195    1[6-(6,6)]
   261      -0.518907      -0.518907      -0.518907    1[6-(6,6)]
   262       9.522415       9.522415       9.522415    1[6-(6,6)]
   263       7.712973       7.712973       7.712973    1[6-(6,6)]
   264       7.814293       7.814293       7.814293    1[6-(6,6)]
   265      10.344891      10.344891      10.344891    1[6-(6,6)]
   266        0.27377        0.27377        0.27377    1[6-(6,6)]
   267        2.02242        2.02242        2.02242    1[6-(6,6)]
   268       1.863884       1.863884       1.863884    1[6-(6,6)]
   269       5.117207       5.117207       5.117207    1[6-(6,6)]
   270          5.445          5.445          5.445    1[6-(6,6)]
   271      -0.183947      -0.183947      -0.183947    1[6-(6,6)]
   272        1.83327        1.83327        1.83327    1[6-(6,6)]
   273      10.848298      10.848298      10.848298    1[6-(6,6)]
   274      10.547921      10.547921      10.547921    1[6-(6,6)]
   275       0.319456       0.319456       0.319456    1[6-(6,6)]
   276       2.298158       2.298158       2.298158    1[6-(6,6)]
   277       9.606245       9.606245       9.606245    1[6-(1,1,8)]
   278       9.159248       9.159248       9.159248    1[6-(1,1,8)]
   279      10.682611      10.682611      10.682611    1[6-(1,1,8)]
   280       5.332582       5.332582       5.332582    1[6-(1,1,8)]
   281       6.897665       6.897665       6.897665    1[6-(1,1,8)]
   282       6.126447       6.126447       6.126447    1[6-(1,1,8)]
   283        3.20129        3.20129        3.20129    1[6-(1,1,8)]
   284       2.239356       2.239356       2.239356    1[6-(1,1,8)]
   285       1.650511       1.650511       1.650511    1[6-(1,1,8)]
   286       3.353874       3.353874       3.353874    1[6-(1,1,8)]
   287       1.799519       1.799519       1.799519    1[6-(1,1,8)]
   288       2.722121       2.722121       2.722121    1[6-(1,1,8)]
   289       3.477852       3.477852       3.477852    6[6-(1,6),6-(6,6),7-(6,29)]
   290       4.629315       4.629315       4.629315    6[1-(0),6-(1,6),6-(6,7)]
   291       4.691299       4.691299       4.691299    6[1-(0),6-(1,6),6-(1,6)]
   292       3.622084       3.622084       3.622084    6[1-(0),6-(1,6),6-(1,6)]
   293       2.532604       2.532604       2.532604    6[1-(0),6-(1,6),6-(6,6)]
   294       2.414596       2.414596       2.414596    6[6-(1,6),6-(6,6),6-(6,7)]
   295       1.296508       1.296508       1.296508    6[6-(6,6),6-(6,6),6-(8,8)]
   296       0.170077       0.170077       0.170077    6[6-(6,6),8-(0),8-(29)]
   297       1.226181       1.226181       1.226181    6[6-(1,6),6-(6,6),6-(6,7)]
   298       0.100941       0.100941       0.100941    6[1-(0),6-(1,6),6-(6,6)]
   299       0.066373       0.066373       0.066373    6[1-(0),6-(1,6),6-(1,6)]
   300       1.176116       1.176116       1.176116    6[1-(0),6-(1,6),6-(1,6)]
   301       2.284668       2.284668       2.284668    6[1-(0),6-(1,6),6-(6,7)]
   302        2.33354        2.33354        2.33354    6[6-(1,6),6-(6,6),7-(6,29)]
   303       6.257563       6.257563       6.257563    6[6-(1,6),6-(6,6),7-(6,29)]
   304       6.244454       6.244454       6.244454    6[1-(0),6-(1,6),6-(6,7)]
   305       5.135904       5.135904       5.135904    6[1-(0),6-(1,6),6-(1,6)]
   306       3.976097       3.976097       3.976097    6[1-(0),6-(1,6),6-(1,6)]
   307       3.943911       3.943911       3.943911    6[1-(0),6-(1,6),6-(6,6)]
   308        5.08226        5.08226        5.08226    6[6-(1,6),6-(6,6),6-(6,7)]
   309       5.082257       5.082257       5.082257    6[6-(6,6),6-(6,6),6-(8,8)]
   310       3.878346       3.878346       3.878346    6[6-(6,6),8-(0),8-(29)]
   311       6.199151       6.199151       6.199151    6[6-(1,6),6-(6,6),6-(6,7)]
   312       6.269475       6.269475       6.269475    6[1-(0),6-(1,6),6-(6,6)]
   313       7.373257       7.373257       7.373257    6[1-(0),6-(1,6),6-(1,6)]
   314        8.51876        8.51876        8.51876    6[1-(0),6-(1,6),6-(1,6)]
   315       8.496115       8.496115       8.496115    6[1-(0),6-(1,6),6-(6,7)]
   316       7.344654       7.344654       7.344654    6[6-(1,6),6-(6,6),7-(6,29)]
   317       5.120396       5.120396       5.120396    6[6-(1,6),6-(6,6),7-(6,29)]
   318       5.205029       5.205029       5.205029    6[1-(0),6-(1,6),6-(6,7)]
   319       6.326692       6.326692       6.326692    6[1-(0),6-(1,6),6-(1,6)]
   320       7.413785       7.413785       7.413785    6[1-(0),6-(1,6),6-(1,6)]
   321       7.356568       7.356568       7.356568    6[1-(0),6-(1,6),6-(6,6)]
   322       6.217025       6.217025       6.217025    6[6-(1,6),6-(6,6),6-(6,7)]
   323       6.126432       6.126432       6.126432    6[6-(6,6),6-(6,6),6-(8,8)]
   324       7.230212       7.230212       7.230212    6[6-(6,6),8-(0),8-(29)]
   325       4.997617       4.997617       4.997617    6[6-(1,6),6-(6,6),6-(6,7)]
   326       4.866496       4.866496       4.866496    6[1-(0),6-(1,6),6-(6,6)]
   327       3.765097       3.765097       3.765097    6[1-(0),6-(1,6),6-(1,6)]
   328       2.713764       2.713764       2.713764    6[1-(0),6-(1,6),6-(1,6)]
   329       2.803165       2.803165       2.803165    6[1-(0),6-(1,6),6-(6,7)]
   330       3.947475       3.947475       3.947475    6[6-(1,6),6-(6,6),7-(6,29)]
   331       4.722274       4.722274       4.722274    6[6-(1,6),6-(6,6),7-(6,29)]
   332       3.504059       3.504059       3.504059    6[1-(0),6-(1,6),6-(6,7)]
   333        3.30142        3.30142        3.30142    6[1-(0),6-(1,6),6-(1,6)]
   334         4.3015         4.3015         4.3015    6[1-(0),6-(1,6),6-(1,6)]
   335       5.464884       5.464884       5.464884    6[1-(0),6-(1,6),6-(6,6)]
   336       5.710434       5.710434       5.710434    6[6-(1,6),6-(6,6),6-(6,7)]
   337       6.894082       6.894082       6.894082    6[6-(6,6),6-(6,6),6-(8,8)]
   338        7.92873        7.92873        7.92873    6[6-(6,6),8-(0),8-(29)]
   339       7.121752       7.121752       7.121752    6[6-(1,6),6-(6,6),6-(6,7)]
   340       8.338775       8.338775       8.338775    6[1-(0),6-(1,6),6-(6,6)]
   341        8.50923        8.50923        8.50923    6[1-(0),6-(1,6),6-(1,6)]
   342       7.492462       7.492462       7.492462    6[1-(0),6-(1,6),6-(1,6)]
   343       6.318351       6.318351       6.318351    6[1-(0),6-(1,6),6-(6,7)]
   344       6.089488       6.089488       6.089488    6[6-(1,6),6-(6,6),7-(6,29)]
   345      -1.883727      -1.883727      -1.883727    6[1-(0),1-(0),1-(0),8-(29,29)]
   346       9.789431       9.789431       9.789431    6[1-(0),1-(0),1-(0),8-(29,29)]
   347       1.593296       1.593296       1.593296    6[1-(0),1-(0),1-(0),8-(29,29)]
   348       1.369211       1.369211       1.369211    6[1-(0),1-(0),1-(0),8-(29,29)]
   349       7.451127       7.451127       7.451127    6[6-(1,6),6-(6,6),7-(6,29)]
   350        8.60259        8.60259        8.60259    6[1-(0),6-(1,6),6-(6,7)]
   351       8.664575       8.664575       8.664575    6[1-(0),6-(1,6),6-(1,6)]
   352       7.595362       7.595362       7.595362    6[1-(0),6-(1,6),6-(1,6)]
   353       6.505883       6.505883       6.505883    6[1-(0),6-(1,6),6-(6,6)]
   354       6.387874       6.387874       6.387874    6[6-(1,6),6-(6,6),6-(6,7)]
   355       5.269787       5.269787       5.269787    6[6-(6,6),6-(6,6),6-(8,8)]
   356       4.143358       4.143358       4.143358    6[6-(6,6),8-(0),8-(29)]
   357       5.199457       5.199457       5.199457    6[6-(1,6),6-(6,6),6-(6,7)]
   358       4.074218       4.074218       4.074218    6[1-(0),6-(1,6),6-(6,6)]
   359       4.039648       4.039648       4.039648    6[1-(0),6-(1,6),6-(1,6)]
   360       5.149389       5.149389       5.149389    6[1-(0),6-(1,6),6-(1,6)]
   361       6.257941       6.257941       6.257941    6[1-(0),6-(1,6),6-(6,7)]
   362       6.306814       6.306814       6.306814    6[6-(1,6),6-(6,6),7-(6,29)]
   363      10.230855      10.230855      10.230855    6[6-(1,6),6-(6,6),7-(6,29)]
   364      10.217743      10.217743      10.217743    6[1-(0),6-(1,6),6-(6,7)]
   365       9.109191       9.109191       9.109191    6[1-(0),6-(1,6),6-(1,6)]
   366       7.949384       7.949384       7.949384    6[1-(0),6-(1,6),6-(1,6)]
   367       7.917201       7.917201       7.917201    6[1-(0),6-(1,6),6-(6,6)]
   368       9.055553       9.055553       9.055553    6[6-(1,6),6-(6,6),6-(6,7)]
   369       9.055553       9.055553       9.055553    6[6-(6,6),6-(6,6),6-(8,8)]
   370       7.851643       7.851643       7.851643    6[6-(6,6),8-(0),8-(29)]
   371      10.172449      10.172449      10.172449    6[6-(1,6),6-(6,6),6-(6,7)]
   372      10.242777      10.242777      10.242777    6[1-(0),6-(1,6),6-(6,6)]
   373      -0.573339      -0.573339      -0.573339    6[1-(0),6-(1,6),6-(1,6)]
   374       0.572164       0.572164       0.572164    6[1-(0),6-(1,6),6-(1,6)]
   375       0.549515       0.549515       0.549515    6[1-(0),6-(1,6),6-(6,7)]
   376      -0.601948      -0.601948      -0.601948    6[6-(1,6),6-(6,6),7-(6,29)]
   377       9.093694       9.093694       9.093694    6[6-(1,6),6-(6,6),7-(6,29)]
   378       9.178322       9.178322       9.178322    6[1-(0),6-(1,6),6-(6,7)]
   379      10.299983      10.299983      10.299983    6[1-(0),6-(1,6),6-(1,6)]
   380      11.387079      11.387079      11.387079    6[1-(0),6-(1,6),6-(1,6)]
   381      11.329866      11.329866      11.329866    6[1-(0),6-(1,6),6-(6,6)]
   382      10.190325      10.190325      10.190325    6[6-(1,6),6-(6,6),6-(6,7)]
   383      10.099737      10.099737      10.099737    6[6-(6,6),6-(6,6),6-(8,8)]
   384       -0.71638       -0.71638       -0.71638    6[6-(6,6),8-(0),8-(29)]
   385       8.970923       8.970923       8.970923    6[6-(1,6),6-(6,6),6-(6,7)]
   386       8.839807       8.839807       8.839807    6[1-(0),6-(1,6),6-(6,6)]
   387        7.73841        7.73841        7.73841    6[1-(0),6-(1,6),6-(1,6)]
   388       6.687073       6.687073       6.687073    6[1-(0),6-(1,6),6-(1,6)]
   389        6.77647        6.77647        6.77647    6[1-(0),6-(1,6),6-(6,7)]
   390       7.920779       7.920779       7.920779    6[6-(1,6),6-(6,6),7-(6,29)]
   391      12.668854      12.668854      12.668854    6[6-(1,6),6-(6,6),7-(6,29)]
   392       11.45064       11.45064       11.45064    6[1-(0),6-(1,6),6-(6,7)]
   393         11.248         11.248         11.248    6[1-(0),6-(1,6),6-(1,6)]
   394      12.248078      12.248078      12.248078    6[1-(0),6-(1,6),6-(1,6)]
   395       13.41146       13.41146       13.41146    6[1-(0),6-(1,6),6-(6,6)]
   396      13.657012      13.657012      13.657012    6[6-(1,6),6-(6,6),6-(6,7)]
   397       2.920758       2.920758       2.920758    6[6-(6,6),6-(6,6),6-(8,8)]
   398       3.955404       3.955404       3.955404    6[6-(6,6),8-(0),8-(29)]
   399        3.14843        3.14843        3.14843    6[6-(1,6),6-(6,6),6-(6,7)]
   400       4.365453       4.365453       4.365453    6[1-(0),6-(1,6),6-(6,6)]
   401       4.535909       4.535909       4.535909    6[1-(0),6-(1,6),6-(1,6)]
   402       3.519143       3.519143       3.519143    6[1-(0),6-(1,6),6-(1,6)]
   403       2.345033       2.345033       2.345033    6[1-(0),6-(1,6),6-(6,7)]
   404       2.116169       2.116169       2.116169    6[6-(1,6),6-(6,6),7-(6,29)]
   405        6.06284        6.06284        6.06284    6[1-(0),1-(0),1-(0),8-(29,29)]
   406       1.842819       1.842819       1.842819    6[1-(0),1-(0),1-(0),8-(29,29)]
   407       5.566594       5.566594       5.566594    6[1-(0),1-(0),1-(0),8-(29,29)]
   408       5.342499       5.342499       5.342499    6[1-(0),1-(0),1-(0),8-(29,29)]
   409       11.42441       11.42441       11.42441    6[6-(1,6),6-(6,6),7-(6,29)]
   410       12.57587       12.57587       12.57587    6[1-(0),6-(1,6),6-(6,7)]
   411      12.637852      12.637852      12.637852    6[1-(0),6-(1,6),6-(1,6)]
   412      11.568636      11.568636      11.568636    6[1-(0),6-(1,6),6-(1,6)]
   413      10.479158      10.479158      10.479158    6[1-(0),6-(1,6),6-(6,6)]
   414      10.361154      10.361154      10.361154    6[6-(1,6),6-(6,6),6-(6,7)]
   415       9.243068       9.243068       9.243068    6[6-(6,6),6-(6,6),6-(8,8)]
   416       8.116637       8.116637       8.116637    6[6-(6,6),8-(0),8-(29)]
   417       9.172743       9.172743       9.172743    6[6-(1,6),6-(6,6),6-(6,7)]
   418       8.047506       8.047506       8.047506    6[1-(0),6-(1,6),6-(6,6)]
   419       8.012941       8.012941       8.012941    6[1-(0),6-(1,6),6-(1,6)]
   420       9.122685       9.122685       9.122685    6[1-(0),6-(1,6),6-(1,6)]
   421      10.231234      10.231234      10.231234    6[1-(0),6-(1,6),6-(6,7)]
   422      10.280103      10.280103      10.280103    6[6-(1,6),6-(6,6),7-(6,29)]
   423      14.204132      14.204132      14.204132    6[6-(1,6),6-(6,6),7-(6,29)]
   424      14.191018      14.191018      14.191018    6[1-(0),6-(1,6),6-(6,7)]
   425      13.082467      13.082467      13.082467    6[1-(0),6-(1,6),6-(1,6)]
   426      11.922662      11.922662      11.922662    6[1-(0),6-(1,6),6-(1,6)]
   427       11.89048       11.89048       11.89048    6[1-(0),6-(1,6),6-(6,6)]
   428      13.028831      13.028831      13.028831    6[6-(1,6),6-(6,6),6-(6,7)]
   429      13.028833      13.028833      13.028833    6[6-(6,6),6-(6,6),6-(8,8)]
   430      11.824925      11.824925      11.824925    6[6-(6,6),8-(0),8-(29)]
   431       2.225828       2.225828       2.225828    6[6-(1,6),6-(6,6),6-(6,7)]
   432       2.296157       2.296157       2.296157    6[1-(0),6-(1,6),6-(6,6)]
   433        3.39994        3.39994        3.39994    6[1-(0),6-(1,6),6-(1,6)]
   434       4.545441       4.545441       4.545441    6[1-(0),6-(1,6),6-(1,6)]
   435       4.522792       4.522792       4.522792    6[1-(0),6-(1,6),6-(6,7)]
   436       3.371329       3.371329       3.371329    6[6-(1,6),6-(6,6),7-(6,29)]
   437       1.147086       1.147086       1.147086    6[6-(1,6),6-(6,6),7-(6,29)]
   438       1.231718       1.231718       1.231718    6[1-(0),6-(1,6),6-(6,7)]
   439       2.353381       2.353381       2.353381    6[1-(0),6-(1,6),6-(1,6)]
   440       3.440477       3.440477       3.440477    6[1-(0),6-(1,6),6-(1,6)]
   441       3.383261       3.383261       3.383261    6[1-(0),6-(1,6),6-(6,6)]
   442       2.243717       2.243717       2.243717    6[6-(1,6),6-(6,6),6-(6,7)]
   443       2.153126       2.153126       2.153126    6[6-(6,6),6-(6,6),6-(8,8)]
   444       3.256909       3.256909       3.256909    6[6-(6,6),8-(0),8-(29)]
   445        1.02431        1.02431        1.02431    6[6-(1,6),6-(6,6),6-(6,7)]
   446       12.81309       12.81309       12.81309    6[1-(0),6-(1,6),6-(6,6)]
   447       11.71169       11.71169       11.71169    6[1-(0),6-(1,6),6-(1,6)]
   448      10.660355      10.660355      10.660355    6[1-(0),6-(1,6),6-(1,6)]
   449      10.749754      10.749754      10.749754    6[1-(0),6-(1,6),6-(6,7)]
   450      11.894066      11.894066      11.894066    6[6-(1,6),6-(6,6),7-(6,29)]
   451       8.695573       8.695573       8.695573    6[6-(1,6),6-(6,6),7-(6,29)]
   452        7.47736        7.47736        7.47736    6[1-(0),6-(1,6),6-(6,7)]
   453       7.274724       7.274724       7.274724    6[1-(0),6-(1,6),6-(1,6)]
   454       8.274805       8.274805       8.274805    6[1-(0),6-(1,6),6-(1,6)]
   455       9.438186       9.438186       9.438186    6[1-(0),6-(1,6),6-(6,6)]
   456       9.683734       9.683734       9.683734    6[6-(1,6),6-(6,6),6-(6,7)]
   457      10.867379      10.867379      10.867379    6[6-(6,6),6-(6,6),6-(8,8)]
   458      -0.017873      -0.017873      -0.017873    6[6-(6,6),8-(0),8-(29)]
   459      11.095046      11.095046      11.095046    6[6-(1,6),6-(6,6),6-(6,7)]
   460       0.392167       0.392167       0.392167    6[1-(0),6-(1,6),6-(6,6)]
   461       0.562619       0.562619       0.562619    6[1-(0),6-(1,6),6-(1,6)]
   462       11.46575       11.46575       11.46575    6[1-(0),6-(1,6),6-(1,6)]
   463      10.291641      10.291641      10.291641    6[1-(0),6-(1,6),6-(6,7)]
   464      10.062782      10.062782      10.062782    6[6-(1,6),6-(6,6),7-(6,29)]
   465       2.089562       2.089562       2.089562    6[1-(0),1-(0),1-(0),8-(29,29)]
   466         5.8161         5.8161         5.8161    6[1-(0),1-(0),1-(0),8-(29,29)]
   467        9.53989        9.53989        9.53989    6[1-(0),1-(0),1-(0),8-(29,29)]
   468       9.315788       9.315788       9.315788    6[1-(0),1-(0),1-(0),8-(29,29)]
   469       8.442048       8.442048       8.442048    6[6-(1,6),6-(6,6),7-(6,29)]
   470       7.290585       7.290585       7.290585    6[1-(0),6-(1,6),6-(6,7)]
   471       7.228601       7.228601       7.228601    6[1-(0),6-(1,6),6-(1,6)]
   472       8.297816       8.297816       8.297816    6[1-(0),6-(1,6),6-(1,6)]
   473       9.387296       9.387296       9.387296    6[1-(0),6-(1,6),6-(6,6)]
   474       9.505304       9.505304       9.505304    6[6-(1,6),6-(6,6),6-(6,7)]
   475      10.623392      10.623392      10.623392    6[6-(6,6),6-(6,6),6-(8,8)]
   476      11.749823      11.749823      11.749823    6[6-(6,6),8-(0),8-(29)]
   477      10.693719      10.693719      10.693719    6[6-(1,6),6-(6,6),6-(6,7)]
   478      11.818959      11.818959      11.818959    6[1-(0),6-(1,6),6-(6,6)]
   479      11.853527      11.853527      11.853527    6[1-(0),6-(1,6),6-(1,6)]
   480      10.743784      10.743784      10.743784    6[1-(0),6-(1,6),6-(1,6)]
   481       9.635232       9.635232       9.635232    6[1-(0),6-(1,6),6-(6,7)]
   482        9.58636        9.58636        9.58636    6[6-(1,6),6-(6,6),7-(6,29)]
   483       5.662337       5.662337       5.662337    6[6-(1,6),6-(6,6),7-(6,29)]
   484       5.675446       5.675446       5.675446    6[1-(0),6-(1,6),6-(6,7)]
   485       6.783996       6.783996       6.783996    6[1-(0),6-(1,6),6-(1,6)]
   486       7.943803       7.943803       7.943803    6[1-(0),6-(1,6),6-(1,6)]
   487       7.975989       7.975989       7.975989    6[1-(0),6-(1,6),6-(6,6)]
   488        6.83764        6.83764        6.83764    6[6-(1,6),6-(6,6),6-(6,7)]
   489       6.837643       6.837643       6.837643    6[6-(6,6),6-(6,6),6-(8,8)]
   490       8.041554       8.041554       8.041554    6[6-(6,6),8-(0),8-(29)]
   491       5.720749       5.720749       5.720749    6[6-(1,6),6-(6,6),6-(6,7)]
   492       5.650425       5.650425       5.650425    6[1-(0),6-(1,6),6-(6,6)]
   493       4.546643       4.546643       4.546643    6[1-(0),6-(1,6),6-(1,6)]
   494        3.40114        3.40114        3.40114    6[1-(0),6-(1,6),6-(1,6)]
   495       3.423785       3.423785       3.423785    6[1-(0),6-(1,6),6-(6,7)]
   496       4.575246       4.575246       4.575246    6[6-(1,6),6-(6,6),7-(6,29)]
   497       6.799504       6.799504       6.799504    6[6-(1,6),6-(6,6),7-(6,29)]
   498       6.714871       6.714871       6.714871    6[1-(0),6-(1,6),6-(6,7)]
   499       5.593208       5.593208       5.593208    6[1-(0),6-(1,6),6-(1,6)]
   500       4.506115       4.506115       4.506115    6[1-(0),6-(1,6),6-(1,6)]
   501       4.563332       4.563332       4.563332    6[1-(0),6-(1,6),6-(6,6)]
   502       5.702875       5.702875       5.702875    6[6-(1,6),6-(6,6),6-(6,7)]
   503       5.793468       5.793468       5.793468    6[6-(6,6),6-(6,6),6-(8,8)]
   504       4.689688       4.689688       4.689688    6[6-(6,6),8-(0),8-(29)]
   505       6.922283       6.922283       6.922283    6[6-(1,6),6-(6,6),6-(6,7)]
   506       7.053404       7.053404       7.053404    6[1-(0),6-(1,6),6-(6,6)]
   507       8.154803       8.154803       8.154803    6[1-(0),6-(1,6),6-(1,6)]
   508       9.206136       9.206136       9.206136    6[1-(0),6-(1,6),6-(1,6)]
   509       9.116735       9.116735       9.116735    6[1-(0),6-(1,6),6-(6,7)]
   510       7.972425       7.972425       7.972425    6[6-(1,6),6-(6,6),7-(6,29)]
   511       7.197626       7.197626       7.197626    6[6-(1,6),6-(6,6),7-(6,29)]
   512       8.415841       8.415841       8.415841    6[1-(0),6-(1,6),6-(6,7)]
   513        8.61848        8.61848        8.61848    6[1-(0),6-(1,6),6-(1,6)]
   514         7.6184         7.6184         7.6184    6[1-(0),6-(1,6),6-(1,6)]
   515       6.455016       6.455016       6.455016    6[1-(0),6-(1,6),6-(6,6)]
   516       6.209466       6.209466       6.209466    6[6-(1,6),6-(6,6),6-(6,7)]
   517       5.025818       5.025818       5.025818    6[6-(6,6),6-(6,6),6-(8,8)]
   518        3.99117        3.99117        3.99117    6[6-(6,6),8-(0),8-(29)]
   519       4.798148       4.798148       4.798148    6[6-(1,6),6-(6,6),6-(6,7)]
   520       3.581125       3.581125       3.581125    6[1-(0),6-(1,6),6-(6,6)]
   521        3.41067        3.41067        3.41067    6[1-(0),6-(1,6),6-(1,6)]
   522       4.427438       4.427438       4.427438    6[1-(0),6-(1,6),6-(1,6)]
   523       5.601549       5.601549       5.601549    6[1-(0),6-(1,6),6-(6,7)]
   524       5.830412       5.830412       5.830412    6[6-(1,6),6-(6,6),7-(6,29)]
   525      13.803627      13.803627      13.803627    6[1-(0),1-(0),1-(0),8-(29,29)]
   526       2.130469       2.130469       2.130469    6[1-(0),1-(0),1-(0),8-(29,29)]
   527      10.326604      10.326604      10.326604    6[1-(0),1-(0),1-(0),8-(29,29)]
   528      10.550689      10.550689      10.550689    6[1-(0),1-(0),1-(0),8-(29,29)]
   529       4.468773       4.468773       4.468773    6[6-(1,6),6-(6,6),7-(6,29)]
   530        3.31731        3.31731        3.31731    6[1-(0),6-(1,6),6-(6,7)]
   531       3.255325       3.255325       3.255325    6[1-(0),6-(1,6),6-(1,6)]
   532       4.324538       4.324538       4.324538    6[1-(0),6-(1,6),6-(1,6)]
   533       5.414017       5.414017       5.414017    6[1-(0),6-(1,6),6-(6,6)]
   534       5.532026       5.532026       5.532026    6[6-(1,6),6-(6,6),6-(6,7)]
   535       6.650113       6.650113       6.650113    6[6-(6,6),6-(6,6),6-(8,8)]
   536       7.776542       7.776542       7.776542    6[6-(6,6),8-(0),8-(29)]
   537       6.720443       6.720443       6.720443    6[6-(1,6),6-(6,6),6-(6,7)]
   538       7.845682       7.845682       7.845682    6[1-(0),6-(1,6),6-(6,6)]
   539       7.880252       7.880252       7.880252    6[1-(0),6-(1,6),6-(1,6)]
   540       6.770511       6.770511       6.770511    6[1-(0),6-(1,6),6-(1,6)]
   541       5.661959       5.661959       5.661959    6[1-(0),6-(1,6),6-(6,7)]
   542       5.613086       5.613086       5.613086    6[6-(1,6),6-(6,6),7-(6,29)]
   543       1.689045       1.689045       1.689045    6[6-(1,6),6-(6,6),7-(6,29)]
   544       1.702157       1.702157       1.702157    6[1-(0),6-(1,6),6-(6,7)]
   545       2.810709       2.810709       2.810709    6[1-(0),6-(1,6),6-(1,6)]
   546       3.970516       3.970516       3.970516    6[1-(0),6-(1,6),6-(1,6)]
   547       4.002699       4.002699       4.002699    6[1-(0),6-(1,6),6-(6,6)]
   548       2.864347       2.864347       2.864347    6[6-(1,6),6-(6,6),6-(6,7)]
   549       2.864347       2.864347       2.864347    6[6-(6,6),6-(6,6),6-(8,8)]
   550       4.068257       4.068257       4.068257    6[6-(6,6),8-(0),8-(29)]
   551       1.747451       1.747451       1.747451    6[6-(1,6),6-(6,6),6-(6,7)]
   552       1.677123       1.677123       1.677123    6[1-(0),6-(1,6),6-(6,6)]
   553      12.493239      12.493239      12.493239    6[1-(0),6-(1,6),6-(1,6)]
   554      11.347736      11.347736      11.347736    6[1-(0),6-(1,6),6-(1,6)]
   555      11.370385      11.370385      11.370385    6[1-(0),6-(1,6),6-(6,7)]
   556      12.521848      12.521848      12.521848    6[6-(1,6),6-(6,6),7-(6,29)]
   557       2.826206       2.826206       2.826206    6[6-(1,6),6-(6,6),7-(6,29)]
   558       2.741578       2.741578       2.741578    6[1-(0),6-(1,6),6-(6,7)]
   559       1.619917       1.619917       1.619917    6[1-(0),6-(1,6),6-(1,6)]
   560       0.532821       0.532821       0.532821    6[1-(0),6-(1,6),6-(1,6)]
   561       0.590034       0.590034       0.590034    6[1-(0),6-(1,6),6-(6,6)]
   562       1.729575       1.729575       1.729575    6[6-(1,6),6-(6,6),6-(6,7)]
   563       1.820163       1.820163       1.820163    6[6-(6,6),6-(6,6),6-(8,8)]
   564       12.63628       12.63628       12.63628    6[6-(6,6),8-(0),8-(29)]
   565       2.948977       2.948977       2.948977    6[6-(1,6),6-(6,6),6-(6,7)]
   566       3.080093       3.080093       3.080093    6[1-(0),6-(1,6),6-(6,6)]
   567        4.18149        4.18149        4.18149    6[1-(0),6-(1,6),6-(1,6)]
   568       5.232827       5.232827       5.232827    6[1-(0),6-(1,6),6-(1,6)]
   569        5.14343        5.14343        5.14343    6[1-(0),6-(1,6),6-(6,7)]
   570       3.999121       3.999121       3.999121    6[6-(1,6),6-(6,6),7-(6,29)]
   571      -0.748954      -0.748954      -0.748954    6[6-(1,6),6-(6,6),7-(6,29)]
   572        0.46926        0.46926        0.46926    6[1-(0),6-(1,6),6-(6,7)]
   573         0.6719         0.6719         0.6719    6[1-(0),6-(1,6),6-(1,6)]
   574      -0.328178      -0.328178      -0.328178    6[1-(0),6-(1,6),6-(1,6)]
   575       -1.49156       -1.49156       -1.49156    6[1-(0),6-(1,6),6-(6,6)]
   576      -1.737112      -1.737112      -1.737112    6[6-(1,6),6-(6,6),6-(6,7)]
   577       8.999142       8.999142       8.999142    6[6-(6,6),6-(6,6),6-(8,8)]
   578       7.964496       7.964496       7.964496    6[6-(6,6),8-(0),8-(29)]
   579        8.77147        8.77147        8.77147    6[6-(1,6),6-(6,6),6-(6,7)]
   580       7.554447       7.554447       7.554447    6[1-(0),6-(1,6),6-(6,6)]
   581       7.383991       7.383991       7.383991    6[1-(0),6-(1,6),6-(1,6)]
   582       8.400757       8.400757       8.400757    6[1-(0),6-(1,6),6-(1,6)]
   583       9.574867       9.574867       9.574867    6[1-(0),6-(1,6),6-(6,7)]
   584       9.803731       9.803731       9.803731    6[6-(1,6),6-(6,6),7-(6,29)]
   585        5.85706        5.85706        5.85706    6[1-(0),1-(0),1-(0),8-(29,29)]
   586      10.077081      10.077081      10.077081    6[1-(0),1-(0),1-(0),8-(29,29)]
   587       6.353306       6.353306       6.353306    6[1-(0),1-(0),1-(0),8-(29,29)]
   588       6.577401       6.577401       6.577401    6[1-(0),1-(0),1-(0),8-(29,29)]
   589        0.49549        0.49549        0.49549    6[6-(1,6),6-(6,6),7-(6,29)]
   590       -0.65597       -0.65597       -0.65597    6[1-(0),6-(1,6),6-(6,7)]
   591      -0.717952      -0.717952      -0.717952    6[1-(0),6-(1,6),6-(1,6)]
   592       0.351264       0.351264       0.351264    6[1-(0),6-(1,6),6-(1,6)]
   593       1.440742       1.440742       1.440742    6[1-(0),6-(1,6),6-(6,6)]
   594       1.558746       1.558746       1.558746    6[6-(1,6),6-(6,6),6-(6,7)]
   595       2.676832       2.676832       2.676832    6[6-(6,6),6-(6,6),6-(8,8)]
   596       3.803263       3.803263       3.803263    6[6-(6,6),8-(0),8-(29)]
   597       2.747157       2.747157       2.747157    6[6-(1,6),6-(6,6),6-(6,7)]
   598       3.872394       3.872394       3.872394    6[1-(0),6-(1,6),6-(6,6)]
   599       3.906959       3.906959       3.906959    6[1-(0),6-(1,6),6-(1,6)]
   600       2.797215       2.797215       2.797215    6[1-(0),6-(1,6),6-(1,6)]
   601       1.688666       1.688666       1.688666    6[1-(0),6-(1,6),6-(6,7)]
   602       1.639797       1.639797       1.639797    6[6-(1,6),6-(6,6),7-(6,29)]
   603      -2.284232      -2.284232      -2.284232    6[6-(1,6),6-(6,6),7-(6,29)]
   604      -2.271118      -2.271118      -2.271118    6[1-(0),6-(1,6),6-(6,7)]
   605      -1.162567      -1.162567      -1.162567    6[1-(0),6-(1,6),6-(1,6)]
   606      -0.002762      -0.002762      -0.002762    6[1-(0),6-(1,6),6-(1,6)]
   607        0.02942        0.02942        0.02942    6[1-(0),6-(1,6),6-(6,6)]
   608      -1.108931      -1.108931      -1.108931    6[6-(1,6),6-(6,6),6-(6,7)]
   609      -1.108933      -1.108933      -1.108933    6[6-(6,6),6-(6,6),6-(8,8)]
   610       0.094975       0.094975       0.094975    6[6-(6,6),8-(0),8-(29)]
   611       9.694072       9.694072       9.694072    6[6-(1,6),6-(6,6),6-(6,7)]
   612       9.623743       9.623743       9.623743    6[1-(0),6-(1,6),6-(6,6)]
   613        8.51996        8.51996        8.51996    6[1-(0),6-(1,6),6-(1,6)]
   614       7.374459       7.374459       7.374459    6[1-(0),6-(1,6),6-(1,6)]
   615       7.397108       7.397108       7.397108    6[1-(0),6-(1,6),6-(6,7)]
   616       8.548571       8.548571       8.548571    6[6-(1,6),6-(6,6),7-(6,29)]
   617      10.772814      10.772814      10.772814    6[6-(1,6),6-(6,6),7-(6,29)]
   618      10.688182      10.688182      10.688182    6[1-(0),6-(1,6),6-(6,7)]
   619       9.566519       9.566519       9.566519    6[1-(0),6-(1,6),6-(1,6)]
   620       8.479423       8.479423       8.479423    6[1-(0),6-(1,6),6-(1,6)]
   621       8.536639       8.536639       8.536639    6[1-(0),6-(1,6),6-(6,6)]
   622       9.676183       9.676183       9.676183    6[6-(1,6),6-(6,6),6-(6,7)]
   623       9.766774       9.766774       9.766774    6[6-(6,6),6-(6,6),6-(8,8)]
   624       8.662991       8.662991       8.662991    6[6-(6,6),8-(0),8-(29)]
   625       10.89559       10.89559       10.89559    6[6-(1,6),6-(6,6),6-(6,7)]
   626       -0.89319       -0.89319       -0.89319    6[1-(0),6-(1,6),6-(6,6)]
   627        0.20821        0.20821        0.20821    6[1-(0),6-(1,6),6-(1,6)]
   628       1.259545       1.259545       1.259545    6[1-(0),6-(1,6),6-(1,6)]
   629       1.170146       1.170146       1.170146    6[1-(0),6-(1,6),6-(6,7)]
   630       0.025834       0.025834       0.025834    6[6-(1,6),6-(6,6),7-(6,29)]
   631       3.224327       3.224327       3.224327    6[6-(1,6),6-(6,6),7-(6,29)]
   632        4.44254        4.44254        4.44254    6[1-(0),6-(1,6),6-(6,7)]
   633       4.645176       4.645176       4.645176    6[1-(0),6-(1,6),6-(1,6)]
   634       3.645095       3.645095       3.645095    6[1-(0),6-(1,6),6-(1,6)]
   635       2.481714       2.481714       2.481714    6[1-(0),6-(1,6),6-(6,6)]
   636       2.236166       2.236166       2.236166    6[6-(1,6),6-(6,6),6-(6,7)]
   637       1.052521       1.052521       1.052521    6[6-(6,6),6-(6,6),6-(8,8)]
   638      11.937773      11.937773      11.937773    6[6-(6,6),8-(0),8-(29)]
   639       0.824854       0.824854       0.824854    6[6-(1,6),6-(6,6),6-(6,7)]
   640      11.527733      11.527733      11.527733    6[1-(0),6-(1,6),6-(6,6)]
   641      11.357281      11.357281      11.357281    6[1-(0),6-(1,6),6-(1,6)]
   642        0.45415        0.45415        0.45415    6[1-(0),6-(1,6),6-(1,6)]
   643       1.628259       1.628259       1.628259    6[1-(0),6-(1,6),6-(6,7)]
   644       1.857118       1.857118       1.857118    6[6-(1,6),6-(6,6),7-(6,29)]
   645       9.830338       9.830338       9.830338    6[1-(0),1-(0),1-(0),8-(29,29)]
   646         6.1038         6.1038         6.1038    6[1-(0),1-(0),1-(0),8-(29,29)]
   647        2.38001        2.38001        2.38001    6[1-(0),1-(0),1-(0),8-(29,29)]
   648       2.604112       2.604112       2.604112    6[1-(0),1-(0),1-(0),8-(29,29)]
   649       3.436132       3.436132       3.436132    7[6-(6,6),6-(6,6),29-(8,8,8)]
   650       7.345849       7.345849       7.345849    7[6-(6,6),6-(6,6),29-(8,8,8)]
   651       4.009461       4.009461       4.009461    7[6-(6,6),6-(6,6),29-(8,8,8)]
   652       4.930873       4.930873       4.930873    7[6-(6,6),6-(6,6),29-(8,8,8)]
   653       7.409405       7.409405       7.409405    7[6-(6,6),6-(6,6),29-(8,8,8)]
   654      -0.600757      -0.600757      -0.600757    7[6-(6,6),6-(6,6),29-(8,8,8)]
   655        7.98276        7.98276        7.98276    7[6-(6,6),6-(6,6),29-(8,8,8)]
   656      12.877455      12.877455      12.877455    7[6-(6,6),6-(6,6),29-(8,8,8)]
   657      11.382692      11.382692      11.382692    7[6-(6,6),6-(6,6),29-(8,8,8)]
   658       3.372519       3.372519       3.372519    7[6-(6,6),6-(6,6),29-(8,8,8)]
   659       11.95605       11.95605       11.95605    7[6-(6,6),6-(6,6),29-(8,8,8)]
   660       8.904169       8.904169       8.904169    7[6-(6,6),6-(6,6),29-(8,8,8)]
   661       8.483768       8.483768       8.483768    7[6-(6,6),6-(6,6),29-(8,8,8)]
   662       4.574051       4.574051       4.574051    7[6-(6,6),6-(6,6),29-(8,8,8)]
   663       7.910439       7.910439       7.910439    7[6-(6,6),6-(6,6),29-(8,8,8)]
   664       6.989027       6.989027       6.989027    7[6-(6,6),6-(6,6),29-(8,8,8)]
   665       4.510495       4.510495       4.510495    7[6-(6,6),6-(6,6),29-(8,8,8)]
   666      12.520657      12.520657      12.520657    7[6-(6,6),6-(6,6),29-(8,8,8)]
   667        3.93714        3.93714        3.93714    7[6-(6,6),6-(6,6),29-(8,8,8)]
   668      -0.957555      -0.957555      -0.957555    7[6-(6,6),6-(6,6),29-(8,8,8)]
   669       0.537208       0.537208       0.537208    7[6-(6,6),6-(6,6),29-(8,8,8)]
   670       8.547381       8.547381       8.547381    7[6-(6,6),6-(6,6),29-(8,8,8)]
   671       -0.03615       -0.03615       -0.03615    7[6-(6,6),6-(6,6),29-(8,8,8)]
   672       3.015731       3.015731       3.015731    7[6-(6,6),6-(6,6),29-(8,8,8)]
   673       0.340529       0.340529       0.340529    8[6-(6,8),29-(7,8,8)]
   674       -0.74537       -0.74537       -0.74537    8[6-(6,8)]
   675       3.890267       3.890267       3.890267    8[6-(6,8),29-(7,8,8)]
   676       3.035608       3.035608       3.035608    8[6-(6,8)]
   677       7.088364       7.088364       7.088364    8[6-(6,8),29-(7,8,8)]
   678       8.140893       8.140893       8.140893    8[6-(6,8)]
   679       7.672454       7.672454       7.672454    8[6-(6,8),29-(7,8,8)]
   680       8.902584       8.902584       8.902584    8[6-(6,8)]
   681      -1.950478      -1.950478      -1.950478    8[6-(1,1,1),29-(7,8,8),29-(7,8,8)]
   682       9.853798       9.853798       9.853798    8[6-(1,1,1),29-(7,8,8),29-(7,8,8)]
   683       1.525355       1.525355       1.525355    8[6-(1,1,1),29-(7,8,8),29-(7,8,8)]
   684       1.464568       1.464568       1.464568    8[6-(1,1,1),29-(7,8,8),29-(7,8,8)]
   685       4.313814       4.313814       4.313814    8[6-(6,8),29-(7,8,8)]
   686       3.227909       3.227909       3.227909    8[6-(6,8)]
   687       7.863561       7.863561       7.863561    8[6-(6,8),29-(7,8,8)]
   688       7.008908       7.008908       7.008908    8[6-(6,8)]
   689      11.061673      11.061673      11.061673    8[6-(6,8),29-(7,8,8)]
   690       0.194302       0.194302       0.194302    8[6-(6,8)]
   691       3.699124       3.699124       3.699124    8[6-(6,8),29-(7,8,8)]
   692        4.92926        4.92926        4.92926    8[6-(6,8)]
   693       5.996086       5.996086       5.996086    8[6-(1,1,1),29-(7,8,8),29-(7,8,8)]
   694       1.907189       1.907189       1.907189    8[6-(1,1,1),29-(7,8,8),29-(7,8,8)]
   695        5.49865        5.49865        5.49865    8[6-(1,1,1),29-(7,8,8),29-(7,8,8)]
   696       5.437858       5.437858       5.437858    8[6-(1,1,1),29-(7,8,8),29-(7,8,8)]
   697       8.287092       8.287092       8.287092    8[6-(6,8),29-(7,8,8)]
   698       7.201187       7.201187       7.201187    8[6-(6,8)]
   699      11.836847      11.836847      11.836847    8[6-(6,8),29-(7,8,8)]
   700      10.982188      10.982188      10.982188    8[6-(6,8)]
   701       3.115065       3.115065       3.115065    8[6-(6,8),29-(7,8,8)]
   702       4.167588       4.167588       4.167588    8[6-(6,8)]
   703      -0.274151      -0.274151      -0.274151    8[6-(6,8),29-(7,8,8)]
   704       0.955984       0.955984       0.955984    8[6-(6,8)]
   705       2.022813       2.022813       2.022813    8[6-(1,1,1),29-(7,8,8),29-(7,8,8)]
   706       5.880465       5.880465       5.880465    8[6-(1,1,1),29-(7,8,8),29-(7,8,8)]
   707       9.471944       9.471944       9.471944    8[6-(1,1,1),29-(7,8,8),29-(7,8,8)]
   708       9.411149       9.411149       9.411149    8[6-(1,1,1),29-(7,8,8),29-(7,8,8)]
   709      11.579371      11.579371      11.579371    8[6-(6,8),29-(7,8,8)]
   710       12.66527       12.66527       12.66527    8[6-(6,8)]
   711       8.029633       8.029633       8.029633    8[6-(6,8),29-(7,8,8)]
   712       8.884292       8.884292       8.884292    8[6-(6,8)]
   713       4.831536       4.831536       4.831536    8[6-(6,8),29-(7,8,8)]
   714       3.779007       3.779007       3.779007    8[6-(6,8)]
   715       4.247446       4.247446       4.247446    8[6-(6,8),29-(7,8,8)]
   716       3.017316       3.017316       3.017316    8[6-(6,8)]
   717      13.870378      13.870378      13.870378    8[6-(1,1,1),29-(7,8,8),29-(7,8,8)]
   718       2.066102       2.066102       2.066102    8[6-(1,1,1),29-(7,8,8),29-(7,8,8)]
   719      10.394545      10.394545      10.394545    8[6-(1,1,1),29-(7,8,8),29-(7,8,8)]
   720      10.455332      10.455332      10.455332    8[6-(1,1,1),29-(7,8,8),29-(7,8,8)]
   721       7.606086       7.606086       7.606086    8[6-(6,8),29-(7,8,8)]
   722       8.691991       8.691991       8.691991    8[6-(6,8)]
   723       4.056339       4.056339       4.056339    8[6-(6,8),29-(7,8,8)]
   724       4.910992       4.910992       4.910992    8[6-(6,8)]
   725       0.858227       0.858227       0.858227    8[6-(6,8),29-(7,8,8)]
   726      11.725598      11.725598      11.725598    8[6-(6,8)]
   727       8.220776       8.220776       8.220776    8[6-(6,8),29-(7,8,8)]
   728        6.99064        6.99064        6.99064    8[6-(6,8)]
   729       5.923814       5.923814       5.923814    8[6-(1,1,1),29-(7,8,8),29-(7,8,8)]
   730      10.012711      10.012711      10.012711    8[6-(1,1,1),29-(7,8,8),29-(7,8,8)]
   731        6.42125        6.42125        6.42125    8[6-(1,1,1),29-(7,8,8),29-(7,8,8)]
   732       6.482042       6.482042       6.482042    8[6-(1,1,1),29-(7,8,8),29-(7,8,8)]
   733       3.632808       3.632808       3.632808    8[6-(6,8),29-(7,8,8)]
   734       4.718713       4.718713       4.718713    8[6-(6,8)]
   735       0.083053       0.083053       0.083053    8[6-(6,8),29-(7,8,8)]
   736       0.937712       0.937712       0.937712    8[6-(6,8)]
   737       8.804835       8.804835       8.804835    8[6-(6,8),29-(7,8,8)]
   738       7.752312       7.752312       7.752312    8[6-(6,8)]
   739      12.194051      12.194051      12.194051    8[6-(6,8),29-(7,8,8)]
   740      10.963916      10.963916      10.963916    8[6-(6,8)]
   741       9.897087       9.897087       9.897087    8[6-(1,1,1),29-(7,8,8),29-(7,8,8)]
   742       6.039435       6.039435       6.039435    8[6-(1,1,1),29-(7,8,8),29-(7,8,8)]
   743       2.447956       2.447956       2.447956    8[6-(1,1,1),29-(7,8,8),29-(7,8,8)]
   744       2.508751       2.508751       2.508751    8[6-(1,1,1),29-(7,8,8),29-(7,8,8)]
