# Supplementary material for: A collection of forcefield precursors for metal–organic frameworks
Source: RSC Adv. 2019 Nov 13;9(63):36492–507. doi: 10.1039/c9ra07327b (PMC9075174; doi:10.1039/c9ra07327b)
Supplement: RA-009-C9RA07327B-s1111 [file RA-009-C9RA07327B-s1111.txt]

IPIJUM_clean

10.400500    0.000000    0.000000
-3.455421    10.072376    0.000000
-0.911761    -4.117417    12.963399

     1       2.763348       2.763348       2.763348    68[8-(6),8-(6),8-(6),8-(6)]
     2      -0.150094      -0.150094      -0.150094    68[8-(6),8-(6),8-(6),8-(6),8-(6),8-(6)]
     3        3.26997        3.26997        3.26997    68[8-(6),8-(6),8-(6),8-(6)]
     4       6.183412       6.183412       6.183412    68[8-(6),8-(6),8-(6),8-(6),8-(6),8-(6)]
     5       6.434352       6.434352       6.434352    1[6-(6,6)]
     6       6.376202       6.376202       6.376202    1[6-(6,6)]
     7      -0.305916      -0.305916      -0.305916    1[6-(6,6)]
     8      -0.401034      -0.401034      -0.401034    1[6-(6,6)]
     9      -0.342884      -0.342884      -0.342884    1[6-(6,6)]
    10       6.339234       6.339234       6.339234    1[6-(6,6)]
    11       1.485393       1.485393       1.485393    6[6-(1,6),6-(6,6),6-(8,8)]
    12       5.683088       5.683088       5.683088    6[6-(1,6),6-(6,6),6-(8,8)]
    13       5.939525       5.939525       5.939525    6[1-(0),6-(6,6),6-(6,6)]
    14       2.097385       2.097385       2.097385    6[6-(6,6),8-(0),8-(68)]
    15       7.175758       7.175758       7.175758    6[6-(6,6),8-(68),8-(68)]
    16       8.120913       8.120913       8.120913    6[6-(1,6),6-(6,6),6-(8,8)]
    17       7.289534       7.289534       7.289534    6[6-(1,6),6-(6,6),6-(8,8)]
    18       6.931908       6.931908       6.931908    6[1-(0),6-(6,6),6-(6,6)]
    19       7.544541       7.544541       7.544541    6[6-(6,6),8-(68),8-(68)]
    20       5.795945       5.795945       5.795945    6[6-(6,6),8-(68),8-(68)]
    21       0.239772       0.239772       0.239772    6[6-(1,6),6-(6,6),6-(8,8)]
    22      -0.369852      -0.369852      -0.369852    6[1-(0),6-(6,6),6-(6,6)]
    23      -3.291212      -3.291212      -3.291212    6[6-(1,6),6-(6,6),6-(8,8)]
    24        0.99274        0.99274        0.99274    6[6-(6,6),8-(68),8-(68)]
    25      -2.644746      -2.644746      -2.644746    6[6-(6,6),8-(0),8-(68)]
    26       4.547925       4.547925       4.547925    6[6-(1,6),6-(6,6),6-(8,8)]
    27       3.805651       3.805651       3.805651    6[6-(1,6),6-(6,6),6-(8,8)]
    28       0.093793       0.093793       0.093793    6[1-(0),6-(6,6),6-(6,6)]
    29       3.935933       3.935933       3.935933    6[6-(6,6),8-(0),8-(68)]
    30       2.312981       2.312981       2.312981    6[6-(6,6),8-(68),8-(68)]
    31      -2.087595      -2.087595      -2.087595    6[6-(1,6),6-(6,6),6-(8,8)]
    32      -1.256216      -1.256216      -1.256216    6[6-(1,6),6-(6,6),6-(8,8)]
    33       -0.89859       -0.89859       -0.89859    6[1-(0),6-(6,6),6-(6,6)]
    34      -1.511223      -1.511223      -1.511223    6[6-(6,6),8-(68),8-(68)]
    35       0.237373       0.237373       0.237373    6[6-(6,6),8-(68),8-(68)]
    36       5.793546       5.793546       5.793546    6[6-(1,6),6-(6,6),6-(8,8)]
    37        6.40317        6.40317        6.40317    6[1-(0),6-(6,6),6-(6,6)]
    38        9.32453        9.32453        9.32453    6[6-(1,6),6-(6,6),6-(8,8)]
    39       5.040578       5.040578       5.040578    6[6-(6,6),8-(68),8-(68)]
    40       8.678064       8.678064       8.678064    6[6-(6,6),8-(0),8-(68)]
    41       8.674871       8.674871       8.674871    8[6-(6,8),68-(8,8,8,8,8)]
    42       4.279217       4.279217       4.279217    8[6-(6,8),68-(8,8,8,8,8)]
    43       2.488762       2.488762       2.488762    8[6-(6,8),68-(8,8,8)]
    44       2.075516       2.075516       2.075516    8[6-(6,8)]
    45       4.139433       4.139433       4.139433    8[6-(6,8),68-(8,8,8)]
    46       5.407228       5.407228       5.407228    8[6-(6,8),68-(8,8,8)]
    47       6.713572       6.713572       6.713572    8[6-(6,8),68-(8,8,8,8,8)]
    48      -2.449901      -2.449901      -2.449901    8[6-(6,8),68-(8,8,8,8,8)]
    49       0.911181       0.911181       0.911181    8[6-(6,8),68-(8,8,8,8,8)]
    50       1.664406       1.664406       1.664406    8[6-(6,8),68-(8,8,8)]
    51      -3.043557      -3.043557      -3.043557    8[6-(6,8),68-(8,8,8,8,8)]
    52      -1.801817      -1.801817      -1.801817    8[6-(6,8)]
    53      -2.641553      -2.641553      -2.641553    8[6-(6,8),68-(8,8,8,8,8)]
    54       1.754101       1.754101       1.754101    8[6-(6,8),68-(8,8,8,8,8)]
    55       3.544556       3.544556       3.544556    8[6-(6,8),68-(8,8,8)]
    56       3.957802       3.957802       3.957802    8[6-(6,8)]
    57       1.893885       1.893885       1.893885    8[6-(6,8),68-(8,8,8)]
    58        0.62609        0.62609        0.62609    8[6-(6,8),68-(8,8,8)]
    59      -0.680254      -0.680254      -0.680254    8[6-(6,8),68-(8,8,8,8,8)]
    60       8.483219       8.483219       8.483219    8[6-(6,8),68-(8,8,8,8,8)]
    61       5.122137       5.122137       5.122137    8[6-(6,8),68-(8,8,8,8,8)]
    62       4.368912       4.368912       4.368912    8[6-(6,8),68-(8,8,8)]
    63       9.076875       9.076875       9.076875    8[6-(6,8),68-(8,8,8,8,8)]
    64       7.835135       7.835135       7.835135    8[6-(6,8)]
