# Supplementary material for: A collection of forcefield precursors for metal–organic frameworks
Source: RSC Adv. 2019 Nov 13;9(63):36492–507. doi: 10.1039/c9ra07327b (PMC9075174; doi:10.1039/c9ra07327b)
Supplement: RA-009-C9RA07327B-s1112 [file RA-009-C9RA07327B-s1112.txt]

IPOWOA_clean

8.397100    0.000000    0.000000
4.198550    8.550505    0.000000
4.198556    1.565760    26.757381

     1         10.194         10.194         10.194    29[8-(6),8-(6),8-(6)]
     2       4.053704       4.053704       4.053704    29[8-(6),8-(6),8-(6)]
     3        5.99545        5.99545        5.99545    29[8-(6),8-(6),8-(6)]
     4      12.450806      12.450806      12.450806    29[8-(6),8-(6),8-(6)]
     5       6.600206       6.600206       6.600206    29[8-(6),8-(6),8-(6)]
     6      12.740502      12.740502      12.740502    29[8-(6),8-(6),8-(6)]
     7      10.798756      10.798756      10.798756    29[8-(6),8-(6),8-(6)]
     8         4.3434         4.3434         4.3434    29[8-(6),8-(6),8-(6)]
     9      10.394691      10.394691      10.394691    29[8-(6),8-(6)]
    10       6.399515       6.399515       6.399515    29[8-(6),8-(6)]
    11       9.720487       9.720487       9.720487    1[6-(6,6,6)]
    12       9.555904       9.555904       9.555904    1[6-(6,6,6)]
    13      11.036312      11.036312      11.036312    1[6-(6,6,6)]
    14       9.972399       9.972399       9.972399    1[6-(6,6,6)]
    15       6.213018       6.213018       6.213018    1[6-(6,6,6)]
    16       9.164599       9.164599       9.164599    1[6-(6,6,6)]
    17        8.52138        8.52138        8.52138    1[8-(6)]
    18      13.919038      13.919038      13.919038    1[6-(6,6,6)]
    19      13.754455      13.754455      13.754455    1[6-(6,6,6)]
    20      15.234864      15.234864      15.234864    1[6-(6,6,6)]
    21      14.170952      14.170952      14.170952    1[6-(6,6,6)]
    22        6.21302        6.21302        6.21302    1[6-(6,6,6)]
    23       13.36315       13.36315       13.36315    1[6-(6,6,6)]
    24       8.521383       8.521383       8.521383    1[8-(6)]
    25       7.073719       7.073719       7.073719    1[6-(6,6,6)]
    26       7.238302       7.238302       7.238302    1[6-(6,6,6)]
    27       5.757894       5.757894       5.757894    1[6-(6,6,6)]
    28       6.821807       6.821807       6.821807    1[6-(6,6,6)]
    29      10.581188      10.581188      10.581188    1[6-(6,6,6)]
    30       7.629607       7.629607       7.629607    1[6-(6,6,6)]
    31       8.272826       8.272826       8.272826    1[8-(6)]
    32       2.875168       2.875168       2.875168    1[6-(6,6,6)]
    33       3.039751       3.039751       3.039751    1[6-(6,6,6)]
    34       1.559342       1.559342       1.559342    1[6-(6,6,6)]
    35       2.623254       2.623254       2.623254    1[6-(6,6,6)]
    36      10.581186      10.581186      10.581186    1[6-(6,6,6)]
    37       3.431056       3.431056       3.431056    1[6-(6,6,6)]
    38       8.272823       8.272823       8.272823    1[8-(6)]
    39      10.457752      10.457752      10.457752    6[1-(0),6-(1,6,6),6-(1,6,6),6-(8,8)]
    40      10.480424      10.480424      10.480424    6[1-(0),6-(1,6,6),6-(1,6,6),6-(8,8)]
    41      11.314256      11.314256      11.314256    6[1-(0),6-(1,6,6),6-(1,6,6),6-(8,8)]
    42      10.911195      10.911195      10.911195    6[1-(0),6-(1,6,6),6-(1,6,6),6-(8,8)]
    43      10.896081      10.896081      10.896081    6[1-(0),6-(1,6,6),6-(1,6,6),6-(8,8)]
    44      10.044615      10.044615      10.044615    6[1-(0),6-(1,6,6),6-(1,6,6),6-(8,8)]
    45      11.724035      11.724035      11.724035    6[6-(1,6,6),8-(29),8-(29)]
    46      10.684474      10.684474      10.684474    6[6-(1,6,6),8-(29),8-(29)]
    47      12.839169      12.839169      12.839169    6[6-(1,6,6),8-(0),8-(29)]
    48      11.629987      11.629987      11.629987    6[6-(1,6,6),8-(0),8-(29)]
    49       8.009997       8.009997       8.009997    6[6-(1,6,6),8-(0),8-(1)]
    50       5.587434       5.587434       5.587434    6[6-(1,6,6),8-(0),8-(29)]
    51      14.656303      14.656303      14.656303    6[1-(0),6-(1,6,6),6-(1,6,6),6-(8,8)]
    52      14.678976      14.678976      14.678976    6[1-(0),6-(1,6,6),6-(1,6,6),6-(8,8)]
    53      15.512808      15.512808      15.512808    6[1-(0),6-(1,6,6),6-(1,6,6),6-(8,8)]
    54      15.109747      15.109747      15.109747    6[1-(0),6-(1,6,6),6-(1,6,6),6-(8,8)]
    55       6.697532       6.697532       6.697532    6[1-(0),6-(1,6,6),6-(1,6,6),6-(8,8)]
    56      14.243166      14.243166      14.243166    6[1-(0),6-(1,6,6),6-(1,6,6),6-(8,8)]
    57       7.525486       7.525486       7.525486    6[6-(1,6,6),8-(29),8-(29)]
    58      10.684475      10.684475      10.684475    6[6-(1,6,6),8-(29),8-(29)]
    59       8.640621       8.640621       8.640621    6[6-(1,6,6),8-(0),8-(29)]
    60       7.431439       7.431439       7.431439    6[6-(1,6,6),8-(0),8-(29)]
    61       8.009999       8.009999       8.009999    6[6-(1,6,6),8-(0),8-(1)]
    62       5.587435       5.587435       5.587435    6[6-(1,6,6),8-(0),8-(29)]
    63       6.336454       6.336454       6.336454    6[1-(0),6-(1,6,6),6-(1,6,6),6-(8,8)]
    64       6.313782       6.313782       6.313782    6[1-(0),6-(1,6,6),6-(1,6,6),6-(8,8)]
    65        5.47995        5.47995        5.47995    6[1-(0),6-(1,6,6),6-(1,6,6),6-(8,8)]
    66       5.883011       5.883011       5.883011    6[1-(0),6-(1,6,6),6-(1,6,6),6-(8,8)]
    67       5.898125       5.898125       5.898125    6[1-(0),6-(1,6,6),6-(1,6,6),6-(8,8)]
    68       6.749591       6.749591       6.749591    6[1-(0),6-(1,6,6),6-(1,6,6),6-(8,8)]
    69       5.070171       5.070171       5.070171    6[6-(1,6,6),8-(29),8-(29)]
    70       6.109732       6.109732       6.109732    6[6-(1,6,6),8-(29),8-(29)]
    71       3.955037       3.955037       3.955037    6[6-(1,6,6),8-(0),8-(29)]
    72       5.164219       5.164219       5.164219    6[6-(1,6,6),8-(0),8-(29)]
    73       4.585659       4.585659       4.585659    6[6-(1,6,6),8-(0),8-(1)]
    74      11.206772      11.206772      11.206772    6[6-(1,6,6),8-(0),8-(29)]
    75       2.137903       2.137903       2.137903    6[1-(0),6-(1,6,6),6-(1,6,6),6-(8,8)]
    76        2.11523        2.11523        2.11523    6[1-(0),6-(1,6,6),6-(1,6,6),6-(8,8)]
    77       1.281398       1.281398       1.281398    6[1-(0),6-(1,6,6),6-(1,6,6),6-(8,8)]
    78       1.684459       1.684459       1.684459    6[1-(0),6-(1,6,6),6-(1,6,6),6-(8,8)]
    79      10.096674      10.096674      10.096674    6[1-(0),6-(1,6,6),6-(1,6,6),6-(8,8)]
    80        2.55104        2.55104        2.55104    6[1-(0),6-(1,6,6),6-(1,6,6),6-(8,8)]
    81        9.26872        9.26872        9.26872    6[6-(1,6,6),8-(29),8-(29)]
    82       6.109731       6.109731       6.109731    6[6-(1,6,6),8-(29),8-(29)]
    83       8.153585       8.153585       8.153585    6[6-(1,6,6),8-(0),8-(29)]
    84       9.362767       9.362767       9.362767    6[6-(1,6,6),8-(0),8-(29)]
    85       8.784207       8.784207       8.784207    6[6-(1,6,6),8-(0),8-(1)]
    86      11.206771      11.206771      11.206771    6[6-(1,6,6),8-(0),8-(29)]
    87      11.756784      11.756784      11.756784    8[6-(6,8),29-(8,8)]
    88      12.689702      12.689702      12.689702    8[6-(6,8),29-(8,8)]
    89      10.250344      10.250344      10.250344    8[6-(6,8),29-(8)]
    90      11.157231      11.157231      11.157231    8[6-(6,8),29-(8,8)]
    91       4.964369       4.964369       4.964369    8[6-(6,8),29-(8,8)]
    92      13.529411      13.529411      13.529411    8[6-(6,8)]
    93      11.666094      11.666094      11.666094    8[6-(6,8),29-(8,8)]
    94      12.103583      12.103583      12.103583    8[6-(6,8)]
    95       8.743904       8.743904       8.743904    8[1-(0),6-(6,8)]
    96       8.314812       8.314812       8.314812    8[6-(6,8)]
    97       5.465676       5.465676       5.465676    8[6-(6,8)]
    98       5.395981       5.395981       5.395981    8[6-(6,8),29-(8,8)]
    99       7.558234       7.558234       7.558234    8[6-(6,8),29-(8,8)]
   100       8.491152       8.491152       8.491152    8[6-(6,8),29-(8,8)]
   101      10.250345      10.250345      10.250345    8[6-(6,8),29-(8)]
   102      11.157232      11.157232      11.157232    8[6-(6,8),29-(8,8)]
   103       4.964371       4.964371       4.964371    8[6-(6,8),29-(8,8)]
   104       9.330863       9.330863       9.330863    8[6-(6,8)]
   105      11.666091      11.666091      11.666091    8[6-(6,8),29-(8,8)]
   106        3.70648        3.70648        3.70648    8[6-(6,8)]
   107       8.743906       8.743906       8.743906    8[1-(0),6-(6,8)]
   108       8.314813       8.314813       8.314813    8[6-(6,8)]
   109       5.465677       5.465677       5.465677    8[6-(6,8)]
   110       5.395981       5.395981       5.395981    8[6-(6,8),29-(8,8)]
   111       5.037422       5.037422       5.037422    8[6-(6,8),29-(8,8)]
   112       4.104504       4.104504       4.104504    8[6-(6,8),29-(8,8)]
   113       6.543862       6.543862       6.543862    8[6-(6,8),29-(8)]
   114       5.636975       5.636975       5.636975    8[6-(6,8),29-(8,8)]
   115      11.829837      11.829837      11.829837    8[6-(6,8),29-(8,8)]
   116       3.264795       3.264795       3.264795    8[6-(6,8)]
   117       5.128112       5.128112       5.128112    8[6-(6,8),29-(8,8)]
   118       4.690623       4.690623       4.690623    8[6-(6,8)]
   119       8.050302       8.050302       8.050302    8[1-(0),6-(6,8)]
   120       4.280844       4.280844       4.280844    8[6-(6,8)]
   121       11.32853       11.32853       11.32853    8[6-(6,8)]
   122       7.199675       7.199675       7.199675    8[6-(6,8),29-(8,8)]
   123       9.235972       9.235972       9.235972    8[6-(6,8),29-(8,8)]
   124       8.303054       8.303054       8.303054    8[6-(6,8),29-(8,8)]
   125       6.543861       6.543861       6.543861    8[6-(6,8),29-(8)]
   126       5.636974       5.636974       5.636974    8[6-(6,8),29-(8,8)]
   127      11.829835      11.829835      11.829835    8[6-(6,8),29-(8,8)]
   128       7.463343       7.463343       7.463343    8[6-(6,8)]
   129       5.128115       5.128115       5.128115    8[6-(6,8),29-(8,8)]
   130        8.88917        8.88917        8.88917    8[6-(6,8)]
   131         8.0503         8.0503         8.0503    8[1-(0),6-(6,8)]
   132       8.479393       8.479393       8.479393    8[6-(6,8)]
   133      11.328529      11.328529      11.328529    8[6-(6,8)]
   134       3.001125       3.001125       3.001125    8[6-(6,8),29-(8,8)]
