# Supplementary material for: A collection of forcefield precursors for metal–organic frameworks
Source: RSC Adv. 2019 Nov 13;9(63):36492–507. doi: 10.1039/c9ra07327b (PMC9075174; doi:10.1039/c9ra07327b)
Supplement: RA-009-C9RA07327B-s1113 [file RA-009-C9RA07327B-s1113.txt]

IQEWOQ_clean

10.248000    0.000000    0.000000
0.000000    11.715000    0.000000
0.000000    -0.478800    15.151437

     1       9.459519       9.459519       9.459519    25[8-(6,25),8-(6,25),8-(6,25),8-(6,25),8-(6,25),8-(6,25)]
     2       1.148391       1.148391       1.148391    25[8-(6),8-(6),8-(6,25),8-(6,25),8-(6,25),8-(6,25)]
     3       4.335519       4.335519       4.335519    25[8-(6,25),8-(6,25),8-(6,25),8-(6,25),8-(6,25),8-(6,25)]
     4       6.272391       6.272391       6.272391    25[8-(6),8-(6),8-(6,25),8-(6,25),8-(6,25),8-(6,25)]
     5       0.788481       0.788481       0.788481    25[8-(6,25),8-(6,25),8-(6,25),8-(6,25),8-(6,25),8-(6,25)]
     6       9.099609       9.099609       9.099609    25[8-(6),8-(6),8-(6,25),8-(6,25),8-(6,25),8-(6,25)]
     7       5.912481       5.912481       5.912481    25[8-(6,25),8-(6,25),8-(6,25),8-(6,25),8-(6,25),8-(6,25)]
     8       3.975609       3.975609       3.975609    25[8-(6),8-(6),8-(6,25),8-(6,25),8-(6,25),8-(6,25)]
     9            0.0            0.0            0.0    25[8-(6),8-(6),8-(6),8-(6),8-(6,25),8-(6,25)]
    10          5.124          5.124          5.124    25[8-(6),8-(6),8-(6),8-(6),8-(6,25),8-(6,25)]
    11            0.0            0.0            0.0    25[8-(6),8-(6),8-(6),8-(6),8-(6,25),8-(6,25)]
    12          5.124          5.124          5.124    25[8-(6),8-(6),8-(6),8-(6),8-(6,25),8-(6,25)]
    13       0.439639       0.439639       0.439639    1[6-(8,8)]
    14       7.285303       7.285303       7.285303    1[6-(8,8)]
    15       2.123386       2.123386       2.123386    1[6-(8,8)]
    16       7.835621       7.835621       7.835621    1[6-(8,8)]
    17       1.415249       1.415249       1.415249    1[6-(8,8)]
    18       6.408074       6.408074       6.408074    1[6-(8,8)]
    19       5.563639       5.563639       5.563639    1[6-(8,8)]
    20       2.161303       2.161303       2.161303    1[6-(8,8)]
    21       7.247386       7.247386       7.247386    1[6-(8,8)]
    22       2.711621       2.711621       2.711621    1[6-(8,8)]
    23       6.539249       6.539249       6.539249    1[6-(8,8)]
    24       1.284074       1.284074       1.284074    1[6-(8,8)]
    25       9.808361       9.808361       9.808361    1[6-(8,8)]
    26       2.962697       2.962697       2.962697    1[6-(8,8)]
    27       8.124614       8.124614       8.124614    1[6-(8,8)]
    28       2.412379       2.412379       2.412379    1[6-(8,8)]
    29       8.832751       8.832751       8.832751    1[6-(8,8)]
    30       3.839926       3.839926       3.839926    1[6-(8,8)]
    31       4.684361       4.684361       4.684361    1[6-(8,8)]
    32       8.086697       8.086697       8.086697    1[6-(8,8)]
    33       3.000614       3.000614       3.000614    1[6-(8,8)]
    34       7.536379       7.536379       7.536379    1[6-(8,8)]
    35       3.708751       3.708751       3.708751    1[6-(8,8)]
    36       8.963926       8.963926       8.963926    1[6-(8,8)]
    37       0.248002       0.248002       0.248002    6[1-(0),8-(25),8-(25,25)]
    38       7.456445       7.456445       7.456445    6[1-(0),8-(25),8-(25,25)]
    39       1.444968       1.444968       1.444968    6[1-(0),8-(25),8-(25,25)]
    40       8.525311       8.525311       8.525311    6[1-(0),8-(25),8-(25,25)]
    41       0.931543       0.931543       0.931543    6[1-(0),8-(25),8-(25,25)]
    42       7.319122       7.319122       7.319122    6[1-(0),8-(25),8-(25,25)]
    43       5.372002       5.372002       5.372002    6[1-(0),8-(25),8-(25,25)]
    44       2.332445       2.332445       2.332445    6[1-(0),8-(25),8-(25,25)]
    45       6.568968       6.568968       6.568968    6[1-(0),8-(25),8-(25,25)]
    46       3.401311       3.401311       3.401311    6[1-(0),8-(25),8-(25,25)]
    47       6.055543       6.055543       6.055543    6[1-(0),8-(25),8-(25,25)]
    48       2.195122       2.195122       2.195122    6[1-(0),8-(25),8-(25,25)]
    49       9.999998       9.999998       9.999998    6[1-(0),8-(25),8-(25,25)]
    50       2.791555       2.791555       2.791555    6[1-(0),8-(25),8-(25,25)]
    51       8.803032       8.803032       8.803032    6[1-(0),8-(25),8-(25,25)]
    52       1.722689       1.722689       1.722689    6[1-(0),8-(25),8-(25,25)]
    53       9.316457       9.316457       9.316457    6[1-(0),8-(25),8-(25,25)]
    54       2.928878       2.928878       2.928878    6[1-(0),8-(25),8-(25,25)]
    55       4.875998       4.875998       4.875998    6[1-(0),8-(25),8-(25,25)]
    56       7.915555       7.915555       7.915555    6[1-(0),8-(25),8-(25,25)]
    57       3.679032       3.679032       3.679032    6[1-(0),8-(25),8-(25,25)]
    58       6.846689       6.846689       6.846689    6[1-(0),8-(25),8-(25,25)]
    59       4.192457       4.192457       4.192457    6[1-(0),8-(25),8-(25,25)]
    60       8.052878       8.052878       8.052878    6[1-(0),8-(25),8-(25,25)]
    61       0.865956       0.865956       0.865956    8[6-(1,8),25-(8,8,8,8,8),25-(8,8,8,8,8)]
    62       0.120926       0.120926       0.120926    8[6-(1,8),25-(8,8,8,8,8),25-(8,8,8,8,8)]
    63       8.244516       8.244516       8.244516    8[6-(1,8),25-(8,8,8,8,8),25-(8,8,8,8,8)]
    64       0.260299       0.260299       0.260299    8[6-(1,8),25-(8,8,8,8,8),25-(8,8,8,8,8)]
    65       7.630661       7.630661       7.630661    8[6-(1,8),25-(8,8,8,8,8),25-(8,8,8,8,8)]
    66       9.618773       9.618773       9.618773    8[6-(1,8),25-(8,8,8,8,8)]
    67       8.655461       8.655461       8.655461    8[6-(1,8),25-(8,8,8,8,8),25-(8,8,8,8,8)]
    68       8.108218       8.108218       8.108218    8[6-(1,8),25-(8,8,8,8,8)]
    69       6.495182       6.495182       6.495182    8[6-(1,8),25-(8,8,8,8,8)]
    70       1.013527       1.013527       1.013527    8[6-(1,8),25-(8,8,8,8,8)]
    71       0.147571       0.147571       0.147571    8[6-(1,8),25-(8,8,8,8,8)]
    72       1.211314       1.211314       1.211314    8[6-(1,8),25-(8,8,8,8,8)]
    73       5.989956       5.989956       5.989956    8[6-(1,8),25-(8,8,8,8,8),25-(8,8,8,8,8)]
    74       5.244926       5.244926       5.244926    8[6-(1,8),25-(8,8,8,8,8),25-(8,8,8,8,8)]
    75       3.120516       3.120516       3.120516    8[6-(1,8),25-(8,8,8,8,8),25-(8,8,8,8,8)]
    76       5.384299       5.384299       5.384299    8[6-(1,8),25-(8,8,8,8,8),25-(8,8,8,8,8)]
    77       2.506661       2.506661       2.506661    8[6-(1,8),25-(8,8,8,8,8),25-(8,8,8,8,8)]
    78       4.494773       4.494773       4.494773    8[6-(1,8),25-(8,8,8,8,8)]
    79       3.531461       3.531461       3.531461    8[6-(1,8),25-(8,8,8,8,8),25-(8,8,8,8,8)]
    80       2.984218       2.984218       2.984218    8[6-(1,8),25-(8,8,8,8,8)]
    81       1.371182       1.371182       1.371182    8[6-(1,8),25-(8,8,8,8,8)]
    82       6.137527       6.137527       6.137527    8[6-(1,8),25-(8,8,8,8,8)]
    83       5.271571       5.271571       5.271571    8[6-(1,8),25-(8,8,8,8,8)]
    84       6.335314       6.335314       6.335314    8[6-(1,8),25-(8,8,8,8,8)]
    85       9.382044       9.382044       9.382044    8[6-(1,8),25-(8,8,8,8,8),25-(8,8,8,8,8)]
    86      10.127074      10.127074      10.127074    8[6-(1,8),25-(8,8,8,8,8),25-(8,8,8,8,8)]
    87       2.003484       2.003484       2.003484    8[6-(1,8),25-(8,8,8,8,8),25-(8,8,8,8,8)]
    88       9.987701       9.987701       9.987701    8[6-(1,8),25-(8,8,8,8,8),25-(8,8,8,8,8)]
    89       2.617339       2.617339       2.617339    8[6-(1,8),25-(8,8,8,8,8),25-(8,8,8,8,8)]
    90       0.629227       0.629227       0.629227    8[6-(1,8),25-(8,8,8,8,8)]
    91       1.592539       1.592539       1.592539    8[6-(1,8),25-(8,8,8,8,8),25-(8,8,8,8,8)]
    92       2.139782       2.139782       2.139782    8[6-(1,8),25-(8,8,8,8,8)]
    93       3.752818       3.752818       3.752818    8[6-(1,8),25-(8,8,8,8,8)]
    94       9.234473       9.234473       9.234473    8[6-(1,8),25-(8,8,8,8,8)]
    95      10.100429      10.100429      10.100429    8[6-(1,8),25-(8,8,8,8,8)]
    96       9.036686       9.036686       9.036686    8[6-(1,8),25-(8,8,8,8,8)]
    97       4.258044       4.258044       4.258044    8[6-(1,8),25-(8,8,8,8,8),25-(8,8,8,8,8)]
    98       5.003074       5.003074       5.003074    8[6-(1,8),25-(8,8,8,8,8),25-(8,8,8,8,8)]
    99       7.127484       7.127484       7.127484    8[6-(1,8),25-(8,8,8,8,8),25-(8,8,8,8,8)]
   100       4.863701       4.863701       4.863701    8[6-(1,8),25-(8,8,8,8,8),25-(8,8,8,8,8)]
   101       7.741339       7.741339       7.741339    8[6-(1,8),25-(8,8,8,8,8),25-(8,8,8,8,8)]
   102       5.753227       5.753227       5.753227    8[6-(1,8),25-(8,8,8,8,8)]
   103       6.716539       6.716539       6.716539    8[6-(1,8),25-(8,8,8,8,8),25-(8,8,8,8,8)]
   104       7.263782       7.263782       7.263782    8[6-(1,8),25-(8,8,8,8,8)]
   105       8.876818       8.876818       8.876818    8[6-(1,8),25-(8,8,8,8,8)]
   106       4.110473       4.110473       4.110473    8[6-(1,8),25-(8,8,8,8,8)]
   107       4.976429       4.976429       4.976429    8[6-(1,8),25-(8,8,8,8,8)]
   108       3.912686       3.912686       3.912686    8[6-(1,8),25-(8,8,8,8,8)]
