# Supplementary material for: A collection of forcefield precursors for metal–organic frameworks
Source: RSC Adv. 2019 Nov 13;9(63):36492–507. doi: 10.1039/c9ra07327b (PMC9075174; doi:10.1039/c9ra07327b)
Supplement: RA-009-C9RA07327B-s1114 [file RA-009-C9RA07327B-s1114.txt]

IQIJIC_clean

13.644000    0.000000    0.000000
-3.407884    13.211550    0.000000
-4.294891    -5.543330    25.668352

     1       1.799605       1.799605       1.799605    27[7-(6,6),7-(6,6),8-(6),8-(6),8-(6)]
     2       1.337336       1.337336       1.337336    27[7-(6,6),7-(6,6),8-(6),8-(6),8-(6)]
     3        4.14162        4.14162        4.14162    27[7-(6,6),7-(6,6),8-(6),8-(6),8-(6)]
     4       4.603889       4.603889       4.603889    27[7-(6,6),7-(6,6),8-(6),8-(6),8-(6)]
     5          6.822          6.822          6.822    27[7-(6,6),7-(6,6),8-(6),8-(6)]
     6      -3.851387      -3.851387      -3.851387    27[7-(6,6),7-(6,6),8-(6),8-(6)]
     7      -0.268645      -0.268645      -0.268645    1[6-(6,6)]
     8      -1.363264      -1.363264      -1.363264    1[6-(6,6)]
     9       0.484658       0.484658       0.484658    1[6-(6,6)]
    10       1.511396       1.511396       1.511396    1[6-(6,6)]
    11      11.305728      11.305728      11.305728    1[6-(6,8)]
    12       0.211011       0.211011       0.211011    1[6-(6,7)]
    13      -0.242729      -0.242729      -0.242729    1[6-(6,6)]
    14       1.056489       1.056489       1.056489    1[6-(6,6)]
    15       1.930264       1.930264       1.930264    1[6-(6,6)]
    16       2.260086       2.260086       2.260086    1[6-(6,7)]
    17       3.868194       3.868194       3.868194    1[6-(6,7)]
    18        4.42053        4.42053        4.42053    1[6-(6,6)]
    19      -0.693432      -0.693432      -0.693432    1[6-(6,6)]
    20       1.304834       1.304834       1.304834    1[6-(6,6)]
    21       0.856575       0.856575       0.856575    1[6-(6,7)]
    22      -2.267139      -2.267139      -2.267139    1[6-(6,6)]
    23      -3.735117      -3.735117      -3.735117    1[6-(6,6)]
    24      -1.610295      -1.610295      -1.610295    1[6-(6,6)]
    25      -0.072519      -0.072519      -0.072519    1[6-(6,6)]
    26       5.613712       5.613712       5.613712    1[6-(6,6)]
    27       4.421354       4.421354       4.421354    1[6-(6,6)]
    28       7.783847       7.783847       7.783847    1[6-(6,6)]
    29       8.987348       8.987348       8.987348    1[6-(6,6)]
    30      -1.966415      -1.966415      -1.966415    1[6-(6,7)]
    31       2.480535       2.480535       2.480535    1[6-(6,7)]
    32      -1.381642      -1.381642      -1.381642    1[6-(6,6)]
    33      -2.311658      -2.311658      -2.311658    1[6-(6,6)]
    34      -1.685654      -1.685654      -1.685654    1[6-(6,6)]
    35      -3.685217      -3.685217      -3.685217    1[6-(1,6,8)]
    36       9.219806       9.219806       9.219806    1[6-(1,6,8)]
    37      -3.224319      -3.224319      -3.224319    1[6-(1,6,8)]
    38       8.922195       8.922195       8.922195    1[6-(1,6,8)]
    39       6.740796       6.740796       6.740796    1[6-(6,6)]
    40       7.504609       7.504609       7.504609    1[6-(6,6)]
    41       5.704433       5.704433       5.704433    1[6-(6,6)]
    42       4.882317       4.882317       4.882317    1[6-(6,6)]
    43      11.491898      11.491898      11.491898    1[6-(6,8)]
    44       3.116774       3.116774       3.116774    1[6-(6,7)]
    45       0.852443       0.852443       0.852443    1[6-(6,6)]
    46      -5.372585      -5.372585      -5.372585    1[6-(6,6)]
    47      -3.142917      -3.142917      -3.142917    1[6-(6,6)]
    48      -0.887674      -0.887674      -0.887674    1[6-(6,7)]
    49       3.844109       3.844109       3.844109    1[6-(6,7)]
    50       6.136026       6.136026       6.136026    1[6-(6,6)]
    51      -5.593862      -5.593862      -5.593862    1[6-(6,6)]
    52      10.132827      10.132827      10.132827    1[6-(6,6)]
    53       3.564714       3.564714       3.564714    1[6-(6,7)]
    54       2.009391       2.009391       2.009391    1[6-(6,6)]
    55       2.512232       2.512232       2.512232    1[6-(6,6)]
    56        1.56399        1.56399        1.56399    1[6-(6,6)]
    57       1.240309       1.240309       1.240309    1[6-(6,6)]
    58       6.242198       6.242198       6.242198    1[6-(6,6)]
    59       7.199241       7.199241       7.199241    1[6-(6,6)]
    60       9.743519       9.743519       9.743519    1[6-(6,6)]
    61       8.846953       8.846953       8.846953    1[6-(6,6)]
    62      -1.896102      -1.896102      -1.896102    1[6-(6,7)]
    63        8.50914        8.50914        8.50914    1[6-(6,7)]
    64      -4.830624      -4.830624      -4.830624    1[6-(6,6)]
    65      -1.458778      -1.458778      -1.458778    1[6-(6,6)]
    66      -3.271594      -3.271594      -3.271594    1[6-(6,6)]
    67       4.307346       4.307346       4.307346    1[6-(1,6,8)]
    68       8.607674       8.607674       8.607674    1[6-(1,6,8)]
    69       4.361415       4.361415       4.361415    1[6-(1,6,8)]
    70       6.992064       6.992064       6.992064    1[6-(1,6,8)]
    71        6.20987        6.20987        6.20987    1[6-(6,6)]
    72       7.304489       7.304489       7.304489    1[6-(6,6)]
    73       5.456567       5.456567       5.456567    1[6-(6,6)]
    74       4.429829       4.429829       4.429829    1[6-(6,6)]
    75      -5.364503      -5.364503      -5.364503    1[6-(6,8)]
    76       5.730214       5.730214       5.730214    1[6-(6,7)]
    77       6.183954       6.183954       6.183954    1[6-(6,6)]
    78       4.884736       4.884736       4.884736    1[6-(6,6)]
    79       4.010961       4.010961       4.010961    1[6-(6,6)]
    80       3.681139       3.681139       3.681139    1[6-(6,7)]
    81       2.073031       2.073031       2.073031    1[6-(6,7)]
    82       1.520695       1.520695       1.520695    1[6-(6,6)]
    83       6.634657       6.634657       6.634657    1[6-(6,6)]
    84       4.636391       4.636391       4.636391    1[6-(6,6)]
    85        5.08465        5.08465        5.08465    1[6-(6,7)]
    86       8.208364       8.208364       8.208364    1[6-(6,6)]
    87       9.676342       9.676342       9.676342    1[6-(6,6)]
    88        7.55152        7.55152        7.55152    1[6-(6,6)]
    89       6.013744       6.013744       6.013744    1[6-(6,6)]
    90       0.327513       0.327513       0.327513    1[6-(6,6)]
    91       1.519871       1.519871       1.519871    1[6-(6,6)]
    92      -1.842622      -1.842622      -1.842622    1[6-(6,6)]
    93      -3.046123      -3.046123      -3.046123    1[6-(6,6)]
    94        7.90764        7.90764        7.90764    1[6-(6,7)]
    95        3.46069        3.46069        3.46069    1[6-(6,7)]
    96       7.322867       7.322867       7.322867    1[6-(6,6)]
    97       8.252883       8.252883       8.252883    1[6-(6,6)]
    98       7.626879       7.626879       7.626879    1[6-(6,6)]
    99       9.626442       9.626442       9.626442    1[6-(1,6,8)]
   100      -3.278581      -3.278581      -3.278581    1[6-(1,6,8)]
   101       9.165544       9.165544       9.165544    1[6-(1,6,8)]
   102       -2.98097       -2.98097       -2.98097    1[6-(1,6,8)]
   103      -0.799571      -0.799571      -0.799571    1[6-(6,6)]
   104      -1.563384      -1.563384      -1.563384    1[6-(6,6)]
   105       0.236792       0.236792       0.236792    1[6-(6,6)]
   106       1.058908       1.058908       1.058908    1[6-(6,6)]
   107      -5.550673      -5.550673      -5.550673    1[6-(6,8)]
   108       2.824451       2.824451       2.824451    1[6-(6,7)]
   109       9.383673       9.383673       9.383673    1[6-(6,6)]
   110       11.31381       11.31381       11.31381    1[6-(6,6)]
   111       9.084142       9.084142       9.084142    1[6-(6,6)]
   112       6.828899       6.828899       6.828899    1[6-(6,7)]
   113       2.097116       2.097116       2.097116    1[6-(6,7)]
   114      -0.194801      -0.194801      -0.194801    1[6-(6,6)]
   115      11.535087      11.535087      11.535087    1[6-(6,6)]
   116       0.103289       0.103289       0.103289    1[6-(6,6)]
   117       2.376511       2.376511       2.376511    1[6-(6,7)]
   118       3.931834       3.931834       3.931834    1[6-(6,6)]
   119       3.428993       3.428993       3.428993    1[6-(6,6)]
   120       4.377235       4.377235       4.377235    1[6-(6,6)]
   121       4.700916       4.700916       4.700916    1[6-(6,6)]
   122      -0.300973      -0.300973      -0.300973    1[6-(6,6)]
   123      -1.258016      -1.258016      -1.258016    1[6-(6,6)]
   124      -3.802294      -3.802294      -3.802294    1[6-(6,6)]
   125      -2.905728      -2.905728      -2.905728    1[6-(6,6)]
   126       7.837327       7.837327       7.837327    1[6-(6,7)]
   127      -2.567915      -2.567915      -2.567915    1[6-(6,7)]
   128      10.771849      10.771849      10.771849    1[6-(6,6)]
   129       7.400003       7.400003       7.400003    1[6-(6,6)]
   130       9.212819       9.212819       9.212819    1[6-(6,6)]
   131       1.633879       1.633879       1.633879    1[6-(1,6,8)]
   132      -2.666449      -2.666449      -2.666449    1[6-(1,6,8)]
   133        1.57981        1.57981        1.57981    1[6-(1,6,8)]
   134      -1.050839      -1.050839      -1.050839    1[6-(1,6,8)]
   135       1.584962       1.584962       1.584962    6[1-(0),6-(1,6),7-(6,27)]
   136       1.853762       1.853762       1.853762    6[1-(0),6-(1,7),6-(6,6)]
   137        3.32717        3.32717        3.32717    6[1-(0),6-(1,6),7-(6,27)]
   138       3.664912       3.664912       3.664912    6[1-(0),6-(1,7),6-(6,6)]
   139       2.909692       2.909692       2.909692    6[6-(1,6),6-(1,6),6-(1,6)]
   140       1.499094       1.499094       1.499094    6[6-(6,6),8-(27),8-(27)]
   141        0.73011        0.73011        0.73011    6[6-(1,6),6-(1,6),6-(8,8)]
   142        -0.1214        -0.1214        -0.1214    6[1-(0),6-(1,6),6-(6,6)]
   143       -0.76528       -0.76528       -0.76528    6[1-(0),6-(1,6),6-(6,8)]
   144      -0.527674      -0.527674      -0.527674    6[6-(1,6),6-(1,6),8-(6)]
   145        0.32266        0.32266        0.32266    6[1-(0),6-(1,6),6-(6,8)]
   146       0.939078       0.939078       0.939078    6[1-(0),6-(1,6),6-(6,6)]
   147       11.63539       11.63539       11.63539    6[1-(0),6-(1,8),8-(6)]
   148       0.560969       0.560969       0.560969    6[1-(0),6-(1,6),7-(6,27)]
   149       0.290492       0.290492       0.290492    6[1-(0),6-(1,7),6-(6,6)]
   150       0.799708       0.799708       0.799708    6[6-(1,6),6-(1,6),6-(1,6)]
   151       0.570041       0.570041       0.570041    6[1-(0),6-(1,6),6-(6,6)]
   152       1.562839       1.562839       1.562839    6[1-(0),6-(1,7),6-(6,6)]
   153       1.764915       1.764915       1.764915    6[1-(0),6-(1,6),7-(6,27)]
   154      -0.232933      -0.232933      -0.232933    6[1-(0),6-(1,6),6-(6,6)]
   155       0.058237       0.058237       0.058237    6[6-(6,6),8-(0),8-(27)]
   156      -0.964609      -0.964609      -0.964609    6[6-(1,6),6-(1,6),6-(8,8)]
   157      -2.108545      -2.108545      -2.108545    6[1-(0),6-(1,6),6-(6,6)]
   158      -2.992108      -2.992108      -2.992108    6[1-(0),6-(1,6),6-(6,8)]
   159      -2.793156      -2.793156      -2.793156    6[6-(1,6),6-(1,6),8-(6)]
   160      -1.718009      -1.718009      -1.718009    6[1-(0),6-(1,6),6-(6,8)]
   161      -0.825744      -0.825744      -0.825744    6[1-(0),6-(1,6),6-(6,6)]
   162       7.426277       7.426277       7.426277    6[6-(1,6),6-(1,6),8-(6)]
   163       6.044094       6.044094       6.044094    6[1-(0),6-(1,6),6-(6,8)]
   164       5.341194       5.341194       5.341194    6[1-(0),6-(1,6),6-(6,6)]
   165       5.985835       5.985835       5.985835    6[6-(1,6),6-(1,6),6-(8,8)]
   166       7.340521       7.340521       7.340521    6[1-(0),6-(1,6),6-(6,6)]
   167       8.066672       8.066672       8.066672    6[1-(0),6-(1,6),6-(6,8)]
   168       5.213242       5.213242       5.213242    6[6-(6,6),8-(0),8-(27)]
   169      -1.827188      -1.827188      -1.827188    6[1-(0),6-(1,6),7-(6,27)]
   170      -1.237084      -1.237084      -1.237084    6[1-(0),6-(1,6),7-(6,27)]
   171      -1.484695      -1.484695      -1.484695    6[1-(0),6-(1,7),6-(6,6)]
   172      -1.889499      -1.889499      -1.889499    6[6-(1,6),6-(1,6),6-(1,6)]
   173      -2.048893      -2.048893      -2.048893    6[1-(0),6-(1,7),6-(6,6)]
   174      -2.117308      -2.117308      -2.117308    6[1-(0),6-(1,6),6-(6,6)]
   175       9.278951       9.278951       9.278951    6[1-(0),1-(0),6-(1,1,8),8-(6)]
   176      -3.983107      -3.983107      -3.983107    6[1-(0),1-(0),6-(1,1,8),8-(6)]
   177       4.087935       4.087935       4.087935    6[1-(0),6-(1,6),7-(6,27)]
   178       5.462937       5.462937       5.462937    6[1-(0),6-(1,7),6-(6,6)]
   179       4.245307       4.245307       4.245307    6[1-(0),6-(1,6),7-(6,27)]
   180       5.636626       5.636626       5.636626    6[1-(0),6-(1,7),6-(6,6)]
   181       6.275893       6.275893       6.275893    6[6-(1,6),6-(1,6),6-(1,6)]
   182       5.279992       5.279992       5.279992    6[6-(6,6),8-(27),8-(27)]
   183       5.731811       5.731811       5.731811    6[6-(1,6),6-(1,6),6-(8,8)]
   184       6.518523       6.518523       6.518523    6[1-(0),6-(1,6),6-(6,6)]
   185       6.988474       6.988474       6.988474    6[1-(0),6-(1,6),6-(6,8)]
   186       6.699713       6.699713       6.699713    6[6-(1,6),6-(1,6),8-(6)]
   187       5.910765       5.910765       5.910765    6[1-(0),6-(1,6),6-(6,8)]
   188       5.427353       5.427353       5.427353    6[1-(0),6-(1,6),6-(6,6)]
   189      11.261136      11.261136      11.261136    6[1-(0),6-(1,8),8-(6)]
   190      -1.579231      -1.579231      -1.579231    6[1-(0),6-(1,6),7-(6,27)]
   191      -2.942325      -2.942325      -2.942325    6[1-(0),6-(1,7),6-(6,6)]
   192      -3.587956      -3.587956      -3.587956    6[6-(1,6),6-(1,6),6-(1,6)]
   193      -5.049836      -5.049836      -5.049836    6[1-(0),6-(1,6),6-(6,6)]
   194      -2.772082      -2.772082      -2.772082    6[1-(0),6-(1,7),6-(6,6)]
   195      -1.415616      -1.415616      -1.415616    6[1-(0),6-(1,6),7-(6,27)]
   196      -5.921357      -5.921357      -5.921357    6[1-(0),6-(1,6),6-(6,6)]
   197       1.416486       1.416486       1.416486    6[6-(6,6),8-(0),8-(27)]
   198       1.593558       1.593558       1.593558    6[6-(1,6),6-(1,6),6-(8,8)]
   199       1.959929       1.959929       1.959929    6[1-(0),6-(1,6),6-(6,6)]
   200       2.246676       2.246676       2.246676    6[1-(0),6-(1,6),6-(6,8)]
   201       2.143214       2.143214       2.143214    6[6-(1,6),6-(1,6),8-(6)]
   202       1.705808       1.705808       1.705808    6[1-(0),6-(1,6),6-(6,8)]
   203       1.481977       1.481977       1.481977    6[1-(0),6-(1,6),6-(6,6)]
   204       7.505793       7.505793       7.505793    6[6-(1,6),6-(1,6),8-(6)]
   205       6.957703       6.957703       6.957703    6[1-(0),6-(1,6),6-(6,8)]
   206       7.534419       7.534419       7.534419    6[1-(0),6-(1,6),6-(6,6)]
   207       8.591556       8.591556       8.591556    6[6-(1,6),6-(1,6),6-(8,8)]
   208        9.05119        9.05119        9.05119    6[1-(0),6-(1,6),6-(6,6)]
   209       8.516021       8.516021       8.516021    6[1-(0),6-(1,6),6-(6,8)]
   210       9.282299       9.282299       9.282299    6[6-(6,6),8-(0),8-(27)]
   211      -2.488908      -2.488908      -2.488908    6[1-(0),6-(1,6),7-(6,27)]
   212      -4.392008      -4.392008      -4.392008    6[1-(0),6-(1,6),7-(6,27)]
   213      -4.202373      -4.202373      -4.202373    6[1-(0),6-(1,7),6-(6,6)]
   214      -3.088211      -3.088211      -3.088211    6[6-(1,6),6-(1,6),6-(1,6)]
   215      -2.229689      -2.229689      -2.229689    6[1-(0),6-(1,7),6-(6,6)]
   216      -2.850171      -2.850171      -2.850171    6[1-(0),6-(1,6),6-(6,6)]
   217       7.695934       7.695934       7.695934    6[1-(0),1-(0),6-(1,1,8),8-(6)]
   218       3.728769       3.728769       3.728769    6[1-(0),1-(0),6-(1,1,8),8-(6)]
   219       4.356263       4.356263       4.356263    6[1-(0),6-(1,6),7-(6,27)]
   220       4.087463       4.087463       4.087463    6[1-(0),6-(1,7),6-(6,6)]
   221       2.614055       2.614055       2.614055    6[1-(0),6-(1,6),7-(6,27)]
   222       2.276313       2.276313       2.276313    6[1-(0),6-(1,7),6-(6,6)]
   223       3.031533       3.031533       3.031533    6[6-(1,6),6-(1,6),6-(1,6)]
   224       4.442131       4.442131       4.442131    6[6-(6,6),8-(27),8-(27)]
   225       5.211115       5.211115       5.211115    6[6-(1,6),6-(1,6),6-(8,8)]
   226       6.062625       6.062625       6.062625    6[1-(0),6-(1,6),6-(6,6)]
   227       6.706505       6.706505       6.706505    6[1-(0),6-(1,6),6-(6,8)]
   228       6.468899       6.468899       6.468899    6[6-(1,6),6-(1,6),8-(6)]
   229       5.618565       5.618565       5.618565    6[1-(0),6-(1,6),6-(6,8)]
   230       5.002147       5.002147       5.002147    6[1-(0),6-(1,6),6-(6,6)]
   231      -5.694165      -5.694165      -5.694165    6[1-(0),6-(1,8),8-(6)]
   232       5.380256       5.380256       5.380256    6[1-(0),6-(1,6),7-(6,27)]
   233       5.650733       5.650733       5.650733    6[1-(0),6-(1,7),6-(6,6)]
   234       5.141517       5.141517       5.141517    6[6-(1,6),6-(1,6),6-(1,6)]
   235       5.371184       5.371184       5.371184    6[1-(0),6-(1,6),6-(6,6)]
   236       4.378386       4.378386       4.378386    6[1-(0),6-(1,7),6-(6,6)]
   237        4.17631        4.17631        4.17631    6[1-(0),6-(1,6),7-(6,27)]
   238       6.174158       6.174158       6.174158    6[1-(0),6-(1,6),6-(6,6)]
   239       5.882988       5.882988       5.882988    6[6-(6,6),8-(0),8-(27)]
   240       6.905834       6.905834       6.905834    6[6-(1,6),6-(1,6),6-(8,8)]
   241        8.04977        8.04977        8.04977    6[1-(0),6-(1,6),6-(6,6)]
   242       8.933333       8.933333       8.933333    6[1-(0),6-(1,6),6-(6,8)]
   243       8.734381       8.734381       8.734381    6[6-(1,6),6-(1,6),8-(6)]
   244       7.659234       7.659234       7.659234    6[1-(0),6-(1,6),6-(6,8)]
   245       6.766969       6.766969       6.766969    6[1-(0),6-(1,6),6-(6,6)]
   246      -1.485052      -1.485052      -1.485052    6[6-(1,6),6-(1,6),8-(6)]
   247      -0.102869      -0.102869      -0.102869    6[1-(0),6-(1,6),6-(6,8)]
   248       0.600031       0.600031       0.600031    6[1-(0),6-(1,6),6-(6,6)]
   249       -0.04461       -0.04461       -0.04461    6[6-(1,6),6-(1,6),6-(8,8)]
   250      -1.399296      -1.399296      -1.399296    6[1-(0),6-(1,6),6-(6,6)]
   251      -2.125447      -2.125447      -2.125447    6[1-(0),6-(1,6),6-(6,8)]
   252       0.727983       0.727983       0.727983    6[6-(6,6),8-(0),8-(27)]
   253       7.768413       7.768413       7.768413    6[1-(0),6-(1,6),7-(6,27)]
   254       7.178309       7.178309       7.178309    6[1-(0),6-(1,6),7-(6,27)]
   255        7.42592        7.42592        7.42592    6[1-(0),6-(1,7),6-(6,6)]
   256       7.830724       7.830724       7.830724    6[6-(1,6),6-(1,6),6-(1,6)]
   257       7.990118       7.990118       7.990118    6[1-(0),6-(1,7),6-(6,6)]
   258       8.058533       8.058533       8.058533    6[1-(0),6-(1,6),6-(6,6)]
   259      -3.337726      -3.337726      -3.337726    6[1-(0),1-(0),6-(1,1,8),8-(6)]
   260       9.924332       9.924332       9.924332    6[1-(0),1-(0),6-(1,1,8),8-(6)]
   261        1.85329        1.85329        1.85329    6[1-(0),6-(1,6),7-(6,27)]
   262       0.478288       0.478288       0.478288    6[1-(0),6-(1,7),6-(6,6)]
   263       1.695918       1.695918       1.695918    6[1-(0),6-(1,6),7-(6,27)]
   264       0.304599       0.304599       0.304599    6[1-(0),6-(1,7),6-(6,6)]
   265      -0.334668      -0.334668      -0.334668    6[6-(1,6),6-(1,6),6-(1,6)]
   266       0.661233       0.661233       0.661233    6[6-(6,6),8-(27),8-(27)]
   267       0.209414       0.209414       0.209414    6[6-(1,6),6-(1,6),6-(8,8)]
   268      -0.577298      -0.577298      -0.577298    6[1-(0),6-(1,6),6-(6,6)]
   269      -1.047249      -1.047249      -1.047249    6[1-(0),6-(1,6),6-(6,8)]
   270      -0.758488      -0.758488      -0.758488    6[6-(1,6),6-(1,6),8-(6)]
   271        0.03046        0.03046        0.03046    6[1-(0),6-(1,6),6-(6,8)]
   272       0.513872       0.513872       0.513872    6[1-(0),6-(1,6),6-(6,6)]
   273      -5.319911      -5.319911      -5.319911    6[1-(0),6-(1,8),8-(6)]
   274       7.520456       7.520456       7.520456    6[1-(0),6-(1,6),7-(6,27)]
   275        8.88355        8.88355        8.88355    6[1-(0),6-(1,7),6-(6,6)]
   276       9.529181       9.529181       9.529181    6[6-(1,6),6-(1,6),6-(1,6)]
   277      10.991061      10.991061      10.991061    6[1-(0),6-(1,6),6-(6,6)]
   278       8.713307       8.713307       8.713307    6[1-(0),6-(1,7),6-(6,6)]
   279       7.356841       7.356841       7.356841    6[1-(0),6-(1,6),7-(6,27)]
   280      11.862582      11.862582      11.862582    6[1-(0),6-(1,6),6-(6,6)]
   281       4.524739       4.524739       4.524739    6[6-(6,6),8-(0),8-(27)]
   282       4.347667       4.347667       4.347667    6[6-(1,6),6-(1,6),6-(8,8)]
   283       3.981296       3.981296       3.981296    6[1-(0),6-(1,6),6-(6,6)]
   284       3.694549       3.694549       3.694549    6[1-(0),6-(1,6),6-(6,8)]
   285       3.798011       3.798011       3.798011    6[6-(1,6),6-(1,6),8-(6)]
   286       4.235417       4.235417       4.235417    6[1-(0),6-(1,6),6-(6,8)]
   287       4.459248       4.459248       4.459248    6[1-(0),6-(1,6),6-(6,6)]
   288      -1.564568      -1.564568      -1.564568    6[6-(1,6),6-(1,6),8-(6)]
   289      -1.016478      -1.016478      -1.016478    6[1-(0),6-(1,6),6-(6,8)]
   290      -1.593194      -1.593194      -1.593194    6[1-(0),6-(1,6),6-(6,6)]
   291      -2.650331      -2.650331      -2.650331    6[6-(1,6),6-(1,6),6-(8,8)]
   292      -3.109965      -3.109965      -3.109965    6[1-(0),6-(1,6),6-(6,6)]
   293      -2.574796      -2.574796      -2.574796    6[1-(0),6-(1,6),6-(6,8)]
   294      -3.341074      -3.341074      -3.341074    6[6-(6,6),8-(0),8-(27)]
   295       8.430133       8.430133       8.430133    6[1-(0),6-(1,6),7-(6,27)]
   296      10.333233      10.333233      10.333233    6[1-(0),6-(1,6),7-(6,27)]
   297      10.143598      10.143598      10.143598    6[1-(0),6-(1,7),6-(6,6)]
   298       9.029436       9.029436       9.029436    6[6-(1,6),6-(1,6),6-(1,6)]
   299       8.170914       8.170914       8.170914    6[1-(0),6-(1,7),6-(6,6)]
   300       8.791396       8.791396       8.791396    6[1-(0),6-(1,6),6-(6,6)]
   301      -1.754709      -1.754709      -1.754709    6[1-(0),1-(0),6-(1,1,8),8-(6)]
   302       2.212456       2.212456       2.212456    6[1-(0),1-(0),6-(1,1,8),8-(6)]
   303       2.293521       2.293521       2.293521    7[6-(1,6),6-(1,6),27-(7,8,8,8)]
   304       1.305571       1.305571       1.305571    7[6-(1,6),6-(1,6),27-(7,8,8,8)]
   305      -1.411361      -1.411361      -1.411361    7[6-(1,6),6-(1,6),27-(7,8,8)]
   306       3.469751       3.469751       3.469751    7[6-(1,6),6-(1,6),27-(7,8,8,8)]
   307      -0.803147      -0.803147      -0.803147    7[6-(1,6),6-(1,6),27-(7,8,8,8)]
   308      -3.571805      -3.571805      -3.571805    7[6-(1,6),6-(1,6),27-(7,8,8)]
   309       3.647704       3.647704       3.647704    7[6-(1,6),6-(1,6),27-(7,8,8,8)]
   310       4.635654       4.635654       4.635654    7[6-(1,6),6-(1,6),27-(7,8,8,8)]
   311       7.352586       7.352586       7.352586    7[6-(1,6),6-(1,6),27-(7,8,8)]
   312       2.471474       2.471474       2.471474    7[6-(1,6),6-(1,6),27-(7,8,8,8)]
   313       6.744372       6.744372       6.744372    7[6-(1,6),6-(1,6),27-(7,8,8,8)]
   314        9.51303        9.51303        9.51303    7[6-(1,6),6-(1,6),27-(7,8,8)]
   315       1.338835       1.338835       1.338835    8[6-(6,8),27-(7,7,8,8)]
   316       2.248908       2.248908       2.248908    8[6-(6,8),27-(7,7,8,8)]
   317       -1.11273       -1.11273       -1.11273    8[6-(1,6),6-(6,6)]
   318      -0.209758      -0.209758      -0.209758    8[6-(6,8),27-(7,7,8,8)]
   319       1.187612       1.187612       1.187612    8[6-(6,8)]
   320       8.088109       8.088109       8.088109    8[6-(1,1,6),6-(6,6)]
   321      -3.626142      -3.626142      -3.626142    8[6-(1,1,6),6-(6,6)]
   322       5.838968       5.838968       5.838968    8[6-(6,8)]
   323       3.954277       3.954277       3.954277    8[6-(6,8),27-(7,7,8)]
   324       5.693983       5.693983       5.693983    8[6-(6,8),27-(7,7,8,8)]
   325        4.53734        4.53734        4.53734    8[6-(6,8),27-(7,7,8,8)]
   326       7.124481       7.124481       7.124481    8[6-(1,6),6-(6,6)]
   327       1.329461       1.329461       1.329461    8[6-(6,8),27-(7,7,8,8)]
   328       1.367177       1.367177       1.367177    8[6-(6,8)]
   329       6.949683       6.949683       6.949683    8[6-(1,1,6),6-(6,6)]
   330       2.437361       2.437361       2.437361    8[6-(1,1,6),6-(6,6)]
   331      10.269682      10.269682      10.269682    8[6-(6,8)]
   332       8.802996       8.802996       8.802996    8[6-(6,8),27-(7,7,8)]
   333        4.60239        4.60239        4.60239    8[6-(6,8),27-(7,7,8,8)]
   334       3.692317       3.692317       3.692317    8[6-(6,8),27-(7,7,8,8)]
   335       7.053955       7.053955       7.053955    8[6-(1,6),6-(6,6)]
   336       6.150983       6.150983       6.150983    8[6-(6,8),27-(7,7,8,8)]
   337       4.753613       4.753613       4.753613    8[6-(6,8)]
   338      -2.146884      -2.146884      -2.146884    8[6-(1,1,6),6-(6,6)]
   339       9.567367       9.567367       9.567367    8[6-(1,1,6),6-(6,6)]
   340       0.102257       0.102257       0.102257    8[6-(6,8)]
   341       1.986948       1.986948       1.986948    8[6-(6,8),27-(7,7,8)]
   342       0.247242       0.247242       0.247242    8[6-(6,8),27-(7,7,8,8)]
   343       1.403885       1.403885       1.403885    8[6-(6,8),27-(7,7,8,8)]
   344      -1.183256      -1.183256      -1.183256    8[6-(1,6),6-(6,6)]
   345       4.611764       4.611764       4.611764    8[6-(6,8),27-(7,7,8,8)]
   346       4.574048       4.574048       4.574048    8[6-(6,8)]
   347      -1.008458      -1.008458      -1.008458    8[6-(1,1,6),6-(6,6)]
   348       3.503864       3.503864       3.503864    8[6-(1,1,6),6-(6,6)]
   349      -4.328457      -4.328457      -4.328457    8[6-(6,8)]
   350      -2.861771      -2.861771      -2.861771    8[6-(6,8),27-(7,7,8)]
