# Supplementary material for: A collection of forcefield precursors for metal–organic frameworks
Source: RSC Adv. 2019 Nov 13;9(63):36492–507. doi: 10.1039/c9ra07327b (PMC9075174; doi:10.1039/c9ra07327b)
Supplement: RA-009-C9RA07327B-s1115 [file RA-009-C9RA07327B-s1115.txt]

IQIPAZ_clean

9.997000    0.000000    0.000000
-1.380787    13.071474    0.000000
-0.802822    -3.269827    16.109919

     1       0.218622       0.218622       0.218622    25[8-(6),8-(6),8-(6),8-(6)]
     2      -0.973752      -0.973752      -0.973752    25[8-(6),8-(6),8-(6),8-(6)]
     3       4.084369       4.084369       4.084369    25[8-(6),8-(6),8-(6),8-(6)]
     4       5.111539       5.111539       5.111539    25[8-(6),8-(6),8-(6),8-(6)]
     5       7.594769       7.594769       7.594769    25[8-(6),8-(6),8-(6),8-(6)]
     6       8.787143       8.787143       8.787143    25[8-(6),8-(6),8-(6),8-(6)]
     7       3.729022       3.729022       3.729022    25[8-(6),8-(6),8-(6),8-(6)]
     8       2.701852       2.701852       2.701852    25[8-(6),8-(6),8-(6),8-(6)]
     9       3.496551       3.496551       3.496551    1[6-(6,6)]
    10       0.446275       0.446275       0.446275    1[6-(6,6)]
    11        8.13114        8.13114        8.13114    1[6-(6,6)]
    12       2.934043       2.934043       2.934043    1[6-(6,6)]
    13       5.577297       5.577297       5.577297    1[6-(6,6)]
    14       5.997732       5.997732       5.997732    1[6-(6,7)]
    15       7.737725       7.737725       7.737725    1[7-(6,6)]
    16      -0.229388      -0.229388      -0.229388    1[6-(6,7)]
    17       0.162575       0.162575       0.162575    1[6-(6,6)]
    18       -0.83157       -0.83157       -0.83157    1[6-(6,6)]
    19      -0.258788      -0.258788      -0.258788    1[6-(6,7)]
    20       1.547261       1.547261       1.547261    1[7-(6,6)]
    21       3.579769       3.579769       3.579769    1[6-(6,7)]
    22       3.964455       3.964455       3.964455    1[6-(6,6)]
    23        4.31684        4.31684        4.31684    1[6-(6,6)]
    24       7.367116       7.367116       7.367116    1[6-(6,6)]
    25      -0.317749      -0.317749      -0.317749    1[6-(6,6)]
    26       4.879348       4.879348       4.879348    1[6-(6,6)]
    27       2.236094       2.236094       2.236094    1[6-(6,6)]
    28       1.815659       1.815659       1.815659    1[6-(6,7)]
    29       0.075666       0.075666       0.075666    1[7-(6,6)]
    30       8.042779       8.042779       8.042779    1[6-(6,7)]
    31       8.453638       8.453638       8.453638    1[6-(6,6)]
    32       8.644961       8.644961       8.644961    1[6-(6,6)]
    33       8.072179       8.072179       8.072179    1[6-(6,7)]
    34        6.26613        6.26613        6.26613    1[7-(6,6)]
    35       4.233622       4.233622       4.233622    1[6-(6,7)]
    36       4.651758       4.651758       4.651758    1[6-(6,6)]
    37       1.357131       1.357131       1.357131    6[6-(1,6),6-(6,6),6-(8,8)]
    38       2.045993       2.045993       2.045993    6[6-(1,6),6-(6,6),6-(8,8)]
    39       3.083914       3.083914       3.083914    6[1-(0),6-(6,6),6-(6,6)]
    40        2.68266        2.68266        2.68266    6[6-(1,6),6-(6,6),6-(8,8)]
    41       2.004484       2.004484       2.004484    6[6-(1,6),6-(6,6),6-(8,8)]
    42       1.738369       1.738369       1.738369    6[1-(0),6-(6,6),6-(6,6)]
    43       1.063816       1.063816       1.063816    6[6-(6,6),8-(25),8-(25)]
    44        2.58926        2.58926        2.58926    6[6-(6,6),8-(25),8-(25)]
    45       2.938988       2.938988       2.938988    6[6-(6,6),8-(25),8-(25)]
    46       1.440265       1.440265       1.440265    6[6-(6,6),8-(25),8-(25)]
    47      -1.236135      -1.236135      -1.236135    6[6-(1,6),6-(6,6),6-(8,8)]
    48      -0.758764      -0.758764      -0.758764    6[6-(1,6),6-(6,6),6-(8,8)]
    49       8.436087       8.436087       8.436087    6[1-(0),6-(6,6),6-(6,6)]
    50       8.459468       8.459468       8.459468    6[6-(6,6),8-(0),8-(25)]
    51       -0.35756       -0.35756       -0.35756    6[6-(6,6),8-(0),8-(25)]
    52       2.785582       2.785582       2.785582    6[6-(1,6),6-(6,6),6-(8,8)]
    53       4.320495       4.320495       4.320495    6[6-(1,6),6-(6,6),6-(8,8)]
    54       3.071424       3.071424       3.071424    6[1-(0),6-(6,6),6-(6,6)]
    55       2.344891       2.344891       2.344891    6[6-(6,6),8-(0),8-(25)]
    56       3.954107       3.954107       3.954107    6[6-(6,6),8-(0),8-(25)]
    57       7.514361       7.514361       7.514361    6[6-(1,6),6-(1,6),6-(8,8)]
    58       6.240554       6.240554       6.240554    6[1-(0),6-(1,7),6-(6,6)]
    59       6.850498       6.850498       6.850498    6[1-(0),6-(1,6),7-(1,6)]
    60       9.110621       9.110621       9.110621    6[1-(0),6-(1,6),7-(1,6)]
    61       9.357403       9.357403       9.357403    6[1-(0),6-(1,7),6-(6,6)]
    62       7.790599       7.790599       7.790599    6[6-(6,6),8-(25),8-(25)]
    63       1.257103       1.257103       1.257103    6[6-(1,6),6-(1,6),6-(8,8)]
    64       0.765607       0.765607       0.765607    6[1-(0),6-(1,7),6-(6,6)]
    65       0.578393       0.578393       0.578393    6[1-(0),6-(1,6),7-(1,6)]
    66       2.876353       2.876353       2.876353    6[1-(0),6-(1,6),7-(1,6)]
    67       3.123295       3.123295       3.123295    6[1-(0),6-(1,7),6-(6,6)]
    68       1.532737       1.532737       1.532737    6[6-(6,6),8-(25),8-(25)]
    69        6.45626        6.45626        6.45626    6[6-(1,6),6-(6,6),6-(8,8)]
    70       5.767398       5.767398       5.767398    6[6-(1,6),6-(6,6),6-(8,8)]
    71       4.729477       4.729477       4.729477    6[1-(0),6-(6,6),6-(6,6)]
    72       5.130731       5.130731       5.130731    6[6-(1,6),6-(6,6),6-(8,8)]
    73       5.808907       5.808907       5.808907    6[6-(1,6),6-(6,6),6-(8,8)]
    74       6.877844       6.877844       6.877844    6[1-(0),6-(6,6),6-(6,6)]
    75       6.749575       6.749575       6.749575    6[6-(6,6),8-(25),8-(25)]
    76       5.224131       5.224131       5.224131    6[6-(6,6),8-(25),8-(25)]
    77       4.874403       4.874403       4.874403    6[6-(6,6),8-(25),8-(25)]
    78       6.373126       6.373126       6.373126    6[6-(6,6),8-(25),8-(25)]
    79      -0.947474      -0.947474      -0.947474    6[6-(1,6),6-(6,6),6-(8,8)]
    80       8.572155       8.572155       8.572155    6[6-(1,6),6-(6,6),6-(8,8)]
    81      -0.622696      -0.622696      -0.622696    6[1-(0),6-(6,6),6-(6,6)]
    82      -0.646077      -0.646077      -0.646077    6[6-(6,6),8-(0),8-(25)]
    83       8.170951       8.170951       8.170951    6[6-(6,6),8-(0),8-(25)]
    84       5.027809       5.027809       5.027809    6[6-(1,6),6-(6,6),6-(8,8)]
    85       3.492896       3.492896       3.492896    6[6-(1,6),6-(6,6),6-(8,8)]
    86       4.741967       4.741967       4.741967    6[1-(0),6-(6,6),6-(6,6)]
    87         5.4685         5.4685         5.4685    6[6-(6,6),8-(0),8-(25)]
    88       3.859284       3.859284       3.859284    6[6-(6,6),8-(0),8-(25)]
    89        0.29903        0.29903        0.29903    6[6-(1,6),6-(1,6),6-(8,8)]
    90       1.572837       1.572837       1.572837    6[1-(0),6-(1,7),6-(6,6)]
    91       0.962893       0.962893       0.962893    6[1-(0),6-(1,6),7-(1,6)]
    92       -1.29723       -1.29723       -1.29723    6[1-(0),6-(1,6),7-(1,6)]
    93      -1.544012      -1.544012      -1.544012    6[1-(0),6-(1,7),6-(6,6)]
    94       0.022792       0.022792       0.022792    6[6-(6,6),8-(25),8-(25)]
    95       6.556288       6.556288       6.556288    6[6-(1,6),6-(1,6),6-(8,8)]
    96       7.850606       7.850606       7.850606    6[1-(0),6-(1,7),6-(6,6)]
    97       7.234998       7.234998       7.234998    6[1-(0),6-(1,6),7-(1,6)]
    98       4.937038       4.937038       4.937038    6[1-(0),6-(1,6),7-(1,6)]
    99       4.690096       4.690096       4.690096    6[1-(0),6-(1,7),6-(6,6)]
   100       6.280654       6.280654       6.280654    6[6-(6,6),8-(25),8-(25)]
   101       7.872478       7.872478       7.872478    7[1-(0),6-(1,6),6-(1,6)]
   102       1.623618       1.623618       1.623618    7[1-(0),6-(1,6),6-(1,6)]
   103      -0.059087      -0.059087      -0.059087    7[1-(0),6-(1,6),6-(1,6)]
   104       6.189773       6.189773       6.189773    7[1-(0),6-(1,6),6-(1,6)]
   105       1.330711       1.330711       1.330711    8[6-(6,8),25-(8,8,8)]
   106       0.597166       0.597166       0.597166    8[6-(6,8),25-(8,8,8)]
   107       1.781537       1.781537       1.781537    8[6-(6,8),25-(8,8,8)]
   108       3.828076       3.828076       3.828076    8[6-(6,8),25-(8,8,8)]
   109       2.602198       2.602198       2.602198    8[6-(6,8),25-(8,8,8)]
   110       3.483264       3.483264       3.483264    8[6-(6,8),25-(8,8,8)]
   111       0.204176       0.204176       0.204176    8[6-(6,8),25-(8,8,8)]
   112       2.207187       2.207187       2.207187    8[6-(6,8),25-(8,8,8)]
   113      -0.821591      -0.821591      -0.821591    8[6-(6,8),25-(8,8,8)]
   114       7.504389       7.504389       7.504389    8[6-(6,8)]
   115       0.222489       0.222489       0.222489    8[6-(6,8)]
   116      -0.651687      -0.651687      -0.651687    8[6-(6,8),25-(8,8,8)]
   117       3.185776       3.185776       3.185776    8[6-(6,8),25-(8,8,8)]
   118       1.206966       1.206966       1.206966    8[6-(6,8)]
   119       1.643749       1.643749       1.643749    8[6-(6,8)]
   120        4.62417        4.62417        4.62417    8[6-(6,8),25-(8,8,8)]
   121       6.830421       6.830421       6.830421    8[6-(6,8),25-(8,8,8)]
   122      -1.020451      -1.020451      -1.020451    8[6-(6,8),25-(8,8,8)]
   123       0.569237       0.569237       0.569237    8[6-(6,8),25-(8,8,8)]
   124       2.731263       2.731263       2.731263    8[6-(6,8),25-(8,8,8)]
   125        6.48268        6.48268        6.48268    8[6-(6,8),25-(8,8,8)]
   126       7.216225       7.216225       7.216225    8[6-(6,8),25-(8,8,8)]
   127       6.031854       6.031854       6.031854    8[6-(6,8),25-(8,8,8)]
   128       3.985315       3.985315       3.985315    8[6-(6,8),25-(8,8,8)]
   129       5.211193       5.211193       5.211193    8[6-(6,8),25-(8,8,8)]
   130       4.330127       4.330127       4.330127    8[6-(6,8),25-(8,8,8)]
   131       7.609215       7.609215       7.609215    8[6-(6,8),25-(8,8,8)]
   132       5.606204       5.606204       5.606204    8[6-(6,8),25-(8,8,8)]
   133       8.634982       8.634982       8.634982    8[6-(6,8),25-(8,8,8)]
   134       0.309002       0.309002       0.309002    8[6-(6,8)]
   135       7.590902       7.590902       7.590902    8[6-(6,8)]
   136       8.465078       8.465078       8.465078    8[6-(6,8),25-(8,8,8)]
   137       4.627615       4.627615       4.627615    8[6-(6,8),25-(8,8,8)]
   138       6.606425       6.606425       6.606425    8[6-(6,8)]
   139       6.169642       6.169642       6.169642    8[6-(6,8)]
   140       3.189221       3.189221       3.189221    8[6-(6,8),25-(8,8,8)]
   141        0.98297        0.98297        0.98297    8[6-(6,8),25-(8,8,8)]
   142       8.833842       8.833842       8.833842    8[6-(6,8),25-(8,8,8)]
   143       7.244154       7.244154       7.244154    8[6-(6,8),25-(8,8,8)]
   144       5.082128       5.082128       5.082128    8[6-(6,8),25-(8,8,8)]
