# Supplementary material for: A collection of forcefield precursors for metal–organic frameworks
Source: RSC Adv. 2019 Nov 13;9(63):36492–507. doi: 10.1039/c9ra07327b (PMC9075174; doi:10.1039/c9ra07327b)
Supplement: RA-009-C9RA07327B-s1116 [file RA-009-C9RA07327B-s1116.txt]

IRAGEN_charged

11.942000    0.000000    0.000000
0.000000    21.575800    0.000000
0.000000    0.000000    25.116300

     1       6.526661       6.526661       6.526661    47[7-(6,6),7-(6,6),7-(6,7),7-(6,7)]
     2       6.526661       6.526661       6.526661    47[7-(6,6),7-(6,6),7-(6,7),7-(6,7)]
     3      11.386339      11.386339      11.386339    47[7-(6,6),7-(6,6),7-(6,7),7-(6,7)]
     4      11.386339      11.386339      11.386339    47[7-(6,6),7-(6,6),7-(6,7),7-(6,7)]
     5       5.415339       5.415339       5.415339    47[7-(6,6),7-(6,6),7-(6,7),7-(6,7)]
     6       5.415339       5.415339       5.415339    47[7-(6,6),7-(6,6),7-(6,7),7-(6,7)]
     7       0.555661       0.555661       0.555661    47[7-(6,6),7-(6,6),7-(6,7),7-(6,7)]
     8       0.555661       0.555661       0.555661    47[7-(6,6),7-(6,6),7-(6,7),7-(6,7)]
     9          5.971          5.971          5.971    47[7-(6,6),7-(6,6)]
    10          5.971          5.971          5.971    47[7-(6,6),7-(6,6)]
    11            0.0            0.0            0.0    47[7-(6,6),7-(6,6)]
    12            0.0            0.0            0.0    47[7-(6,6),7-(6,6)]
    13         8.9565         8.9565         8.9565    47[7-(6,6),7-(6,6),7-(6,7),7-(6,7)]
    14         8.9565         8.9565         8.9565    47[7-(6,6),7-(6,6),7-(6,7),7-(6,7)]
    15         2.9855         2.9855         2.9855    47[7-(6,6),7-(6,6),7-(6,7),7-(6,7)]
    16         2.9855         2.9855         2.9855    47[7-(6,6),7-(6,6),7-(6,7),7-(6,7)]
    17       3.093814       3.093814       3.093814    47[7-(6,6),7-(6,6)]
    18       2.877186       2.877186       2.877186    47[7-(6,6),7-(6,6)]
    19       8.848186       8.848186       8.848186    47[7-(6,6),7-(6,6)]
    20       9.064814       9.064814       9.064814    47[7-(6,6),7-(6,6)]
    21         2.9855         2.9855         2.9855    47[8-(7),8-(7)]
    22         2.9855         2.9855         2.9855    47[8-(7),8-(7)]
    23         8.9565         8.9565         8.9565    47[8-(7),8-(7)]
    24         8.9565         8.9565         8.9565    47[8-(7),8-(7)]
    25       5.807395       5.807395       5.807395    1[6-(6,7)]
    26       9.790052       9.790052       9.790052    1[6-(6,7)]
    27        8.91948        8.91948        8.91948    1[6-(6,7)]
    28       4.809043       4.809043       4.809043    1[6-(1,1,6)]
    29       5.297471       5.297471       5.297471    1[6-(1,1,6)]
    30       4.429288       4.429288       4.429288    1[6-(1,1,6)]
    31        5.67245        5.67245        5.67245    1[6-(1,1,6)]
    32       5.680809       5.680809       5.680809    1[6-(1,1,6)]
    33        4.32181        4.32181        4.32181    1[6-(1,1,6)]
    34       4.217914       4.217914       4.217914    1[6-(6,7)]
    35       3.992211       3.992211       3.992211    1[6-(6,7)]
    36       5.090875       5.090875       5.090875    1[6-(6,7)]
    37       7.930682       7.930682       7.930682    1[6-(6,7)]
    38       4.885472       4.885472       4.885472    1[6-(6,7)]
    39        4.81382        4.81382        4.81382    1[6-(6,7)]
    40      10.304752      10.304752      10.304752    1[6-(1,1,6)]
    41       9.982318       9.982318       9.982318    1[6-(1,1,6)]
    42       9.264604       9.264604       9.264604    1[6-(1,1,6)]
    43       5.807395       5.807395       5.807395    1[6-(6,7)]
    44       9.790052       9.790052       9.790052    1[6-(6,7)]
    45        8.91948        8.91948        8.91948    1[6-(6,7)]
    46       4.809043       4.809043       4.809043    1[6-(1,1,6)]
    47       5.297471       5.297471       5.297471    1[6-(1,1,6)]
    48       4.429288       4.429288       4.429288    1[6-(1,1,6)]
    49        5.67245        5.67245        5.67245    1[6-(1,1,6)]
    50       5.680809       5.680809       5.680809    1[6-(1,1,6)]
    51        4.32181        4.32181        4.32181    1[6-(1,1,6)]
    52       4.217914       4.217914       4.217914    1[6-(6,7)]
    53       3.992211       3.992211       3.992211    1[6-(6,7)]
    54       5.090875       5.090875       5.090875    1[6-(6,7)]
    55       7.930682       7.930682       7.930682    1[6-(6,7)]
    56       4.885472       4.885472       4.885472    1[6-(6,7)]
    57        4.81382        4.81382        4.81382    1[6-(6,7)]
    58      10.304752      10.304752      10.304752    1[6-(1,1,6)]
    59       9.982318       9.982318       9.982318    1[6-(1,1,6)]
    60       9.264604       9.264604       9.264604    1[6-(1,1,6)]
    61       0.163605       0.163605       0.163605    1[6-(6,7)]
    62       8.122948       8.122948       8.122948    1[6-(6,7)]
    63        8.99352        8.99352        8.99352    1[6-(6,7)]
    64       1.161957       1.161957       1.161957    1[6-(1,1,6)]
    65       0.673529       0.673529       0.673529    1[6-(1,1,6)]
    66       1.541712       1.541712       1.541712    1[6-(1,1,6)]
    67        0.29855        0.29855        0.29855    1[6-(1,1,6)]
    68       0.290191       0.290191       0.290191    1[6-(1,1,6)]
    69        1.64919        1.64919        1.64919    1[6-(1,1,6)]
    70       1.753086       1.753086       1.753086    1[6-(6,7)]
    71       1.978789       1.978789       1.978789    1[6-(6,7)]
    72       0.880125       0.880125       0.880125    1[6-(6,7)]
    73       9.982318       9.982318       9.982318    1[6-(6,7)]
    74       1.085528       1.085528       1.085528    1[6-(6,7)]
    75        1.15718        1.15718        1.15718    1[6-(6,7)]
    76       7.608248       7.608248       7.608248    1[6-(1,1,6)]
    77       7.930682       7.930682       7.930682    1[6-(1,1,6)]
    78       8.648396       8.648396       8.648396    1[6-(1,1,6)]
    79       0.163605       0.163605       0.163605    1[6-(6,7)]
    80       8.122948       8.122948       8.122948    1[6-(6,7)]
    81        8.99352        8.99352        8.99352    1[6-(6,7)]
    82       1.161957       1.161957       1.161957    1[6-(1,1,6)]
    83       0.673529       0.673529       0.673529    1[6-(1,1,6)]
    84       1.541712       1.541712       1.541712    1[6-(1,1,6)]
    85        0.29855        0.29855        0.29855    1[6-(1,1,6)]
    86       0.290191       0.290191       0.290191    1[6-(1,1,6)]
    87        1.64919        1.64919        1.64919    1[6-(1,1,6)]
    88       1.753086       1.753086       1.753086    1[6-(6,7)]
    89       1.978789       1.978789       1.978789    1[6-(6,7)]
    90       0.880125       0.880125       0.880125    1[6-(6,7)]
    91       9.982318       9.982318       9.982318    1[6-(6,7)]
    92       1.085528       1.085528       1.085528    1[6-(6,7)]
    93        1.15718        1.15718        1.15718    1[6-(6,7)]
    94       7.608248       7.608248       7.608248    1[6-(1,1,6)]
    95       7.930682       7.930682       7.930682    1[6-(1,1,6)]
    96       8.648396       8.648396       8.648396    1[6-(1,1,6)]
    97       6.134605       6.134605       6.134605    1[6-(6,7)]
    98       2.151948       2.151948       2.151948    1[6-(6,7)]
    99        3.02252        3.02252        3.02252    1[6-(6,7)]
   100       7.132957       7.132957       7.132957    1[6-(1,1,6)]
   101       6.644529       6.644529       6.644529    1[6-(1,1,6)]
   102       7.512712       7.512712       7.512712    1[6-(1,1,6)]
   103        6.26955        6.26955        6.26955    1[6-(1,1,6)]
   104       6.261191       6.261191       6.261191    1[6-(1,1,6)]
   105        7.62019        7.62019        7.62019    1[6-(1,1,6)]
   106       7.724086       7.724086       7.724086    1[6-(6,7)]
   107       7.949789       7.949789       7.949789    1[6-(6,7)]
   108       6.851125       6.851125       6.851125    1[6-(6,7)]
   109       4.011318       4.011318       4.011318    1[6-(6,7)]
   110       7.056528       7.056528       7.056528    1[6-(6,7)]
   111        7.12818        7.12818        7.12818    1[6-(6,7)]
   112       1.637248       1.637248       1.637248    1[6-(1,1,6)]
   113       1.959682       1.959682       1.959682    1[6-(1,1,6)]
   114       2.677396       2.677396       2.677396    1[6-(1,1,6)]
   115       6.134605       6.134605       6.134605    1[6-(6,7)]
   116       2.151948       2.151948       2.151948    1[6-(6,7)]
   117        3.02252        3.02252        3.02252    1[6-(6,7)]
   118       7.132957       7.132957       7.132957    1[6-(1,1,6)]
   119       6.644529       6.644529       6.644529    1[6-(1,1,6)]
   120       7.512712       7.512712       7.512712    1[6-(1,1,6)]
   121        6.26955        6.26955        6.26955    1[6-(1,1,6)]
   122       6.261191       6.261191       6.261191    1[6-(1,1,6)]
   123        7.62019        7.62019        7.62019    1[6-(1,1,6)]
   124       7.724086       7.724086       7.724086    1[6-(6,7)]
   125       7.949789       7.949789       7.949789    1[6-(6,7)]
   126       6.851125       6.851125       6.851125    1[6-(6,7)]
   127       4.011318       4.011318       4.011318    1[6-(6,7)]
   128       7.056528       7.056528       7.056528    1[6-(6,7)]
   129        7.12818        7.12818        7.12818    1[6-(6,7)]
   130       1.637248       1.637248       1.637248    1[6-(1,1,6)]
   131       1.959682       1.959682       1.959682    1[6-(1,1,6)]
   132       2.677396       2.677396       2.677396    1[6-(1,1,6)]
   133      11.778395      11.778395      11.778395    1[6-(6,7)]
   134       3.819052       3.819052       3.819052    1[6-(6,7)]
   135        2.94848        2.94848        2.94848    1[6-(6,7)]
   136      10.780043      10.780043      10.780043    1[6-(1,1,6)]
   137      11.268471      11.268471      11.268471    1[6-(1,1,6)]
   138      10.400288      10.400288      10.400288    1[6-(1,1,6)]
   139       11.64345       11.64345       11.64345    1[6-(1,1,6)]
   140      11.651809      11.651809      11.651809    1[6-(1,1,6)]
   141       10.29281       10.29281       10.29281    1[6-(1,1,6)]
   142      10.188914      10.188914      10.188914    1[6-(6,7)]
   143       9.963211       9.963211       9.963211    1[6-(6,7)]
   144      11.061875      11.061875      11.061875    1[6-(6,7)]
   145       1.959682       1.959682       1.959682    1[6-(6,7)]
   146      10.856472      10.856472      10.856472    1[6-(6,7)]
   147       10.78482       10.78482       10.78482    1[6-(6,7)]
   148       4.333752       4.333752       4.333752    1[6-(1,1,6)]
   149       4.011318       4.011318       4.011318    1[6-(1,1,6)]
   150       3.293604       3.293604       3.293604    1[6-(1,1,6)]
   151      11.778395      11.778395      11.778395    1[6-(6,7)]
   152       3.819052       3.819052       3.819052    1[6-(6,7)]
   153        2.94848        2.94848        2.94848    1[6-(6,7)]
   154      10.780043      10.780043      10.780043    1[6-(1,1,6)]
   155      11.268471      11.268471      11.268471    1[6-(1,1,6)]
   156      10.400288      10.400288      10.400288    1[6-(1,1,6)]
   157       11.64345       11.64345       11.64345    1[6-(1,1,6)]
   158      11.651809      11.651809      11.651809    1[6-(1,1,6)]
   159       10.29281       10.29281       10.29281    1[6-(1,1,6)]
   160      10.188914      10.188914      10.188914    1[6-(6,7)]
   161       9.963211       9.963211       9.963211    1[6-(6,7)]
   162      11.061875      11.061875      11.061875    1[6-(6,7)]
   163       1.959682       1.959682       1.959682    1[6-(6,7)]
   164      10.856472      10.856472      10.856472    1[6-(6,7)]
   165       10.78482       10.78482       10.78482    1[6-(6,7)]
   166       4.333752       4.333752       4.333752    1[6-(1,1,6)]
   167       4.011318       4.011318       4.011318    1[6-(1,1,6)]
   168       3.293604       3.293604       3.293604    1[6-(1,1,6)]
   169       6.634975       6.634975       6.634975    6[1-(0),6-(6,7),7-(6)]
   170        7.12818        7.12818        7.12818    6[6-(1,7),6-(6,7),7-(6,47)]
   171       8.950529       8.950529       8.950529    6[1-(0),6-(1,7),7-(6,47)]
   172       8.435829       8.435829       8.435829    6[1-(0),6-(1,7),7-(6)]
   173       6.368669       6.368669       6.368669    6[6-(1,1,1),6-(6,7),7-(7,47)]
   174       5.119535       5.119535       5.119535    6[1-(0),1-(0),1-(0),6-(6,7)]
   175       5.293889       5.293889       5.293889    6[1-(0),1-(0),1-(0),6-(6,7)]
   176       5.611546       5.611546       5.611546    6[6-(1,1,1),6-(6,7),7-(7,47)]
   177        5.12073        5.12073        5.12073    6[6-(1,7),6-(6,7),7-(6,47)]
   178       4.414957       4.414957       4.414957    6[1-(0),6-(6,7),7-(6,47)]
   179       4.270459       4.270459       4.270459    6[1-(0),6-(1,7),7-(6,47)]
   180       4.939211       4.939211       4.939211    6[1-(0),6-(1,7),7-(6,47)]
   181       7.296562       7.296562       7.296562    6[1-(0),6-(6,7),7-(6,47)]
   182       7.387321       7.387321       7.387321    6[6-(1,7),6-(6,7),7-(6,47)]
   183       5.537505       5.537505       5.537505    6[1-(0),6-(1,7),7-(6,47)]
   184       5.484961       5.484961       5.484961    6[1-(0),6-(1,7),7-(6,47)]
   185        8.49315        8.49315        8.49315    6[6-(1,1,1),6-(6,7),7-(7,47)]
   186       9.606145       9.606145       9.606145    6[1-(0),1-(0),1-(0),6-(6,7)]
   187       6.634975       6.634975       6.634975    6[1-(0),6-(6,7),7-(6)]
   188        7.12818        7.12818        7.12818    6[6-(1,7),6-(6,7),7-(6,47)]
   189       8.950529       8.950529       8.950529    6[1-(0),6-(1,7),7-(6,47)]
   190       8.435829       8.435829       8.435829    6[1-(0),6-(1,7),7-(6)]
   191       6.368669       6.368669       6.368669    6[6-(1,1,1),6-(6,7),7-(7,47)]
   192       5.119535       5.119535       5.119535    6[1-(0),1-(0),1-(0),6-(6,7)]
   193       5.293889       5.293889       5.293889    6[1-(0),1-(0),1-(0),6-(6,7)]
   194       5.611546       5.611546       5.611546    6[6-(1,1,1),6-(6,7),7-(7,47)]
   195        5.12073        5.12073        5.12073    6[6-(1,7),6-(6,7),7-(6,47)]
   196       4.414957       4.414957       4.414957    6[1-(0),6-(6,7),7-(6,47)]
   197       4.270459       4.270459       4.270459    6[1-(0),6-(1,7),7-(6,47)]
   198       4.939211       4.939211       4.939211    6[1-(0),6-(1,7),7-(6,47)]
   199       7.296562       7.296562       7.296562    6[1-(0),6-(6,7),7-(6,47)]
   200       7.387321       7.387321       7.387321    6[6-(1,7),6-(6,7),7-(6,47)]
   201       5.537505       5.537505       5.537505    6[1-(0),6-(1,7),7-(6,47)]
   202       5.484961       5.484961       5.484961    6[1-(0),6-(1,7),7-(6,47)]
   203        8.49315        8.49315        8.49315    6[6-(1,1,1),6-(6,7),7-(7,47)]
   204       9.606145       9.606145       9.606145    6[1-(0),1-(0),1-(0),6-(6,7)]
   205      11.278025      11.278025      11.278025    6[1-(0),6-(6,7),7-(6)]
   206       10.78482       10.78482       10.78482    6[6-(1,7),6-(6,7),7-(6,47)]
   207       8.962471       8.962471       8.962471    6[1-(0),6-(1,7),7-(6,47)]
   208       9.477171       9.477171       9.477171    6[1-(0),6-(1,7),7-(6)]
   209      11.544331      11.544331      11.544331    6[6-(1,1,1),6-(6,7),7-(7,47)]
   210       0.851465       0.851465       0.851465    6[1-(0),1-(0),1-(0),6-(6,7)]
   211       0.677111       0.677111       0.677111    6[1-(0),1-(0),1-(0),6-(6,7)]
   212       0.359454       0.359454       0.359454    6[6-(1,1,1),6-(6,7),7-(7,47)]
   213        0.85027        0.85027        0.85027    6[6-(1,7),6-(6,7),7-(6,47)]
   214       1.556043       1.556043       1.556043    6[1-(0),6-(6,7),7-(6,47)]
   215       1.700541       1.700541       1.700541    6[1-(0),6-(1,7),7-(6,47)]
   216       1.031789       1.031789       1.031789    6[1-(0),6-(1,7),7-(6,47)]
   217      10.616438      10.616438      10.616438    6[1-(0),6-(6,7),7-(6,47)]
   218      10.525679      10.525679      10.525679    6[6-(1,7),6-(6,7),7-(6,47)]
   219       0.433495       0.433495       0.433495    6[1-(0),6-(1,7),7-(6,47)]
   220       0.486039       0.486039       0.486039    6[1-(0),6-(1,7),7-(6,47)]
   221        9.41985        9.41985        9.41985    6[6-(1,1,1),6-(6,7),7-(7,47)]
   222       8.306855       8.306855       8.306855    6[1-(0),1-(0),1-(0),6-(6,7)]
   223      11.278025      11.278025      11.278025    6[1-(0),6-(6,7),7-(6)]
   224       10.78482       10.78482       10.78482    6[6-(1,7),6-(6,7),7-(6,47)]
   225       8.962471       8.962471       8.962471    6[1-(0),6-(1,7),7-(6,47)]
   226       9.477171       9.477171       9.477171    6[1-(0),6-(1,7),7-(6)]
   227      11.544331      11.544331      11.544331    6[6-(1,1,1),6-(6,7),7-(7,47)]
   228       0.851465       0.851465       0.851465    6[1-(0),1-(0),1-(0),6-(6,7)]
   229       0.677111       0.677111       0.677111    6[1-(0),1-(0),1-(0),6-(6,7)]
   230       0.359454       0.359454       0.359454    6[6-(1,1,1),6-(6,7),7-(7,47)]
   231        0.85027        0.85027        0.85027    6[6-(1,7),6-(6,7),7-(6,47)]
   232       1.556043       1.556043       1.556043    6[1-(0),6-(6,7),7-(6,47)]
   233       1.700541       1.700541       1.700541    6[1-(0),6-(1,7),7-(6,47)]
   234       1.031789       1.031789       1.031789    6[1-(0),6-(1,7),7-(6,47)]
   235      10.616438      10.616438      10.616438    6[1-(0),6-(6,7),7-(6,47)]
   236      10.525679      10.525679      10.525679    6[6-(1,7),6-(6,7),7-(6,47)]
   237       0.433495       0.433495       0.433495    6[1-(0),6-(1,7),7-(6,47)]
   238       0.486039       0.486039       0.486039    6[1-(0),6-(1,7),7-(6,47)]
   239        9.41985        9.41985        9.41985    6[6-(1,1,1),6-(6,7),7-(7,47)]
   240       8.306855       8.306855       8.306855    6[1-(0),1-(0),1-(0),6-(6,7)]
   241       5.307025       5.307025       5.307025    6[1-(0),6-(6,7),7-(6)]
   242        4.81382        4.81382        4.81382    6[6-(1,7),6-(6,7),7-(6,47)]
   243       2.991471       2.991471       2.991471    6[1-(0),6-(1,7),7-(6,47)]
   244       3.506171       3.506171       3.506171    6[1-(0),6-(1,7),7-(6)]
   245       5.573331       5.573331       5.573331    6[6-(1,1,1),6-(6,7),7-(7,47)]
   246       6.822465       6.822465       6.822465    6[1-(0),1-(0),1-(0),6-(6,7)]
   247       6.648111       6.648111       6.648111    6[1-(0),1-(0),1-(0),6-(6,7)]
   248       6.330454       6.330454       6.330454    6[6-(1,1,1),6-(6,7),7-(7,47)]
   249        6.82127        6.82127        6.82127    6[6-(1,7),6-(6,7),7-(6,47)]
   250       7.527043       7.527043       7.527043    6[1-(0),6-(6,7),7-(6,47)]
   251       7.671541       7.671541       7.671541    6[1-(0),6-(1,7),7-(6,47)]
   252       7.002789       7.002789       7.002789    6[1-(0),6-(1,7),7-(6,47)]
   253       4.645438       4.645438       4.645438    6[1-(0),6-(6,7),7-(6,47)]
   254       4.554679       4.554679       4.554679    6[6-(1,7),6-(6,7),7-(6,47)]
   255       6.404495       6.404495       6.404495    6[1-(0),6-(1,7),7-(6,47)]
   256       6.457039       6.457039       6.457039    6[1-(0),6-(1,7),7-(6,47)]
   257        3.44885        3.44885        3.44885    6[6-(1,1,1),6-(6,7),7-(7,47)]
   258       2.335855       2.335855       2.335855    6[1-(0),1-(0),1-(0),6-(6,7)]
   259       5.307025       5.307025       5.307025    6[1-(0),6-(6,7),7-(6)]
   260        4.81382        4.81382        4.81382    6[6-(1,7),6-(6,7),7-(6,47)]
   261       2.991471       2.991471       2.991471    6[1-(0),6-(1,7),7-(6,47)]
   262       3.506171       3.506171       3.506171    6[1-(0),6-(1,7),7-(6)]
   263       5.573331       5.573331       5.573331    6[6-(1,1,1),6-(6,7),7-(7,47)]
   264       6.822465       6.822465       6.822465    6[1-(0),1-(0),1-(0),6-(6,7)]
   265       6.648111       6.648111       6.648111    6[1-(0),1-(0),1-(0),6-(6,7)]
   266       6.330454       6.330454       6.330454    6[6-(1,1,1),6-(6,7),7-(7,47)]
   267        6.82127        6.82127        6.82127    6[6-(1,7),6-(6,7),7-(6,47)]
   268       7.527043       7.527043       7.527043    6[1-(0),6-(6,7),7-(6,47)]
   269       7.671541       7.671541       7.671541    6[1-(0),6-(1,7),7-(6,47)]
   270       7.002789       7.002789       7.002789    6[1-(0),6-(1,7),7-(6,47)]
   271       4.645438       4.645438       4.645438    6[1-(0),6-(6,7),7-(6,47)]
   272       4.554679       4.554679       4.554679    6[6-(1,7),6-(6,7),7-(6,47)]
   273       6.404495       6.404495       6.404495    6[1-(0),6-(1,7),7-(6,47)]
   274       6.457039       6.457039       6.457039    6[1-(0),6-(1,7),7-(6,47)]
   275        3.44885        3.44885        3.44885    6[6-(1,1,1),6-(6,7),7-(7,47)]
   276       2.335855       2.335855       2.335855    6[1-(0),1-(0),1-(0),6-(6,7)]
   277       0.663975       0.663975       0.663975    6[1-(0),6-(6,7),7-(6)]
   278        1.15718        1.15718        1.15718    6[6-(1,7),6-(6,7),7-(6,47)]
   279       2.979529       2.979529       2.979529    6[1-(0),6-(1,7),7-(6,47)]
   280       2.464829       2.464829       2.464829    6[1-(0),6-(1,7),7-(6)]
   281       0.397669       0.397669       0.397669    6[6-(1,1,1),6-(6,7),7-(7,47)]
   282      11.090535      11.090535      11.090535    6[1-(0),1-(0),1-(0),6-(6,7)]
   283      11.264889      11.264889      11.264889    6[1-(0),1-(0),1-(0),6-(6,7)]
   284      11.582546      11.582546      11.582546    6[6-(1,1,1),6-(6,7),7-(7,47)]
   285       11.09173       11.09173       11.09173    6[6-(1,7),6-(6,7),7-(6,47)]
   286      10.385957      10.385957      10.385957    6[1-(0),6-(6,7),7-(6,47)]
   287      10.241459      10.241459      10.241459    6[1-(0),6-(1,7),7-(6,47)]
   288      10.910211      10.910211      10.910211    6[1-(0),6-(1,7),7-(6,47)]
   289       1.325562       1.325562       1.325562    6[1-(0),6-(6,7),7-(6,47)]
   290       1.416321       1.416321       1.416321    6[6-(1,7),6-(6,7),7-(6,47)]
   291      11.508505      11.508505      11.508505    6[1-(0),6-(1,7),7-(6,47)]
   292      11.455961      11.455961      11.455961    6[1-(0),6-(1,7),7-(6,47)]
   293        2.52215        2.52215        2.52215    6[6-(1,1,1),6-(6,7),7-(7,47)]
   294       3.635145       3.635145       3.635145    6[1-(0),1-(0),1-(0),6-(6,7)]
   295       0.663975       0.663975       0.663975    6[1-(0),6-(6,7),7-(6)]
   296        1.15718        1.15718        1.15718    6[6-(1,7),6-(6,7),7-(6,47)]
   297       2.979529       2.979529       2.979529    6[1-(0),6-(1,7),7-(6,47)]
   298       2.464829       2.464829       2.464829    6[1-(0),6-(1,7),7-(6)]
   299       0.397669       0.397669       0.397669    6[6-(1,1,1),6-(6,7),7-(7,47)]
   300      11.090535      11.090535      11.090535    6[1-(0),1-(0),1-(0),6-(6,7)]
   301      11.264889      11.264889      11.264889    6[1-(0),1-(0),1-(0),6-(6,7)]
   302      11.582546      11.582546      11.582546    6[6-(1,1,1),6-(6,7),7-(7,47)]
   303       11.09173       11.09173       11.09173    6[6-(1,7),6-(6,7),7-(6,47)]
   304      10.385957      10.385957      10.385957    6[1-(0),6-(6,7),7-(6,47)]
   305      10.241459      10.241459      10.241459    6[1-(0),6-(1,7),7-(6,47)]
   306      10.910211      10.910211      10.910211    6[1-(0),6-(1,7),7-(6,47)]
   307       1.325562       1.325562       1.325562    6[1-(0),6-(6,7),7-(6,47)]
   308       1.416321       1.416321       1.416321    6[6-(1,7),6-(6,7),7-(6,47)]
   309      11.508505      11.508505      11.508505    6[1-(0),6-(1,7),7-(6,47)]
   310      11.455961      11.455961      11.455961    6[1-(0),6-(1,7),7-(6,47)]
   311        2.52215        2.52215        2.52215    6[6-(1,1,1),6-(6,7),7-(7,47)]
   312       3.635145       3.635145       3.635145    6[1-(0),1-(0),1-(0),6-(6,7)]
   313        7.28462        7.28462        7.28462    7[6-(1,6),6-(1,6)]
   314        8.29969        8.29969        8.29969    7[6-(1,6),6-(6,6),47-(7,7,7)]
   315       6.869038       6.869038       6.869038    7[6-(6,6),7-(6,47),47-(7,7,7)]
   316        6.28388        6.28388        6.28388    7[6-(6,6),7-(6,47),47-(7,7,7)]
   317         5.3739         5.3739         5.3739    7[6-(1,6),6-(6,6),47-(7,7,7)]
   318       4.007735       4.007735       4.007735    7[6-(1,6),6-(1,6),47-(7)]
   319        6.35195        6.35195        6.35195    7[6-(1,6),6-(1,6),47-(7)]
   320       6.480923       6.480923       6.480923    7[6-(1,6),6-(6,6),47-(7,7,7)]
   321       8.411945       8.411945       8.411945    7[6-(6,6),7-(6,47),47-(7,7,7)]
   322       8.914703       8.914703       8.914703    7[8-(0),8-(0),8-(0)]
   323        7.28462        7.28462        7.28462    7[6-(1,6),6-(1,6)]
   324        8.29969        8.29969        8.29969    7[6-(1,6),6-(6,6),47-(7,7,7)]
   325       6.869038       6.869038       6.869038    7[6-(6,6),7-(6,47),47-(7,7,7)]
   326        6.28388        6.28388        6.28388    7[6-(6,6),7-(6,47),47-(7,7,7)]
   327         5.3739         5.3739         5.3739    7[6-(1,6),6-(6,6),47-(7,7,7)]
   328       4.007735       4.007735       4.007735    7[6-(1,6),6-(1,6),47-(7)]
   329        6.35195        6.35195        6.35195    7[6-(1,6),6-(1,6),47-(7)]
   330       6.480923       6.480923       6.480923    7[6-(1,6),6-(6,6),47-(7,7,7)]
   331       8.411945       8.411945       8.411945    7[6-(6,6),7-(6,47),47-(7,7,7)]
   332       8.914703       8.914703       8.914703    7[8-(0),8-(0),8-(0)]
   333       10.62838       10.62838       10.62838    7[6-(1,6),6-(1,6)]
   334        9.61331        9.61331        9.61331    7[6-(1,6),6-(6,6),47-(7,7,7)]
   335      11.043962      11.043962      11.043962    7[6-(6,6),7-(6,47),47-(7,7,7)]
   336       11.62912       11.62912       11.62912    7[6-(6,6),7-(6,47),47-(7,7,7)]
   337         0.5971         0.5971         0.5971    7[6-(1,6),6-(6,6),47-(7,7,7)]
   338       1.963265       1.963265       1.963265    7[6-(1,6),6-(1,6),47-(7)]
   339       11.56105       11.56105       11.56105    7[6-(1,6),6-(1,6),47-(7)]
   340      11.432077      11.432077      11.432077    7[6-(1,6),6-(6,6),47-(7,7,7)]
   341       9.501055       9.501055       9.501055    7[6-(6,6),7-(6,47),47-(7,7,7)]
   342       8.998297       8.998297       8.998297    7[8-(0),8-(0),8-(0)]
   343       10.62838       10.62838       10.62838    7[6-(1,6),6-(1,6)]
   344        9.61331        9.61331        9.61331    7[6-(1,6),6-(6,6),47-(7,7,7)]
   345      11.043962      11.043962      11.043962    7[6-(6,6),7-(6,47),47-(7,7,7)]
   346       11.62912       11.62912       11.62912    7[6-(6,6),7-(6,47),47-(7,7,7)]
   347         0.5971         0.5971         0.5971    7[6-(1,6),6-(6,6),47-(7,7,7)]
   348       1.963265       1.963265       1.963265    7[6-(1,6),6-(1,6),47-(7)]
   349       11.56105       11.56105       11.56105    7[6-(1,6),6-(1,6),47-(7)]
   350      11.432077      11.432077      11.432077    7[6-(1,6),6-(6,6),47-(7,7,7)]
   351       9.501055       9.501055       9.501055    7[6-(6,6),7-(6,47),47-(7,7,7)]
   352       8.998297       8.998297       8.998297    7[8-(0),8-(0),8-(0)]
   353        4.65738        4.65738        4.65738    7[6-(1,6),6-(1,6)]
   354        3.64231        3.64231        3.64231    7[6-(1,6),6-(6,6),47-(7,7,7)]
   355       5.072962       5.072962       5.072962    7[6-(6,6),7-(6,47),47-(7,7,7)]
   356        5.65812        5.65812        5.65812    7[6-(6,6),7-(6,47),47-(7,7,7)]
   357         6.5681         6.5681         6.5681    7[6-(1,6),6-(6,6),47-(7,7,7)]
   358       7.934265       7.934265       7.934265    7[6-(1,6),6-(1,6),47-(7)]
   359        5.59005        5.59005        5.59005    7[6-(1,6),6-(1,6),47-(7)]
   360       5.461077       5.461077       5.461077    7[6-(1,6),6-(6,6),47-(7,7,7)]
   361       3.530055       3.530055       3.530055    7[6-(6,6),7-(6,47),47-(7,7,7)]
   362       3.027297       3.027297       3.027297    7[8-(0),8-(0),8-(0)]
   363        4.65738        4.65738        4.65738    7[6-(1,6),6-(1,6)]
   364        3.64231        3.64231        3.64231    7[6-(1,6),6-(6,6),47-(7,7,7)]
   365       5.072962       5.072962       5.072962    7[6-(6,6),7-(6,47),47-(7,7,7)]
   366        5.65812        5.65812        5.65812    7[6-(6,6),7-(6,47),47-(7,7,7)]
   367         6.5681         6.5681         6.5681    7[6-(1,6),6-(6,6),47-(7,7,7)]
   368       7.934265       7.934265       7.934265    7[6-(1,6),6-(1,6),47-(7)]
   369        5.59005        5.59005        5.59005    7[6-(1,6),6-(1,6),47-(7)]
   370       5.461077       5.461077       5.461077    7[6-(1,6),6-(6,6),47-(7,7,7)]
   371       3.530055       3.530055       3.530055    7[6-(6,6),7-(6,47),47-(7,7,7)]
   372       3.027297       3.027297       3.027297    7[8-(0),8-(0),8-(0)]
   373        1.31362        1.31362        1.31362    7[6-(1,6),6-(1,6)]
   374        2.32869        2.32869        2.32869    7[6-(1,6),6-(6,6),47-(7,7,7)]
   375       0.898038       0.898038       0.898038    7[6-(6,6),7-(6,47),47-(7,7,7)]
   376        0.31288        0.31288        0.31288    7[6-(6,6),7-(6,47),47-(7,7,7)]
   377        11.3449        11.3449        11.3449    7[6-(1,6),6-(6,6),47-(7,7,7)]
   378       9.978735       9.978735       9.978735    7[6-(1,6),6-(1,6),47-(7)]
   379        0.38095        0.38095        0.38095    7[6-(1,6),6-(1,6),47-(7)]
   380       0.509923       0.509923       0.509923    7[6-(1,6),6-(6,6),47-(7,7,7)]
   381       2.440945       2.440945       2.440945    7[6-(6,6),7-(6,47),47-(7,7,7)]
   382       2.943703       2.943703       2.943703    7[8-(0),8-(0),8-(0)]
   383        1.31362        1.31362        1.31362    7[6-(1,6),6-(1,6)]
   384        2.32869        2.32869        2.32869    7[6-(1,6),6-(6,6),47-(7,7,7)]
   385       0.898038       0.898038       0.898038    7[6-(6,6),7-(6,47),47-(7,7,7)]
   386        0.31288        0.31288        0.31288    7[6-(6,6),7-(6,47),47-(7,7,7)]
   387        11.3449        11.3449        11.3449    7[6-(1,6),6-(6,6),47-(7,7,7)]
   388       9.978735       9.978735       9.978735    7[6-(1,6),6-(1,6),47-(7)]
   389        0.38095        0.38095        0.38095    7[6-(1,6),6-(1,6),47-(7)]
   390       0.509923       0.509923       0.509923    7[6-(1,6),6-(6,6),47-(7,7,7)]
   391       2.440945       2.440945       2.440945    7[6-(6,6),7-(6,47),47-(7,7,7)]
   392       2.943703       2.943703       2.943703    7[8-(0),8-(0),8-(0)]
   393       0.099119       0.099119       0.099119    7[8-(0),8-(0),8-(0)]
   394       5.871881       5.871881       5.871881    7[8-(0),8-(0),8-(0)]
   395      11.842881      11.842881      11.842881    7[8-(0),8-(0),8-(0)]
   396       6.070119       6.070119       6.070119    7[8-(0),8-(0),8-(0)]
   397       5.451523       5.451523       5.451523    7[8-(0),8-(0),8-(47)]
   398       0.519477       0.519477       0.519477    7[8-(0),8-(0),8-(47)]
   399         2.9855         2.9855         2.9855    7[8-(0),8-(0),8-(0)]
   400       5.451523       5.451523       5.451523    7[8-(0),8-(0),8-(47)]
   401       0.519477       0.519477       0.519477    7[8-(0),8-(0),8-(47)]
   402         2.9855         2.9855         2.9855    7[8-(0),8-(0),8-(0)]
   403       6.490477       6.490477       6.490477    7[8-(0),8-(0),8-(47)]
   404      11.422523      11.422523      11.422523    7[8-(0),8-(0),8-(47)]
   405         8.9565         8.9565         8.9565    7[8-(0),8-(0),8-(0)]
   406       6.490477       6.490477       6.490477    7[8-(0),8-(0),8-(47)]
   407      11.422523      11.422523      11.422523    7[8-(0),8-(0),8-(47)]
   408         8.9565         8.9565         8.9565    7[8-(0),8-(0),8-(0)]
   409       8.388061       8.388061       8.388061    8[7-(8,8)]
   410       8.796477       8.796477       8.796477    8[7-(8,8)]
   411       9.647942       9.647942       9.647942    8[7-(8,8)]
   412       0.747569       0.747569       0.747569    8[7-(8,8)]
   413       8.388061       8.388061       8.388061    8[7-(8,8)]
   414       8.796477       8.796477       8.796477    8[7-(8,8)]
   415       9.647942       9.647942       9.647942    8[7-(8,8)]
   416       0.747569       0.747569       0.747569    8[7-(8,8)]
   417       9.524939       9.524939       9.524939    8[7-(8,8)]
   418       9.116523       9.116523       9.116523    8[7-(8,8)]
   419       8.265058       8.265058       8.265058    8[7-(8,8)]
   420       5.223431       5.223431       5.223431    8[7-(8,8)]
   421       9.524939       9.524939       9.524939    8[7-(8,8)]
   422       9.116523       9.116523       9.116523    8[7-(8,8)]
   423       8.265058       8.265058       8.265058    8[7-(8,8)]
   424       5.223431       5.223431       5.223431    8[7-(8,8)]
   425       3.553939       3.553939       3.553939    8[7-(8,8)]
   426       3.145523       3.145523       3.145523    8[7-(8,8)]
   427       2.294058       2.294058       2.294058    8[7-(8,8)]
   428      11.194431      11.194431      11.194431    8[7-(8,8)]
   429       3.553939       3.553939       3.553939    8[7-(8,8)]
   430       3.145523       3.145523       3.145523    8[7-(8,8)]
   431       2.294058       2.294058       2.294058    8[7-(8,8)]
   432      11.194431      11.194431      11.194431    8[7-(8,8)]
   433       2.417061       2.417061       2.417061    8[7-(8,8)]
   434       2.825477       2.825477       2.825477    8[7-(8,8)]
   435       3.676942       3.676942       3.676942    8[7-(8,8)]
   436       6.718569       6.718569       6.718569    8[7-(8,8)]
   437       2.417061       2.417061       2.417061    8[7-(8,8)]
   438       2.825477       2.825477       2.825477    8[7-(8,8)]
   439       3.676942       3.676942       3.676942    8[7-(8,8)]
   440       6.718569       6.718569       6.718569    8[7-(8,8)]
   441      10.833782      10.833782      10.833782    8[7-(8,8)]
   442       7.079218       7.079218       7.079218    8[7-(8,8)]
   443       1.108218       1.108218       1.108218    8[7-(8,8)]
   444       4.862782       4.862782       4.862782    8[7-(8,8)]
   445       3.618426       3.618426       3.618426    8[7-(8,8)]
   446       5.074156       5.074156       5.074156    8[7-(8,8)]
   447       4.761275       4.761275       4.761275    8[7-(8,8),47-(8)]
   448       6.483312       6.483312       6.483312    8[7-(8,8)]
   449       2.352574       2.352574       2.352574    8[7-(8,8)]
   450       0.896844       0.896844       0.896844    8[7-(8,8)]
   451       1.209725       1.209725       1.209725    8[7-(8,8),47-(8)]
   452      11.429688      11.429688      11.429688    8[7-(8,8)]
   453         2.9855         2.9855         2.9855    8[7-(8,8)]
   454       3.618426       3.618426       3.618426    8[7-(8,8)]
   455       5.074156       5.074156       5.074156    8[7-(8,8)]
   456       4.761275       4.761275       4.761275    8[7-(8,8),47-(8)]
   457       6.483312       6.483312       6.483312    8[7-(8,8)]
   458       2.352574       2.352574       2.352574    8[7-(8,8)]
   459       0.896844       0.896844       0.896844    8[7-(8,8)]
   460       1.209725       1.209725       1.209725    8[7-(8,8),47-(8)]
   461      11.429688      11.429688      11.429688    8[7-(8,8)]
   462         2.9855         2.9855         2.9855    8[7-(8,8)]
   463       8.323574       8.323574       8.323574    8[7-(8,8)]
   464       6.867844       6.867844       6.867844    8[7-(8,8)]
   465       7.180725       7.180725       7.180725    8[7-(8,8),47-(8)]
   466       5.458688       5.458688       5.458688    8[7-(8,8)]
   467       9.589426       9.589426       9.589426    8[7-(8,8)]
   468      11.045156      11.045156      11.045156    8[7-(8,8)]
   469      10.732275      10.732275      10.732275    8[7-(8,8),47-(8)]
   470       0.512312       0.512312       0.512312    8[7-(8,8)]
   471         8.9565         8.9565         8.9565    8[7-(8,8)]
   472       8.323574       8.323574       8.323574    8[7-(8,8)]
   473       6.867844       6.867844       6.867844    8[7-(8,8)]
   474       7.180725       7.180725       7.180725    8[7-(8,8),47-(8)]
   475       5.458688       5.458688       5.458688    8[7-(8,8)]
   476       9.589426       9.589426       9.589426    8[7-(8,8)]
   477      11.045156      11.045156      11.045156    8[7-(8,8)]
   478      10.732275      10.732275      10.732275    8[7-(8,8),47-(8)]
   479       0.512312       0.512312       0.512312    8[7-(8,8)]
   480         8.9565         8.9565         8.9565    8[7-(8,8)]
