# Supplementary material for: A collection of forcefield precursors for metal–organic frameworks
Source: RSC Adv. 2019 Nov 13;9(63):36492–507. doi: 10.1039/c9ra07327b (PMC9075174; doi:10.1039/c9ra07327b)
Supplement: RA-009-C9RA07327B-s1117 [file RA-009-C9RA07327B-s1117.txt]

ISACIP_clean

11.687600    0.000000    0.000000
5.843804    11.850011    0.000000
5.843792    2.730785    14.499556

     1      11.482943      11.482943      11.482943    48[7-(6,6),7-(6,6),8-(6),8-(6),8-(6)]
     2      17.326747      17.326747      17.326747    48[7-(6,6),7-(6,6),8-(6),8-(6),8-(6)]
     3      11.892253      11.892253      11.892253    48[7-(6,6),7-(6,6),8-(6),8-(6),8-(6)]
     4       6.048449       6.048449       6.048449    48[7-(6,6),7-(6,6),8-(6),8-(6),8-(6)]
     5      15.204045      15.204045      15.204045    48[8-(6),8-(6),8-(6),8-(6),8-(6),8-(6)]
     6       8.171151       8.171151       8.171151    48[8-(6),8-(6),8-(6),8-(6),8-(6),8-(6)]
     7       5.798219       5.798219       5.798219    1[6-(6,6)]
     8       7.224108       7.224108       7.224108    1[6-(6,6)]
     9      12.702078      12.702078      12.702078    1[6-(6,6)]
    10       8.997109       8.997109       8.997109    1[6-(6,7)]
    11       6.691145       6.691145       6.691145    1[6-(6,6)]
    12      12.520922      12.520922      12.520922    1[6-(6,6)]
    13      14.796498      14.796498      14.796498    1[6-(6,7)]
    14      14.014595      14.014595      14.014595    1[6-(6,7)]
    15      16.283159      16.283159      16.283159    1[6-(6,6)]
    16      10.507149      10.507149      10.507149    1[6-(6,6)]
    17      19.910992      19.910992      19.910992    1[6-(6,7)]
    18       5.798216       5.798216       5.798216    1[6-(6,6)]
    19      13.067905      13.067905      13.067905    1[6-(6,6)]
    20       6.858279       6.858279       6.858279    1[6-(6,6)]
    21       14.84091       14.84091       14.84091    1[6-(6,7)]
    22      12.534947      12.534947      12.534947    1[6-(6,6)]
    23      12.520924      12.520924      12.520924    1[6-(6,6)]
    24        14.7965        14.7965        14.7965    1[6-(6,7)]
    25       8.170797       8.170797       8.170797    1[6-(6,7)]
    26       10.43936       10.43936       10.43936    1[6-(6,6)]
    27       10.50715       10.50715       10.50715    1[6-(6,6)]
    28       8.223393       8.223393       8.223393    1[6-(6,7)]
    29      17.576977      17.576977      17.576977    1[6-(6,6)]
    30      16.151088      16.151088      16.151088    1[6-(6,6)]
    31      10.673118      10.673118      10.673118    1[6-(6,6)]
    32      14.378087      14.378087      14.378087    1[6-(6,7)]
    33      16.684051      16.684051      16.684051    1[6-(6,6)]
    34      10.854274      10.854274      10.854274    1[6-(6,6)]
    35       8.578698       8.578698       8.578698    1[6-(6,7)]
    36       9.360601       9.360601       9.360601    1[6-(6,7)]
    37       7.092037       7.092037       7.092037    1[6-(6,6)]
    38      12.868047      12.868047      12.868047    1[6-(6,6)]
    39       3.464204       3.464204       3.464204    1[6-(6,7)]
    40       17.57698       17.57698       17.57698    1[6-(6,6)]
    41      10.307291      10.307291      10.307291    1[6-(6,6)]
    42      16.516917      16.516917      16.516917    1[6-(6,6)]
    43       8.534286       8.534286       8.534286    1[6-(6,7)]
    44      10.840249      10.840249      10.840249    1[6-(6,6)]
    45      10.854272      10.854272      10.854272    1[6-(6,6)]
    46       8.578696       8.578696       8.578696    1[6-(6,7)]
    47      15.204399      15.204399      15.204399    1[6-(6,7)]
    48      12.935836      12.935836      12.935836    1[6-(6,6)]
    49      12.868046      12.868046      12.868046    1[6-(6,6)]
    50      15.151803      15.151803      15.151803    1[6-(6,7)]
    51      11.757719      11.757719      11.757719    6[6-(6,6),8-(48),8-(48)]
    52      12.095491      12.095491      12.095491    6[6-(1,6),6-(1,6),6-(8,8)]
    53       6.121966       6.121966       6.121966    6[1-(0),6-(6,6),6-(6,6)]
    54       6.473763       6.473763       6.473763    6[6-(1,6),6-(1,6),6-(8,8)]
    55       6.991524       6.991524       6.991524    6[1-(0),6-(6,6),6-(6,6)]
    56      13.005956      13.005956      13.005956    6[6-(1,6),6-(1,6),6-(8,8)]
    57      12.612083      12.612083      12.612083    6[1-(0),6-(6,6),6-(6,6)]
    58      13.723575      13.723575      13.723575    6[6-(6,6),8-(48),8-(48)]
    59       6.354548       6.354548       6.354548    6[6-(6,6),8-(48),8-(48)]
    60       8.521423       8.521423       8.521423    6[1-(0),6-(1,6),7-(6,48)]
    61       7.130599       7.130599       7.130599    6[1-(0),6-(1,7),6-(6,6)]
    62       6.401292       6.401292       6.401292    6[6-(1,6),6-(1,6),6-(6,6)]
    63      12.967389      12.967389      12.967389    6[1-(0),6-(1,7),6-(6,6)]
    64       14.34185       14.34185       14.34185    6[1-(0),6-(1,6),7-(6,48)]
    65      14.498462      14.498462      14.498462    6[1-(0),6-(1,6),7-(6,48)]
    66      15.861236      15.861236      15.861236    6[1-(0),6-(1,7),6-(6,6)]
    67      16.623267      16.623267      16.623267    6[6-(1,6),6-(1,6),6-(6,6)]
    68      21.744776      21.744776      21.744776    6[1-(0),6-(1,7),6-(6,6)]
    69      20.360965      20.360965      20.360965    6[1-(0),6-(1,6),7-(6,48)]
    70       5.913922       5.913922       5.913922    6[6-(6,6),8-(48),8-(48)]
    71       6.251694       6.251694       6.251694    6[6-(1,6),6-(1,6),6-(8,8)]
    72       6.121962       6.121962       6.121962    6[1-(0),6-(6,6),6-(6,6)]
    73       6.473759       6.473759       6.473759    6[6-(1,6),6-(1,6),6-(8,8)]
    74      12.835322      12.835322      12.835322    6[1-(0),6-(6,6),6-(6,6)]
    75      13.005961      13.005961      13.005961    6[6-(1,6),6-(1,6),6-(8,8)]
    76       6.768285       6.768285       6.768285    6[1-(0),6-(6,6),6-(6,6)]
    77      13.723578      13.723578      13.723578    6[6-(6,6),8-(48),8-(48)]
    78       6.354546       6.354546       6.354546    6[6-(6,6),8-(48),8-(48)]
    79      14.365225      14.365225      14.365225    6[1-(0),6-(1,6),7-(6,48)]
    80      12.974401      12.974401      12.974401    6[1-(0),6-(1,7),6-(6,6)]
    81      12.245095      12.245095      12.245095    6[6-(1,6),6-(1,6),6-(6,6)]
    82       12.96739       12.96739       12.96739    6[1-(0),6-(1,7),6-(6,6)]
    83      14.341852      14.341852      14.341852    6[1-(0),6-(1,6),7-(6,48)]
    84       8.654664       8.654664       8.654664    6[1-(0),6-(1,6),7-(6,48)]
    85      10.017438      10.017438      10.017438    6[1-(0),6-(1,7),6-(6,6)]
    86       10.77947       10.77947       10.77947    6[6-(1,6),6-(1,6),6-(6,6)]
    87      10.057177      10.057177      10.057177    6[1-(0),6-(1,7),6-(6,6)]
    88       8.673365       8.673365       8.673365    6[1-(0),6-(1,6),7-(6,48)]
    89      11.617477      11.617477      11.617477    6[6-(6,6),8-(48),8-(48)]
    90      11.279705      11.279705      11.279705    6[6-(1,6),6-(1,6),6-(8,8)]
    91       17.25323       17.25323       17.25323    6[1-(0),6-(6,6),6-(6,6)]
    92      16.901433      16.901433      16.901433    6[6-(1,6),6-(1,6),6-(8,8)]
    93      16.383672      16.383672      16.383672    6[1-(0),6-(6,6),6-(6,6)]
    94       10.36924       10.36924       10.36924    6[6-(1,6),6-(1,6),6-(8,8)]
    95      10.763113      10.763113      10.763113    6[1-(0),6-(6,6),6-(6,6)]
    96       9.651621       9.651621       9.651621    6[6-(6,6),8-(48),8-(48)]
    97      17.020648      17.020648      17.020648    6[6-(6,6),8-(48),8-(48)]
    98      14.853773      14.853773      14.853773    6[1-(0),6-(1,6),7-(6,48)]
    99      16.244597      16.244597      16.244597    6[1-(0),6-(1,7),6-(6,6)]
   100      16.973904      16.973904      16.973904    6[6-(1,6),6-(1,6),6-(6,6)]
   101      10.407807      10.407807      10.407807    6[1-(0),6-(1,7),6-(6,6)]
   102       9.033346       9.033346       9.033346    6[1-(0),6-(1,6),7-(6,48)]
   103       8.876734       8.876734       8.876734    6[1-(0),6-(1,6),7-(6,48)]
   104        7.51396        7.51396        7.51396    6[1-(0),6-(1,7),6-(6,6)]
   105       6.751929       6.751929       6.751929    6[6-(1,6),6-(1,6),6-(6,6)]
   106        1.63042        1.63042        1.63042    6[1-(0),6-(1,7),6-(6,6)]
   107       3.014231       3.014231       3.014231    6[1-(0),6-(1,6),7-(6,48)]
   108      17.461274      17.461274      17.461274    6[6-(6,6),8-(48),8-(48)]
   109      17.123502      17.123502      17.123502    6[6-(1,6),6-(1,6),6-(8,8)]
   110      17.253234      17.253234      17.253234    6[1-(0),6-(6,6),6-(6,6)]
   111      16.901437      16.901437      16.901437    6[6-(1,6),6-(1,6),6-(8,8)]
   112      10.539874      10.539874      10.539874    6[1-(0),6-(6,6),6-(6,6)]
   113      10.369235      10.369235      10.369235    6[6-(1,6),6-(1,6),6-(8,8)]
   114      16.606911      16.606911      16.606911    6[1-(0),6-(6,6),6-(6,6)]
   115       9.651618       9.651618       9.651618    6[6-(6,6),8-(48),8-(48)]
   116       17.02065       17.02065       17.02065    6[6-(6,6),8-(48),8-(48)]
   117       9.009971       9.009971       9.009971    6[1-(0),6-(1,6),7-(6,48)]
   118      10.400795      10.400795      10.400795    6[1-(0),6-(1,7),6-(6,6)]
   119      11.130101      11.130101      11.130101    6[6-(1,6),6-(1,6),6-(6,6)]
   120      10.407806      10.407806      10.407806    6[1-(0),6-(1,7),6-(6,6)]
   121       9.033344       9.033344       9.033344    6[1-(0),6-(1,6),7-(6,48)]
   122      14.720532      14.720532      14.720532    6[1-(0),6-(1,6),7-(6,48)]
   123      13.357758      13.357758      13.357758    6[1-(0),6-(1,7),6-(6,6)]
   124      12.595726      12.595726      12.595726    6[6-(1,6),6-(1,6),6-(6,6)]
   125      13.318019      13.318019      13.318019    6[1-(0),6-(1,7),6-(6,6)]
   126      14.701831      14.701831      14.701831    6[1-(0),6-(1,6),7-(6,48)]
   127       9.203978       9.203978       9.203978    7[6-(1,6),6-(1,6),48-(7,8,8,8)]
   128      13.806555      13.806555      13.806555    7[6-(1,6),6-(1,6),48-(7,8,8,8)]
   129      15.047782      15.047782      15.047782    7[6-(1,6),6-(1,6),48-(7,8,8,8)]
   130       7.962759       7.962759       7.962759    7[6-(1,6),6-(1,6),48-(7,8,8,8)]
   131      14.171218      14.171218      14.171218    7[6-(1,6),6-(1,6),48-(7,8,8,8)]
   132       9.568641       9.568641       9.568641    7[6-(1,6),6-(1,6),48-(7,8,8,8)]
   133       8.327414       8.327414       8.327414    7[6-(1,6),6-(1,6),48-(7,8,8,8)]
   134      15.412437      15.412437      15.412437    7[6-(1,6),6-(1,6),48-(7,8,8,8)]
   135       5.836788       5.836788       5.836788    8[6-(6,8),48-(7,7,8,8)]
   136      11.599937      11.599937      11.599937    8[6-(6,8),48-(7,7,8,8)]
   137      13.883696      13.883696      13.883696    8[6-(6,8),48-(8,8,8,8,8)]
   138      14.192248      14.192248      14.192248    8[6-(6,8),48-(8,8,8,8,8)]
   139       6.113784       6.113784       6.113784    8[6-(6,8),48-(7,7,8,8)]
   140       6.495968       6.495968       6.495968    8[6-(6,8),48-(8,8,8,8,8)]
   141       5.836785       5.836785       5.836785    8[6-(6,8),48-(7,7,8,8)]
   142       5.756139       5.756139       5.756139    8[6-(6,8),48-(7,7,8,8)]
   143      13.883698      13.883698      13.883698    8[6-(6,8),48-(8,8,8,8,8)]
   144      14.192251      14.192251      14.192251    8[6-(6,8),48-(8,8,8,8,8)]
   145      11.957585      11.957585      11.957585    8[6-(6,8),48-(7,7,8,8)]
   146       6.495967       6.495967       6.495967    8[6-(6,8),48-(8,8,8,8,8)]
   147      17.538408      17.538408      17.538408    8[6-(6,8),48-(7,7,8,8)]
   148      11.775259      11.775259      11.775259    8[6-(6,8),48-(7,7,8,8)]
   149         9.4915         9.4915         9.4915    8[6-(6,8),48-(8,8,8,8,8)]
   150       9.182948       9.182948       9.182948    8[6-(6,8),48-(8,8,8,8,8)]
   151      17.261412      17.261412      17.261412    8[6-(6,8),48-(7,7,8,8)]
   152      16.879228      16.879228      16.879228    8[6-(6,8),48-(8,8,8,8,8)]
   153      17.538411      17.538411      17.538411    8[6-(6,8),48-(7,7,8,8)]
   154      17.619057      17.619057      17.619057    8[6-(6,8),48-(7,7,8,8)]
   155       9.491498       9.491498       9.491498    8[6-(6,8),48-(8,8,8,8,8)]
   156       9.182945       9.182945       9.182945    8[6-(6,8),48-(8,8,8,8,8)]
   157      11.417611      11.417611      11.417611    8[6-(6,8),48-(7,7,8,8)]
   158      16.879229      16.879229      16.879229    8[6-(6,8),48-(8,8,8,8,8)]
