# Supplementary material for: A collection of forcefield precursors for metal–organic frameworks
Source: RSC Adv. 2019 Nov 13;9(63):36492–507. doi: 10.1039/c9ra07327b (PMC9075174; doi:10.1039/c9ra07327b)
Supplement: RA-009-C9RA07327B-s1118 [file RA-009-C9RA07327B-s1118.txt]

ISENUQ_clean

8.760200    0.000000    0.000000
-2.835896    21.029749    0.000000
0.000000    0.000000    27.830800

     1       4.997454       4.997454       4.997454    66[8-(6),8-(6),8-(6),8-(6),8-(6)]
     2      -0.106843      -0.106843      -0.106843    66[8-(6),8-(6),8-(6),8-(6),8-(6),8-(6)]
     3        0.92685        0.92685        0.92685    66[8-(6),8-(6),8-(6),8-(6),8-(6)]
     4       6.031147       6.031147       6.031147    66[8-(6),8-(6),8-(6),8-(6),8-(6),8-(6)]
     5       1.733415       1.733415       1.733415    28[7-(6,6),7-(6,6),7-(6,6),7-(6,6)]
     6       6.062978       6.062978       6.062978    28[7-(6,6),7-(6,6),7-(6,6),7-(6,6)]
     7       4.190889       4.190889       4.190889    28[7-(6,6),7-(6,6),7-(6,6),7-(6,6)]
     8      -0.138674      -0.138674      -0.138674    28[7-(6,6),7-(6,6),7-(6,6),7-(6,6)]
     9       2.867744       2.867744       2.867744    1[6-(6,6)]
    10        1.62702        1.62702        1.62702    1[6-(6,6)]
    11       0.588744       0.588744       0.588744    1[6-(6,6)]
    12       0.292729       0.292729       0.292729    1[6-(6,6)]
    13      -0.596401      -0.596401      -0.596401    1[6-(6,6)]
    14       0.235133       0.235133       0.235133    1[6-(6,6)]
    15        4.00459        4.00459        4.00459    1[6-(6,6)]
    16       4.706166       4.706166       4.706166    1[6-(6,6)]
    17       7.826225       7.826225       7.826225    1[6-(6,6)]
    18         6.9089         6.9089         6.9089    1[6-(6,6)]
    19       1.171041       1.171041       1.171041    1[6-(6,6)]
    20       2.130774       2.130774       2.130774    1[6-(6,6)]
    21        6.82195        6.82195        6.82195    1[6-(6,6)]
    22        5.99584        5.99584        5.99584    1[6-(6,6)]
    23       0.260821       0.260821       0.260821    1[6-(6,6)]
    24       1.110968       1.110968       1.110968    1[6-(6,6)]
    25       1.262805       1.262805       1.262805    1[6-(6,6)]
    26       1.364593       1.364593       1.364593    1[6-(6,6)]
    27       3.053703       3.053703       3.053703    1[6-(6,6)]
    28       2.933828       2.933828       2.933828    1[6-(6,6)]
    29       1.951114       1.951114       1.951114    1[8-(6)]
    30       0.254192       0.254192       0.254192    1[6-(6,6)]
    31       1.315996       1.315996       1.315996    1[6-(6,6)]
    32        3.35754        3.35754        3.35754    1[6-(6,6)]
    33       5.253166       5.253166       5.253166    1[6-(6,6)]
    34       4.787978       4.787978       4.787978    1[6-(6,6)]
    35        5.87899        5.87899        5.87899    1[6-(6,6)]
    36       6.903918       6.903918       6.903918    1[6-(6,6)]
    37       7.535071       7.535071       7.535071    1[6-(6,6)]
    38      -0.305822      -0.305822      -0.305822    1[6-(6,6)]
    39       7.400341       7.400341       7.400341    1[6-(6,6)]
    40        3.81154        3.81154        3.81154    1[6-(6,6)]
    41       3.194528       3.194528       3.194528    1[6-(6,6)]
    42      -0.429877      -0.429877      -0.429877    1[6-(6,6)]
    43      -0.112286      -0.112286      -0.112286    1[6-(6,6)]
    44       5.201599       5.201599       5.201599    1[6-(6,6)]
    45       4.982431       4.982431       4.982431    1[6-(6,6)]
    46       6.945916       6.945916       6.945916    1[6-(6,6)]
    47       4.974234       4.974234       4.974234    1[6-(6,6)]
    48      -1.052463      -1.052463      -1.052463    1[6-(6,6)]
    49       1.020321       1.020321       1.020321    1[6-(6,6)]
    50       6.461197       6.461197       6.461197    1[6-(6,6)]
    51       6.208268       6.208268       6.208268    1[6-(6,6)]
    52       4.226587       4.226587       4.226587    1[6-(6,6)]
    53       4.594589       4.594589       4.594589    1[6-(6,6)]
    54        5.47934        5.47934        5.47934    1[8-(6)]
    55       4.921364       4.921364       4.921364    1[6-(6,6)]
    56       3.839316       3.839316       3.839316    1[6-(6,6)]
    57       1.383884       1.383884       1.383884    1[6-(6,6)]
    58         2.4613         2.4613         2.4613    1[6-(6,6)]
    59        3.05656        3.05656        3.05656    1[6-(6,6)]
    60       4.297284       4.297284       4.297284    1[6-(6,6)]
    61        5.33556        5.33556        5.33556    1[6-(6,6)]
    62       5.631575       5.631575       5.631575    1[6-(6,6)]
    63       6.520705       6.520705       6.520705    1[6-(6,6)]
    64       5.689171       5.689171       5.689171    1[6-(6,6)]
    65       1.919714       1.919714       1.919714    1[6-(6,6)]
    66       1.218138       1.218138       1.218138    1[6-(6,6)]
    67      -1.901921      -1.901921      -1.901921    1[6-(6,6)]
    68      -0.984596      -0.984596      -0.984596    1[6-(6,6)]
    69       4.753263       4.753263       4.753263    1[6-(6,6)]
    70        3.79353        3.79353        3.79353    1[6-(6,6)]
    71      -0.897646      -0.897646      -0.897646    1[6-(6,6)]
    72      -0.071536      -0.071536      -0.071536    1[6-(6,6)]
    73       5.663483       5.663483       5.663483    1[6-(6,6)]
    74       4.813336       4.813336       4.813336    1[6-(6,6)]
    75       4.661499       4.661499       4.661499    1[6-(6,6)]
    76       4.559711       4.559711       4.559711    1[6-(6,6)]
    77       2.870601       2.870601       2.870601    1[6-(6,6)]
    78       2.990476       2.990476       2.990476    1[6-(6,6)]
    79        3.97319        3.97319        3.97319    1[8-(6)]
    80       5.670112       5.670112       5.670112    1[6-(6,6)]
    81       4.608308       4.608308       4.608308    1[6-(6,6)]
    82       2.566764       2.566764       2.566764    1[6-(6,6)]
    83       0.671138       0.671138       0.671138    1[6-(6,6)]
    84       1.136326       1.136326       1.136326    1[6-(6,6)]
    85       0.045314       0.045314       0.045314    1[6-(6,6)]
    86      -0.979614      -0.979614      -0.979614    1[6-(6,6)]
    87      -1.610767      -1.610767      -1.610767    1[6-(6,6)]
    88      -2.530074      -2.530074      -2.530074    1[6-(6,6)]
    89      -1.476037      -1.476037      -1.476037    1[6-(6,6)]
    90       2.112764       2.112764       2.112764    1[6-(6,6)]
    91       2.729776       2.729776       2.729776    1[6-(6,6)]
    92       6.354181       6.354181       6.354181    1[6-(6,6)]
    93        6.03659        6.03659        6.03659    1[6-(6,6)]
    94       0.722705       0.722705       0.722705    1[6-(6,6)]
    95       0.941873       0.941873       0.941873    1[6-(6,6)]
    96      -1.021612      -1.021612      -1.021612    1[6-(6,6)]
    97        0.95007        0.95007        0.95007    1[6-(6,6)]
    98       6.976767       6.976767       6.976767    1[6-(6,6)]
    99       4.903983       4.903983       4.903983    1[6-(6,6)]
   100      -0.536893      -0.536893      -0.536893    1[6-(6,6)]
   101      -0.283964      -0.283964      -0.283964    1[6-(6,6)]
   102       1.697717       1.697717       1.697717    1[6-(6,6)]
   103       1.329715       1.329715       1.329715    1[6-(6,6)]
   104       0.444964       0.444964       0.444964    1[8-(6)]
   105        1.00294        1.00294        1.00294    1[6-(6,6)]
   106       2.084988       2.084988       2.084988    1[6-(6,6)]
   107        4.54042        4.54042        4.54042    1[6-(6,6)]
   108       3.463004       3.463004       3.463004    1[6-(6,6)]
   109       2.717923       2.717923       2.717923    6[6-(1,6),6-(6,6),7-(6,28)]
   110       2.558489       2.558489       2.558489    6[1-(0),6-(1,6),6-(6,7)]
   111       1.884092       1.884092       1.884092    6[1-(0),6-(1,6),6-(6,7)]
   112       1.636829       1.636829       1.636829    6[6-(1,6),6-(6,6),7-(6,28)]
   113       1.131474       1.131474       1.131474    6[6-(6,6),6-(6,7),6-(6,7)]
   114       1.030122       1.030122       1.030122    6[6-(1,6),6-(6,6),7-(6,28)]
   115       0.677239       0.677239       0.677239    6[1-(0),6-(1,6),6-(6,7)]
   116       0.496634       0.496634       0.496634    6[1-(0),6-(1,6),6-(6,7)]
   117       0.671101       0.671101       0.671101    6[6-(1,6),6-(6,6),7-(6,28)]
   118       0.279744       0.279744       0.279744    6[6-(6,6),6-(6,7),6-(6,7)]
   119       0.449523       0.449523       0.449523    6[6-(1,6),6-(6,6),7-(6,28)]
   120      -0.039578      -0.039578      -0.039578    6[1-(0),6-(1,6),6-(6,7)]
   121       0.408144       0.408144       0.408144    6[1-(0),6-(1,6),6-(6,7)]
   122       1.194085       1.194085       1.194085    6[6-(1,6),6-(6,6),7-(6,28)]
   123       1.995442       1.995442       1.995442    6[6-(6,6),6-(6,7),6-(6,7)]
   124       2.714339       2.714339       2.714339    6[6-(1,6),6-(6,6),7-(6,28)]
   125       3.690352       3.690352       3.690352    6[1-(0),6-(1,6),6-(6,7)]
   126       4.089131       4.089131       4.089131    6[1-(0),6-(1,6),6-(6,7)]
   127       3.406337       3.406337       3.406337    6[6-(1,6),6-(6,6),7-(6,28)]
   128       3.418654       3.418654       3.418654    6[6-(6,6),6-(6,7),6-(6,7)]
   129       0.682775       0.682775       0.682775    6[6-(1,6),6-(1,6),6-(6,6)]
   130      -0.504483      -0.504483      -0.504483    6[1-(0),6-(1,6),6-(6,6)]
   131       7.711476       7.711476       7.711476    6[1-(0),6-(1,6),6-(6,6)]
   132      -0.421911      -0.421911      -0.421911    6[6-(1,6),6-(1,6),6-(8,8)]
   133       0.733223       0.733223       0.733223    6[1-(0),6-(1,6),6-(6,6)]
   134       1.306707       1.306707       1.306707    6[1-(0),6-(1,6),6-(6,6)]
   135       7.652157       7.652157       7.652157    6[6-(6,6),8-(66),8-(66)]
   136      -0.287694      -0.287694      -0.287694    6[6-(1,6),6-(1,6),6-(6,6)]
   137       7.302215       7.302215       7.302215    6[1-(0),6-(1,6),6-(6,6)]
   138       6.796439       6.796439       6.796439    6[1-(0),6-(1,6),6-(6,6)]
   139      -1.320296      -1.320296      -1.320296    6[6-(1,6),6-(1,6),6-(8,8)]
   140      -0.184687      -0.184687      -0.184687    6[1-(0),6-(1,6),6-(6,6)]
   141       0.327581       0.327581       0.327581    6[1-(0),6-(1,6),6-(6,6)]
   142      -1.837725      -1.837725      -1.837725    6[6-(6,6),8-(66),8-(66)]
   143       2.071869       2.071869       2.071869    6[6-(1,6),6-(1,6),6-(6,6)]
   144        1.63186        1.63186        1.63186    6[1-(0),6-(1,6),6-(6,6)]
   145       1.690666       1.690666       1.690666    6[1-(0),6-(1,6),6-(6,6)]
   146         2.2324         2.2324         2.2324    6[6-(1,6),6-(1,6),6-(8,8)]
   147       2.678541       2.678541       2.678541    6[1-(0),6-(1,6),6-(6,6)]
   148       2.611542       2.611542       2.611542    6[1-(0),6-(1,6),6-(6,6)]
   149       2.311349       2.311349       2.311349    6[6-(6,6),8-(0),8-(1)]
   150       4.073971       4.073971       4.073971    6[6-(1,6),6-(1,6),6-(6,6)]
   151       0.913462       0.913462       0.913462    6[1-(0),6-(1,6),6-(6,6)]
   152       1.532705       1.532705       1.532705    6[1-(0),6-(1,6),6-(6,6)]
   153       2.452934       2.452934       2.452934    6[6-(1,6),6-(1,6),6-(8,8)]
   154       2.752375       2.752375       2.752375    6[1-(0),6-(1,6),6-(6,6)]
   155       5.008682       5.008682       5.008682    6[1-(0),6-(1,6),6-(6,6)]
   156       3.218346       3.218346       3.218346    6[6-(6,6),8-(66),8-(66)]
   157       5.083905       5.083905       5.083905    6[6-(1,6),6-(6,6),7-(6,28)]
   158        5.11452        5.11452        5.11452    6[1-(0),6-(1,6),6-(6,7)]
   159        5.69609        5.69609        5.69609    6[1-(0),6-(1,6),6-(6,7)]
   160       5.983234       5.983234       5.983234    6[6-(1,6),6-(6,6),7-(6,28)]
   161       6.412558       6.412558       6.412558    6[6-(6,6),6-(6,7),6-(6,7)]
   162       6.637656       6.637656       6.637656    6[6-(1,6),6-(6,6),7-(6,28)]
   163       6.939269       6.939269       6.939269    6[1-(0),6-(1,6),6-(6,7)]
   164       7.282935       7.282935       7.282935    6[1-(0),6-(1,6),6-(6,7)]
   165       7.200185       7.200185       7.200185    6[6-(1,6),6-(6,6),7-(6,28)]
   166       7.633328       7.633328       7.633328    6[6-(6,6),6-(6,7),6-(6,7)]
   167       7.420183       7.420183       7.420183    6[6-(1,6),6-(6,6),7-(6,28)]
   168       7.863806       7.863806       7.863806    6[1-(0),6-(1,6),6-(6,7)]
   169       7.303493       7.303493       7.303493    6[1-(0),6-(1,6),6-(6,7)]
   170       6.528789       6.528789       6.528789    6[6-(1,6),6-(6,6),7-(6,28)]
   171       5.704706       5.704706       5.704706    6[6-(6,6),6-(6,7),6-(6,7)]
   172       5.043267       5.043267       5.043267    6[6-(1,6),6-(6,6),7-(6,28)]
   173       4.114755       4.114755       4.114755    6[1-(0),6-(1,6),6-(6,7)]
   174       3.777581       3.777581       3.777581    6[1-(0),6-(1,6),6-(6,7)]
   175       4.475608       4.475608       4.475608    6[6-(1,6),6-(6,6),7-(6,28)]
   176       4.441604       4.441604       4.441604    6[6-(6,6),6-(6,7),6-(6,7)]
   177       6.609283       6.609283       6.609283    6[6-(1,6),6-(1,6),6-(6,6)]
   178       7.693699       7.693699       7.693699    6[1-(0),6-(1,6),6-(6,6)]
   179       7.896942       7.896942       7.896942    6[1-(0),6-(1,6),6-(6,6)]
   180       6.947961       6.947961       6.947961    6[6-(1,6),6-(1,6),6-(8,8)]
   181       5.845281       5.845281       5.845281    6[1-(0),6-(1,6),6-(6,6)]
   182        5.70372        5.70372        5.70372    6[1-(0),6-(1,6),6-(6,6)]
   183        7.10758        7.10758        7.10758    6[6-(6,6),8-(0),8-(66)]
   184       8.257215       8.257215       8.257215    6[6-(1,6),6-(1,6),6-(6,6)]
   185       7.687979       7.687979       7.687979    6[1-(0),6-(1,6),6-(6,6)]
   186       5.346546       5.346546       5.346546    6[1-(0),6-(1,6),6-(6,6)]
   187      -2.353118      -2.353118      -2.353118    6[6-(1,6),6-(1,6),6-(8,8)]
   188       -1.77935       -1.77935       -1.77935    6[1-(0),6-(1,6),6-(6,6)]
   189        0.60001        0.60001        0.60001    6[1-(0),6-(1,6),6-(6,6)]
   190      -1.959076      -1.959076      -1.959076    6[6-(6,6),8-(66),8-(66)]
   191       5.527304       5.527304       5.527304    6[6-(1,6),6-(1,6),6-(6,6)]
   192       6.021336       6.021336       6.021336    6[1-(0),6-(1,6),6-(6,6)]
   193        5.85483        5.85483        5.85483    6[1-(0),6-(1,6),6-(6,6)]
   194       5.179318       5.179318       5.179318    6[6-(1,6),6-(1,6),6-(8,8)]
   195       4.692962       4.692962       4.692962    6[1-(0),6-(1,6),6-(6,6)]
   196        4.89822        4.89822        4.89822    6[1-(0),6-(1,6),6-(6,6)]
   197       4.912246       4.912246       4.912246    6[6-(6,6),8-(0),8-(1)]
   198       3.774407       3.774407       3.774407    6[6-(1,6),6-(1,6),6-(6,6)]
   199       4.191917       4.191917       4.191917    6[1-(0),6-(1,6),6-(6,6)]
   200       3.553098       3.553098       3.553098    6[1-(0),6-(1,6),6-(6,6)]
   201       2.485603       2.485603       2.485603    6[6-(1,6),6-(1,6),6-(8,8)]
   202       2.095118       2.095118       2.095118    6[1-(0),6-(1,6),6-(6,6)]
   203        2.72907        2.72907        2.72907    6[1-(0),6-(1,6),6-(6,6)]
   204       1.676805       1.676805       1.676805    6[6-(6,6),8-(66),8-(66)]
   205       3.206381       3.206381       3.206381    6[6-(1,6),6-(6,6),7-(6,28)]
   206       3.365815       3.365815       3.365815    6[1-(0),6-(1,6),6-(6,7)]
   207       4.040212       4.040212       4.040212    6[1-(0),6-(1,6),6-(6,7)]
   208       4.287475       4.287475       4.287475    6[6-(1,6),6-(6,6),7-(6,28)]
   209        4.79283        4.79283        4.79283    6[6-(6,6),6-(6,7),6-(6,7)]
   210       4.894182       4.894182       4.894182    6[6-(1,6),6-(6,6),7-(6,28)]
   211       5.247065       5.247065       5.247065    6[1-(0),6-(1,6),6-(6,7)]
   212        5.42767        5.42767        5.42767    6[1-(0),6-(1,6),6-(6,7)]
   213       5.253203       5.253203       5.253203    6[6-(1,6),6-(6,6),7-(6,28)]
   214        5.64456        5.64456        5.64456    6[6-(6,6),6-(6,7),6-(6,7)]
   215       5.474781       5.474781       5.474781    6[6-(1,6),6-(6,6),7-(6,28)]
   216       5.963882       5.963882       5.963882    6[1-(0),6-(1,6),6-(6,7)]
   217        5.51616        5.51616        5.51616    6[1-(0),6-(1,6),6-(6,7)]
   218       4.730219       4.730219       4.730219    6[6-(1,6),6-(6,6),7-(6,28)]
   219       3.928862       3.928862       3.928862    6[6-(6,6),6-(6,7),6-(6,7)]
   220       3.209965       3.209965       3.209965    6[6-(1,6),6-(6,6),7-(6,28)]
   221       2.233952       2.233952       2.233952    6[1-(0),6-(1,6),6-(6,7)]
   222       1.835173       1.835173       1.835173    6[1-(0),6-(1,6),6-(6,7)]
   223       2.517967       2.517967       2.517967    6[6-(1,6),6-(6,6),7-(6,28)]
   224        2.50565        2.50565        2.50565    6[6-(6,6),6-(6,7),6-(6,7)]
   225       5.241529       5.241529       5.241529    6[6-(1,6),6-(1,6),6-(6,6)]
   226       6.428787       6.428787       6.428787    6[1-(0),6-(1,6),6-(6,6)]
   227      -1.787172      -1.787172      -1.787172    6[1-(0),6-(1,6),6-(6,6)]
   228       6.346215       6.346215       6.346215    6[6-(1,6),6-(1,6),6-(8,8)]
   229       5.191081       5.191081       5.191081    6[1-(0),6-(1,6),6-(6,6)]
   230       4.617597       4.617597       4.617597    6[1-(0),6-(1,6),6-(6,6)]
   231      -1.727853      -1.727853      -1.727853    6[6-(6,6),8-(66),8-(66)]
   232       6.211998       6.211998       6.211998    6[6-(1,6),6-(1,6),6-(6,6)]
   233      -1.377911      -1.377911      -1.377911    6[1-(0),6-(1,6),6-(6,6)]
   234      -0.872135      -0.872135      -0.872135    6[1-(0),6-(1,6),6-(6,6)]
   235         7.2446         7.2446         7.2446    6[6-(1,6),6-(1,6),6-(8,8)]
   236       6.108991       6.108991       6.108991    6[1-(0),6-(1,6),6-(6,6)]
   237       5.596723       5.596723       5.596723    6[1-(0),6-(1,6),6-(6,6)]
   238      -0.998171      -0.998171      -0.998171    6[6-(6,6),8-(66),8-(66)]
   239       3.852435       3.852435       3.852435    6[6-(1,6),6-(1,6),6-(6,6)]
   240       4.292444       4.292444       4.292444    6[1-(0),6-(1,6),6-(6,6)]
   241       4.233638       4.233638       4.233638    6[1-(0),6-(1,6),6-(6,6)]
   242       3.691904       3.691904       3.691904    6[6-(1,6),6-(1,6),6-(8,8)]
   243       3.245763       3.245763       3.245763    6[1-(0),6-(1,6),6-(6,6)]
   244       3.312762       3.312762       3.312762    6[1-(0),6-(1,6),6-(6,6)]
   245       3.612955       3.612955       3.612955    6[6-(6,6),8-(0),8-(1)]
   246       1.850333       1.850333       1.850333    6[6-(1,6),6-(1,6),6-(6,6)]
   247       5.010842       5.010842       5.010842    6[1-(0),6-(1,6),6-(6,6)]
   248       4.391599       4.391599       4.391599    6[1-(0),6-(1,6),6-(6,6)]
   249        3.47137        3.47137        3.47137    6[6-(1,6),6-(1,6),6-(8,8)]
   250       3.171929       3.171929       3.171929    6[1-(0),6-(1,6),6-(6,6)]
   251       0.915622       0.915622       0.915622    6[1-(0),6-(1,6),6-(6,6)]
   252       2.705958       2.705958       2.705958    6[6-(6,6),8-(66),8-(66)]
   253       0.840399       0.840399       0.840399    6[6-(1,6),6-(6,6),7-(6,28)]
   254       0.809784       0.809784       0.809784    6[1-(0),6-(1,6),6-(6,7)]
   255       0.228214       0.228214       0.228214    6[1-(0),6-(1,6),6-(6,7)]
   256       -0.05893       -0.05893       -0.05893    6[6-(1,6),6-(6,6),7-(6,28)]
   257      -0.488254      -0.488254      -0.488254    6[6-(6,6),6-(6,7),6-(6,7)]
   258      -0.713352      -0.713352      -0.713352    6[6-(1,6),6-(6,6),7-(6,28)]
   259      -1.014965      -1.014965      -1.014965    6[1-(0),6-(1,6),6-(6,7)]
   260      -1.358631      -1.358631      -1.358631    6[1-(0),6-(1,6),6-(6,7)]
   261      -1.275881      -1.275881      -1.275881    6[6-(1,6),6-(6,6),7-(6,28)]
   262      -1.709024      -1.709024      -1.709024    6[6-(6,6),6-(6,7),6-(6,7)]
   263      -1.495879      -1.495879      -1.495879    6[6-(1,6),6-(6,6),7-(6,28)]
   264      -1.939502      -1.939502      -1.939502    6[1-(0),6-(1,6),6-(6,7)]
   265      -1.379189      -1.379189      -1.379189    6[1-(0),6-(1,6),6-(6,7)]
   266      -0.604485      -0.604485      -0.604485    6[6-(1,6),6-(6,6),7-(6,28)]
   267       0.219598       0.219598       0.219598    6[6-(6,6),6-(6,7),6-(6,7)]
   268       0.881037       0.881037       0.881037    6[6-(1,6),6-(6,6),7-(6,28)]
   269       1.809549       1.809549       1.809549    6[1-(0),6-(1,6),6-(6,7)]
   270       2.146723       2.146723       2.146723    6[1-(0),6-(1,6),6-(6,7)]
   271       1.448696       1.448696       1.448696    6[6-(1,6),6-(6,6),7-(6,28)]
   272         1.4827         1.4827         1.4827    6[6-(6,6),6-(6,7),6-(6,7)]
   273      -0.684979      -0.684979      -0.684979    6[6-(1,6),6-(1,6),6-(6,6)]
   274      -1.769395      -1.769395      -1.769395    6[1-(0),6-(1,6),6-(6,6)]
   275      -1.972638      -1.972638      -1.972638    6[1-(0),6-(1,6),6-(6,6)]
   276      -1.023657      -1.023657      -1.023657    6[6-(1,6),6-(1,6),6-(8,8)]
   277       0.079023       0.079023       0.079023    6[1-(0),6-(1,6),6-(6,6)]
   278       0.220584       0.220584       0.220584    6[1-(0),6-(1,6),6-(6,6)]
   279      -1.183276      -1.183276      -1.183276    6[6-(6,6),8-(0),8-(66)]
   280      -2.332911      -2.332911      -2.332911    6[6-(1,6),6-(1,6),6-(6,6)]
   281      -1.763675      -1.763675      -1.763675    6[1-(0),6-(1,6),6-(6,6)]
   282       0.577758       0.577758       0.577758    6[1-(0),6-(1,6),6-(6,6)]
   283       8.277422       8.277422       8.277422    6[6-(1,6),6-(1,6),6-(8,8)]
   284       7.703654       7.703654       7.703654    6[1-(0),6-(1,6),6-(6,6)]
   285       5.324294       5.324294       5.324294    6[1-(0),6-(1,6),6-(6,6)]
   286        7.88338        7.88338        7.88338    6[6-(6,6),8-(66),8-(66)]
   287          0.397          0.397          0.397    6[6-(1,6),6-(1,6),6-(6,6)]
   288      -0.097032      -0.097032      -0.097032    6[1-(0),6-(1,6),6-(6,6)]
   289       0.069474       0.069474       0.069474    6[1-(0),6-(1,6),6-(6,6)]
   290       0.744986       0.744986       0.744986    6[6-(1,6),6-(1,6),6-(8,8)]
   291       1.231342       1.231342       1.231342    6[1-(0),6-(1,6),6-(6,6)]
   292       1.026084       1.026084       1.026084    6[1-(0),6-(1,6),6-(6,6)]
   293       1.012058       1.012058       1.012058    6[6-(6,6),8-(0),8-(1)]
   294       2.149897       2.149897       2.149897    6[6-(1,6),6-(1,6),6-(6,6)]
   295       1.732387       1.732387       1.732387    6[1-(0),6-(1,6),6-(6,6)]
   296       2.371206       2.371206       2.371206    6[1-(0),6-(1,6),6-(6,6)]
   297       3.438701       3.438701       3.438701    6[6-(1,6),6-(1,6),6-(8,8)]
   298       3.829186       3.829186       3.829186    6[1-(0),6-(1,6),6-(6,6)]
   299       3.195234       3.195234       3.195234    6[1-(0),6-(1,6),6-(6,6)]
   300       4.247499       4.247499       4.247499    6[6-(6,6),8-(66),8-(66)]
   301       2.101283       2.101283       2.101283    7[6-(6,6),6-(6,6),28-(7,7,7)]
   302       1.071831       1.071831       1.071831    7[6-(6,6),6-(6,6),28-(7,7,7)]
   303       1.152574       1.152574       1.152574    7[6-(6,6),6-(6,6),28-(7,7,7)]
   304       2.602063       2.602063       2.602063    7[6-(6,6),6-(6,6),28-(7,7,7)]
   305       5.640743       5.640743       5.640743    7[6-(6,6),6-(6,6),28-(7,7,7)]
   306       6.730716       6.730716       6.730716    7[6-(6,6),6-(6,6),28-(7,7,7)]
   307       6.644888       6.644888       6.644888    7[6-(6,6),6-(6,6),28-(7,7,7)]
   308       5.208722       5.208722       5.208722    7[6-(6,6),6-(6,6),28-(7,7,7)]
   309       3.823021       3.823021       3.823021    7[6-(6,6),6-(6,6),28-(7,7,7)]
   310       4.852473       4.852473       4.852473    7[6-(6,6),6-(6,6),28-(7,7,7)]
   311        4.77173        4.77173        4.77173    7[6-(6,6),6-(6,6),28-(7,7,7)]
   312       3.322241       3.322241       3.322241    7[6-(6,6),6-(6,6),28-(7,7,7)]
   313       0.283561       0.283561       0.283561    7[6-(6,6),6-(6,6),28-(7,7,7)]
   314      -0.806412      -0.806412      -0.806412    7[6-(6,6),6-(6,6),28-(7,7,7)]
   315      -0.720584      -0.720584      -0.720584    7[6-(6,6),6-(6,6),28-(7,7,7)]
   316       0.715582       0.715582       0.715582    7[6-(6,6),6-(6,6),28-(7,7,7)]
   317       6.518735       6.518735       6.518735    8[6-(6,8),66-(8,8,8,8,8)]
   318       -0.60376       -0.60376       -0.60376    8[6-(6,8),66-(8,8,8,8,8)]
   319       5.882566       5.882566       5.882566    8[6-(6,8),66-(8,8,8,8)]
   320      -1.228028      -1.228028      -1.228028    8[6-(6,8),66-(8,8,8,8,8)]
   321       1.981699       1.981699       1.981699    8[1-(0),6-(6,8)]
   322       2.635577       2.635577       2.635577    8[6-(6,8)]
   323       3.109727       3.109727       3.109727    8[6-(6,8),66-(8,8,8,8)]
   324       4.030957       4.030957       4.030957    8[6-(6,8),66-(8,8,8,8)]
   325       6.104956       6.104956       6.104956    8[6-(6,8)]
   326      -0.545152      -0.545152      -0.545152    8[6-(6,8),66-(8,8,8,8)]
   327       6.312804       6.312804       6.312804    8[6-(6,8),66-(8,8,8,8)]
   328      -1.188042      -1.188042      -1.188042    8[6-(6,8),66-(8,8,8,8,8)]
   329       4.161763       4.161763       4.161763    8[6-(6,8)]
   330       5.557432       5.557432       5.557432    8[1-(0),6-(6,8)]
   331       2.014823       2.014823       2.014823    8[6-(6,8),66-(8,8,8,8,8)]
   332       0.617509       0.617509       0.617509    8[6-(6,8),66-(8,8,8,8,8)]
   333      -0.594431      -0.594431      -0.594431    8[6-(6,8),66-(8,8,8,8,8)]
   334       6.528064       6.528064       6.528064    8[6-(6,8),66-(8,8,8,8,8)]
   335       0.041738       0.041738       0.041738    8[6-(6,8),66-(8,8,8,8)]
   336       7.152332       7.152332       7.152332    8[6-(6,8),66-(8,8,8,8,8)]
   337       3.942605       3.942605       3.942605    8[1-(0),6-(6,8)]
   338       3.288727       3.288727       3.288727    8[6-(6,8)]
   339       2.814577       2.814577       2.814577    8[6-(6,8),66-(8,8,8,8)]
   340       1.893347       1.893347       1.893347    8[6-(6,8),66-(8,8,8,8)]
   341      -0.180652      -0.180652      -0.180652    8[6-(6,8)]
   342       6.469456       6.469456       6.469456    8[6-(6,8),66-(8,8,8,8)]
   343        -0.3885        -0.3885        -0.3885    8[6-(6,8),66-(8,8,8,8)]
   344       7.112346       7.112346       7.112346    8[6-(6,8),66-(8,8,8,8,8)]
   345       1.762541       1.762541       1.762541    8[6-(6,8)]
   346       0.366872       0.366872       0.366872    8[1-(0),6-(6,8)]
   347       3.909481       3.909481       3.909481    8[6-(6,8),66-(8,8,8,8,8)]
   348       5.306795       5.306795       5.306795    8[6-(6,8),66-(8,8,8,8,8)]
