# Supplementary material for: A collection of forcefield precursors for metal–organic frameworks
Source: RSC Adv. 2019 Nov 13;9(63):36492–507. doi: 10.1039/c9ra07327b (PMC9075174; doi:10.1039/c9ra07327b)
Supplement: RA-009-C9RA07327B-s1119 [file RA-009-C9RA07327B-s1119.txt]

ISIKIF_clean

13.205200    0.000000    0.000000
0.000000    14.120800    0.000000
-5.931765    0.000000    13.303587

     1       1.984388       1.984388       1.984388    27[8-(6),8-(6),8-(6),8-(6,27)]
     2       3.262067       3.262067       3.262067    27[8-(6),8-(6),8-(6,27)]
     3      -4.279436      -4.279436      -4.279436    27[8-(6),8-(6),8-(6),8-(6,27)]
     4       7.648085       7.648085       7.648085    27[8-(6),8-(6),8-(6,27)]
     5       5.289047       5.289047       5.289047    27[8-(6),8-(6),8-(6),8-(6,27)]
     6       4.011368       4.011368       4.011368    27[8-(6),8-(6),8-(6,27)]
     7      11.552871      11.552871      11.552871    27[8-(6),8-(6),8-(6),8-(6,27)]
     8       -0.37465       -0.37465       -0.37465    27[8-(6),8-(6),8-(6,27)]
     9      10.278242      10.278242      10.278242    1[6-(6,6)]
    10      11.935987      11.935987      11.935987    1[6-(1,6,8)]
    11      -0.073521      -0.073521      -0.073521    1[6-(1,6,8)]
    12        0.53284        0.53284        0.53284    1[6-(6,6)]
    13       5.446969       5.446969       5.446969    1[6-(6,6)]
    14      -2.229477      -2.229477      -2.229477    1[6-(6,6)]
    15      12.704017      12.704017      12.704017    1[6-(6,6)]
    16      -1.055864      -1.055864      -1.055864    1[6-(1,6,8)]
    17      10.882923      10.882923      10.882923    1[6-(1,6,8)]
    18      -1.048626      -1.048626      -1.048626    1[6-(6,6)]
    19       6.563676       6.563676       6.563676    1[6-(6,6)]
    20        4.90593        4.90593        4.90593    1[6-(1,6,8)]
    21       3.710239       3.710239       3.710239    1[6-(1,6,8)]
    22       3.103878       3.103878       3.103878    1[6-(6,6)]
    23       5.463183       5.463183       5.463183    1[6-(6,6)]
    24       5.866194       5.866194       5.866194    1[6-(6,6)]
    25       4.137901       4.137901       4.137901    1[6-(6,6)]
    26       4.692581       4.692581       4.692581    1[6-(1,6,8)]
    27       5.958995       5.958995       5.958995    1[6-(1,6,8)]
    28      -1.246422      -1.246422      -1.246422    1[6-(6,6)]
    29      -3.004807      -3.004807      -3.004807    1[6-(6,6)]
    30      -4.662552      -4.662552      -4.662552    1[6-(1,6,8)]
    31       7.346956       7.346956       7.346956    1[6-(1,6,8)]
    32       6.740595       6.740595       6.740595    1[6-(6,6)]
    33       1.826466       1.826466       1.826466    1[6-(6,6)]
    34       9.502912       9.502912       9.502912    1[6-(6,6)]
    35       0.501183       0.501183       0.501183    1[6-(6,6)]
    36       8.329299       8.329299       8.329299    1[6-(1,6,8)]
    37      -3.609488      -3.609488      -3.609488    1[6-(1,6,8)]
    38       8.322061       8.322061       8.322061    1[6-(6,6)]
    39       0.709759       0.709759       0.709759    1[6-(6,6)]
    40       2.367505       2.367505       2.367505    1[6-(1,6,8)]
    41       3.563196       3.563196       3.563196    1[6-(1,6,8)]
    42       4.169557       4.169557       4.169557    1[6-(6,6)]
    43       1.810252       1.810252       1.810252    1[6-(6,6)]
    44       1.407241       1.407241       1.407241    1[6-(6,6)]
    45       3.135534       3.135534       3.135534    1[6-(6,6)]
    46       2.580854       2.580854       2.580854    1[6-(1,6,8)]
    47        1.31444        1.31444        1.31444    1[6-(1,6,8)]
    48       8.519857       8.519857       8.519857    1[6-(6,6)]
    49       10.74231       10.74231       10.74231    6[1-(0),6-(6,6),6-(6,8)]
    50      -1.025857      -1.025857      -1.025857    6[1-(0),1-(0),6-(1,1,8),8-(6)]
    51       3.988852       3.988852       3.988852    6[6-(6,6),8-(27),8-(27)]
    52       -0.05326       -0.05326       -0.05326    6[1-(0),6-(6,6),6-(6,8)]
    53       5.479649       5.479649       5.479649    6[1-(0),6-(6,6),6-(6,6)]
    54      -1.699363      -1.699363      -1.699363    6[1-(0),6-(6,6),6-(6,8)]
    55       4.770119       4.770119       4.770119    6[6-(1,6),6-(1,6),6-(8,8)]
    56       6.230848       6.230848       6.230848    6[6-(1,6),6-(1,6),6-(8,8)]
    57      -0.836547      -0.836547      -0.836547    6[6-(1,6),6-(1,6),8-(6)]
    58      11.463462      11.463462      11.463462    6[6-(1,6),6-(1,6),8-(6)]
    59       6.258662       6.258662       6.258662    6[1-(0),6-(6,6),6-(6,8)]
    60      -1.361369      -1.361369      -1.361369    6[1-(0),1-(0),6-(1,1,8),8-(6)]
    61      -0.124273      -0.124273      -0.124273    6[6-(1,6),6-(1,6),6-(8,8)]
    62      -1.769055      -1.769055      -1.769055    6[6-(1,6),6-(1,6),6-(8,8)]
    63      -0.988544      -0.988544      -0.988544    6[1-(0),6-(6,6),6-(6,6)]
    64       0.703339       0.703339       0.703339    6[6-(6,6),8-(0),8-(27)]
    65      -2.699903      -2.699903      -2.699903    6[6-(6,6),8-(0),8-(27,27)]
    66       7.057862       7.057862       7.057862    6[6-(6,6),8-(27),8-(27)]
    67       6.099608       6.099608       6.099608    6[1-(0),6-(6,6),6-(6,8)]
    68       4.662574       4.662574       4.662574    6[1-(0),1-(0),6-(1,1,8),8-(6)]
    69       6.921301       6.921301       6.921301    6[6-(6,6),8-(27),8-(27)]
    70       3.689978       3.689978       3.689978    6[1-(0),6-(6,6),6-(6,8)]
    71       5.430504       5.430504       5.430504    6[1-(0),6-(6,6),6-(6,6)]
    72      -0.595685      -0.595685      -0.595685    6[1-(0),6-(6,6),6-(6,8)]
    73       6.140033       6.140033       6.140033    6[6-(1,6),6-(1,6),6-(8,8)]
    74       4.679305       4.679305       4.679305    6[6-(1,6),6-(1,6),6-(8,8)]
    75       4.473264       4.473264       4.473264    6[6-(1,6),6-(1,6),8-(6)]
    76       5.378456       5.378456       5.378456    6[6-(1,6),6-(1,6),8-(6)]
    77       4.651491       4.651491       4.651491    6[1-(0),6-(6,6),6-(6,8)]
    78       4.998087       4.998087       4.998087    6[1-(0),1-(0),6-(1,1,8),8-(6)]
    79      -2.170774      -2.170774      -2.170774    6[6-(1,6),6-(1,6),6-(8,8)]
    80      -0.525992      -0.525992      -0.525992    6[6-(1,6),6-(1,6),6-(8,8)]
    81      -1.306503      -1.306503      -1.306503    6[1-(0),6-(6,6),6-(6,6)]
    82      -2.998386      -2.998386      -2.998386    6[6-(6,6),8-(0),8-(27)]
    83       0.404856       0.404856       0.404856    6[6-(6,6),8-(0),8-(27,27)]
    84       3.852291       3.852291       3.852291    6[6-(6,6),8-(27),8-(27)]
    85      -3.468875      -3.468875      -3.468875    6[1-(0),6-(6,6),6-(6,8)]
    86       8.299292       8.299292       8.299292    6[1-(0),1-(0),6-(1,1,8),8-(6)]
    87       3.284583       3.284583       3.284583    6[6-(6,6),8-(27),8-(27)]
    88       7.326695       7.326695       7.326695    6[1-(0),6-(6,6),6-(6,8)]
    89       1.793786       1.793786       1.793786    6[1-(0),6-(6,6),6-(6,6)]
    90       8.972798       8.972798       8.972798    6[1-(0),6-(6,6),6-(6,8)]
    91       2.503316       2.503316       2.503316    6[6-(1,6),6-(1,6),6-(8,8)]
    92       1.042587       1.042587       1.042587    6[6-(1,6),6-(1,6),6-(8,8)]
    93       8.109982       8.109982       8.109982    6[6-(1,6),6-(1,6),8-(6)]
    94      -4.190027      -4.190027      -4.190027    6[6-(1,6),6-(1,6),8-(6)]
    95       1.014773       1.014773       1.014773    6[1-(0),6-(6,6),6-(6,8)]
    96       8.634804       8.634804       8.634804    6[1-(0),1-(0),6-(1,1,8),8-(6)]
    97       7.397708       7.397708       7.397708    6[6-(1,6),6-(1,6),6-(8,8)]
    98        9.04249        9.04249        9.04249    6[6-(1,6),6-(1,6),6-(8,8)]
    99       8.261979       8.261979       8.261979    6[1-(0),6-(6,6),6-(6,6)]
   100       6.570096       6.570096       6.570096    6[6-(6,6),8-(0),8-(27)]
   101       9.973338       9.973338       9.973338    6[6-(6,6),8-(0),8-(27,27)]
   102       0.215573       0.215573       0.215573    6[6-(6,6),8-(27),8-(27)]
   103       1.173827       1.173827       1.173827    6[1-(0),6-(6,6),6-(6,8)]
   104       2.610861       2.610861       2.610861    6[1-(0),1-(0),6-(1,1,8),8-(6)]
   105       0.352134       0.352134       0.352134    6[6-(6,6),8-(27),8-(27)]
   106       3.583457       3.583457       3.583457    6[1-(0),6-(6,6),6-(6,8)]
   107       1.842931       1.842931       1.842931    6[1-(0),6-(6,6),6-(6,6)]
   108        7.86912        7.86912        7.86912    6[1-(0),6-(6,6),6-(6,8)]
   109       1.133401       1.133401       1.133401    6[6-(1,6),6-(1,6),6-(8,8)]
   110        2.59413        2.59413        2.59413    6[6-(1,6),6-(1,6),6-(8,8)]
   111       2.800171       2.800171       2.800171    6[6-(1,6),6-(1,6),8-(6)]
   112       1.894979       1.894979       1.894979    6[6-(1,6),6-(1,6),8-(6)]
   113       2.621944       2.621944       2.621944    6[1-(0),6-(6,6),6-(6,8)]
   114       2.275348       2.275348       2.275348    6[1-(0),1-(0),6-(1,1,8),8-(6)]
   115       9.444209       9.444209       9.444209    6[6-(1,6),6-(1,6),6-(8,8)]
   116       7.799427       7.799427       7.799427    6[6-(1,6),6-(1,6),6-(8,8)]
   117       8.579938       8.579938       8.579938    6[1-(0),6-(6,6),6-(6,6)]
   118      10.271821      10.271821      10.271821    6[6-(6,6),8-(0),8-(27)]
   119       6.868579       6.868579       6.868579    6[6-(6,6),8-(0),8-(27,27)]
   120       3.421144       3.421144       3.421144    6[6-(6,6),8-(27),8-(27)]
   121      -0.711908      -0.711908      -0.711908    8[6-(1,1,6),6-(6,6)]
   122       3.947915       3.947915       3.947915    8[6-(6,8),27-(8,8)]
   123      11.427968      11.427968      11.427968    8[6-(1,1,6),6-(6,6)]
   124       3.418876       3.418876       3.418876    8[6-(6,8),27-(8,8,8)]
   125       0.463186       0.463186       0.463186    8[6-(6,8),27-(8,8,8)]
   126       1.686527       1.686527       1.686527    8[6-(6,8)]
   127      -2.530419      -2.530419      -2.530419    8[6-(6,8)]
   128      -3.678831      -3.678831      -3.678831    8[6-(6,8),27-(8,8),27-(8,8,8)]
   129       6.924187       6.924187       6.924187    8[6-(6,8),27-(8,8)]
   130       7.865673       7.865673       7.865673    8[6-(6,8),27-(8,8,8)]
   131       4.348625       4.348625       4.348625    8[6-(1,1,6),6-(6,6)]
   132       6.962238       6.962238       6.962238    8[6-(6,8),27-(8,8)]
   133       5.413949       5.413949       5.413949    8[6-(1,1,6),6-(6,6)]
   134       7.491276       7.491276       7.491276    8[6-(6,8),27-(8,8,8)]
   135      -2.758234      -2.758234      -2.758234    8[6-(6,8),27-(8,8,8)]
   136      -3.981574      -3.981574      -3.981574    8[6-(6,8)]
   137       0.235372       0.235372       0.235372    8[6-(6,8)]
   138       1.383784       1.383784       1.383784    8[6-(6,8),27-(8,8),27-(8,8,8)]
   139       3.985965       3.985965       3.985965    8[6-(6,8),27-(8,8)]
   140       3.044479       3.044479       3.044479    8[6-(6,8),27-(8,8,8)]
   141       7.985343       7.985343       7.985343    8[6-(1,1,6),6-(6,6)]
   142        3.32552        3.32552        3.32552    8[6-(6,8),27-(8,8)]
   143      -4.154533      -4.154533      -4.154533    8[6-(1,1,6),6-(6,6)]
   144       3.854559       3.854559       3.854559    8[6-(6,8),27-(8,8,8)]
   145       6.810249       6.810249       6.810249    8[6-(6,8),27-(8,8,8)]
   146       5.586908       5.586908       5.586908    8[6-(6,8)]
   147       9.803854       9.803854       9.803854    8[6-(6,8)]
   148      10.952266      10.952266      10.952266    8[6-(6,8),27-(8,8),27-(8,8,8)]
   149       0.349248       0.349248       0.349248    8[6-(6,8),27-(8,8)]
   150      -0.592238      -0.592238      -0.592238    8[6-(6,8),27-(8,8,8)]
   151        2.92481        2.92481        2.92481    8[6-(1,1,6),6-(6,6)]
   152       0.311197       0.311197       0.311197    8[6-(6,8),27-(8,8)]
   153       1.859486       1.859486       1.859486    8[6-(1,1,6),6-(6,6)]
   154      -0.217841      -0.217841      -0.217841    8[6-(6,8),27-(8,8,8)]
   155      10.031669      10.031669      10.031669    8[6-(6,8),27-(8,8,8)]
   156      11.255009      11.255009      11.255009    8[6-(6,8)]
   157       7.038063       7.038063       7.038063    8[6-(6,8)]
   158       5.889651       5.889651       5.889651    8[6-(6,8),27-(8,8),27-(8,8,8)]
   159        3.28747        3.28747        3.28747    8[6-(6,8),27-(8,8)]
   160       4.228956       4.228956       4.228956    8[6-(6,8),27-(8,8,8)]
