# Supplementary material for: A collection of forcefield precursors for metal–organic frameworks
Source: RSC Adv. 2019 Nov 13;9(63):36492–507. doi: 10.1039/c9ra07327b (PMC9075174; doi:10.1039/c9ra07327b)
Supplement: RA-009-C9RA07327B-s1120 [file RA-009-C9RA07327B-s1120.txt]

ISIKOL_clean

7.276500    0.000000    0.000000
0.000000    16.979100    0.000000
-1.943263    0.000000    16.955807

     1        1.59562        1.59562        1.59562    27[7-(6,6),7-(6,6),8-(6),8-(6)]
     2      -0.872264      -0.872264      -0.872264    27[7-(6,6),7-(6,6),8-(6),8-(6)]
     3       3.737617       3.737617       3.737617    27[7-(6,6),7-(6,6),8-(6),8-(6)]
     4       6.205501       6.205501       6.205501    27[7-(6,6),7-(6,6),8-(6),8-(6)]
     5       5.086261       5.086261       5.086261    1[6-(1,6,8)]
     6       5.883519       5.883519       5.883519    1[6-(1,6,8)]
     7       3.934524       3.934524       3.934524    1[6-(6,6)]
     8       0.671444       0.671444       0.671444    1[6-(6,6)]
     9       3.473015       3.473015       3.473015    1[6-(6,6)]
    10       3.173996       3.173996       3.173996    1[6-(1,6,6)]
    11       3.613167       3.613167       3.613167    1[6-(1,6,6)]
    12       4.732723       4.732723       4.732723    1[6-(1,6,7)]
    13       5.431731       5.431731       5.431731    1[6-(1,6,7)]
    14         1.7649         1.7649         1.7649    1[6-(6,7)]
    15       2.309021       2.309021       2.309021    1[6-(6,7)]
    16      -0.269229      -0.269229      -0.269229    1[6-(6,7)]
    17       5.916091       5.916091       5.916091    1[6-(1,6,6)]
    18       5.304112       5.304112       5.304112    1[6-(1,6,6)]
    19       4.314462       4.314462       4.314462    1[6-(1,6,7)]
    20       4.142135       4.142135       4.142135    1[6-(1,6,7)]
    21       0.707977       0.707977       0.707977    1[6-(6,7)]
    22       2.084778       2.084778       2.084778    1[6-(7,7)]
    23      -0.918216      -0.918216      -0.918216    1[6-(7,7)]
    24       4.856857       4.856857       4.856857    1[6-(1,6,8)]
    25       4.059599       4.059599       4.059599    1[6-(1,6,8)]
    26       4.065331       4.065331       4.065331    1[6-(6,6)]
    27       0.051912       0.051912       0.051912    1[6-(6,6)]
    28       6.470103       6.470103       6.470103    1[6-(6,6)]
    29        4.82586        4.82586        4.82586    1[6-(1,6,6)]
    30       4.386689       4.386689       4.386689    1[6-(1,6,6)]
    31       3.267133       3.267133       3.267133    1[6-(1,6,7)]
    32       2.568125       2.568125       2.568125    1[6-(1,6,7)]
    33       0.901718       0.901718       0.901718    1[6-(6,7)]
    34       5.690834       5.690834       5.690834    1[6-(6,7)]
    35       0.992584       0.992584       0.992584    1[6-(6,7)]
    36       2.083764       2.083764       2.083764    1[6-(1,6,6)]
    37       2.695744       2.695744       2.695744    1[6-(1,6,6)]
    38       3.685394       3.685394       3.685394    1[6-(1,6,7)]
    39        3.85772        3.85772        3.85772    1[6-(1,6,7)]
    40       0.015379       0.015379       0.015379    1[6-(6,7)]
    41      -1.361423      -1.361423      -1.361423    1[6-(7,7)]
    42       1.641571       1.641571       1.641571    1[6-(7,7)]
    43       0.246976       0.246976       0.246976    1[6-(1,6,8)]
    44      -0.550282      -0.550282      -0.550282    1[6-(1,6,8)]
    45       1.398713       1.398713       1.398713    1[6-(6,6)]
    46       4.661793       4.661793       4.661793    1[6-(6,6)]
    47       1.860222       1.860222       1.860222    1[6-(6,6)]
    48       2.159241       2.159241       2.159241    1[6-(1,6,6)]
    49        1.72007        1.72007        1.72007    1[6-(1,6,6)]
    50       0.600514       0.600514       0.600514    1[6-(1,6,7)]
    51      -0.098494      -0.098494      -0.098494    1[6-(1,6,7)]
    52       3.568337       3.568337       3.568337    1[6-(6,7)]
    53       3.024216       3.024216       3.024216    1[6-(6,7)]
    54       5.602466       5.602466       5.602466    1[6-(6,7)]
    55      -0.582854      -0.582854      -0.582854    1[6-(1,6,6)]
    56       0.029125       0.029125       0.029125    1[6-(1,6,6)]
    57       1.018775       1.018775       1.018775    1[6-(1,6,7)]
    58       1.191102       1.191102       1.191102    1[6-(1,6,7)]
    59        4.62526        4.62526        4.62526    1[6-(6,7)]
    60       3.248459       3.248459       3.248459    1[6-(7,7)]
    61       6.251453       6.251453       6.251453    1[6-(7,7)]
    62        0.47638        0.47638        0.47638    1[6-(1,6,8)]
    63       1.273638       1.273638       1.273638    1[6-(1,6,8)]
    64       1.267906       1.267906       1.267906    1[6-(6,6)]
    65       5.281325       5.281325       5.281325    1[6-(6,6)]
    66      -1.136866      -1.136866      -1.136866    1[6-(6,6)]
    67       0.507377       0.507377       0.507377    1[6-(1,6,6)]
    68       0.946548       0.946548       0.946548    1[6-(1,6,6)]
    69       2.066104       2.066104       2.066104    1[6-(1,6,7)]
    70       2.765112       2.765112       2.765112    1[6-(1,6,7)]
    71       4.431519       4.431519       4.431519    1[6-(6,7)]
    72      -0.357597      -0.357597      -0.357597    1[6-(6,7)]
    73       4.340653       4.340653       4.340653    1[6-(6,7)]
    74       3.249473       3.249473       3.249473    1[6-(1,6,6)]
    75       2.637493       2.637493       2.637493    1[6-(1,6,6)]
    76       1.647843       1.647843       1.647843    1[6-(1,6,7)]
    77       1.475517       1.475517       1.475517    1[6-(1,6,7)]
    78       5.317858       5.317858       5.317858    1[6-(6,7)]
    79        6.69466        6.69466        6.69466    1[6-(7,7)]
    80       3.691666       3.691666       3.691666    1[6-(7,7)]
    81        3.88255        3.88255        3.88255    6[6-(1,6),6-(1,6),8-(6)]
    82       5.674717       5.674717       5.674717    6[1-(0),1-(0),6-(1,1,8),8-(6)]
    83       3.428891       3.428891       3.428891    6[1-(0),6-(6,6),6-(6,8)]
    84       1.489223       1.489223       1.489223    6[1-(0),6-(6,6),6-(6,6)]
    85       1.956229       1.956229       1.956229    6[6-(1,6),6-(1,6),6-(8,8)]
    86       1.160783       1.160783       1.160783    6[6-(6,6),8-(0),8-(27)]
    87        3.15597        3.15597        3.15597    6[1-(0),6-(6,6),6-(6,8)]
    88       2.232056       2.232056       2.232056    6[6-(1,6),6-(1,6),6-(8,8)]
    89       1.767559       1.767559       1.767559    6[6-(6,6),8-(0),8-(27)]
    90       3.833684       3.833684       3.833684    6[1-(0),1-(0),6-(1,1,6),6-(1,1,7)]
    91       5.457635       5.457635       5.457635    6[1-(0),1-(0),6-(1,1,6),7-(6,6)]
    92       1.586778       1.586778       1.586778    6[1-(0),6-(1,7),7-(6,6)]
    93       1.456999       1.456999       1.456999    6[1-(0),6-(1,7),7-(6,27)]
    94       0.463081       0.463081       0.463081    6[1-(0),6-(1,7),7-(6,27)]
    95       5.234594       5.234594       5.234594    6[1-(0),1-(0),6-(1,1,6),6-(1,1,7)]
    96       3.766037       3.766037       3.766037    6[1-(0),1-(0),6-(1,1,6),7-(6,6)]
    97       0.579716       0.579716       0.579716    6[1-(0),6-(1,7),7-(6,6)]
    98       1.745012       1.745012       1.745012    6[1-(0),7-(6,27),7-(6,6)]
    99      -0.292996      -0.292996      -0.292996    6[1-(0),7-(6,27),7-(6,6)]
   100       4.117305       4.117305       4.117305    6[6-(1,6),6-(1,6),8-(6)]
   101       4.268402       4.268402       4.268402    6[1-(0),1-(0),6-(1,1,8),8-(6)]
   102       4.570965       4.570965       4.570965    6[1-(0),6-(6,6),6-(6,8)]
   103      -0.765868      -0.765868      -0.765868    6[1-(0),6-(6,6),6-(6,6)]
   104        0.71039        0.71039        0.71039    6[6-(1,6),6-(1,6),6-(8,8)]
   105       1.505836       1.505836       1.505836    6[6-(6,6),8-(0),8-(27)]
   106       6.787148       6.787148       6.787148    6[1-(0),6-(6,6),6-(6,8)]
   107        -1.5087        -1.5087        -1.5087    6[6-(1,6),6-(1,6),6-(8,8)]
   108      -1.044204      -1.044204      -1.044204    6[6-(6,6),8-(0),8-(27)]
   109       4.166171       4.166171       4.166171    6[1-(0),1-(0),6-(1,1,6),6-(1,1,7)]
   110       2.542221       2.542221       2.542221    6[1-(0),1-(0),6-(1,1,6),7-(6,6)]
   111      -0.863422      -0.863422      -0.863422    6[1-(0),6-(1,7),7-(6,6)]
   112      -0.733643      -0.733643      -0.733643    6[1-(0),6-(1,7),7-(6,27)]
   113       0.260274       0.260274       0.260274    6[1-(0),6-(1,7),7-(6,27)]
   114       2.765261       2.765261       2.765261    6[1-(0),1-(0),6-(1,1,6),6-(1,1,7)]
   115       4.233819       4.233819       4.233819    6[1-(0),1-(0),6-(1,1,6),7-(6,6)]
   116        0.14364        0.14364        0.14364    6[1-(0),6-(1,7),7-(6,6)]
   117      -1.021657      -1.021657      -1.021657    6[1-(0),7-(6,27),7-(6,6)]
   118       1.016351       1.016351       1.016351    6[1-(0),7-(6,27),7-(6,6)]
   119       1.450687       1.450687       1.450687    6[6-(1,6),6-(1,6),8-(6)]
   120       -0.34148       -0.34148       -0.34148    6[1-(0),1-(0),6-(1,1,8),8-(6)]
   121       1.904346       1.904346       1.904346    6[1-(0),6-(6,6),6-(6,8)]
   122       3.844014       3.844014       3.844014    6[1-(0),6-(6,6),6-(6,6)]
   123       3.377008       3.377008       3.377008    6[6-(1,6),6-(1,6),6-(8,8)]
   124       4.172454       4.172454       4.172454    6[6-(6,6),8-(0),8-(27)]
   125       2.177267       2.177267       2.177267    6[1-(0),6-(6,6),6-(6,8)]
   126       3.101181       3.101181       3.101181    6[6-(1,6),6-(1,6),6-(8,8)]
   127       3.565678       3.565678       3.565678    6[6-(6,6),8-(0),8-(27)]
   128       1.499553       1.499553       1.499553    6[1-(0),1-(0),6-(1,1,6),6-(1,1,7)]
   129      -0.124398      -0.124398      -0.124398    6[1-(0),1-(0),6-(1,1,6),7-(6,6)]
   130       3.746459       3.746459       3.746459    6[1-(0),6-(1,7),7-(6,6)]
   131       3.876238       3.876238       3.876238    6[1-(0),6-(1,7),7-(6,27)]
   132       4.870156       4.870156       4.870156    6[1-(0),6-(1,7),7-(6,27)]
   133       0.098643       0.098643       0.098643    6[1-(0),1-(0),6-(1,1,6),6-(1,1,7)]
   134         1.5672         1.5672         1.5672    6[1-(0),1-(0),6-(1,1,6),7-(6,6)]
   135       4.753521       4.753521       4.753521    6[1-(0),6-(1,7),7-(6,6)]
   136       3.588225       3.588225       3.588225    6[1-(0),7-(6,27),7-(6,6)]
   137       5.626233       5.626233       5.626233    6[1-(0),7-(6,27),7-(6,6)]
   138       1.215932       1.215932       1.215932    6[6-(1,6),6-(1,6),8-(6)]
   139       1.064835       1.064835       1.064835    6[1-(0),1-(0),6-(1,1,8),8-(6)]
   140       0.762272       0.762272       0.762272    6[1-(0),6-(6,6),6-(6,8)]
   141       6.099105       6.099105       6.099105    6[1-(0),6-(6,6),6-(6,6)]
   142       4.622847       4.622847       4.622847    6[6-(1,6),6-(1,6),6-(8,8)]
   143       3.827401       3.827401       3.827401    6[6-(6,6),8-(0),8-(27)]
   144      -1.453911      -1.453911      -1.453911    6[1-(0),6-(6,6),6-(6,8)]
   145       6.841937       6.841937       6.841937    6[6-(1,6),6-(1,6),6-(8,8)]
   146       6.377441       6.377441       6.377441    6[6-(6,6),8-(0),8-(27)]
   147       1.167066       1.167066       1.167066    6[1-(0),1-(0),6-(1,1,6),6-(1,1,7)]
   148       2.791016       2.791016       2.791016    6[1-(0),1-(0),6-(1,1,6),7-(6,6)]
   149       6.196659       6.196659       6.196659    6[1-(0),6-(1,7),7-(6,6)]
   150        6.06688        6.06688        6.06688    6[1-(0),6-(1,7),7-(6,27)]
   151       5.072963       5.072963       5.072963    6[1-(0),6-(1,7),7-(6,27)]
   152       2.567976       2.567976       2.567976    6[1-(0),1-(0),6-(1,1,6),6-(1,1,7)]
   153       1.099418       1.099418       1.099418    6[1-(0),1-(0),6-(1,1,6),7-(6,6)]
   154       5.189597       5.189597       5.189597    6[1-(0),6-(1,7),7-(6,6)]
   155       6.354894       6.354894       6.354894    6[1-(0),7-(6,27),7-(6,6)]
   156       4.316886       4.316886       4.316886    6[1-(0),7-(6,27),7-(6,6)]
   157       0.556874       0.556874       0.556874    7[6-(1,6),6-(1,7),27-(7,8,8)]
   158       0.905097       0.905097       0.905097    7[6-(1,6),6-(1,7),27-(7,8,8)]
   159      -0.534248      -0.534248      -0.534248    7[6-(1,1,6),6-(1,6),6-(1,7)]
   160       2.416213       2.416213       2.416213    7[6-(1,1,6),6-(1,6),6-(1,7)]
   161       0.166482       0.166482       0.166482    7[6-(1,6),6-(1,7),27-(7,8,8)]
   162      -0.181741      -0.181741      -0.181741    7[6-(1,6),6-(1,7),27-(7,8,8)]
   163       1.257603       1.257603       1.257603    7[6-(1,1,6),6-(1,6),6-(1,7)]
   164      -1.692858      -1.692858      -1.692858    7[6-(1,1,6),6-(1,6),6-(1,7)]
   165       4.776363       4.776363       4.776363    7[6-(1,6),6-(1,7),27-(7,8,8)]
   166        4.42814        4.42814        4.42814    7[6-(1,6),6-(1,7),27-(7,8,8)]
   167       5.867485       5.867485       5.867485    7[6-(1,1,6),6-(1,6),6-(1,7)]
   168       2.917024       2.917024       2.917024    7[6-(1,1,6),6-(1,6),6-(1,7)]
   169       5.166755       5.166755       5.166755    7[6-(1,6),6-(1,7),27-(7,8,8)]
   170       5.514978       5.514978       5.514978    7[6-(1,6),6-(1,7),27-(7,8,8)]
   171       4.075634       4.075634       4.075634    7[6-(1,1,6),6-(1,6),6-(1,7)]
   172       7.026095       7.026095       7.026095    7[6-(1,1,6),6-(1,6),6-(1,7)]
   173       5.059383       5.059383       5.059383    8[6-(1,1,6),6-(6,6)]
   174       0.067801       0.067801       0.067801    8[6-(6,8),27-(7,7,8)]
   175       0.615763       0.615763       0.615763    8[6-(6,8)]
   176       1.571643       1.571643       1.571643    8[6-(6,8)]
   177        2.62105        2.62105        2.62105    8[6-(6,8),27-(7,7,8)]
   178       2.940473       2.940473       2.940473    8[6-(1,1,6),6-(6,6)]
   179       2.598818       2.598818       2.598818    8[6-(6,8),27-(7,7,8)]
   180       0.107593       0.107593       0.107593    8[6-(6,8)]
   181       1.094976       1.094976       1.094976    8[6-(6,8)]
   182       5.378805       5.378805       5.378805    8[6-(6,8),27-(7,7,8)]
   183       0.273854       0.273854       0.273854    8[6-(1,1,6),6-(6,6)]
   184       5.265436       5.265436       5.265436    8[6-(6,8),27-(7,7,8)]
   185       4.717474       4.717474       4.717474    8[6-(6,8)]
   186       3.761594       3.761594       3.761594    8[6-(6,8)]
   187       2.712187       2.712187       2.712187    8[6-(6,8),27-(7,7,8)]
   188       2.392764       2.392764       2.392764    8[6-(1,1,6),6-(6,6)]
   189       2.734419       2.734419       2.734419    8[6-(6,8),27-(7,7,8)]
   190       5.225644       5.225644       5.225644    8[6-(6,8)]
   191       4.238261       4.238261       4.238261    8[6-(6,8)]
   192      -0.045568      -0.045568      -0.045568    8[6-(6,8),27-(7,7,8)]
