# Supplementary material for: A collection of forcefield precursors for metal–organic frameworks
Source: RSC Adv. 2019 Nov 13;9(63):36492–507. doi: 10.1039/c9ra07327b (PMC9075174; doi:10.1039/c9ra07327b)
Supplement: RA-009-C9RA07327B-s1121 [file RA-009-C9RA07327B-s1121.txt]

ISIMAZ_clean

7.216900    0.000000    0.000000
0.000000    16.938900    0.000000
-1.641835    0.000000    17.010650

     1       6.218116       6.218116       6.218116    30[7-(6,6),7-(6,6),8-(6),8-(6)]
     2       3.786317       3.786317       3.786317    30[7-(6,6),7-(6,6),8-(6),8-(6)]
     3      -0.643051      -0.643051      -0.643051    30[7-(6,6),7-(6,6),8-(6),8-(6)]
     4       1.788748       1.788748       1.788748    30[7-(6,6),7-(6,6),8-(6),8-(6)]
     5       3.585744       3.585744       3.585744    1[6-(6,6)]
     6        5.99576        5.99576        5.99576    1[6-(1,6,8)]
     7       5.180492       5.180492       5.180492    1[6-(1,6,8)]
     8       1.065291       1.065291       1.065291    1[6-(1,6,7)]
     9       1.257835       1.257835       1.257835    1[6-(1,6,7)]
    10       0.762054       0.762054       0.762054    1[6-(6,6)]
    11       4.004971       4.004971       4.004971    1[6-(6,6)]
    12       3.069582       3.069582       3.069582    1[6-(6,7)]
    13       2.224563       2.224563       2.224563    1[6-(1,6,6)]
    14       1.763916       1.763916       1.763916    1[6-(1,6,6)]
    15       5.621676       5.621676       5.621676    1[6-(6,7)]
    16       3.589828       3.589828       3.589828    1[6-(6,7)]
    17       3.308369       3.308369       3.308369    1[6-(7,7)]
    18       -0.52642       -0.52642       -0.52642    1[6-(1,6,6)]
    19       0.099861       0.099861       0.099861    1[6-(1,6,6)]
    20       0.665812       0.665812       0.665812    1[6-(1,6,7)]
    21      -0.055437      -0.055437      -0.055437    1[6-(1,6,7)]
    22       6.229905       6.229905       6.229905    1[6-(7,7)]
    23        4.64627        4.64627        4.64627    1[6-(6,7)]
    24       6.418688       6.418688       6.418688    1[6-(6,6)]
    25       4.008673       4.008673       4.008673    1[6-(1,6,8)]
    26       4.823941       4.823941       4.823941    1[6-(1,6,8)]
    27       1.722242       1.722242       1.722242    1[6-(1,6,7)]
    28       1.529697       1.529697       1.529697    1[6-(1,6,7)]
    29       0.383644       0.383644       0.383644    1[6-(6,6)]
    30       4.357627       4.357627       4.357627    1[6-(6,6)]
    31       -0.28205       -0.28205       -0.28205    1[6-(6,7)]
    32        0.56297        0.56297        0.56297    1[6-(1,6,6)]
    33       1.023617       1.023617       1.023617    1[6-(1,6,6)]
    34       4.382757       4.382757       4.382757    1[6-(6,7)]
    35       4.772769       4.772769       4.772769    1[6-(6,7)]
    36       6.696064       6.696064       6.696064    1[6-(7,7)]
    37       3.313953       3.313953       3.313953    1[6-(1,6,6)]
    38       2.687672       2.687672       2.687672    1[6-(1,6,6)]
    39        2.12172        2.12172        2.12172    1[6-(1,6,7)]
    40        2.84297        2.84297        2.84297    1[6-(1,6,7)]
    41       3.774528       3.774528       3.774528    1[6-(7,7)]
    42       5.358163       5.358163       5.358163    1[6-(6,7)]
    43       1.989321       1.989321       1.989321    1[6-(6,6)]
    44      -0.420695      -0.420695      -0.420695    1[6-(1,6,8)]
    45       0.394573       0.394573       0.394573    1[6-(1,6,8)]
    46       4.509774       4.509774       4.509774    1[6-(1,6,7)]
    47        4.31723        4.31723        4.31723    1[6-(1,6,7)]
    48       4.813011       4.813011       4.813011    1[6-(6,6)]
    49       1.570094       1.570094       1.570094    1[6-(6,6)]
    50       2.505483       2.505483       2.505483    1[6-(6,7)]
    51       3.350502       3.350502       3.350502    1[6-(1,6,6)]
    52       3.811149       3.811149       3.811149    1[6-(1,6,6)]
    53      -0.046611      -0.046611      -0.046611    1[6-(6,7)]
    54       1.985237       1.985237       1.985237    1[6-(6,7)]
    55       2.266696       2.266696       2.266696    1[6-(7,7)]
    56       6.101485       6.101485       6.101485    1[6-(1,6,6)]
    57       5.475204       5.475204       5.475204    1[6-(1,6,6)]
    58       4.909253       4.909253       4.909253    1[6-(1,6,7)]
    59       5.630502       5.630502       5.630502    1[6-(1,6,7)]
    60       -0.65484       -0.65484       -0.65484    1[6-(7,7)]
    61       0.928795       0.928795       0.928795    1[6-(6,7)]
    62      -0.843623      -0.843623      -0.843623    1[6-(6,6)]
    63       1.566392       1.566392       1.566392    1[6-(1,6,8)]
    64       0.751124       0.751124       0.751124    1[6-(1,6,8)]
    65       3.852823       3.852823       3.852823    1[6-(1,6,7)]
    66       4.045368       4.045368       4.045368    1[6-(1,6,7)]
    67       5.191421       5.191421       5.191421    1[6-(6,6)]
    68       1.217438       1.217438       1.217438    1[6-(6,6)]
    69       5.857115       5.857115       5.857115    1[6-(6,7)]
    70       5.012095       5.012095       5.012095    1[6-(1,6,6)]
    71       4.551448       4.551448       4.551448    1[6-(1,6,6)]
    72       1.192308       1.192308       1.192308    1[6-(6,7)]
    73       0.802296       0.802296       0.802296    1[6-(6,7)]
    74      -1.120999      -1.120999      -1.120999    1[6-(7,7)]
    75       2.261112       2.261112       2.261112    1[6-(1,6,6)]
    76       2.887393       2.887393       2.887393    1[6-(1,6,6)]
    77       3.453345       3.453345       3.453345    1[6-(1,6,7)]
    78       2.732095       2.732095       2.732095    1[6-(1,6,7)]
    79       1.800537       1.800537       1.800537    1[6-(7,7)]
    80       0.216902       0.216902       0.216902    1[6-(6,7)]
    81       3.265208       3.265208       3.265208    6[1-(0),6-(6,6),6-(6,8)]
    82       3.977959       3.977959       3.977959    6[6-(1,6),6-(1,6),8-(6)]
    83       5.770039       5.770039       5.770039    6[1-(0),1-(0),6-(1,1,8),8-(6)]
    84       1.624043       1.624043       1.624043    6[1-(0),1-(0),6-(1,1,6),7-(6,6)]
    85       1.582974       1.582974       1.582974    6[1-(0),6-(6,6),6-(6,6)]
    86       3.508507       3.508507       3.508507    6[1-(0),6-(6,6),6-(6,8)]
    87       2.068583       2.068583       2.068583    6[6-(1,6),6-(1,6),6-(8,8)]
    88       1.292924       1.292924       1.292924    6[6-(6,6),8-(0),8-(30)]
    89       3.908414       3.908414       3.908414    6[1-(0),6-(1,7),7-(6,30)]
    90       2.309865       2.309865       2.309865    6[6-(1,6),6-(1,6),6-(8,8)]
    91       1.555796       1.555796       1.555796    6[1-(0),1-(0),6-(1,1,6),6-(1,1,7)]
    92       1.821296       1.821296       1.821296    6[6-(6,6),8-(0),8-(30)]
    93       4.900761       4.900761       4.900761    6[1-(0),6-(1,7),7-(6,30)]
    94       3.776432       3.776432       3.776432    6[1-(0),6-(1,7),7-(6,6)]
    95       3.642035       3.642035       3.642035    6[1-(0),7-(6,30),7-(6,6)]
    96       0.160149       0.160149       0.160149    6[1-(0),1-(0),6-(1,1,6),6-(1,1,7)]
    97      -0.065566      -0.065566      -0.065566    6[1-(0),1-(0),6-(1,1,6),7-(6,6)]
    98       5.630496       5.630496       5.630496    6[1-(0),7-(6,30),7-(6,6)]
    99       4.770694       4.770694       4.770694    6[1-(0),6-(1,7),7-(6,6)]
   100       6.739225       6.739225       6.739225    6[1-(0),6-(6,6),6-(6,8)]
   101       4.384639       4.384639       4.384639    6[6-(1,6),6-(1,6),8-(6)]
   102       4.234394       4.234394       4.234394    6[1-(0),1-(0),6-(1,1,8),8-(6)]
   103        1.16349        1.16349        1.16349    6[1-(0),1-(0),6-(1,1,6),7-(6,6)]
   104      -0.437276      -0.437276      -0.437276    6[1-(0),6-(6,6),6-(6,6)]
   105        4.85409        4.85409        4.85409    6[1-(0),6-(6,6),6-(6,8)]
   106       0.718949       0.718949       0.718949    6[6-(1,6),6-(1,6),6-(8,8)]
   107       1.494608       1.494608       1.494608    6[6-(6,6),8-(0),8-(30)]
   108       6.096019       6.096019       6.096019    6[1-(0),6-(1,7),7-(6,30)]
   109      -1.164167      -1.164167      -1.164167    6[6-(1,6),6-(1,6),6-(8,8)]
   110       1.231736       1.231736       1.231736    6[1-(0),1-(0),6-(1,1,6),6-(1,1,7)]
   111      -0.675598      -0.675598      -0.675598    6[6-(6,6),8-(0),8-(30)]
   112       5.103671       5.103671       5.103671    6[1-(0),6-(1,7),7-(6,30)]
   113       6.228001       6.228001       6.228001    6[1-(0),6-(1,7),7-(6,6)]
   114       6.362397       6.362397       6.362397    6[1-(0),7-(6,30),7-(6,6)]
   115       2.627384       2.627384       2.627384    6[1-(0),1-(0),6-(1,1,6),6-(1,1,7)]
   116       2.853099       2.853099       2.853099    6[1-(0),1-(0),6-(1,1,6),7-(6,6)]
   117       4.373936       4.373936       4.373936    6[1-(0),7-(6,30),7-(6,6)]
   118       5.233738       5.233738       5.233738    6[1-(0),6-(1,7),7-(6,6)]
   119       2.309857       2.309857       2.309857    6[1-(0),6-(6,6),6-(6,8)]
   120       1.597106       1.597106       1.597106    6[6-(1,6),6-(1,6),8-(6)]
   121      -0.194974      -0.194974      -0.194974    6[1-(0),1-(0),6-(1,1,8),8-(6)]
   122       3.951022       3.951022       3.951022    6[1-(0),1-(0),6-(1,1,6),7-(6,6)]
   123       3.992091       3.992091       3.992091    6[1-(0),6-(6,6),6-(6,6)]
   124       2.066558       2.066558       2.066558    6[1-(0),6-(6,6),6-(6,8)]
   125       3.506482       3.506482       3.506482    6[6-(1,6),6-(1,6),6-(8,8)]
   126       4.282141       4.282141       4.282141    6[6-(6,6),8-(0),8-(30)]
   127       1.666651       1.666651       1.666651    6[1-(0),6-(1,7),7-(6,30)]
   128         3.2652         3.2652         3.2652    6[6-(1,6),6-(1,6),6-(8,8)]
   129       4.019269       4.019269       4.019269    6[1-(0),1-(0),6-(1,1,6),6-(1,1,7)]
   130       3.753769       3.753769       3.753769    6[6-(6,6),8-(0),8-(30)]
   131       0.674304       0.674304       0.674304    6[1-(0),6-(1,7),7-(6,30)]
   132       1.798633       1.798633       1.798633    6[1-(0),6-(1,7),7-(6,6)]
   133        1.93303        1.93303        1.93303    6[1-(0),7-(6,30),7-(6,6)]
   134       5.414916       5.414916       5.414916    6[1-(0),1-(0),6-(1,1,6),6-(1,1,7)]
   135       5.640631       5.640631       5.640631    6[1-(0),1-(0),6-(1,1,6),7-(6,6)]
   136      -0.055431      -0.055431      -0.055431    6[1-(0),7-(6,30),7-(6,6)]
   137       0.804371       0.804371       0.804371    6[1-(0),6-(1,7),7-(6,6)]
   138       -1.16416       -1.16416       -1.16416    6[1-(0),6-(6,6),6-(6,8)]
   139       1.190426       1.190426       1.190426    6[6-(1,6),6-(1,6),8-(6)]
   140       1.340671       1.340671       1.340671    6[1-(0),1-(0),6-(1,1,8),8-(6)]
   141       4.411575       4.411575       4.411575    6[1-(0),1-(0),6-(1,1,6),7-(6,6)]
   142       6.012341       6.012341       6.012341    6[1-(0),6-(6,6),6-(6,6)]
   143       0.720975       0.720975       0.720975    6[1-(0),6-(6,6),6-(6,8)]
   144       4.856116       4.856116       4.856116    6[6-(1,6),6-(1,6),6-(8,8)]
   145       4.080457       4.080457       4.080457    6[6-(6,6),8-(0),8-(30)]
   146      -0.520954      -0.520954      -0.520954    6[1-(0),6-(1,7),7-(6,30)]
   147       6.739232       6.739232       6.739232    6[6-(1,6),6-(1,6),6-(8,8)]
   148       4.343329       4.343329       4.343329    6[1-(0),1-(0),6-(1,1,6),6-(1,1,7)]
   149       6.250663       6.250663       6.250663    6[6-(6,6),8-(0),8-(30)]
   150       0.471394       0.471394       0.471394    6[1-(0),6-(1,7),7-(6,30)]
   151      -0.652936      -0.652936      -0.652936    6[1-(0),6-(1,7),7-(6,6)]
   152      -0.787332      -0.787332      -0.787332    6[1-(0),7-(6,30),7-(6,6)]
   153       2.947681       2.947681       2.947681    6[1-(0),1-(0),6-(1,1,6),6-(1,1,7)]
   154       2.721966       2.721966       2.721966    6[1-(0),1-(0),6-(1,1,6),7-(6,6)]
   155       1.201129       1.201129       1.201129    6[1-(0),7-(6,30),7-(6,6)]
   156       0.341327       0.341327       0.341327    6[1-(0),6-(1,7),7-(6,6)]
   157       2.976545       2.976545       2.976545    7[6-(1,1,6),6-(1,6),6-(1,7)]
   158       4.822288       4.822288       4.822288    7[6-(1,6),6-(1,7),30-(7,8,8)]
   159       4.443562       4.443562       4.443562    7[6-(1,6),6-(1,7),30-(7,8,8)]
   160       5.876083       5.876083       5.876083    7[6-(1,1,6),6-(1,6),6-(1,7)]
   161      -0.189012      -0.189012      -0.189012    7[6-(1,1,6),6-(1,6),6-(1,7)]
   162       5.182144       5.182144       5.182144    7[6-(1,6),6-(1,7),30-(7,8,8)]
   163       5.560871       5.560871       5.560871    7[6-(1,6),6-(1,7),30-(7,8,8)]
   164       4.128349       4.128349       4.128349    7[6-(1,1,6),6-(1,6),6-(1,7)]
   165        2.59852        2.59852        2.59852    7[6-(1,1,6),6-(1,6),6-(1,7)]
   166       0.752777       0.752777       0.752777    7[6-(1,6),6-(1,7),30-(7,8,8)]
   167       1.131503       1.131503       1.131503    7[6-(1,6),6-(1,7),30-(7,8,8)]
   168      -0.301018      -0.301018      -0.301018    7[6-(1,1,6),6-(1,6),6-(1,7)]
   169      -1.452823      -1.452823      -1.452823    7[6-(1,1,6),6-(1,6),6-(1,7)]
   170       0.392921       0.392921       0.392921    7[6-(1,6),6-(1,7),30-(7,8,8)]
   171       0.014194       0.014194       0.014194    7[6-(1,6),6-(1,7),30-(7,8,8)]
   172       1.446716       1.446716       1.446716    7[6-(1,1,6),6-(1,6),6-(1,7)]
   173       0.206757       0.206757       0.206757    8[6-(6,8),30-(7,7,8)]
   174       5.149819       5.149819       5.149819    8[6-(1,1,6),6-(6,6)]
   175       0.643623       0.643623       0.643623    8[6-(6,8)]
   176       1.692674       1.692674       1.692674    8[6-(6,8)]
   177       2.674424       2.674424       2.674424    8[6-(6,8),30-(7,7,8)]
   178       2.580775       2.580775       2.580775    8[6-(6,8),30-(7,7,8)]
   179       3.212778       3.212778       3.212778    8[6-(1,1,6),6-(6,6)]
   180       0.502075       0.502075       0.502075    8[6-(6,8)]
   181       1.094859       1.094859       1.094859    8[6-(6,8)]
   182       5.688174       5.688174       5.688174    8[6-(6,8),30-(7,7,8)]
   183       5.368308       5.368308       5.368308    8[6-(6,8),30-(7,7,8)]
   184       0.425246       0.425246       0.425246    8[6-(1,1,6),6-(6,6)]
   185       4.931442       4.931442       4.931442    8[6-(6,8)]
   186       3.882391       3.882391       3.882391    8[6-(6,8)]
   187       2.900641       2.900641       2.900641    8[6-(6,8),30-(7,7,8)]
   188        2.99429        2.99429        2.99429    8[6-(6,8),30-(7,7,8)]
   189       2.362287       2.362287       2.362287    8[6-(1,1,6),6-(6,6)]
   190        5.07299        5.07299        5.07299    8[6-(6,8)]
   191       4.480206       4.480206       4.480206    8[6-(6,8)]
   192      -0.113109      -0.113109      -0.113109    8[6-(6,8),30-(7,7,8)]
