# Supplementary material for: A collection of forcefield precursors for metal–organic frameworks
Source: RSC Adv. 2019 Nov 13;9(63):36492–507. doi: 10.1039/c9ra07327b (PMC9075174; doi:10.1039/c9ra07327b)
Supplement: RA-009-C9RA07327B-s1122 [file RA-009-C9RA07327B-s1122.txt]

ISOHEE_clean

10.070000    0.000000    0.000000
0.000000    11.383000    0.000000
-2.886750    0.000000    13.633736

     1       2.038479       2.038479       2.038479    30[7-(6,6),7-(6,6),8-(6),8-(6),8-(6)]
     2       5.144771       5.144771       5.144771    30[7-(6,6),7-(6,6),8-(6),8-(6),8-(6)]
     3       3.197885       3.197885       3.197885    1[6-(6,7)]
     4       3.296852       3.296852       3.296852    1[6-(6,6)]
     5       0.798489       0.798489       0.798489    1[6-(6,6)]
     6       0.888105       0.888105       0.888105    1[6-(6,7)]
     7       3.985365       3.985365       3.985365    1[6-(6,7)]
     8       3.886398       3.886398       3.886398    1[6-(6,6)]
     9       6.384761       6.384761       6.384761    1[6-(6,6)]
    10       6.295145       6.295145       6.295145    1[6-(6,7)]
    11       3.985365       3.985365       3.985365    1[6-(6,7)]
    12       3.886398       3.886398       3.886398    1[6-(6,6)]
    13       6.384761       6.384761       6.384761    1[6-(6,6)]
    14       6.295145       6.295145       6.295145    1[6-(6,7)]
    15       3.197885       3.197885       3.197885    1[6-(6,7)]
    16       3.296852       3.296852       3.296852    1[6-(6,6)]
    17       0.798489       0.798489       0.798489    1[6-(6,6)]
    18       0.888105       0.888105       0.888105    1[6-(6,7)]
    19       7.491056       7.491056       7.491056    1[6-(6,6)]
    20      -1.037681      -1.037681      -1.037681    1[6-(6,6)]
    21       5.052441       5.052441       5.052441    1[6-(6,6)]
    22      -0.307806      -0.307806      -0.307806    1[6-(6,6)]
    23       8.220931       8.220931       8.220931    1[6-(6,6)]
    24       2.130809       2.130809       2.130809    1[6-(6,6)]
    25       2.732108       2.732108       2.732108    6[1-(0),6-(1,6),7-(6,30)]
    26       2.781001       2.781001       2.781001    6[1-(0),6-(1,7),6-(6,6)]
    27       2.064669       2.064669       2.064669    6[6-(1,6),6-(1,6),6-(6,6)]
    28       1.337368       1.337368       1.337368    6[1-(0),6-(1,7),6-(6,6)]
    29       1.381085       1.381085       1.381085    6[1-(0),6-(1,6),7-(6,30)]
    30       4.451142       4.451142       4.451142    6[1-(0),6-(1,6),7-(6,30)]
    31       4.402249       4.402249       4.402249    6[1-(0),6-(1,7),6-(6,6)]
    32       5.118581       5.118581       5.118581    6[6-(1,6),6-(1,6),6-(6,6)]
    33       5.845882       5.845882       5.845882    6[1-(0),6-(1,7),6-(6,6)]
    34       5.802165       5.802165       5.802165    6[1-(0),6-(1,6),7-(6,30)]
    35       4.451142       4.451142       4.451142    6[1-(0),6-(1,6),7-(6,30)]
    36       4.402249       4.402249       4.402249    6[1-(0),6-(1,7),6-(6,6)]
    37       5.118581       5.118581       5.118581    6[6-(1,6),6-(1,6),6-(6,6)]
    38       5.845882       5.845882       5.845882    6[1-(0),6-(1,7),6-(6,6)]
    39       5.802165       5.802165       5.802165    6[1-(0),6-(1,6),7-(6,30)]
    40       2.732108       2.732108       2.732108    6[1-(0),6-(1,6),7-(6,30)]
    41       2.781001       2.781001       2.781001    6[1-(0),6-(1,7),6-(6,6)]
    42       2.064669       2.064669       2.064669    6[6-(1,6),6-(1,6),6-(6,6)]
    43       1.337368       1.337368       1.337368    6[1-(0),6-(1,7),6-(6,6)]
    44       1.381085       1.381085       1.381085    6[1-(0),6-(1,6),7-(6,30)]
    45       4.886732       4.886732       4.886732    6[6-(6,6),8-(30),8-(30)]
    46       6.083269       6.083269       6.083269    6[6-(1,6),6-(1,6),6-(8,8)]
    47       7.366402       7.366402       7.366402    6[1-(0),6-(6,6),6-(6,6)]
    48      -1.584413      -1.584413      -1.584413    6[6-(1,6),6-(1,6),6-(8,8)]
    49       -0.19349       -0.19349       -0.19349    6[6-(6,6),8-(0),8-(30)]
    50      -1.771958      -1.771958      -1.771958    6[1-(0),6-(6,6),6-(6,7)]
    51       7.002523       7.002523       7.002523    6[6-(1,6),6-(1,6),7-(7)]
    52       5.910372       5.910372       5.910372    6[1-(0),6-(6,6),6-(6,7)]
    53       2.296518       2.296518       2.296518    6[6-(6,6),8-(30),8-(30)]
    54       1.099981       1.099981       1.099981    6[6-(1,6),6-(1,6),6-(8,8)]
    55      -0.183152      -0.183152      -0.183152    6[1-(0),6-(6,6),6-(6,6)]
    56       8.767663       8.767663       8.767663    6[6-(1,6),6-(1,6),6-(8,8)]
    57        7.37674        7.37674        7.37674    6[6-(6,6),8-(0),8-(30)]
    58       8.955208       8.955208       8.955208    6[1-(0),6-(6,6),6-(6,7)]
    59       0.180727       0.180727       0.180727    6[6-(1,6),6-(1,6),7-(7)]
    60       1.272878       1.272878       1.272878    6[1-(0),6-(6,6),6-(6,7)]
    61       2.073437       2.073437       2.073437    7[6-(1,6),6-(1,6),30-(7,8,8,8)]
    62       5.109813       5.109813       5.109813    7[6-(1,6),6-(1,6),30-(7,8,8,8)]
    63       5.109813       5.109813       5.109813    7[6-(1,6),6-(1,6),30-(7,8,8,8)]
    64       2.073437       2.073437       2.073437    7[6-(1,6),6-(1,6),30-(7,8,8,8)]
    65       6.700011       6.700011       6.700011    7[6-(6,6),7-(6)]
    66       0.483239       0.483239       0.483239    7[6-(6,6),7-(6)]
    67       3.754467       3.754467       3.754467    8[6-(6,8),30-(7,7,8,8)]
    68       5.082071       5.082071       5.082071    8[6-(6,8),30-(7,7,8,8)]
    69      -0.071346      -0.071346      -0.071346    8[6-(6,8),30-(7,7,8,8)]
    70       0.779735       0.779735       0.779735    8[6-(6,8)]
    71       3.428783       3.428783       3.428783    8[6-(6,8),30-(7,7,8,8)]
    72       2.101179       2.101179       2.101179    8[6-(6,8),30-(7,7,8,8)]
    73       7.254596       7.254596       7.254596    8[6-(6,8),30-(7,7,8,8)]
    74       6.403515       6.403515       6.403515    8[6-(6,8)]
