# Supplementary material for: A collection of forcefield precursors for metal–organic frameworks
Source: RSC Adv. 2019 Nov 13;9(63):36492–507. doi: 10.1039/c9ra07327b (PMC9075174; doi:10.1039/c9ra07327b)
Supplement: RA-009-C9RA07327B-s1123 [file RA-009-C9RA07327B-s1123.txt]

ISUCUV_clean

11.218900    0.000000    0.000000
-3.316023    10.717636    0.000000
-2.125400    -2.882401    20.951121

     1       8.962948       8.962948       8.962948    26[8-(6),8-(6),8-(6),8-(6,26)]
     2       4.899632       4.899632       4.899632    26[8-(6),8-(6),8-(6),8-(6,26)]
     3      -3.185471      -3.185471      -3.185471    26[8-(6),8-(6),8-(6),8-(6,26)]
     4       0.877845       0.877845       0.877845    26[8-(6),8-(6),8-(6),8-(6,26)]
     5       7.096843       7.096843       7.096843    26[8-(6),8-(6),8-(6),8-(6),8-(6,26),8-(6,26)]
     6      -1.319366      -1.319366      -1.319366    26[8-(6),8-(6),8-(6),8-(6),8-(6,26),8-(6,26)]
     7      -3.152048      -3.152048      -3.152048    1[6-(6,6)]
     8      -3.182981      -3.182981      -3.182981    1[6-(6,6)]
     9       8.724961       8.724961       8.724961    1[6-(6,6)]
    10         6.5664         6.5664         6.5664    1[6-(6,6)]
    11       7.602144       7.602144       7.602144    1[6-(6,6)]
    12      -0.727442      -0.727442      -0.727442    1[6-(6,6)]
    13        4.31547        4.31547        4.31547    1[6-(6,6)]
    14       2.901448       2.901448       2.901448    1[6-(6,6)]
    15       5.828962       5.828962       5.828962    1[6-(6,6)]
    16      -0.359547      -0.359547      -0.359547    1[6-(6,6)]
    17      -2.439479      -2.439479      -2.439479    1[6-(6,6)]
    18       6.926286       6.926286       6.926286    1[6-(6,6)]
    19      -0.891924      -0.891924      -0.891924    1[6-(6,6)]
    20       0.793269       0.793269       0.793269    1[6-(6,6)]
    21       4.268192       4.268192       4.268192    1[6-(6,6)]
    22       5.652623       5.652623       5.652623    1[6-(6,6)]
    23       4.883499       4.883499       4.883499    1[6-(6,6)]
    24       2.575172       2.575172       2.575172    1[6-(6,6)]
    25       8.929525       8.929525       8.929525    1[6-(6,6)]
    26       8.960458       8.960458       8.960458    1[6-(6,6)]
    27      -2.947484      -2.947484      -2.947484    1[6-(6,6)]
    28      -0.788923      -0.788923      -0.788923    1[6-(6,6)]
    29      -1.824667      -1.824667      -1.824667    1[6-(6,6)]
    30       6.504919       6.504919       6.504919    1[6-(6,6)]
    31       1.462007       1.462007       1.462007    1[6-(6,6)]
    32       2.876029       2.876029       2.876029    1[6-(6,6)]
    33      -0.051485      -0.051485      -0.051485    1[6-(6,6)]
    34       6.137024       6.137024       6.137024    1[6-(6,6)]
    35       8.216956       8.216956       8.216956    1[6-(6,6)]
    36      -1.148809      -1.148809      -1.148809    1[6-(6,6)]
    37       6.669401       6.669401       6.669401    1[6-(6,6)]
    38       4.984208       4.984208       4.984208    1[6-(6,6)]
    39       1.509285       1.509285       1.509285    1[6-(6,6)]
    40       0.124854       0.124854       0.124854    1[6-(6,6)]
    41       0.893978       0.893978       0.893978    1[6-(6,6)]
    42       3.202305       3.202305       3.202305    1[6-(6,6)]
    43       8.465294       8.465294       8.465294    6[6-(6,6),8-(26),8-(26,26)]
    44       8.391453       8.391453       8.391453    6[6-(1,6),6-(1,6),6-(8,8)]
    45      -3.026893      -3.026893      -3.026893    6[1-(0),6-(1,6),6-(6,6)]
    46      -3.035451      -3.035451      -3.035451    6[1-(0),6-(1,6),6-(6,6)]
    47      -2.821748      -2.821748      -2.821748    6[6-(1,6),6-(1,6),6-(6,6)]
    48       8.590758       8.590758       8.590758    6[1-(0),6-(6,6),6-(6,6)]
    49       9.324934       9.324934       9.324934    6[6-(6,6),8-(26),8-(26)]
    50      10.070749      10.070749      10.070749    6[6-(1,6),6-(1,6),6-(8,8)]
    51      10.207743      10.207743      10.207743    6[1-(0),6-(1,6),6-(6,6)]
    52        7.49882        7.49882        7.49882    6[1-(0),6-(1,6),6-(6,6)]
    53      10.552817      10.552817      10.552817    6[1-(0),6-(6,6),6-(6,6)]
    54       7.959789       7.959789       7.959789    6[6-(1,6),6-(1,6),6-(6,6)]
    55       6.176846       6.176846       6.176846    6[6-(6,6),8-(26),8-(26)]
    56       5.230824       5.230824       5.230824    6[6-(1,6),6-(1,6),6-(8,8)]
    57       4.336244       4.336244       4.336244    6[1-(0),6-(1,6),6-(6,6)]
    58       3.486825       3.486825       3.486825    6[1-(0),6-(1,6),6-(6,6)]
    59       1.376241       1.376241       1.376241    6[6-(1,6),6-(1,6),6-(6,6)]
    60       5.248745       5.248745       5.248745    6[1-(0),6-(6,6),6-(6,6)]
    61       4.903971       4.903971       4.903971    6[6-(6,6),8-(26),8-(26,26)]
    62       4.957463       4.957463       4.957463    6[6-(1,6),6-(1,6),6-(8,8)]
    63       3.764463       3.764463       3.764463    6[1-(0),6-(1,6),6-(6,6)]
    64       0.480254       0.480254       0.480254    6[1-(0),6-(1,6),6-(6,6)]
    65      -0.431519      -0.431519      -0.431519    6[6-(1,6),6-(1,6),6-(6,6)]
    66       6.144789       6.144789       6.144789    6[1-(0),6-(6,6),6-(6,6)]
    67       7.695503       7.695503       7.695503    6[6-(6,6),8-(26),8-(26)]
    68       8.775274       8.775274       8.775274    6[6-(1,6),6-(1,6),6-(8,8)]
    69      10.117936      10.117936      10.117936    6[1-(0),6-(1,6),6-(6,6)]
    70      -0.091781      -0.091781      -0.091781    6[1-(0),6-(1,6),6-(6,6)]
    71       8.470532       8.470532       8.470532    6[1-(0),6-(6,6),6-(6,6)]
    72      -0.392866      -0.392866      -0.392866    6[6-(1,6),6-(1,6),6-(6,6)]
    73       4.721482       4.721482       4.721482    6[6-(6,6),8-(26),8-(26)]
    74       4.196569       4.196569       4.196569    6[6-(1,6),6-(1,6),6-(8,8)]
    75       4.876033       4.876033       4.876033    6[1-(0),6-(1,6),6-(6,6)]
    76       4.417309       4.417309       4.417309    6[1-(0),6-(1,6),6-(6,6)]
    77       3.230977       3.230977       3.230977    6[6-(1,6),6-(1,6),6-(6,6)]
    78       3.039111       3.039111       3.039111    6[1-(0),6-(6,6),6-(6,6)]
    79      -2.687817      -2.687817      -2.687817    6[6-(6,6),8-(26),8-(26,26)]
    80      -2.613976      -2.613976      -2.613976    6[6-(1,6),6-(1,6),6-(8,8)]
    81       -2.41453       -2.41453       -2.41453    6[1-(0),6-(1,6),6-(6,6)]
    82       8.812928       8.812928       8.812928    6[1-(0),6-(1,6),6-(6,6)]
    83       8.599225       8.599225       8.599225    6[6-(1,6),6-(1,6),6-(6,6)]
    84      -2.813281      -2.813281      -2.813281    6[1-(0),6-(6,6),6-(6,6)]
    85      -3.547457      -3.547457      -3.547457    6[6-(6,6),8-(26),8-(26)]
    86      -4.293272      -4.293272      -4.293272    6[6-(1,6),6-(1,6),6-(8,8)]
    87      -4.430266      -4.430266      -4.430266    6[1-(0),6-(1,6),6-(6,6)]
    88      -1.721343      -1.721343      -1.721343    6[1-(0),6-(1,6),6-(6,6)]
    89       -4.77534       -4.77534       -4.77534    6[1-(0),6-(6,6),6-(6,6)]
    90      -2.182312      -2.182312      -2.182312    6[6-(1,6),6-(1,6),6-(6,6)]
    91      -0.399369      -0.399369      -0.399369    6[6-(6,6),8-(26),8-(26)]
    92       0.546653       0.546653       0.546653    6[6-(1,6),6-(1,6),6-(8,8)]
    93       1.441233       1.441233       1.441233    6[1-(0),6-(1,6),6-(6,6)]
    94       2.290652       2.290652       2.290652    6[1-(0),6-(1,6),6-(6,6)]
    95       4.401236       4.401236       4.401236    6[6-(1,6),6-(1,6),6-(6,6)]
    96       0.528732       0.528732       0.528732    6[1-(0),6-(6,6),6-(6,6)]
    97       0.873506       0.873506       0.873506    6[6-(6,6),8-(26),8-(26,26)]
    98       0.820014       0.820014       0.820014    6[6-(1,6),6-(1,6),6-(8,8)]
    99       5.329037       5.329037       5.329037    6[1-(0),6-(1,6),6-(6,6)]
   100       5.297223       5.297223       5.297223    6[1-(0),6-(1,6),6-(6,6)]
   101       6.208996       6.208996       6.208996    6[6-(1,6),6-(1,6),6-(6,6)]
   102      -0.367312      -0.367312      -0.367312    6[1-(0),6-(6,6),6-(6,6)]
   103      -1.918026      -1.918026      -1.918026    6[6-(6,6),8-(26),8-(26)]
   104      -2.997797      -2.997797      -2.997797    6[6-(1,6),6-(1,6),6-(8,8)]
   105      -4.340459      -4.340459      -4.340459    6[1-(0),6-(1,6),6-(6,6)]
   106       5.869258       5.869258       5.869258    6[1-(0),6-(1,6),6-(6,6)]
   107      -2.693055      -2.693055      -2.693055    6[1-(0),6-(6,6),6-(6,6)]
   108       6.170343       6.170343       6.170343    6[6-(1,6),6-(1,6),6-(6,6)]
   109       1.055995       1.055995       1.055995    6[6-(6,6),8-(26),8-(26)]
   110       1.580908       1.580908       1.580908    6[6-(1,6),6-(1,6),6-(8,8)]
   111       0.901444       0.901444       0.901444    6[1-(0),6-(1,6),6-(6,6)]
   112       1.360168       1.360168       1.360168    6[1-(0),6-(1,6),6-(6,6)]
   113         2.5465         2.5465         2.5465    6[6-(1,6),6-(1,6),6-(6,6)]
   114       2.738366       2.738366       2.738366    6[1-(0),6-(6,6),6-(6,6)]
   115      -2.567689      -2.567689      -2.567689    8[6-(6,8),26-(8,8,8)]
   116       8.402346       8.402346       8.402346    8[6-(6,8),26-(8,8,8),26-(8,8,8,8,8)]
   117       9.395527       9.395527       9.395527    8[6-(6,8),26-(8,8,8)]
   118       8.687073       8.687073       8.687073    8[6-(6,8),26-(8,8,8,8,8)]
   119       7.040907       7.040907       7.040907    8[6-(6,8),26-(8,8,8)]
   120       6.042029       6.042029       6.042029    8[6-(6,8),26-(8,8,8,8,8)]
   121       0.593889       0.593889       0.593889    8[6-(6,8),26-(8,8,8)]
   122       5.904712       5.904712       5.904712    8[6-(6,8),26-(8,8,8),26-(8,8,8,8,8)]
   123       6.531884       6.531884       6.531884    8[6-(6,8),26-(8,8,8)]
   124       8.036851       8.036851       8.036851    8[6-(6,8),26-(8,8,8,8,8)]
   125       4.133584       4.133584       4.133584    8[6-(6,8),26-(8,8,8)]
   126       5.713859       5.713859       5.713859    8[6-(6,8),26-(8,8,8,8,8)]
   127       8.345166       8.345166       8.345166    8[6-(6,8),26-(8,8,8)]
   128      -2.624869      -2.624869      -2.624869    8[6-(6,8),26-(8,8,8),26-(8,8,8,8,8)]
   129       -3.61805       -3.61805       -3.61805    8[6-(6,8),26-(8,8,8)]
   130      -2.909596      -2.909596      -2.909596    8[6-(6,8),26-(8,8,8,8,8)]
   131       -1.26343       -1.26343       -1.26343    8[6-(6,8),26-(8,8,8)]
   132      -0.264552      -0.264552      -0.264552    8[6-(6,8),26-(8,8,8,8,8)]
   133       5.183588       5.183588       5.183588    8[6-(6,8),26-(8,8,8)]
   134      -0.127235      -0.127235      -0.127235    8[6-(6,8),26-(8,8,8),26-(8,8,8,8,8)]
   135      -0.754407      -0.754407      -0.754407    8[6-(6,8),26-(8,8,8)]
   136      -2.259374      -2.259374      -2.259374    8[6-(6,8),26-(8,8,8,8,8)]
   137       1.643893       1.643893       1.643893    8[6-(6,8),26-(8,8,8)]
   138       0.063618       0.063618       0.063618    8[6-(6,8),26-(8,8,8,8,8)]
