# Supplementary material for: A collection of forcefield precursors for metal–organic frameworks
Source: RSC Adv. 2019 Nov 13;9(63):36492–507. doi: 10.1039/c9ra07327b (PMC9075174; doi:10.1039/c9ra07327b)
Supplement: RA-009-C9RA07327B-s1124 [file RA-009-C9RA07327B-s1124.txt]

ISUGIN_clean

17.015100    0.000000    0.000000
8.507550    14.735509    0.000000
8.507573    4.911849    18.744235

     1      10.708644      10.708644      10.708644    64[8-(1,64,64),8-(6),8-(6,64),8-(6,64),8-(6,64),8-(6,64),8-(6,64),8-(6,64)]
     2      16.145649      16.145649      16.145649    64[8-(1,64,64),8-(6),8-(6,64),8-(6,64),8-(6,64),8-(6,64),8-(6,64),8-(6,64)]
     3      24.191069      24.191069      24.191069    64[8-(1,64,64),8-(6),8-(6,64),8-(6,64),8-(6,64),8-(6,64),8-(6,64),8-(6,64)]
     4      16.145642      16.145642      16.145642    64[8-(1,64,64),8-(6),8-(6,64),8-(6,64),8-(6,64),8-(6,64),8-(6,64),8-(6,64)]
     5      15.683512      15.683512      15.683512    64[8-(1,64,64),8-(6),8-(6,64),8-(6,64),8-(6,64),8-(6,64),8-(6,64),8-(6,64)]
     6      19.216187      19.216187      19.216187    64[8-(1,64,64),8-(6),8-(6,64),8-(6,64),8-(6,64),8-(6,64),8-(6,64),8-(6,64)]
     7      23.321579      23.321579      23.321579    64[8-(1,64,64),8-(6),8-(6,64),8-(6,64),8-(6,64),8-(6,64),8-(6,64),8-(6,64)]
     8      17.884574      17.884574      17.884574    64[8-(1,64,64),8-(6),8-(6,64),8-(6,64),8-(6,64),8-(6,64),8-(6,64),8-(6,64)]
     9       9.839154       9.839154       9.839154    64[8-(1,64,64),8-(6),8-(6,64),8-(6,64),8-(6,64),8-(6,64),8-(6,64),8-(6,64)]
    10      17.884581      17.884581      17.884581    64[8-(1,64,64),8-(6),8-(6,64),8-(6,64),8-(6,64),8-(6,64),8-(6,64),8-(6,64)]
    11      18.346711      18.346711      18.346711    64[8-(1,64,64),8-(6),8-(6,64),8-(6,64),8-(6,64),8-(6,64),8-(6,64),8-(6,64)]
    12      14.814036      14.814036      14.814036    64[8-(1,64,64),8-(6),8-(6,64),8-(6,64),8-(6,64),8-(6,64),8-(6,64),8-(6,64)]
    13      12.983645      12.983645      12.983645    64[7-(6,6),7-(6,6),8-(6),8-(6),8-(6,64),8-(6,64),8-(6,64),8-(6,64)]
    14      16.570513      16.570513      16.570513    64[7-(6,6),7-(6,6),8-(6),8-(6),8-(6,64),8-(6,64),8-(6,64),8-(6,64)]
    15      21.491195      21.491195      21.491195    64[7-(6,6),7-(6,6),8-(6),8-(6),8-(6,64),8-(6,64),8-(6,64),8-(6,64)]
    16      21.046578      21.046578      21.046578    64[7-(6,6),7-(6,6),8-(6),8-(6),8-(6,64),8-(6,64),8-(6,64),8-(6,64)]
    17       17.45971       17.45971       17.45971    64[7-(6,6),7-(6,6),8-(6),8-(6),8-(6,64),8-(6,64),8-(6,64),8-(6,64)]
    18      12.539028      12.539028      12.539028    64[7-(6,6),7-(6,6),8-(6),8-(6),8-(6,64),8-(6,64),8-(6,64),8-(6,64)]
    19       5.100277       5.100277       5.100277    1[6-(6,6)]
    20       15.20982       15.20982       15.20982    1[6-(6,6)]
    21      15.226833      15.226833      15.226833    1[6-(6,7)]
    22      10.167389      10.167389      10.167389    1[6-(6,6)]
    23      25.698771      25.698771      25.698771    1[6-(6,6)]
    24      23.468942      23.468942      23.468942    1[6-(6,7)]
    25       9.764116       9.764116       9.764116    1[6-(6,6)]
    26      18.309121      18.309121      18.309121    1[6-(6,6)]
    27       17.81568       17.81568       17.81568    1[6-(6,7)]
    28      20.430898      20.430898      20.430898    1[6-(6,6)]
    29      22.201317      22.201317      22.201317    1[6-(6,6)]
    30      14.335236      14.335236      14.335236    1[6-(6,7)]
    31       10.65826       10.65826       10.65826    1[6-(6,6)]
    32      17.526426      17.526426      17.526426    1[6-(6,6)]
    33      18.002846      18.002846      18.002846    1[6-(6,7)]
    34      20.447062      20.447062      20.447062    1[6-(6,6)]
    35      28.667906      28.667906      28.667906    1[6-(6,6)]
    36      13.241165      13.241165      13.241165    1[6-(6,7)]
    37      18.271675      18.271675      18.271675    1[6-(6,6)]
    38        9.80156        9.80156        9.80156    1[6-(6,6)]
    39       9.308125       9.308125       9.308125    1[6-(6,7)]
    40        20.4309        20.4309        20.4309    1[6-(6,6)]
    41      22.201322      22.201322      22.201322    1[6-(6,6)]
    42      22.842792      22.842792      22.842792    1[6-(6,7)]
    43      10.658269      10.658269      10.658269    1[6-(6,6)]
    44       9.018866       9.018866       9.018866    1[6-(6,6)]
    45       9.495291       9.495291       9.495291    1[6-(6,7)]
    46      11.939514      11.939514      11.939514    1[6-(6,6)]
    47      28.667911      28.667911      28.667911    1[6-(6,6)]
    48      13.241171      13.241171      13.241171    1[6-(6,7)]
    49      22.115387      22.115387      22.115387    1[6-(6,6)]
    50        6.70226        6.70226        6.70226    1[6-(6,6)]
    51       6.719278       6.719278       6.719278    1[6-(6,7)]
    52      18.674941      18.674941      18.674941    1[6-(6,6)]
    53      25.698776      25.698776      25.698776    1[6-(6,6)]
    54      14.961397      14.961397      14.961397    1[6-(6,7)]
    55      28.929946      28.929946      28.929946    1[6-(6,6)]
    56      18.820403      18.820403      18.820403    1[6-(6,6)]
    57       18.80339       18.80339       18.80339    1[6-(6,7)]
    58      23.862834      23.862834      23.862834    1[6-(6,6)]
    59       8.331452       8.331452       8.331452    1[6-(6,6)]
    60      10.561281      10.561281      10.561281    1[6-(6,7)]
    61      24.266107      24.266107      24.266107    1[6-(6,6)]
    62      15.721102      15.721102      15.721102    1[6-(6,6)]
    63      16.214543      16.214543      16.214543    1[6-(6,7)]
    64      13.599325      13.599325      13.599325    1[6-(6,6)]
    65      11.828906      11.828906      11.828906    1[6-(6,6)]
    66      19.694987      19.694987      19.694987    1[6-(6,7)]
    67      23.371963      23.371963      23.371963    1[6-(6,6)]
    68      16.503797      16.503797      16.503797    1[6-(6,6)]
    69      16.027377      16.027377      16.027377    1[6-(6,7)]
    70      13.583161      13.583161      13.583161    1[6-(6,6)]
    71       5.362317       5.362317       5.362317    1[6-(6,6)]
    72      20.789058      20.789058      20.789058    1[6-(6,7)]
    73      15.758548      15.758548      15.758548    1[6-(6,6)]
    74      24.228663      24.228663      24.228663    1[6-(6,6)]
    75      24.722098      24.722098      24.722098    1[6-(6,7)]
    76      13.599323      13.599323      13.599323    1[6-(6,6)]
    77      11.828901      11.828901      11.828901    1[6-(6,6)]
    78      11.187431      11.187431      11.187431    1[6-(6,7)]
    79      23.371954      23.371954      23.371954    1[6-(6,6)]
    80      25.011357      25.011357      25.011357    1[6-(6,6)]
    81      24.534932      24.534932      24.534932    1[6-(6,7)]
    82      22.090709      22.090709      22.090709    1[6-(6,6)]
    83       5.362312       5.362312       5.362312    1[6-(6,6)]
    84      20.789052      20.789052      20.789052    1[6-(6,7)]
    85      11.914836      11.914836      11.914836    1[6-(6,6)]
    86      27.327963      27.327963      27.327963    1[6-(6,6)]
    87      27.310945      27.310945      27.310945    1[6-(6,7)]
    88      15.355282      15.355282      15.355282    1[6-(6,6)]
    89       8.331447       8.331447       8.331447    1[6-(6,6)]
    90      19.068826      19.068826      19.068826    1[6-(6,7)]
    91            0.0            0.0            0.0    1[8-(64,64,64),8-(64,64,64)]
    92      17.015111      17.015111      17.015111    1[8-(64,64,64),8-(64,64,64)]
    93      13.096543      13.096543      13.096543    6[6-(6,6),7-(6),8-(64,64)]
    94      12.898319      12.898319      12.898319    6[6-(1,6),6-(7,8),6-(8,8)]
    95       5.191307       5.191307       5.191307    6[1-(0),6-(1,6),6-(6,6)]
    96      14.625351      14.625351      14.625351    6[1-(0),6-(1,6),6-(1,7)]
    97      14.660231      14.660231      14.660231    6[1-(0),6-(1,6),7-(6)]
    98       3.296676       3.296676       3.296676    6[6-(6,6),8-(64),8-(64,64)]
    99      24.447313      24.447313      24.447313    6[6-(6,6),7-(6,64),8-(64,64)]
   100      25.821282      25.821282      25.821282    6[6-(1,6),6-(7,8),6-(8,8)]
   101      26.278987      26.278987      26.278987    6[1-(0),6-(1,6),6-(6,6)]
   102      25.396754      25.396754      25.396754    6[1-(0),6-(1,6),6-(1,7)]
   103      24.066173      24.066173      24.066173    6[1-(0),6-(1,6),7-(6,64)]
   104       9.772641       9.772641       9.772641    6[6-(6,6),8-(64),8-(64,64)]
   105      17.035539      17.035539      17.035539    6[6-(6,6),7-(6),8-(64,64)]
   106       17.48559       17.48559       17.48559    6[6-(1,6),6-(7,8),6-(8,8)]
   107       9.472306       9.472306       9.472306    6[1-(0),6-(1,6),6-(6,6)]
   108      18.043685      18.043685      18.043685    6[1-(0),6-(1,6),6-(1,7)]
   109      17.700829      17.700829      17.700829    6[1-(0),6-(1,6),7-(6)]
   110       9.042675       9.042675       9.042675    6[6-(6,6),8-(64),8-(64,64)]
   111      11.931856      11.931856      11.931856    6[6-(6,6),7-(6,64),8-(64,64)]
   112       20.02679       20.02679       20.02679    6[6-(1,6),6-(7,8),6-(8,8)]
   113      20.693781      20.693781      20.693781    6[1-(0),6-(1,6),6-(6,6)]
   114      21.751268      21.751268      21.751268    6[1-(0),6-(1,6),6-(1,7)]
   115      13.610394      13.610394      13.610394    6[1-(0),6-(1,6),7-(6,64)]
   116      18.897839      18.897839      18.897839    6[6-(6,6),8-(64),8-(64,64)]
   117       20.91328       20.91328       20.91328    6[6-(6,6),7-(6),8-(64,64)]
   118      20.661458      20.661458      20.661458    6[6-(1,6),6-(7,8),6-(8,8)]
   119      10.859037      10.859037      10.859037    6[1-(0),6-(1,6),6-(6,6)]
   120       18.37633       18.37633       18.37633    6[1-(0),6-(1,6),6-(1,7)]
   121      18.684302      18.684302      18.684302    6[1-(0),6-(1,6),7-(6)]
   122        13.1833        13.1833        13.1833    6[6-(6,6),8-(64),8-(64,64)]
   123      14.666183      14.666183      14.666183    6[6-(6,6),7-(6,64),8-(64,64)]
   124       30.71993       30.71993       30.71993    6[6-(1,6),6-(7,8),6-(8,8)]
   125       29.59523       29.59523       29.59523    6[1-(0),6-(1,6),6-(6,6)]
   126      29.419974      29.419974      29.419974    6[1-(0),6-(1,6),6-(1,7)]
   127      13.368779      13.368779      13.368779    6[1-(0),6-(1,6),7-(6,64)]
   128      22.374875      22.374875      22.374875    6[6-(6,6),8-(64),8-(64,64)]
   129      17.035532      17.035532      17.035532    6[6-(6,6),7-(6),8-(64,64)]
   130      17.485579      17.485579      17.485579    6[6-(1,6),6-(7,8),6-(8,8)]
   131      17.979868      17.979868      17.979868    6[1-(0),6-(1,6),6-(6,6)]
   132       9.536125       9.536125       9.536125    6[1-(0),6-(1,6),6-(1,7)]
   133      17.700823      17.700823      17.700823    6[1-(0),6-(1,6),7-(6)]
   134      17.550236      17.550236      17.550236    6[6-(6,6),8-(64),8-(64,64)]
   135      20.439406      20.439406      20.439406    6[6-(6,6),7-(6,64),8-(64,64)]
   136       20.02679       20.02679       20.02679    6[6-(1,6),6-(7,8),6-(8,8)]
   137      20.693783      20.693783      20.693783    6[1-(0),6-(1,6),6-(6,6)]
   138      21.751272      21.751272      21.751272    6[1-(0),6-(1,6),6-(1,7)]
   139      22.117948      22.117948      22.117948    6[1-(0),6-(1,6),7-(6,64)]
   140      18.897837      18.897837      18.897837    6[6-(6,6),8-(64),8-(64,64)]
   141      12.405723      12.405723      12.405723    6[6-(6,6),7-(6),8-(64,64)]
   142      12.153898      12.153898      12.153898    6[6-(1,6),6-(7,8),6-(8,8)]
   143      10.859048      10.859048      10.859048    6[1-(0),6-(1,6),6-(6,6)]
   144        9.86877        9.86877        9.86877    6[1-(0),6-(1,6),6-(1,7)]
   145      10.176745      10.176745      10.176745    6[1-(0),6-(1,6),7-(6)]
   146       13.18331       13.18331       13.18331    6[6-(6,6),8-(64),8-(64,64)]
   147      14.666183      14.666183      14.666183    6[6-(6,6),7-(6,64),8-(64,64)]
   148       13.70483       13.70483       13.70483    6[6-(1,6),6-(7,8),6-(8,8)]
   149      12.580132      12.580132      12.580132    6[1-(0),6-(1,6),6-(6,6)]
   150      12.404878      12.404878      12.404878    6[1-(0),6-(1,6),6-(1,7)]
   151      13.368783      13.368783      13.368783    6[1-(0),6-(1,6),7-(6,64)]
   152      13.867323      13.867323      13.867323    6[6-(6,6),8-(64),8-(64,64)]
   153      21.604086      21.604086      21.604086    6[6-(6,6),7-(6),8-(64,64)]
   154      21.405859      21.405859      21.405859    6[6-(1,6),6-(7,8),6-(8,8)]
   155      22.206418      22.206418      22.206418    6[1-(0),6-(1,6),6-(6,6)]
   156       6.117792       6.117792       6.117792    6[1-(0),6-(1,6),6-(1,7)]
   157      23.167774      23.167774      23.167774    6[1-(0),6-(1,6),7-(6)]
   158      20.311787      20.311787      20.311787    6[6-(6,6),8-(64),8-(64,64)]
   159      15.939763      15.939763      15.939763    6[6-(6,6),7-(6,64),8-(64,64)]
   160      17.313732      17.313732      17.313732    6[6-(1,6),6-(7,8),6-(8,8)]
   161      17.771439      17.771439      17.771439    6[1-(0),6-(1,6),6-(6,6)]
   162      16.889207      16.889207      16.889207    6[1-(0),6-(1,6),6-(1,7)]
   163      15.558627      15.558627      15.558627    6[1-(0),6-(1,6),7-(6,64)]
   164      18.280189      18.280189      18.280189    6[6-(6,6),8-(64),8-(64,64)]
   165       20.93368       20.93368       20.93368    6[6-(6,6),7-(6),8-(64,64)]
   166      21.131904      21.131904      21.131904    6[6-(1,6),6-(7,8),6-(8,8)]
   167      28.838916      28.838916      28.838916    6[1-(0),6-(1,6),6-(6,6)]
   168      19.404872      19.404872      19.404872    6[1-(0),6-(1,6),6-(1,7)]
   169      19.369992      19.369992      19.369992    6[1-(0),6-(1,6),7-(6)]
   170      30.733547      30.733547      30.733547    6[6-(6,6),8-(64),8-(64,64)]
   171        9.58291        9.58291        9.58291    6[6-(6,6),7-(6,64),8-(64,64)]
   172       8.208941       8.208941       8.208941    6[6-(1,6),6-(7,8),6-(8,8)]
   173       7.751236       7.751236       7.751236    6[1-(0),6-(1,6),6-(6,6)]
   174       8.633469       8.633469       8.633469    6[1-(0),6-(1,6),6-(1,7)]
   175        9.96405        9.96405        9.96405    6[1-(0),6-(1,6),7-(6,64)]
   176      24.257582      24.257582      24.257582    6[6-(6,6),8-(64),8-(64,64)]
   177      16.994684      16.994684      16.994684    6[6-(6,6),7-(6),8-(64,64)]
   178      16.544633      16.544633      16.544633    6[6-(1,6),6-(7,8),6-(8,8)]
   179      24.557917      24.557917      24.557917    6[1-(0),6-(1,6),6-(6,6)]
   180      15.986538      15.986538      15.986538    6[1-(0),6-(1,6),6-(1,7)]
   181      16.329394      16.329394      16.329394    6[1-(0),6-(1,6),7-(6)]
   182      24.987548      24.987548      24.987548    6[6-(6,6),8-(64),8-(64,64)]
   183      22.098367      22.098367      22.098367    6[6-(6,6),7-(6,64),8-(64,64)]
   184      14.003433      14.003433      14.003433    6[6-(1,6),6-(7,8),6-(8,8)]
   185      13.336442      13.336442      13.336442    6[1-(0),6-(1,6),6-(6,6)]
   186      12.278955      12.278955      12.278955    6[1-(0),6-(1,6),6-(1,7)]
   187      20.419829      20.419829      20.419829    6[1-(0),6-(1,6),7-(6,64)]
   188      15.132384      15.132384      15.132384    6[6-(6,6),8-(64),8-(64,64)]
   189      13.116943      13.116943      13.116943    6[6-(6,6),7-(6),8-(64,64)]
   190      13.368765      13.368765      13.368765    6[6-(1,6),6-(7,8),6-(8,8)]
   191      23.171186      23.171186      23.171186    6[1-(0),6-(1,6),6-(6,6)]
   192      15.653893      15.653893      15.653893    6[1-(0),6-(1,6),6-(1,7)]
   193      15.345921      15.345921      15.345921    6[1-(0),6-(1,6),7-(6)]
   194      20.846923      20.846923      20.846923    6[6-(6,6),8-(64),8-(64,64)]
   195       19.36404       19.36404       19.36404    6[6-(6,6),7-(6,64),8-(64,64)]
   196       3.310293       3.310293       3.310293    6[6-(1,6),6-(7,8),6-(8,8)]
   197       4.434993       4.434993       4.434993    6[1-(0),6-(1,6),6-(6,6)]
   198       4.610249       4.610249       4.610249    6[1-(0),6-(1,6),6-(1,7)]
   199      20.661444      20.661444      20.661444    6[1-(0),6-(1,6),7-(6,64)]
   200      11.655348      11.655348      11.655348    6[6-(6,6),8-(64),8-(64,64)]
   201      16.994691      16.994691      16.994691    6[6-(6,6),7-(6),8-(64,64)]
   202      16.544644      16.544644      16.544644    6[6-(1,6),6-(7,8),6-(8,8)]
   203      16.050355      16.050355      16.050355    6[1-(0),6-(1,6),6-(6,6)]
   204      24.494098      24.494098      24.494098    6[1-(0),6-(1,6),6-(1,7)]
   205        16.3294        16.3294        16.3294    6[1-(0),6-(1,6),7-(6)]
   206      16.479987      16.479987      16.479987    6[6-(6,6),8-(64),8-(64,64)]
   207      13.590817      13.590817      13.590817    6[6-(6,6),7-(6,64),8-(64,64)]
   208      14.003433      14.003433      14.003433    6[6-(1,6),6-(7,8),6-(8,8)]
   209       13.33644       13.33644       13.33644    6[1-(0),6-(1,6),6-(6,6)]
   210      12.278951      12.278951      12.278951    6[1-(0),6-(1,6),6-(1,7)]
   211      11.912275      11.912275      11.912275    6[1-(0),6-(1,6),7-(6,64)]
   212      15.132386      15.132386      15.132386    6[6-(6,6),8-(64),8-(64,64)]
   213        21.6245        21.6245        21.6245    6[6-(6,6),7-(6),8-(64,64)]
   214      21.876325      21.876325      21.876325    6[6-(1,6),6-(7,8),6-(8,8)]
   215      23.171175      23.171175      23.171175    6[1-(0),6-(1,6),6-(6,6)]
   216      24.161453      24.161453      24.161453    6[1-(0),6-(1,6),6-(1,7)]
   217      23.853478      23.853478      23.853478    6[1-(0),6-(1,6),7-(6)]
   218      20.846913      20.846913      20.846913    6[6-(6,6),8-(64),8-(64,64)]
   219       19.36404       19.36404       19.36404    6[6-(6,6),7-(6,64),8-(64,64)]
   220      20.325393      20.325393      20.325393    6[6-(1,6),6-(7,8),6-(8,8)]
   221      21.450091      21.450091      21.450091    6[1-(0),6-(1,6),6-(6,6)]
   222      21.625345      21.625345      21.625345    6[1-(0),6-(1,6),6-(1,7)]
   223       20.66144       20.66144       20.66144    6[1-(0),6-(1,6),7-(6,64)]
   224        20.1629        20.1629        20.1629    6[6-(6,6),8-(64),8-(64,64)]
   225      12.426137      12.426137      12.426137    6[6-(6,6),7-(6),8-(64,64)]
   226      12.624364      12.624364      12.624364    6[6-(1,6),6-(7,8),6-(8,8)]
   227      11.823805      11.823805      11.823805    6[1-(0),6-(1,6),6-(6,6)]
   228      27.912431      27.912431      27.912431    6[1-(0),6-(1,6),6-(1,7)]
   229      10.862449      10.862449      10.862449    6[1-(0),6-(1,6),7-(6)]
   230      13.718436      13.718436      13.718436    6[6-(6,6),8-(64),8-(64,64)]
   231       18.09046       18.09046       18.09046    6[6-(6,6),7-(6,64),8-(64,64)]
   232      16.716491      16.716491      16.716491    6[6-(1,6),6-(7,8),6-(8,8)]
   233      16.258784      16.258784      16.258784    6[1-(0),6-(1,6),6-(6,6)]
   234      17.141016      17.141016      17.141016    6[1-(0),6-(1,6),6-(1,7)]
   235      18.471596      18.471596      18.471596    6[1-(0),6-(1,6),7-(6,64)]
   236      15.750034      15.750034      15.750034    6[6-(6,6),8-(64),8-(64,64)]
   237      13.923476      13.923476      13.923476    7[6-(1,6),6-(6,8)]
   238      23.592303      23.592303      23.592303    7[6-(1,6),6-(6,8),64-(7,8,8,8,8,8,8)]
   239      17.214197      17.214197      17.214197    7[6-(1,6),6-(6,8)]
   240      12.975731      12.975731      12.975731    7[6-(1,6),6-(6,8),64-(7,8,8,8,8,8,8)]
   241      19.907687      19.907687      19.907687    7[6-(1,6),6-(6,8)]
   242      14.477314      14.477314      14.477314    7[6-(1,6),6-(6,8),64-(7,8,8,8,8,8,8)]
   243      17.214191      17.214191      17.214191    7[6-(1,6),6-(6,8)]
   244      21.483284      21.483284      21.483284    7[6-(1,6),6-(6,8),64-(7,8,8,8,8,8,8)]
   245      11.400132      11.400132      11.400132    7[6-(1,6),6-(6,8)]
   246      14.477316      14.477316      14.477316    7[6-(1,6),6-(6,8),64-(7,8,8,8,8,8,8)]
   247      22.431021      22.431021      22.431021    7[6-(1,6),6-(6,8)]
   248      15.084755      15.084755      15.084755    7[6-(1,6),6-(6,8),64-(7,8,8,8,8,8,8)]
   249      20.106747      20.106747      20.106747    7[6-(1,6),6-(6,8)]
   250       10.43792       10.43792       10.43792    7[6-(1,6),6-(6,8),64-(7,8,8,8,8,8,8)]
   251      16.816026      16.816026      16.816026    7[6-(1,6),6-(6,8)]
   252      21.054492      21.054492      21.054492    7[6-(1,6),6-(6,8),64-(7,8,8,8,8,8,8)]
   253      14.122536      14.122536      14.122536    7[6-(1,6),6-(6,8)]
   254      19.552909      19.552909      19.552909    7[6-(1,6),6-(6,8),64-(7,8,8,8,8,8,8)]
   255      16.816032      16.816032      16.816032    7[6-(1,6),6-(6,8)]
   256      12.546939      12.546939      12.546939    7[6-(1,6),6-(6,8),64-(7,8,8,8,8,8,8)]
   257      22.630091      22.630091      22.630091    7[6-(1,6),6-(6,8)]
   258      19.552907      19.552907      19.552907    7[6-(1,6),6-(6,8),64-(7,8,8,8,8,8,8)]
   259      11.599202      11.599202      11.599202    7[6-(1,6),6-(6,8)]
   260      18.945468      18.945468      18.945468    7[6-(1,6),6-(6,8),64-(7,8,8,8,8,8,8)]
   261       2.455279       2.455279       2.455279    8[6-(6,8),64-(8,8,8,8,8,8,8),64-(8,8,8,8,8,8,8)]
   262       3.144392       3.144392       3.144392    8[6-(6,8),64-(8,8,8,8,8,8,8)]
   263      12.528238      12.528238      12.528238    8[6-(6,7),64-(7,7,8,8,8,8,8),64-(8,8,8,8,8,8,8)]
   264       9.346414       9.346414       9.346414    8[6-(6,8),64-(8,8,8,8,8,8,8),64-(8,8,8,8,8,8,8)]
   265      10.971355      10.971355      10.971355    8[6-(6,8),64-(7,7,8,8,8,8,8)]
   266      23.867949      23.867949      23.867949    8[6-(6,7),64-(7,7,8,8,8,8,8),64-(8,8,8,8,8,8,8)]
   267       8.727045       8.727045       8.727045    8[6-(6,8),64-(8,8,8,8,8,8,8),64-(8,8,8,8,8,8,8)]
   268        9.48507        9.48507        9.48507    8[6-(6,8),64-(8,8,8,8,8,8,8)]
   269      16.431502      16.431502      16.431502    8[6-(6,7),64-(7,7,8,8,8,8,8),64-(8,8,8,8,8,8,8)]
   270      18.382283      18.382283      18.382283    8[6-(6,8),64-(8,8,8,8,8,8,8),64-(8,8,8,8,8,8,8)]
   271      18.503939      18.503939      18.503939    8[6-(6,8),64-(7,7,8,8,8,8,8)]
   272      11.380568      11.380568      11.380568    8[6-(6,7),64-(7,7,8,8,8,8,8),64-(8,8,8,8,8,8,8)]
   273      14.340326      14.340326      14.340326    8[6-(6,8),64-(8,8,8,8,8,8,8),64-(8,8,8,8,8,8,8)]
   274      12.893194      12.893194      12.893194    8[6-(6,8),64-(8,8,8,8,8,8,8)]
   275       22.08562       22.08562       22.08562    8[6-(6,7),64-(7,7,8,8,8,8,8),64-(8,8,8,8,8,8,8)]
   276      23.316662      23.316662      23.316662    8[6-(6,8),64-(8,8,8,8,8,8,8),64-(8,8,8,8,8,8,8)]
   277       21.57006       21.57006       21.57006    8[6-(6,8),64-(7,7,8,8,8,8,8)]
   278      15.796837      15.796837      15.796837    8[6-(6,7),64-(7,7,8,8,8,8,8),64-(8,8,8,8,8,8,8)]
   279      17.234606      17.234606      17.234606    8[6-(6,8),64-(8,8,8,8,8,8,8),64-(8,8,8,8,8,8,8)]
   280      17.992627      17.992627      17.992627    8[6-(6,8),64-(8,8,8,8,8,8,8)]
   281      16.431496      16.431496      16.431496    8[6-(6,7),64-(7,7,8,8,8,8,8),64-(8,8,8,8,8,8,8)]
   282      18.382278      18.382278      18.382278    8[6-(6,8),64-(8,8,8,8,8,8,8),64-(8,8,8,8,8,8,8)]
   283      18.503938      18.503938      18.503938    8[6-(6,8),64-(7,7,8,8,8,8,8)]
   284      19.888116      19.888116      19.888116    8[6-(6,7),64-(7,7,8,8,8,8,8),64-(8,8,8,8,8,8,8)]
   285      14.340338      14.340338      14.340338    8[6-(6,8),64-(8,8,8,8,8,8,8),64-(8,8,8,8,8,8,8)]
   286      12.893202      12.893202      12.893202    8[6-(6,8),64-(8,8,8,8,8,8,8)]
   287      13.578064      13.578064      13.578064    8[6-(6,7),64-(7,7,8,8,8,8,8),64-(8,8,8,8,8,8,8)]
   288      14.809107      14.809107      14.809107    8[6-(6,8),64-(8,8,8,8,8,8,8),64-(8,8,8,8,8,8,8)]
   289      13.062509      13.062509      13.062509    8[6-(6,8),64-(7,7,8,8,8,8,8)]
   290      15.796835      15.796835      15.796835    8[6-(6,7),64-(7,7,8,8,8,8,8),64-(8,8,8,8,8,8,8)]
   291       19.47039       19.47039       19.47039    8[6-(6,8),64-(8,8,8,8,8,8,8),64-(8,8,8,8,8,8,8)]
   292        20.1595        20.1595        20.1595    8[6-(6,8),64-(8,8,8,8,8,8,8)]
   293      21.035782      21.035782      21.035782    8[6-(6,7),64-(7,7,8,8,8,8,8),64-(8,8,8,8,8,8,8)]
   294       17.85396       17.85396       17.85396    8[6-(6,8),64-(8,8,8,8,8,8,8),64-(8,8,8,8,8,8,8)]
   295      19.478903      19.478903      19.478903    8[6-(6,8),64-(7,7,8,8,8,8,8)]
   296      15.360398      15.360398      15.360398    8[6-(6,7),64-(7,7,8,8,8,8,8),64-(8,8,8,8,8,8,8)]
   297      23.067371      23.067371      23.067371    8[6-(6,8),64-(8,8,8,8,8,8,8),64-(8,8,8,8,8,8,8)]
   298      30.885831      30.885831      30.885831    8[6-(6,8),64-(8,8,8,8,8,8,8)]
   299      21.501985      21.501985      21.501985    8[6-(6,7),64-(7,7,8,8,8,8,8),64-(8,8,8,8,8,8,8)]
   300      24.683809      24.683809      24.683809    8[6-(6,8),64-(8,8,8,8,8,8,8),64-(8,8,8,8,8,8,8)]
   301      23.058868      23.058868      23.058868    8[6-(6,8),64-(7,7,8,8,8,8,8)]
   302      10.162274      10.162274      10.162274    8[6-(6,7),64-(7,7,8,8,8,8,8),64-(8,8,8,8,8,8,8)]
   303      16.795605      16.795605      16.795605    8[6-(6,8),64-(8,8,8,8,8,8,8),64-(8,8,8,8,8,8,8)]
   304      24.545153      24.545153      24.545153    8[6-(6,8),64-(8,8,8,8,8,8,8)]
   305      17.598721      17.598721      17.598721    8[6-(6,7),64-(7,7,8,8,8,8,8),64-(8,8,8,8,8,8,8)]
   306       15.64794       15.64794       15.64794    8[6-(6,8),64-(8,8,8,8,8,8,8),64-(8,8,8,8,8,8,8)]
   307      15.526284      15.526284      15.526284    8[6-(6,8),64-(7,7,8,8,8,8,8)]
   308      22.649655      22.649655      22.649655    8[6-(6,7),64-(7,7,8,8,8,8,8),64-(8,8,8,8,8,8,8)]
   309      11.182324      11.182324      11.182324    8[6-(6,8),64-(8,8,8,8,8,8,8),64-(8,8,8,8,8,8,8)]
   310      21.137029      21.137029      21.137029    8[6-(6,8),64-(8,8,8,8,8,8,8)]
   311      11.944603      11.944603      11.944603    8[6-(6,7),64-(7,7,8,8,8,8,8),64-(8,8,8,8,8,8,8)]
   312      10.713561      10.713561      10.713561    8[6-(6,8),64-(8,8,8,8,8,8,8),64-(8,8,8,8,8,8,8)]
   313      12.460163      12.460163      12.460163    8[6-(6,8),64-(7,7,8,8,8,8,8)]
   314      18.233386      18.233386      18.233386    8[6-(6,7),64-(7,7,8,8,8,8,8),64-(8,8,8,8,8,8,8)]
   315      16.795617      16.795617      16.795617    8[6-(6,8),64-(8,8,8,8,8,8,8),64-(8,8,8,8,8,8,8)]
   316      16.037596      16.037596      16.037596    8[6-(6,8),64-(8,8,8,8,8,8,8)]
   317      17.598727      17.598727      17.598727    8[6-(6,7),64-(7,7,8,8,8,8,8),64-(8,8,8,8,8,8,8)]
   318      15.647945      15.647945      15.647945    8[6-(6,8),64-(8,8,8,8,8,8,8),64-(8,8,8,8,8,8,8)]
   319      15.526285      15.526285      15.526285    8[6-(6,8),64-(7,7,8,8,8,8,8)]
   320      14.142107      14.142107      14.142107    8[6-(6,7),64-(7,7,8,8,8,8,8),64-(8,8,8,8,8,8,8)]
   321      19.689885      19.689885      19.689885    8[6-(6,8),64-(8,8,8,8,8,8,8),64-(8,8,8,8,8,8,8)]
   322      21.137021      21.137021      21.137021    8[6-(6,8),64-(8,8,8,8,8,8,8)]
   323      20.452159      20.452159      20.452159    8[6-(6,7),64-(7,7,8,8,8,8,8),64-(8,8,8,8,8,8,8)]
   324      19.221116      19.221116      19.221116    8[6-(6,8),64-(8,8,8,8,8,8,8),64-(8,8,8,8,8,8,8)]
   325      20.967714      20.967714      20.967714    8[6-(6,8),64-(7,7,8,8,8,8,8)]
   326      18.233388      18.233388      18.233388    8[6-(6,7),64-(7,7,8,8,8,8,8),64-(8,8,8,8,8,8,8)]
   327      14.559833      14.559833      14.559833    8[6-(6,8),64-(8,8,8,8,8,8,8),64-(8,8,8,8,8,8,8)]
   328      13.870723      13.870723      13.870723    8[6-(6,8),64-(8,8,8,8,8,8,8)]
   329      12.994441      12.994441      12.994441    8[6-(6,7),64-(7,7,8,8,8,8,8),64-(8,8,8,8,8,8,8)]
   330      16.176263      16.176263      16.176263    8[6-(6,8),64-(8,8,8,8,8,8,8),64-(8,8,8,8,8,8,8)]
   331       14.55132       14.55132       14.55132    8[6-(6,8),64-(7,7,8,8,8,8,8)]
   332      18.669825      18.669825      18.669825    8[6-(6,7),64-(7,7,8,8,8,8,8),64-(8,8,8,8,8,8,8)]
   333       8.507571       8.507571       8.507571    8[1-(8),64-(8,8,8,8,8,8,8),64-(8,8,8,8,8,8,8),64-(8,8,8,8,8,8,8)]
   334      17.015113      17.015113      17.015113    8[1-(8),64-(8,8,8,8,8,8,8),64-(8,8,8,8,8,8,8),64-(8,8,8,8,8,8,8)]
   335      25.522652      25.522652      25.522652    8[1-(8),64-(8,8,8,8,8,8,8),64-(8,8,8,8,8,8,8),64-(8,8,8,8,8,8,8)]
   336       17.01511       17.01511       17.01511    8[1-(8),64-(8,8,8,8,8,8,8),64-(8,8,8,8,8,8,8),64-(8,8,8,8,8,8,8)]
