# Supplementary material for: A collection of forcefield precursors for metal–organic frameworks
Source: RSC Adv. 2019 Nov 13;9(63):36492–507. doi: 10.1039/c9ra07327b (PMC9075174; doi:10.1039/c9ra07327b)
Supplement: RA-009-C9RA07327B-s1125 [file RA-009-C9RA07327B-s1125.txt]

ISUGOT_clean

17.061500    0.000000    0.000000
8.530750    14.775692    0.000000
8.530746    4.925229    18.834975

     1      19.274459      19.274459      19.274459    63[8-(1,63,63),8-(6),8-(6,63),8-(6,63),8-(6,63),8-(6,63),8-(6,63),8-(6,63)]
     2      15.721061      15.721061      15.721061    63[8-(1,63,63),8-(6),8-(6,63),8-(6,63),8-(6,63),8-(6,63),8-(6,63),8-(6,63)]
     3      16.188972      16.188972      16.188972    63[8-(1,63,63),8-(6),8-(6,63),8-(6,63),8-(6,63),8-(6,63),8-(6,63),8-(6,63)]
     4       24.25181       24.25181       24.25181    63[8-(1,63,63),8-(6),8-(6,63),8-(6,63),8-(6,63),8-(6,63),8-(6,63),8-(6,63)]
     5      16.188971      16.188971      16.188971    63[8-(1,63,63),8-(6),8-(6,63),8-(6,63),8-(6,63),8-(6,63),8-(6,63),8-(6,63)]
     6      10.743708      10.743708      10.743708    63[8-(1,63,63),8-(6),8-(6,63),8-(6,63),8-(6,63),8-(6,63),8-(6,63),8-(6,63)]
     7      14.848537      14.848537      14.848537    63[8-(1,63,63),8-(6),8-(6,63),8-(6,63),8-(6,63),8-(6,63),8-(6,63),8-(6,63)]
     8      18.401935      18.401935      18.401935    63[8-(1,63,63),8-(6),8-(6,63),8-(6,63),8-(6,63),8-(6,63),8-(6,63),8-(6,63)]
     9      17.934024      17.934024      17.934024    63[8-(1,63,63),8-(6),8-(6,63),8-(6,63),8-(6,63),8-(6,63),8-(6,63),8-(6,63)]
    10       9.871186       9.871186       9.871186    63[8-(1,63,63),8-(6),8-(6,63),8-(6,63),8-(6,63),8-(6,63),8-(6,63),8-(6,63)]
    11      17.934025      17.934025      17.934025    63[8-(1,63,63),8-(6),8-(6,63),8-(6,63),8-(6,63),8-(6,63),8-(6,63),8-(6,63)]
    12      23.379288      23.379288      23.379288    63[8-(1,63,63),8-(6),8-(6,63),8-(6,63),8-(6,63),8-(6,63),8-(6,63),8-(6,63)]
    13      21.550634      21.550634      21.550634    63[7-(6,6),7-(6,6),7-(6,6),7-(6,6),8-(6),8-(6),8-(6,63),8-(6,63),8-(6,63),8-(6,63)]
    14      13.019884      13.019884      13.019884    63[7-(6,6),7-(6,6),7-(6,6),7-(6,6),8-(6),8-(6),8-(6,63),8-(6,63),8-(6,63),8-(6,63)]
    15      16.613974      16.613974      16.613974    63[7-(6,6),7-(6,6),7-(6,6),7-(6,6),8-(6),8-(6),8-(6,63),8-(6,63),8-(6,63),8-(6,63)]
    16      12.572362      12.572362      12.572362    63[7-(6,6),7-(6,6),7-(6,6),7-(6,6),8-(6),8-(6),8-(6,63),8-(6,63),8-(6,63),8-(6,63)]
    17      21.103112      21.103112      21.103112    63[7-(6,6),7-(6,6),7-(6,6),7-(6,6),8-(6),8-(6),8-(6,63),8-(6,63),8-(6,63),8-(6,63)]
    18      17.509022      17.509022      17.509022    63[7-(6,6),7-(6,6),7-(6,6),7-(6,6),8-(6),8-(6),8-(6,63),8-(6,63),8-(6,63),8-(6,63)]
    19      22.223455      22.223455      22.223455    1[6-(6,6)]
    20       6.673604       6.673604       6.673604    1[6-(6,6)]
    21       6.721375       6.721375       6.721375    1[6-(6,7)]
    22      20.398726      20.398726      20.398726    1[6-(6,6)]
    23       22.32241       22.32241       22.32241    1[6-(6,6)]
    24      22.847051      22.847051      22.847051    1[6-(6,7)]
    25      10.694999      10.694999      10.694999    1[6-(6,6)]
    26       9.028091       9.028091       9.028091    1[6-(6,6)]
    27       9.505812       9.505812       9.505812    1[6-(6,7)]
    28      18.738642      18.738642      18.738642    1[6-(6,6)]
    29      25.743241      25.743241      25.743241    1[6-(6,6)]
    30       15.03459       15.03459       15.03459    1[6-(6,7)]
    31       18.26604       18.26604       18.26604    1[6-(6,6)]
    32       9.890549       9.890549       9.890549    1[6-(6,6)]
    33       9.365055       9.365055       9.365055    1[6-(6,7)]
    34      12.047122      12.047122      12.047122    1[6-(6,6)]
    35      28.711089      28.711089      28.711089    1[6-(6,6)]
    36      13.302848      13.302848      13.302848    1[6-(6,7)]
    37      10.695001      10.695001      10.695001    1[6-(6,6)]
    38      17.558839      17.558839      17.558839    1[6-(6,6)]
    39      18.036561      18.036561      18.036561    1[6-(6,7)]
    40      10.207893      10.207893      10.207893    1[6-(6,6)]
    41      25.743242      25.743242      25.743242    1[6-(6,6)]
    42      23.565341      23.565341      23.565341    1[6-(6,7)]
    43       9.735292       9.735292       9.735292    1[6-(6,6)]
    44      18.421298      18.421298      18.421298    1[6-(6,6)]
    45      17.895804      17.895804      17.895804    1[6-(6,7)]
    46      20.577872      20.577872      20.577872    1[6-(6,6)]
    47       28.71109       28.71109       28.71109    1[6-(6,6)]
    48      13.302849      13.302849      13.302849    1[6-(6,7)]
    49       5.161957       5.161957       5.161957    1[6-(6,6)]
    50      15.204352      15.204352      15.204352    1[6-(6,6)]
    51      15.252124      15.252124      15.252124    1[6-(6,7)]
    52      20.398727      20.398727      20.398727    1[6-(6,6)]
    53      22.322411      22.322411      22.322411    1[6-(6,6)]
    54      14.316302      14.316302      14.316302    1[6-(6,7)]
    55      11.899541      11.899541      11.899541    1[6-(6,6)]
    56      27.449392      27.449392      27.449392    1[6-(6,6)]
    57      27.401621      27.401621      27.401621    1[6-(6,7)]
    58       13.72427       13.72427       13.72427    1[6-(6,6)]
    59      11.800586      11.800586      11.800586    1[6-(6,6)]
    60      11.275945      11.275945      11.275945    1[6-(6,7)]
    61      23.427997      23.427997      23.427997    1[6-(6,6)]
    62      25.094905      25.094905      25.094905    1[6-(6,6)]
    63      24.617184      24.617184      24.617184    1[6-(6,7)]
    64      15.384354      15.384354      15.384354    1[6-(6,6)]
    65       8.379755       8.379755       8.379755    1[6-(6,6)]
    66      19.088406      19.088406      19.088406    1[6-(6,7)]
    67      15.856956      15.856956      15.856956    1[6-(6,6)]
    68      24.232447      24.232447      24.232447    1[6-(6,6)]
    69      24.757941      24.757941      24.757941    1[6-(6,7)]
    70      22.075874      22.075874      22.075874    1[6-(6,6)]
    71       5.411907       5.411907       5.411907    1[6-(6,6)]
    72      20.820148      20.820148      20.820148    1[6-(6,7)]
    73      23.427995      23.427995      23.427995    1[6-(6,6)]
    74      16.564157      16.564157      16.564157    1[6-(6,6)]
    75      16.086435      16.086435      16.086435    1[6-(6,7)]
    76      23.915103      23.915103      23.915103    1[6-(6,6)]
    77       8.379754       8.379754       8.379754    1[6-(6,6)]
    78      10.557655      10.557655      10.557655    1[6-(6,7)]
    79      24.387704      24.387704      24.387704    1[6-(6,6)]
    80      15.701698      15.701698      15.701698    1[6-(6,6)]
    81      16.227192      16.227192      16.227192    1[6-(6,7)]
    82      13.545124      13.545124      13.545124    1[6-(6,6)]
    83       5.411906       5.411906       5.411906    1[6-(6,6)]
    84      20.820147      20.820147      20.820147    1[6-(6,7)]
    85      28.961039      28.961039      28.961039    1[6-(6,6)]
    86      18.918644      18.918644      18.918644    1[6-(6,6)]
    87      18.870872      18.870872      18.870872    1[6-(6,7)]
    88      13.724269      13.724269      13.724269    1[6-(6,6)]
    89      11.800585      11.800585      11.800585    1[6-(6,6)]
    90      19.806694      19.806694      19.806694    1[6-(6,7)]
    91      17.061498      17.061498      17.061498    1[8-(63,63,63),8-(63,63,63)]
    92            0.0            0.0            0.0    1[8-(63,63,63),8-(63,63,63)]
    93      21.672368      21.672368      21.672368    6[6-(6,6),7-(6,63),8-(63,63)]
    94      21.453128      21.453128      21.453128    6[6-(1,6),6-(7,8),6-(8,8)]
    95      22.281464      22.281464      22.281464    6[1-(0),6-(1,6),6-(6,6)]
    96       6.115693       6.115693       6.115693    6[1-(0),6-(1,6),6-(1,7)]
    97      23.224964      23.224964      23.224964    6[1-(0),6-(1,6),7-(6,63)]
    98      20.382519      20.382519      20.382519    6[6-(6,6),8-(63),8-(63,63)]
    99      20.497683      20.497683      20.497683    6[6-(6,6),7-(6,63),8-(63,63)]
   100      20.083942      20.083942      20.083942    6[6-(1,6),6-(7,8),6-(8,8)]
   101      20.706686      20.706686      20.706686    6[1-(0),6-(1,6),6-(6,6)]
   102      21.831892      21.831892      21.831892    6[1-(0),6-(1,6),6-(1,7)]
   103       22.15862       22.15862       22.15862    6[1-(0),6-(1,6),7-(6,63)]
   104      18.951058      18.951058      18.951058    6[6-(6,6),8-(63),8-(63,63)]
   105      12.442097      12.442097      12.442097    6[6-(6,6),7-(6,63),8-(63,63)]
   106      12.189587      12.189587      12.189587    6[6-(1,6),6-(7,8),6-(8,8)]
   107      10.886088      10.886088      10.886088    6[1-(0),6-(1,6),6-(6,6)]
   108       9.885431       9.885431       9.885431    6[1-(0),6-(1,6),6-(1,7)]
   109      10.191685      10.191685      10.191685    6[1-(0),6-(1,6),7-(6,63)]
   110      13.202187      13.202187      13.202187    6[6-(6,6),8-(63),8-(63,63)]
   111      15.986622      15.986622      15.986622    6[6-(6,6),7-(6,63),8-(63,63)]
   112      17.366898      17.366898      17.366898    6[6-(1,6),6-(7,8),6-(8,8)]
   113      17.825852      17.825852      17.825852    6[1-(0),6-(1,6),6-(6,6)]
   114      16.919033      16.919033      16.919033    6[1-(0),6-(1,6),6-(1,7)]
   115      15.620653      15.620653      15.620653    6[1-(0),6-(1,6),7-(6,63)]
   116       18.32746       18.32746       18.32746    6[6-(6,6),8-(63),8-(63,63)]
   117      17.070028      17.070028      17.070028    6[6-(6,6),7-(6,63),8-(63,63)]
   118      17.541779      17.541779      17.541779    6[6-(1,6),6-(7,8),6-(8,8)]
   119      18.016942      18.016942      18.016942    6[1-(0),6-(1,6),6-(6,6)]
   120        9.59112        9.59112        9.59112    6[1-(0),6-(1,6),6-(1,7)]
   121      17.767844      17.767844      17.767844    6[1-(0),6-(1,6),7-(6,63)]
   122      17.599788      17.599788      17.599788    6[6-(6,6),8-(63),8-(63,63)]
   123      14.700185      14.700185      14.700185    6[6-(6,6),7-(6,63),8-(63,63)]
   124      13.733651      13.733651      13.733651    6[6-(1,6),6-(7,8),6-(8,8)]
   125      12.651952      12.651952      12.651952    6[1-(0),6-(1,6),6-(6,6)]
   126      12.433565      12.433565      12.433565    6[1-(0),6-(1,6),6-(1,7)]
   127      13.405217      13.405217      13.405217    6[1-(0),6-(1,6),7-(6,63)]
   128      13.905973      13.905973      13.905973    6[6-(6,6),8-(63),8-(63,63)]
   129      20.972845      20.972845      20.972845    6[6-(6,6),7-(6,63),8-(63,63)]
   130      20.720335      20.720335      20.720335    6[6-(1,6),6-(7,8),6-(8,8)]
   131       10.88609       10.88609       10.88609    6[1-(0),6-(1,6),6-(6,6)]
   132      18.416179      18.416179      18.416179    6[1-(0),6-(1,6),6-(1,7)]
   133      18.722433      18.722433      18.722433    6[1-(0),6-(1,6),7-(6,63)]
   134      13.202189      13.202189      13.202189    6[6-(6,6),8-(63),8-(63,63)]
   135      24.517373      24.517373      24.517373    6[6-(6,6),7-(6,63),8-(63,63)]
   136      25.897648      25.897648      25.897648    6[6-(1,6),6-(7,8),6-(8,8)]
   137      26.356602      26.356602      26.356602    6[1-(0),6-(1,6),6-(6,6)]
   138      25.449784      25.449784      25.449784    6[1-(0),6-(1,6),6-(1,7)]
   139      24.151404      24.151404      24.151404    6[1-(0),6-(1,6),7-(6,63)]
   140        9.79671        9.79671        9.79671    6[6-(6,6),8-(63),8-(63,63)]
   141      17.070027      17.070027      17.070027    6[6-(6,6),7-(6,63),8-(63,63)]
   142      17.541777      17.541777      17.541777    6[6-(1,6),6-(7,8),6-(8,8)]
   143       9.486194       9.486194       9.486194    6[1-(0),6-(1,6),6-(6,6)]
   144      18.121868      18.121868      18.121868    6[1-(0),6-(1,6),6-(1,7)]
   145      17.767843      17.767843      17.767843    6[1-(0),6-(1,6),7-(6,63)]
   146        9.06904        9.06904        9.06904    6[6-(6,6),8-(63),8-(63,63)]
   147      14.700185      14.700185      14.700185    6[6-(6,6),7-(6,63),8-(63,63)]
   148      30.795151      30.795151      30.795151    6[6-(1,6),6-(7,8),6-(8,8)]
   149      29.713453      29.713453      29.713453    6[1-(0),6-(1,6),6-(6,6)]
   150      29.495065      29.495065      29.495065    6[1-(0),6-(1,6),6-(1,7)]
   151      13.405218      13.405218      13.405218    6[1-(0),6-(1,6),7-(6,63)]
   152      22.436722      22.436722      22.436722    6[6-(6,6),8-(63),8-(63,63)]
   153      13.141617      13.141617      13.141617    6[6-(6,6),7-(6,63),8-(63,63)]
   154      12.922376      12.922376      12.922376    6[6-(1,6),6-(7,8),6-(8,8)]
   155       5.219966       5.219966       5.219966    6[1-(0),6-(1,6),6-(6,6)]
   156      14.646441      14.646441      14.646441    6[1-(0),6-(1,6),6-(1,7)]
   157      14.694213      14.694213      14.694213    6[1-(0),6-(1,6),7-(6,63)]
   158       3.321021       3.321021       3.321021    6[6-(6,6),8-(63),8-(63,63)]
   159      11.966933      11.966933      11.966933    6[6-(6,6),7-(6,63),8-(63,63)]
   160      20.083942      20.083942      20.083942    6[6-(1,6),6-(7,8),6-(8,8)]
   161      20.706687      20.706687      20.706687    6[1-(0),6-(1,6),6-(6,6)]
   162      21.831893      21.831893      21.831893    6[1-(0),6-(1,6),6-(1,7)]
   163       13.62787       13.62787       13.62787    6[1-(0),6-(1,6),7-(6,63)]
   164      18.951058      18.951058      18.951058    6[6-(6,6),8-(63),8-(63,63)]
   165      12.450628      12.450628      12.450628    6[6-(6,6),7-(6,63),8-(63,63)]
   166      12.669868      12.669868      12.669868    6[6-(1,6),6-(7,8),6-(8,8)]
   167      11.841532      11.841532      11.841532    6[1-(0),6-(1,6),6-(6,6)]
   168      28.007303      28.007303      28.007303    6[1-(0),6-(1,6),6-(1,7)]
   169      10.898032      10.898032      10.898032    6[1-(0),6-(1,6),7-(6,63)]
   170      13.740477      13.740477      13.740477    6[6-(6,6),8-(63),8-(63,63)]
   171      13.625313      13.625313      13.625313    6[6-(6,6),7-(6,63),8-(63,63)]
   172      14.039054      14.039054      14.039054    6[6-(1,6),6-(7,8),6-(8,8)]
   173       13.41631       13.41631       13.41631    6[1-(0),6-(1,6),6-(6,6)]
   174      12.291104      12.291104      12.291104    6[1-(0),6-(1,6),6-(1,7)]
   175      11.964376      11.964376      11.964376    6[1-(0),6-(1,6),7-(6,63)]
   176      15.171938      15.171938      15.171938    6[6-(6,6),8-(63),8-(63,63)]
   177      21.680899      21.680899      21.680899    6[6-(6,6),7-(6,63),8-(63,63)]
   178      21.933409      21.933409      21.933409    6[6-(1,6),6-(7,8),6-(8,8)]
   179      23.236908      23.236908      23.236908    6[1-(0),6-(1,6),6-(6,6)]
   180      24.237565      24.237565      24.237565    6[1-(0),6-(1,6),6-(1,7)]
   181      23.931311      23.931311      23.931311    6[1-(0),6-(1,6),7-(6,63)]
   182      20.920809      20.920809      20.920809    6[6-(6,6),8-(63),8-(63,63)]
   183      18.136374      18.136374      18.136374    6[6-(6,6),7-(6,63),8-(63,63)]
   184      16.756098      16.756098      16.756098    6[6-(1,6),6-(7,8),6-(8,8)]
   185      16.297144      16.297144      16.297144    6[1-(0),6-(1,6),6-(6,6)]
   186      17.203963      17.203963      17.203963    6[1-(0),6-(1,6),6-(1,7)]
   187      18.502343      18.502343      18.502343    6[1-(0),6-(1,6),7-(6,63)]
   188      15.795536      15.795536      15.795536    6[6-(6,6),8-(63),8-(63,63)]
   189      17.052968      17.052968      17.052968    6[6-(6,6),7-(6,63),8-(63,63)]
   190      16.581217      16.581217      16.581217    6[6-(1,6),6-(7,8),6-(8,8)]
   191      16.106054      16.106054      16.106054    6[1-(0),6-(1,6),6-(6,6)]
   192      24.531876      24.531876      24.531876    6[1-(0),6-(1,6),6-(1,7)]
   193      16.355152      16.355152      16.355152    6[1-(0),6-(1,6),7-(6,63)]
   194      16.523208      16.523208      16.523208    6[6-(6,6),8-(63),8-(63,63)]
   195      19.422811      19.422811      19.422811    6[6-(6,6),7-(6,63),8-(63,63)]
   196      20.389345      20.389345      20.389345    6[6-(1,6),6-(7,8),6-(8,8)]
   197      21.471044      21.471044      21.471044    6[1-(0),6-(1,6),6-(6,6)]
   198      21.689431      21.689431      21.689431    6[1-(0),6-(1,6),6-(1,7)]
   199      20.717779      20.717779      20.717779    6[1-(0),6-(1,6),7-(6,63)]
   200      20.217023      20.217023      20.217023    6[6-(6,6),8-(63),8-(63,63)]
   201      13.150151      13.150151      13.150151    6[6-(6,6),7-(6,63),8-(63,63)]
   202      13.402661      13.402661      13.402661    6[6-(1,6),6-(7,8),6-(8,8)]
   203      23.236906      23.236906      23.236906    6[1-(0),6-(1,6),6-(6,6)]
   204      15.706817      15.706817      15.706817    6[1-(0),6-(1,6),6-(1,7)]
   205      15.400563      15.400563      15.400563    6[1-(0),6-(1,6),7-(6,63)]
   206      20.920807      20.920807      20.920807    6[6-(6,6),8-(63),8-(63,63)]
   207       9.605623       9.605623       9.605623    6[6-(6,6),7-(6,63),8-(63,63)]
   208       8.225348       8.225348       8.225348    6[6-(1,6),6-(7,8),6-(8,8)]
   209       7.766394       7.766394       7.766394    6[1-(0),6-(1,6),6-(6,6)]
   210       8.673212       8.673212       8.673212    6[1-(0),6-(1,6),6-(1,7)]
   211       9.971592       9.971592       9.971592    6[1-(0),6-(1,6),7-(6,63)]
   212      24.326286      24.326286      24.326286    6[6-(6,6),8-(63),8-(63,63)]
   213      17.052969      17.052969      17.052969    6[6-(6,6),7-(6,63),8-(63,63)]
   214      16.581219      16.581219      16.581219    6[6-(1,6),6-(7,8),6-(8,8)]
   215      24.636802      24.636802      24.636802    6[1-(0),6-(1,6),6-(6,6)]
   216      16.001128      16.001128      16.001128    6[1-(0),6-(1,6),6-(1,7)]
   217      16.355153      16.355153      16.355153    6[1-(0),6-(1,6),7-(6,63)]
   218      25.053956      25.053956      25.053956    6[6-(6,6),8-(63),8-(63,63)]
   219      19.422811      19.422811      19.422811    6[6-(6,6),7-(6,63),8-(63,63)]
   220       3.327845       3.327845       3.327845    6[6-(1,6),6-(7,8),6-(8,8)]
   221       4.409543       4.409543       4.409543    6[1-(0),6-(1,6),6-(6,6)]
   222       4.627931       4.627931       4.627931    6[1-(0),6-(1,6),6-(1,7)]
   223      20.717778      20.717778      20.717778    6[1-(0),6-(1,6),7-(6,63)]
   224      11.686274      11.686274      11.686274    6[6-(6,6),8-(63),8-(63,63)]
   225      20.981379      20.981379      20.981379    6[6-(6,6),7-(6,63),8-(63,63)]
   226       21.20062       21.20062       21.20062    6[6-(1,6),6-(7,8),6-(8,8)]
   227       28.90303       28.90303       28.90303    6[1-(0),6-(1,6),6-(6,6)]
   228      19.476555      19.476555      19.476555    6[1-(0),6-(1,6),6-(1,7)]
   229      19.428783      19.428783      19.428783    6[1-(0),6-(1,6),7-(6,63)]
   230      30.801975      30.801975      30.801975    6[6-(6,6),8-(63),8-(63,63)]
   231      22.156063      22.156063      22.156063    6[6-(6,6),7-(6,63),8-(63,63)]
   232      14.039054      14.039054      14.039054    6[6-(1,6),6-(7,8),6-(8,8)]
   233      13.416309      13.416309      13.416309    6[1-(0),6-(1,6),6-(6,6)]
   234      12.291103      12.291103      12.291103    6[1-(0),6-(1,6),6-(1,7)]
   235      20.495126      20.495126      20.495126    6[1-(0),6-(1,6),7-(6,63)]
   236      15.171938      15.171938      15.171938    6[6-(6,6),8-(63),8-(63,63)]
   237      22.495585      22.495585      22.495585    7[6-(1,6),6-(6,8),63-(7,7,7,8,8,8,8,8,8)]
   238      21.543553      21.543553      21.543553    7[6-(1,6),6-(6,8),63-(7,7,7,8,8,8,8,8,8)]
   239      11.445705      11.445705      11.445705    7[6-(1,6),6-(6,8),63-(7,7,7,8,8,8,8,8,8)]
   240      15.136107      15.136107      15.136107    7[6-(1,6),6-(6,8),63-(7,7,7,8,8,8,8,8,8)]
   241      17.243202      17.243202      17.243202    7[6-(1,6),6-(6,8),63-(7,7,7,8,8,8,8,8,8)]
   242      14.504831      14.504831      14.504831    7[6-(1,6),6-(6,8),63-(7,7,7,8,8,8,8,8,8)]
   243      19.976454      19.976454      19.976454    7[6-(1,6),6-(6,8),63-(7,7,7,8,8,8,8,8,8)]
   244      23.666857      23.666857      23.666857    7[6-(1,6),6-(6,8),63-(7,7,7,8,8,8,8,8,8)]
   245      17.243202      17.243202      17.243202    7[6-(1,6),6-(6,8),63-(7,7,7,8,8,8,8,8,8)]
   246      14.504831      14.504831      14.504831    7[6-(1,6),6-(6,8),63-(7,7,7,8,8,8,8,8,8)]
   247      13.964834      13.964834      13.964834    7[6-(1,6),6-(6,8),63-(7,7,7,8,8,8,8,8,8)]
   248      13.012803      13.012803      13.012803    7[6-(1,6),6-(6,8),63-(7,7,7,8,8,8,8,8,8)]
   249      11.627411      11.627411      11.627411    7[6-(1,6),6-(6,8),63-(7,7,7,8,8,8,8,8,8)]
   250      12.579443      12.579443      12.579443    7[6-(1,6),6-(6,8),63-(7,7,7,8,8,8,8,8,8)]
   251      22.677291      22.677291      22.677291    7[6-(1,6),6-(6,8),63-(7,7,7,8,8,8,8,8,8)]
   252      18.986889      18.986889      18.986889    7[6-(1,6),6-(6,8),63-(7,7,7,8,8,8,8,8,8)]
   253      16.879794      16.879794      16.879794    7[6-(1,6),6-(6,8),63-(7,7,7,8,8,8,8,8,8)]
   254      19.618165      19.618165      19.618165    7[6-(1,6),6-(6,8),63-(7,7,7,8,8,8,8,8,8)]
   255      14.146542      14.146542      14.146542    7[6-(1,6),6-(6,8),63-(7,7,7,8,8,8,8,8,8)]
   256      10.456139      10.456139      10.456139    7[6-(1,6),6-(6,8),63-(7,7,7,8,8,8,8,8,8)]
   257      16.879794      16.879794      16.879794    7[6-(1,6),6-(6,8),63-(7,7,7,8,8,8,8,8,8)]
   258      19.618165      19.618165      19.618165    7[6-(1,6),6-(6,8),63-(7,7,7,8,8,8,8,8,8)]
   259      20.158162      20.158162      20.158162    7[6-(1,6),6-(6,8),63-(7,7,7,8,8,8,8,8,8)]
   260      21.110193      21.110193      21.110193    7[6-(1,6),6-(6,8),63-(7,7,7,8,8,8,8,8,8)]
   261      19.537122      19.537122      19.537122    8[6-(6,8),63-(8,8,8,8,8,8,8),63-(8,8,8,8,8,8,8)]
   262      20.229819      20.229819      20.229819    8[6-(6,8),63-(8,8,8,8,8,8,8)]
   263      21.105926      21.105926      21.105926    8[6-(6,7),63-(7,7,7,7,8,8,8,8,8),63-(8,8,8,8,8,8,8)]
   264      18.435801      18.435801      18.435801    8[6-(6,8),63-(8,8,8,8,8,8,8),63-(8,8,8,8,8,8,8)]
   265      18.556085      18.556085      18.556085    8[6-(6,8),63-(7,7,7,7,8,8,8,8,8)]
   266      19.959393      19.959393      19.959393    8[6-(6,7),63-(7,7,7,7,8,8,8,8,8),63-(8,8,8,8,8,8,8)]
   267       14.36834       14.36834       14.36834    8[6-(6,8),63-(8,8,8,8,8,8,8),63-(8,8,8,8,8,8,8)]
   268      12.916407      12.916407      12.916407    8[6-(6,8),63-(8,8,8,8,8,8,8)]
   269      13.603131      13.603131      13.603131    8[6-(6,7),63-(7,7,7,7,8,8,8,8,8),63-(8,8,8,8,8,8,8)]
   270      17.896658      17.896658      17.896658    8[6-(6,8),63-(8,8,8,8,8,8,8),63-(8,8,8,8,8,8,8)]
   271      19.526884      19.526884      19.526884    8[6-(6,8),63-(7,7,7,7,8,8,8,8,8)]
   272      15.397148      15.397148      15.397148    8[6-(6,7),63-(7,7,7,7,8,8,8,8,8),63-(8,8,8,8,8,8,8)]
   273      17.279032      17.279032      17.279032    8[6-(6,8),63-(8,8,8,8,8,8,8),63-(8,8,8,8,8,8,8)]
   274      18.038269      18.038269      18.038269    8[6-(6,8),63-(8,8,8,8,8,8,8)]
   275      16.475435      16.475435      16.475435    8[6-(6,7),63-(7,7,7,7,8,8,8,8,8),63-(8,8,8,8,8,8,8)]
   276      14.852033      14.852033      14.852033    8[6-(6,8),63-(8,8,8,8,8,8,8),63-(8,8,8,8,8,8,8)]
   277      13.101523      13.101523      13.101523    8[6-(6,8),63-(7,7,7,7,8,8,8,8,8)]
   278      15.827951      15.827951      15.827951    8[6-(6,7),63-(7,7,7,7,8,8,8,8,8),63-(8,8,8,8,8,8,8)]
   279      14.368342      14.368342      14.368342    8[6-(6,8),63-(8,8,8,8,8,8,8),63-(8,8,8,8,8,8,8)]
   280      12.916408      12.916408      12.916408    8[6-(6,8),63-(8,8,8,8,8,8,8)]
   281       22.13388       22.13388       22.13388    8[6-(6,7),63-(7,7,7,7,8,8,8,8,8),63-(8,8,8,8,8,8,8)]
   282       9.365907       9.365907       9.365907    8[6-(6,8),63-(8,8,8,8,8,8,8),63-(8,8,8,8,8,8,8)]
   283      10.996134      10.996134      10.996134    8[6-(6,8),63-(7,7,7,7,8,8,8,8,8)]
   284      23.927898      23.927898      23.927898    8[6-(6,7),63-(7,7,7,7,8,8,8,8,8),63-(8,8,8,8,8,8,8)]
   285       8.748284       8.748284       8.748284    8[6-(6,8),63-(8,8,8,8,8,8,8),63-(8,8,8,8,8,8,8)]
   286       9.507521       9.507521       9.507521    8[6-(6,8),63-(8,8,8,8,8,8,8)]
   287      16.475434      16.475434      16.475434    8[6-(6,7),63-(7,7,7,7,8,8,8,8,8),63-(8,8,8,8,8,8,8)]
   288      23.382782      23.382782      23.382782    8[6-(6,8),63-(8,8,8,8,8,8,8),63-(8,8,8,8,8,8,8)]
   289      21.632273      21.632273      21.632273    8[6-(6,8),63-(7,7,7,7,8,8,8,8,8)]
   290       15.82795       15.82795       15.82795    8[6-(6,7),63-(7,7,7,7,8,8,8,8,8),63-(8,8,8,8,8,8,8)]
   291       2.475624       2.475624       2.475624    8[6-(6,8),63-(8,8,8,8,8,8,8),63-(8,8,8,8,8,8,8)]
   292        3.16832        3.16832        3.16832    8[6-(6,8),63-(8,8,8,8,8,8,8)]
   293      12.575175      12.575175      12.575175    8[6-(6,7),63-(7,7,7,7,8,8,8,8,8),63-(8,8,8,8,8,8,8)]
   294        18.4358        18.4358        18.4358    8[6-(6,8),63-(8,8,8,8,8,8,8),63-(8,8,8,8,8,8,8)]
   295      18.556084      18.556084      18.556084    8[6-(6,8),63-(7,7,7,7,8,8,8,8,8)]
   296      11.428643      11.428643      11.428643    8[6-(6,7),63-(7,7,7,7,8,8,8,8,8),63-(8,8,8,8,8,8,8)]
   297      14.585874      14.585874      14.585874    8[6-(6,8),63-(8,8,8,8,8,8,8),63-(8,8,8,8,8,8,8)]
   298      13.893177      13.893177      13.893177    8[6-(6,8),63-(8,8,8,8,8,8,8)]
   299       13.01707       13.01707       13.01707    8[6-(6,7),63-(7,7,7,7,8,8,8,8,8),63-(8,8,8,8,8,8,8)]
   300      15.687195      15.687195      15.687195    8[6-(6,8),63-(8,8,8,8,8,8,8),63-(8,8,8,8,8,8,8)]
   301      15.566911      15.566911      15.566911    8[6-(6,8),63-(7,7,7,7,8,8,8,8,8)]
   302      14.163603      14.163603      14.163603    8[6-(6,7),63-(7,7,7,7,8,8,8,8,8),63-(8,8,8,8,8,8,8)]
   303      19.754656      19.754656      19.754656    8[6-(6,8),63-(8,8,8,8,8,8,8),63-(8,8,8,8,8,8,8)]
   304      21.206589      21.206589      21.206589    8[6-(6,8),63-(8,8,8,8,8,8,8)]
   305      20.519865      20.519865      20.519865    8[6-(6,7),63-(7,7,7,7,8,8,8,8,8),63-(8,8,8,8,8,8,8)]
   306      16.226338      16.226338      16.226338    8[6-(6,8),63-(8,8,8,8,8,8,8),63-(8,8,8,8,8,8,8)]
   307      14.596112      14.596112      14.596112    8[6-(6,8),63-(7,7,7,7,8,8,8,8,8)]
   308      18.725848      18.725848      18.725848    8[6-(6,7),63-(7,7,7,7,8,8,8,8,8),63-(8,8,8,8,8,8,8)]
   309      16.843964      16.843964      16.843964    8[6-(6,8),63-(8,8,8,8,8,8,8),63-(8,8,8,8,8,8,8)]
   310      16.084727      16.084727      16.084727    8[6-(6,8),63-(8,8,8,8,8,8,8)]
   311      17.647561      17.647561      17.647561    8[6-(6,7),63-(7,7,7,7,8,8,8,8,8),63-(8,8,8,8,8,8,8)]
   312      19.270963      19.270963      19.270963    8[6-(6,8),63-(8,8,8,8,8,8,8),63-(8,8,8,8,8,8,8)]
   313      21.021473      21.021473      21.021473    8[6-(6,8),63-(7,7,7,7,8,8,8,8,8)]
   314      18.295045      18.295045      18.295045    8[6-(6,7),63-(7,7,7,7,8,8,8,8,8),63-(8,8,8,8,8,8,8)]
   315      11.223908      11.223908      11.223908    8[6-(6,8),63-(8,8,8,8,8,8,8),63-(8,8,8,8,8,8,8)]
   316      21.206588      21.206588      21.206588    8[6-(6,8),63-(8,8,8,8,8,8,8)]
   317      11.989116      11.989116      11.989116    8[6-(6,7),63-(7,7,7,7,8,8,8,8,8),63-(8,8,8,8,8,8,8)]
   318      24.757089      24.757089      24.757089    8[6-(6,8),63-(8,8,8,8,8,8,8),63-(8,8,8,8,8,8,8)]
   319      23.126862      23.126862      23.126862    8[6-(6,8),63-(7,7,7,7,8,8,8,8,8)]
   320      10.195098      10.195098      10.195098    8[6-(6,7),63-(7,7,7,7,8,8,8,8,8),63-(8,8,8,8,8,8,8)]
   321      16.843966      16.843966      16.843966    8[6-(6,8),63-(8,8,8,8,8,8,8),63-(8,8,8,8,8,8,8)]
   322      24.615475      24.615475      24.615475    8[6-(6,8),63-(8,8,8,8,8,8,8)]
   323      17.647562      17.647562      17.647562    8[6-(6,7),63-(7,7,7,7,8,8,8,8,8),63-(8,8,8,8,8,8,8)]
   324      10.740214      10.740214      10.740214    8[6-(6,8),63-(8,8,8,8,8,8,8),63-(8,8,8,8,8,8,8)]
   325      12.490723      12.490723      12.490723    8[6-(6,8),63-(7,7,7,7,8,8,8,8,8)]
   326      18.295046      18.295046      18.295046    8[6-(6,7),63-(7,7,7,7,8,8,8,8,8),63-(8,8,8,8,8,8,8)]
   327      23.116626      23.116626      23.116626    8[6-(6,8),63-(8,8,8,8,8,8,8),63-(8,8,8,8,8,8,8)]
   328      30.954676      30.954676      30.954676    8[6-(6,8),63-(8,8,8,8,8,8,8)]
   329      21.547821      21.547821      21.547821    8[6-(6,7),63-(7,7,7,7,8,8,8,8,8),63-(8,8,8,8,8,8,8)]
   330      15.687196      15.687196      15.687196    8[6-(6,8),63-(8,8,8,8,8,8,8),63-(8,8,8,8,8,8,8)]
   331      15.566912      15.566912      15.566912    8[6-(6,8),63-(7,7,7,7,8,8,8,8,8)]
   332      22.694353      22.694353      22.694353    8[6-(6,7),63-(7,7,7,7,8,8,8,8,8),63-(8,8,8,8,8,8,8)]
   333      17.061498      17.061498      17.061498    8[1-(8),63-(8,8,8,8,8,8,8),63-(8,8,8,8,8,8,8),63-(8,8,8,8,8,8,8)]
   334       8.530746       8.530746       8.530746    8[1-(8),63-(8,8,8,8,8,8,8),63-(8,8,8,8,8,8,8),63-(8,8,8,8,8,8,8)]
   335      17.061498      17.061498      17.061498    8[1-(8),63-(8,8,8,8,8,8,8),63-(8,8,8,8,8,8,8),63-(8,8,8,8,8,8,8)]
   336       25.59225       25.59225       25.59225    8[1-(8),63-(8,8,8,8,8,8,8),63-(8,8,8,8,8,8,8),63-(8,8,8,8,8,8,8)]
