# Supplementary material for: A collection of forcefield precursors for metal–organic frameworks
Source: RSC Adv. 2019 Nov 13;9(63):36492–507. doi: 10.1039/c9ra07327b (PMC9075174; doi:10.1039/c9ra07327b)
Supplement: RA-009-C9RA07327B-s1126 [file RA-009-C9RA07327B-s1126.txt]

ISUXAW_clean

6.881100    0.000000    0.000000
0.000000    18.351000    0.000000
0.000000    -6.331778    17.283699

     1       5.345789       5.345789       5.345789    66[7-(6,6),8-(6),8-(6),8-(6),8-(6),8-(6)]
     2       5.143829       5.143829       5.143829    66[7-(6,6),8-(6),8-(6),8-(6),8-(6),8-(6)]
     3       1.905239       1.905239       1.905239    66[7-(6,6),8-(6),8-(6),8-(6),8-(6),8-(6)]
     4       1.703279       1.703279       1.703279    66[7-(6,6),8-(6),8-(6),8-(6),8-(6),8-(6)]
     5       1.535311       1.535311       1.535311    66[7-(6,6),8-(6),8-(6),8-(6),8-(6),8-(6)]
     6       1.737271       1.737271       1.737271    66[7-(6,6),8-(6),8-(6),8-(6),8-(6),8-(6)]
     7       4.975861       4.975861       4.975861    66[7-(6,6),8-(6),8-(6),8-(6),8-(6),8-(6)]
     8       5.177821       5.177821       5.177821    66[7-(6,6),8-(6),8-(6),8-(6),8-(6),8-(6)]
     9       3.528628       3.528628       3.528628    1[6-(6,6)]
    10       5.038341       5.038341       5.038341    1[6-(6,6)]
    11       4.080492       4.080492       4.080492    1[6-(6,6)]
    12       5.495246       5.495246       5.495246    1[6-(6,6)]
    13       0.088078       0.088078       0.088078    1[6-(6,6)]
    14       1.597791       1.597791       1.597791    1[6-(6,6)]
    15       0.639942       0.639942       0.639942    1[6-(6,6)]
    16       2.054696       2.054696       2.054696    1[6-(6,6)]
    17       3.352472       3.352472       3.352472    1[6-(6,6)]
    18       1.842759       1.842759       1.842759    1[6-(6,6)]
    19       2.800608       2.800608       2.800608    1[6-(6,6)]
    20       1.385854       1.385854       1.385854    1[6-(6,6)]
    21       6.793022       6.793022       6.793022    1[6-(6,6)]
    22       5.283309       5.283309       5.283309    1[6-(6,6)]
    23       6.241158       6.241158       6.241158    1[6-(6,6)]
    24       4.826404       4.826404       4.826404    1[6-(6,6)]
    25       4.041958       4.041958       4.041958    6[6-(1,6),6-(8,8),7-(6,66)]
    26       3.894703       3.894703       3.894703    6[1-(0),6-(6,6),6-(6,7)]
    27       4.322707       4.322707       4.322707    6[6-(1,6),6-(1,6),6-(8,8)]
    28       4.808513       4.808513       4.808513    6[1-(0),6-(6,6),6-(6,7)]
    29       4.928932       4.928932       4.928932    6[6-(1,6),6-(8,8),7-(6,66)]
    30       3.671067       3.671067       3.671067    6[6-(6,7),8-(66),8-(66)]
    31       4.315138       4.315138       4.315138    6[6-(6,6),8-(66),8-(66)]
    32       5.474603       5.474603       5.474603    6[6-(6,7),8-(0),8-(66)]
    33        4.44175        4.44175        4.44175    6[6-(1,6),6-(8,8),7-(6,66)]
    34       4.381196       4.381196       4.381196    6[1-(0),6-(6,6),6-(6,7)]
    35       4.786493       4.786493       4.786493    6[6-(1,6),6-(1,6),6-(8,8)]
    36       5.246839       5.246839       5.246839    6[1-(0),6-(6,6),6-(6,7)]
    37        5.32666        5.32666        5.32666    6[6-(1,6),6-(8,8),7-(6,66)]
    38       3.991038       3.991038       3.991038    6[6-(6,7),8-(66),8-(66)]
    39       4.786493       4.786493       4.786493    6[6-(6,6),8-(66),8-(66)]
    40       5.883341       5.883341       5.883341    6[6-(6,7),8-(0),8-(66)]
    41       0.601408       0.601408       0.601408    6[6-(1,6),6-(8,8),7-(6,66)]
    42       0.454153       0.454153       0.454153    6[1-(0),6-(6,6),6-(6,7)]
    43       0.882157       0.882157       0.882157    6[6-(1,6),6-(1,6),6-(8,8)]
    44       1.367963       1.367963       1.367963    6[1-(0),6-(6,6),6-(6,7)]
    45       1.488382       1.488382       1.488382    6[6-(1,6),6-(8,8),7-(6,66)]
    46       0.230517       0.230517       0.230517    6[6-(6,7),8-(66),8-(66)]
    47       0.874588       0.874588       0.874588    6[6-(6,6),8-(66),8-(66)]
    48       2.034053       2.034053       2.034053    6[6-(6,7),8-(0),8-(66)]
    49         1.0012         1.0012         1.0012    6[6-(1,6),6-(8,8),7-(6,66)]
    50       0.940646       0.940646       0.940646    6[1-(0),6-(6,6),6-(6,7)]
    51       1.345943       1.345943       1.345943    6[6-(1,6),6-(1,6),6-(8,8)]
    52       1.806289       1.806289       1.806289    6[1-(0),6-(6,6),6-(6,7)]
    53        1.88611        1.88611        1.88611    6[6-(1,6),6-(8,8),7-(6,66)]
    54       0.550488       0.550488       0.550488    6[6-(6,7),8-(66),8-(66)]
    55       1.345943       1.345943       1.345943    6[6-(6,6),8-(66),8-(66)]
    56       2.442791       2.442791       2.442791    6[6-(6,7),8-(0),8-(66)]
    57       2.839142       2.839142       2.839142    6[6-(1,6),6-(8,8),7-(6,66)]
    58       2.986397       2.986397       2.986397    6[1-(0),6-(6,6),6-(6,7)]
    59       2.558393       2.558393       2.558393    6[6-(1,6),6-(1,6),6-(8,8)]
    60       2.072587       2.072587       2.072587    6[1-(0),6-(6,6),6-(6,7)]
    61       1.952168       1.952168       1.952168    6[6-(1,6),6-(8,8),7-(6,66)]
    62       3.210033       3.210033       3.210033    6[6-(6,7),8-(66),8-(66)]
    63       2.565962       2.565962       2.565962    6[6-(6,6),8-(66),8-(66)]
    64       1.406497       1.406497       1.406497    6[6-(6,7),8-(0),8-(66)]
    65        2.43935        2.43935        2.43935    6[6-(1,6),6-(8,8),7-(6,66)]
    66       2.499904       2.499904       2.499904    6[1-(0),6-(6,6),6-(6,7)]
    67       2.094607       2.094607       2.094607    6[6-(1,6),6-(1,6),6-(8,8)]
    68       1.634261       1.634261       1.634261    6[1-(0),6-(6,6),6-(6,7)]
    69        1.55444        1.55444        1.55444    6[6-(1,6),6-(8,8),7-(6,66)]
    70       2.890062       2.890062       2.890062    6[6-(6,7),8-(66),8-(66)]
    71       2.094607       2.094607       2.094607    6[6-(6,6),8-(66),8-(66)]
    72       0.997759       0.997759       0.997759    6[6-(6,7),8-(0),8-(66)]
    73       6.279692       6.279692       6.279692    6[6-(1,6),6-(8,8),7-(6,66)]
    74       6.426947       6.426947       6.426947    6[1-(0),6-(6,6),6-(6,7)]
    75       5.998943       5.998943       5.998943    6[6-(1,6),6-(1,6),6-(8,8)]
    76       5.513137       5.513137       5.513137    6[1-(0),6-(6,6),6-(6,7)]
    77       5.392718       5.392718       5.392718    6[6-(1,6),6-(8,8),7-(6,66)]
    78       6.650583       6.650583       6.650583    6[6-(6,7),8-(66),8-(66)]
    79       6.006512       6.006512       6.006512    6[6-(6,6),8-(66),8-(66)]
    80       4.847047       4.847047       4.847047    6[6-(6,7),8-(0),8-(66)]
    81         5.8799         5.8799         5.8799    6[6-(1,6),6-(8,8),7-(6,66)]
    82       5.940454       5.940454       5.940454    6[1-(0),6-(6,6),6-(6,7)]
    83       5.535157       5.535157       5.535157    6[6-(1,6),6-(1,6),6-(8,8)]
    84       5.074811       5.074811       5.074811    6[1-(0),6-(6,6),6-(6,7)]
    85        4.99499        4.99499        4.99499    6[6-(1,6),6-(8,8),7-(6,66)]
    86       6.330612       6.330612       6.330612    6[6-(6,7),8-(66),8-(66)]
    87       5.535157       5.535157       5.535157    6[6-(6,6),8-(66),8-(66)]
    88        4.43831        4.43831        4.43831    6[6-(6,7),8-(0),8-(66)]
    89       4.597263       4.597263       4.597263    7[6-(6,6),6-(6,6),66-(8,8,8,8,8)]
    90       4.922051       4.922051       4.922051    7[6-(6,6),6-(6,6),66-(8,8,8,8,8)]
    91       1.156713       1.156713       1.156713    7[6-(6,6),6-(6,6),66-(8,8,8,8,8)]
    92       1.481501       1.481501       1.481501    7[6-(6,6),6-(6,6),66-(8,8,8,8,8)]
    93       2.283837       2.283837       2.283837    7[6-(6,6),6-(6,6),66-(8,8,8,8,8)]
    94       1.959049       1.959049       1.959049    7[6-(6,6),6-(6,6),66-(8,8,8,8,8)]
    95       5.724387       5.724387       5.724387    7[6-(6,6),6-(6,6),66-(8,8,8,8,8)]
    96       5.399599       5.399599       5.399599    7[6-(6,6),6-(6,6),66-(8,8,8,8,8)]
    97        2.93066        2.93066        2.93066    8[6-(6,8),66-(7,8,8,8,8)]
    98       4.184397       4.184397       4.184397    8[6-(6,8),66-(7,8,8,8,8)]
    99       4.711489       4.711489       4.711489    8[6-(6,8),66-(7,8,8,8,8)]
   100       3.949063       3.949063       3.949063    8[6-(6,8),66-(7,8,8,8,8)]
   101       5.634245       5.634245       5.634245    8[6-(6,8)]
   102       5.728516       5.728516       5.728516    8[6-(6,8),66-(7,8,8,8,8)]
   103       3.511425       3.511425       3.511425    8[6-(6,8),66-(7,8,8,8,8)]
   104       4.130036       4.130036       4.130036    8[6-(6,8),66-(7,8,8,8,8)]
   105       4.919298       4.919298       4.919298    8[6-(6,8),66-(7,8,8,8,8)]
   106       4.706672       4.706672       4.706672    8[6-(6,8),66-(7,8,8,8,8)]
   107        6.29139        6.29139        6.29139    8[6-(6,8)]
   108         5.8799         5.8799         5.8799    8[6-(6,8),66-(7,8,8,8,8)]
   109        6.37121        6.37121        6.37121    8[6-(6,8),66-(7,8,8,8,8)]
   110       0.743847       0.743847       0.743847    8[6-(6,8),66-(7,8,8,8,8)]
   111       1.270939       1.270939       1.270939    8[6-(6,8),66-(7,8,8,8,8)]
   112       0.508513       0.508513       0.508513    8[6-(6,8),66-(7,8,8,8,8)]
   113       2.193695       2.193695       2.193695    8[6-(6,8)]
   114       2.287966       2.287966       2.287966    8[6-(6,8),66-(7,8,8,8,8)]
   115       0.070875       0.070875       0.070875    8[6-(6,8),66-(7,8,8,8,8)]
   116       0.689486       0.689486       0.689486    8[6-(6,8),66-(7,8,8,8,8)]
   117       1.478748       1.478748       1.478748    8[6-(6,8),66-(7,8,8,8,8)]
   118       1.266122       1.266122       1.266122    8[6-(6,8),66-(7,8,8,8,8)]
   119        2.85084        2.85084        2.85084    8[6-(6,8)]
   120        2.43935        2.43935        2.43935    8[6-(6,8),66-(7,8,8,8,8)]
   121        3.95044        3.95044        3.95044    8[6-(6,8),66-(7,8,8,8,8)]
   122       2.696703       2.696703       2.696703    8[6-(6,8),66-(7,8,8,8,8)]
   123       2.169611       2.169611       2.169611    8[6-(6,8),66-(7,8,8,8,8)]
   124       2.932037       2.932037       2.932037    8[6-(6,8),66-(7,8,8,8,8)]
   125       1.246855       1.246855       1.246855    8[6-(6,8)]
   126       1.152584       1.152584       1.152584    8[6-(6,8),66-(7,8,8,8,8)]
   127       3.369675       3.369675       3.369675    8[6-(6,8),66-(7,8,8,8,8)]
   128       2.751064       2.751064       2.751064    8[6-(6,8),66-(7,8,8,8,8)]
   129       1.961802       1.961802       1.961802    8[6-(6,8),66-(7,8,8,8,8)]
   130       2.174428       2.174428       2.174428    8[6-(6,8),66-(7,8,8,8,8)]
   131        0.58971        0.58971        0.58971    8[6-(6,8)]
   132         1.0012         1.0012         1.0012    8[6-(6,8),66-(7,8,8,8,8)]
   133        0.50989        0.50989        0.50989    8[6-(6,8),66-(7,8,8,8,8)]
   134       6.137253       6.137253       6.137253    8[6-(6,8),66-(7,8,8,8,8)]
   135       5.610161       5.610161       5.610161    8[6-(6,8),66-(7,8,8,8,8)]
   136       6.372587       6.372587       6.372587    8[6-(6,8),66-(7,8,8,8,8)]
   137       4.687405       4.687405       4.687405    8[6-(6,8)]
   138       4.593134       4.593134       4.593134    8[6-(6,8),66-(7,8,8,8,8)]
   139       6.810225       6.810225       6.810225    8[6-(6,8),66-(7,8,8,8,8)]
   140       6.191614       6.191614       6.191614    8[6-(6,8),66-(7,8,8,8,8)]
   141       5.402352       5.402352       5.402352    8[6-(6,8),66-(7,8,8,8,8)]
   142       5.614978       5.614978       5.614978    8[6-(6,8),66-(7,8,8,8,8)]
   143        4.03026        4.03026        4.03026    8[6-(6,8)]
   144        4.44175        4.44175        4.44175    8[6-(6,8),66-(7,8,8,8,8)]
