# Supplementary material for: A collection of forcefield precursors for metal–organic frameworks
Source: RSC Adv. 2019 Nov 13;9(63):36492–507. doi: 10.1039/c9ra07327b (PMC9075174; doi:10.1039/c9ra07327b)
Supplement: RA-009-C9RA07327B-s1127 [file RA-009-C9RA07327B-s1127.txt]

ITETEH_clean

8.671600    0.000000    0.000000
-4.335800    7.509826    0.000000
0.000000    0.000000    10.865000

     1       8.167086       8.167086       8.167086    26[8-(6),8-(6),8-(6),8-(6),8-(6,26),8-(6,26)]
     2       0.252257       0.252257       0.252257    26[8-(6),8-(6),8-(6),8-(6),8-(6,26),8-(6,26)]
     3      -4.083543      -4.083543      -4.083543    26[8-(6),8-(6),8-(6),8-(6),8-(6,26),8-(6,26)]
     4       1.272124       1.272124       1.272124    1[6-(6,6)]
     5      -1.796756      -1.796756      -1.796756    1[6-(6,6)]
     6       0.524632       0.524632       0.524632    1[6-(6,6)]
     7       5.607924       5.607924       5.607924    1[6-(6,6)]
     8       2.539044       2.539044       2.539044    1[6-(6,6)]
     9       4.860432       4.860432       4.860432    1[6-(6,6)]
    10       2.445391       2.445391       2.445391    6[6-(1,6),6-(6,8),8-(26)]
    11       1.759901       1.759901       1.759901    6[1-(0),6-(6,6),6-(6,8)]
    12       -1.10216       -1.10216       -1.10216    6[6-(1,6),6-(6,8),8-(26)]
    13      -1.805861      -1.805861      -1.805861    6[1-(0),6-(6,6),6-(6,8)]
    14      -1.343231      -1.343231      -1.343231    6[6-(1,6),6-(6,8),8-(26)]
    15       0.045959       0.045959       0.045959    6[1-(0),6-(6,6),6-(6,8)]
    16       6.781191       6.781191       6.781191    6[6-(1,6),6-(6,8),8-(26)]
    17       6.095701       6.095701       6.095701    6[1-(0),6-(6,6),6-(6,8)]
    18        3.23364        3.23364        3.23364    6[6-(1,6),6-(6,8),8-(26)]
    19       2.529939       2.529939       2.529939    6[1-(0),6-(6,6),6-(6,8)]
    20       2.992569       2.992569       2.992569    6[6-(1,6),6-(6,8),8-(26)]
    21       4.381759       4.381759       4.381759    6[1-(0),6-(6,6),6-(6,8)]
    22       3.167735       3.167735       3.167735    6[6-(6,8),6-(6,8),8-(26,26)]
    23       1.805427       1.805427       1.805427    6[6-(1,6),6-(1,6),6-(8,8)]
    24       1.063572       1.063572       1.063572    6[6-(6,6),8-(26),8-(26)]
    25      -1.168065      -1.168065      -1.168065    6[6-(6,8),6-(6,8),8-(26,26)]
    26      -2.530373      -2.530373      -2.530373    6[6-(1,6),6-(1,6),6-(8,8)]
    27      -3.272228      -3.272228      -3.272228    6[6-(6,6),8-(26),8-(26)]
    28       2.336129       2.336129       2.336129    6[6-(6,8),6-(6,8),8-(26,26)]
    29       5.060746       5.060746       5.060746    6[6-(1,6),6-(1,6),6-(8,8)]
    30       6.544457       6.544457       6.544457    6[6-(6,6),8-(26),8-(26)]
    31       2.457098       2.457098       2.457098    8[6-(6,6),26-(8,8,8,8,8)]
    32       0.918322       0.918322       0.918322    8[6-(6,8),26-(8,8,8,8,8)]
    33      -0.312611      -0.312611      -0.312611    8[6-(6,6),26-(8,8,8,8,8)]
    34       4.958854       4.958854       4.958854    8[6-(6,8),26-(8,8,8,8,8)]
    35      -2.144487      -2.144487      -2.144487    8[6-(6,6),26-(8,8,8,8,8)]
    36       7.130223       7.130223       7.130223    8[6-(6,8),26-(8,8,8,8,8)]
    37       6.792898       6.792898       6.792898    8[6-(6,6),26-(8,8,8,8,8)]
    38      -3.417478      -3.417478      -3.417478    8[6-(6,8),26-(8,8,8,8,8)]
    39       4.023189       4.023189       4.023189    8[6-(6,6),26-(8,8,8,8,8)]
    40       0.623054       0.623054       0.623054    8[6-(6,8),26-(8,8,8,8,8)]
    41       2.191313       2.191313       2.191313    8[6-(6,6),26-(8,8,8,8,8)]
    42       2.794423       2.794423       2.794423    8[6-(6,8),26-(8,8,8,8,8)]
    43       3.847589       3.847589       3.847589    8[6-(6,6),26-(8,8,8,8,8),26-(8,8,8,8,8)]
    44      -0.488211      -0.488211      -0.488211    8[6-(6,6),26-(8,8,8,8,8),26-(8,8,8,8,8)]
    45       0.976422       0.976422       0.976422    8[6-(6,6),26-(8,8,8,8,8),26-(8,8,8,8,8)]
