# Supplementary material for: A collection of forcefield precursors for metal–organic frameworks
Source: RSC Adv. 2019 Nov 13;9(63):36492–507. doi: 10.1039/c9ra07327b (PMC9075174; doi:10.1039/c9ra07327b)
Supplement: RA-009-C9RA07327B-s1128 [file RA-009-C9RA07327B-s1128.txt]

ITIBET_clean

9.315000    0.000000    0.000000
0.000000    13.200000    0.000000
-4.471118    0.000000    14.794125

     1       4.827798       4.827798       4.827798    48[7-(7,7),8-(6),8-(6),8-(6,48)]
     2       4.038647       4.038647       4.038647    48[7-(6,7),7-(7,7),8-(6),17-(48)]
     3       5.791175       5.791175       5.791175    48[7-(6,7),7-(6,7),8-(6),8-(6,48),17-(48)]
     4       4.673584       4.673584       4.673584    48[7-(7,7),8-(6),8-(6),8-(6,48)]
     5       5.462735       5.462735       5.462735    48[7-(6,7),7-(7,7),8-(6),17-(48)]
     6       3.710207       3.710207       3.710207    48[7-(6,7),7-(6,7),8-(6),8-(6,48),17-(48)]
     7       0.016084       0.016084       0.016084    48[7-(7,7),8-(6),8-(6),8-(6,48)]
     8       0.805235       0.805235       0.805235    48[7-(6,7),7-(7,7),8-(6),17-(48)]
     9      -0.947293      -0.947293      -0.947293    48[7-(6,7),7-(6,7),8-(6),8-(6,48),17-(48)]
    10       0.170298       0.170298       0.170298    48[7-(7,7),8-(6),8-(6),8-(6,48)]
    11      -0.618853      -0.618853      -0.618853    48[7-(6,7),7-(7,7),8-(6),17-(48)]
    12       1.133675       1.133675       1.133675    48[7-(6,7),7-(6,7),8-(6),8-(6,48),17-(48)]
    13       2.909006       2.909006       2.909006    6[6-(6,7),6-(8,8),7-(7)]
    14       2.386313       2.386313       2.386313    6[6-(6,7),6-(8,8),7-(7,48)]
    15       7.663938       7.663938       7.663938    6[6-(6,7),8-(48),8-(48)]
    16       5.064824       5.064824       5.064824    6[6-(6,7),8-(0),8-(0)]
    17       3.831207       3.831207       3.831207    6[6-(6,7),8-(48),8-(48,48)]
    18        3.29914        3.29914        3.29914    6[6-(6,7),6-(8,8),7-(7,48)]
    19       3.686542       3.686542       3.686542    6[6-(6,7),6-(8,8),7-(7,48)]
    20       1.551096       1.551096       1.551096    6[6-(6,7),8-(0),8-(48)]
    21       6.592376       6.592376       6.592376    6[6-(6,7),6-(8,8),7-(7)]
    22      -2.199931      -2.199931      -2.199931    6[6-(6,7),6-(8,8),7-(7,48)]
    23       1.837444       1.837444       1.837444    6[6-(6,7),8-(48),8-(48)]
    24       4.436558       4.436558       4.436558    6[6-(6,7),8-(0),8-(0)]
    25       5.670175       5.670175       5.670175    6[6-(6,7),8-(48),8-(48,48)]
    26       6.202242       6.202242       6.202242    6[6-(6,7),6-(8,8),7-(7,48)]
    27        5.81484        5.81484        5.81484    6[6-(6,7),6-(8,8),7-(7,48)]
    28      -1.364714      -1.364714      -1.364714    6[6-(6,7),8-(0),8-(48)]
    29       1.934876       1.934876       1.934876    6[6-(6,7),6-(8,8),7-(7)]
    30       2.457569       2.457569       2.457569    6[6-(6,7),6-(8,8),7-(7,48)]
    31      -2.820056      -2.820056      -2.820056    6[6-(6,7),8-(48),8-(48)]
    32      -0.220942      -0.220942      -0.220942    6[6-(6,7),8-(0),8-(0)]
    33       1.012675       1.012675       1.012675    6[6-(6,7),8-(48),8-(48,48)]
    34       1.544742       1.544742       1.544742    6[6-(6,7),6-(8,8),7-(7,48)]
    35        1.15734        1.15734        1.15734    6[6-(6,7),6-(8,8),7-(7,48)]
    36       3.292786       3.292786       3.292786    6[6-(6,7),8-(0),8-(48)]
    37      -1.748494      -1.748494      -1.748494    6[6-(6,7),6-(8,8),7-(7)]
    38       7.043813       7.043813       7.043813    6[6-(6,7),6-(8,8),7-(7,48)]
    39       3.006438       3.006438       3.006438    6[6-(6,7),8-(48),8-(48)]
    40       0.407324       0.407324       0.407324    6[6-(6,7),8-(0),8-(0)]
    41      -0.826293      -0.826293      -0.826293    6[6-(6,7),8-(48),8-(48,48)]
    42       -1.35836       -1.35836       -1.35836    6[6-(6,7),6-(8,8),7-(7,48)]
    43      -0.970958      -0.970958      -0.970958    6[6-(6,7),6-(8,8),7-(7,48)]
    44       6.208596       6.208596       6.208596    6[6-(6,7),8-(0),8-(48)]
    45       2.940892       2.940892       2.940892    7[6-(6,6),7-(7,48),48-(7,8,8,17)]
    46       1.755282       1.755282       1.755282    7[7-(6),7-(6,48),48-(8,8,8)]
    47       1.719779       1.719779       1.719779    7[6-(6,6),7-(7,48)]
    48       3.241839       3.241839       3.241839    7[7-(6,48),7-(6,48),48-(7,8,17)]
    49       3.814147       3.814147       3.814147    7[6-(6,6),7-(7,48),48-(7,8,8,17)]
    50       2.377634       2.377634       2.377634    7[6-(6,6),7-(7,48),48-(7,8,17)]
    51        6.56049        6.56049        6.56049    7[6-(6,6),7-(7,48),48-(7,8,8,17)]
    52         7.7461         7.7461         7.7461    7[7-(6),7-(6,48),48-(8,8,8)]
    53       7.781603       7.781603       7.781603    7[6-(6,6),7-(7,48)]
    54       6.259543       6.259543       6.259543    7[7-(6,48),7-(6,48),48-(7,8,17)]
    55       5.687235       5.687235       5.687235    7[6-(6,6),7-(7,48),48-(7,8,8,17)]
    56      -2.191252      -2.191252      -2.191252    7[6-(6,6),7-(7,48),48-(7,8,17)]
    57        1.90299        1.90299        1.90299    7[6-(6,6),7-(7,48),48-(7,8,8,17)]
    58         3.0886         3.0886         3.0886    7[7-(6),7-(6,48),48-(8,8,8)]
    59       3.124103       3.124103       3.124103    7[6-(6,6),7-(7,48)]
    60       1.602043       1.602043       1.602043    7[7-(6,48),7-(6,48),48-(7,8,17)]
    61       1.029735       1.029735       1.029735    7[6-(6,6),7-(7,48),48-(7,8,8,17)]
    62       2.466248       2.466248       2.466248    7[6-(6,6),7-(7,48),48-(7,8,17)]
    63      -1.716608      -1.716608      -1.716608    7[6-(6,6),7-(7,48),48-(7,8,8,17)]
    64      -2.902218      -2.902218      -2.902218    7[7-(6),7-(6,48),48-(8,8,8)]
    65      -2.937721      -2.937721      -2.937721    7[6-(6,6),7-(7,48)]
    66      -1.415661      -1.415661      -1.415661    7[7-(6,48),7-(6,48),48-(7,8,17)]
    67      -0.843353      -0.843353      -0.843353    7[6-(6,6),7-(7,48),48-(7,8,8,17)]
    68       7.035134       7.035134       7.035134    7[6-(6,6),7-(7,48),48-(7,8,17)]
    69        6.02751        6.02751        6.02751    17[48-(7,7,8),48-(7,7,8,8)]
    70       3.473872       3.473872       3.473872    17[48-(7,7,8),48-(7,7,8,8)]
    71      -1.183628      -1.183628      -1.183628    17[48-(7,7,8),48-(7,7,8,8)]
    72        1.37001        1.37001        1.37001    17[48-(7,7,8),48-(7,7,8,8)]
    73       4.866212       4.866212       4.866212    8[6-(6,8),48-(7,7,8,17),48-(7,8,8)]
    74       3.279497       3.279497       3.279497    8[6-(6,8),48-(7,7,8,17)]
    75      -3.573345      -3.573345      -3.573345    8[6-(6,8)]
    76       8.748985       8.748985       8.748985    8[6-(6,8),48-(7,8,8)]
    77        1.74533        1.74533        1.74533    8[6-(6,8)]
    78       6.844931       6.844931       6.844931    8[6-(6,8),48-(7,8,8)]
    79       5.558925       5.558925       5.558925    8[6-(6,8)]
    80       0.727059       0.727059       0.727059    8[6-(6,8),48-(7,7,17)]
    81        4.63517        4.63517        4.63517    8[6-(6,8),48-(7,7,8,17),48-(7,8,8)]
    82      -3.093115      -3.093115      -3.093115    8[6-(6,8),48-(7,7,8,17)]
    83       3.759727       3.759727       3.759727    8[6-(6,8)]
    84       0.752397       0.752397       0.752397    8[6-(6,8),48-(7,8,8)]
    85      -1.558948      -1.558948      -1.558948    8[6-(6,8)]
    86       2.656451       2.656451       2.656451    8[6-(6,8),48-(7,8,8)]
    87       3.942457       3.942457       3.942457    8[6-(6,8)]
    88      -0.540677      -0.540677      -0.540677    8[6-(6,8),48-(7,7,17)]
    89       -0.02233       -0.02233       -0.02233    8[6-(6,8),48-(7,7,8,17),48-(7,8,8)]
    90       1.564385       1.564385       1.564385    8[6-(6,8),48-(7,7,8,17)]
    91       8.417227       8.417227       8.417227    8[6-(6,8)]
    92      -3.905103      -3.905103      -3.905103    8[6-(6,8),48-(7,8,8)]
    93       3.098552       3.098552       3.098552    8[6-(6,8)]
    94      -2.001049      -2.001049      -2.001049    8[6-(6,8),48-(7,8,8)]
    95      -0.715043      -0.715043      -0.715043    8[6-(6,8)]
    96       4.116823       4.116823       4.116823    8[6-(6,8),48-(7,7,17)]
    97       0.208712       0.208712       0.208712    8[6-(6,8),48-(7,7,8,17),48-(7,8,8)]
    98       7.936997       7.936997       7.936997    8[6-(6,8),48-(7,7,8,17)]
    99       1.084155       1.084155       1.084155    8[6-(6,8)]
   100       4.091485       4.091485       4.091485    8[6-(6,8),48-(7,8,8)]
   101        6.40283        6.40283        6.40283    8[6-(6,8)]
   102       2.187431       2.187431       2.187431    8[6-(6,8),48-(7,8,8)]
   103       0.901425       0.901425       0.901425    8[6-(6,8)]
   104       5.384559       5.384559       5.384559    8[6-(6,8),48-(7,7,17)]
