# Supplementary material for: A collection of forcefield precursors for metal–organic frameworks
Source: RSC Adv. 2019 Nov 13;9(63):36492–507. doi: 10.1039/c9ra07327b (PMC9075174; doi:10.1039/c9ra07327b)
Supplement: RA-009-C9RA07327B-s1129 [file RA-009-C9RA07327B-s1129.txt]

IVARUT_clean

11.335600    0.000000    0.000000
3.795477    11.543329    0.000000
4.659051    -0.951519    11.949718

     1      11.529965      11.529965      11.529965    48[7-(6,6),7-(6,6),8-(6),8-(6),8-(6)]
     2       8.260163       8.260163       8.260163    48[7-(6,6),7-(6,6),8-(6),8-(6),8-(6)]
     3      14.027158      14.027158      14.027158    1[6-(6,7)]
     4      12.470696      12.470696      12.470696    1[6-(6,6)]
     5       3.829218       3.829218       3.829218    1[6-(6,6)]
     6      10.031745      10.031745      10.031745    1[6-(6,7)]
     7       2.470662       2.470662       2.470662    1[6-(1,6,7)]
     8       6.818023       6.818023       6.818023    1[6-(1,6,7)]
     9        4.64839        4.64839        4.64839    1[6-(1,6,7)]
    10      11.660925      11.660925      11.660925    1[6-(1,6,7)]
    11       0.689689       0.689689       0.689689    1[6-(1,6,7)]
    12       6.107609       6.107609       6.107609    1[6-(1,6,7)]
    13       15.47307       15.47307       15.47307    1[6-(1,6,6)]
    14      16.331928      16.331928      16.331928    1[6-(1,6,6)]
    15      14.452637      14.452637      14.452637    1[6-(1,6,6)]
    16      14.205446      14.205446      14.205446    1[6-(1,6,6)]
    17      12.689928      12.689928      12.689928    1[6-(6,6)]
    18       9.070606       9.070606       9.070606    1[6-(6,6)]
    19       14.06962       14.06962       14.06962    1[6-(1,6,6)]
    20      14.420657      14.420657      14.420657    1[6-(1,6,6)]
    21      15.574808      15.574808      15.574808    1[6-(1,6,6)]
    22      15.869691      15.869691      15.869691    1[6-(1,6,6)]
    23      11.948169      11.948169      11.948169    1[6-(6,6)]
    24       6.013304       6.013304       6.013304    1[6-(6,6)]
    25       9.468096       9.468096       9.468096    1[6-(6,7)]
    26       7.913441       7.913441       7.913441    1[6-(6,6)]
    27       8.427331       8.427331       8.427331    1[6-(6,6)]
    28        9.97517        9.97517        9.97517    1[6-(6,7)]
    29       7.320701       7.320701       7.320701    1[6-(1,6,7)]
    30       6.933119       6.933119       6.933119    1[6-(1,6,7)]
    31       5.674838       5.674838       5.674838    1[6-(1,6,7)]
    32       5.077923       5.077923       5.077923    1[6-(1,6,7)]
    33       4.726361       4.726361       4.726361    1[6-(1,6,7)]
    34        5.09441        5.09441        5.09441    1[6-(1,6,7)]
    35        5.76297        5.76297        5.76297    1[6-(6,7)]
    36       7.319432       7.319432       7.319432    1[6-(6,6)]
    37       15.96091       15.96091       15.96091    1[6-(6,6)]
    38       9.758383       9.758383       9.758383    1[6-(6,7)]
    39      17.319466      17.319466      17.319466    1[6-(1,6,7)]
    40      12.972105      12.972105      12.972105    1[6-(1,6,7)]
    41      15.141738      15.141738      15.141738    1[6-(1,6,7)]
    42       8.129203       8.129203       8.129203    1[6-(1,6,7)]
    43      19.100439      19.100439      19.100439    1[6-(1,6,7)]
    44      13.682519      13.682519      13.682519    1[6-(1,6,7)]
    45       4.317058       4.317058       4.317058    1[6-(1,6,6)]
    46         3.4582         3.4582         3.4582    1[6-(1,6,6)]
    47       5.337491       5.337491       5.337491    1[6-(1,6,6)]
    48       5.584682       5.584682       5.584682    1[6-(1,6,6)]
    49         7.1002         7.1002         7.1002    1[6-(6,6)]
    50      10.719522      10.719522      10.719522    1[6-(6,6)]
    51       5.720508       5.720508       5.720508    1[6-(1,6,6)]
    52       5.369471       5.369471       5.369471    1[6-(1,6,6)]
    53        4.21532        4.21532        4.21532    1[6-(1,6,6)]
    54       3.920437       3.920437       3.920437    1[6-(1,6,6)]
    55       7.841959       7.841959       7.841959    1[6-(6,6)]
    56      13.776824      13.776824      13.776824    1[6-(6,6)]
    57      10.322032      10.322032      10.322032    1[6-(6,7)]
    58      11.876687      11.876687      11.876687    1[6-(6,6)]
    59      11.362797      11.362797      11.362797    1[6-(6,6)]
    60       9.814958       9.814958       9.814958    1[6-(6,7)]
    61      12.469427      12.469427      12.469427    1[6-(1,6,7)]
    62      12.857009      12.857009      12.857009    1[6-(1,6,7)]
    63       14.11529       14.11529       14.11529    1[6-(1,6,7)]
    64      14.712205      14.712205      14.712205    1[6-(1,6,7)]
    65       3.728167       3.728167       3.728167    1[6-(1,6,7)]
    66      14.695718      14.695718      14.695718    1[6-(1,6,7)]
    67       9.865634       9.865634       9.865634    6[1-(0),6-(1,6),7-(6,48)]
    68      12.724755      12.724755      12.724755    6[1-(0),6-(1,7),6-(6,6)]
    69       8.372418       8.372418       8.372418    6[6-(1,1,7),6-(1,6),6-(1,6)]
    70       4.159031       4.159031       4.159031    6[1-(0),6-(1,7),6-(6,6)]
    71       9.748611       9.748611       9.748611    6[1-(0),6-(1,6),7-(6,48)]
    72       2.669453       2.669453       2.669453    6[1-(0),1-(0),6-(6,6),7-(6,6)]
    73        4.27335        4.27335        4.27335    6[1-(0),1-(0),6-(1,1,7),7-(6,6)]
    74       5.496683       5.496683       5.496683    6[1-(0),1-(0),6-(1,1,7),7-(6,6)]
    75      11.835714      11.835714      11.835714    6[6-(1,1,6),8-(48),8-(48)]
    76      15.530598      15.530598      15.530598    6[1-(0),1-(0),6-(1,1,6),6-(8,8)]
    77      14.299262      14.299262      14.299262    6[1-(0),1-(0),6-(1,1,6),6-(6,6)]
    78      13.000953      13.000953      13.000953    6[6-(1,1,6),6-(1,6),6-(1,6)]
    79      12.333997      12.333997      12.333997    6[1-(0),6-(1,6),6-(6,6)]
    80       8.645023       8.645023       8.645023    6[1-(0),6-(1,6),6-(6,6)]
    81      13.233823      13.233823      13.233823    6[6-(1,1,6),8-(0),8-(48)]
    82      14.340375      14.340375      14.340375    6[1-(0),1-(0),6-(1,1,6),6-(8,8)]
    83      15.641839      15.641839      15.641839    6[1-(0),1-(0),6-(1,1,6),6-(6,6)]
    84      16.789131      16.789131      16.789131    6[6-(1,1,6),6-(1,6),6-(1,6)]
    85      12.465111      12.465111      12.465111    6[1-(0),6-(1,6),6-(6,6)]
    86       6.232822       6.232822       6.232822    6[1-(0),6-(1,6),6-(6,6)]
    87       9.259216       9.259216       9.259216    6[1-(0),6-(1,6),7-(6,48)]
    88       8.322279       8.322279       8.322279    6[1-(0),6-(1,7),6-(6,6)]
    89       7.987132       7.987132       7.987132    6[6-(1,1,7),6-(1,6),6-(1,6)]
    90       8.626235       8.626235       8.626235    6[1-(0),6-(1,7),6-(6,6)]
    91       9.559302       9.559302       9.559302    6[1-(0),6-(1,6),7-(6,48)]
    92       6.994059       6.994059       6.994059    6[1-(0),1-(0),6-(6,6),7-(6,6)]
    93        5.10218        5.10218        5.10218    6[1-(0),1-(0),6-(1,1,7),7-(6,6)]
    94         4.7523         4.7523         4.7523    6[1-(0),1-(0),6-(1,1,7),7-(6,6)]
    95       9.924494       9.924494       9.924494    6[1-(0),6-(1,6),7-(6,48)]
    96       7.065373       7.065373       7.065373    6[1-(0),6-(1,7),6-(6,6)]
    97       11.41771       11.41771       11.41771    6[6-(1,1,7),6-(1,6),6-(1,6)]
    98      15.631097      15.631097      15.631097    6[1-(0),6-(1,7),6-(6,6)]
    99      10.041517      10.041517      10.041517    6[1-(0),6-(1,6),7-(6,48)]
   100      17.120675      17.120675      17.120675    6[1-(0),1-(0),6-(6,6),7-(6,6)]
   101      15.516778      15.516778      15.516778    6[1-(0),1-(0),6-(1,1,7),7-(6,6)]
   102      14.293445      14.293445      14.293445    6[1-(0),1-(0),6-(1,1,7),7-(6,6)]
   103       7.954414       7.954414       7.954414    6[6-(1,1,6),8-(48),8-(48)]
   104        4.25953        4.25953        4.25953    6[1-(0),1-(0),6-(1,1,6),6-(8,8)]
   105       5.490866       5.490866       5.490866    6[1-(0),1-(0),6-(1,1,6),6-(6,6)]
   106       6.789175       6.789175       6.789175    6[6-(1,1,6),6-(1,6),6-(1,6)]
   107       7.456131       7.456131       7.456131    6[1-(0),6-(1,6),6-(6,6)]
   108      11.145105      11.145105      11.145105    6[1-(0),6-(1,6),6-(6,6)]
   109       6.556305       6.556305       6.556305    6[6-(1,1,6),8-(0),8-(48)]
   110       5.449753       5.449753       5.449753    6[1-(0),1-(0),6-(1,1,6),6-(8,8)]
   111       4.148289       4.148289       4.148289    6[1-(0),1-(0),6-(1,1,6),6-(6,6)]
   112       3.000997       3.000997       3.000997    6[6-(1,1,6),6-(1,6),6-(1,6)]
   113       7.325017       7.325017       7.325017    6[1-(0),6-(1,6),6-(6,6)]
   114      13.557306      13.557306      13.557306    6[1-(0),6-(1,6),6-(6,6)]
   115      10.530912      10.530912      10.530912    6[1-(0),6-(1,6),7-(6,48)]
   116      11.467849      11.467849      11.467849    6[1-(0),6-(1,7),6-(6,6)]
   117      11.802996      11.802996      11.802996    6[6-(1,1,7),6-(1,6),6-(1,6)]
   118      11.163893      11.163893      11.163893    6[1-(0),6-(1,7),6-(6,6)]
   119      10.230826      10.230826      10.230826    6[1-(0),6-(1,6),7-(6,48)]
   120      12.796069      12.796069      12.796069    6[1-(0),1-(0),6-(6,6),7-(6,6)]
   121      14.687948      14.687948      14.687948    6[1-(0),1-(0),6-(1,1,7),7-(6,6)]
   122      15.037828      15.037828      15.037828    6[1-(0),1-(0),6-(1,1,7),7-(6,6)]
   123      10.265083      10.265083      10.265083    7[6-(1,6),6-(1,6),48-(7,8,8,8)]
   124       5.226396       5.226396       5.226396    7[6-(1,1,6),6-(1,1,6),6-(1,1,6)]
   125       9.892351       9.892351       9.892351    7[6-(1,6),6-(1,6),48-(7,8,8,8)]
   126       5.648358       5.648358       5.648358    7[6-(1,1,6),6-(1,1,6),6-(1,1,6)]
   127       9.525045       9.525045       9.525045    7[6-(1,6),6-(1,6),48-(7,8,8,8)]
   128      14.563732      14.563732      14.563732    7[6-(1,1,6),6-(1,1,6),6-(1,1,6)]
   129       9.897777       9.897777       9.897777    7[6-(1,6),6-(1,6),48-(7,8,8,8)]
   130       14.14177       14.14177       14.14177    7[6-(1,1,6),6-(1,1,6),6-(1,1,6)]
   131      11.844344      11.844344      11.844344    8[6-(6,8),48-(7,7,8,8)]
   132      11.869234      11.869234      11.869234    8[6-(6,8),48-(7,7,8,8)]
   133      13.515863      13.515863      13.515863    8[6-(6,8),48-(7,7,8,8)]
   134      12.090464      12.090464      12.090464    8[6-(6,8)]
   135       7.945784       7.945784       7.945784    8[6-(6,8),48-(7,7,8,8)]
   136       7.920894       7.920894       7.920894    8[6-(6,8),48-(7,7,8,8)]
   137       6.274265       6.274265       6.274265    8[6-(6,8),48-(7,7,8,8)]
   138       7.699664       7.699664       7.699664    8[6-(6,8)]
