# Supplementary material for: A collection of forcefield precursors for metal–organic frameworks
Source: RSC Adv. 2019 Nov 13;9(63):36492–507. doi: 10.1039/c9ra07327b (PMC9075174; doi:10.1039/c9ra07327b)
Supplement: RA-009-C9RA07327B-s1130 [file RA-009-C9RA07327B-s1130.txt]

IVETOT_clean

14.689000    0.000000    0.000000
0.000000    14.995000    0.000000
0.000000    0.000000    30.625000

     1         7.3445         7.3445         7.3445    29[7-(6,6),7-(6,6),7-(6,6),7-(6,6)]
     2            0.0            0.0            0.0    29[7-(6,6),7-(6,6),7-(6,6),7-(6,6)]
     3         7.3445         7.3445         7.3445    29[7-(6,6),7-(6,6),7-(6,6),7-(6,6)]
     4            0.0            0.0            0.0    29[7-(6,6),7-(6,6),7-(6,6),7-(6,6)]
     5       8.832496       8.832496       8.832496    1[6-(6,7)]
     6        8.92063        8.92063        8.92063    1[6-(6,6)]
     7       5.672892       5.672892       5.672892    1[6-(6,6)]
     8       5.765432       5.765432       5.765432    1[6-(6,7)]
     9       9.239381       9.239381       9.239381    1[6-(6,6)]
    10       9.292261       9.292261       9.292261    1[6-(6,6)]
    11       5.451088       5.451088       5.451088    1[6-(6,6)]
    12       5.433461       5.433461       5.433461    1[6-(6,6)]
    13      12.562033      12.562033      12.562033    1[6-(6,7)]
    14      11.132793      11.132793      11.132793    1[6-(6,6)]
    15       12.35198       12.35198       12.35198    1[6-(6,6)]
    16      13.745966      13.745966      13.745966    1[6-(6,7)]
    17       9.810783       9.810783       9.810783    1[6-(6,6)]
    18       8.137706       8.137706       8.137706    1[6-(6,6)]
    19       9.356893       9.356893       9.356893    1[6-(6,6)]
    20      11.046128      11.046128      11.046128    1[6-(6,6)]
    21       8.832496       8.832496       8.832496    1[6-(6,7)]
    22        8.92063        8.92063        8.92063    1[6-(6,6)]
    23       5.672892       5.672892       5.672892    1[6-(6,6)]
    24       5.765432       5.765432       5.765432    1[6-(6,7)]
    25       9.239381       9.239381       9.239381    1[6-(6,6)]
    26       9.292261       9.292261       9.292261    1[6-(6,6)]
    27       5.451088       5.451088       5.451088    1[6-(6,6)]
    28       5.433461       5.433461       5.433461    1[6-(6,6)]
    29      12.562033      12.562033      12.562033    1[6-(6,7)]
    30      11.132793      11.132793      11.132793    1[6-(6,6)]
    31       12.35198       12.35198       12.35198    1[6-(6,6)]
    32      13.745966      13.745966      13.745966    1[6-(6,7)]
    33       9.810783       9.810783       9.810783    1[6-(6,6)]
    34       8.137706       8.137706       8.137706    1[6-(6,6)]
    35       9.356893       9.356893       9.356893    1[6-(6,6)]
    36      11.046128      11.046128      11.046128    1[6-(6,6)]
    37       5.856504       5.856504       5.856504    1[6-(6,7)]
    38        5.76837        5.76837        5.76837    1[6-(6,6)]
    39       9.016108       9.016108       9.016108    1[6-(6,6)]
    40       8.923567       8.923567       8.923567    1[6-(6,7)]
    41       5.449619       5.449619       5.449619    1[6-(6,6)]
    42       5.396739       5.396739       5.396739    1[6-(6,6)]
    43       9.237912       9.237912       9.237912    1[6-(6,6)]
    44       9.255539       9.255539       9.255539    1[6-(6,6)]
    45       2.126967       2.126967       2.126967    1[6-(6,7)]
    46       3.556207       3.556207       3.556207    1[6-(6,6)]
    47        2.33702        2.33702        2.33702    1[6-(6,6)]
    48       0.943034       0.943034       0.943034    1[6-(6,7)]
    49       4.878217       4.878217       4.878217    1[6-(6,6)]
    50       6.551294       6.551294       6.551294    1[6-(6,6)]
    51       5.332107       5.332107       5.332107    1[6-(6,6)]
    52       3.642872       3.642872       3.642872    1[6-(6,6)]
    53       5.856504       5.856504       5.856504    1[6-(6,7)]
    54        5.76837        5.76837        5.76837    1[6-(6,6)]
    55       9.016108       9.016108       9.016108    1[6-(6,6)]
    56       8.923567       8.923567       8.923567    1[6-(6,7)]
    57       5.449619       5.449619       5.449619    1[6-(6,6)]
    58       5.396739       5.396739       5.396739    1[6-(6,6)]
    59       9.237912       9.237912       9.237912    1[6-(6,6)]
    60       9.255539       9.255539       9.255539    1[6-(6,6)]
    61       2.126967       2.126967       2.126967    1[6-(6,7)]
    62       3.556207       3.556207       3.556207    1[6-(6,6)]
    63        2.33702        2.33702        2.33702    1[6-(6,6)]
    64       0.943034       0.943034       0.943034    1[6-(6,7)]
    65       4.878217       4.878217       4.878217    1[6-(6,6)]
    66       6.551294       6.551294       6.551294    1[6-(6,6)]
    67       5.332107       5.332107       5.332107    1[6-(6,6)]
    68       3.642872       3.642872       3.642872    1[6-(6,6)]
    69       5.856504       5.856504       5.856504    1[6-(6,7)]
    70        5.76837        5.76837        5.76837    1[6-(6,6)]
    71       9.016108       9.016108       9.016108    1[6-(6,6)]
    72       8.923567       8.923567       8.923567    1[6-(6,7)]
    73       5.449619       5.449619       5.449619    1[6-(6,6)]
    74       5.396739       5.396739       5.396739    1[6-(6,6)]
    75       9.237912       9.237912       9.237912    1[6-(6,6)]
    76       9.255539       9.255539       9.255539    1[6-(6,6)]
    77       2.126967       2.126967       2.126967    1[6-(6,7)]
    78       3.556207       3.556207       3.556207    1[6-(6,6)]
    79        2.33702        2.33702        2.33702    1[6-(6,6)]
    80       0.943034       0.943034       0.943034    1[6-(6,7)]
    81       4.878217       4.878217       4.878217    1[6-(6,6)]
    82       6.551294       6.551294       6.551294    1[6-(6,6)]
    83       5.332107       5.332107       5.332107    1[6-(6,6)]
    84       3.642872       3.642872       3.642872    1[6-(6,6)]
    85       5.856504       5.856504       5.856504    1[6-(6,7)]
    86        5.76837        5.76837        5.76837    1[6-(6,6)]
    87       9.016108       9.016108       9.016108    1[6-(6,6)]
    88       8.923567       8.923567       8.923567    1[6-(6,7)]
    89       5.449619       5.449619       5.449619    1[6-(6,6)]
    90       5.396739       5.396739       5.396739    1[6-(6,6)]
    91       9.237912       9.237912       9.237912    1[6-(6,6)]
    92       9.255539       9.255539       9.255539    1[6-(6,6)]
    93       2.126967       2.126967       2.126967    1[6-(6,7)]
    94       3.556207       3.556207       3.556207    1[6-(6,6)]
    95        2.33702        2.33702        2.33702    1[6-(6,6)]
    96       0.943034       0.943034       0.943034    1[6-(6,7)]
    97       4.878217       4.878217       4.878217    1[6-(6,6)]
    98       6.551294       6.551294       6.551294    1[6-(6,6)]
    99       5.332107       5.332107       5.332107    1[6-(6,6)]
   100       3.642872       3.642872       3.642872    1[6-(6,6)]
   101       8.832496       8.832496       8.832496    1[6-(6,7)]
   102        8.92063        8.92063        8.92063    1[6-(6,6)]
   103       5.672892       5.672892       5.672892    1[6-(6,6)]
   104       5.765432       5.765432       5.765432    1[6-(6,7)]
   105       9.239381       9.239381       9.239381    1[6-(6,6)]
   106       9.292261       9.292261       9.292261    1[6-(6,6)]
   107       5.451088       5.451088       5.451088    1[6-(6,6)]
   108       5.433461       5.433461       5.433461    1[6-(6,6)]
   109      12.562033      12.562033      12.562033    1[6-(6,7)]
   110      11.132793      11.132793      11.132793    1[6-(6,6)]
   111       12.35198       12.35198       12.35198    1[6-(6,6)]
   112      13.745966      13.745966      13.745966    1[6-(6,7)]
   113       9.810783       9.810783       9.810783    1[6-(6,6)]
   114       8.137706       8.137706       8.137706    1[6-(6,6)]
   115       9.356893       9.356893       9.356893    1[6-(6,6)]
   116      11.046128      11.046128      11.046128    1[6-(6,6)]
   117       8.832496       8.832496       8.832496    1[6-(6,7)]
   118        8.92063        8.92063        8.92063    1[6-(6,6)]
   119       5.672892       5.672892       5.672892    1[6-(6,6)]
   120       5.765432       5.765432       5.765432    1[6-(6,7)]
   121       9.239381       9.239381       9.239381    1[6-(6,6)]
   122       9.292261       9.292261       9.292261    1[6-(6,6)]
   123       5.451088       5.451088       5.451088    1[6-(6,6)]
   124       5.433461       5.433461       5.433461    1[6-(6,6)]
   125      12.562033      12.562033      12.562033    1[6-(6,7)]
   126      11.132793      11.132793      11.132793    1[6-(6,6)]
   127       12.35198       12.35198       12.35198    1[6-(6,6)]
   128      13.745966      13.745966      13.745966    1[6-(6,7)]
   129       9.810783       9.810783       9.810783    1[6-(6,6)]
   130       8.137706       8.137706       8.137706    1[6-(6,6)]
   131       9.356893       9.356893       9.356893    1[6-(6,6)]
   132      11.046128      11.046128      11.046128    1[6-(6,6)]
   133         8.1994         8.1994         8.1994    6[1-(0),6-(1,6),7-(6,29)]
   134       8.258156       8.258156       8.258156    6[1-(0),6-(1,7),6-(6,6)]
   135       7.296026       7.296026       7.296026    6[6-(1,6),6-(1,6),6-(6,6)]
   136       6.361806       6.361806       6.361806    6[1-(0),6-(1,7),6-(6,6)]
   137       6.414686       6.414686       6.414686    6[1-(0),6-(1,6),7-(6,29)]
   138       7.287213       7.287213       7.287213    6[6-(1,6),6-(1,6),6-(6,6)]
   139       8.460864       8.460864       8.460864    6[1-(0),6-(1,6),6-(6,6)]
   140       8.497586       8.497586       8.497586    6[1-(0),6-(1,6),6-(6,6)]
   141       7.365065       7.365065       7.365065    6[6-(1,6),6-(1,6),6-(6,6,6)]
   142        6.23548        6.23548        6.23548    6[1-(0),6-(1,6),6-(6,6)]
   143       6.228136       6.228136       6.228136    6[1-(0),6-(1,6),6-(6,6)]
   144      12.519435      12.519435      12.519435    6[1-(0),6-(1,6),7-(6,29)]
   145      11.666004      11.666004      11.666004    6[1-(0),6-(1,7),6-(6,6)]
   146      11.570525      11.570525      11.570525    6[6-(1,6),6-(1,6),6-(6,6)]
   147      12.369607      12.369607      12.369607    6[1-(0),6-(1,7),6-(6,6)]
   148      13.202473      13.202473      13.202473    6[1-(0),6-(1,6),7-(6,29)]
   149      10.567267      10.567267      10.567267    6[6-(1,6),6-(1,6),6-(6,6)]
   150       9.718242       9.718242       9.718242    6[1-(0),6-(1,6),6-(6,6)]
   151        8.73261        8.73261        8.73261    6[1-(0),6-(1,6),6-(6,6)]
   152       8.587189       8.587189       8.587189    6[6-(1,6),6-(1,6),6-(6,6,6)]
   153       9.449434       9.449434       9.449434    6[1-(0),6-(1,6),6-(6,6)]
   154      10.448286      10.448286      10.448286    6[1-(0),6-(1,6),6-(6,6)]
   155         8.1994         8.1994         8.1994    6[1-(0),6-(1,6),7-(6,29)]
   156       8.258156       8.258156       8.258156    6[1-(0),6-(1,7),6-(6,6)]
   157       7.296026       7.296026       7.296026    6[6-(1,6),6-(1,6),6-(6,6)]
   158       6.361806       6.361806       6.361806    6[1-(0),6-(1,7),6-(6,6)]
   159       6.414686       6.414686       6.414686    6[1-(0),6-(1,6),7-(6,29)]
   160       7.287213       7.287213       7.287213    6[6-(1,6),6-(1,6),6-(6,6)]
   161       8.460864       8.460864       8.460864    6[1-(0),6-(1,6),6-(6,6)]
   162       8.497586       8.497586       8.497586    6[1-(0),6-(1,6),6-(6,6)]
   163       7.365065       7.365065       7.365065    6[6-(1,6),6-(1,6),6-(6,6,6)]
   164        6.23548        6.23548        6.23548    6[1-(0),6-(1,6),6-(6,6)]
   165       6.228136       6.228136       6.228136    6[1-(0),6-(1,6),6-(6,6)]
   166      12.519435      12.519435      12.519435    6[1-(0),6-(1,6),7-(6,29)]
   167      11.666004      11.666004      11.666004    6[1-(0),6-(1,7),6-(6,6)]
   168      11.570525      11.570525      11.570525    6[6-(1,6),6-(1,6),6-(6,6)]
   169      12.369607      12.369607      12.369607    6[1-(0),6-(1,7),6-(6,6)]
   170      13.202473      13.202473      13.202473    6[1-(0),6-(1,6),7-(6,29)]
   171      10.567267      10.567267      10.567267    6[6-(1,6),6-(1,6),6-(6,6)]
   172       9.718242       9.718242       9.718242    6[1-(0),6-(1,6),6-(6,6)]
   173        8.73261        8.73261        8.73261    6[1-(0),6-(1,6),6-(6,6)]
   174       8.587189       8.587189       8.587189    6[6-(1,6),6-(1,6),6-(6,6,6)]
   175       9.449434       9.449434       9.449434    6[1-(0),6-(1,6),6-(6,6)]
   176      10.448286      10.448286      10.448286    6[1-(0),6-(1,6),6-(6,6)]
   177         6.4896         6.4896         6.4896    6[1-(0),6-(1,6),7-(6,29)]
   178       6.430844       6.430844       6.430844    6[1-(0),6-(1,7),6-(6,6)]
   179       7.392974       7.392974       7.392974    6[6-(1,6),6-(1,6),6-(6,6)]
   180       8.327194       8.327194       8.327194    6[1-(0),6-(1,7),6-(6,6)]
   181       8.274314       8.274314       8.274314    6[1-(0),6-(1,6),7-(6,29)]
   182       7.401787       7.401787       7.401787    6[6-(1,6),6-(1,6),6-(6,6)]
   183       6.228136       6.228136       6.228136    6[1-(0),6-(1,6),6-(6,6)]
   184       6.191413       6.191413       6.191413    6[1-(0),6-(1,6),6-(6,6)]
   185       7.323935       7.323935       7.323935    6[6-(1,6),6-(1,6),6-(6,6,6)]
   186       8.453519       8.453519       8.453519    6[1-(0),6-(1,6),6-(6,6)]
   187       8.460864       8.460864       8.460864    6[1-(0),6-(1,6),6-(6,6)]
   188       2.169565       2.169565       2.169565    6[1-(0),6-(1,6),7-(6,29)]
   189       3.022996       3.022996       3.022996    6[1-(0),6-(1,7),6-(6,6)]
   190       3.118475       3.118475       3.118475    6[6-(1,6),6-(1,6),6-(6,6)]
   191       2.319393       2.319393       2.319393    6[1-(0),6-(1,7),6-(6,6)]
   192       1.486527       1.486527       1.486527    6[1-(0),6-(1,6),7-(6,29)]
   193       4.121733       4.121733       4.121733    6[6-(1,6),6-(1,6),6-(6,6)]
   194       4.970758       4.970758       4.970758    6[1-(0),6-(1,6),6-(6,6)]
   195       5.956389       5.956389       5.956389    6[1-(0),6-(1,6),6-(6,6)]
   196       6.101811       6.101811       6.101811    6[6-(1,6),6-(1,6),6-(6,6,6)]
   197       5.239566       5.239566       5.239566    6[1-(0),6-(1,6),6-(6,6)]
   198       4.240714       4.240714       4.240714    6[1-(0),6-(1,6),6-(6,6)]
   199         6.4896         6.4896         6.4896    6[1-(0),6-(1,6),7-(6,29)]
   200       6.430844       6.430844       6.430844    6[1-(0),6-(1,7),6-(6,6)]
   201       7.392974       7.392974       7.392974    6[6-(1,6),6-(1,6),6-(6,6)]
   202       8.327194       8.327194       8.327194    6[1-(0),6-(1,7),6-(6,6)]
   203       8.274314       8.274314       8.274314    6[1-(0),6-(1,6),7-(6,29)]
   204       7.401787       7.401787       7.401787    6[6-(1,6),6-(1,6),6-(6,6)]
   205       6.228136       6.228136       6.228136    6[1-(0),6-(1,6),6-(6,6)]
   206       6.191413       6.191413       6.191413    6[1-(0),6-(1,6),6-(6,6)]
   207       7.323935       7.323935       7.323935    6[6-(1,6),6-(1,6),6-(6,6,6)]
   208       8.453519       8.453519       8.453519    6[1-(0),6-(1,6),6-(6,6)]
   209       8.460864       8.460864       8.460864    6[1-(0),6-(1,6),6-(6,6)]
   210       2.169565       2.169565       2.169565    6[1-(0),6-(1,6),7-(6,29)]
   211       3.022996       3.022996       3.022996    6[1-(0),6-(1,7),6-(6,6)]
   212       3.118475       3.118475       3.118475    6[6-(1,6),6-(1,6),6-(6,6)]
   213       2.319393       2.319393       2.319393    6[1-(0),6-(1,7),6-(6,6)]
   214       1.486527       1.486527       1.486527    6[1-(0),6-(1,6),7-(6,29)]
   215       4.121733       4.121733       4.121733    6[6-(1,6),6-(1,6),6-(6,6)]
   216       4.970758       4.970758       4.970758    6[1-(0),6-(1,6),6-(6,6)]
   217       5.956389       5.956389       5.956389    6[1-(0),6-(1,6),6-(6,6)]
   218       6.101811       6.101811       6.101811    6[6-(1,6),6-(1,6),6-(6,6,6)]
   219       5.239566       5.239566       5.239566    6[1-(0),6-(1,6),6-(6,6)]
   220       4.240714       4.240714       4.240714    6[1-(0),6-(1,6),6-(6,6)]
   221         7.3445         7.3445         7.3445    6[6-(6,6),6-(6,6),6-(6,6),6-(6,6)]
   222         7.3445         7.3445         7.3445    6[6-(6,6),6-(6,6),6-(6,6),6-(6,6)]
   223         6.4896         6.4896         6.4896    6[1-(0),6-(1,6),7-(6,29)]
   224       6.430844       6.430844       6.430844    6[1-(0),6-(1,7),6-(6,6)]
   225       7.392974       7.392974       7.392974    6[6-(1,6),6-(1,6),6-(6,6)]
   226       8.327194       8.327194       8.327194    6[1-(0),6-(1,7),6-(6,6)]
   227       8.274314       8.274314       8.274314    6[1-(0),6-(1,6),7-(6,29)]
   228       7.401787       7.401787       7.401787    6[6-(1,6),6-(1,6),6-(6,6)]
   229       6.228136       6.228136       6.228136    6[1-(0),6-(1,6),6-(6,6)]
   230       6.191413       6.191413       6.191413    6[1-(0),6-(1,6),6-(6,6)]
   231       7.323935       7.323935       7.323935    6[6-(1,6),6-(1,6),6-(6,6,6)]
   232       8.453519       8.453519       8.453519    6[1-(0),6-(1,6),6-(6,6)]
   233       8.460864       8.460864       8.460864    6[1-(0),6-(1,6),6-(6,6)]
   234       2.169565       2.169565       2.169565    6[1-(0),6-(1,6),7-(6,29)]
   235       3.022996       3.022996       3.022996    6[1-(0),6-(1,7),6-(6,6)]
   236       3.118475       3.118475       3.118475    6[6-(1,6),6-(1,6),6-(6,6)]
   237       2.319393       2.319393       2.319393    6[1-(0),6-(1,7),6-(6,6)]
   238       1.486527       1.486527       1.486527    6[1-(0),6-(1,6),7-(6,29)]
   239       4.121733       4.121733       4.121733    6[6-(1,6),6-(1,6),6-(6,6)]
   240       4.970758       4.970758       4.970758    6[1-(0),6-(1,6),6-(6,6)]
   241       5.956389       5.956389       5.956389    6[1-(0),6-(1,6),6-(6,6)]
   242       6.101811       6.101811       6.101811    6[6-(1,6),6-(1,6),6-(6,6,6)]
   243       5.239566       5.239566       5.239566    6[1-(0),6-(1,6),6-(6,6)]
   244       4.240714       4.240714       4.240714    6[1-(0),6-(1,6),6-(6,6)]
   245         6.4896         6.4896         6.4896    6[1-(0),6-(1,6),7-(6,29)]
   246       6.430844       6.430844       6.430844    6[1-(0),6-(1,7),6-(6,6)]
   247       7.392974       7.392974       7.392974    6[6-(1,6),6-(1,6),6-(6,6)]
   248       8.327194       8.327194       8.327194    6[1-(0),6-(1,7),6-(6,6)]
   249       8.274314       8.274314       8.274314    6[1-(0),6-(1,6),7-(6,29)]
   250       7.401787       7.401787       7.401787    6[6-(1,6),6-(1,6),6-(6,6)]
   251       6.228136       6.228136       6.228136    6[1-(0),6-(1,6),6-(6,6)]
   252       6.191413       6.191413       6.191413    6[1-(0),6-(1,6),6-(6,6)]
   253       7.323935       7.323935       7.323935    6[6-(1,6),6-(1,6),6-(6,6,6)]
   254       8.453519       8.453519       8.453519    6[1-(0),6-(1,6),6-(6,6)]
   255       8.460864       8.460864       8.460864    6[1-(0),6-(1,6),6-(6,6)]
   256       2.169565       2.169565       2.169565    6[1-(0),6-(1,6),7-(6,29)]
   257       3.022996       3.022996       3.022996    6[1-(0),6-(1,7),6-(6,6)]
   258       3.118475       3.118475       3.118475    6[6-(1,6),6-(1,6),6-(6,6)]
   259       2.319393       2.319393       2.319393    6[1-(0),6-(1,7),6-(6,6)]
   260       1.486527       1.486527       1.486527    6[1-(0),6-(1,6),7-(6,29)]
   261       4.121733       4.121733       4.121733    6[6-(1,6),6-(1,6),6-(6,6)]
   262       4.970758       4.970758       4.970758    6[1-(0),6-(1,6),6-(6,6)]
   263       5.956389       5.956389       5.956389    6[1-(0),6-(1,6),6-(6,6)]
   264       6.101811       6.101811       6.101811    6[6-(1,6),6-(1,6),6-(6,6,6)]
   265       5.239566       5.239566       5.239566    6[1-(0),6-(1,6),6-(6,6)]
   266       4.240714       4.240714       4.240714    6[1-(0),6-(1,6),6-(6,6)]
   267         8.1994         8.1994         8.1994    6[1-(0),6-(1,6),7-(6,29)]
   268       8.258156       8.258156       8.258156    6[1-(0),6-(1,7),6-(6,6)]
   269       7.296026       7.296026       7.296026    6[6-(1,6),6-(1,6),6-(6,6)]
   270       6.361806       6.361806       6.361806    6[1-(0),6-(1,7),6-(6,6)]
   271       6.414686       6.414686       6.414686    6[1-(0),6-(1,6),7-(6,29)]
   272       7.287213       7.287213       7.287213    6[6-(1,6),6-(1,6),6-(6,6)]
   273       8.460864       8.460864       8.460864    6[1-(0),6-(1,6),6-(6,6)]
   274       8.497586       8.497586       8.497586    6[1-(0),6-(1,6),6-(6,6)]
   275       7.365065       7.365065       7.365065    6[6-(1,6),6-(1,6),6-(6,6,6)]
   276        6.23548        6.23548        6.23548    6[1-(0),6-(1,6),6-(6,6)]
   277       6.228136       6.228136       6.228136    6[1-(0),6-(1,6),6-(6,6)]
   278      12.519435      12.519435      12.519435    6[1-(0),6-(1,6),7-(6,29)]
   279      11.666004      11.666004      11.666004    6[1-(0),6-(1,7),6-(6,6)]
   280      11.570525      11.570525      11.570525    6[6-(1,6),6-(1,6),6-(6,6)]
   281      12.369607      12.369607      12.369607    6[1-(0),6-(1,7),6-(6,6)]
   282      13.202473      13.202473      13.202473    6[1-(0),6-(1,6),7-(6,29)]
   283      10.567267      10.567267      10.567267    6[6-(1,6),6-(1,6),6-(6,6)]
   284       9.718242       9.718242       9.718242    6[1-(0),6-(1,6),6-(6,6)]
   285        8.73261        8.73261        8.73261    6[1-(0),6-(1,6),6-(6,6)]
   286       8.587189       8.587189       8.587189    6[6-(1,6),6-(1,6),6-(6,6,6)]
   287       9.449434       9.449434       9.449434    6[1-(0),6-(1,6),6-(6,6)]
   288      10.448286      10.448286      10.448286    6[1-(0),6-(1,6),6-(6,6)]
   289         8.1994         8.1994         8.1994    6[1-(0),6-(1,6),7-(6,29)]
   290       8.258156       8.258156       8.258156    6[1-(0),6-(1,7),6-(6,6)]
   291       7.296026       7.296026       7.296026    6[6-(1,6),6-(1,6),6-(6,6)]
   292       6.361806       6.361806       6.361806    6[1-(0),6-(1,7),6-(6,6)]
   293       6.414686       6.414686       6.414686    6[1-(0),6-(1,6),7-(6,29)]
   294       7.287213       7.287213       7.287213    6[6-(1,6),6-(1,6),6-(6,6)]
   295       8.460864       8.460864       8.460864    6[1-(0),6-(1,6),6-(6,6)]
   296       8.497586       8.497586       8.497586    6[1-(0),6-(1,6),6-(6,6)]
   297       7.365065       7.365065       7.365065    6[6-(1,6),6-(1,6),6-(6,6,6)]
   298        6.23548        6.23548        6.23548    6[1-(0),6-(1,6),6-(6,6)]
   299       6.228136       6.228136       6.228136    6[1-(0),6-(1,6),6-(6,6)]
   300      12.519435      12.519435      12.519435    6[1-(0),6-(1,6),7-(6,29)]
   301      11.666004      11.666004      11.666004    6[1-(0),6-(1,7),6-(6,6)]
   302      11.570525      11.570525      11.570525    6[6-(1,6),6-(1,6),6-(6,6)]
   303      12.369607      12.369607      12.369607    6[1-(0),6-(1,7),6-(6,6)]
   304      13.202473      13.202473      13.202473    6[1-(0),6-(1,6),7-(6,29)]
   305      10.567267      10.567267      10.567267    6[6-(1,6),6-(1,6),6-(6,6)]
   306       9.718242       9.718242       9.718242    6[1-(0),6-(1,6),6-(6,6)]
   307        8.73261        8.73261        8.73261    6[1-(0),6-(1,6),6-(6,6)]
   308       8.587189       8.587189       8.587189    6[6-(1,6),6-(1,6),6-(6,6,6)]
   309       9.449434       9.449434       9.449434    6[1-(0),6-(1,6),6-(6,6)]
   310      10.448286      10.448286      10.448286    6[1-(0),6-(1,6),6-(6,6)]
   311         7.3445         7.3445         7.3445    6[6-(6,6),6-(6,6),6-(6,6),6-(6,6)]
   312         7.3445         7.3445         7.3445    6[6-(6,6),6-(6,6),6-(6,6),6-(6,6)]
   313       7.294557       7.294557       7.294557    7[6-(1,6),6-(1,6),29-(7,7,7)]
   314      13.299421      13.299421      13.299421    7[6-(1,6),6-(1,6),29-(7,7,7)]
   315       7.294557       7.294557       7.294557    7[6-(1,6),6-(1,6),29-(7,7,7)]
   316      13.299421      13.299421      13.299421    7[6-(1,6),6-(1,6),29-(7,7,7)]
   317       7.394443       7.394443       7.394443    7[6-(1,6),6-(1,6),29-(7,7,7)]
   318       1.389579       1.389579       1.389579    7[6-(1,6),6-(1,6),29-(7,7,7)]
   319       7.394443       7.394443       7.394443    7[6-(1,6),6-(1,6),29-(7,7,7)]
   320       1.389579       1.389579       1.389579    7[6-(1,6),6-(1,6),29-(7,7,7)]
   321       7.394443       7.394443       7.394443    7[6-(1,6),6-(1,6),29-(7,7,7)]
   322       1.389579       1.389579       1.389579    7[6-(1,6),6-(1,6),29-(7,7,7)]
   323       7.394443       7.394443       7.394443    7[6-(1,6),6-(1,6),29-(7,7,7)]
   324       1.389579       1.389579       1.389579    7[6-(1,6),6-(1,6),29-(7,7,7)]
   325       7.294557       7.294557       7.294557    7[6-(1,6),6-(1,6),29-(7,7,7)]
   326      13.299421      13.299421      13.299421    7[6-(1,6),6-(1,6),29-(7,7,7)]
   327       7.294557       7.294557       7.294557    7[6-(1,6),6-(1,6),29-(7,7,7)]
   328      13.299421      13.299421      13.299421    7[6-(1,6),6-(1,6),29-(7,7,7)]
