# Supplementary material for: A collection of forcefield precursors for metal–organic frameworks
Source: RSC Adv. 2019 Nov 13;9(63):36492–507. doi: 10.1039/c9ra07327b (PMC9075174; doi:10.1039/c9ra07327b)
Supplement: RA-009-C9RA07327B-s1131 [file RA-009-C9RA07327B-s1131.txt]

IXAJUN_clean

11.913200    0.000000    0.000000
0.000000    13.546000    0.000000
-5.551152    0.000000    12.492142

     1       8.160865       8.160865       8.160865    29[7-(6,6),8-(6),8-(6),8-(6),8-(6)]
     2       0.976759       0.976759       0.976759    29[7-(6,6),8-(6),8-(6),8-(6),8-(6)]
     3      -1.798817      -1.798817      -1.798817    29[7-(6,6),8-(6),8-(6),8-(6),8-(6)]
     4       5.385289       5.385289       5.385289    29[7-(6,6),8-(6),8-(6),8-(6),8-(6)]
     5       5.574626       5.574626       5.574626    1[6-(6,7)]
     6       3.460338       3.460338       3.460338    1[6-(6,6)]
     7       4.454841       4.454841       4.454841    1[6-(6,6)]
     8       6.675163       6.675163       6.675163    1[6-(6,7)]
     9       1.439749       1.439749       1.439749    1[6-(6,6)]
    10      -1.278779      -1.278779      -1.278779    1[6-(6,6)]
    11       2.641187       2.641187       2.641187    1[6-(6,6)]
    12       3.562998       3.562998       3.562998    1[6-(6,7)]
    13       5.677286       5.677286       5.677286    1[6-(6,6)]
    14       4.682783       4.682783       4.682783    1[6-(6,6)]
    15       2.462461       2.462461       2.462461    1[6-(6,7)]
    16       7.697875       7.697875       7.697875    1[6-(6,6)]
    17      10.416403      10.416403      10.416403    1[6-(6,6)]
    18       6.496437       6.496437       6.496437    1[6-(6,6)]
    19       0.787422       0.787422       0.787422    1[6-(6,7)]
    20        2.90171        2.90171        2.90171    1[6-(6,6)]
    21       1.907207       1.907207       1.907207    1[6-(6,6)]
    22      -0.313115      -0.313115      -0.313115    1[6-(6,7)]
    23       4.922299       4.922299       4.922299    1[6-(6,6)]
    24       7.640827       7.640827       7.640827    1[6-(6,6)]
    25       3.720861       3.720861       3.720861    1[6-(6,6)]
    26        2.79905        2.79905        2.79905    1[6-(6,7)]
    27       0.684762       0.684762       0.684762    1[6-(6,6)]
    28       1.679265       1.679265       1.679265    1[6-(6,6)]
    29       3.899587       3.899587       3.899587    1[6-(6,7)]
    30      -1.335827      -1.335827      -1.335827    1[6-(6,6)]
    31      -4.054355      -4.054355      -4.054355    1[6-(6,6)]
    32      -0.134389      -0.134389      -0.134389    1[6-(6,6)]
    33       5.344826       5.344826       5.344826    6[1-(0),6-(1,6),7-(6,29)]
    34       4.085295       4.085295       4.085295    6[1-(0),6-(1,7),6-(6,6)]
    35       3.674507       3.674507       3.674507    6[6-(1,6),6-(1,6),6-(6,6)]
    36       4.642932       4.642932       4.642932    6[1-(0),6-(1,7),6-(6,6)]
    37       5.981665       5.981665       5.981665    6[1-(0),6-(1,6),7-(6,29)]
    38       2.272641       2.272641       2.272641    6[6-(1,6),6-(1,6),6-(6,6)]
    39       1.227674       1.227674       1.227674    6[1-(0),6-(6,6),6-(6,6)]
    40      -0.106587      -0.106587      -0.106587    6[6-(1,6),6-(1,6),6-(8,8)]
    41      -0.379862      -0.379862      -0.379862    6[1-(0),6-(6,6),6-(6,6)]
    42        0.62112        0.62112        0.62112    6[6-(1,6),6-(1,6),6-(8,8)]
    43       1.949081       1.949081       1.949081    6[1-(0),6-(6,6),6-(6,6)]
    44      -1.201514      -1.201514      -1.201514    6[6-(6,6),8-(29),8-(29)]
    45       0.307208       0.307208       0.307208    6[6-(6,6),8-(29),8-(29)]
    46       3.792798       3.792798       3.792798    6[1-(0),6-(1,6),7-(6,29)]
    47       5.052329       5.052329       5.052329    6[1-(0),6-(1,7),6-(6,6)]
    48       5.463117       5.463117       5.463117    6[6-(1,6),6-(1,6),6-(6,6)]
    49       4.494692       4.494692       4.494692    6[1-(0),6-(1,7),6-(6,6)]
    50       3.155959       3.155959       3.155959    6[1-(0),6-(1,6),7-(6,29)]
    51       6.864983       6.864983       6.864983    6[6-(1,6),6-(1,6),6-(6,6)]
    52        7.90995        7.90995        7.90995    6[1-(0),6-(6,6),6-(6,6)]
    53       9.244211       9.244211       9.244211    6[6-(1,6),6-(1,6),6-(8,8)]
    54       9.517486       9.517486       9.517486    6[1-(0),6-(6,6),6-(6,6)]
    55       8.516504       8.516504       8.516504    6[6-(1,6),6-(1,6),6-(8,8)]
    56       7.188543       7.188543       7.188543    6[1-(0),6-(6,6),6-(6,6)]
    57      10.339138      10.339138      10.339138    6[6-(6,6),8-(29),8-(29)]
    58       8.830416       8.830416       8.830416    6[6-(6,6),8-(29),8-(29)]
    59       1.017222       1.017222       1.017222    6[1-(0),6-(1,6),7-(6,29)]
    60       2.276753       2.276753       2.276753    6[1-(0),6-(1,7),6-(6,6)]
    61       2.687541       2.687541       2.687541    6[6-(1,6),6-(1,6),6-(6,6)]
    62       1.719116       1.719116       1.719116    6[1-(0),6-(1,7),6-(6,6)]
    63       0.380383       0.380383       0.380383    6[1-(0),6-(1,6),7-(6,29)]
    64       4.089407       4.089407       4.089407    6[6-(1,6),6-(1,6),6-(6,6)]
    65       5.134374       5.134374       5.134374    6[1-(0),6-(6,6),6-(6,6)]
    66       6.468635       6.468635       6.468635    6[6-(1,6),6-(1,6),6-(8,8)]
    67        6.74191        6.74191        6.74191    6[1-(0),6-(6,6),6-(6,6)]
    68       5.740928       5.740928       5.740928    6[6-(1,6),6-(1,6),6-(8,8)]
    69       4.412967       4.412967       4.412967    6[1-(0),6-(6,6),6-(6,6)]
    70       7.563562       7.563562       7.563562    6[6-(6,6),8-(29),8-(29)]
    71        6.05484        6.05484        6.05484    6[6-(6,6),8-(29),8-(29)]
    72        2.56925        2.56925        2.56925    6[1-(0),6-(1,6),7-(6,29)]
    73       1.309719       1.309719       1.309719    6[1-(0),6-(1,7),6-(6,6)]
    74       0.898931       0.898931       0.898931    6[6-(1,6),6-(1,6),6-(6,6)]
    75       1.867356       1.867356       1.867356    6[1-(0),6-(1,7),6-(6,6)]
    76       3.206089       3.206089       3.206089    6[1-(0),6-(1,6),7-(6,29)]
    77      -0.502935      -0.502935      -0.502935    6[6-(1,6),6-(1,6),6-(6,6)]
    78      -1.547902      -1.547902      -1.547902    6[1-(0),6-(6,6),6-(6,6)]
    79      -2.882163      -2.882163      -2.882163    6[6-(1,6),6-(1,6),6-(8,8)]
    80      -3.155438      -3.155438      -3.155438    6[1-(0),6-(6,6),6-(6,6)]
    81      -2.154456      -2.154456      -2.154456    6[6-(1,6),6-(1,6),6-(8,8)]
    82      -0.826495      -0.826495      -0.826495    6[1-(0),6-(6,6),6-(6,6)]
    83       -3.97709       -3.97709       -3.97709    6[6-(6,6),8-(29),8-(29)]
    84      -2.468368      -2.468368      -2.468368    6[6-(6,6),8-(29),8-(29)]
    85       6.328408       6.328408       6.328408    7[6-(1,6),6-(1,6),29-(8,8,8,8)]
    86       2.809216       2.809216       2.809216    7[6-(1,6),6-(1,6),29-(8,8,8,8)]
    87        0.03364        0.03364        0.03364    7[6-(1,6),6-(1,6),29-(8,8,8,8)]
    88       3.552832       3.552832       3.552832    7[6-(1,6),6-(1,6),29-(8,8,8,8)]
    89      -0.745244      -0.745244      -0.745244    8[6-(6,8),29-(7,8,8,8)]
    90       9.575384       9.575384       9.575384    8[6-(6,8),29-(7,8,8,8)]
    91      11.296404      11.296404      11.296404    8[6-(6,8),29-(7,8,8,8)]
    92       1.023716       1.023716       1.023716    8[6-(6,8),29-(7,8,8,8)]
    93       9.882868       9.882868       9.882868    8[6-(6,8),29-(7,8,8,8)]
    94       -0.43776       -0.43776       -0.43776    8[6-(6,8),29-(7,8,8,8)]
    95       -2.15878       -2.15878       -2.15878    8[6-(6,8),29-(7,8,8,8)]
    96       8.113908       8.113908       8.113908    8[6-(6,8),29-(7,8,8,8)]
    97       7.107292       7.107292       7.107292    8[6-(6,8),29-(7,8,8,8)]
    98      -3.213336      -3.213336      -3.213336    8[6-(6,8),29-(7,8,8,8)]
    99      -4.934356      -4.934356      -4.934356    8[6-(6,8),29-(7,8,8,8)]
   100       5.338332       5.338332       5.338332    8[6-(6,8),29-(7,8,8,8)]
   101       -3.52082       -3.52082       -3.52082    8[6-(6,8),29-(7,8,8,8)]
   102       6.799808       6.799808       6.799808    8[6-(6,8),29-(7,8,8,8)]
   103       8.520828       8.520828       8.520828    8[6-(6,8),29-(7,8,8,8)]
   104       -1.75186       -1.75186       -1.75186    8[6-(6,8),29-(7,8,8,8)]
