# Supplementary material for: A collection of forcefield precursors for metal–organic frameworks
Source: RSC Adv. 2019 Nov 13;9(63):36492–507. doi: 10.1039/c9ra07327b (PMC9075174; doi:10.1039/c9ra07327b)
Supplement: RA-009-C9RA07327B-s1132 [file RA-009-C9RA07327B-s1132.txt]

IXAKAU_clean

14.207000    0.000000    0.000000
-4.277544    13.921663    0.000000
0.000000    0.000000    26.220000

     1       6.146511       6.146511       6.146511    29[7-(6,6),7-(6,6),8-(6),8-(6)]
     2       1.677897       1.677897       1.677897    29[8-(6),8-(6),8-(6),8-(6)]
     3      10.886445      10.886445      10.886445    29[7-(6,6),7-(6,6),8-(6),8-(6)]
     4       1.148059       1.148059       1.148059    29[8-(6),8-(6),8-(6),8-(6)]
     5       3.782945       3.782945       3.782945    29[7-(6,6),7-(6,6),8-(6),8-(6)]
     6       8.251559       8.251559       8.251559    29[8-(6),8-(6),8-(6),8-(6)]
     7      -0.956989      -0.956989      -0.956989    29[7-(6,6),7-(6,6),8-(6),8-(6)]
     8       8.781397       8.781397       8.781397    29[8-(6),8-(6),8-(6),8-(6)]
     9       8.232363       8.232363       8.232363    1[6-(6,7)]
    10       8.414699       8.414699       8.414699    1[6-(6,6)]
    11       6.472961       6.472961       6.472961    1[6-(6,6)]
    12       4.293767       4.293767       4.293767    1[6-(6,7)]
    13        4.71861        4.71861        4.71861    1[6-(6,6)]
    14       0.815525       0.815525       0.815525    1[6-(6,6)]
    15       2.691386       2.691386       2.691386    1[6-(6,6)]
    16       4.917702       4.917702       4.917702    1[6-(6,7)]
    17        5.72615        5.72615        5.72615    1[6-(6,6)]
    18       7.986411       7.986411       7.986411    1[6-(6,6)]
    19       8.570122       8.570122       8.570122    1[6-(6,7)]
    20       10.33464       10.33464       10.33464    1[6-(6,6)]
    21      -0.345081      -0.345081      -0.345081    1[6-(6,6)]
    22      10.356381      10.356381      10.356381    1[6-(6,6)]
    23       8.800593       8.800593       8.800593    1[6-(6,7)]
    24       8.618257       8.618257       8.618257    1[6-(6,6)]
    25      10.559995      10.559995      10.559995    1[6-(6,6)]
    26      -1.467811      -1.467811      -1.467811    1[6-(6,7)]
    27      12.314346      12.314346      12.314346    1[6-(6,6)]
    28       2.010431       2.010431       2.010431    1[6-(6,6)]
    29        0.13457        0.13457        0.13457    1[6-(6,6)]
    30      -2.091746      -2.091746      -2.091746    1[6-(6,7)]
    31      -2.900194      -2.900194      -2.900194    1[6-(6,6)]
    32       9.046545       9.046545       9.046545    1[6-(6,6)]
    33       8.462834       8.462834       8.462834    1[6-(6,7)]
    34       6.698316       6.698316       6.698316    1[6-(6,6)]
    35       3.171037       3.171037       3.171037    1[6-(6,6)]
    36       6.676575       6.676575       6.676575    1[6-(6,6)]
    37       1.697093       1.697093       1.697093    1[6-(6,7)]
    38       1.514757       1.514757       1.514757    1[6-(6,6)]
    39       3.456495       3.456495       3.456495    1[6-(6,6)]
    40       5.635689       5.635689       5.635689    1[6-(6,7)]
    41       5.210846       5.210846       5.210846    1[6-(6,6)]
    42       9.113931       9.113931       9.113931    1[6-(6,6)]
    43        7.23807        7.23807        7.23807    1[6-(6,6)]
    44       5.011754       5.011754       5.011754    1[6-(6,7)]
    45       4.203306       4.203306       4.203306    1[6-(6,6)]
    46       1.943045       1.943045       1.943045    1[6-(6,6)]
    47       1.359334       1.359334       1.359334    1[6-(6,7)]
    48      -0.405184      -0.405184      -0.405184    1[6-(6,6)]
    49      10.274537      10.274537      10.274537    1[6-(6,6)]
    50      -0.426925      -0.426925      -0.426925    1[6-(6,6)]
    51       1.128863       1.128863       1.128863    1[6-(6,7)]
    52       1.311199       1.311199       1.311199    1[6-(6,6)]
    53      -0.630539      -0.630539      -0.630539    1[6-(6,6)]
    54      11.397267      11.397267      11.397267    1[6-(6,7)]
    55       -2.38489       -2.38489       -2.38489    1[6-(6,6)]
    56       7.919025       7.919025       7.919025    1[6-(6,6)]
    57       9.794886       9.794886       9.794886    1[6-(6,6)]
    58      12.021202      12.021202      12.021202    1[6-(6,7)]
    59       12.82965       12.82965       12.82965    1[6-(6,6)]
    60       0.882911       0.882911       0.882911    1[6-(6,6)]
    61       1.466622       1.466622       1.466622    1[6-(6,7)]
    62        3.23114        3.23114        3.23114    1[6-(6,6)]
    63       6.758419       6.758419       6.758419    1[6-(6,6)]
    64       3.252881       3.252881       3.252881    1[6-(6,6)]
    65       7.453739       7.453739       7.453739    6[1-(0),6-(1,6),7-(6,29)]
    66       7.565735       7.565735       7.565735    6[1-(0),6-(1,6),6-(1,7)]
    67        6.41426        6.41426        6.41426    6[1-(0),6-(1,6),6-(6,6)]
    68       5.167378       5.167378       5.167378    6[6-(1,6),6-(1,7),6-(6,6)]
    69       5.138271       5.138271       5.138271    6[1-(0),6-(6,6),7-(6,29)]
    70       3.899941       3.899941       3.899941    6[6-(1,6),6-(1,6),6-(6,6)]
    71        3.92501        3.92501        3.92501    6[1-(0),6-(6,6),6-(6,6)]
    72       2.764309       2.764309       2.764309    6[6-(1,6),6-(1,6),6-(8,8)]
    73       1.608325       1.608325       1.608325    6[1-(0),6-(6,6),6-(6,6)]
    74        1.58266        1.58266        1.58266    6[6-(1,6),6-(1,6),6-(8,8)]
    75       2.714673       2.714673       2.714673    6[1-(0),6-(6,6),6-(6,6)]
    76        0.27286        0.27286        0.27286    6[6-(6,6),8-(0),8-(29)]
    77       2.757282       2.757282       2.757282    6[6-(6,6),8-(29),8-(29)]
    78       5.851409       5.851409       5.851409    6[1-(0),6-(1,6),7-(6,29)]
    79       6.331192       6.331192       6.331192    6[1-(0),6-(1,6),6-(1,7)]
    80       7.671128       7.671128       7.671128    6[1-(0),6-(1,6),6-(6,6)]
    81       8.626056       8.626056       8.626056    6[6-(1,6),6-(1,7),6-(6,6)]
    82       8.008878       8.008878       8.008878    6[1-(0),6-(6,6),7-(6,29)]
    83      10.048744      10.048744      10.048744    6[6-(1,6),6-(1,6),6-(6,6)]
    84      10.798836      10.798836      10.798836    6[1-(0),6-(6,6),6-(6,6)]
    85      12.138359      12.138359      12.138359    6[6-(1,6),6-(1,6),6-(8,8)]
    86      12.912021      12.912021      12.912021    6[1-(0),6-(6,6),6-(6,6)]
    87      12.141214      12.141214      12.141214    6[6-(1,6),6-(1,6),6-(8,8)]
    88      10.811957      10.811957      10.811957    6[1-(0),6-(6,6),6-(6,6)]
    89      12.981164      12.981164      12.981164    6[6-(6,6),8-(29),8-(29)]
    90      -1.208426      -1.208426      -1.208426    6[6-(6,6),8-(0),8-(29)]
    91       9.579217       9.579217       9.579217    6[1-(0),6-(1,6),7-(6,29)]
    92       9.467221       9.467221       9.467221    6[1-(0),6-(1,6),6-(1,7)]
    93      10.618696      10.618696      10.618696    6[1-(0),6-(1,6),6-(6,6)]
    94      11.865578      11.865578      11.865578    6[6-(1,6),6-(1,7),6-(6,6)]
    95      11.894685      11.894685      11.894685    6[1-(0),6-(6,6),7-(6,29)]
    96      -1.073985      -1.073985      -1.073985    6[6-(1,6),6-(1,6),6-(6,6)]
    97      -1.099054      -1.099054      -1.099054    6[1-(0),6-(6,6),6-(6,6)]
    98       0.061647       0.061647       0.061647    6[6-(1,6),6-(1,6),6-(8,8)]
    99       1.217631       1.217631       1.217631    6[1-(0),6-(6,6),6-(6,6)]
   100       1.243296       1.243296       1.243296    6[6-(1,6),6-(1,6),6-(8,8)]
   101       0.111283       0.111283       0.111283    6[1-(0),6-(6,6),6-(6,6)]
   102       2.553096       2.553096       2.553096    6[6-(6,6),8-(0),8-(29)]
   103       0.068674       0.068674       0.068674    6[6-(6,6),8-(29),8-(29)]
   104      -3.025453      -3.025453      -3.025453    6[1-(0),6-(1,6),7-(6,29)]
   105      -3.505236      -3.505236      -3.505236    6[1-(0),6-(1,6),6-(1,7)]
   106       9.361828       9.361828       9.361828    6[1-(0),6-(1,6),6-(6,6)]
   107         8.4069         8.4069         8.4069    6[6-(1,6),6-(1,7),6-(6,6)]
   108       9.024078       9.024078       9.024078    6[1-(0),6-(6,6),7-(6,29)]
   109       6.984212       6.984212       6.984212    6[6-(1,6),6-(1,6),6-(6,6)]
   110        6.23412        6.23412        6.23412    6[1-(0),6-(6,6),6-(6,6)]
   111       4.894597       4.894597       4.894597    6[6-(1,6),6-(1,6),6-(8,8)]
   112       4.120935       4.120935       4.120935    6[1-(0),6-(6,6),6-(6,6)]
   113       4.891742       4.891742       4.891742    6[6-(1,6),6-(1,6),6-(8,8)]
   114       6.220999       6.220999       6.220999    6[1-(0),6-(6,6),6-(6,6)]
   115       4.051792       4.051792       4.051792    6[6-(6,6),8-(29),8-(29)]
   116       4.034382       4.034382       4.034382    6[6-(6,6),8-(0),8-(29)]
   117       2.475717       2.475717       2.475717    6[1-(0),6-(1,6),7-(6,29)]
   118       2.363721       2.363721       2.363721    6[1-(0),6-(1,6),6-(1,7)]
   119       3.515196       3.515196       3.515196    6[1-(0),6-(1,6),6-(6,6)]
   120       4.762078       4.762078       4.762078    6[6-(1,6),6-(1,7),6-(6,6)]
   121       4.791185       4.791185       4.791185    6[1-(0),6-(6,6),7-(6,29)]
   122       6.029515       6.029515       6.029515    6[6-(1,6),6-(1,6),6-(6,6)]
   123       6.004446       6.004446       6.004446    6[1-(0),6-(6,6),6-(6,6)]
   124       7.165147       7.165147       7.165147    6[6-(1,6),6-(1,6),6-(8,8)]
   125       8.321131       8.321131       8.321131    6[1-(0),6-(6,6),6-(6,6)]
   126       8.346796       8.346796       8.346796    6[6-(1,6),6-(1,6),6-(8,8)]
   127       7.214783       7.214783       7.214783    6[1-(0),6-(6,6),6-(6,6)]
   128       9.656596       9.656596       9.656596    6[6-(6,6),8-(0),8-(29)]
   129       7.172174       7.172174       7.172174    6[6-(6,6),8-(29),8-(29)]
   130       4.078047       4.078047       4.078047    6[1-(0),6-(1,6),7-(6,29)]
   131       3.598264       3.598264       3.598264    6[1-(0),6-(1,6),6-(1,7)]
   132       2.258328       2.258328       2.258328    6[1-(0),6-(1,6),6-(6,6)]
   133         1.3034         1.3034         1.3034    6[6-(1,6),6-(1,7),6-(6,6)]
   134       1.920578       1.920578       1.920578    6[1-(0),6-(6,6),7-(6,29)]
   135      -0.119288      -0.119288      -0.119288    6[6-(1,6),6-(1,6),6-(6,6)]
   136       -0.86938       -0.86938       -0.86938    6[1-(0),6-(6,6),6-(6,6)]
   137      -2.208903      -2.208903      -2.208903    6[6-(1,6),6-(1,6),6-(8,8)]
   138      -2.982565      -2.982565      -2.982565    6[1-(0),6-(6,6),6-(6,6)]
   139      -2.211758      -2.211758      -2.211758    6[6-(1,6),6-(1,6),6-(8,8)]
   140      -0.882501      -0.882501      -0.882501    6[1-(0),6-(6,6),6-(6,6)]
   141      -3.051708      -3.051708      -3.051708    6[6-(6,6),8-(29),8-(29)]
   142      11.137882      11.137882      11.137882    6[6-(6,6),8-(0),8-(29)]
   143       0.350239       0.350239       0.350239    6[1-(0),6-(1,6),7-(6,29)]
   144       0.462235       0.462235       0.462235    6[1-(0),6-(1,6),6-(1,7)]
   145       -0.68924       -0.68924       -0.68924    6[1-(0),6-(1,6),6-(6,6)]
   146      -1.936122      -1.936122      -1.936122    6[6-(1,6),6-(1,7),6-(6,6)]
   147      -1.965229      -1.965229      -1.965229    6[1-(0),6-(6,6),7-(6,29)]
   148      11.003441      11.003441      11.003441    6[6-(1,6),6-(1,6),6-(6,6)]
   149       -3.17849       -3.17849       -3.17849    6[1-(0),6-(6,6),6-(6,6)]
   150       9.867809       9.867809       9.867809    6[6-(1,6),6-(1,6),6-(8,8)]
   151       8.711825       8.711825       8.711825    6[1-(0),6-(6,6),6-(6,6)]
   152        8.68616        8.68616        8.68616    6[6-(1,6),6-(1,6),6-(8,8)]
   153       9.818173       9.818173       9.818173    6[1-(0),6-(6,6),6-(6,6)]
   154        7.37636        7.37636        7.37636    6[6-(6,6),8-(0),8-(29)]
   155       9.860782       9.860782       9.860782    6[6-(6,6),8-(29),8-(29)]
   156      12.954909      12.954909      12.954909    6[1-(0),6-(1,6),7-(6,29)]
   157      13.434692      13.434692      13.434692    6[1-(0),6-(1,6),6-(1,7)]
   158       0.567628       0.567628       0.567628    6[1-(0),6-(1,6),6-(6,6)]
   159       1.522556       1.522556       1.522556    6[6-(1,6),6-(1,7),6-(6,6)]
   160       0.905378       0.905378       0.905378    6[1-(0),6-(6,6),7-(6,29)]
   161       2.945244       2.945244       2.945244    6[6-(1,6),6-(1,6),6-(6,6)]
   162       3.695336       3.695336       3.695336    6[1-(0),6-(6,6),6-(6,6)]
   163       5.034859       5.034859       5.034859    6[6-(1,6),6-(1,6),6-(8,8)]
   164       5.808521       5.808521       5.808521    6[1-(0),6-(6,6),6-(6,6)]
   165       5.037714       5.037714       5.037714    6[6-(1,6),6-(1,6),6-(8,8)]
   166       3.708457       3.708457       3.708457    6[1-(0),6-(6,6),6-(6,6)]
   167       5.877664       5.877664       5.877664    6[6-(6,6),8-(29),8-(29)]
   168       5.895074       5.895074       5.895074    6[6-(6,6),8-(0),8-(29)]
   169       6.244238       6.244238       6.244238    7[6-(1,6),6-(1,6),29-(7,8,8)]
   170       6.736035       6.736035       6.736035    7[6-(1,6),6-(1,6),29-(7,8,8)]
   171      10.788718      10.788718      10.788718    7[6-(1,6),6-(1,6),29-(7,8,8)]
   172      10.296921      10.296921      10.296921    7[6-(1,6),6-(1,6),29-(7,8,8)]
   173       3.685218       3.685218       3.685218    7[6-(1,6),6-(1,6),29-(7,8,8)]
   174       3.193421       3.193421       3.193421    7[6-(1,6),6-(1,6),29-(7,8,8)]
   175      -0.859262      -0.859262      -0.859262    7[6-(1,6),6-(1,6),29-(7,8,8)]
   176      -0.367465      -0.367465      -0.367465    7[6-(1,6),6-(1,6),29-(7,8,8)]
   177      -0.722822      -0.722822      -0.722822    8[6-(6,8)]
   178       0.377286       0.377286       0.377286    8[6-(6,8),29-(7,7,8)]
   179       1.791052       1.791052       1.791052    8[6-(6,8),29-(8,8,8)]
   180       3.756606       3.756606       3.756606    8[6-(6,8),29-(8,8,8)]
   181      12.228461      12.228461      12.228461    8[6-(6,8),29-(8,8,8)]
   182       -0.01627       -0.01627       -0.01627    8[6-(6,8),29-(8,8,8)]
   183        0.02468        0.02468        0.02468    8[6-(6,8)]
   184        12.2309        12.2309        12.2309    8[6-(6,8),29-(7,7,8)]
   185       3.548778       3.548778       3.548778    8[6-(6,8)]
   186        2.44867        2.44867        2.44867    8[6-(6,8),29-(7,7,8)]
   187       1.034904       1.034904       1.034904    8[6-(6,8),29-(8,8,8)]
   188       13.27635       13.27635       13.27635    8[6-(6,8),29-(8,8,8)]
   189       4.804495       4.804495       4.804495    8[6-(6,8),29-(8,8,8)]
   190       2.842226       2.842226       2.842226    8[6-(6,8),29-(8,8,8)]
   191       2.801276       2.801276       2.801276    8[6-(6,8)]
   192       4.802056       4.802056       4.802056    8[6-(6,8),29-(7,7,8)]
   193      10.652278      10.652278      10.652278    8[6-(6,8)]
   194        9.55217        9.55217        9.55217    8[6-(6,8),29-(7,7,8)]
   195       8.138404       8.138404       8.138404    8[6-(6,8),29-(8,8,8)]
   196        6.17285        6.17285        6.17285    8[6-(6,8),29-(8,8,8)]
   197      -2.299005      -2.299005      -2.299005    8[6-(6,8),29-(8,8,8)]
   198       9.945726       9.945726       9.945726    8[6-(6,8),29-(8,8,8)]
   199       9.904776       9.904776       9.904776    8[6-(6,8)]
   200      -2.301444      -2.301444      -2.301444    8[6-(6,8),29-(7,7,8)]
   201       6.380678       6.380678       6.380678    8[6-(6,8)]
   202       7.480786       7.480786       7.480786    8[6-(6,8),29-(7,7,8)]
   203       8.894552       8.894552       8.894552    8[6-(6,8),29-(8,8,8)]
   204      -3.346894      -3.346894      -3.346894    8[6-(6,8),29-(8,8,8)]
   205       5.124961       5.124961       5.124961    8[6-(6,8),29-(8,8,8)]
   206        7.08723        7.08723        7.08723    8[6-(6,8),29-(8,8,8)]
   207        7.12818        7.12818        7.12818    8[6-(6,8)]
   208         5.1274         5.1274         5.1274    8[6-(6,8),29-(7,7,8)]
