# Supplementary material for: A collection of forcefield precursors for metal–organic frameworks
Source: RSC Adv. 2019 Nov 13;9(63):36492–507. doi: 10.1039/c9ra07327b (PMC9075174; doi:10.1039/c9ra07327b)
Supplement: RA-009-C9RA07327B-s1133 [file RA-009-C9RA07327B-s1133.txt]

IXEQIL_clean

12.677400    0.000000    0.000000
0.000022    12.677400    0.000000
6.338715    6.338704    15.652941

     1      12.777329      12.777329      12.777329    48[7-(6,6,6),7-(6,6,6),8-(6),8-(6),8-(6)]
     2      12.577522      12.577522      12.577522    48[7-(6,6,6),7-(6,6,6),8-(6),8-(6),8-(6)]
     3       9.509341       9.509341       9.509341    48[7-(6,6,6),7-(6,6,6),8-(6),8-(6),8-(6)]
     4       3.168106       3.168106       3.168106    48[7-(6,6,6),7-(6,6,6),8-(6),8-(6),8-(6)]
     5       6.438617       6.438617       6.438617    48[7-(6,6,6),7-(6,6,6),8-(6),8-(6),8-(6)]
     6       6.238832       6.238832       6.238832    48[7-(6,6,6),7-(6,6,6),8-(6),8-(6),8-(6)]
     7       9.509329       9.509329       9.509329    48[7-(6,6,6),7-(6,6,6),8-(6),8-(6),8-(6)]
     8       3.168094       3.168094       3.168094    48[7-(6,6,6),7-(6,6,6),8-(6),8-(6),8-(6)]
     9      15.993836      15.993836      15.993836    1[8-(6)]
    10      15.238265      15.238265      15.238265    1[8-(6)]
    11      13.760075      13.760075      13.760075    1[6-(6,6,8)]
    12      12.941117      12.941117      12.941117    1[6-(6,6,8)]
    13      13.476091      13.476091      13.476091    1[6-(1,7,7)]
    14      11.569428      11.569428      11.569428    1[6-(1,7,7)]
    15      10.756786      10.756786      10.756786    1[6-(1,7,7)]
    16      14.700725      14.700725      14.700725    1[6-(1,7,7)]
    17      13.941347      13.941347      13.941347    1[6-(1,7,7)]
    18       12.71798       12.71798       12.71798    1[6-(1,7,7)]
    19       5.168591       5.168591       5.168591    1[6-(1,7,7)]
    20      13.478637      13.478637      13.478637    1[6-(1,7,7)]
    21      14.665244      14.665244      14.665244    1[6-(1,7,7)]
    22       9.361014       9.361014       9.361014    1[8-(6)]
    23      10.116584      10.116584      10.116584    1[8-(6)]
    24      11.594774      11.594774      11.594774    1[6-(6,6,8)]
    25      12.413731      12.413731      12.413731    1[6-(6,6,8)]
    26      11.878738      11.878738      11.878738    1[6-(1,7,7)]
    27      13.785422      13.785422      13.785422    1[6-(1,7,7)]
    28      14.598042      14.598042      14.598042    1[6-(1,7,7)]
    29      10.654103      10.654103      10.654103    1[6-(1,7,7)]
    30       11.41348       11.41348       11.41348    1[6-(1,7,7)]
    31      12.636847      12.636847      12.636847    1[6-(1,7,7)]
    32       7.508832       7.508832       7.508832    1[6-(1,7,7)]
    33      11.876214      11.876214      11.876214    1[6-(1,7,7)]
    34      10.689607      10.689607      10.689607    1[6-(1,7,7)]
    35       8.162995       8.162995       8.162995    1[8-(6)]
    36       9.641181       9.641181       9.641181    1[8-(6)]
    37       6.579591       6.579591       6.579591    1[6-(6,6,8)]
    38        8.20737        8.20737        8.20737    1[6-(6,6,8)]
    39      12.707848      12.707848      12.707848    1[6-(1,7,7)]
    40       10.67186       10.67186       10.67186    1[6-(1,7,7)]
    41      11.418539      11.418539      11.418539    1[6-(1,7,7)]
    42      11.559273      11.559273      11.559273    1[6-(1,7,7)]
    43      10.766936      10.766936      10.766936    1[6-(1,7,7)]
    44      11.888888      11.888888      11.888888    1[6-(1,7,7)]
    45       8.306259       8.306259       8.306259    1[6-(1,7,7)]
    46       6.329848       6.329848       6.329848    1[6-(1,7,7)]
    47       7.520254       7.520254       7.520254    1[6-(1,7,7)]
    48       4.514429       4.514429       4.514429    1[8-(6)]
    49       3.036242       3.036242       3.036242    1[8-(6)]
    50       6.097832       6.097832       6.097832    1[6-(6,6,8)]
    51       4.470074       4.470074       4.470074    1[6-(6,6,8)]
    52      12.646999      12.646999      12.646999    1[6-(1,7,7)]
    53       2.005586       2.005586       2.005586    1[6-(1,7,7)]
    54      13.936286      13.936286      13.936286    1[6-(1,7,7)]
    55      13.795551      13.795551      13.795551    1[6-(1,7,7)]
    56       1.910487       1.910487       1.910487    1[6-(1,7,7)]
    57       0.788557       0.788557       0.788557    1[6-(1,7,7)]
    58        4.37119        4.37119        4.37119    1[6-(1,7,7)]
    59       6.347599       6.347599       6.347599    1[6-(1,7,7)]
    60       5.157194       5.157194       5.157194    1[6-(1,7,7)]
    61        9.65513        9.65513        9.65513    1[8-(6)]
    62       8.899555       8.899555       8.899555    1[8-(6)]
    63       7.421375       7.421375       7.421375    1[6-(6,6,8)]
    64       6.602412       6.602412       6.602412    1[6-(6,6,8)]
    65        7.13739        7.13739        7.13739    1[6-(1,7,7)]
    66       5.230713       5.230713       5.230713    1[6-(1,7,7)]
    67       17.09549       17.09549       17.09549    1[6-(1,7,7)]
    68       8.362029       8.362029       8.362029    1[6-(1,7,7)]
    69       7.602654       7.602654       7.602654    1[6-(1,7,7)]
    70       6.379284       6.379284       6.379284    1[6-(1,7,7)]
    71       5.168596       5.168596       5.168596    1[6-(1,7,7)]
    72       7.139936       7.139936       7.139936    1[6-(1,7,7)]
    73       8.326538       8.326538       8.326538    1[6-(1,7,7)]
    74      15.699721      15.699721      15.699721    1[8-(6)]
    75      16.455297      16.455297      16.455297    1[8-(6)]
    76      17.933476      17.933476      17.933476    1[6-(6,6,8)]
    77       6.075039       6.075039       6.075039    1[6-(6,6,8)]
    78       5.540037       5.540037       5.540037    1[6-(1,7,7)]
    79       7.446738       7.446738       7.446738    1[6-(1,7,7)]
    80       8.259338       8.259338       8.259338    1[6-(1,7,7)]
    81      16.992799      16.992799      16.992799    1[6-(1,7,7)]
    82      17.752196      17.752196      17.752196    1[6-(1,7,7)]
    83       6.298168       6.298168       6.298168    1[6-(1,7,7)]
    84       7.508851       7.508851       7.508851    1[6-(1,7,7)]
    85       5.537513       5.537513       5.537513    1[6-(1,7,7)]
    86        4.35091        4.35091        4.35091    1[6-(1,7,7)]
    87       8.162996       8.162996       8.162996    1[8-(6)]
    88        9.64118        9.64118        9.64118    1[8-(6)]
    89       6.579585       6.579585       6.579585    1[6-(6,6,8)]
    90       8.207362       8.207362       8.207362    1[6-(6,6,8)]
    91      12.707839      12.707839      12.707839    1[6-(1,7,7)]
    92      10.671846      10.671846      10.671846    1[6-(1,7,7)]
    93      11.418543      11.418543      11.418543    1[6-(1,7,7)]
    94      11.559269      11.559269      11.559269    1[6-(1,7,7)]
    95       10.76693       10.76693       10.76693    1[6-(1,7,7)]
    96      11.888878      11.888878      11.888878    1[6-(1,7,7)]
    97      14.644956      14.644956      14.644956    1[6-(1,7,7)]
    98       6.329839       6.329839       6.329839    1[6-(1,7,7)]
    99       7.520248       7.520248       7.520248    1[6-(1,7,7)]
   100       4.514429       4.514429       4.514429    1[8-(6)]
   101       3.036246       3.036246       3.036246    1[8-(6)]
   102        6.09784        6.09784        6.09784    1[6-(6,6,8)]
   103       4.470064       4.470064       4.470064    1[6-(6,6,8)]
   104      12.646984      12.646984      12.646984    1[6-(1,7,7)]
   105       2.005579       2.005579       2.005579    1[6-(1,7,7)]
   106      13.936281      13.936281      13.936281    1[6-(1,7,7)]
   107      13.795555      13.795555      13.795555    1[6-(1,7,7)]
   108      14.587894      14.587894      14.587894    1[6-(1,7,7)]
   109      13.465947      13.465947      13.465947    1[6-(1,7,7)]
   110      10.709895      10.709895      10.709895    1[6-(1,7,7)]
   111       6.347584       6.347584       6.347584    1[6-(1,7,7)]
   112       5.157174       5.157174       5.157174    1[6-(1,7,7)]
   113      13.563578      13.563578      13.563578    6[6-(1,6,8),8-(0),8-(48)]
   114      14.186037      14.186037      14.186037    6[1-(0),6-(1,6,8),6-(8,8),8-(1)]
   115      13.926151      13.926151      13.926151    6[1-(0),6-(1,6,8),6-(8,8),8-(1)]
   116      14.585375      14.585375      14.585375    6[6-(1,6,8),8-(48),8-(48)]
   117      11.551659      11.551659      11.551659    6[1-(0),1-(0),7-(6,6),7-(6,6,48)]
   118      13.894442      13.894442      13.894442    6[1-(0),1-(0),7-(6,6),7-(6,6,48)]
   119      11.791271      11.791271      11.791271    6[6-(1,6,8),8-(0),8-(48)]
   120      11.168812      11.168812      11.168812    6[1-(0),6-(1,6,8),6-(8,8),8-(1)]
   121      11.428697      11.428697      11.428697    6[1-(0),6-(1,6,8),6-(8,8),8-(1)]
   122      10.769473      10.769473      10.769473    6[6-(1,6,8),8-(48),8-(48)]
   123      13.803169      13.803169      13.803169    6[1-(0),1-(0),7-(6,6),7-(6,6,48)]
   124      11.460385      11.460385      11.460385    6[1-(0),1-(0),7-(6,6),7-(6,6,48)]
   125       8.169338       8.169338       8.169338    6[6-(1,6,8),8-(0),8-(48)]
   126       7.479686       7.479686       7.479686    6[1-(0),6-(1,6,8),6-(8,8),8-(1)]
   127        8.24033        8.24033        8.24033    6[1-(0),6-(1,6,8),6-(8,8),8-(1)]
   128      13.918551      13.918551      13.918551    6[6-(1,6,8),8-(48),8-(48)]
   129      11.483214      11.483214      11.483214    6[1-(0),1-(0),7-(6,6),7-(6,6,48)]
   130      11.570684      11.570684      11.570684    6[1-(0),1-(0),7-(6,6),7-(6,6,48)]
   131       4.508108       4.508108       4.508108    6[6-(1,6,8),8-(0),8-(48)]
   132       5.197737       5.197737       5.197737    6[1-(0),6-(1,6,8),6-(8,8),8-(1)]
   133       4.437092       4.437092       4.437092    6[1-(0),6-(1,6,8),6-(8,8),8-(1)]
   134      11.436301      11.436301      11.436301    6[6-(1,6,8),8-(48),8-(48)]
   135      13.871632      13.871632      13.871632    6[1-(0),1-(0),7-(6,6),7-(6,6,48)]
   136      13.784162      13.784162      13.784162    6[1-(0),1-(0),7-(6,6),7-(6,6,48)]
   137       7.224872       7.224872       7.224872    6[6-(1,6,8),8-(0),8-(48)]
   138       7.847334       7.847334       7.847334    6[1-(0),6-(1,6,8),6-(8,8),8-(1)]
   139       7.587446       7.587446       7.587446    6[1-(0),6-(1,6,8),6-(8,8),8-(1)]
   140       1.907958       1.907958       1.907958    6[6-(1,6,8),8-(48),8-(48)]
   141       5.212963       5.212963       5.212963    6[1-(0),1-(0),7-(6,6),7-(6,6,48)]
   142       7.555746       7.555746       7.555746    6[1-(0),1-(0),7-(6,6),7-(6,6,48)]
   143       5.452578       5.452578       5.452578    6[6-(1,6,8),8-(0),8-(48)]
   144      17.507517      17.507517      17.507517    6[1-(0),6-(1,6,8),6-(8,8),8-(1)]
   145      17.767405      17.767405      17.767405    6[1-(0),6-(1,6,8),6-(8,8),8-(1)]
   146      10.769464      10.769464      10.769464    6[6-(1,6,8),8-(48),8-(48)]
   147       7.464465       7.464465       7.464465    6[1-(0),1-(0),7-(6,6),7-(6,6,48)]
   148       5.121682       5.121682       5.121682    6[1-(0),1-(0),7-(6,6),7-(6,6,48)]
   149        8.16933        8.16933        8.16933    6[6-(1,6,8),8-(0),8-(48)]
   150       7.479681       7.479681       7.479681    6[1-(0),6-(1,6,8),6-(8,8),8-(1)]
   151       8.240325       8.240325       8.240325    6[1-(0),6-(1,6,8),6-(8,8),8-(1)]
   152       7.579834       7.579834       7.579834    6[6-(1,6,8),8-(48),8-(48)]
   153      11.483199      11.483199      11.483199    6[1-(0),1-(0),7-(6,6),7-(6,6,48)]
   154      11.570677      11.570677      11.570677    6[1-(0),1-(0),7-(6,6),7-(6,6,48)]
   155       4.508094       4.508094       4.508094    6[6-(1,6,8),8-(0),8-(48)]
   156       5.197744       5.197744       5.197744    6[1-(0),6-(1,6,8),6-(8,8),8-(1)]
   157       4.437101       4.437101       4.437101    6[1-(0),6-(1,6,8),6-(8,8),8-(1)]
   158       5.097592       5.097592       5.097592    6[6-(1,6,8),8-(48),8-(48)]
   159      13.871625      13.871625      13.871625    6[1-(0),1-(0),7-(6,6),7-(6,6,48)]
   160      13.784147      13.784147      13.784147    6[1-(0),1-(0),7-(6,6),7-(6,6,48)]
   161      12.677414      12.677414      12.677414    6[1-(0),1-(0),7-(6,6,48),7-(6,6,48)]
   162      12.677414      12.677414      12.677414    6[1-(0),1-(0),7-(6,6),7-(6,6)]
   163      12.677423      12.677423      12.677423    6[1-(0),1-(0),7-(6,6,48),7-(6,6,48)]
   164      12.677423      12.677423      12.677423    6[1-(0),1-(0),7-(6,6),7-(6,6)]
   165       6.338714       6.338714       6.338714    6[1-(0),1-(0),7-(6,6,48),7-(6,6,48)]
   166       6.338714       6.338714       6.338714    6[1-(0),1-(0),7-(6,6),7-(6,6)]
   167      12.677412      12.677412      12.677412    6[1-(0),1-(0),7-(6,6,48),7-(6,6,48)]
   168      12.677412      12.677412      12.677412    6[1-(0),1-(0),7-(6,6),7-(6,6)]
   169       5.181266       5.181266       5.181266    6[1-(0),1-(0),7-(6,6,48),7-(6,6,48)]
   170       7.496156       7.496156       7.496156    6[1-(0),1-(0),7-(6,6,48),7-(6,6,48)]
   171       7.496173       7.496173       7.496173    6[1-(0),1-(0),7-(6,6,48),7-(6,6,48)]
   172       5.181275       5.181275       5.181275    6[1-(0),1-(0),7-(6,6,48),7-(6,6,48)]
   173      12.677426      12.677426      12.677426    6[1-(0),1-(0),7-(6,6,48),7-(6,6,48)]
   174       6.338724       6.338724       6.338724    6[1-(0),1-(0),7-(6,6,48),7-(6,6,48)]
   175       6.338724       6.338724       6.338724    6[1-(0),1-(0),7-(6,6,48),7-(6,6,48)]
   176       6.338711       6.338711       6.338711    6[1-(0),1-(0),7-(6,6,48),7-(6,6,48)]
   177       7.511373       7.511373       7.511373    6[1-(0),1-(0),7-(6,6,48),7-(6,6,48)]
   178       5.166049       5.166049       5.166049    6[1-(0),1-(0),7-(6,6,48),7-(6,6,48)]
   179       7.511381       7.511381       7.511381    6[1-(0),1-(0),7-(6,6,48),7-(6,6,48)]
   180       5.166067       5.166067       5.166067    6[1-(0),1-(0),7-(6,6,48),7-(6,6,48)]
   181      12.723051      12.723051      12.723051    7[6-(1,1,7),6-(1,1,7),6-(1,1,7),48-(7,8,8,8)]
   182      11.395728      11.395728      11.395728    7[6-(1,1,7),6-(1,1,7),6-(1,1,7)]
   183      12.690105      12.690105      12.690105    7[6-(1,1,7),6-(1,1,7),6-(1,1,7),48-(7,8,8,8)]
   184      12.631778      12.631778      12.631778    7[6-(1,1,7),6-(1,1,7),6-(1,1,7),48-(7,8,8,8)]
   185      13.959099      13.959099      13.959099    7[6-(1,1,7),6-(1,1,7),6-(1,1,7)]
   186      12.664746      12.664746      12.664746    7[6-(1,1,7),6-(1,1,7),6-(1,1,7),48-(7,8,8,8)]
   187       11.48448       11.48448       11.48448    7[6-(1,1,7),6-(1,1,7),6-(1,1,7),48-(7,8,8,8)]
   188       12.61148       12.61148       12.61148    7[6-(1,1,7),6-(1,1,7),6-(1,1,7)]
   189       7.527864       7.527864       7.527864    7[6-(1,1,7),6-(1,1,7),6-(1,1,7),48-(7,8,8,8)]
   190      13.870367      13.870367      13.870367    7[6-(1,1,7),6-(1,1,7),6-(1,1,7),48-(7,8,8,8)]
   191      12.743343      12.743343      12.743343    7[6-(1,1,7),6-(1,1,7),6-(1,1,7)]
   192       5.149584       5.149584       5.149584    7[6-(1,1,7),6-(1,1,7),6-(1,1,7),48-(7,8,8,8)]
   193       6.384355       6.384355       6.384355    7[6-(1,1,7),6-(1,1,7),6-(1,1,7),48-(7,8,8,8)]
   194      17.734429      17.734429      17.734429    7[6-(1,1,7),6-(1,1,7),6-(1,1,7)]
   195         6.3514         6.3514         6.3514    7[6-(1,1,7),6-(1,1,7),6-(1,1,7),48-(7,8,8,8)]
   196       6.293073       6.293073       6.293073    7[6-(1,1,7),6-(1,1,7),6-(1,1,7),48-(7,8,8,8)]
   197       7.620399       7.620399       7.620399    7[6-(1,1,7),6-(1,1,7),6-(1,1,7)]
   198       6.326049       6.326049       6.326049    7[6-(1,1,7),6-(1,1,7),6-(1,1,7),48-(7,8,8,8)]
   199      11.484469      11.484469      11.484469    7[6-(1,1,7),6-(1,1,7),6-(1,1,7),48-(7,8,8,8)]
   200      12.611488      12.611488      12.611488    7[6-(1,1,7),6-(1,1,7),6-(1,1,7)]
   201       7.527851       7.527851       7.527851    7[6-(1,1,7),6-(1,1,7),6-(1,1,7),48-(7,8,8,8)]
   202      13.870355      13.870355      13.870355    7[6-(1,1,7),6-(1,1,7),6-(1,1,7),48-(7,8,8,8)]
   203      12.743337      12.743337      12.743337    7[6-(1,1,7),6-(1,1,7),6-(1,1,7)]
   204       5.149571       5.149571       5.149571    7[6-(1,1,7),6-(1,1,7),6-(1,1,7),48-(7,8,8,8)]
   205      14.244356      14.244356      14.244356    8[6-(6,8),48-(7,7,8,8)]
   206        12.3681        12.3681        12.3681    8[6-(6,8)]
   207      15.551393      15.551393      15.551393    8[1-(0),6-(1,6,6)]
   208      14.270979      14.270979      14.270979    8[1-(0),6-(1,6,6)]
   209       15.16093       15.16093       15.16093    8[6-(6,8),48-(7,7,8,8)]
   210       14.58664       14.58664       14.58664    8[6-(6,8),48-(7,7,8,8)]
   211      11.110494      11.110494      11.110494    8[6-(6,8),48-(7,7,8,8)]
   212       12.98675       12.98675       12.98675    8[6-(6,8)]
   213       9.803456       9.803456       9.803456    8[1-(0),6-(1,6,6)]
   214       11.08387       11.08387       11.08387    8[1-(0),6-(1,6,6)]
   215      10.193918      10.193918      10.193918    8[6-(6,8),48-(7,7,8,8)]
   216      10.768207      10.768207      10.768207    8[6-(6,8),48-(7,7,8,8)]
   217       8.613046       8.613046       8.613046    8[6-(6,8),48-(7,7,8,8)]
   218       8.237798       8.237798       8.237798    8[6-(6,8)]
   219       7.292058       7.292058       7.292058    8[1-(0),6-(1,6,6)]
   220       9.571457       9.571457       9.571457    8[1-(0),6-(1,6,6)]
   221      14.657642      14.657642      14.657642    8[6-(6,8),48-(7,7,8,8)]
   222      12.704056      12.704056      12.704056    8[6-(6,8),48-(7,7,8,8)]
   223         4.0644         4.0644         4.0644    8[6-(6,8),48-(7,7,8,8)]
   224       4.439648       4.439648       4.439648    8[6-(6,8)]
   225       5.385365       5.385365       5.385365    8[1-(0),6-(1,6,6)]
   226       3.105966       3.105966       3.105966    8[1-(0),6-(1,6,6)]
   227      10.697209      10.697209      10.697209    8[6-(6,8),48-(7,7,8,8)]
   228      12.650796      12.650796      12.650796    8[6-(6,8),48-(7,7,8,8)]
   229       7.905648       7.905648       7.905648    8[6-(6,8),48-(7,7,8,8)]
   230       6.029393       6.029393       6.029393    8[6-(6,8)]
   231        9.21269        9.21269        9.21269    8[1-(0),6-(1,6,6)]
   232       7.932269       7.932269       7.932269    8[1-(0),6-(1,6,6)]
   233        2.48351        2.48351        2.48351    8[6-(6,8),48-(7,7,8,8)]
   234       1.909227       1.909227       1.909227    8[6-(6,8),48-(7,7,8,8)]
   235       4.771802       4.771802       4.771802    8[6-(6,8),48-(7,7,8,8)]
   236       6.648057       6.648057       6.648057    8[6-(6,8)]
   237       16.14216       16.14216       16.14216    8[1-(0),6-(1,6,6)]
   238      17.422582      17.422582      17.422582    8[1-(0),6-(1,6,6)]
   239      10.193912      10.193912      10.193912    8[6-(6,8),48-(7,7,8,8)]
   240      10.768195      10.768195      10.768195    8[6-(6,8),48-(7,7,8,8)]
   241        8.61304        8.61304        8.61304    8[6-(6,8),48-(7,7,8,8)]
   242       8.237786       8.237786       8.237786    8[6-(6,8)]
   243       7.292058       7.292058       7.292058    8[1-(0),6-(1,6,6)]
   244       9.571452       9.571452       9.571452    8[1-(0),6-(1,6,6)]
   245       8.318927       8.318927       8.318927    8[6-(6,8),48-(7,7,8,8)]
   246       6.365339       6.365339       6.365339    8[6-(6,8),48-(7,7,8,8)]
   247       4.064384       4.064384       4.064384    8[6-(6,8),48-(7,7,8,8)]
   248       4.439638       4.439638       4.439638    8[6-(6,8)]
   249       5.385367       5.385367       5.385367    8[1-(0),6-(1,6,6)]
   250       3.105973       3.105973       3.105973    8[1-(0),6-(1,6,6)]
   251       4.358499       4.358499       4.358499    8[6-(6,8),48-(7,7,8,8)]
   252       6.312087       6.312087       6.312087    8[6-(6,8),48-(7,7,8,8)]
