# Supplementary material for: A collection of forcefield precursors for metal–organic frameworks
Source: RSC Adv. 2019 Nov 13;9(63):36492–507. doi: 10.1039/c9ra07327b (PMC9075174; doi:10.1039/c9ra07327b)
Supplement: RA-009-C9RA07327B-s1134 [file RA-009-C9RA07327B-s1134.txt]

IXISAJ_clean

12.600800    0.000000    0.000000
6.300394    12.537241    0.000000
6.300372    -0.000008    12.537252

     1       5.209294       5.209294       5.209294    29[7-(6,7),7-(6,7),35-(29),35-(29)]
     2      11.509694      11.509694      11.509694    29[7-(6,7),7-(6,7),35-(29),35-(29)]
     3      14.659866      14.659866      14.659866    29[7-(6,7),7-(6,7),35-(29),35-(29)]
     4      14.659893      14.659893      14.659893    29[7-(6,7),7-(6,7),35-(29),35-(29)]
     5      11.509682      11.509682      11.509682    29[7-(6,7),7-(6,7),35-(29),35-(29)]
     6       5.209283       5.209283       5.209283    29[7-(6,7),7-(6,7),35-(29),35-(29)]
     7      14.659883      14.659883      14.659883    29[7-(6,7),7-(6,7),35-(29),35-(29)]
     8      14.659877      14.659877      14.659877    29[7-(6,7),7-(6,7),35-(29),35-(29)]
     9      13.165307      13.165307      13.165307    1[6-(1,6,6)]
    10      13.040562      13.040562      13.040562    1[6-(1,6,6)]
    11       6.600295       6.600295       6.600295    1[6-(1,6,6)]
    12       6.901452       6.901452       6.901452    1[6-(1,6,6)]
    13      13.165291      13.165291      13.165291    1[6-(1,6,6)]
    14      13.040539      13.040539      13.040539    1[6-(1,6,6)]
    15      19.201069      19.201069      19.201069    1[6-(1,6,6)]
    16       19.50223       19.50223       19.50223    1[6-(1,6,6)]
    17      10.015089      10.015089      10.015089    1[6-(1,6,6)]
    18       9.890342       9.890342       9.890342    1[6-(1,6,6)]
    19      16.050875      16.050875      16.050875    1[6-(1,6,6)]
    20      16.352032      16.352032      16.352032    1[6-(1,6,6)]
    21      10.015108      10.015108      10.015108    1[6-(1,6,6)]
    22        9.89036        9.89036        9.89036    1[6-(1,6,6)]
    23      16.050889      16.050889      16.050889    1[6-(1,6,6)]
    24       16.35205       16.35205       16.35205    1[6-(1,6,6)]
    25      13.165294      13.165294      13.165294    1[6-(1,6,6)]
    26      13.040544      13.040544      13.040544    1[6-(1,6,6)]
    27      19.201073      19.201073      19.201073    1[6-(1,6,6)]
    28      19.502235      19.502235      19.502235    1[6-(1,6,6)]
    29      13.165303      13.165303      13.165303    1[6-(1,6,6)]
    30      13.040557      13.040557      13.040557    1[6-(1,6,6)]
    31       6.600292       6.600292       6.600292    1[6-(1,6,6)]
    32       6.901447       6.901447       6.901447    1[6-(1,6,6)]
    33      10.015095      10.015095      10.015095    1[6-(1,6,6)]
    34        9.89035        9.89035        9.89035    1[6-(1,6,6)]
    35      16.050881      16.050881      16.050881    1[6-(1,6,6)]
    36      16.352039      16.352039      16.352039    1[6-(1,6,6)]
    37      10.015103      10.015103      10.015103    1[6-(1,6,6)]
    38       9.890352       9.890352       9.890352    1[6-(1,6,6)]
    39      16.050883      16.050883      16.050883    1[6-(1,6,6)]
    40      16.352043      16.352043      16.352043    1[6-(1,6,6)]
    41      11.828362      11.828362      11.828362    1[6-(1,6,6)]
    42      12.768384      12.768384      12.768384    1[6-(1,6,6)]
    43       7.894394       7.894394       7.894394    1[6-(1,6,6)]
    44       7.312235       7.312235       7.312235    1[6-(1,6,6)]
    45      11.828345      11.828345      11.828345    1[6-(1,6,6)]
    46      12.768363      12.768363      12.768363    1[6-(1,6,6)]
    47      20.495174      20.495174      20.495174    1[6-(1,6,6)]
    48       19.91302       19.91302       19.91302    1[6-(1,6,6)]
    49       8.678148       8.678148       8.678148    1[6-(1,6,6)]
    50        9.61817        9.61817        9.61817    1[6-(1,6,6)]
    51       17.34498       17.34498       17.34498    1[6-(1,6,6)]
    52      16.762821      16.762821      16.762821    1[6-(1,6,6)]
    53       8.678159       8.678159       8.678159    1[6-(1,6,6)]
    54       9.618178       9.618178       9.618178    1[6-(1,6,6)]
    55      17.344989      17.344989      17.344989    1[6-(1,6,6)]
    56      16.762834      16.762834      16.762834    1[6-(1,6,6)]
    57      14.852556      14.852556      14.852556    6[6-(1,1,6),6-(6,6),7-(7,29)]
    58       4.954628       4.954628       4.954628    6[6-(1,1,6),6-(6,6),7-(7,29)]
    59      13.389603      13.389603      13.389603    6[1-(0),1-(0),6-(1,1,6),6-(6,7)]
    60       6.465465       6.465465       6.465465    6[1-(0),1-(0),6-(1,1,6),6-(6,7)]
    61      14.852536      14.852536      14.852536    6[6-(1,1,6),6-(6,6),7-(7,29)]
    62      17.555407      17.555407      17.555407    6[6-(1,1,6),6-(6,6),7-(7,29)]
    63      13.389584      13.389584      13.389584    6[1-(0),1-(0),6-(1,1,6),6-(6,7)]
    64      19.066242      19.066242      19.066242    6[1-(0),1-(0),6-(1,1,6),6-(6,7)]
    65      11.702338      11.702338      11.702338    6[6-(1,1,6),6-(6,6),7-(7,29)]
    66       14.40521       14.40521       14.40521    6[6-(1,1,6),6-(6,6),7-(7,29)]
    67      10.239385      10.239385      10.239385    6[1-(0),1-(0),6-(1,1,6),6-(6,7)]
    68      15.916046      15.916046      15.916046    6[1-(0),1-(0),6-(1,1,6),6-(6,7)]
    69      11.702354      11.702354      11.702354    6[6-(1,1,6),6-(6,6),7-(7,29)]
    70      14.405225      14.405225      14.405225    6[6-(1,1,6),6-(6,6),7-(7,29)]
    71      10.239401      10.239401      10.239401    6[1-(0),1-(0),6-(1,1,6),6-(6,7)]
    72      15.916061      15.916061      15.916061    6[1-(0),1-(0),6-(1,1,6),6-(6,7)]
    73      14.852539      14.852539      14.852539    6[6-(1,1,6),6-(6,6),7-(7,29)]
    74       17.55541       17.55541       17.55541    6[6-(1,1,6),6-(6,6),7-(7,29)]
    75      13.389587      13.389587      13.389587    6[1-(0),1-(0),6-(1,1,6),6-(6,7)]
    76      19.066245      19.066245      19.066245    6[1-(0),1-(0),6-(1,1,6),6-(6,7)]
    77      14.852553      14.852553      14.852553    6[6-(1,1,6),6-(6,6),7-(7,29)]
    78       4.954625       4.954625       4.954625    6[6-(1,1,6),6-(6,6),7-(7,29)]
    79        13.3896        13.3896        13.3896    6[1-(0),1-(0),6-(1,1,6),6-(6,7)]
    80       6.465462       6.465462       6.465462    6[1-(0),1-(0),6-(1,1,6),6-(6,7)]
    81      11.702343      11.702343      11.702343    6[6-(1,1,6),6-(6,6),7-(7,29)]
    82      14.405215      14.405215      14.405215    6[6-(1,1,6),6-(6,6),7-(7,29)]
    83       10.23939       10.23939       10.23939    6[1-(0),1-(0),6-(1,1,6),6-(6,7)]
    84      15.916051      15.916051      15.916051    6[1-(0),1-(0),6-(1,1,6),6-(6,7)]
    85      11.702349      11.702349      11.702349    6[6-(1,1,6),6-(6,6),7-(7,29)]
    86       14.40522       14.40522       14.40522    6[6-(1,1,6),6-(6,6),7-(7,29)]
    87      10.239397      10.239397      10.239397    6[1-(0),1-(0),6-(1,1,6),6-(6,7)]
    88      15.916056      15.916056      15.916056    6[1-(0),1-(0),6-(1,1,6),6-(6,7)]
    89      15.520397      15.520397      15.520397    6[6-(6,6),6-(6,7),6-(6,7)]
    90       4.304425       4.304425       4.304425    6[6-(6,6),6-(6,7),6-(6,7)]
    91      12.749481      12.749481      12.749481    6[1-(0),1-(0),6-(1,1,6),6-(1,1,6)]
    92       7.069041       7.069041       7.069041    6[1-(0),1-(0),6-(1,1,6),6-(1,1,6)]
    93       15.52038       15.52038       15.52038    6[6-(6,6),6-(6,7),6-(6,7)]
    94      16.905207      16.905207      16.905207    6[6-(6,6),6-(6,7),6-(6,7)]
    95      12.749463      12.749463      12.749463    6[1-(0),1-(0),6-(1,1,6),6-(1,1,6)]
    96      19.669823      19.669823      19.669823    6[1-(0),1-(0),6-(1,1,6),6-(1,1,6)]
    97      12.370183      12.370183      12.370183    6[6-(6,6),6-(6,7),6-(6,7)]
    98      13.755011      13.755011      13.755011    6[6-(6,6),6-(6,7),6-(6,7)]
    99       9.599267       9.599267       9.599267    6[1-(0),1-(0),6-(1,1,6),6-(1,1,6)]
   100      16.519627      16.519627      16.519627    6[1-(0),1-(0),6-(1,1,6),6-(1,1,6)]
   101      12.370194      12.370194      12.370194    6[6-(6,6),6-(6,7),6-(6,7)]
   102      13.755021      13.755021      13.755021    6[6-(6,6),6-(6,7),6-(6,7)]
   103       9.599278       9.599278       9.599278    6[1-(0),1-(0),6-(1,1,6),6-(1,1,6)]
   104      16.519637      16.519637      16.519637    6[1-(0),1-(0),6-(1,1,6),6-(1,1,6)]
   105       9.936962       9.936962       9.936962    35[29-(7,7,35),29-(7,7,35)]
   106       9.936986       9.936986       9.936986    35[29-(7,7,35),29-(7,7,35)]
   107       6.786785       6.786785       6.786785    35[29-(7,7,35),29-(7,7,35)]
   108      19.387563      19.387563      19.387563    35[29-(7,7,35),29-(7,7,35)]
   109       9.936979       9.936979       9.936979    35[29-(7,7,35),29-(7,7,35)]
   110       9.936969       9.936969       9.936969    35[29-(7,7,35),29-(7,7,35)]
   111      19.387574      19.387574      19.387574    35[29-(7,7,35),29-(7,7,35)]
   112       6.786774       6.786774       6.786774    35[29-(7,7,35),29-(7,7,35)]
   113       4.285527       4.285527       4.285527    7[6-(6,6),7-(6,29),29-(7,35,35)]
   114        15.5204        15.5204        15.5204    7[6-(6,6),7-(6,29),29-(7,35,35)]
   115      16.886303      16.886303      16.886303    7[6-(6,6),7-(6,29),29-(7,35,35)]
   116      15.520377      15.520377      15.520377    7[6-(6,6),7-(6,29),29-(7,35,35)]
   117      13.736105      13.736105      13.736105    7[6-(6,6),7-(6,29),29-(7,35,35)]
   118      12.370178      12.370178      12.370178    7[6-(6,6),7-(6,29),29-(7,35,35)]
   119      13.736125      13.736125      13.736125    7[6-(6,6),7-(6,29),29-(7,35,35)]
   120      12.370198      12.370198      12.370198    7[6-(6,6),7-(6,29),29-(7,35,35)]
   121      16.886309      16.886309      16.886309    7[6-(6,6),7-(6,29),29-(7,35,35)]
   122      15.520383      15.520383      15.520383    7[6-(6,6),7-(6,29),29-(7,35,35)]
   123       4.285521       4.285521       4.285521    7[6-(6,6),7-(6,29),29-(7,35,35)]
   124      15.520394      15.520394      15.520394    7[6-(6,6),7-(6,29),29-(7,35,35)]
   125      13.736114      13.736114      13.736114    7[6-(6,6),7-(6,29),29-(7,35,35)]
   126      12.370187      12.370187      12.370187    7[6-(6,6),7-(6,29),29-(7,35,35)]
   127      13.736116      13.736116      13.736116    7[6-(6,6),7-(6,29),29-(7,35,35)]
   128      12.370189      12.370189      12.370189    7[6-(6,6),7-(6,29),29-(7,35,35)]
