# Supplementary material for: A collection of forcefield precursors for metal–organic frameworks
Source: RSC Adv. 2019 Nov 13;9(63):36492–507. doi: 10.1039/c9ra07327b (PMC9075174; doi:10.1039/c9ra07327b)
Supplement: RA-009-C9RA07327B-s1135 [file RA-009-C9RA07327B-s1135.txt]

IXISOX_clean

13.136000    0.000000    0.000000
6.568007    12.455015    0.000000
6.568029    0.000008    12.455004

     1      11.494023      11.494023      11.494023    29[7-(6,7),7-(6,7),53-(29),53-(29)]
     2      18.062024      18.062024      18.062024    29[7-(6,7),7-(6,7),53-(29),53-(29)]
     3      14.778024      14.778024      14.778024    29[7-(6,7),7-(6,7),53-(29),53-(29)]
     4       8.210023       8.210023       8.210023    29[7-(6,7),7-(6,7),53-(29),53-(29)]
     5      14.778013      14.778013      14.778013    29[7-(6,7),7-(6,7),53-(29),53-(29)]
     6       8.210012       8.210012       8.210012    29[7-(6,7),7-(6,7),53-(29),53-(29)]
     7      11.494012      11.494012      11.494012    29[7-(6,7),7-(6,7),53-(29),53-(29)]
     8      18.062013      18.062013      18.062013    29[7-(6,7),7-(6,7),53-(29),53-(29)]
     9      10.165967      10.165967      10.165967    1[6-(1,6,6)]
    10       9.911132       9.911132       9.911132    1[6-(1,6,6)]
    11      10.165952      10.165952      10.165952    1[6-(1,6,6)]
    12      16.479139      16.479139      16.479139    1[6-(1,6,6)]
    13      13.449978      13.449978      13.449978    1[6-(1,6,6)]
    14       13.19514       13.19514       13.19514    1[6-(1,6,6)]
    15      13.449976      13.449976      13.449976    1[6-(1,6,6)]
    16       6.627131       6.627131       6.627131    1[6-(1,6,6)]
    17      16.106081      16.106081      16.106081    1[6-(1,6,6)]
    18       9.792914       9.792914       9.792914    1[6-(1,6,6)]
    19      16.106072      16.106072      16.106072    1[6-(1,6,6)]
    20      16.360909      16.360909      16.360909    1[6-(1,6,6)]
    21      12.822052      12.822052      12.822052    1[6-(1,6,6)]
    22      19.644916      19.644916      19.644916    1[6-(1,6,6)]
    23      12.822065      12.822065      12.822065    1[6-(1,6,6)]
    24      13.076907      13.076907      13.076907    1[6-(1,6,6)]
    25      16.106069      16.106069      16.106069    1[6-(1,6,6)]
    26      16.360904      16.360904      16.360904    1[6-(1,6,6)]
    27      16.106084      16.106084      16.106084    1[6-(1,6,6)]
    28       9.792897       9.792897       9.792897    1[6-(1,6,6)]
    29      12.822058      12.822058      12.822058    1[6-(1,6,6)]
    30      13.076896      13.076896      13.076896    1[6-(1,6,6)]
    31       12.82206       12.82206       12.82206    1[6-(1,6,6)]
    32      19.644905      19.644905      19.644905    1[6-(1,6,6)]
    33      10.165955      10.165955      10.165955    1[6-(1,6,6)]
    34      16.479122      16.479122      16.479122    1[6-(1,6,6)]
    35      10.165964      10.165964      10.165964    1[6-(1,6,6)]
    36       9.911127       9.911127       9.911127    1[6-(1,6,6)]
    37      13.449984      13.449984      13.449984    1[6-(1,6,6)]
    38        6.62712        6.62712        6.62712    1[6-(1,6,6)]
    39      13.449971      13.449971      13.449971    1[6-(1,6,6)]
    40      13.195129      13.195129      13.195129    1[6-(1,6,6)]
    41       8.743339       8.743339       8.743339    1[6-(1,6,6)]
    42       9.669429       9.669429       9.669429    1[6-(1,6,6)]
    43       8.743322       8.743322       8.743322    1[6-(1,6,6)]
    44      22.805444      22.805444      22.805444    1[6-(1,6,6)]
    45      12.027354      12.027354      12.027354    1[6-(1,6,6)]
    46       6.385414       6.385414       6.385414    1[6-(1,6,6)]
    47      12.027344      12.027344      12.027344    1[6-(1,6,6)]
    48       6.385423       6.385423       6.385423    1[6-(1,6,6)]
    49      17.528714      17.528714      17.528714    1[6-(1,6,6)]
    50       3.466592       3.466592       3.466592    1[6-(1,6,6)]
    51      17.528697      17.528697      17.528697    1[6-(1,6,6)]
    52      16.602607      16.602607      16.602607    1[6-(1,6,6)]
    53      14.244682      14.244682      14.244682    1[6-(1,6,6)]
    54      19.886622      19.886622      19.886622    1[6-(1,6,6)]
    55      14.244692      14.244692      14.244692    1[6-(1,6,6)]
    56      19.886613      19.886613      19.886613    1[6-(1,6,6)]
    57      11.796147      11.796147      11.796147    6[6-(1,1,6),6-(6,6),7-(7,29)]
    58      10.313092      10.313092      10.313092    6[1-(0),1-(0),6-(1,1,6),6-(6,7)]
    59      18.364156      18.364156      18.364156    6[6-(1,1,6),6-(6,6),7-(7,29)]
    60      16.881102      16.881102      16.881102    6[1-(0),1-(0),6-(1,1,6),6-(6,7)]
    61      15.080158      15.080158      15.080158    6[6-(1,1,6),6-(6,6),7-(7,29)]
    62      13.597103      13.597103      13.597103    6[1-(0),1-(0),6-(1,1,6),6-(6,7)]
    63       8.512145       8.512145       8.512145    6[6-(1,1,6),6-(6,6),7-(7,29)]
    64       7.029091       7.029091       7.029091    6[1-(0),1-(0),6-(1,1,6),6-(6,7)]
    65       7.907899       7.907899       7.907899    6[6-(1,1,6),6-(6,6),7-(7,29)]
    66       9.390953       9.390953       9.390953    6[1-(0),1-(0),6-(1,1,6),6-(6,7)]
    67      14.475892      14.475892      14.475892    6[6-(1,1,6),6-(6,6),7-(7,29)]
    68      15.958947      15.958947      15.958947    6[1-(0),1-(0),6-(1,1,6),6-(6,7)]
    69      17.759902      17.759902      17.759902    6[6-(1,1,6),6-(6,6),7-(7,29)]
    70      19.242957      19.242957      19.242957    6[1-(0),1-(0),6-(1,1,6),6-(6,7)]
    71      11.191889      11.191889      11.191889    6[6-(1,1,6),6-(6,6),7-(7,29)]
    72      12.674943      12.674943      12.674943    6[1-(0),1-(0),6-(1,1,6),6-(6,7)]
    73      14.475889      14.475889      14.475889    6[6-(1,1,6),6-(6,6),7-(7,29)]
    74      15.958944      15.958944      15.958944    6[1-(0),1-(0),6-(1,1,6),6-(6,7)]
    75        7.90788        7.90788        7.90788    6[6-(1,1,6),6-(6,6),7-(7,29)]
    76       9.390934       9.390934       9.390934    6[1-(0),1-(0),6-(1,1,6),6-(6,7)]
    77      11.191878      11.191878      11.191878    6[6-(1,1,6),6-(6,6),7-(7,29)]
    78      12.674933      12.674933      12.674933    6[1-(0),1-(0),6-(1,1,6),6-(6,7)]
    79      17.759891      17.759891      17.759891    6[6-(1,1,6),6-(6,6),7-(7,29)]
    80      19.242945      19.242945      19.242945    6[1-(0),1-(0),6-(1,1,6),6-(6,7)]
    81      18.364137      18.364137      18.364137    6[6-(1,1,6),6-(6,6),7-(7,29)]
    82      16.881083      16.881083      16.881083    6[1-(0),1-(0),6-(1,1,6),6-(6,7)]
    83      11.796144      11.796144      11.796144    6[6-(1,1,6),6-(6,6),7-(7,29)]
    84      10.313089      10.313089      10.313089    6[1-(0),1-(0),6-(1,1,6),6-(6,7)]
    85       8.512134       8.512134       8.512134    6[6-(1,1,6),6-(6,6),7-(7,29)]
    86       7.029079       7.029079       7.029079    6[1-(0),1-(0),6-(1,1,6),6-(6,7)]
    87      15.080147      15.080147      15.080147    6[6-(1,1,6),6-(6,6),7-(7,29)]
    88      13.597093      13.597093      13.597093    6[1-(0),1-(0),6-(1,1,6),6-(6,7)]
    89      12.460827      12.460827      12.460827    6[6-(6,6),6-(6,7),6-(6,7)]
    90       9.661546       9.661546       9.661546    6[1-(0),1-(0),6-(1,1,6),6-(1,1,6)]
    91       12.46081       12.46081       12.46081    6[6-(6,6),6-(6,7),6-(6,7)]
    92       9.661528       9.661528       9.661528    6[1-(0),1-(0),6-(1,1,6),6-(1,1,6)]
    93      15.744842      15.744842      15.744842    6[6-(6,6),6-(6,7),6-(6,7)]
    94       12.94556       12.94556       12.94556    6[1-(0),1-(0),6-(1,1,6),6-(1,1,6)]
    95      15.744831      15.744831      15.744831    6[6-(6,6),6-(6,7),6-(6,7)]
    96       12.94555       12.94555       12.94555    6[1-(0),1-(0),6-(1,1,6),6-(1,1,6)]
    97      13.811226      13.811226      13.811226    6[6-(6,6),6-(6,7),6-(6,7)]
    98      16.610508      16.610508      16.610508    6[1-(0),1-(0),6-(1,1,6),6-(1,1,6)]
    99      13.811209      13.811209      13.811209    6[6-(6,6),6-(6,7),6-(6,7)]
   100       16.61049       16.61049       16.61049    6[1-(0),1-(0),6-(1,1,6),6-(1,1,6)]
   101      10.527194      10.527194      10.527194    6[6-(6,6),6-(6,7),6-(6,7)]
   102      13.326476      13.326476      13.326476    6[1-(0),1-(0),6-(1,1,6),6-(1,1,6)]
   103      10.527205      10.527205      10.527205    6[6-(6,6),6-(6,7),6-(6,7)]
   104      13.326486      13.326486      13.326486    6[1-(0),1-(0),6-(1,1,6),6-(1,1,6)]
   105      13.136026      13.136026      13.136026    53[29-(7,7,53),29-(7,7,53)]
   106       6.568021       6.568021       6.568021    53[29-(7,7,53),29-(7,7,53)]
   107       16.42002       16.42002       16.42002    53[29-(7,7,53),29-(7,7,53)]
   108       9.852027       9.852027       9.852027    53[29-(7,7,53),29-(7,7,53)]
   109       13.13601       13.13601       13.13601    53[29-(7,7,53),29-(7,7,53)]
   110       6.568015       6.568015       6.568015    53[29-(7,7,53),29-(7,7,53)]
   111       9.852016       9.852016       9.852016    53[29-(7,7,53),29-(7,7,53)]
   112      16.420009      16.420009      16.420009    53[29-(7,7,53),29-(7,7,53)]
   113      12.446381      12.446381      12.446381    7[6-(6,6),7-(6,29),29-(7,53,53)]
   114      19.014386      19.014386      19.014386    7[6-(6,6),7-(6,29),29-(7,53,53)]
   115      15.730387      15.730387      15.730387    7[6-(6,6),7-(6,29),29-(7,53,53)]
   116        9.16238        9.16238        9.16238    7[6-(6,6),7-(6,29),29-(7,53,53)]
   117       7.257666       7.257666       7.257666    7[6-(6,6),7-(6,29),29-(7,53,53)]
   118      13.825661      13.825661      13.825661    7[6-(6,6),7-(6,29),29-(7,53,53)]
   119      17.109668      17.109668      17.109668    7[6-(6,6),7-(6,29),29-(7,53,53)]
   120      10.541659      10.541659      10.541659    7[6-(6,6),7-(6,29),29-(7,53,53)]
   121      13.825655      13.825655      13.825655    7[6-(6,6),7-(6,29),29-(7,53,53)]
   122        7.25765        7.25765        7.25765    7[6-(6,6),7-(6,29),29-(7,53,53)]
   123      10.541649      10.541649      10.541649    7[6-(6,6),7-(6,29),29-(7,53,53)]
   124      17.109656      17.109656      17.109656    7[6-(6,6),7-(6,29),29-(7,53,53)]
   125       19.01437       19.01437       19.01437    7[6-(6,6),7-(6,29),29-(7,53,53)]
   126      12.446375      12.446375      12.446375    7[6-(6,6),7-(6,29),29-(7,53,53)]
   127       9.162368       9.162368       9.162368    7[6-(6,6),7-(6,29),29-(7,53,53)]
   128      15.730377      15.730377      15.730377    7[6-(6,6),7-(6,29),29-(7,53,53)]
