# Supplementary material for: A collection of forcefield precursors for metal–organic frameworks
Source: RSC Adv. 2019 Nov 13;9(63):36492–507. doi: 10.1039/c9ra07327b (PMC9075174; doi:10.1039/c9ra07327b)
Supplement: RA-009-C9RA07327B-s1136 [file RA-009-C9RA07327B-s1136.txt]

IXOFIL_clean

6.801800    0.000000    0.000000
0.000000    13.534400    0.000000
0.000000    0.000000    16.415600

     1       6.374035       6.374035       6.374035    23[8-(23),8-(23),8-(6),8-(6),8-(6),8-(6)]
     2       3.828665       3.828665       3.828665    23[8-(23),8-(23),8-(6),8-(6),8-(6),8-(6)]
     3       0.427765       0.427765       0.427765    23[8-(23),8-(23),8-(6),8-(6),8-(6),8-(6)]
     4       2.973135       2.973135       2.973135    23[8-(23),8-(23),8-(6),8-(6),8-(6),8-(6)]
     5       3.630801       3.630801       3.630801    1[6-(6,6)]
     6       3.772958       3.772958       3.772958    1[6-(6,6)]
     7       6.591624       6.591624       6.591624    1[6-(6,6)]
     8        6.46171        6.46171        6.46171    1[6-(6,6)]
     9       6.571899       6.571899       6.571899    1[6-(6,6)]
    10       6.429742       6.429742       6.429742    1[6-(6,6)]
    11       3.611076       3.611076       3.611076    1[6-(6,6)]
    12        3.74099        3.74099        3.74099    1[6-(6,6)]
    13       3.170999       3.170999       3.170999    1[6-(6,6)]
    14       3.028842       3.028842       3.028842    1[6-(6,6)]
    15       0.210176       0.210176       0.210176    1[6-(6,6)]
    16        0.34009        0.34009        0.34009    1[6-(6,6)]
    17       0.229901       0.229901       0.229901    1[6-(6,6)]
    18       0.372058       0.372058       0.372058    1[6-(6,6)]
    19       3.190724       3.190724       3.190724    1[6-(6,6)]
    20        3.06081        3.06081        3.06081    1[6-(6,6)]
    21       1.536527       1.536527       1.536527    6[6-(6,6),8-(23),8-(23)]
    22       1.622909       1.622909       1.622909    6[6-(1,6),6-(1,6),6-(8,8)]
    23       2.854035       2.854035       2.854035    6[1-(0),6-(1,6),6-(6,6)]
    24       2.940418       2.940418       2.940418    6[1-(0),6-(1,6),6-(6,6)]
    25       1.783432       1.783432       1.783432    6[6-(1,6),6-(1,6),6-(8,8)]
    26        0.56523        0.56523        0.56523    6[1-(0),6-(1,6),6-(6,6)]
    27       0.487689       0.487689       0.487689    6[1-(0),6-(1,6),6-(6,6)]
    28       1.867094       1.867094       1.867094    6[6-(6,6),8-(23),8-(23)]
    29       1.864373       1.864373       1.864373    6[6-(6,6),8-(23),8-(23)]
    30       1.777991       1.777991       1.777991    6[6-(1,6),6-(1,6),6-(8,8)]
    31       0.546865       0.546865       0.546865    6[1-(0),6-(1,6),6-(6,6)]
    32       0.460482       0.460482       0.460482    6[1-(0),6-(1,6),6-(6,6)]
    33       1.617468       1.617468       1.617468    6[6-(1,6),6-(1,6),6-(8,8)]
    34        2.83567        2.83567        2.83567    6[1-(0),6-(1,6),6-(6,6)]
    35       2.913211       2.913211       2.913211    6[1-(0),6-(1,6),6-(6,6)]
    36       1.533806       1.533806       1.533806    6[6-(6,6),8-(23),8-(23)]
    37       5.265273       5.265273       5.265273    6[6-(6,6),8-(23),8-(23)]
    38       5.178891       5.178891       5.178891    6[6-(1,6),6-(1,6),6-(8,8)]
    39       3.947765       3.947765       3.947765    6[1-(0),6-(1,6),6-(6,6)]
    40       3.861382       3.861382       3.861382    6[1-(0),6-(1,6),6-(6,6)]
    41       5.018368       5.018368       5.018368    6[6-(1,6),6-(1,6),6-(8,8)]
    42        6.23657        6.23657        6.23657    6[1-(0),6-(1,6),6-(6,6)]
    43       6.314111       6.314111       6.314111    6[1-(0),6-(1,6),6-(6,6)]
    44       4.934706       4.934706       4.934706    6[6-(6,6),8-(23),8-(23)]
    45       4.937427       4.937427       4.937427    6[6-(6,6),8-(23),8-(23)]
    46       5.023809       5.023809       5.023809    6[6-(1,6),6-(1,6),6-(8,8)]
    47       6.254935       6.254935       6.254935    6[1-(0),6-(1,6),6-(6,6)]
    48       6.341318       6.341318       6.341318    6[1-(0),6-(1,6),6-(6,6)]
    49       5.184332       5.184332       5.184332    6[6-(1,6),6-(1,6),6-(8,8)]
    50        3.96613        3.96613        3.96613    6[1-(0),6-(1,6),6-(6,6)]
    51       3.888589       3.888589       3.888589    6[1-(0),6-(1,6),6-(6,6)]
    52       5.267994       5.267994       5.267994    6[6-(6,6),8-(23),8-(23)]
    53       4.889746       4.889746       4.889746    8[23-(8,8,8,8,8),23-(8,8,8,8,8)]
    54       0.387703       0.387703       0.387703    8[6-(6,8),23-(8,8,8,8,8)]
    55       3.002995       3.002995       3.002995    8[6-(6,8),23-(8,8,8,8,8)]
    56       2.625495       2.625495       2.625495    8[6-(6,8),23-(8,8,8,8,8)]
    57       0.776085       0.776085       0.776085    8[6-(6,8),23-(8,8,8,8,8)]
    58       5.312954       5.312954       5.312954    8[23-(8,8,8,8,8),23-(8,8,8,8,8)]
    59       3.013197       3.013197       3.013197    8[6-(6,8),23-(8,8,8,8,8)]
    60       0.397905       0.397905       0.397905    8[6-(6,8),23-(8,8,8,8,8)]
    61       0.775405       0.775405       0.775405    8[6-(6,8),23-(8,8,8,8,8)]
    62       2.624815       2.624815       2.624815    8[6-(6,8),23-(8,8,8,8,8)]
    63       1.912054       1.912054       1.912054    8[23-(8,8,8,8,8),23-(8,8,8,8,8)]
    64       6.414097       6.414097       6.414097    8[6-(6,8),23-(8,8,8,8,8)]
    65       3.798805       3.798805       3.798805    8[6-(6,8),23-(8,8,8,8,8)]
    66       4.176305       4.176305       4.176305    8[6-(6,8),23-(8,8,8,8,8)]
    67       6.025715       6.025715       6.025715    8[6-(6,8),23-(8,8,8,8,8)]
    68       1.488846       1.488846       1.488846    8[23-(8,8,8,8,8),23-(8,8,8,8,8)]
    69       3.788603       3.788603       3.788603    8[6-(6,8),23-(8,8,8,8,8)]
    70       6.403895       6.403895       6.403895    8[6-(6,8),23-(8,8,8,8,8)]
    71       6.026395       6.026395       6.026395    8[6-(6,8),23-(8,8,8,8,8)]
    72       4.176985       4.176985       4.176985    8[6-(6,8),23-(8,8,8,8,8)]
