# Supplementary material for: A collection of forcefield precursors for metal–organic frameworks
Source: RSC Adv. 2019 Nov 13;9(63):36492–507. doi: 10.1039/c9ra07327b (PMC9075174; doi:10.1039/c9ra07327b)
Supplement: RA-009-C9RA07327B-s1137 [file RA-009-C9RA07327B-s1137.txt]

IXOFUX_clean

6.827000    0.000000    0.000000
0.000000    13.965000    0.000000
0.000000    0.000000    16.073000

     1       6.382426       6.382426       6.382426    23[8-(23),8-(23),8-(6),8-(6),8-(6),8-(6)]
     2       3.858074       3.858074       3.858074    23[8-(23),8-(23),8-(6),8-(6),8-(6),8-(6)]
     3       0.444574       0.444574       0.444574    23[8-(23),8-(23),8-(6),8-(6),8-(6),8-(6)]
     4       2.968926       2.968926       2.968926    23[8-(23),8-(23),8-(6),8-(6),8-(6),8-(6)]
     5       3.767821       3.767821       3.767821    1[6-(6,6)]
     6       3.627185       3.627185       3.627185    1[6-(6,6)]
     7       6.473361       6.473361       6.473361    1[6-(6,6)]
     8        6.61468        6.61468        6.61468    1[6-(6,6)]
     9       6.472679       6.472679       6.472679    1[6-(6,6)]
    10       6.613315       6.613315       6.613315    1[6-(6,6)]
    11       3.767139       3.767139       3.767139    1[6-(6,6)]
    12        3.62582        3.62582        3.62582    1[6-(6,6)]
    13       3.059179       3.059179       3.059179    1[6-(6,6)]
    14       3.199815       3.199815       3.199815    1[6-(6,6)]
    15       0.353639       0.353639       0.353639    1[6-(6,6)]
    16        0.21232        0.21232        0.21232    1[6-(6,6)]
    17       0.354321       0.354321       0.354321    1[6-(6,6)]
    18       0.213685       0.213685       0.213685    1[6-(6,6)]
    19       3.059861       3.059861       3.059861    1[6-(6,6)]
    20        3.20118        3.20118        3.20118    1[6-(6,6)]
    21       1.897223       1.897223       1.897223    6[6-(6,6),8-(23),8-(23)]
    22       1.785261       1.785261       1.785261    6[6-(1,6),6-(1,6),6-(8,8)]
    23       2.936975       2.936975       2.936975    6[1-(0),6-(1,6),6-(6,6)]
    24       2.851638       2.851638       2.851638    6[1-(0),6-(1,6),6-(6,6)]
    25       1.530613       1.530613       1.530613    6[6-(6,6),8-(23),8-(23)]
    26       1.623461       1.623461       1.623461    6[6-(1,6),6-(1,6),6-(8,8)]
    27       0.477207       0.477207       0.477207    6[1-(0),6-(1,6),6-(6,6)]
    28       0.565958       0.565958       0.565958    6[1-(0),6-(1,6),6-(6,6)]
    29       1.516277       1.516277       1.516277    6[6-(6,6),8-(23),8-(23)]
    30        1.62824        1.62824        1.62824    6[6-(1,6),6-(1,6),6-(8,8)]
    31       0.476525       0.476525       0.476525    6[1-(0),6-(1,6),6-(6,6)]
    32       0.561862       0.561862       0.561862    6[1-(0),6-(1,6),6-(6,6)]
    33       1.882887       1.882887       1.882887    6[6-(6,6),8-(23),8-(23)]
    34       1.790039       1.790039       1.790039    6[6-(1,6),6-(1,6),6-(8,8)]
    35       2.936293       2.936293       2.936293    6[1-(0),6-(1,6),6-(6,6)]
    36       2.847542       2.847542       2.847542    6[1-(0),6-(1,6),6-(6,6)]
    37       4.929777       4.929777       4.929777    6[6-(6,6),8-(23),8-(23)]
    38       5.041739       5.041739       5.041739    6[6-(1,6),6-(1,6),6-(8,8)]
    39       3.890025       3.890025       3.890025    6[1-(0),6-(1,6),6-(6,6)]
    40       3.975362       3.975362       3.975362    6[1-(0),6-(1,6),6-(6,6)]
    41       5.296387       5.296387       5.296387    6[6-(6,6),8-(23),8-(23)]
    42       5.203539       5.203539       5.203539    6[6-(1,6),6-(1,6),6-(8,8)]
    43       6.349793       6.349793       6.349793    6[1-(0),6-(1,6),6-(6,6)]
    44       6.261042       6.261042       6.261042    6[1-(0),6-(1,6),6-(6,6)]
    45       5.310723       5.310723       5.310723    6[6-(6,6),8-(23),8-(23)]
    46       5.198761       5.198761       5.198761    6[6-(1,6),6-(1,6),6-(8,8)]
    47       6.350475       6.350475       6.350475    6[1-(0),6-(1,6),6-(6,6)]
    48       6.265138       6.265138       6.265138    6[1-(0),6-(1,6),6-(6,6)]
    49       4.944113       4.944113       4.944113    6[6-(6,6),8-(23),8-(23)]
    50       5.036961       5.036961       5.036961    6[6-(1,6),6-(1,6),6-(8,8)]
    51       3.890707       3.890707       3.890707    6[1-(0),6-(1,6),6-(6,6)]
    52       3.979458       3.979458       3.979458    6[1-(0),6-(1,6),6-(6,6)]
    53       4.899738       4.899738       4.899738    8[23-(8,8,8,8,8),23-(8,8,8,8,8)]
    54        3.02914        3.02914        3.02914    8[6-(6,8),23-(8,8,8,8,8)]
    55       0.381629       0.381629       0.381629    8[6-(6,8),23-(8,8,8,8,8)]
    56       0.794663       0.794663       0.794663    8[6-(6,8),23-(8,8,8,8,8)]
    57       2.613376       2.613376       2.613376    8[6-(6,8),23-(8,8,8,8,8)]
    58       5.340762       5.340762       5.340762    8[23-(8,8,8,8,8),23-(8,8,8,8,8)]
    59        0.38436        0.38436        0.38436    8[6-(6,8),23-(8,8,8,8,8)]
    60       3.031871       3.031871       3.031871    8[6-(6,8),23-(8,8,8,8,8)]
    61       2.618837       2.618837       2.618837    8[6-(6,8),23-(8,8,8,8,8)]
    62       0.800124       0.800124       0.800124    8[6-(6,8),23-(8,8,8,8,8)]
    63       1.927262       1.927262       1.927262    8[23-(8,8,8,8,8),23-(8,8,8,8,8)]
    64        3.79786        3.79786        3.79786    8[6-(6,8),23-(8,8,8,8,8)]
    65       6.445371       6.445371       6.445371    8[6-(6,8),23-(8,8,8,8,8)]
    66       6.032337       6.032337       6.032337    8[6-(6,8),23-(8,8,8,8,8)]
    67       4.213624       4.213624       4.213624    8[6-(6,8),23-(8,8,8,8,8)]
    68       1.486238       1.486238       1.486238    8[23-(8,8,8,8,8),23-(8,8,8,8,8)]
    69        6.44264        6.44264        6.44264    8[6-(6,8),23-(8,8,8,8,8)]
    70       3.795129       3.795129       3.795129    8[6-(6,8),23-(8,8,8,8,8)]
    71       4.208163       4.208163       4.208163    8[6-(6,8),23-(8,8,8,8,8)]
    72       6.026876       6.026876       6.026876    8[6-(6,8),23-(8,8,8,8,8)]
