# Supplementary material for: A collection of forcefield precursors for metal–organic frameworks
Source: RSC Adv. 2019 Nov 13;9(63):36492–507. doi: 10.1039/c9ra07327b (PMC9075174; doi:10.1039/c9ra07327b)
Supplement: RA-009-C9RA07327B-s1138 [file RA-009-C9RA07327B-s1138.txt]

IXOFUX01_clean

6.827000    0.000000    0.000000
0.000000    13.965000    0.000000
0.000000    0.000000    16.074000

     1       6.382357       6.382357       6.382357    23[8-(23),8-(23),8-(6),8-(6),8-(6),8-(6)]
     2       3.858143       3.858143       3.858143    23[8-(23),8-(23),8-(6),8-(6),8-(6),8-(6)]
     3       0.444643       0.444643       0.444643    23[8-(23),8-(23),8-(6),8-(6),8-(6),8-(6)]
     4       2.968857       2.968857       2.968857    23[8-(23),8-(23),8-(6),8-(6),8-(6),8-(6)]
     5       3.763042       3.763042       3.763042    1[6-(6,6)]
     6        3.63606        3.63606        3.63606    1[6-(6,6)]
     7       6.448101       6.448101       6.448101    1[6-(6,6)]
     8       6.596247       6.596247       6.596247    1[6-(6,6)]
     9       6.477458       6.477458       6.477458    1[6-(6,6)]
    10        6.60444        6.60444        6.60444    1[6-(6,6)]
    11       3.792399       3.792399       3.792399    1[6-(6,6)]
    12       3.644253       3.644253       3.644253    1[6-(6,6)]
    13       3.063958       3.063958       3.063958    1[6-(6,6)]
    14        3.19094        3.19094        3.19094    1[6-(6,6)]
    15       0.378899       0.378899       0.378899    1[6-(6,6)]
    16       0.230753       0.230753       0.230753    1[6-(6,6)]
    17       0.349542       0.349542       0.349542    1[6-(6,6)]
    18        0.22256        0.22256        0.22256    1[6-(6,6)]
    19       3.034602       3.034602       3.034602    1[6-(6,6)]
    20       3.182747       3.182747       3.182747    1[6-(6,6)]
    21       1.881521       1.881521       1.881521    6[6-(6,6),8-(23),8-(23)]
    22       1.794136       1.794136       1.794136    6[6-(1,6),6-(1,6),6-(8,8)]
    23       2.937658       2.937658       2.937658    6[1-(0),6-(1,6),6-(6,6)]
    24       2.861196       2.861196       2.861196    6[1-(0),6-(1,6),6-(6,6)]
    25       1.535392       1.535392       1.535392    6[6-(6,6),8-(23),8-(23)]
    26       1.613903       1.613903       1.613903    6[6-(1,6),6-(1,6),6-(8,8)]
    27       0.455361       0.455361       0.455361    6[1-(0),6-(1,6),6-(6,6)]
    28       0.544112       0.544112       0.544112    6[1-(0),6-(1,6),6-(6,6)]
    29       1.531979       1.531979       1.531979    6[6-(6,6),8-(23),8-(23)]
    30       1.619364       1.619364       1.619364    6[6-(1,6),6-(1,6),6-(8,8)]
    31       0.475842       0.475842       0.475842    6[1-(0),6-(1,6),6-(6,6)]
    32       0.552304       0.552304       0.552304    6[1-(0),6-(1,6),6-(6,6)]
    33       1.878108       1.878108       1.878108    6[6-(6,6),8-(23),8-(23)]
    34       1.799597       1.799597       1.799597    6[6-(1,6),6-(1,6),6-(8,8)]
    35       2.958139       2.958139       2.958139    6[1-(0),6-(1,6),6-(6,6)]
    36       2.869388       2.869388       2.869388    6[1-(0),6-(1,6),6-(6,6)]
    37       4.945479       4.945479       4.945479    6[6-(6,6),8-(23),8-(23)]
    38       5.032864       5.032864       5.032864    6[6-(1,6),6-(1,6),6-(8,8)]
    39       3.889342       3.889342       3.889342    6[1-(0),6-(1,6),6-(6,6)]
    40       3.965804       3.965804       3.965804    6[1-(0),6-(1,6),6-(6,6)]
    41       5.291608       5.291608       5.291608    6[6-(6,6),8-(23),8-(23)]
    42       5.213097       5.213097       5.213097    6[6-(1,6),6-(1,6),6-(8,8)]
    43       6.371639       6.371639       6.371639    6[1-(0),6-(1,6),6-(6,6)]
    44       6.282888       6.282888       6.282888    6[1-(0),6-(1,6),6-(6,6)]
    45       5.295021       5.295021       5.295021    6[6-(6,6),8-(23),8-(23)]
    46       5.207636       5.207636       5.207636    6[6-(1,6),6-(1,6),6-(8,8)]
    47       6.351158       6.351158       6.351158    6[1-(0),6-(1,6),6-(6,6)]
    48       6.274696       6.274696       6.274696    6[1-(0),6-(1,6),6-(6,6)]
    49       4.948892       4.948892       4.948892    6[6-(6,6),8-(23),8-(23)]
    50       5.027403       5.027403       5.027403    6[6-(1,6),6-(1,6),6-(8,8)]
    51       3.868861       3.868861       3.868861    6[1-(0),6-(1,6),6-(6,6)]
    52       3.957612       3.957612       3.957612    6[1-(0),6-(1,6),6-(6,6)]
    53       4.899738       4.899738       4.899738    8[23-(8,8,8,8,8),23-(8,8,8,8,8)]
    54       3.047573       3.047573       3.047573    8[6-(6,8),23-(8,8,8,8,8)]
    55       0.378216       0.378216       0.378216    8[6-(6,8),23-(8,8,8,8,8)]
    56       0.772134       0.772134       0.772134    8[6-(6,8),23-(8,8,8,8,8)]
    57       2.617472       2.617472       2.617472    8[6-(6,8),23-(8,8,8,8,8)]
    58       5.340762       5.340762       5.340762    8[23-(8,8,8,8,8),23-(8,8,8,8,8)]
    59       0.365927       0.365927       0.365927    8[6-(6,8),23-(8,8,8,8,8)]
    60       3.035284       3.035284       3.035284    8[6-(6,8),23-(8,8,8,8,8)]
    61       2.641366       2.641366       2.641366    8[6-(6,8),23-(8,8,8,8,8)]
    62       0.796028       0.796028       0.796028    8[6-(6,8),23-(8,8,8,8,8)]
    63       1.927262       1.927262       1.927262    8[23-(8,8,8,8,8),23-(8,8,8,8,8)]
    64       3.779427       3.779427       3.779427    8[6-(6,8),23-(8,8,8,8,8)]
    65       6.448784       6.448784       6.448784    8[6-(6,8),23-(8,8,8,8,8)]
    66       6.054866       6.054866       6.054866    8[6-(6,8),23-(8,8,8,8,8)]
    67       4.209528       4.209528       4.209528    8[6-(6,8),23-(8,8,8,8,8)]
    68       1.486238       1.486238       1.486238    8[23-(8,8,8,8,8),23-(8,8,8,8,8)]
    69       6.461073       6.461073       6.461073    8[6-(6,8),23-(8,8,8,8,8)]
    70       3.791716       3.791716       3.791716    8[6-(6,8),23-(8,8,8,8,8)]
    71       4.185634       4.185634       4.185634    8[6-(6,8),23-(8,8,8,8,8)]
    72       6.030972       6.030972       6.030972    8[6-(6,8),23-(8,8,8,8,8)]
