# Supplementary material for: A collection of forcefield precursors for metal–organic frameworks
Source: RSC Adv. 2019 Nov 13;9(63):36492–507. doi: 10.1039/c9ra07327b (PMC9075174; doi:10.1039/c9ra07327b)
Supplement: RA-009-C9RA07327B-s1139 [file RA-009-C9RA07327B-s1139.txt]

IXURAV_clean

10.274000    0.000000    0.000000
0.000000    14.724000    0.000000
0.000000    0.000000    29.500000

     1         2.5685         2.5685         2.5685    30[7-(6,6),7-(6,6),8-(6),8-(6)]
     2         7.7055         7.7055         7.7055    30[7-(6,6),7-(6,6),8-(6),8-(6)]
     3         2.5685         2.5685         2.5685    30[7-(6,6),7-(6,6),8-(6),8-(6)]
     4         7.7055         7.7055         7.7055    30[7-(6,6),7-(6,6),8-(6),8-(6)]
     5         2.5685         2.5685         2.5685    30[7-(6,6),7-(6,6),8-(6),8-(6)]
     6         7.7055         7.7055         7.7055    30[7-(6,6),7-(6,6),8-(6),8-(6)]
     7         2.5685         2.5685         2.5685    30[7-(6,6),7-(6,6),8-(6),8-(6)]
     8         7.7055         7.7055         7.7055    30[7-(6,6),7-(6,6),8-(6),8-(6)]
     9       1.456853       1.456853       1.456853    1[6-(6,6)]
    10       0.483905       0.483905       0.483905    1[6-(6,6)]
    11       8.342488       8.342488       8.342488    1[6-(6,6)]
    12       9.290778       9.290778       9.290778    1[6-(6,6)]
    13       4.556519       4.556519       4.556519    1[6-(6,7)]
    14       5.759604       5.759604       5.759604    1[6-(6,6)]
    15       4.335628       4.335628       4.335628    1[6-(6,6)]
    16       3.168502       3.168502       3.168502    1[6-(6,7)]
    17       4.115764       4.115764       4.115764    1[6-(6,6)]
    18       2.925008       2.925008       2.925008    1[6-(6,7)]
    19       4.845218       4.845218       4.845218    1[6-(6,7)]
    20       6.072961       6.072961       6.072961    1[6-(6,6)]
    21       6.567141       6.567141       6.567141    1[7-(6,7)]
    22       6.460291       6.460291       6.460291    1[7-(6,7)]
    23       3.680147       3.680147       3.680147    1[6-(6,6)]
    24       4.653095       4.653095       4.653095    1[6-(6,6)]
    25       7.068512       7.068512       7.068512    1[6-(6,6)]
    26       6.120222       6.120222       6.120222    1[6-(6,6)]
    27       0.580481       0.580481       0.580481    1[6-(6,7)]
    28       9.651396       9.651396       9.651396    1[6-(6,6)]
    29       0.801372       0.801372       0.801372    1[6-(6,6)]
    30       1.968498       1.968498       1.968498    1[6-(6,7)]
    31       1.021236       1.021236       1.021236    1[6-(6,6)]
    32       2.211992       2.211992       2.211992    1[6-(6,7)]
    33       0.291782       0.291782       0.291782    1[6-(6,7)]
    34       9.338039       9.338039       9.338039    1[6-(6,6)]
    35       8.843859       8.843859       8.843859    1[7-(6,7)]
    36       8.950709       8.950709       8.950709    1[7-(6,7)]
    37       8.817147       8.817147       8.817147    1[6-(6,6)]
    38       9.790095       9.790095       9.790095    1[6-(6,6)]
    39       1.931512       1.931512       1.931512    1[6-(6,6)]
    40       0.983222       0.983222       0.983222    1[6-(6,6)]
    41       5.717481       5.717481       5.717481    1[6-(6,7)]
    42       4.514396       4.514396       4.514396    1[6-(6,6)]
    43       5.938372       5.938372       5.938372    1[6-(6,6)]
    44       7.105498       7.105498       7.105498    1[6-(6,7)]
    45       6.158236       6.158236       6.158236    1[6-(6,6)]
    46       7.348992       7.348992       7.348992    1[6-(6,7)]
    47       5.428782       5.428782       5.428782    1[6-(6,7)]
    48       4.201039       4.201039       4.201039    1[6-(6,6)]
    49       3.706859       3.706859       3.706859    1[7-(6,7)]
    50       3.813709       3.813709       3.813709    1[7-(6,7)]
    51       6.593853       6.593853       6.593853    1[6-(6,6)]
    52       5.620905       5.620905       5.620905    1[6-(6,6)]
    53       3.205488       3.205488       3.205488    1[6-(6,6)]
    54       4.153778       4.153778       4.153778    1[6-(6,6)]
    55       9.693519       9.693519       9.693519    1[6-(6,7)]
    56       0.622604       0.622604       0.622604    1[6-(6,6)]
    57       9.472628       9.472628       9.472628    1[6-(6,6)]
    58       8.305502       8.305502       8.305502    1[6-(6,7)]
    59       9.252764       9.252764       9.252764    1[6-(6,6)]
    60       8.062008       8.062008       8.062008    1[6-(6,7)]
    61       9.982218       9.982218       9.982218    1[6-(6,7)]
    62       0.935961       0.935961       0.935961    1[6-(6,6)]
    63       1.430141       1.430141       1.430141    1[7-(6,7)]
    64       1.323291       1.323291       1.323291    1[7-(6,7)]
    65       1.456853       1.456853       1.456853    1[6-(6,6)]
    66       0.483905       0.483905       0.483905    1[6-(6,6)]
    67       8.342488       8.342488       8.342488    1[6-(6,6)]
    68       9.290778       9.290778       9.290778    1[6-(6,6)]
    69       4.556519       4.556519       4.556519    1[6-(6,7)]
    70       5.759604       5.759604       5.759604    1[6-(6,6)]
    71       4.335628       4.335628       4.335628    1[6-(6,6)]
    72       3.168502       3.168502       3.168502    1[6-(6,7)]
    73       4.115764       4.115764       4.115764    1[6-(6,6)]
    74       2.925008       2.925008       2.925008    1[6-(6,7)]
    75       4.845218       4.845218       4.845218    1[6-(6,7)]
    76       6.072961       6.072961       6.072961    1[6-(6,6)]
    77       6.567141       6.567141       6.567141    1[7-(6,7)]
    78       6.460291       6.460291       6.460291    1[7-(6,7)]
    79       3.680147       3.680147       3.680147    1[6-(6,6)]
    80       4.653095       4.653095       4.653095    1[6-(6,6)]
    81       7.068512       7.068512       7.068512    1[6-(6,6)]
    82       6.120222       6.120222       6.120222    1[6-(6,6)]
    83       0.580481       0.580481       0.580481    1[6-(6,7)]
    84       9.651396       9.651396       9.651396    1[6-(6,6)]
    85       0.801372       0.801372       0.801372    1[6-(6,6)]
    86       1.968498       1.968498       1.968498    1[6-(6,7)]
    87       1.021236       1.021236       1.021236    1[6-(6,6)]
    88       2.211992       2.211992       2.211992    1[6-(6,7)]
    89       0.291782       0.291782       0.291782    1[6-(6,7)]
    90       9.338039       9.338039       9.338039    1[6-(6,6)]
    91       8.843859       8.843859       8.843859    1[7-(6,7)]
    92       8.950709       8.950709       8.950709    1[7-(6,7)]
    93       8.817147       8.817147       8.817147    1[6-(6,6)]
    94       9.790095       9.790095       9.790095    1[6-(6,6)]
    95       1.931512       1.931512       1.931512    1[6-(6,6)]
    96       0.983222       0.983222       0.983222    1[6-(6,6)]
    97       5.717481       5.717481       5.717481    1[6-(6,7)]
    98       4.514396       4.514396       4.514396    1[6-(6,6)]
    99       5.938372       5.938372       5.938372    1[6-(6,6)]
   100       7.105498       7.105498       7.105498    1[6-(6,7)]
   101       6.158236       6.158236       6.158236    1[6-(6,6)]
   102       7.348992       7.348992       7.348992    1[6-(6,7)]
   103       5.428782       5.428782       5.428782    1[6-(6,7)]
   104       4.201039       4.201039       4.201039    1[6-(6,6)]
   105       3.706859       3.706859       3.706859    1[7-(6,7)]
   106       3.813709       3.813709       3.813709    1[7-(6,7)]
   107       6.593853       6.593853       6.593853    1[6-(6,6)]
   108       5.620905       5.620905       5.620905    1[6-(6,6)]
   109       3.205488       3.205488       3.205488    1[6-(6,6)]
   110       4.153778       4.153778       4.153778    1[6-(6,6)]
   111       9.693519       9.693519       9.693519    1[6-(6,7)]
   112       0.622604       0.622604       0.622604    1[6-(6,6)]
   113       9.472628       9.472628       9.472628    1[6-(6,6)]
   114       8.305502       8.305502       8.305502    1[6-(6,7)]
   115       9.252764       9.252764       9.252764    1[6-(6,6)]
   116       8.062008       8.062008       8.062008    1[6-(6,7)]
   117       9.982218       9.982218       9.982218    1[6-(6,7)]
   118       0.935961       0.935961       0.935961    1[6-(6,6)]
   119       1.430141       1.430141       1.430141    1[7-(6,7)]
   120       1.323291       1.323291       1.323291    1[7-(6,7)]
   121       0.966783       0.966783       0.966783    6[6-(6,6),8-(0),8-(30)]
   122       0.351371       0.351371       0.351371    6[6-(1,6),6-(1,6),6-(8,8)]
   123        0.77466        0.77466        0.77466    6[1-(0),6-(1,6),6-(6,6)]
   124       0.191096       0.191096       0.191096    6[1-(0),6-(1,6),6-(6,6)]
   125       9.454135       9.454135       9.454135    6[6-(1,6),6-(1,6),6-(8,8)]
   126       9.028791       9.028791       9.028791    6[1-(0),6-(1,6),6-(6,6)]
   127       9.600026       9.600026       9.600026    6[1-(0),6-(1,6),6-(6,6)]
   128       8.853106       8.853106       8.853106    6[6-(6,6),8-(0),8-(30)]
   129        4.52056        4.52056        4.52056    6[1-(0),6-(1,6),7-(6,30)]
   130       5.261315       5.261315       5.261315    6[1-(0),6-(1,7),6-(6,7)]
   131       5.264398       5.264398       5.264398    6[6-(1,6),6-(1,6),7-(1,7)]
   132       4.414738       4.414738       4.414738    6[1-(0),6-(1,7),6-(6,7)]
   133       3.703777       3.703777       3.703777    6[1-(0),6-(1,6),7-(6,30)]
   134       5.256178       5.256178       5.256178    6[6-(1,6),6-(1,6),7-(1,7)]
   135       4.285285       4.285285       4.285285    6[1-(0),6-(1,7),6-(6,7)]
   136       3.589736       3.589736       3.589736    6[1-(0),6-(1,6),7-(6,30)]
   137       4.694191       4.694191       4.694191    6[1-(0),6-(1,6),7-(6,30)]
   138       5.443165       5.443165       5.443165    6[1-(0),6-(1,7),6-(6,7)]
   139       4.170217       4.170217       4.170217    6[6-(6,6),8-(0),8-(30)]
   140       4.785629       4.785629       4.785629    6[6-(1,6),6-(1,6),6-(8,8)]
   141        4.36234        4.36234        4.36234    6[1-(0),6-(1,6),6-(6,6)]
   142       4.945904       4.945904       4.945904    6[1-(0),6-(1,6),6-(6,6)]
   143       5.956865       5.956865       5.956865    6[6-(1,6),6-(1,6),6-(8,8)]
   144       6.382209       6.382209       6.382209    6[1-(0),6-(1,6),6-(6,6)]
   145       5.810974       5.810974       5.810974    6[1-(0),6-(1,6),6-(6,6)]
   146       6.557894       6.557894       6.557894    6[6-(6,6),8-(0),8-(30)]
   147        0.61644        0.61644        0.61644    6[1-(0),6-(1,6),7-(6,30)]
   148      10.149685      10.149685      10.149685    6[1-(0),6-(1,7),6-(6,7)]
   149      10.146602      10.146602      10.146602    6[6-(1,6),6-(1,6),7-(1,7)]
   150       0.722262       0.722262       0.722262    6[1-(0),6-(1,7),6-(6,7)]
   151       1.433223       1.433223       1.433223    6[1-(0),6-(1,6),7-(6,30)]
   152      10.154822      10.154822      10.154822    6[6-(1,6),6-(1,6),7-(1,7)]
   153       0.851715       0.851715       0.851715    6[1-(0),6-(1,7),6-(6,7)]
   154       1.547264       1.547264       1.547264    6[1-(0),6-(1,6),7-(6,30)]
   155       0.442809       0.442809       0.442809    6[1-(0),6-(1,6),7-(6,30)]
   156       9.967835       9.967835       9.967835    6[1-(0),6-(1,7),6-(6,7)]
   157       9.307217       9.307217       9.307217    6[6-(6,6),8-(0),8-(30)]
   158       9.922629       9.922629       9.922629    6[6-(1,6),6-(1,6),6-(8,8)]
   159        9.49934        9.49934        9.49934    6[1-(0),6-(1,6),6-(6,6)]
   160      10.082904      10.082904      10.082904    6[1-(0),6-(1,6),6-(6,6)]
   161       0.819865       0.819865       0.819865    6[6-(1,6),6-(1,6),6-(8,8)]
   162       1.245209       1.245209       1.245209    6[1-(0),6-(1,6),6-(6,6)]
   163       0.673974       0.673974       0.673974    6[1-(0),6-(1,6),6-(6,6)]
   164       1.420894       1.420894       1.420894    6[6-(6,6),8-(0),8-(30)]
   165        5.75344        5.75344        5.75344    6[1-(0),6-(1,6),7-(6,30)]
   166       5.012685       5.012685       5.012685    6[1-(0),6-(1,7),6-(6,7)]
   167       5.009602       5.009602       5.009602    6[6-(1,6),6-(1,6),7-(1,7)]
   168       5.859262       5.859262       5.859262    6[1-(0),6-(1,7),6-(6,7)]
   169       6.570223       6.570223       6.570223    6[1-(0),6-(1,6),7-(6,30)]
   170       5.017822       5.017822       5.017822    6[6-(1,6),6-(1,6),7-(1,7)]
   171       5.988715       5.988715       5.988715    6[1-(0),6-(1,7),6-(6,7)]
   172       6.684264       6.684264       6.684264    6[1-(0),6-(1,6),7-(6,30)]
   173       5.579809       5.579809       5.579809    6[1-(0),6-(1,6),7-(6,30)]
   174       4.830835       4.830835       4.830835    6[1-(0),6-(1,7),6-(6,7)]
   175       6.103783       6.103783       6.103783    6[6-(6,6),8-(0),8-(30)]
   176       5.488371       5.488371       5.488371    6[6-(1,6),6-(1,6),6-(8,8)]
   177        5.91166        5.91166        5.91166    6[1-(0),6-(1,6),6-(6,6)]
   178       5.328096       5.328096       5.328096    6[1-(0),6-(1,6),6-(6,6)]
   179       4.317135       4.317135       4.317135    6[6-(1,6),6-(1,6),6-(8,8)]
   180       3.891791       3.891791       3.891791    6[1-(0),6-(1,6),6-(6,6)]
   181       4.463026       4.463026       4.463026    6[1-(0),6-(1,6),6-(6,6)]
   182       3.716106       3.716106       3.716106    6[6-(6,6),8-(0),8-(30)]
   183        9.65756        9.65756        9.65756    6[1-(0),6-(1,6),7-(6,30)]
   184       0.124315       0.124315       0.124315    6[1-(0),6-(1,7),6-(6,7)]
   185       0.127398       0.127398       0.127398    6[6-(1,6),6-(1,6),7-(1,7)]
   186       9.551738       9.551738       9.551738    6[1-(0),6-(1,7),6-(6,7)]
   187       8.840777       8.840777       8.840777    6[1-(0),6-(1,6),7-(6,30)]
   188       0.119178       0.119178       0.119178    6[6-(1,6),6-(1,6),7-(1,7)]
   189       9.422285       9.422285       9.422285    6[1-(0),6-(1,7),6-(6,7)]
   190       8.726736       8.726736       8.726736    6[1-(0),6-(1,6),7-(6,30)]
   191       9.831191       9.831191       9.831191    6[1-(0),6-(1,6),7-(6,30)]
   192       0.306165       0.306165       0.306165    6[1-(0),6-(1,7),6-(6,7)]
   193       0.966783       0.966783       0.966783    6[6-(6,6),8-(0),8-(30)]
   194       0.351371       0.351371       0.351371    6[6-(1,6),6-(1,6),6-(8,8)]
   195        0.77466        0.77466        0.77466    6[1-(0),6-(1,6),6-(6,6)]
   196       0.191096       0.191096       0.191096    6[1-(0),6-(1,6),6-(6,6)]
   197       9.454135       9.454135       9.454135    6[6-(1,6),6-(1,6),6-(8,8)]
   198       9.028791       9.028791       9.028791    6[1-(0),6-(1,6),6-(6,6)]
   199       9.600026       9.600026       9.600026    6[1-(0),6-(1,6),6-(6,6)]
   200       8.853106       8.853106       8.853106    6[6-(6,6),8-(0),8-(30)]
   201        4.52056        4.52056        4.52056    6[1-(0),6-(1,6),7-(6,30)]
   202       5.261315       5.261315       5.261315    6[1-(0),6-(1,7),6-(6,7)]
   203       5.264398       5.264398       5.264398    6[6-(1,6),6-(1,6),7-(1,7)]
   204       4.414738       4.414738       4.414738    6[1-(0),6-(1,7),6-(6,7)]
   205       3.703777       3.703777       3.703777    6[1-(0),6-(1,6),7-(6,30)]
   206       5.256178       5.256178       5.256178    6[6-(1,6),6-(1,6),7-(1,7)]
   207       4.285285       4.285285       4.285285    6[1-(0),6-(1,7),6-(6,7)]
   208       3.589736       3.589736       3.589736    6[1-(0),6-(1,6),7-(6,30)]
   209       4.694191       4.694191       4.694191    6[1-(0),6-(1,6),7-(6,30)]
   210       5.443165       5.443165       5.443165    6[1-(0),6-(1,7),6-(6,7)]
   211       4.170217       4.170217       4.170217    6[6-(6,6),8-(0),8-(30)]
   212       4.785629       4.785629       4.785629    6[6-(1,6),6-(1,6),6-(8,8)]
   213        4.36234        4.36234        4.36234    6[1-(0),6-(1,6),6-(6,6)]
   214       4.945904       4.945904       4.945904    6[1-(0),6-(1,6),6-(6,6)]
   215       5.956865       5.956865       5.956865    6[6-(1,6),6-(1,6),6-(8,8)]
   216       6.382209       6.382209       6.382209    6[1-(0),6-(1,6),6-(6,6)]
   217       5.810974       5.810974       5.810974    6[1-(0),6-(1,6),6-(6,6)]
   218       6.557894       6.557894       6.557894    6[6-(6,6),8-(0),8-(30)]
   219        0.61644        0.61644        0.61644    6[1-(0),6-(1,6),7-(6,30)]
   220      10.149685      10.149685      10.149685    6[1-(0),6-(1,7),6-(6,7)]
   221      10.146602      10.146602      10.146602    6[6-(1,6),6-(1,6),7-(1,7)]
   222       0.722262       0.722262       0.722262    6[1-(0),6-(1,7),6-(6,7)]
   223       1.433223       1.433223       1.433223    6[1-(0),6-(1,6),7-(6,30)]
   224      10.154822      10.154822      10.154822    6[6-(1,6),6-(1,6),7-(1,7)]
   225       0.851715       0.851715       0.851715    6[1-(0),6-(1,7),6-(6,7)]
   226       1.547264       1.547264       1.547264    6[1-(0),6-(1,6),7-(6,30)]
   227       0.442809       0.442809       0.442809    6[1-(0),6-(1,6),7-(6,30)]
   228       9.967835       9.967835       9.967835    6[1-(0),6-(1,7),6-(6,7)]
   229       9.307217       9.307217       9.307217    6[6-(6,6),8-(0),8-(30)]
   230       9.922629       9.922629       9.922629    6[6-(1,6),6-(1,6),6-(8,8)]
   231        9.49934        9.49934        9.49934    6[1-(0),6-(1,6),6-(6,6)]
   232      10.082904      10.082904      10.082904    6[1-(0),6-(1,6),6-(6,6)]
   233       0.819865       0.819865       0.819865    6[6-(1,6),6-(1,6),6-(8,8)]
   234       1.245209       1.245209       1.245209    6[1-(0),6-(1,6),6-(6,6)]
   235       0.673974       0.673974       0.673974    6[1-(0),6-(1,6),6-(6,6)]
   236       1.420894       1.420894       1.420894    6[6-(6,6),8-(0),8-(30)]
   237        5.75344        5.75344        5.75344    6[1-(0),6-(1,6),7-(6,30)]
   238       5.012685       5.012685       5.012685    6[1-(0),6-(1,7),6-(6,7)]
   239       5.009602       5.009602       5.009602    6[6-(1,6),6-(1,6),7-(1,7)]
   240       5.859262       5.859262       5.859262    6[1-(0),6-(1,7),6-(6,7)]
   241       6.570223       6.570223       6.570223    6[1-(0),6-(1,6),7-(6,30)]
   242       5.017822       5.017822       5.017822    6[6-(1,6),6-(1,6),7-(1,7)]
   243       5.988715       5.988715       5.988715    6[1-(0),6-(1,7),6-(6,7)]
   244       6.684264       6.684264       6.684264    6[1-(0),6-(1,6),7-(6,30)]
   245       5.579809       5.579809       5.579809    6[1-(0),6-(1,6),7-(6,30)]
   246       4.830835       4.830835       4.830835    6[1-(0),6-(1,7),6-(6,7)]
   247       6.103783       6.103783       6.103783    6[6-(6,6),8-(0),8-(30)]
   248       5.488371       5.488371       5.488371    6[6-(1,6),6-(1,6),6-(8,8)]
   249        5.91166        5.91166        5.91166    6[1-(0),6-(1,6),6-(6,6)]
   250       5.328096       5.328096       5.328096    6[1-(0),6-(1,6),6-(6,6)]
   251       4.317135       4.317135       4.317135    6[6-(1,6),6-(1,6),6-(8,8)]
   252       3.891791       3.891791       3.891791    6[1-(0),6-(1,6),6-(6,6)]
   253       4.463026       4.463026       4.463026    6[1-(0),6-(1,6),6-(6,6)]
   254       3.716106       3.716106       3.716106    6[6-(6,6),8-(0),8-(30)]
   255        9.65756        9.65756        9.65756    6[1-(0),6-(1,6),7-(6,30)]
   256       0.124315       0.124315       0.124315    6[1-(0),6-(1,7),6-(6,7)]
   257       0.127398       0.127398       0.127398    6[6-(1,6),6-(1,6),7-(1,7)]
   258       9.551738       9.551738       9.551738    6[1-(0),6-(1,7),6-(6,7)]
   259       8.840777       8.840777       8.840777    6[1-(0),6-(1,6),7-(6,30)]
   260       0.119178       0.119178       0.119178    6[6-(1,6),6-(1,6),7-(1,7)]
   261       9.422285       9.422285       9.422285    6[1-(0),6-(1,7),6-(6,7)]
   262       8.726736       8.726736       8.726736    6[1-(0),6-(1,6),7-(6,30)]
   263       9.831191       9.831191       9.831191    6[1-(0),6-(1,6),7-(6,30)]
   264       0.306165       0.306165       0.306165    6[1-(0),6-(1,7),6-(6,7)]
   265       3.734599       3.734599       3.734599    7[6-(1,6),6-(1,6),30-(7,8,8)]
   266       6.046249       6.046249       6.046249    7[1-(0),6-(6,6),7-(1,6)]
   267       6.009263       6.009263       6.009263    7[1-(0),6-(6,6),7-(1,6)]
   268       3.762339       3.762339       3.762339    7[6-(1,6),6-(1,6),30-(7,8,8)]
   269       1.402401       1.402401       1.402401    7[6-(1,6),6-(1,6),30-(7,8,8)]
   270       9.364751       9.364751       9.364751    7[1-(0),6-(6,6),7-(1,6)]
   271       9.401737       9.401737       9.401737    7[1-(0),6-(6,6),7-(1,6)]
   272       1.374661       1.374661       1.374661    7[6-(1,6),6-(1,6),30-(7,8,8)]
   273       6.539401       6.539401       6.539401    7[6-(1,6),6-(1,6),30-(7,8,8)]
   274       4.227751       4.227751       4.227751    7[1-(0),6-(6,6),7-(1,6)]
   275       4.264737       4.264737       4.264737    7[1-(0),6-(6,6),7-(1,6)]
   276       6.511661       6.511661       6.511661    7[6-(1,6),6-(1,6),30-(7,8,8)]
   277       8.871599       8.871599       8.871599    7[6-(1,6),6-(1,6),30-(7,8,8)]
   278       0.909249       0.909249       0.909249    7[1-(0),6-(6,6),7-(1,6)]
   279       0.872263       0.872263       0.872263    7[1-(0),6-(6,6),7-(1,6)]
   280       8.899339       8.899339       8.899339    7[6-(1,6),6-(1,6),30-(7,8,8)]
   281       3.734599       3.734599       3.734599    7[6-(1,6),6-(1,6),30-(7,8,8)]
   282       6.046249       6.046249       6.046249    7[1-(0),6-(6,6),7-(1,6)]
   283       6.009263       6.009263       6.009263    7[1-(0),6-(6,6),7-(1,6)]
   284       3.762339       3.762339       3.762339    7[6-(1,6),6-(1,6),30-(7,8,8)]
   285       1.402401       1.402401       1.402401    7[6-(1,6),6-(1,6),30-(7,8,8)]
   286       9.364751       9.364751       9.364751    7[1-(0),6-(6,6),7-(1,6)]
   287       9.401737       9.401737       9.401737    7[1-(0),6-(6,6),7-(1,6)]
   288       1.374661       1.374661       1.374661    7[6-(1,6),6-(1,6),30-(7,8,8)]
   289       6.539401       6.539401       6.539401    7[6-(1,6),6-(1,6),30-(7,8,8)]
   290       4.227751       4.227751       4.227751    7[1-(0),6-(6,6),7-(1,6)]
   291       4.264737       4.264737       4.264737    7[1-(0),6-(6,6),7-(1,6)]
   292       6.511661       6.511661       6.511661    7[6-(1,6),6-(1,6),30-(7,8,8)]
   293       8.871599       8.871599       8.871599    7[6-(1,6),6-(1,6),30-(7,8,8)]
   294       0.909249       0.909249       0.909249    7[1-(0),6-(6,6),7-(1,6)]
   295       0.872263       0.872263       0.872263    7[1-(0),6-(6,6),7-(1,6)]
   296       8.899339       8.899339       8.899339    7[6-(1,6),6-(1,6),30-(7,8,8)]
   297       1.984937       1.984937       1.984937    8[6-(6,8),30-(7,7,8)]
   298       0.472604       0.472604       0.472604    8[6-(6,8)]
   299       7.710637       7.710637       7.710637    8[6-(6,8),30-(7,7,8)]
   300       9.448998       9.448998       9.448998    8[6-(6,8)]
   301       3.152063       3.152063       3.152063    8[6-(6,8),30-(7,7,8)]
   302       4.664396       4.664396       4.664396    8[6-(6,8)]
   303       7.700363       7.700363       7.700363    8[6-(6,8),30-(7,7,8)]
   304       5.962002       5.962002       5.962002    8[6-(6,8)]
   305       8.289063       8.289063       8.289063    8[6-(6,8),30-(7,7,8)]
   306       9.801396       9.801396       9.801396    8[6-(6,8)]
   307       2.563363       2.563363       2.563363    8[6-(6,8),30-(7,7,8)]
   308       0.825002       0.825002       0.825002    8[6-(6,8)]
   309       7.121937       7.121937       7.121937    8[6-(6,8),30-(7,7,8)]
   310       5.609604       5.609604       5.609604    8[6-(6,8)]
   311       2.573637       2.573637       2.573637    8[6-(6,8),30-(7,7,8)]
   312       4.311998       4.311998       4.311998    8[6-(6,8)]
   313       1.984937       1.984937       1.984937    8[6-(6,8),30-(7,7,8)]
   314       0.472604       0.472604       0.472604    8[6-(6,8)]
   315       7.710637       7.710637       7.710637    8[6-(6,8),30-(7,7,8)]
   316       9.448998       9.448998       9.448998    8[6-(6,8)]
   317       3.152063       3.152063       3.152063    8[6-(6,8),30-(7,7,8)]
   318       4.664396       4.664396       4.664396    8[6-(6,8)]
   319       7.700363       7.700363       7.700363    8[6-(6,8),30-(7,7,8)]
   320       5.962002       5.962002       5.962002    8[6-(6,8)]
   321       8.289063       8.289063       8.289063    8[6-(6,8),30-(7,7,8)]
   322       9.801396       9.801396       9.801396    8[6-(6,8)]
   323       2.563363       2.563363       2.563363    8[6-(6,8),30-(7,7,8)]
   324       0.825002       0.825002       0.825002    8[6-(6,8)]
   325       7.121937       7.121937       7.121937    8[6-(6,8),30-(7,7,8)]
   326       5.609604       5.609604       5.609604    8[6-(6,8)]
   327       2.573637       2.573637       2.573637    8[6-(6,8),30-(7,7,8)]
   328       4.311998       4.311998       4.311998    8[6-(6,8)]
