# Supplementary material for: A collection of forcefield precursors for metal–organic frameworks
Source: RSC Adv. 2019 Nov 13;9(63):36492–507. doi: 10.1039/c9ra07327b (PMC9075174; doi:10.1039/c9ra07327b)
Supplement: RA-009-C9RA07327B-s1140 [file RA-009-C9RA07327B-s1140.txt]

IXUREZ_clean

10.877000    0.000000    0.000000
-0.125463    17.618553    0.000000
-1.189292    -7.283977    19.124285

     1       1.667733       1.667733       1.667733    30[7-(6,6),8-(6),8-(6),8-(6),8-(6)]
     2       1.684259       1.684259       1.684259    30[7-(6,6),8-(6),8-(6),8-(6),8-(6)]
     3       0.580372       0.580372       0.580372    30[7-(6,6),8-(6),8-(6),8-(6),8-(6)]
     4       0.658157       0.658157       0.658157    30[7-(6,6),8-(6),8-(6),8-(6),8-(6)]
     5       7.894512       7.894512       7.894512    30[7-(6,6),8-(6),8-(6),8-(6),8-(6)]
     6       7.877986       7.877986       7.877986    30[7-(6,6),8-(6),8-(6),8-(6),8-(6)]
     7       8.981873       8.981873       8.981873    30[7-(6,6),8-(6),8-(6),8-(6),8-(6)]
     8       8.904088       8.904088       8.904088    30[7-(6,6),8-(6),8-(6),8-(6),8-(6)]
     9       2.284326       2.284326       2.284326    1[6-(6,6)]
    10       1.103964       1.103964       1.103964    1[6-(6,6)]
    11       0.487761       0.487761       0.487761    1[6-(6,6)]
    12       0.439706       0.439706       0.439706    1[6-(6,6)]
    13        5.95472        5.95472        5.95472    1[6-(6,6)]
    14       8.232175       8.232175       8.232175    1[6-(6,6)]
    15       8.313091       8.313091       8.313091    1[6-(6,6)]
    16       6.034877       6.034877       6.034877    1[6-(6,6)]
    17        1.07342        1.07342        1.07342    1[6-(6,6)]
    18       0.641925       0.641925       0.641925    1[6-(6,6)]
    19       0.833733       0.833733       0.833733    1[6-(6,6)]
    20       1.177287       1.177287       1.177287    1[6-(6,6)]
    21       1.662391       1.662391       1.662391    1[6-(6,7)]
    22       0.243508       0.243508       0.243508    1[6-(6,6)]
    23       1.393088       1.393088       1.393088    1[6-(6,6)]
    24       1.619381       1.619381       1.619381    1[6-(6,7)]
    25       1.319882       1.319882       1.319882    1[6-(6,6)]
    26       1.703453       1.703453       1.703453    1[6-(6,7)]
    27      -0.890667      -0.890667      -0.890667    1[6-(6,7)]
    28         9.5356         9.5356         9.5356    1[6-(6,6)]
    29        4.92659        4.92659        4.92659    1[6-(6,6)]
    30       7.247822       7.247822       7.247822    1[6-(6,6)]
    31       7.230879       7.230879       7.230879    1[6-(6,6)]
    32       4.917153       4.917153       4.917153    1[6-(6,6)]
    33       1.065008       1.065008       1.065008    1[6-(6,7)]
    34        1.52433        1.52433        1.52433    1[6-(6,6)]
    35       1.274388       1.274388       1.274388    1[6-(6,6)]
    36       0.818578       0.818578       0.818578    1[6-(6,7)]
    37       3.831121       3.831121       3.831121    1[6-(6,6)]
    38       3.422637       3.422637       3.422637    1[6-(6,7)]
    39        0.25682        0.25682        0.25682    1[6-(6,7)]
    40       0.505852       0.505852       0.505852    1[6-(6,6)]
    41       1.252831       1.252831       1.252831    1[7-(6,7)]
    42      -0.953681      -0.953681      -0.953681    1[7-(6,7)]
    43       1.693114       1.693114       1.693114    1[7-(6,7)]
    44       3.111772       3.111772       3.111772    1[7-(6,7)]
    45       7.277919       7.277919       7.277919    1[6-(6,6)]
    46       8.458281       8.458281       8.458281    1[6-(6,6)]
    47       9.074484       9.074484       9.074484    1[6-(6,6)]
    48       9.122539       9.122539       9.122539    1[6-(6,6)]
    49       3.607525       3.607525       3.607525    1[6-(6,6)]
    50        1.33007        1.33007        1.33007    1[6-(6,6)]
    51       1.249154       1.249154       1.249154    1[6-(6,6)]
    52       3.527368       3.527368       3.527368    1[6-(6,6)]
    53       8.488825       8.488825       8.488825    1[6-(6,6)]
    54        8.92032        8.92032        8.92032    1[6-(6,6)]
    55       8.728512       8.728512       8.728512    1[6-(6,6)]
    56       8.384958       8.384958       8.384958    1[6-(6,6)]
    57       7.899854       7.899854       7.899854    1[6-(6,7)]
    58       9.318737       9.318737       9.318737    1[6-(6,6)]
    59       8.169157       8.169157       8.169157    1[6-(6,6)]
    60       7.942864       7.942864       7.942864    1[6-(6,7)]
    61       8.242363       8.242363       8.242363    1[6-(6,6)]
    62       7.858792       7.858792       7.858792    1[6-(6,7)]
    63      10.452912      10.452912      10.452912    1[6-(6,7)]
    64       0.026645       0.026645       0.026645    1[6-(6,6)]
    65       4.635655       4.635655       4.635655    1[6-(6,6)]
    66       2.314423       2.314423       2.314423    1[6-(6,6)]
    67       2.331366       2.331366       2.331366    1[6-(6,6)]
    68       4.645092       4.645092       4.645092    1[6-(6,6)]
    69       8.497237       8.497237       8.497237    1[6-(6,7)]
    70       8.037915       8.037915       8.037915    1[6-(6,6)]
    71       8.287857       8.287857       8.287857    1[6-(6,6)]
    72       8.743667       8.743667       8.743667    1[6-(6,7)]
    73       5.731124       5.731124       5.731124    1[6-(6,6)]
    74       6.139608       6.139608       6.139608    1[6-(6,7)]
    75       9.305425       9.305425       9.305425    1[6-(6,7)]
    76       9.056393       9.056393       9.056393    1[6-(6,6)]
    77       8.309414       8.309414       8.309414    1[7-(6,7)]
    78      10.515926      10.515926      10.515926    1[7-(6,7)]
    79       7.869131       7.869131       7.869131    1[7-(6,7)]
    80       6.450473       6.450473       6.450473    1[7-(6,7)]
    81       1.820391       1.820391       1.820391    6[6-(6,6),8-(30),8-(30)]
    82       1.916678       1.916678       1.916678    6[6-(1,6),6-(1,6),6-(8,8)]
    83       0.949928       0.949928       0.949928    6[1-(0),6-(1,6),6-(6,6)]
    84       0.962967       0.962967       0.962967    6[1-(0),6-(1,6),6-(6,6)]
    85       0.770014       0.770014       0.770014    6[6-(1,6),6-(1,6),6-(8,8)]
    86       0.591965       0.591965       0.591965    6[1-(0),6-(1,6),6-(6,6)]
    87       0.565619       0.565619       0.565619    6[1-(0),6-(1,6),6-(6,6)]
    88       0.729153       0.729153       0.729153    6[6-(6,6),8-(30),8-(30)]
    89       4.231513       4.231513       4.231513    6[6-(6,6),8-(30),8-(30)]
    90       5.735361       5.735361       5.735361    6[6-(1,6),6-(1,6),6-(8,8)]
    91       6.428414       6.428414       6.428414    6[1-(0),6-(1,6),6-(6,6)]
    92       7.787654       7.787654       7.787654    6[1-(0),6-(1,6),6-(6,6)]
    93       8.503183       8.503183       8.503183    6[6-(1,6),6-(1,6),6-(8,8)]
    94       7.835763       7.835763       7.835763    6[1-(0),6-(1,6),6-(6,6)]
    95       6.469695       6.469695       6.469695    6[1-(0),6-(1,6),6-(6,6)]
    96       9.995649       9.995649       9.995649    6[6-(6,6),8-(30),8-(30)]
    97       1.421783       1.421783       1.421783    6[6-(6,6),8-(30),8-(30)]
    98       1.178627       1.178627       1.178627    6[6-(1,6),6-(1,6),6-(8,8)]
    99       1.018909       1.018909       1.018909    6[1-(0),6-(1,6),6-(6,6)]
   100        0.78257        0.78257        0.78257    6[1-(0),6-(1,6),6-(6,6)]
   101       0.757256       0.757256       0.757256    6[6-(1,6),6-(1,6),6-(8,8)]
   102       0.886919       0.886919       0.886919    6[1-(0),6-(1,6),6-(6,6)]
   103       1.092582       1.092582       1.092582    6[1-(0),6-(1,6),6-(6,6)]
   104       0.599888       0.599888       0.599888    6[6-(6,6),8-(30),8-(30)]
   105       1.593498       1.593498       1.593498    6[1-(0),6-(1,6),7-(6,30)]
   106       0.266651       0.266651       0.266651    6[1-(0),6-(1,7),6-(6,7)]
   107       1.350721       1.350721       1.350721    6[6-(1,6),6-(1,6),7-(1,7)]
   108       1.432239       1.432239       1.432239    6[1-(0),6-(1,7),6-(6,7)]
   109       1.569839       1.569839       1.569839    6[1-(0),6-(1,6),7-(6,30)]
   110      -0.121904      -0.121904      -0.121904    6[6-(1,6),6-(1,6),7-(1,7)]
   111       0.826925       0.826925       0.826925    6[1-(0),6-(1,7),6-(6,7)]
   112       1.059233       1.059233       1.059233    6[1-(0),6-(1,6),7-(6,30)]
   113      -0.450848      -0.450848      -0.450848    6[1-(0),6-(1,6),7-(6,30)]
   114      -0.734615      -0.734615      -0.734615    6[1-(0),6-(1,7),6-(6,7)]
   115       3.107801       3.107801       3.107801    6[6-(6,6),8-(30),8-(30)]
   116       4.614935       4.614935       4.614935    6[6-(1,6),6-(1,6),6-(8,8)]
   117       5.359681       5.359681       5.359681    6[1-(0),6-(1,6),6-(6,6)]
   118       6.757853       6.757853       6.757853    6[1-(0),6-(1,6),6-(6,6)]
   119       7.518634       7.518634       7.518634    6[6-(1,6),6-(1,6),6-(8,8)]
   120       6.796221       6.796221       6.796221    6[1-(0),6-(1,6),6-(6,6)]
   121       5.401077       5.401077       5.401077    6[1-(0),6-(1,6),6-(6,6)]
   122       8.996759       8.996759       8.996759    6[6-(6,6),8-(30),8-(30)]
   123       1.122824       1.122824       1.122824    6[1-(0),6-(1,6),7-(6,30)]
   124       1.412187       1.412187       1.412187    6[1-(0),6-(1,7),6-(6,7)]
   125       1.531416       1.531416       1.531416    6[6-(1,6),6-(1,6),7-(1,7)]
   126       1.258606       1.258606       1.258606    6[1-(0),6-(1,7),6-(6,7)]
   127       0.976935       0.976935       0.976935    6[1-(0),6-(1,6),7-(6,30)]
   128       2.216231       2.216231       2.216231    6[6-(1,6),6-(1,6),7-(1,7)]
   129       3.096032       3.096032       3.096032    6[1-(0),6-(1,7),6-(6,7)]
   130       2.841398       2.841398       2.841398    6[1-(0),6-(1,6),7-(6,30)]
   131       0.990226       0.990226       0.990226    6[1-(0),6-(1,6),7-(6,30)]
   132       1.139427       1.139427       1.139427    6[1-(0),6-(1,7),6-(6,7)]
   133       7.741854       7.741854       7.741854    6[6-(6,6),8-(30),8-(30)]
   134       7.645567       7.645567       7.645567    6[6-(1,6),6-(1,6),6-(8,8)]
   135       8.612317       8.612317       8.612317    6[1-(0),6-(1,6),6-(6,6)]
   136       8.599278       8.599278       8.599278    6[1-(0),6-(1,6),6-(6,6)]
   137       8.792231       8.792231       8.792231    6[6-(1,6),6-(1,6),6-(8,8)]
   138        8.97028        8.97028        8.97028    6[1-(0),6-(1,6),6-(6,6)]
   139       8.996626       8.996626       8.996626    6[1-(0),6-(1,6),6-(6,6)]
   140       8.833092       8.833092       8.833092    6[6-(6,6),8-(30),8-(30)]
   141       5.330732       5.330732       5.330732    6[6-(6,6),8-(30),8-(30)]
   142       3.826884       3.826884       3.826884    6[6-(1,6),6-(1,6),6-(8,8)]
   143       3.133831       3.133831       3.133831    6[1-(0),6-(1,6),6-(6,6)]
   144       1.774591       1.774591       1.774591    6[1-(0),6-(1,6),6-(6,6)]
   145       1.059062       1.059062       1.059062    6[6-(1,6),6-(1,6),6-(8,8)]
   146       1.726482       1.726482       1.726482    6[1-(0),6-(1,6),6-(6,6)]
   147        3.09255        3.09255        3.09255    6[1-(0),6-(1,6),6-(6,6)]
   148      -0.433404      -0.433404      -0.433404    6[6-(6,6),8-(30),8-(30)]
   149       8.140462       8.140462       8.140462    6[6-(6,6),8-(30),8-(30)]
   150       8.383618       8.383618       8.383618    6[6-(1,6),6-(1,6),6-(8,8)]
   151       8.543336       8.543336       8.543336    6[1-(0),6-(1,6),6-(6,6)]
   152       8.779675       8.779675       8.779675    6[1-(0),6-(1,6),6-(6,6)]
   153       8.804989       8.804989       8.804989    6[6-(1,6),6-(1,6),6-(8,8)]
   154       8.675326       8.675326       8.675326    6[1-(0),6-(1,6),6-(6,6)]
   155       8.469663       8.469663       8.469663    6[1-(0),6-(1,6),6-(6,6)]
   156       8.962357       8.962357       8.962357    6[6-(6,6),8-(30),8-(30)]
   157       7.968747       7.968747       7.968747    6[1-(0),6-(1,6),7-(6,30)]
   158       9.295594       9.295594       9.295594    6[1-(0),6-(1,7),6-(6,7)]
   159       8.211524       8.211524       8.211524    6[6-(1,6),6-(1,6),7-(1,7)]
   160       8.130006       8.130006       8.130006    6[1-(0),6-(1,7),6-(6,7)]
   161       7.992406       7.992406       7.992406    6[1-(0),6-(1,6),7-(6,30)]
   162       9.684149       9.684149       9.684149    6[6-(1,6),6-(1,6),7-(1,7)]
   163        8.73532        8.73532        8.73532    6[1-(0),6-(1,7),6-(6,7)]
   164       8.503012       8.503012       8.503012    6[1-(0),6-(1,6),7-(6,30)]
   165      10.013093      10.013093      10.013093    6[1-(0),6-(1,6),7-(6,30)]
   166       10.29686       10.29686       10.29686    6[1-(0),6-(1,7),6-(6,7)]
   167       6.454444       6.454444       6.454444    6[6-(6,6),8-(30),8-(30)]
   168        4.94731        4.94731        4.94731    6[6-(1,6),6-(1,6),6-(8,8)]
   169       4.202564       4.202564       4.202564    6[1-(0),6-(1,6),6-(6,6)]
   170       2.804392       2.804392       2.804392    6[1-(0),6-(1,6),6-(6,6)]
   171       2.169074       2.169074       2.169074    6[6-(1,6),6-(1,6),6-(8,8)]
   172       2.766024       2.766024       2.766024    6[1-(0),6-(1,6),6-(6,6)]
   173       4.161168       4.161168       4.161168    6[1-(0),6-(1,6),6-(6,6)]
   174       0.690949       0.690949       0.690949    6[6-(6,6),8-(30),8-(30)]
   175       8.439421       8.439421       8.439421    6[1-(0),6-(1,6),7-(6,30)]
   176       8.150058       8.150058       8.150058    6[1-(0),6-(1,7),6-(6,7)]
   177       8.030829       8.030829       8.030829    6[6-(1,6),6-(1,6),7-(1,7)]
   178       8.303639       8.303639       8.303639    6[1-(0),6-(1,7),6-(6,7)]
   179        8.58531        8.58531        8.58531    6[1-(0),6-(1,6),7-(6,30)]
   180       7.346014       7.346014       7.346014    6[6-(1,6),6-(1,6),7-(1,7)]
   181       6.466213       6.466213       6.466213    6[1-(0),6-(1,7),6-(6,7)]
   182       6.720847       6.720847       6.720847    6[1-(0),6-(1,6),7-(6,30)]
   183       8.572019       8.572019       8.572019    6[1-(0),6-(1,6),7-(6,30)]
   184       8.422818       8.422818       8.422818    6[1-(0),6-(1,7),6-(6,7)]
   185       1.635889       1.635889       1.635889    7[6-(1,6),6-(1,6),30-(8,8,8,8)]
   186       -0.05706       -0.05706       -0.05706    7[1-(0),6-(6,6),7-(1,6)]
   187      -0.474453      -0.474453      -0.474453    7[1-(0),6-(6,6),7-(1,6)]
   188       0.440497       0.440497       0.440497    7[6-(1,6),6-(1,6),30-(8,8,8,8)]
   189       0.917534       0.917534       0.917534    7[6-(1,6),6-(1,6),30-(8,8,8,8)]
   190       1.878683       1.878683       1.878683    7[1-(0),6-(6,6),7-(1,6)]
   191       2.532928       2.532928       2.532928    7[1-(0),6-(6,6),7-(1,6)]
   192       1.792744       1.792744       1.792744    7[6-(1,6),6-(1,6),30-(8,8,8,8)]
   193       7.926356       7.926356       7.926356    7[6-(1,6),6-(1,6),30-(8,8,8,8)]
   194       9.619305       9.619305       9.619305    7[1-(0),6-(6,6),7-(1,6)]
   195      10.036698      10.036698      10.036698    7[1-(0),6-(6,6),7-(1,6)]
   196       9.121748       9.121748       9.121748    7[6-(1,6),6-(1,6),30-(8,8,8,8)]
   197       8.644711       8.644711       8.644711    7[6-(1,6),6-(1,6),30-(8,8,8,8)]
   198       7.683562       7.683562       7.683562    7[1-(0),6-(6,6),7-(1,6)]
   199       7.029317       7.029317       7.029317    7[1-(0),6-(6,6),7-(1,6)]
   200       7.769501       7.769501       7.769501    7[6-(1,6),6-(1,6),30-(8,8,8,8)]
   201       1.640174       1.640174       1.640174    8[6-(6,8),30-(7,8,8,8)]
   202       1.899307       1.899307       1.899307    8[6-(6,8),30-(7,8,8,8)]
   203       0.729971       0.729971       0.729971    8[6-(6,8),30-(7,8,8,8)]
   204       0.687397       0.687397       0.687397    8[6-(6,8),30-(7,8,8,8)]
   205       3.643277       3.643277       3.643277    8[6-(6,8),30-(7,8,8,8)]
   206       3.676727       3.676727       3.676727    8[6-(6,8),30-(7,8,8,8)]
   207      10.583232      10.583232      10.583232    8[6-(6,8),30-(7,8,8,8)]
   208      -0.329204      -0.329204      -0.329204    8[6-(6,8),30-(7,8,8,8)]
   209       1.596708       1.596708       1.596708    8[6-(6,8),30-(7,8,8,8)]
   210       1.447864       1.447864       1.447864    8[6-(6,8),30-(7,8,8,8)]
   211       0.592059       0.592059       0.592059    8[6-(6,8),30-(7,8,8,8)]
   212       0.539702       0.539702       0.539702    8[6-(6,8),30-(7,8,8,8)]
   213       2.579576       2.579576       2.579576    8[6-(6,8),30-(7,8,8,8)]
   214       2.640576       2.640576       2.640576    8[6-(6,8),30-(7,8,8,8)]
   215       9.469632       9.469632       9.469632    8[6-(6,8),30-(7,8,8,8)]
   216       9.531252       9.531252       9.531252    8[6-(6,8),30-(7,8,8,8)]
   217       7.922071       7.922071       7.922071    8[6-(6,8),30-(7,8,8,8)]
   218       7.662938       7.662938       7.662938    8[6-(6,8),30-(7,8,8,8)]
   219       8.832274       8.832274       8.832274    8[6-(6,8),30-(7,8,8,8)]
   220       8.874848       8.874848       8.874848    8[6-(6,8),30-(7,8,8,8)]
   221       5.918968       5.918968       5.918968    8[6-(6,8),30-(7,8,8,8)]
   222       5.885518       5.885518       5.885518    8[6-(6,8),30-(7,8,8,8)]
   223      -1.020987      -1.020987      -1.020987    8[6-(6,8),30-(7,8,8,8)]
   224      -0.985551      -0.985551      -0.985551    8[6-(6,8),30-(7,8,8,8)]
   225       7.965537       7.965537       7.965537    8[6-(6,8),30-(7,8,8,8)]
   226       8.114381       8.114381       8.114381    8[6-(6,8),30-(7,8,8,8)]
   227       8.970186       8.970186       8.970186    8[6-(6,8),30-(7,8,8,8)]
   228       9.022543       9.022543       9.022543    8[6-(6,8),30-(7,8,8,8)]
   229       6.982669       6.982669       6.982669    8[6-(6,8),30-(7,8,8,8)]
   230       6.921669       6.921669       6.921669    8[6-(6,8),30-(7,8,8,8)]
   231       0.092613       0.092613       0.092613    8[6-(6,8),30-(7,8,8,8)]
   232       0.030993       0.030993       0.030993    8[6-(6,8),30-(7,8,8,8)]
