# Supplementary material for: A collection of forcefield precursors for metal–organic frameworks
Source: RSC Adv. 2019 Nov 13;9(63):36492–507. doi: 10.1039/c9ra07327b (PMC9075174; doi:10.1039/c9ra07327b)
Supplement: RA-009-C9RA07327B-s1141 [file RA-009-C9RA07327B-s1141.txt]

IXURID_clean

10.902800    0.000000    0.000000
0.894176    10.908714    0.000000
2.605087    0.297475    15.634966

     1      10.123418      10.123418      10.123418    30[7-(6,6),8-(6),8-(6),8-(6),8-(6)]
     2      10.101056      10.101056      10.101056    30[7-(6,6),8-(6),8-(6),8-(6),8-(6)]
     3       4.278645       4.278645       4.278645    30[7-(6,6),8-(6),8-(6),8-(6),8-(6)]
     4       4.301007       4.301007       4.301007    30[7-(6,6),8-(6),8-(6),8-(6),8-(6)]
     5       9.839243       9.839243       9.839243    1[6-(6,6)]
     6       9.607137       9.607137       9.607137    1[6-(6,6)]
     7       9.458243       9.458243       9.458243    1[6-(6,6)]
     8       9.731187       9.731187       9.731187    1[6-(6,6)]
     9       5.770747       5.770747       5.770747    1[6-(6,6)]
    10       3.468329       3.468329       3.468329    1[6-(6,6)]
    11       3.558571       3.558571       3.558571    1[6-(6,6)]
    12        5.83719        5.83719        5.83719    1[6-(6,6)]
    13       7.879511       7.879511       7.879511    1[6-(6,6)]
    14       8.087872       8.087872       8.087872    1[6-(6,7)]
    15      11.955771      11.955771      11.955771    1[6-(6,7)]
    16      11.891347      11.891347      11.891347    1[6-(6,6)]
    17      11.831054      11.831054      11.831054    1[6-(6,7)]
    18       9.780704       9.780704       9.780704    1[6-(6,6)]
    19       8.922467       8.922467       8.922467    1[6-(6,7)]
    20      10.611024      10.611024      10.611024    1[7-(6,7)]
    21       8.029348       8.029348       8.029348    1[7-(6,7)]
    22        4.56282        4.56282        4.56282    1[6-(6,6)]
    23       4.794926       4.794926       4.794926    1[6-(6,6)]
    24        4.94382        4.94382        4.94382    1[6-(6,6)]
    25       4.670876       4.670876       4.670876    1[6-(6,6)]
    26       8.631316       8.631316       8.631316    1[6-(6,6)]
    27      10.933734      10.933734      10.933734    1[6-(6,6)]
    28      10.843492      10.843492      10.843492    1[6-(6,6)]
    29       8.564873       8.564873       8.564873    1[6-(6,6)]
    30       6.522552       6.522552       6.522552    1[6-(6,6)]
    31       6.314191       6.314191       6.314191    1[6-(6,7)]
    32       2.446292       2.446292       2.446292    1[6-(6,7)]
    33       2.510716       2.510716       2.510716    1[6-(6,6)]
    34       2.571009       2.571009       2.571009    1[6-(6,7)]
    35       4.621359       4.621359       4.621359    1[6-(6,6)]
    36       5.479596       5.479596       5.479596    1[6-(6,7)]
    37       3.791039       3.791039       3.791039    1[7-(6,7)]
    38       6.372715       6.372715       6.372715    1[7-(6,7)]
    39       9.945668       9.945668       9.945668    6[6-(6,6),8-(30),8-(30)]
    40        9.80072        9.80072        9.80072    6[6-(1,6),6-(1,6),6-(8,8)]
    41       9.766694       9.766694       9.766694    6[1-(0),6-(1,6),6-(6,6)]
    42       9.627999       9.627999       9.627999    6[1-(0),6-(1,6),6-(6,6)]
    43        9.52019        9.52019        9.52019    6[6-(1,6),6-(1,6),6-(8,8)]
    44       9.544876       9.544876       9.544876    6[1-(0),6-(1,6),6-(6,6)]
    45        9.69742        9.69742        9.69742    6[1-(0),6-(1,6),6-(6,6)]
    46       9.371528       9.371528       9.371528    6[6-(6,6),8-(30),8-(30)]
    47       7.551102       7.551102       7.551102    6[6-(6,6),8-(30),8-(30)]
    48       6.044197       6.044197       6.044197    6[6-(1,6),6-(1,6),6-(8,8)]
    49       5.325343       5.325343       5.325343    6[1-(0),6-(1,6),6-(6,6)]
    50       3.945594       3.945594       3.945594    6[1-(0),6-(1,6),6-(6,6)]
    51       3.261443       3.261443       3.261443    6[6-(1,6),6-(1,6),6-(8,8)]
    52       3.998849       3.998849       3.998849    6[1-(0),6-(1,6),6-(6,6)]
    53       5.359632       5.359632       5.359632    6[1-(0),6-(1,6),6-(6,6)]
    54      12.671951      12.671951      12.671951    6[6-(6,6),8-(30),8-(30)]
    55       9.860182       9.860182       9.860182    6[6-(1,6),6-(1,6),7-(1,7)]
    56       8.719102       8.719102       8.719102    6[1-(0),6-(1,7),6-(6,7)]
    57       8.863505       8.863505       8.863505    6[1-(0),6-(1,6),7-(6,30)]
    58      11.129082      11.129082      11.129082    6[1-(0),6-(1,6),7-(6,30)]
    59      11.105119      11.105119      11.105119    6[1-(0),6-(1,7),6-(6,7)]
    60      11.294306      11.294306      11.294306    6[1-(0),6-(1,6),7-(6,30)]
    61        9.05267        9.05267        9.05267    6[1-(0),6-(1,7),6-(6,7)]
    62        8.28331        8.28331        8.28331    6[6-(1,6),6-(6),7-(1,7)]
    63       7.346554       7.346554       7.346554    6[6-(1,7),6-(6,7)]
    64       9.626339       9.626339       9.626339    6[1-(0),6-(6),7-(6,30)]
    65       4.456395       4.456395       4.456395    6[6-(6,6),8-(30),8-(30)]
    66       4.601343       4.601343       4.601343    6[6-(1,6),6-(1,6),6-(8,8)]
    67       4.635369       4.635369       4.635369    6[1-(0),6-(1,6),6-(6,6)]
    68       4.774064       4.774064       4.774064    6[1-(0),6-(1,6),6-(6,6)]
    69       4.881873       4.881873       4.881873    6[6-(1,6),6-(1,6),6-(8,8)]
    70       4.857187       4.857187       4.857187    6[1-(0),6-(1,6),6-(6,6)]
    71       4.704643       4.704643       4.704643    6[1-(0),6-(1,6),6-(6,6)]
    72       5.030535       5.030535       5.030535    6[6-(6,6),8-(30),8-(30)]
    73       6.850961       6.850961       6.850961    6[6-(6,6),8-(30),8-(30)]
    74       8.357866       8.357866       8.357866    6[6-(1,6),6-(1,6),6-(8,8)]
    75        9.07672        9.07672        9.07672    6[1-(0),6-(1,6),6-(6,6)]
    76      10.456469      10.456469      10.456469    6[1-(0),6-(1,6),6-(6,6)]
    77       11.14062       11.14062       11.14062    6[6-(1,6),6-(1,6),6-(8,8)]
    78      10.403214      10.403214      10.403214    6[1-(0),6-(1,6),6-(6,6)]
    79       9.042431       9.042431       9.042431    6[1-(0),6-(1,6),6-(6,6)]
    80       1.730112       1.730112       1.730112    6[6-(6,6),8-(30),8-(30)]
    81       4.541881       4.541881       4.541881    6[6-(1,6),6-(1,6),7-(1,7)]
    82       5.682961       5.682961       5.682961    6[1-(0),6-(1,7),6-(6,7)]
    83       5.538558       5.538558       5.538558    6[1-(0),6-(1,6),7-(6,30)]
    84       3.272981       3.272981       3.272981    6[1-(0),6-(1,6),7-(6,30)]
    85       3.296944       3.296944       3.296944    6[1-(0),6-(1,7),6-(6,7)]
    86       3.107757       3.107757       3.107757    6[1-(0),6-(1,6),7-(6,30)]
    87       5.349393       5.349393       5.349393    6[1-(0),6-(1,7),6-(6,7)]
    88       6.118753       6.118753       6.118753    6[6-(1,6),6-(6),7-(1,7)]
    89       7.055509       7.055509       7.055509    6[6-(1,7),6-(6,7)]
    90       4.775724       4.775724       4.775724    6[1-(0),6-(6),7-(6,30)]
    91      10.310057      10.310057      10.310057    7[6-(1,6),6-(1,6),30-(8,8,8,8)]
    92       10.03346       10.03346       10.03346    7[6-(1,6),6-(1,6),30-(8,8,8,8)]
    93       9.764106       9.764106       9.764106    7[1-(0),6-(6,6),7-(1,6)]
    94       8.576027       8.576027       8.576027    7[1-(0),6-(6,6),7-(1,6)]
    95       4.092006       4.092006       4.092006    7[6-(1,6),6-(1,6),30-(8,8,8,8)]
    96       4.368603       4.368603       4.368603    7[6-(1,6),6-(1,6),30-(8,8,8,8)]
    97       4.637957       4.637957       4.637957    7[1-(0),6-(6,6),7-(1,6)]
    98       5.826036       5.826036       5.826036    7[1-(0),6-(6,6),7-(1,6)]
    99      12.072415      12.072415      12.072415    8[6-(6,8),30-(7,8,8,8)]
   100      12.124744      12.124744      12.124744    8[6-(6,8),30-(7,8,8,8)]
   101       8.103858       8.103858       8.103858    8[6-(6,8),30-(7,8,8,8)]
   102       8.154601       8.154601       8.154601    8[6-(6,8),30-(7,8,8,8)]
   103       9.916094       9.916094       9.916094    8[6-(6,8),30-(7,8,8,8)]
   104      10.084022      10.084022      10.084022    8[6-(6,8),30-(7,8,8,8)]
   105       9.356941       9.356941       9.356941    8[6-(6,8),30-(7,8,8,8)]
   106       9.279327       9.279327       9.279327    8[6-(6,8),30-(7,8,8,8)]
   107       2.329648       2.329648       2.329648    8[6-(6,8),30-(7,8,8,8)]
   108       2.277319       2.277319       2.277319    8[6-(6,8),30-(7,8,8,8)]
   109       6.298205       6.298205       6.298205    8[6-(6,8),30-(7,8,8,8)]
   110       6.247462       6.247462       6.247462    8[6-(6,8),30-(7,8,8,8)]
   111       4.485969       4.485969       4.485969    8[6-(6,8),30-(7,8,8,8)]
   112       4.318041       4.318041       4.318041    8[6-(6,8),30-(7,8,8,8)]
   113       5.045122       5.045122       5.045122    8[6-(6,8),30-(7,8,8,8)]
   114       5.122736       5.122736       5.122736    8[6-(6,8),30-(7,8,8,8)]
