# Supplementary material for: A collection of forcefield precursors for metal–organic frameworks
Source: RSC Adv. 2019 Nov 13;9(63):36492–507. doi: 10.1039/c9ra07327b (PMC9075174; doi:10.1039/c9ra07327b)
Supplement: RA-009-C9RA07327B-s1142 [file RA-009-C9RA07327B-s1142.txt]

IYOBAA_clean

9.322800    0.000000    0.000000
4.661417    18.692447    0.000000
4.661398    0.000025    23.758028

     1       9.182402       9.182402       9.182402    29[16-(29,74),16-(29,74),35-(0)]
     2       8.006794       8.006794       8.006794    29[7-(6,6),7-(6,6),16-(29,74),16-(29,74)]
     3         7.7204         7.7204         7.7204    29[7-(6,6),16-(29,74),16-(29,74)]
     4       9.463214       9.463214       9.463214    29[16-(29,74),16-(29,74),35-(0)]
     5      10.638816      10.638816      10.638816    29[7-(6,6),7-(6,6),16-(29,74),16-(29,74)]
     6      10.925216      10.925216      10.925216    29[7-(6,6),16-(29,74),16-(29,74)]
     7       9.182401       9.182401       9.182401    29[16-(29,74),16-(29,74),35-(0)]
     8       8.006799       8.006799       8.006799    29[7-(6,6),7-(6,6),16-(29,74),16-(29,74)]
     9       7.720399       7.720399       7.720399    29[7-(6,6),16-(29,74),16-(29,74)]
    10       9.463213       9.463213       9.463213    29[16-(29,74),16-(29,74),35-(0)]
    11      10.638821      10.638821      10.638821    29[7-(6,6),7-(6,6),16-(29,74),16-(29,74)]
    12      10.925215      10.925215      10.925215    29[7-(6,6),16-(29,74),16-(29,74)]
    13       8.724276       8.724276       8.724276    1[6-(6,6)]
    14       9.661219       9.661219       9.661219    1[6-(6,6)]
    15       3.157632       3.157632       3.157632    1[6-(6,6)]
    16       6.799133       6.799133       6.799133    1[6-(6,6)]
    17      12.153217      12.153217      12.153217    1[6-(7,7)]
    18       4.707094       4.707094       4.707094    1[6-(6,7)]
    19       6.626648       6.626648       6.626648    1[6-(7,7)]
    20       4.849721       4.849721       4.849721    1[6-(6,7)]
    21      12.439413      12.439413      12.439413    1[6-(6,7)]
    22       2.601994       2.601994       2.601994    1[6-(6,6)]
    23        5.33078        5.33078        5.33078    1[6-(6,6)]
    24       4.395703       4.395703       4.395703    1[6-(6,6)]
    25       10.77809       10.77809       10.77809    1[6-(6,6)]
    26       2.940419       2.940419       2.940419    1[6-(6,7)]
    27       10.51799       10.51799       10.51799    1[6-(7,7)]
    28       3.518431       3.518431       3.518431    1[6-(6,7)]
    29      10.977603      10.977603      10.977603    1[6-(6,6)]
    30       3.045763       3.045763       3.045763    1[6-(6,6)]
    31       3.125937       3.125937       3.125937    1[6-(6,6)]
    32      11.050319      11.050319      11.050319    1[6-(6,6)]
    33       6.389861       6.389861       6.389861    1[6-(6,7)]
    34      14.582731      14.582731      14.582731    1[6-(6,6)]
    35      13.645792      13.645792      13.645792    1[6-(6,6)]
    36      10.826575      10.826575      10.826575    1[6-(6,6)]
    37      11.846487      11.846487      11.846487    1[6-(6,6)]
    38       6.492404       6.492404       6.492404    1[6-(7,7)]
    39       4.615721       4.615721       4.615721    1[6-(6,7)]
    40      12.018965      12.018965      12.018965    1[6-(7,7)]
    41       4.473089       4.473089       4.473089    1[6-(6,7)]
    42       6.206198       6.206198       6.206198    1[6-(6,7)]
    43      11.382214      11.382214      11.382214    1[6-(6,6)]
    44       8.653433       8.653433       8.653433    1[6-(6,6)]
    45        9.58851        9.58851        9.58851    1[6-(6,6)]
    46      12.528919      12.528919      12.528919    1[6-(6,6)]
    47      11.043804      11.043804      11.043804    1[6-(6,7)]
    48      12.789032      12.789032      12.789032    1[6-(7,7)]
    49      10.465789      10.465789      10.465789    1[6-(6,7)]
    50      12.329416      12.329416      12.329416    1[6-(6,6)]
    51      10.938453      10.938453      10.938453    1[6-(6,6)]
    52      10.858275      10.858275      10.858275    1[6-(6,6)]
    53      12.256697      12.256697      12.256697    1[6-(6,6)]
    54      12.255757      12.255757      12.255757    1[6-(6,7)]
    55       4.062884       4.062884       4.062884    1[6-(6,6)]
    56       4.999823       4.999823       4.999823    1[6-(6,6)]
    57        7.81904        7.81904        7.81904    1[6-(6,6)]
    58       6.799128       6.799128       6.799128    1[6-(6,6)]
    59      12.153211      12.153211      12.153211    1[6-(7,7)]
    60      14.029894      14.029894      14.029894    1[6-(6,7)]
    61        6.62665        6.62665        6.62665    1[6-(7,7)]
    62      14.172526      14.172526      14.172526    1[6-(6,7)]
    63      12.439417      12.439417      12.439417    1[6-(6,7)]
    64       7.263401       7.263401       7.263401    1[6-(6,6)]
    65       9.992182       9.992182       9.992182    1[6-(6,6)]
    66       9.057105       9.057105       9.057105    1[6-(6,6)]
    67       6.116696       6.116696       6.116696    1[6-(6,6)]
    68       7.601811       7.601811       7.601811    1[6-(6,7)]
    69       5.856583       5.856583       5.856583    1[6-(7,7)]
    70       8.179826       8.179826       8.179826    1[6-(6,7)]
    71       6.316199       6.316199       6.316199    1[6-(6,6)]
    72       7.707162       7.707162       7.707162    1[6-(6,6)]
    73        7.78734        7.78734        7.78734    1[6-(6,6)]
    74       6.388918       6.388918       6.388918    1[6-(6,6)]
    75       6.389858       6.389858       6.389858    1[6-(6,7)]
    76       9.921339       9.921339       9.921339    1[6-(6,6)]
    77       8.984396       8.984396       8.984396    1[6-(6,6)]
    78      15.487983      15.487983      15.487983    1[6-(6,6)]
    79      11.846482      11.846482      11.846482    1[6-(6,6)]
    80       6.492398       6.492398       6.492398    1[6-(7,7)]
    81      13.938521      13.938521      13.938521    1[6-(6,7)]
    82      12.018967      12.018967      12.018967    1[6-(7,7)]
    83      13.795894      13.795894      13.795894    1[6-(6,7)]
    84       6.206202       6.206202       6.206202    1[6-(6,7)]
    85      16.043621      16.043621      16.043621    1[6-(6,6)]
    86      13.314835      13.314835      13.314835    1[6-(6,6)]
    87      14.249912      14.249912      14.249912    1[6-(6,6)]
    88       7.867525       7.867525       7.867525    1[6-(6,6)]
    89      15.705196      15.705196      15.705196    1[6-(6,7)]
    90       8.127625       8.127625       8.127625    1[6-(7,7)]
    91      15.127184      15.127184      15.127184    1[6-(6,7)]
    92       7.668012       7.668012       7.668012    1[6-(6,6)]
    93      15.599852      15.599852      15.599852    1[6-(6,6)]
    94      15.519678      15.519678      15.519678    1[6-(6,6)]
    95       7.595296       7.595296       7.595296    1[6-(6,6)]
    96      12.255754      12.255754      12.255754    1[6-(6,7)]
    97       9.856532       9.856532       9.856532    74[16-(29,29),16-(29,29),16-(29,29)]
    98       8.789081       8.789081       8.789081    74[16-(29,29),16-(29,29),16-(29,29)]
    99       9.856534       9.856534       9.856534    74[16-(29,29),16-(29,29),16-(29,29)]
   100       8.789083       8.789083       8.789083    74[16-(29,29),16-(29,29),16-(29,29)]
   101       1.775062       1.775062       1.775062    6[6-(1,6),6-(1,6),7-(6,6)]
   102       9.471033       9.471033       9.471033    6[1-(0),6-(1,6),6-(6,7)]
   103      10.020146      10.020146      10.020146    6[1-(0),6-(1,6),6-(6,7)]
   104       2.374517       2.374517       2.374517    6[1-(0),6-(1,6),6-(6,7)]
   105      14.713259      14.713259      14.713259    6[6-(1,6),6-(1,6),7-(6,6)]
   106       6.461648       6.461648       6.461648    6[1-(0),6-(1,6),6-(6,7)]
   107      12.833781      12.833781      12.833781    6[1-(0),7-(6,29),7-(6,6)]
   108       4.539284       4.539284       4.539284    6[1-(0),6-(1,7),7-(6,29)]
   109       5.968458       5.968458       5.968458    6[1-(0),7-(6,29),7-(6,6)]
   110        4.99236        4.99236        4.99236    6[1-(0),6-(1,7),7-(6,29)]
   111       4.026518       4.026518       4.026518    6[1-(0),6-(1,7),7-(6,6)]
   112       4.024654       4.024654       4.024654    6[6-(1,6),6-(1,6),7-(6,6)]
   113       2.922699       2.922699       2.922699    6[1-(0),6-(1,6),6-(6,7)]
   114        4.58682        4.58682        4.58682    6[1-(0),6-(1,6),6-(6,7)]
   115        4.00228        4.00228        4.00228    6[1-(0),6-(1,6),6-(6,7)]
   116      11.613413      11.613413      11.613413    6[1-(0),6-(1,6),6-(6,7)]
   117       2.852779       2.852779       2.852779    6[6-(1,6),6-(1,6),7-(6,6)]
   118       2.349349       2.349349       2.349349    6[6-(1,6),6-(1,6),7-(6,6)]
   119       2.665396       2.665396       2.665396    6[1-(0),6-(1,7),7-(6,29)]
   120      11.027947      11.027947      11.027947    6[1-(0),7-(6,29),7-(6,6)]
   121       2.984235       2.984235       2.984235    6[1-(0),6-(1,7),7-(6,6)]
   122      11.701051      11.701051      11.701051    6[6-(1,6),6-(1,6),7-(6,6)]
   123      11.278729      11.278729      11.278729    6[1-(0),6-(1,6),6-(6,7)]
   124       2.784725       2.784725       2.784725    6[1-(0),6-(1,6),6-(6,7)]
   125       2.802437       2.802437       2.802437    6[1-(0),6-(1,6),6-(6,7)]
   126      11.291779      11.291779      11.291779    6[1-(0),6-(1,6),6-(6,7)]
   127       5.467836       5.467836       5.467836    6[1-(0),6-(1,7),7-(6,6)]
   128      12.209147      12.209147      12.209147    6[6-(1,6),6-(1,6),7-(6,6)]
   129      13.835975      13.835975      13.835975    6[1-(0),6-(1,6),6-(6,7)]
   130      13.286863      13.286863      13.286863    6[1-(0),6-(1,6),6-(6,7)]
   131       11.60969       11.60969       11.60969    6[1-(0),6-(1,6),6-(6,7)]
   132      13.255163      13.255163      13.255163    6[6-(1,6),6-(1,6),7-(6,6)]
   133      12.183974      12.183974      12.183974    6[1-(0),6-(1,6),6-(6,7)]
   134       5.811839       5.811839       5.811839    6[1-(0),7-(6,29),7-(6,6)]
   135       4.783532       4.783532       4.783532    6[1-(0),6-(1,7),7-(6,29)]
   136       3.354354       3.354354       3.354354    6[1-(0),7-(6,29),7-(6,6)]
   137       4.330451       4.330451       4.330451    6[1-(0),6-(1,7),7-(6,29)]
   138       5.296293       5.296293       5.296293    6[1-(0),6-(1,7),7-(6,6)]
   139       9.959556       9.959556       9.959556    6[6-(1,6),6-(1,6),7-(6,6)]
   140       11.06151       11.06151       11.06151    6[1-(0),6-(1,6),6-(6,7)]
   141       9.397392       9.397392       9.397392    6[1-(0),6-(1,6),6-(6,7)]
   142       9.981932       9.981932       9.981932    6[1-(0),6-(1,6),6-(6,7)]
   143      11.693597      11.693597      11.693597    6[1-(0),6-(1,6),6-(6,7)]
   144      11.131432      11.131432      11.131432    6[6-(1,6),6-(1,6),7-(6,6)]
   145      11.634865      11.634865      11.634865    6[6-(1,6),6-(1,6),7-(6,6)]
   146      11.318827      11.318827      11.318827    6[1-(0),6-(1,7),7-(6,29)]
   147      12.279075      12.279075      12.279075    6[1-(0),7-(6,29),7-(6,6)]
   148      10.999986      10.999986      10.999986    6[1-(0),6-(1,7),7-(6,6)]
   149      11.605966      11.605966      11.605966    6[6-(1,6),6-(1,6),7-(6,6)]
   150      12.028289      12.028289      12.028289    6[1-(0),6-(1,6),6-(6,7)]
   151      11.199491      11.199491      11.199491    6[1-(0),6-(1,6),6-(6,7)]
   152      11.181777      11.181777      11.181777    6[1-(0),6-(1,6),6-(6,7)]
   153      12.015236      12.015236      12.015236    6[1-(0),6-(1,6),6-(6,7)]
   154      13.177782      13.177782      13.177782    6[1-(0),6-(1,7),7-(6,6)]
   155       6.436468       6.436468       6.436468    6[6-(1,6),6-(1,6),7-(6,6)]
   156        4.80964        4.80964        4.80964    6[1-(0),6-(1,6),6-(6,7)]
   157       5.358752       5.358752       5.358752    6[1-(0),6-(1,6),6-(6,7)]
   158       7.035925       7.035925       7.035925    6[1-(0),6-(1,6),6-(6,7)]
   159       5.390452       5.390452       5.390452    6[6-(1,6),6-(1,6),7-(6,6)]
   160       6.461641       6.461641       6.461641    6[1-(0),6-(1,6),6-(6,7)]
   161      12.833776      12.833776      12.833776    6[1-(0),7-(6,29),7-(6,6)]
   162      13.862083      13.862083      13.862083    6[1-(0),6-(1,7),7-(6,29)]
   163      15.291261      15.291261      15.291261    6[1-(0),7-(6,29),7-(6,6)]
   164      14.315164      14.315164      14.315164    6[1-(0),6-(1,7),7-(6,29)]
   165      13.349322      13.349322      13.349322    6[1-(0),6-(1,7),7-(6,6)]
   166       8.686059       8.686059       8.686059    6[6-(1,6),6-(1,6),7-(6,6)]
   167       7.584105       7.584105       7.584105    6[1-(0),6-(1,6),6-(6,7)]
   168       9.248223       9.248223       9.248223    6[1-(0),6-(1,6),6-(6,7)]
   169       8.663683       8.663683       8.663683    6[1-(0),6-(1,6),6-(6,7)]
   170       6.952018       6.952018       6.952018    6[1-(0),6-(1,6),6-(6,7)]
   171       7.514183       7.514183       7.514183    6[6-(1,6),6-(1,6),7-(6,6)]
   172        7.01075        7.01075        7.01075    6[6-(1,6),6-(1,6),7-(6,6)]
   173       7.326788       7.326788       7.326788    6[1-(0),6-(1,7),7-(6,29)]
   174        6.36654        6.36654        6.36654    6[1-(0),7-(6,29),7-(6,6)]
   175       7.645629       7.645629       7.645629    6[1-(0),6-(1,7),7-(6,6)]
   176       7.039649       7.039649       7.039649    6[6-(1,6),6-(1,6),7-(6,6)]
   177       6.617326       6.617326       6.617326    6[1-(0),6-(1,6),6-(6,7)]
   178       7.446124       7.446124       7.446124    6[1-(0),6-(1,6),6-(6,7)]
   179       7.463838       7.463838       7.463838    6[1-(0),6-(1,6),6-(6,7)]
   180       6.630379       6.630379       6.630379    6[1-(0),6-(1,6),6-(6,7)]
   181       5.467833       5.467833       5.467833    6[1-(0),6-(1,7),7-(6,6)]
   182      16.870553      16.870553      16.870553    6[6-(1,6),6-(1,6),7-(6,6)]
   183       9.174582       9.174582       9.174582    6[1-(0),6-(1,6),6-(6,7)]
   184       8.625469       8.625469       8.625469    6[1-(0),6-(1,6),6-(6,7)]
   185      16.271098      16.271098      16.271098    6[1-(0),6-(1,6),6-(6,7)]
   186       3.932356       3.932356       3.932356    6[6-(1,6),6-(1,6),7-(6,6)]
   187      12.183967      12.183967      12.183967    6[1-(0),6-(1,6),6-(6,7)]
   188       5.811834       5.811834       5.811834    6[1-(0),7-(6,29),7-(6,6)]
   189       4.783531       4.783531       4.783531    6[1-(0),6-(1,7),7-(6,29)]
   190      12.677157      12.677157      12.677157    6[1-(0),7-(6,29),7-(6,6)]
   191      13.653255      13.653255      13.653255    6[1-(0),6-(1,7),7-(6,29)]
   192      14.619097      14.619097      14.619097    6[1-(0),6-(1,7),7-(6,6)]
   193      14.620961      14.620961      14.620961    6[6-(1,6),6-(1,6),7-(6,6)]
   194      15.722916      15.722916      15.722916    6[1-(0),6-(1,6),6-(6,7)]
   195      14.058795      14.058795      14.058795    6[1-(0),6-(1,6),6-(6,7)]
   196      14.643335      14.643335      14.643335    6[1-(0),6-(1,6),6-(6,7)]
   197       7.032202       7.032202       7.032202    6[1-(0),6-(1,6),6-(6,7)]
   198      15.792836      15.792836      15.792836    6[6-(1,6),6-(1,6),7-(6,6)]
   199      16.296266      16.296266      16.296266    6[6-(1,6),6-(1,6),7-(6,6)]
   200      15.980219      15.980219      15.980219    6[1-(0),6-(1,7),7-(6,29)]
   201       7.617668       7.617668       7.617668    6[1-(0),7-(6,29),7-(6,6)]
   202       15.66138       15.66138       15.66138    6[1-(0),6-(1,7),7-(6,6)]
   203       6.944564       6.944564       6.944564    6[6-(1,6),6-(1,6),7-(6,6)]
   204       7.366886       7.366886       7.366886    6[1-(0),6-(1,6),6-(6,7)]
   205       15.86089       15.86089       15.86089    6[1-(0),6-(1,6),6-(6,7)]
   206      15.843178      15.843178      15.843178    6[1-(0),6-(1,6),6-(6,7)]
   207       7.353836       7.353836       7.353836    6[1-(0),6-(1,6),6-(6,7)]
   208      13.177779      13.177779      13.177779    6[1-(0),6-(1,7),7-(6,6)]
   209       9.675016       9.675016       9.675016    16[29-(16,35),29-(7,7,16),74-(16,16)]
   210       8.344094       8.344094       8.344094    16[29-(7,16),29-(7,7,16),74-(16,16)]
   211       9.342196       9.342196       9.342196    16[29-(16,35),29-(7,16),74-(16,16)]
   212       8.970595       8.970595       8.970595    16[29-(16,35),29-(7,7,16),74-(16,16)]
   213      10.301518      10.301518      10.301518    16[29-(7,16),29-(7,7,16),74-(16,16)]
   214       9.303422       9.303422       9.303422    16[29-(16,35),29-(7,16),74-(16,16)]
   215        9.67502        9.67502        9.67502    16[29-(16,35),29-(7,7,16),74-(16,16)]
   216       8.344097       8.344097       8.344097    16[29-(7,16),29-(7,7,16),74-(16,16)]
   217       9.342193       9.342193       9.342193    16[29-(16,35),29-(7,16),74-(16,16)]
   218       8.970599       8.970599       8.970599    16[29-(16,35),29-(7,7,16),74-(16,16)]
   219      10.301521      10.301521      10.301521    16[29-(7,16),29-(7,7,16),74-(16,16)]
   220       9.303419       9.303419       9.303419    16[29-(16,35),29-(7,16),74-(16,16)]
   221       8.617721       8.617721       8.617721    35[29-(16,16)]
   222      14.689295      14.689295      14.689295    35[29-(16,16)]
   223        3.95632        3.95632        3.95632    35[29-(16,16)]
   224      10.027894      10.027894      10.027894    35[29-(16,16)]
   225       6.216444       6.216444       6.216444    7[6-(1,6),6-(1,7),29-(7,16,16)]
   226       4.649282       4.649282       4.649282    7[6-(1,6),6-(1,7),6-(6,6)]
   227       2.282223       2.282223       2.282223    7[6-(6,6),6-(6,6),6-(6,6)]
   228      11.164993      11.164993      11.164993    7[6-(1,6),6-(1,7),29-(7,16,16)]
   229      11.692662      11.692662      11.692662    7[6-(1,6),6-(1,7),6-(6,6)]
   230      12.650121      12.650121      12.650121    7[6-(1,6),6-(1,7),29-(16,16)]
   231      14.113802      14.113802      14.113802    7[6-(1,6),6-(1,7),6-(6,6)]
   232      12.429167      12.429167      12.429167    7[6-(1,6),6-(1,7),29-(7,16,16)]
   233        4.67353        4.67353        4.67353    7[6-(1,6),6-(1,7),6-(6,6)]
   234      11.701988      11.701988      11.701988    7[6-(6,6),6-(6,6),6-(6,6)]
   235       12.14203       12.14203       12.14203    7[6-(1,6),6-(1,7),29-(7,16,16)]
   236      11.614358      11.614358      11.614358    7[6-(1,6),6-(1,7),6-(6,6)]
   237       5.995497       5.995497       5.995497    7[6-(1,6),6-(1,7),29-(16,16)]
   238      13.854618      13.854618      13.854618    7[6-(1,6),6-(1,7),6-(6,6)]
   239       6.216448       6.216448       6.216448    7[6-(1,6),6-(1,7),29-(7,16,16)]
   240      13.972085      13.972085      13.972085    7[6-(1,6),6-(1,7),6-(6,6)]
   241       6.943627       6.943627       6.943627    7[6-(6,6),6-(6,6),6-(6,6)]
   242       6.503585       6.503585       6.503585    7[6-(1,6),6-(1,7),29-(7,16,16)]
   243       7.031257       7.031257       7.031257    7[6-(1,6),6-(1,7),6-(6,6)]
   244      12.650118      12.650118      12.650118    7[6-(1,6),6-(1,7),29-(16,16)]
   245       4.790997       4.790997       4.790997    7[6-(1,6),6-(1,7),6-(6,6)]
   246      12.429171      12.429171      12.429171    7[6-(1,6),6-(1,7),29-(7,16,16)]
   247      13.996333      13.996333      13.996333    7[6-(1,6),6-(1,7),6-(6,6)]
   248      16.363392      16.363392      16.363392    7[6-(6,6),6-(6,6),6-(6,6)]
   249       7.480622       7.480622       7.480622    7[6-(1,6),6-(1,7),29-(7,16,16)]
   250       6.952953       6.952953       6.952953    7[6-(1,6),6-(1,7),6-(6,6)]
   251       5.995494       5.995494       5.995494    7[6-(1,6),6-(1,7),29-(16,16)]
   252       4.531813       4.531813       4.531813    7[6-(1,6),6-(1,7),6-(6,6)]
