# Supplementary material for: A collection of forcefield precursors for metal–organic frameworks
Source: RSC Adv. 2019 Nov 13;9(63):36492–507. doi: 10.1039/c9ra07327b (PMC9075174; doi:10.1039/c9ra07327b)
Supplement: RA-009-C9RA07327B-s1143 [file RA-009-C9RA07327B-s1143.txt]

IYOHOU_clean

14.402600    0.000000    0.000000
-7.201407    16.333951    0.000000
0.000000    -5.686640    30.583816

     1      -5.222474      -5.222474      -5.222474    30[7-(6,6),7-(6,6),17-(0),17-(0)]
     2       9.058633       9.058633       9.058633    30[7-(6,6),7-(6,6),17-(0),17-(0)]
     3      -2.164199      -2.164199      -2.164199    30[7-(6,6),7-(6,6),17-(0),17-(0)]
     4       5.222291       5.222291       5.222291    30[7-(6,6),7-(6,6),17-(0),17-(0)]
     5       5.343915       5.343915       5.343915    30[7-(6,6),7-(6,6),17-(0),17-(0)]
     6        2.16407        2.16407        2.16407    30[7-(6,6),7-(6,6),17-(0),17-(0)]
     7       1.978902       1.978902       1.978902    30[7-(6,6),7-(6,6),17-(0),17-(0)]
     8       1.857278       1.857278       1.857278    30[7-(6,6),7-(6,6),17-(0),17-(0)]
     9       5.037123       5.037123       5.037123    30[7-(6,6),7-(6,6),17-(0),17-(0)]
    10      12.423667      12.423667      12.423667    30[7-(6,6),7-(6,6),17-(0),17-(0)]
    11       -1.85744       -1.85744       -1.85744    30[7-(6,6),7-(6,6),17-(0),17-(0)]
    12       9.365392       9.365392       9.365392    30[7-(6,6),7-(6,6),17-(0),17-(0)]
    13       9.628098       9.628098       9.628098    1[6-(6,7)]
    14       8.595421       8.595421       8.595421    1[6-(6,6)]
    15       5.088396       5.088396       5.088396    1[6-(6,6)]
    16       6.206048       6.206048       6.206048    1[6-(6,7)]
    17       2.377816       2.377816       2.377816    1[6-(6,6)]
    18       0.046035       0.046035       0.046035    1[6-(6,7)]
    19       0.112267       0.112267       0.112267    1[6-(6,7)]
    20       2.468532       2.468532       2.468532    1[6-(6,6)]
    21       5.143091       5.143091       5.143091    1[6-(6,6)]
    22       6.278007       6.278007       6.278007    1[6-(6,7)]
    23      -4.708287      -4.708287      -4.708287    1[6-(6,7)]
    24       8.667417       8.667417       8.667417    1[6-(6,6)]
    25       8.259807       8.259807       8.259807    1[6-(6,7)]
    26       6.472443       6.472443       6.472443    1[6-(6,6)]
    27       5.078251       5.078251       5.078251    1[6-(6,6)]
    28       6.953471       6.953471       6.953471    1[6-(6,7)]
    29       0.135278       0.135278       0.135278    1[6-(6,6)]
    30       5.791275       5.791275       5.791275    1[6-(6,7)]
    31       7.657844       7.657844       7.657844    1[6-(6,7)]
    32       9.314154       9.314154       9.314154    1[6-(6,6)]
    33       4.078742       4.078742       4.078742    1[6-(6,6)]
    34       3.540094       3.540094       3.540094    1[6-(6,7)]
    35       1.830486       1.830486       1.830486    1[6-(6,7)]
    36       2.036434       2.036434       2.036434    1[6-(6,6)]
    37       4.774421       4.774421       4.774421    1[6-(6,7)]
    38       5.807077       5.807077       5.807077    1[6-(6,6)]
    39       9.314119       9.314119       9.314119    1[6-(6,6)]
    40       8.196487       8.196487       8.196487    1[6-(6,7)]
    41      -2.377922      -2.377922      -2.377922    1[6-(6,6)]
    42      -0.046142      -0.046142      -0.046142    1[6-(6,7)]
    43      -0.112414      -0.112414      -0.112414    1[6-(6,7)]
    44      -2.468679      -2.468679      -2.468679    1[6-(6,6)]
    45      -5.143246      -5.143246      -5.143246    1[6-(6,6)]
    46        8.12442        8.12442        8.12442    1[6-(6,7)]
    47       4.708133       4.708133       4.708133    1[6-(6,7)]
    48       5.735047       5.735047       5.735047    1[6-(6,6)]
    49       6.142625       6.142625       6.142625    1[6-(6,7)]
    50       7.929986       7.929986       7.929986    1[6-(6,6)]
    51      -5.078462      -5.078462      -5.078462    1[6-(6,6)]
    52       -6.95368       -6.95368       -6.95368    1[6-(6,7)]
    53      -0.135491      -0.135491      -0.135491    1[6-(6,6)]
    54       8.611304       8.611304       8.611304    1[6-(6,7)]
    55       6.744719       6.744719       6.744719    1[6-(6,7)]
    56       5.088431       5.088431       5.088431    1[6-(6,6)]
    57      -4.078891      -4.078891      -4.078891    1[6-(6,6)]
    58      -3.540225      -3.540225      -3.540225    1[6-(6,7)]
    59      -1.830654      -1.830654      -1.830654    1[6-(6,7)]
    60      -2.036622      -2.036622      -2.036622    1[6-(6,6)]
    61       2.426772       2.426772       2.426772    1[6-(6,7)]
    62       1.394116       1.394116       1.394116    1[6-(6,6)]
    63      -2.112926      -2.112926      -2.112926    1[6-(6,6)]
    64      -0.995294      -0.995294      -0.995294    1[6-(6,7)]
    65       9.579115       9.579115       9.579115    1[6-(6,6)]
    66       7.247335       7.247335       7.247335    1[6-(6,7)]
    67       7.313607       7.313607       7.313607    1[6-(6,7)]
    68       9.669872       9.669872       9.669872    1[6-(6,6)]
    69      12.344439      12.344439      12.344439    1[6-(6,6)]
    70      -0.923227      -0.923227      -0.923227    1[6-(6,7)]
    71        2.49306        2.49306        2.49306    1[6-(6,7)]
    72       1.466146       1.466146       1.466146    1[6-(6,6)]
    73       1.058568       1.058568       1.058568    1[6-(6,7)]
    74      -0.728793      -0.728793      -0.728793    1[6-(6,6)]
    75      12.279655      12.279655      12.279655    1[6-(6,6)]
    76      14.154873      14.154873      14.154873    1[6-(6,7)]
    77       7.336684       7.336684       7.336684    1[6-(6,6)]
    78      -1.410111      -1.410111      -1.410111    1[6-(6,7)]
    79       0.456474       0.456474       0.456474    1[6-(6,7)]
    80       2.112762       2.112762       2.112762    1[6-(6,6)]
    81      11.280084      11.280084      11.280084    1[6-(6,6)]
    82      10.741418      10.741418      10.741418    1[6-(6,7)]
    83       9.031847       9.031847       9.031847    1[6-(6,7)]
    84       9.237815       9.237815       9.237815    1[6-(6,6)]
    85      -2.426905      -2.426905      -2.426905    1[6-(6,7)]
    86      -1.394228      -1.394228      -1.394228    1[6-(6,6)]
    87       2.112797       2.112797       2.112797    1[6-(6,6)]
    88       0.995145       0.995145       0.995145    1[6-(6,7)]
    89       4.823377       4.823377       4.823377    1[6-(6,6)]
    90       7.155158       7.155158       7.155158    1[6-(6,7)]
    91       7.088926       7.088926       7.088926    1[6-(6,7)]
    92       4.732661       4.732661       4.732661    1[6-(6,6)]
    93       2.058102       2.058102       2.058102    1[6-(6,6)]
    94       0.923186       0.923186       0.923186    1[6-(6,7)]
    95       11.90948       11.90948       11.90948    1[6-(6,7)]
    96      -1.466224      -1.466224      -1.466224    1[6-(6,6)]
    97      -1.058614      -1.058614      -1.058614    1[6-(6,7)]
    98        0.72875        0.72875        0.72875    1[6-(6,6)]
    99       2.122942       2.122942       2.122942    1[6-(6,6)]
   100       0.247722       0.247722       0.247722    1[6-(6,7)]
   101       7.065915       7.065915       7.065915    1[6-(6,6)]
   102       1.409918       1.409918       1.409918    1[6-(6,7)]
   103      -0.456651      -0.456651      -0.456651    1[6-(6,7)]
   104      -2.112961      -2.112961      -2.112961    1[6-(6,6)]
   105       3.122451       3.122451       3.122451    1[6-(6,6)]
   106       3.661099       3.661099       3.661099    1[6-(6,7)]
   107       5.370707       5.370707       5.370707    1[6-(6,7)]
   108       5.164759       5.164759       5.164759    1[6-(6,6)]
   109        8.69913        8.69913        8.69913    6[1-(0),6-(1,6),7-(6,30)]
   110       8.088453       8.088453       8.088453    6[1-(0),6-(1,7),6-(6,6)]
   111       6.721645       6.721645       6.721645    6[6-(1,6),6-(1,6),6-(7,7)]
   112       6.015924       6.015924       6.015924    6[1-(0),6-(1,7),6-(6,6)]
   113       6.688532       6.688532       6.688532    6[1-(0),6-(1,6),7-(6,30)]
   114       6.031754       6.031754       6.031754    6[6-(6,6),7-(6),7-(6)]
   115       4.136365       4.136365       4.136365    6[6-(6,6),7-(6),7-(6)]
   116       6.053347       6.053347       6.053347    6[6-(6,6),7-(6),7-(6)]
   117        2.61977        2.61977        2.61977    6[6-(1,6),6-(1,6),6-(7,7)]
   118       1.937093       1.937093       1.937093    6[1-(0),6-(1,7),6-(6,6)]
   119       0.531398       0.531398       0.531398    6[1-(0),6-(1,6),7-(6,30)]
   120       0.580355       0.580355       0.580355    6[1-(0),6-(1,6),7-(6,30)]
   121        1.98893        1.98893        1.98893    6[1-(0),6-(1,7),6-(6,6)]
   122       6.759069       6.759069       6.759069    6[6-(1,6),6-(1,6),6-(7,7)]
   123       6.070619       6.070619       6.070619    6[1-(0),6-(1,7),6-(6,6)]
   124       6.761938       6.761938       6.761938    6[1-(0),6-(1,6),7-(6,30)]
   125       8.766785       8.766785       8.766785    6[1-(0),6-(1,6),7-(6,30)]
   126       8.159001       8.159001       8.159001    6[1-(0),6-(1,7),6-(6,6)]
   127       7.604484       7.604484       7.604484    6[1-(0),6-(1,6),7-(6,30)]
   128       6.547333       6.547333       6.547333    6[1-(0),6-(1,7),6-(6,6)]
   129        5.57083        5.57083        5.57083    6[6-(1,6),6-(1,6),6-(7,7)]
   130       5.719171       5.719171       5.719171    6[1-(0),6-(1,7),6-(6,6)]
   131       6.838254       6.838254       6.838254    6[1-(0),6-(1,6),7-(6,30)]
   132       4.385496       4.385496       4.385496    6[6-(6,6),7-(6),7-(6)]
   133       3.204487       3.204487       3.204487    6[6-(6,6),7-(6),7-(6)]
   134       2.403691       2.403691       2.403691    6[6-(6,6),7-(6),7-(6)]
   135        8.54362        8.54362        8.54362    6[6-(1,6),6-(1,6),6-(7,7)]
   136       7.443261       7.443261       7.443261    6[1-(0),6-(1,7),6-(6,6)]
   137       6.517167       6.517167       6.517167    6[1-(0),6-(1,6),7-(6,30)]
   138        7.61176        7.61176        7.61176    6[1-(0),6-(1,6),7-(6,30)]
   139       8.604105       8.604105       8.604105    6[1-(0),6-(1,7),6-(6,6)]
   140        3.01726        3.01726        3.01726    6[6-(1,6),6-(1,6),6-(7,7)]
   141       3.538642       3.538642       3.538642    6[1-(0),6-(1,7),6-(6,6)]
   142       3.234753       3.234753       3.234753    6[1-(0),6-(1,6),7-(6,30)]
   143       2.222239       2.222239       2.222239    6[1-(0),6-(1,6),7-(6,30)]
   144       2.360498       2.360498       2.360498    6[1-(0),6-(1,7),6-(6,6)]
   145       5.703389       5.703389       5.703389    6[1-(0),6-(1,6),7-(6,30)]
   146       6.314053       6.314053       6.314053    6[1-(0),6-(1,7),6-(6,6)]
   147       7.680859       7.680859       7.680859    6[6-(1,6),6-(1,6),6-(7,7)]
   148       8.386592       8.386592       8.386592    6[1-(0),6-(1,7),6-(6,6)]
   149       7.713997       7.713997       7.713997    6[1-(0),6-(1,6),7-(6,30)]
   150       8.370736       8.370736       8.370736    6[6-(6,6),7-(6),7-(6)]
   151      -4.136489      -4.136489      -4.136489    6[6-(6,6),7-(6),7-(6)]
   152       8.349121       8.349121       8.349121    6[6-(6,6),7-(6),7-(6)]
   153      -2.619896      -2.619896      -2.619896    6[6-(1,6),6-(1,6),6-(7,7)]
   154      -1.937207      -1.937207      -1.937207    6[1-(0),6-(1,7),6-(6,6)]
   155      -0.531514      -0.531514      -0.531514    6[1-(0),6-(1,6),7-(6,30)]
   156      -0.580494      -0.580494      -0.580494    6[1-(0),6-(1,6),7-(6,30)]
   157      -1.989068      -1.989068      -1.989068    6[1-(0),6-(1,7),6-(6,6)]
   158       7.643388       7.643388       7.643388    6[6-(1,6),6-(1,6),6-(7,7)]
   159       8.331827       8.331827       8.331827    6[1-(0),6-(1,7),6-(6,6)]
   160       7.640497       7.640497       7.640497    6[1-(0),6-(1,6),7-(6,30)]
   161        5.63566        5.63566        5.63566    6[1-(0),6-(1,6),7-(6,30)]
   162       6.243455       6.243455       6.243455    6[1-(0),6-(1,7),6-(6,6)]
   163       6.797939       6.797939       6.797939    6[1-(0),6-(1,6),7-(6,30)]
   164       7.855089       7.855089       7.855089    6[1-(0),6-(1,7),6-(6,6)]
   165      -5.571021      -5.571021      -5.571021    6[6-(1,6),6-(1,6),6-(7,7)]
   166      -5.719374      -5.719374      -5.719374    6[1-(0),6-(1,7),6-(6,6)]
   167       7.564145       7.564145       7.564145    6[1-(0),6-(1,6),7-(6,30)]
   168      -4.385687      -4.385687      -4.385687    6[6-(6,6),7-(6),7-(6)]
   169       -3.20467       -3.20467       -3.20467    6[6-(6,6),7-(6),7-(6)]
   170      -2.403897      -2.403897      -2.403897    6[6-(6,6),7-(6),7-(6)]
   171       5.858975       5.858975       5.858975    6[6-(1,6),6-(1,6),6-(7,7)]
   172       6.959333       6.959333       6.959333    6[1-(0),6-(1,7),6-(6,6)]
   173       7.885414       7.885414       7.885414    6[1-(0),6-(1,6),7-(6,30)]
   174       6.790811       6.790811       6.790811    6[1-(0),6-(1,6),7-(6,30)]
   175       5.798479       5.798479       5.798479    6[1-(0),6-(1,7),6-(6,6)]
   176       -3.01743       -3.01743       -3.01743    6[6-(1,6),6-(1,6),6-(7,7)]
   177      -3.538796      -3.538796      -3.538796    6[1-(0),6-(1,7),6-(6,6)]
   178      -3.234895      -3.234895      -3.234895    6[1-(0),6-(1,6),7-(6,30)]
   179      -2.222403      -2.222403      -2.222403    6[1-(0),6-(1,6),7-(6,30)]
   180      -2.360674      -2.360674      -2.360674    6[1-(0),6-(1,7),6-(6,6)]
   181       1.497804       1.497804       1.497804    6[1-(0),6-(1,6),7-(6,30)]
   182        0.88714        0.88714        0.88714    6[1-(0),6-(1,7),6-(6,6)]
   183      -0.479666      -0.479666      -0.479666    6[6-(1,6),6-(1,6),6-(7,7)]
   184      -1.185399      -1.185399      -1.185399    6[1-(0),6-(1,7),6-(6,6)]
   185      -0.512804      -0.512804      -0.512804    6[1-(0),6-(1,6),7-(6,30)]
   186      -1.169543      -1.169543      -1.169543    6[6-(6,6),7-(6),7-(6)]
   187      11.337682      11.337682      11.337682    6[6-(6,6),7-(6),7-(6)]
   188      -1.147928      -1.147928      -1.147928    6[6-(6,6),7-(6),7-(6)]
   189       9.821089       9.821089       9.821089    6[6-(1,6),6-(1,6),6-(7,7)]
   190         9.1384         9.1384         9.1384    6[1-(0),6-(1,7),6-(6,6)]
   191       7.732707       7.732707       7.732707    6[1-(0),6-(1,6),7-(6,30)]
   192       7.781687       7.781687       7.781687    6[1-(0),6-(1,6),7-(6,30)]
   193       9.190261       9.190261       9.190261    6[1-(0),6-(1,7),6-(6,6)]
   194      -0.442195      -0.442195      -0.442195    6[6-(1,6),6-(1,6),6-(7,7)]
   195      -1.130634      -1.130634      -1.130634    6[1-(0),6-(1,7),6-(6,6)]
   196      -0.439304      -0.439304      -0.439304    6[1-(0),6-(1,6),7-(6,30)]
   197       1.565533       1.565533       1.565533    6[1-(0),6-(1,6),7-(6,30)]
   198       0.957738       0.957738       0.957738    6[1-(0),6-(1,7),6-(6,6)]
   199       0.403254       0.403254       0.403254    6[1-(0),6-(1,6),7-(6,30)]
   200      -0.653896      -0.653896      -0.653896    6[1-(0),6-(1,7),6-(6,6)]
   201      12.772214      12.772214      12.772214    6[6-(1,6),6-(1,6),6-(7,7)]
   202      12.920567      12.920567      12.920567    6[1-(0),6-(1,7),6-(6,6)]
   203      -0.362952      -0.362952      -0.362952    6[1-(0),6-(1,6),7-(6,30)]
   204       11.58688       11.58688       11.58688    6[6-(6,6),7-(6),7-(6)]
   205      10.405863      10.405863      10.405863    6[6-(6,6),7-(6),7-(6)]
   206        9.60509        9.60509        9.60509    6[6-(6,6),7-(6),7-(6)]
   207       1.342218       1.342218       1.342218    6[6-(1,6),6-(1,6),6-(7,7)]
   208        0.24186        0.24186        0.24186    6[1-(0),6-(1,7),6-(6,6)]
   209      -0.684221      -0.684221      -0.684221    6[1-(0),6-(1,6),7-(6,30)]
   210       0.410382       0.410382       0.410382    6[1-(0),6-(1,6),7-(6,30)]
   211       1.402714       1.402714       1.402714    6[1-(0),6-(1,7),6-(6,6)]
   212      10.218623      10.218623      10.218623    6[6-(1,6),6-(1,6),6-(7,7)]
   213      10.739989      10.739989      10.739989    6[1-(0),6-(1,7),6-(6,6)]
   214      10.436088      10.436088      10.436088    6[1-(0),6-(1,6),7-(6,30)]
   215       9.423596       9.423596       9.423596    6[1-(0),6-(1,6),7-(6,30)]
   216       9.561867       9.561867       9.561867    6[1-(0),6-(1,7),6-(6,6)]
   217      -1.497937      -1.497937      -1.497937    6[1-(0),6-(1,6),7-(6,30)]
   218       -0.88726       -0.88726       -0.88726    6[1-(0),6-(1,7),6-(6,6)]
   219       0.479548       0.479548       0.479548    6[6-(1,6),6-(1,6),6-(7,7)]
   220       1.185269       1.185269       1.185269    6[1-(0),6-(1,7),6-(6,6)]
   221       0.512661       0.512661       0.512661    6[1-(0),6-(1,6),7-(6,30)]
   222       1.169439       1.169439       1.169439    6[6-(6,6),7-(6),7-(6)]
   223       3.064828       3.064828       3.064828    6[6-(6,6),7-(6),7-(6)]
   224       1.147846       1.147846       1.147846    6[6-(6,6),7-(6),7-(6)]
   225       4.581423       4.581423       4.581423    6[6-(1,6),6-(1,6),6-(7,7)]
   226         5.2641         5.2641         5.2641    6[1-(0),6-(1,7),6-(6,6)]
   227       6.669795       6.669795       6.669795    6[1-(0),6-(1,6),7-(6,30)]
   228       6.620838       6.620838       6.620838    6[1-(0),6-(1,6),7-(6,30)]
   229       5.212263       5.212263       5.212263    6[1-(0),6-(1,7),6-(6,6)]
   230       0.442124       0.442124       0.442124    6[6-(1,6),6-(1,6),6-(7,7)]
   231       1.130574       1.130574       1.130574    6[1-(0),6-(1,7),6-(6,6)]
   232       0.439255       0.439255       0.439255    6[1-(0),6-(1,6),7-(6,30)]
   233      -1.565592      -1.565592      -1.565592    6[1-(0),6-(1,6),7-(6,30)]
   234      -0.957808      -0.957808      -0.957808    6[1-(0),6-(1,7),6-(6,6)]
   235      -0.403291      -0.403291      -0.403291    6[1-(0),6-(1,6),7-(6,30)]
   236        0.65386        0.65386        0.65386    6[1-(0),6-(1,7),6-(6,6)]
   237       1.630363       1.630363       1.630363    6[6-(1,6),6-(1,6),6-(7,7)]
   238       1.482022       1.482022       1.482022    6[1-(0),6-(1,7),6-(6,6)]
   239       0.362939       0.362939       0.362939    6[1-(0),6-(1,6),7-(6,30)]
   240       2.815697       2.815697       2.815697    6[6-(6,6),7-(6),7-(6)]
   241       3.996706       3.996706       3.996706    6[6-(6,6),7-(6),7-(6)]
   242       4.797502       4.797502       4.797502    6[6-(6,6),7-(6),7-(6)]
   243      -1.342427      -1.342427      -1.342427    6[6-(1,6),6-(1,6),6-(7,7)]
   244      -0.242068      -0.242068      -0.242068    6[1-(0),6-(1,7),6-(6,6)]
   245       0.684026       0.684026       0.684026    6[1-(0),6-(1,6),7-(6,30)]
   246      -0.410567      -0.410567      -0.410567    6[1-(0),6-(1,6),7-(6,30)]
   247      -1.402912      -1.402912      -1.402912    6[1-(0),6-(1,7),6-(6,6)]
   248       4.183933       4.183933       4.183933    6[6-(1,6),6-(1,6),6-(7,7)]
   249       3.662551       3.662551       3.662551    6[1-(0),6-(1,7),6-(6,6)]
   250        3.96644        3.96644        3.96644    6[1-(0),6-(1,6),7-(6,30)]
   251       4.978954       4.978954       4.978954    6[1-(0),6-(1,6),7-(6,30)]
   252       4.840695       4.840695       4.840695    6[1-(0),6-(1,7),6-(6,6)]
   253       8.063981       8.063981       8.063981    7[6-(1,6),6-(1,6),30-(7,17,17)]
   254       4.702393       4.702393       4.702393    7[6-(6,7),6-(6,7)]
   255       4.734067       4.734067       4.734067    7[6-(6,7),6-(6,7)]
   256       6.724514       6.724514       6.724514    7[6-(6,7),6-(6,7)]
   257      -0.112404      -0.112404      -0.112404    7[6-(1,6),6-(1,6),30-(7,17,17)]
   258       8.120103       8.120103       8.120103    7[6-(1,6),6-(1,6),30-(7,17,17)]
   259       7.741303       7.741303       7.741303    7[6-(1,6),6-(1,6),30-(7,17,17)]
   260       4.278922       4.278922       4.278922    7[6-(6,7),6-(6,7)]
   261        2.25535        2.25535        2.25535    7[6-(6,7),6-(6,7)]
   262       3.442119       3.442119       3.442119    7[6-(6,7),6-(6,7)]
   263       6.592055       6.592055       6.592055    7[6-(1,6),6-(1,6),30-(7,17,17)]
   264        2.56503        2.56503        2.56503    7[6-(1,6),6-(1,6),30-(7,17,17)]
   265       6.338549       6.338549       6.338549    7[6-(1,6),6-(1,6),30-(7,17,17)]
   266       9.700095       9.700095       9.700095    7[6-(6,7),6-(6,7)]
   267       9.668398       9.668398       9.668398    7[6-(6,7),6-(6,7)]
   268       7.677966       7.677966       7.677966    7[6-(6,7),6-(6,7)]
   269       0.112276       0.112276       0.112276    7[6-(1,6),6-(1,6),30-(7,17,17)]
   270       6.282331       6.282331       6.282331    7[6-(1,6),6-(1,6),30-(7,17,17)]
   271       6.661108       6.661108       6.661108    7[6-(1,6),6-(1,6),30-(7,17,17)]
   272      -4.279103      -4.279103      -4.279103    7[6-(6,7),6-(6,7)]
   273      -2.255545      -2.255545      -2.255545    7[6-(6,7),6-(6,7)]
   274      -3.442324      -3.442324      -3.442324    7[6-(6,7),6-(6,7)]
   275       7.810515       7.810515       7.810515    7[6-(1,6),6-(1,6),30-(7,17,17)]
   276      -2.565176      -2.565176      -2.565176    7[6-(1,6),6-(1,6),30-(7,17,17)]
   277       0.862644       0.862644       0.862644    7[6-(1,6),6-(1,6),30-(7,17,17)]
   278      -2.498902      -2.498902      -2.498902    7[6-(6,7),6-(6,7)]
   279      -2.467205      -2.467205      -2.467205    7[6-(6,7),6-(6,7)]
   280      -0.476773      -0.476773      -0.476773    7[6-(6,7),6-(6,7)]
   281       7.088917       7.088917       7.088917    7[6-(1,6),6-(1,6),30-(7,17,17)]
   282       0.918862       0.918862       0.918862    7[6-(1,6),6-(1,6),30-(7,17,17)]
   283       0.540085       0.540085       0.540085    7[6-(1,6),6-(1,6),30-(7,17,17)]
   284      11.480296      11.480296      11.480296    7[6-(6,7),6-(6,7)]
   285       9.456738       9.456738       9.456738    7[6-(6,7),6-(6,7)]
   286      10.643517      10.643517      10.643517    7[6-(6,7),6-(6,7)]
   287      -0.609322      -0.609322      -0.609322    7[6-(1,6),6-(1,6),30-(7,17,17)]
   288       9.766369       9.766369       9.766369    7[6-(1,6),6-(1,6),30-(7,17,17)]
   289      -0.862788      -0.862788      -0.862788    7[6-(1,6),6-(1,6),30-(7,17,17)]
   290         2.4988         2.4988         2.4988    7[6-(6,7),6-(6,7)]
   291       2.467126       2.467126       2.467126    7[6-(6,7),6-(6,7)]
   292       0.476679       0.476679       0.476679    7[6-(6,7),6-(6,7)]
   293       7.313597       7.313597       7.313597    7[6-(1,6),6-(1,6),30-(7,17,17)]
   294       -0.91891       -0.91891       -0.91891    7[6-(1,6),6-(1,6),30-(7,17,17)]
   295       -0.54011       -0.54011       -0.54011    7[6-(1,6),6-(1,6),30-(7,17,17)]
   296       2.922271       2.922271       2.922271    7[6-(6,7),6-(6,7)]
   297       4.945843       4.945843       4.945843    7[6-(6,7),6-(6,7)]
   298       3.759074       3.759074       3.759074    7[6-(6,7),6-(6,7)]
   299       0.609138       0.609138       0.609138    7[6-(1,6),6-(1,6),30-(7,17,17)]
   300       4.636163       4.636163       4.636163    7[6-(1,6),6-(1,6),30-(7,17,17)]
   301      -3.586907      -3.586907      -3.586907    17[30-(7,7,17)]
   302      -4.964248      -4.964248      -4.964248    17[30-(7,7,17)]
   303       8.931166       8.931166       8.931166    17[30-(7,7,17)]
   304      10.910811      10.910811      10.910811    17[30-(7,7,17)]
   305      -2.648853      -2.648853      -2.648853    17[30-(7,7,17)]
   306      -2.907648      -2.907648      -2.907648    17[30-(7,7,17)]
   307        3.58674        3.58674        3.58674    17[30-(7,7,17)]
   308        4.96404        4.96404        4.96404    17[30-(7,7,17)]
   309       5.471373       5.471373       5.471373    17[30-(7,7,17)]
   310       3.491744       3.491744       3.491744    17[30-(7,7,17)]
   311       2.648711       2.648711       2.648711    17[30-(7,7,17)]
   312       2.907545       2.907545       2.907545    17[30-(7,7,17)]
   313       3.614453       3.614453       3.614453    17[30-(7,7,17)]
   314       2.237153       2.237153       2.237153    17[30-(7,7,17)]
   315        1.72982        1.72982        1.72982    17[30-(7,7,17)]
   316       3.709449       3.709449       3.709449    17[30-(7,7,17)]
   317       4.552482       4.552482       4.552482    17[30-(7,7,17)]
   318       4.293648       4.293648       4.293648    17[30-(7,7,17)]
   319        10.7881        10.7881        10.7881    17[30-(7,7,17)]
   320      12.165441      12.165441      12.165441    17[30-(7,7,17)]
   321      -1.729973      -1.729973      -1.729973    17[30-(7,7,17)]
   322      -3.709618      -3.709618      -3.709618    17[30-(7,7,17)]
   323       9.850046       9.850046       9.850046    17[30-(7,7,17)]
   324      10.108841      10.108841      10.108841    17[30-(7,7,17)]
