# Supplementary material for: A collection of forcefield precursors for metal–organic frameworks
Source: RSC Adv. 2019 Nov 13;9(63):36492–507. doi: 10.1039/c9ra07327b (PMC9075174; doi:10.1039/c9ra07327b)
Supplement: RA-009-C9RA07327B-s1144 [file RA-009-C9RA07327B-s1144.txt]

IYOWID_clean5b

27.736400    0.000000    0.000000
0.000000    27.736400    0.000000
0.000000    0.000000    27.736400

     1            0.0            0.0            0.0    30[7-(6,6),8-(6),8-(6),8-(6),8-(6)]
     2            0.0            0.0            0.0    30[7-(6,6),8-(6),8-(6),8-(6),8-(6)]
     3        13.8682        13.8682        13.8682    30[7-(6,6),8-(6),8-(6),8-(6),8-(6)]
     4        13.8682        13.8682        13.8682    30[7-(6,6),8-(6),8-(6),8-(6),8-(6)]
     5      22.224068      22.224068      22.224068    30[7-(6,6),8-(6),8-(6),8-(6),8-(6)]
     6       5.512332       5.512332       5.512332    30[7-(6,6),8-(6),8-(6),8-(6),8-(6)]
     7       8.355868       8.355868       8.355868    30[7-(6,6),8-(6),8-(6),8-(6),8-(6)]
     8      19.380532      19.380532      19.380532    30[7-(6,6),8-(6),8-(6),8-(6),8-(6)]
     9        13.8682        13.8682        13.8682    30[7-(6,6),8-(6),8-(6),8-(6),8-(6)]
    10        13.8682        13.8682        13.8682    30[7-(6,6),8-(6),8-(6),8-(6),8-(6)]
    11            0.0            0.0            0.0    30[7-(6,6),8-(6),8-(6),8-(6),8-(6)]
    12            0.0            0.0            0.0    30[7-(6,6),8-(6),8-(6),8-(6),8-(6)]
    13      22.986542      22.986542      22.986542    1[6-(6,6)]
    14      24.721176      24.721176      24.721176    1[6-(6,6)]
    15       4.749859       4.749859       4.749859    1[6-(6,6)]
    16       3.015224       3.015224       3.015224    1[6-(6,6)]
    17       4.749859       4.749859       4.749859    1[6-(6,6)]
    18       3.015224       3.015224       3.015224    1[6-(6,6)]
    19      22.986542      22.986542      22.986542    1[6-(6,6)]
    20      24.721176      24.721176      24.721176    1[6-(6,6)]
    21      18.701822      18.701822      18.701822    1[6-(6,6)]
    22      16.874271      16.874271      16.874271    1[6-(6,6)]
    23      18.701822      18.701822      18.701822    1[6-(6,6)]
    24      16.874271      16.874271      16.874271    1[6-(6,6)]
    25       9.034578       9.034578       9.034578    1[6-(6,6)]
    26      10.862129      10.862129      10.862129    1[6-(6,6)]
    27       9.034578       9.034578       9.034578    1[6-(6,6)]
    28      10.862129      10.862129      10.862129    1[6-(6,6)]
    29      18.657999      18.657999      18.657999    1[6-(6,6)]
    30      18.619723      18.619723      18.619723    1[6-(6,6)]
    31       9.078401       9.078401       9.078401    1[6-(6,6)]
    32       9.116677       9.116677       9.116677    1[6-(6,6)]
    33      18.657999      18.657999      18.657999    1[6-(6,6)]
    34      18.619723      18.619723      18.619723    1[6-(6,6)]
    35       9.078401       9.078401       9.078401    1[6-(6,6)]
    36       9.116677       9.116677       9.116677    1[6-(6,6)]
    37       4.789799       4.789799       4.789799    1[6-(6,6)]
    38       4.751523       4.751523       4.751523    1[6-(6,6)]
    39      22.946601      22.946601      22.946601    1[6-(6,6)]
    40      22.984877      22.984877      22.984877    1[6-(6,6)]
    41       4.789799       4.789799       4.789799    1[6-(6,6)]
    42       4.751523       4.751523       4.751523    1[6-(6,6)]
    43      22.946601      22.946601      22.946601    1[6-(6,6)]
    44      22.984877      22.984877      22.984877    1[6-(6,6)]
    45       9.118342       9.118342       9.118342    1[6-(6,6)]
    46      10.852976      10.852976      10.852976    1[6-(6,6)]
    47      18.618059      18.618059      18.618059    1[6-(6,6)]
    48      16.883424      16.883424      16.883424    1[6-(6,6)]
    49      18.618059      18.618059      18.618059    1[6-(6,6)]
    50      16.883424      16.883424      16.883424    1[6-(6,6)]
    51       9.118342       9.118342       9.118342    1[6-(6,6)]
    52      10.852976      10.852976      10.852976    1[6-(6,6)]
    53       4.833622       4.833622       4.833622    1[6-(6,6)]
    54       3.006071       3.006071       3.006071    1[6-(6,6)]
    55       4.833622       4.833622       4.833622    1[6-(6,6)]
    56       3.006071       3.006071       3.006071    1[6-(6,6)]
    57      22.902778      22.902778      22.902778    1[6-(6,6)]
    58      24.730329      24.730329      24.730329    1[6-(6,6)]
    59      22.902778      22.902778      22.902778    1[6-(6,6)]
    60      24.730329      24.730329      24.730329    1[6-(6,6)]
    61       4.749859       4.749859       4.749859    1[6-(6,6)]
    62       3.015224       3.015224       3.015224    1[6-(6,6)]
    63      22.986542      22.986542      22.986542    1[6-(6,6)]
    64      24.721176      24.721176      24.721176    1[6-(6,6)]
    65      22.986542      22.986542      22.986542    1[6-(6,6)]
    66      24.721176      24.721176      24.721176    1[6-(6,6)]
    67       4.749859       4.749859       4.749859    1[6-(6,6)]
    68       3.015224       3.015224       3.015224    1[6-(6,6)]
    69       9.034578       9.034578       9.034578    1[6-(6,6)]
    70      10.862129      10.862129      10.862129    1[6-(6,6)]
    71       9.034578       9.034578       9.034578    1[6-(6,6)]
    72      10.862129      10.862129      10.862129    1[6-(6,6)]
    73      18.701822      18.701822      18.701822    1[6-(6,6)]
    74      16.874271      16.874271      16.874271    1[6-(6,6)]
    75      18.701822      18.701822      18.701822    1[6-(6,6)]
    76      16.874271      16.874271      16.874271    1[6-(6,6)]
    77       9.078401       9.078401       9.078401    1[6-(6,6)]
    78       9.116677       9.116677       9.116677    1[6-(6,6)]
    79      18.657999      18.657999      18.657999    1[6-(6,6)]
    80      18.619723      18.619723      18.619723    1[6-(6,6)]
    81       9.078401       9.078401       9.078401    1[6-(6,6)]
    82       9.116677       9.116677       9.116677    1[6-(6,6)]
    83      18.657999      18.657999      18.657999    1[6-(6,6)]
    84      18.619723      18.619723      18.619723    1[6-(6,6)]
    85      22.946601      22.946601      22.946601    1[6-(6,6)]
    86      22.984877      22.984877      22.984877    1[6-(6,6)]
    87       4.789799       4.789799       4.789799    1[6-(6,6)]
    88       4.751523       4.751523       4.751523    1[6-(6,6)]
    89      22.946601      22.946601      22.946601    1[6-(6,6)]
    90      22.984877      22.984877      22.984877    1[6-(6,6)]
    91       4.789799       4.789799       4.789799    1[6-(6,6)]
    92       4.751523       4.751523       4.751523    1[6-(6,6)]
    93      18.618059      18.618059      18.618059    1[6-(6,6)]
    94      16.883424      16.883424      16.883424    1[6-(6,6)]
    95       9.118342       9.118342       9.118342    1[6-(6,6)]
    96      10.852976      10.852976      10.852976    1[6-(6,6)]
    97       9.118342       9.118342       9.118342    1[6-(6,6)]
    98      10.852976      10.852976      10.852976    1[6-(6,6)]
    99      18.618059      18.618059      18.618059    1[6-(6,6)]
   100      16.883424      16.883424      16.883424    1[6-(6,6)]
   101      22.902778      22.902778      22.902778    1[6-(6,6)]
   102      24.730329      24.730329      24.730329    1[6-(6,6)]
   103      22.902778      22.902778      22.902778    1[6-(6,6)]
   104      24.730329      24.730329      24.730329    1[6-(6,6)]
   105       4.833622       4.833622       4.833622    1[6-(6,6)]
   106       3.006071       3.006071       3.006071    1[6-(6,6)]
   107       4.833622       4.833622       4.833622    1[6-(6,6)]
   108       3.006071       3.006071       3.006071    1[6-(6,6)]
   109      20.780666      20.780666      20.780666    1[6-(6,6)]
   110       6.955734       6.955734       6.955734    1[6-(6,6)]
   111       6.955734       6.955734       6.955734    1[6-(6,6)]
   112      20.780666      20.780666      20.780666    1[6-(6,6)]
   113       19.03882       19.03882       19.03882    1[6-(6,6)]
   114       19.03882       19.03882       19.03882    1[6-(6,6)]
   115        8.69758        8.69758        8.69758    1[6-(6,6)]
   116        8.69758        8.69758        8.69758    1[6-(6,6)]
   117       22.56578       22.56578       22.56578    1[6-(6,6)]
   118        5.17062        5.17062        5.17062    1[6-(6,6)]
   119       22.56578       22.56578       22.56578    1[6-(6,6)]
   120        5.17062        5.17062        5.17062    1[6-(6,6)]
   121       6.955734       6.955734       6.955734    1[6-(6,6)]
   122      20.780666      20.780666      20.780666    1[6-(6,6)]
   123      20.780666      20.780666      20.780666    1[6-(6,6)]
   124       6.955734       6.955734       6.955734    1[6-(6,6)]
   125        8.69758        8.69758        8.69758    1[6-(6,6)]
   126        8.69758        8.69758        8.69758    1[6-(6,6)]
   127       19.03882       19.03882       19.03882    1[6-(6,6)]
   128       19.03882       19.03882       19.03882    1[6-(6,6)]
   129        5.17062        5.17062        5.17062    1[6-(6,6)]
   130       22.56578       22.56578       22.56578    1[6-(6,6)]
   131        5.17062        5.17062        5.17062    1[6-(6,6)]
   132       22.56578       22.56578       22.56578    1[6-(6,6)]
   133      25.643966      25.643966      25.643966    1[6-(6,7)]
   134      25.558538      25.558538      25.558538    1[6-(6,6)]
   135       2.092434       2.092434       2.092434    1[6-(6,7)]
   136       2.177862       2.177862       2.177862    1[6-(6,6)]
   137       2.092434       2.092434       2.092434    1[6-(6,7)]
   138       2.177862       2.177862       2.177862    1[6-(6,6)]
   139      25.643966      25.643966      25.643966    1[6-(6,7)]
   140      25.558538      25.558538      25.558538    1[6-(6,6)]
   141        13.8682        13.8682        13.8682    1[6-(6,7)]
   142        13.8682        13.8682        13.8682    1[6-(6,6)]
   143        13.8682        13.8682        13.8682    1[6-(6,7)]
   144        13.8682        13.8682        13.8682    1[6-(6,6)]
   145        13.8682        13.8682        13.8682    1[6-(6,7)]
   146        13.8682        13.8682        13.8682    1[6-(6,6)]
   147        13.8682        13.8682        13.8682    1[6-(6,7)]
   148        13.8682        13.8682        13.8682    1[6-(6,6)]
   149      24.293758      24.293758      24.293758    1[6-(6,7)]
   150      26.911519      26.911519      26.911519    1[6-(6,6)]
   151       3.442642       3.442642       3.442642    1[6-(6,7)]
   152       0.824881       0.824881       0.824881    1[6-(6,6)]
   153      24.293758      24.293758      24.293758    1[6-(6,7)]
   154      26.911519      26.911519      26.911519    1[6-(6,6)]
   155       3.442642       3.442642       3.442642    1[6-(6,7)]
   156       0.824881       0.824881       0.824881    1[6-(6,6)]
   157      10.425558      10.425558      10.425558    1[6-(6,7)]
   158      13.043319      13.043319      13.043319    1[6-(6,6)]
   159      17.310842      17.310842      17.310842    1[6-(6,7)]
   160      14.746334      14.746334      14.746334    1[6-(6,6)]
   161      10.425558      10.425558      10.425558    1[6-(6,7)]
   162      12.990066      12.990066      12.990066    1[6-(6,6)]
   163      17.310842      17.310842      17.310842    1[6-(6,7)]
   164      14.693081      14.693081      14.693081    1[6-(6,6)]
   165      11.775766      11.775766      11.775766    1[6-(6,7)]
   166      11.690338      11.690338      11.690338    1[6-(6,6)]
   167      15.960634      15.960634      15.960634    1[6-(6,7)]
   168      16.046062      16.046062      16.046062    1[6-(6,6)]
   169      15.960634      15.960634      15.960634    1[6-(6,7)]
   170      16.075463      16.075463      16.075463    1[6-(6,6)]
   171      11.775766      11.775766      11.775766    1[6-(6,7)]
   172      11.690338      11.690338      11.690338    1[6-(6,6)]
   173            0.0            0.0            0.0    1[6-(6,7)]
   174            0.0            0.0            0.0    1[6-(6,6)]
   175            0.0            0.0            0.0    1[6-(6,7)]
   176            0.0            0.0            0.0    1[6-(6,6)]
   177            0.0            0.0            0.0    1[6-(6,7)]
   178            0.0            0.0            0.0    1[6-(6,6)]
   179            0.0            0.0            0.0    1[6-(6,7)]
   180            0.0            0.0            0.0    1[6-(6,6)]
   181      23.374296      23.374296      23.374296    6[1-(0),6-(1,6),6-(6,6)]
   182      24.336749      24.336749      24.336749    6[1-(0),6-(1,6),6-(6,6)]
   183       4.362104       4.362104       4.362104    6[1-(0),6-(1,6),6-(6,6)]
   184       3.399651       3.399651       3.399651    6[1-(0),6-(1,6),6-(6,6)]
   185       4.362104       4.362104       4.362104    6[1-(0),6-(1,6),6-(6,6)]
   186       3.399651       3.399651       3.399651    6[1-(0),6-(1,6),6-(6,6)]
   187      23.374296      23.374296      23.374296    6[1-(0),6-(1,6),6-(6,6)]
   188      24.336749      24.336749      24.336749    6[1-(0),6-(1,6),6-(6,6)]
   189       18.26331       18.26331       18.26331    6[1-(0),6-(1,6),6-(6,6)]
   190      17.274785      17.274785      17.274785    6[1-(0),6-(1,6),6-(6,6)]
   191       18.26331       18.26331       18.26331    6[1-(0),6-(1,6),6-(6,6)]
   192      17.274785      17.274785      17.274785    6[1-(0),6-(1,6),6-(6,6)]
   193        9.47309        9.47309        9.47309    6[1-(0),6-(1,6),6-(6,6)]
   194      10.461615      10.461615      10.461615    6[1-(0),6-(1,6),6-(6,6)]
   195        9.47309        9.47309        9.47309    6[1-(0),6-(1,6),6-(6,6)]
   196      10.461615      10.461615      10.461615    6[1-(0),6-(1,6),6-(6,6)]
   197      19.636262      19.636262      19.636262    6[1-(0),6-(1,6),6-(6,6)]
   198      19.615459      19.615459      19.615459    6[1-(0),6-(1,6),6-(6,6)]
   199       8.100138       8.100138       8.100138    6[1-(0),6-(1,6),6-(6,6)]
   200       8.120941       8.120941       8.120941    6[1-(0),6-(1,6),6-(6,6)]
   201      19.636262      19.636262      19.636262    6[1-(0),6-(1,6),6-(6,6)]
   202      19.615459      19.615459      19.615459    6[1-(0),6-(1,6),6-(6,6)]
   203       8.100138       8.100138       8.100138    6[1-(0),6-(1,6),6-(6,6)]
   204       8.120941       8.120941       8.120941    6[1-(0),6-(1,6),6-(6,6)]
   205       5.768062       5.768062       5.768062    6[1-(0),6-(1,6),6-(6,6)]
   206       5.747259       5.747259       5.747259    6[1-(0),6-(1,6),6-(6,6)]
   207      21.968338      21.968338      21.968338    6[1-(0),6-(1,6),6-(6,6)]
   208      21.989141      21.989141      21.989141    6[1-(0),6-(1,6),6-(6,6)]
   209       5.768062       5.768062       5.768062    6[1-(0),6-(1,6),6-(6,6)]
   210       5.747259       5.747259       5.747259    6[1-(0),6-(1,6),6-(6,6)]
   211      21.968338      21.968338      21.968338    6[1-(0),6-(1,6),6-(6,6)]
   212      21.989141      21.989141      21.989141    6[1-(0),6-(1,6),6-(6,6)]
   213       9.506096       9.506096       9.506096    6[1-(0),6-(1,6),6-(6,6)]
   214      10.468549      10.468549      10.468549    6[1-(0),6-(1,6),6-(6,6)]
   215      18.230304      18.230304      18.230304    6[1-(0),6-(1,6),6-(6,6)]
   216      17.267851      17.267851      17.267851    6[1-(0),6-(1,6),6-(6,6)]
   217      18.230304      18.230304      18.230304    6[1-(0),6-(1,6),6-(6,6)]
   218      17.267851      17.267851      17.267851    6[1-(0),6-(1,6),6-(6,6)]
   219       9.506096       9.506096       9.506096    6[1-(0),6-(1,6),6-(6,6)]
   220      10.468549      10.468549      10.468549    6[1-(0),6-(1,6),6-(6,6)]
   221        4.39511        4.39511        4.39511    6[1-(0),6-(1,6),6-(6,6)]
   222       3.406585       3.406585       3.406585    6[1-(0),6-(1,6),6-(6,6)]
   223        4.39511        4.39511        4.39511    6[1-(0),6-(1,6),6-(6,6)]
   224       3.406585       3.406585       3.406585    6[1-(0),6-(1,6),6-(6,6)]
   225       23.34129       23.34129       23.34129    6[1-(0),6-(1,6),6-(6,6)]
   226      24.329815      24.329815      24.329815    6[1-(0),6-(1,6),6-(6,6)]
   227       23.34129       23.34129       23.34129    6[1-(0),6-(1,6),6-(6,6)]
   228      24.329815      24.329815      24.329815    6[1-(0),6-(1,6),6-(6,6)]
   229       4.362104       4.362104       4.362104    6[1-(0),6-(1,6),6-(6,6)]
   230       3.399651       3.399651       3.399651    6[1-(0),6-(1,6),6-(6,6)]
   231      23.374296      23.374296      23.374296    6[1-(0),6-(1,6),6-(6,6)]
   232      24.336749      24.336749      24.336749    6[1-(0),6-(1,6),6-(6,6)]
   233      23.374296      23.374296      23.374296    6[1-(0),6-(1,6),6-(6,6)]
   234      24.336749      24.336749      24.336749    6[1-(0),6-(1,6),6-(6,6)]
   235       4.362104       4.362104       4.362104    6[1-(0),6-(1,6),6-(6,6)]
   236       3.399651       3.399651       3.399651    6[1-(0),6-(1,6),6-(6,6)]
   237        9.47309        9.47309        9.47309    6[1-(0),6-(1,6),6-(6,6)]
   238      10.461615      10.461615      10.461615    6[1-(0),6-(1,6),6-(6,6)]
   239        9.47309        9.47309        9.47309    6[1-(0),6-(1,6),6-(6,6)]
   240      10.461615      10.461615      10.461615    6[1-(0),6-(1,6),6-(6,6)]
   241       18.26331       18.26331       18.26331    6[1-(0),6-(1,6),6-(6,6)]
   242      17.274785      17.274785      17.274785    6[1-(0),6-(1,6),6-(6,6)]
   243       18.26331       18.26331       18.26331    6[1-(0),6-(1,6),6-(6,6)]
   244      17.274785      17.274785      17.274785    6[1-(0),6-(1,6),6-(6,6)]
   245       8.100138       8.100138       8.100138    6[1-(0),6-(1,6),6-(6,6)]
   246       8.120941       8.120941       8.120941    6[1-(0),6-(1,6),6-(6,6)]
   247      19.636262      19.636262      19.636262    6[1-(0),6-(1,6),6-(6,6)]
   248      19.615459      19.615459      19.615459    6[1-(0),6-(1,6),6-(6,6)]
   249       8.100138       8.100138       8.100138    6[1-(0),6-(1,6),6-(6,6)]
   250       8.120941       8.120941       8.120941    6[1-(0),6-(1,6),6-(6,6)]
   251      19.636262      19.636262      19.636262    6[1-(0),6-(1,6),6-(6,6)]
   252      19.615459      19.615459      19.615459    6[1-(0),6-(1,6),6-(6,6)]
   253      21.968338      21.968338      21.968338    6[1-(0),6-(1,6),6-(6,6)]
   254      21.989141      21.989141      21.989141    6[1-(0),6-(1,6),6-(6,6)]
   255       5.768062       5.768062       5.768062    6[1-(0),6-(1,6),6-(6,6)]
   256       5.747259       5.747259       5.747259    6[1-(0),6-(1,6),6-(6,6)]
   257      21.968338      21.968338      21.968338    6[1-(0),6-(1,6),6-(6,6)]
   258      21.989141      21.989141      21.989141    6[1-(0),6-(1,6),6-(6,6)]
   259       5.768062       5.768062       5.768062    6[1-(0),6-(1,6),6-(6,6)]
   260       5.747259       5.747259       5.747259    6[1-(0),6-(1,6),6-(6,6)]
   261      18.230304      18.230304      18.230304    6[1-(0),6-(1,6),6-(6,6)]
   262      17.267851      17.267851      17.267851    6[1-(0),6-(1,6),6-(6,6)]
   263       9.506096       9.506096       9.506096    6[1-(0),6-(1,6),6-(6,6)]
   264      10.468549      10.468549      10.468549    6[1-(0),6-(1,6),6-(6,6)]
   265       9.506096       9.506096       9.506096    6[1-(0),6-(1,6),6-(6,6)]
   266      10.468549      10.468549      10.468549    6[1-(0),6-(1,6),6-(6,6)]
   267      18.230304      18.230304      18.230304    6[1-(0),6-(1,6),6-(6,6)]
   268      17.267851      17.267851      17.267851    6[1-(0),6-(1,6),6-(6,6)]
   269       23.34129       23.34129       23.34129    6[1-(0),6-(1,6),6-(6,6)]
   270      24.329815      24.329815      24.329815    6[1-(0),6-(1,6),6-(6,6)]
   271       23.34129       23.34129       23.34129    6[1-(0),6-(1,6),6-(6,6)]
   272      24.329815      24.329815      24.329815    6[1-(0),6-(1,6),6-(6,6)]
   273        4.39511        4.39511        4.39511    6[1-(0),6-(1,6),6-(6,6)]
   274       3.406585       3.406585       3.406585    6[1-(0),6-(1,6),6-(6,6)]
   275        4.39511        4.39511        4.39511    6[1-(0),6-(1,6),6-(6,6)]
   276       3.406585       3.406585       3.406585    6[1-(0),6-(1,6),6-(6,6)]
   277            0.0            0.0            0.0    6[6-(1,6),6-(1,6),6-(6,6)]
   278            0.0            0.0            0.0    6[6-(1,6),6-(1,6),6-(6,6)]
   279        13.8682        13.8682        13.8682    6[6-(1,6),6-(1,6),6-(6,6)]
   280        13.8682        13.8682        13.8682    6[6-(1,6),6-(1,6),6-(6,6)]
   281      27.009429      27.009429      27.009429    6[6-(1,6),6-(1,6),6-(6,6)]
   282       0.726971       0.726971       0.726971    6[6-(1,6),6-(1,6),6-(6,6)]
   283      13.141229      13.141229      13.141229    6[6-(1,6),6-(1,6),6-(6,6)]
   284      14.595171      14.595171      14.595171    6[6-(1,6),6-(1,6),6-(6,6)]
   285        13.8682        13.8682        13.8682    6[6-(1,6),6-(1,6),6-(6,6)]
   286        13.8682        13.8682        13.8682    6[6-(1,6),6-(1,6),6-(6,6)]
   287            0.0            0.0            0.0    6[6-(1,6),6-(1,6),6-(6,6)]
   288            0.0            0.0            0.0    6[6-(1,6),6-(1,6),6-(6,6)]
   289      25.888324      25.888324      25.888324    6[6-(6,6),8-(30),8-(30)]
   290      24.844326      24.844326      24.844326    6[6-(1,6),6-(1,6),6-(8,8)]
   291      22.850633      22.850633      22.850633    6[6-(1,6),6-(1,6),6-(6,6)]
   292      21.796927      21.796927      21.796927    6[6-(1,6),6-(1,6),6-(6,6)]
   293       1.848076       1.848076       1.848076    6[6-(6,6),8-(30),8-(30)]
   294       2.892074       2.892074       2.892074    6[6-(1,6),6-(1,6),6-(8,8)]
   295       4.885767       4.885767       4.885767    6[6-(1,6),6-(1,6),6-(6,6)]
   296       5.939473       5.939473       5.939473    6[6-(1,6),6-(1,6),6-(6,6)]
   297       1.848076       1.848076       1.848076    6[6-(6,6),8-(30),8-(30)]
   298       2.892074       2.892074       2.892074    6[6-(1,6),6-(1,6),6-(8,8)]
   299       4.885767       4.885767       4.885767    6[6-(1,6),6-(1,6),6-(6,6)]
   300       5.939473       5.939473       5.939473    6[6-(1,6),6-(1,6),6-(6,6)]
   301      25.888324      25.888324      25.888324    6[6-(6,6),8-(30),8-(30)]
   302      24.844326      24.844326      24.844326    6[6-(1,6),6-(1,6),6-(8,8)]
   303      22.850633      22.850633      22.850633    6[6-(1,6),6-(1,6),6-(6,6)]
   304      21.796927      21.796927      21.796927    6[6-(1,6),6-(1,6),6-(6,6)]
   305      15.716276      15.716276      15.716276    6[6-(6,6),8-(30),8-(30)]
   306      16.760274      16.760274      16.760274    6[6-(1,6),6-(1,6),6-(8,8)]
   307      18.753967      18.753967      18.753967    6[6-(1,6),6-(1,6),6-(6,6)]
   308      19.807673      19.807673      19.807673    6[6-(1,6),6-(1,6),6-(6,6)]
   309      15.716276      15.716276      15.716276    6[6-(6,6),8-(30),8-(30)]
   310      16.760274      16.760274      16.760274    6[6-(1,6),6-(1,6),6-(8,8)]
   311      18.753967      18.753967      18.753967    6[6-(1,6),6-(1,6),6-(6,6)]
   312      19.807673      19.807673      19.807673    6[6-(1,6),6-(1,6),6-(6,6)]
   313      12.020124      12.020124      12.020124    6[6-(6,6),8-(30),8-(30)]
   314      10.976126      10.976126      10.976126    6[6-(1,6),6-(1,6),6-(8,8)]
   315       8.982433       8.982433       8.982433    6[6-(1,6),6-(1,6),6-(6,6)]
   316       7.928727       7.928727       7.928727    6[6-(1,6),6-(1,6),6-(6,6)]
   317      12.020124      12.020124      12.020124    6[6-(6,6),8-(30),8-(30)]
   318      10.976126      10.976126      10.976126    6[6-(1,6),6-(1,6),6-(8,8)]
   319       8.982433       8.982433       8.982433    6[6-(1,6),6-(1,6),6-(6,6)]
   320       7.928727       7.928727       7.928727    6[6-(1,6),6-(1,6),6-(6,6)]
   321        20.8023        20.8023        20.8023    6[6-(6,6),8-(30),8-(30)]
   322        20.8023        20.8023        20.8023    6[6-(1,6),6-(1,6),6-(8,8)]
   323        20.8023        20.8023        20.8023    6[6-(1,6),6-(1,6),6-(6,6)]
   324        20.8023        20.8023        20.8023    6[6-(1,6),6-(1,6),6-(6,6)]
   325         6.9341         6.9341         6.9341    6[6-(6,6),8-(30),8-(30)]
   326         6.9341         6.9341         6.9341    6[6-(1,6),6-(1,6),6-(8,8)]
   327         6.9341         6.9341         6.9341    6[6-(1,6),6-(1,6),6-(6,6)]
   328         6.9341         6.9341         6.9341    6[6-(1,6),6-(1,6),6-(6,6)]
   329        20.8023        20.8023        20.8023    6[6-(6,6),8-(30),8-(30)]
   330        20.8023        20.8023        20.8023    6[6-(1,6),6-(1,6),6-(8,8)]
   331        20.8023        20.8023        20.8023    6[6-(1,6),6-(1,6),6-(6,6)]
   332        20.8023        20.8023        20.8023    6[6-(1,6),6-(1,6),6-(6,6)]
   333         6.9341         6.9341         6.9341    6[6-(6,6),8-(30),8-(30)]
   334         6.9341         6.9341         6.9341    6[6-(1,6),6-(1,6),6-(8,8)]
   335         6.9341         6.9341         6.9341    6[6-(1,6),6-(1,6),6-(6,6)]
   336         6.9341         6.9341         6.9341    6[6-(1,6),6-(1,6),6-(6,6)]
   337       1.848076       1.848076       1.848076    6[6-(6,6),8-(30),8-(30)]
   338       2.892074       2.892074       2.892074    6[6-(1,6),6-(1,6),6-(8,8)]
   339       4.885767       4.885767       4.885767    6[6-(1,6),6-(1,6),6-(6,6)]
   340       5.939473       5.939473       5.939473    6[6-(1,6),6-(1,6),6-(6,6)]
   341      25.888324      25.888324      25.888324    6[6-(6,6),8-(30),8-(30)]
   342      24.844326      24.844326      24.844326    6[6-(1,6),6-(1,6),6-(8,8)]
   343      22.850633      22.850633      22.850633    6[6-(1,6),6-(1,6),6-(6,6)]
   344      21.796927      21.796927      21.796927    6[6-(1,6),6-(1,6),6-(6,6)]
   345      25.888324      25.888324      25.888324    6[6-(6,6),8-(30),8-(30)]
   346      24.844326      24.844326      24.844326    6[6-(1,6),6-(1,6),6-(8,8)]
   347      22.850633      22.850633      22.850633    6[6-(1,6),6-(1,6),6-(6,6)]
   348      21.796927      21.796927      21.796927    6[6-(1,6),6-(1,6),6-(6,6)]
   349       1.848076       1.848076       1.848076    6[6-(6,6),8-(30),8-(30)]
   350       2.892074       2.892074       2.892074    6[6-(1,6),6-(1,6),6-(8,8)]
   351       4.885767       4.885767       4.885767    6[6-(1,6),6-(1,6),6-(6,6)]
   352       5.939473       5.939473       5.939473    6[6-(1,6),6-(1,6),6-(6,6)]
   353      12.020124      12.020124      12.020124    6[6-(6,6),8-(30),8-(30)]
   354      10.976126      10.976126      10.976126    6[6-(1,6),6-(1,6),6-(8,8)]
   355       8.982433       8.982433       8.982433    6[6-(1,6),6-(1,6),6-(6,6)]
   356       7.928727       7.928727       7.928727    6[6-(1,6),6-(1,6),6-(6,6)]
   357      12.020124      12.020124      12.020124    6[6-(6,6),8-(30),8-(30)]
   358      10.976126      10.976126      10.976126    6[6-(1,6),6-(1,6),6-(8,8)]
   359       8.982433       8.982433       8.982433    6[6-(1,6),6-(1,6),6-(6,6)]
   360       7.928727       7.928727       7.928727    6[6-(1,6),6-(1,6),6-(6,6)]
   361      15.716276      15.716276      15.716276    6[6-(6,6),8-(30),8-(30)]
   362      16.760274      16.760274      16.760274    6[6-(1,6),6-(1,6),6-(8,8)]
   363      18.753967      18.753967      18.753967    6[6-(1,6),6-(1,6),6-(6,6)]
   364      19.807673      19.807673      19.807673    6[6-(1,6),6-(1,6),6-(6,6)]
   365      15.716276      15.716276      15.716276    6[6-(6,6),8-(30),8-(30)]
   366      16.760274      16.760274      16.760274    6[6-(1,6),6-(1,6),6-(8,8)]
   367      18.753967      18.753967      18.753967    6[6-(1,6),6-(1,6),6-(6,6)]
   368      19.807673      19.807673      19.807673    6[6-(1,6),6-(1,6),6-(6,6)]
   369         6.9341         6.9341         6.9341    6[6-(6,6),8-(30),8-(30)]
   370         6.9341         6.9341         6.9341    6[6-(1,6),6-(1,6),6-(8,8)]
   371         6.9341         6.9341         6.9341    6[6-(1,6),6-(1,6),6-(6,6)]
   372         6.9341         6.9341         6.9341    6[6-(1,6),6-(1,6),6-(6,6)]
   373        20.8023        20.8023        20.8023    6[6-(6,6),8-(30),8-(30)]
   374        20.8023        20.8023        20.8023    6[6-(1,6),6-(1,6),6-(8,8)]
   375        20.8023        20.8023        20.8023    6[6-(1,6),6-(1,6),6-(6,6)]
   376        20.8023        20.8023        20.8023    6[6-(1,6),6-(1,6),6-(6,6)]
   377         6.9341         6.9341         6.9341    6[6-(6,6),8-(30),8-(30)]
   378         6.9341         6.9341         6.9341    6[6-(1,6),6-(1,6),6-(8,8)]
   379         6.9341         6.9341         6.9341    6[6-(1,6),6-(1,6),6-(6,6)]
   380         6.9341         6.9341         6.9341    6[6-(1,6),6-(1,6),6-(6,6)]
   381        20.8023        20.8023        20.8023    6[6-(6,6),8-(30),8-(30)]
   382        20.8023        20.8023        20.8023    6[6-(1,6),6-(1,6),6-(8,8)]
   383        20.8023        20.8023        20.8023    6[6-(1,6),6-(1,6),6-(6,6)]
   384        20.8023        20.8023        20.8023    6[6-(1,6),6-(1,6),6-(6,6)]
   385        20.8023        20.8023        20.8023    6[1-(0),6-(6,6),6-(6,6)]
   386         6.9341         6.9341         6.9341    6[1-(0),6-(6,6),6-(6,6)]
   387         6.9341         6.9341         6.9341    6[1-(0),6-(6,6),6-(6,6)]
   388        20.8023        20.8023        20.8023    6[1-(0),6-(6,6),6-(6,6)]
   389      19.834022      19.834022      19.834022    6[1-(0),6-(6,6),6-(6,6)]
   390      19.834022      19.834022      19.834022    6[1-(0),6-(6,6),6-(6,6)]
   391       7.902378       7.902378       7.902378    6[1-(0),6-(6,6),6-(6,6)]
   392       7.902378       7.902378       7.902378    6[1-(0),6-(6,6),6-(6,6)]
   393      21.770578      21.770578      21.770578    6[1-(0),6-(6,6),6-(6,6)]
   394       5.965822       5.965822       5.965822    6[1-(0),6-(6,6),6-(6,6)]
   395      21.770578      21.770578      21.770578    6[1-(0),6-(6,6),6-(6,6)]
   396       5.965822       5.965822       5.965822    6[1-(0),6-(6,6),6-(6,6)]
   397         6.9341         6.9341         6.9341    6[1-(0),6-(6,6),6-(6,6)]
   398        20.8023        20.8023        20.8023    6[1-(0),6-(6,6),6-(6,6)]
   399        20.8023        20.8023        20.8023    6[1-(0),6-(6,6),6-(6,6)]
   400         6.9341         6.9341         6.9341    6[1-(0),6-(6,6),6-(6,6)]
   401       7.902378       7.902378       7.902378    6[1-(0),6-(6,6),6-(6,6)]
   402       7.902378       7.902378       7.902378    6[1-(0),6-(6,6),6-(6,6)]
   403      19.834022      19.834022      19.834022    6[1-(0),6-(6,6),6-(6,6)]
   404      19.834022      19.834022      19.834022    6[1-(0),6-(6,6),6-(6,6)]
   405       5.965822       5.965822       5.965822    6[1-(0),6-(6,6),6-(6,6)]
   406      21.770578      21.770578      21.770578    6[1-(0),6-(6,6),6-(6,6)]
   407       5.965822       5.965822       5.965822    6[1-(0),6-(6,6),6-(6,6)]
   408      21.770578      21.770578      21.770578    6[1-(0),6-(6,6),6-(6,6)]
   409      26.604755      26.604755      26.604755    6[1-(0),6-(1,6),7-(6,30)]
   410      26.540961      26.540961      26.540961    6[1-(0),6-(1,7),6-(6,6)]
   411       1.131645       1.131645       1.131645    6[1-(0),6-(1,6),7-(6,30)]
   412       1.195439       1.195439       1.195439    6[1-(0),6-(1,7),6-(6,6)]
   413       1.131645       1.131645       1.131645    6[1-(0),6-(1,6),7-(6,30)]
   414       1.195439       1.195439       1.195439    6[1-(0),6-(1,7),6-(6,6)]
   415      26.604755      26.604755      26.604755    6[1-(0),6-(1,6),7-(6,30)]
   416      26.540961      26.540961      26.540961    6[1-(0),6-(1,7),6-(6,6)]
   417        13.8682        13.8682        13.8682    6[1-(0),6-(1,6),7-(6,30)]
   418        13.8682        13.8682        13.8682    6[1-(0),6-(1,7),6-(6,6)]
   419        13.8682        13.8682        13.8682    6[1-(0),6-(1,6),7-(6,30)]
   420        13.8682        13.8682        13.8682    6[1-(0),6-(1,7),6-(6,6)]
   421        13.8682        13.8682        13.8682    6[1-(0),6-(1,6),7-(6,30)]
   422        13.8682        13.8682        13.8682    6[1-(0),6-(1,7),6-(6,6)]
   423        13.8682        13.8682        13.8682    6[1-(0),6-(1,6),7-(6,30)]
   424        13.8682        13.8682        13.8682    6[1-(0),6-(1,7),6-(6,6)]
   425      24.907287      24.907287      24.907287    6[1-(0),6-(1,6),7-(6,30)]
   426      26.332938      26.332938      26.332938    6[1-(0),6-(1,7),6-(6,6)]
   427       2.829113       2.829113       2.829113    6[1-(0),6-(1,6),7-(6,30)]
   428       1.403462       1.403462       1.403462    6[1-(0),6-(1,7),6-(6,6)]
   429      24.907287      24.907287      24.907287    6[1-(0),6-(1,6),7-(6,30)]
   430      26.332938      26.332938      26.332938    6[1-(0),6-(1,7),6-(6,6)]
   431       2.829113       2.829113       2.829113    6[1-(0),6-(1,6),7-(6,30)]
   432       1.403462       1.403462       1.403462    6[1-(0),6-(1,7),6-(6,6)]
   433      11.039087      11.039087      11.039087    6[1-(0),6-(1,6),7-(6,30)]
   434      12.464738      12.464738      12.464738    6[1-(0),6-(1,7),6-(6,6)]
   435      16.697313      16.697313      16.697313    6[1-(0),6-(1,6),7-(6,30)]
   436      15.271662      15.271662      15.271662    6[1-(0),6-(1,7),6-(6,6)]
   437      11.039087      11.039087      11.039087    6[1-(0),6-(1,6),7-(6,30)]
   438      12.464738      12.464738      12.464738    6[1-(0),6-(1,7),6-(6,6)]
   439      16.697313      16.697313      16.697313    6[1-(0),6-(1,6),7-(6,30)]
   440      15.271662      15.271662      15.271662    6[1-(0),6-(1,7),6-(6,6)]
   441      12.736555      12.736555      12.736555    6[1-(0),6-(1,6),7-(6,30)]
   442      12.672761      12.672761      12.672761    6[1-(0),6-(1,7),6-(6,6)]
   443      14.999845      14.999845      14.999845    6[1-(0),6-(1,6),7-(6,30)]
   444      15.063639      15.063639      15.063639    6[1-(0),6-(1,7),6-(6,6)]
   445      14.999845      14.999845      14.999845    6[1-(0),6-(1,6),7-(6,30)]
   446      15.063639      15.063639      15.063639    6[1-(0),6-(1,7),6-(6,6)]
   447      12.736555      12.736555      12.736555    6[1-(0),6-(1,6),7-(6,30)]
   448      12.672761      12.672761      12.672761    6[1-(0),6-(1,7),6-(6,6)]
   449            0.0            0.0            0.0    6[1-(0),6-(1,6),7-(6,30)]
   450            0.0            0.0            0.0    6[1-(0),6-(1,7),6-(6,6)]
   451            0.0            0.0            0.0    6[1-(0),6-(1,6),7-(6,30)]
   452            0.0            0.0            0.0    6[1-(0),6-(1,7),6-(6,6)]
   453            0.0            0.0            0.0    6[1-(0),6-(1,6),7-(6,30)]
   454            0.0            0.0            0.0    6[1-(0),6-(1,7),6-(6,6)]
   455            0.0            0.0            0.0    6[1-(0),6-(1,6),7-(6,30)]
   456            0.0            0.0            0.0    6[1-(0),6-(1,7),6-(6,6)]
   457            0.0            0.0            0.0    7[6-(1,6),6-(1,6),30-(8,8,8,8)]
   458            0.0            0.0            0.0    7[6-(1,6),6-(1,6),30-(8,8,8,8)]
   459        13.8682        13.8682        13.8682    7[6-(1,6),6-(1,6),30-(8,8,8,8)]
   460        13.8682        13.8682        13.8682    7[6-(1,6),6-(1,6),30-(8,8,8,8)]
   461      24.244665      24.244665      24.244665    7[6-(1,6),6-(1,6),30-(8,8,8,8)]
   462       3.491735       3.491735       3.491735    7[6-(1,6),6-(1,6),30-(8,8,8,8)]
   463      10.376465      10.376465      10.376465    7[6-(1,6),6-(1,6),30-(8,8,8,8)]
   464      17.359935      17.359935      17.359935    7[6-(1,6),6-(1,6),30-(8,8,8,8)]
   465        13.8682        13.8682        13.8682    7[6-(1,6),6-(1,6),30-(8,8,8,8)]
   466        13.8682        13.8682        13.8682    7[6-(1,6),6-(1,6),30-(8,8,8,8)]
   467            0.0            0.0            0.0    7[6-(1,6),6-(1,6),30-(8,8,8,8)]
   468            0.0            0.0            0.0    7[6-(1,6),6-(1,6),30-(8,8,8,8)]
   469      26.304647      26.304647      26.304647    8[6-(6,8),30-(7,8,8,8)]
   470       1.431753       1.431753       1.431753    8[6-(6,8),30-(7,8,8,8)]
   471       1.431753       1.431753       1.431753    8[6-(6,8),30-(7,8,8,8)]
   472      26.304647      26.304647      26.304647    8[6-(6,8),30-(7,8,8,8)]
   473      15.294406      15.294406      15.294406    8[6-(6,8),30-(7,8,8,8)]
   474      15.294406      15.294406      15.294406    8[6-(6,8),30-(7,8,8,8)]
   475      12.441994      12.441994      12.441994    8[6-(6,8),30-(7,8,8,8)]
   476      12.441994      12.441994      12.441994    8[6-(6,8),30-(7,8,8,8)]
   477      21.900939      21.900939      21.900939    8[6-(6,8),30-(7,8,8,8)]
   478       5.835461       5.835461       5.835461    8[6-(6,8),30-(7,8,8,8)]
   479      21.900939      21.900939      21.900939    8[6-(6,8),30-(7,8,8,8)]
   480       5.835461       5.835461       5.835461    8[6-(6,8),30-(7,8,8,8)]
   481       8.032739       8.032739       8.032739    8[6-(6,8),30-(7,8,8,8)]
   482      19.703661      19.703661      19.703661    8[6-(6,8),30-(7,8,8,8)]
   483       8.032739       8.032739       8.032739    8[6-(6,8),30-(7,8,8,8)]
   484      19.703661      19.703661      19.703661    8[6-(6,8),30-(7,8,8,8)]
   485      12.436447      12.436447      12.436447    8[6-(6,8),30-(7,8,8,8)]
   486      15.299953      15.299953      15.299953    8[6-(6,8),30-(7,8,8,8)]
   487      15.299953      15.299953      15.299953    8[6-(6,8),30-(7,8,8,8)]
   488      12.436447      12.436447      12.436447    8[6-(6,8),30-(7,8,8,8)]
   489       1.426206       1.426206       1.426206    8[6-(6,8),30-(7,8,8,8)]
   490       1.426206       1.426206       1.426206    8[6-(6,8),30-(7,8,8,8)]
   491      26.310194      26.310194      26.310194    8[6-(6,8),30-(7,8,8,8)]
   492      26.310194      26.310194      26.310194    8[6-(6,8),30-(7,8,8,8)]
   493       1.431753       1.431753       1.431753    8[6-(6,8),30-(7,8,8,8)]
   494      26.304647      26.304647      26.304647    8[6-(6,8),30-(7,8,8,8)]
   495      26.304647      26.304647      26.304647    8[6-(6,8),30-(7,8,8,8)]
   496       1.431753       1.431753       1.431753    8[6-(6,8),30-(7,8,8,8)]
   497      12.441994      12.441994      12.441994    8[6-(6,8),30-(7,8,8,8)]
   498      12.441994      12.441994      12.441994    8[6-(6,8),30-(7,8,8,8)]
   499      15.294406      15.294406      15.294406    8[6-(6,8),30-(7,8,8,8)]
   500      15.294406      15.294406      15.294406    8[6-(6,8),30-(7,8,8,8)]
   501       5.835461       5.835461       5.835461    8[6-(6,8),30-(7,8,8,8)]
   502      21.900939      21.900939      21.900939    8[6-(6,8),30-(7,8,8,8)]
   503       5.835461       5.835461       5.835461    8[6-(6,8),30-(7,8,8,8)]
   504      21.900939      21.900939      21.900939    8[6-(6,8),30-(7,8,8,8)]
   505      19.703661      19.703661      19.703661    8[6-(6,8),30-(7,8,8,8)]
   506       8.032739       8.032739       8.032739    8[6-(6,8),30-(7,8,8,8)]
   507      19.703661      19.703661      19.703661    8[6-(6,8),30-(7,8,8,8)]
   508       8.032739       8.032739       8.032739    8[6-(6,8),30-(7,8,8,8)]
   509      15.299953      15.299953      15.299953    8[6-(6,8),30-(7,8,8,8)]
   510      12.436447      12.436447      12.436447    8[6-(6,8),30-(7,8,8,8)]
   511      12.436447      12.436447      12.436447    8[6-(6,8),30-(7,8,8,8)]
   512      15.299953      15.299953      15.299953    8[6-(6,8),30-(7,8,8,8)]
   513      26.310194      26.310194      26.310194    8[6-(6,8),30-(7,8,8,8)]
   514      26.310194      26.310194      26.310194    8[6-(6,8),30-(7,8,8,8)]
   515       1.426206       1.426206       1.426206    8[6-(6,8),30-(7,8,8,8)]
   516       1.426206       1.426206       1.426206    8[6-(6,8),30-(7,8,8,8)]
