# Supplementary material for: A collection of forcefield precursors for metal–organic frameworks
Source: RSC Adv. 2019 Nov 13;9(63):36492–507. doi: 10.1039/c9ra07327b (PMC9075174; doi:10.1039/c9ra07327b)
Supplement: RA-009-C9RA07327B-s1145 [file RA-009-C9RA07327B-s1145.txt]

IYUHUG_ion_b

22.138600    0.000000    0.000000
0.000000    22.138600    0.000000
0.000000    0.000000    36.265100

     1       4.792786       4.792786       4.792786    49[8-(1),8-(49,49),8-(6),8-(6),8-(6),8-(6)]
     2       3.467348       3.467348       3.467348    49[8-(49,49),8-(6),8-(6),8-(6),8-(6),8-(6)]
     3      17.894852      17.894852      17.894852    49[8-(49,49),8-(6),8-(6),8-(6),8-(6),8-(6)]
     4      17.351571      17.351571      17.351571    49[8-(1),8-(49,49),8-(6),8-(6),8-(6),8-(6)]
     5      18.664168      18.664168      18.664168    49[8-(49,49),8-(6),8-(6),8-(6),8-(6),8-(6)]
     6       4.239542       4.239542       4.239542    49[8-(49,49),8-(6),8-(6),8-(6),8-(6),8-(6)]
     7      22.085025      22.085025      22.085025    49[8-(1),8-(49,49),8-(6),8-(6),8-(6),8-(6)]
     8      -0.008191      -0.008191      -0.008191    49[8-(49,49),8-(6),8-(6),8-(6),8-(6),8-(6)]
     9      11.444549      11.444549      11.444549    49[8-(49,49),8-(6),8-(6),8-(6),8-(6),8-(6)]
    10       0.084127       0.084127       0.084127    49[8-(1),8-(49,49),8-(6),8-(6),8-(6),8-(6)]
    11       0.027452       0.027452       0.027452    49[8-(49,49),8-(6),8-(6),8-(6),8-(6),8-(6)]
    12      10.702685      10.702685      10.702685    49[8-(49,49),8-(6),8-(6),8-(6),8-(6),8-(6)]
    13       6.276293       6.276293       6.276293    49[8-(1),8-(49,49),8-(6),8-(6),8-(6),8-(6)]
    14       7.596861       7.596861       7.596861    49[8-(49,49),8-(6),8-(6),8-(6),8-(6),8-(6)]
    15      15.317476      15.317476      15.317476    49[8-(49,49),8-(6),8-(6),8-(6),8-(6),8-(6)]
    16      15.856551      15.856551      15.856551    49[8-(1),8-(49,49),8-(6),8-(6),8-(6),8-(6)]
    17      14.535098      14.535098      14.535098    49[8-(49,49),8-(6),8-(6),8-(6),8-(6),8-(6)]
    18       6.822674       6.822674       6.822674    49[8-(49,49),8-(6),8-(6),8-(6),8-(6),8-(6)]
    19       11.16029       11.16029       11.16029    49[8-(1),8-(49,49),8-(6),8-(6),8-(6),8-(6)]
    20      11.097859      11.097859      11.097859    49[8-(49,49),8-(6),8-(6),8-(6),8-(6),8-(6)]
    21      21.768664      21.768664      21.768664    49[8-(49,49),8-(6),8-(6),8-(6),8-(6),8-(6)]
    22      11.009526      11.009526      11.009526    49[8-(1),8-(49,49),8-(6),8-(6),8-(6),8-(6)]
    23      11.059116      11.059116      11.059116    49[8-(49,49),8-(6),8-(6),8-(6),8-(6),8-(6)]
    24        0.38012        0.38012        0.38012    49[8-(49,49),8-(6),8-(6),8-(6),8-(6),8-(6)]
    25       6.721279       6.721279       6.721279    8[6-(6,8),49-(8,8,8,8,8)]
    26       4.497457       4.497457       4.497457    8[6-(6,8),49-(8,8,8,8,8)]
    27       3.996681       3.996681       3.996681    8[6-(6,8),49-(8,8,8,8,8)]
    28       6.153645       6.153645       6.153645    8[6-(6,8),49-(8,8,8,8,8)]
    29       3.314148       3.314148       3.314148    8[6-(6,8),49-(8,8,8,8,8)]
    30       2.401153       2.401153       2.401153    8[6-(6,8),49-(8,8,8,8,8)]
    31      17.258146      17.258146      17.258146    8[6-(6,8),49-(8,8,8,8,8)]
    32      18.633395      18.633395      18.633395    8[6-(6,8),49-(8,8,8,8,8)]
    33       3.454729       3.454729       3.454729    8[6-(6,8),49-(8,8,8,8,8)]
    34       2.569406       2.569406       2.569406    8[6-(6,8),49-(8,8,8,8,8)]
    35      17.236007      17.236007      17.236007    8[6-(6,8),49-(8,8,8,8,8)]
    36      18.599966      18.599966      18.599966    8[6-(6,8),49-(8,8,8,8,8)]
    37      19.585798      19.585798      19.585798    8[6-(8),49-(8,8,8,8,8)]
    38       1.928272       1.928272       1.928272    8[6-(8),49-(8,8,8,8,8)]
    39       0.978969       0.978969       0.978969    8[6-(8)]
    40       5.005316       5.005316       5.005316    8[49-(8,8,8,8,8),49-(8,8,8,8,8),49-(8,8,8,8,8)]
    41       4.486387       4.486387       4.486387    8[1-(0),49-(8,8,8,8,8)]
    42      15.410458      15.410458      15.410458    8[6-(6,8),49-(8,8,8,8,8)]
    43      17.634723      17.634723      17.634723    8[6-(6,8),49-(8,8,8,8,8)]
    44      18.157194      18.157194      18.157194    8[6-(6,8),49-(8,8,8,8,8)]
    45      15.999566      15.999566      15.999566    8[6-(6,8),49-(8,8,8,8,8)]
    46      18.844376      18.844376      18.844376    8[6-(6,8),49-(8,8,8,8,8)]
    47      19.723057      19.723057      19.723057    8[6-(6,8),49-(8,8,8,8,8)]
    48       4.883997       4.883997       4.883997    8[6-(6,8),49-(8,8,8,8,8)]
    49       3.494799       3.494799       3.494799    8[6-(6,8),49-(8,8,8,8,8)]
    50      18.706231      18.706231      18.706231    8[6-(6,8),49-(8,8,8,8,8)]
    51       19.57008       19.57008       19.57008    8[6-(6,8),49-(8,8,8,8,8)]
    52       4.901486       4.901486       4.901486    8[6-(6,8),49-(8,8,8,8,8)]
    53       3.533099       3.533099       3.533099    8[6-(6,8),49-(8,8,8,8,8)]
    54       2.543504       2.543504       2.543504    8[6-(8),49-(8,8,8,8,8)]
    55      20.201694      20.201694      20.201694    8[6-(8),49-(8,8,8,8,8)]
    56       21.13395       21.13395       21.13395    8[6-(8)]
    57      17.114466      17.114466      17.114466    8[49-(8,8,8,8,8),49-(8,8,8,8,8),49-(8,8,8,8,8)]
    58      17.555688      17.555688      17.555688    8[1-(0),49-(8,8,8,8,8)]
    59       12.32478       12.32478       12.32478    8[6-(6,8),49-(8,8,8,8,8)]
    60      12.082141      12.082141      12.082141    8[6-(6,8),49-(8,8,8,8,8)]
    61       20.64358       20.64358       20.64358    8[6-(6,8),49-(8,8,8,8,8)]
    62      20.238001      20.238001      20.238001    8[6-(6,8),49-(8,8,8,8,8)]
    63      20.746082      20.746082      20.746082    8[6-(6,8),49-(8,8,8,8,8)]
    64       20.80165       20.80165       20.80165    8[6-(6,8),49-(8,8,8,8,8)]
    65      12.536646      12.536646      12.536646    8[6-(6,8),49-(8,8,8,8,8)]
    66      12.564098      12.564098      12.564098    8[6-(6,8),49-(8,8,8,8,8)]
    67       1.436795       1.436795       1.436795    8[6-(6,8),49-(8,8,8,8,8)]
    68       1.486386       1.486386       1.486386    8[6-(6,8),49-(8,8,8,8,8)]
    69       9.713754       9.713754       9.713754    8[6-(6,8),49-(8,8,8,8,8)]
    70       9.920085       9.920085       9.920085    8[6-(6,8),49-(8,8,8,8,8)]
    71      11.917873      11.917873      11.917873    8[6-(8),49-(8,8,8,8,8)]
    72      -0.025681      -0.025681      -0.025681    8[6-(8),49-(8,8,8,8,8)]
    73       1.986497       1.986497       1.986497    8[6-(8)]
    74      21.768664      21.768664      21.768664    8[49-(8,8,8,8,8),49-(8,8,8,8,8),49-(8,8,8,8,8)]
    75      22.003776      22.003776      22.003776    8[1-(0),49-(8,8,8,8,8)]
    76       9.809614       9.809614       9.809614    8[6-(6,8),49-(8,8,8,8,8)]
    77      10.069078      10.069078      10.069078    8[6-(6,8),49-(8,8,8,8,8)]
    78       1.496348       1.496348       1.496348    8[6-(6,8),49-(8,8,8,8,8)]
    79       1.919859       1.919859       1.919859    8[6-(6,8),49-(8,8,8,8,8)]
    80       1.429268       1.429268       1.429268    8[6-(6,8),49-(8,8,8,8,8)]
    81       1.358646       1.358646       1.358646    8[6-(6,8),49-(8,8,8,8,8)]
    82        9.63804        9.63804        9.63804    8[6-(6,8),49-(8,8,8,8,8)]
    83       9.566089       9.566089       9.566089    8[6-(6,8),49-(8,8,8,8,8)]
    84      20.736784      20.736784      20.736784    8[6-(6,8),49-(8,8,8,8,8)]
    85      20.663948      20.663948      20.663948    8[6-(6,8),49-(8,8,8,8,8)]
    86      12.460268      12.460268      12.460268    8[6-(6,8),49-(8,8,8,8,8)]
    87      12.222278      12.222278      12.222278    8[6-(6,8),49-(8,8,8,8,8)]
    88      10.219842      10.219842      10.219842    8[6-(8),49-(8,8,8,8,8)]
    89       0.088112       0.088112       0.088112    8[6-(8),49-(8,8,8,8,8)]
    90      20.259254      20.259254      20.259254    8[6-(8)]
    91       0.376799       0.376799       0.376799    8[49-(8,8,8,8,8),49-(8,8,8,8,8),49-(8,8,8,8,8)]
    92       0.079256       0.079256       0.079256    8[1-(0),49-(8,8,8,8,8)]
    93       4.340273       4.340273       4.340273    8[6-(6,8),49-(8,8,8,8,8)]
    94       6.563431       6.563431       6.563431    8[6-(6,8),49-(8,8,8,8,8)]
    95       7.088558       7.088558       7.088558    8[6-(6,8),49-(8,8,8,8,8)]
    96       4.925838       4.925838       4.925838    8[6-(6,8),49-(8,8,8,8,8)]
    97       7.766664       7.766664       7.766664    8[6-(6,8),49-(8,8,8,8,8)]
    98       8.653979       8.653979       8.653979    8[6-(6,8),49-(8,8,8,8,8)]
    99      15.962152      15.962152      15.962152    8[6-(6,8),49-(8,8,8,8,8)]
   100      14.569634      14.569634      14.569634    8[6-(6,8),49-(8,8,8,8,8)]
   101       7.643794       7.643794       7.643794    8[6-(6,8),49-(8,8,8,8,8)]
   102         8.5072         8.5072         8.5072    8[6-(6,8),49-(8,8,8,8,8)]
   103      15.976542      15.976542      15.976542    8[6-(6,8),49-(8,8,8,8,8)]
   104      14.612362      14.612362      14.612362    8[6-(6,8),49-(8,8,8,8,8)]
   105      13.608376      13.608376      13.608376    8[6-(8),49-(8,8,8,8,8)]
   106        9.13815        9.13815        9.13815    8[6-(8),49-(8,8,8,8,8)]
   107      10.070406      10.070406      10.070406    8[6-(8)]
   108       6.047159       6.047159       6.047159    8[49-(8,8,8,8,8),49-(8,8,8,8,8),49-(8,8,8,8,8)]
   109       6.460708       6.460708       6.460708    8[1-(0),49-(8,8,8,8,8)]
   110      17.785044      17.785044      17.785044    8[6-(6,8),49-(8,8,8,8,8)]
   111      15.561886      15.561886      15.561886    8[6-(6,8),49-(8,8,8,8,8)]
   112      15.050484      15.050484      15.050484    8[6-(6,8),49-(8,8,8,8,8)]
   113       17.20612       17.20612       17.20612    8[6-(6,8),49-(8,8,8,8,8)]
   114      14.383891      14.383891      14.383891    8[6-(6,8),49-(8,8,8,8,8)]
   115       13.47001       13.47001       13.47001    8[6-(6,8),49-(8,8,8,8,8)]
   116       6.193938       6.193938       6.193938    8[6-(6,8),49-(8,8,8,8,8)]
   117       7.566088       7.566088       7.566088    8[6-(6,8),49-(8,8,8,8,8)]
   118      14.491928      14.491928      14.491928    8[6-(6,8),49-(8,8,8,8,8)]
   119      13.620552      13.620552      13.620552    8[6-(6,8),49-(8,8,8,8,8)]
   120       6.178662       6.178662       6.178662    8[6-(6,8),49-(8,8,8,8,8)]
   121       7.543507       7.543507       7.543507    8[6-(6,8),49-(8,8,8,8,8)]
   122       8.517162       8.517162       8.517162    8[6-(8),49-(8,8,8,8,8)]
   123        12.9989        12.9989        12.9989    8[6-(8),49-(8,8,8,8,8)]
   124      12.046941      12.046941      12.046941    8[6-(8)]
   125      16.080151      16.080151      16.080151    8[49-(8,8,8,8,8),49-(8,8,8,8,8),49-(8,8,8,8,8)]
   126      15.563214      15.563214      15.563214    8[1-(0),49-(8,8,8,8,8)]
   127      20.874265      20.874265      20.874265    8[6-(6,8),49-(8,8,8,8,8)]
   128      21.141035      21.141035      21.141035    8[6-(6,8),49-(8,8,8,8,8)]
   129      12.579374      12.579374      12.579374    8[6-(6,8),49-(8,8,8,8,8)]
   130      12.988495      12.988495      12.988495    8[6-(6,8),49-(8,8,8,8,8)]
   131      12.503881      12.503881      12.503881    8[6-(6,8),49-(8,8,8,8,8)]
   132       12.42706       12.42706       12.42706    8[6-(6,8),49-(8,8,8,8,8)]
   133      20.717302      20.717302      20.717302    8[6-(6,8),49-(8,8,8,8,8)]
   134      20.634504      20.634504      20.634504    8[6-(6,8),49-(8,8,8,8,8)]
   135       9.680767       9.680767       9.680767    8[6-(6,8),49-(8,8,8,8,8)]
   136       9.605939       9.605939       9.605939    8[6-(6,8),49-(8,8,8,8,8)]
   137       1.393182       1.393182       1.393182    8[6-(6,8),49-(8,8,8,8,8)]
   138       1.149879       1.149879       1.149879    8[6-(6,8),49-(8,8,8,8,8)]
   139      21.281172      21.281172      21.281172    8[6-(8),49-(8,8,8,8,8)]
   140      11.156305      11.156305      11.156305    8[6-(8),49-(8,8,8,8,8)]
   141       9.187962       9.187962       9.187962    8[6-(8)]
   142      11.441228      11.441228      11.441228    8[49-(8,8,8,8,8),49-(8,8,8,8,8),49-(8,8,8,8,8)]
   143      11.164717      11.164717      11.164717    8[1-(0),49-(8,8,8,8,8)]
   144       1.267656       1.267656       1.267656    8[6-(6,8),49-(8,8,8,8,8)]
   145       1.010184       1.010184       1.010184    8[6-(6,8),49-(8,8,8,8,8)]
   146       9.555905       9.555905       9.555905    8[6-(6,8),49-(8,8,8,8,8)]
   147       9.171136       9.171136       9.171136    8[6-(6,8),49-(8,8,8,8,8)]
   148       9.673904       9.673904       9.673904    8[6-(6,8),49-(8,8,8,8,8)]
   149        9.73722        9.73722        9.73722    8[6-(6,8),49-(8,8,8,8,8)]
   150        1.45517        1.45517        1.45517    8[6-(6,8),49-(8,8,8,8,8)]
   151       1.500776       1.500776       1.500776    8[6-(6,8),49-(8,8,8,8,8)]
   152      12.491484      12.491484      12.491484    8[6-(6,8),49-(8,8,8,8,8)]
   153      12.555021      12.555021      12.555021    8[6-(6,8),49-(8,8,8,8,8)]
   154       20.77774       20.77774       20.77774    8[6-(6,8),49-(8,8,8,8,8)]
   155      20.989164      20.989164      20.989164    8[6-(6,8),49-(8,8,8,8,8)]
   156       0.853443       0.853443       0.853443    8[6-(8),49-(8,8,8,8,8)]
   157      11.044505      11.044505      11.044505    8[6-(8),49-(8,8,8,8,8)]
   158      13.058232      13.058232      13.058232    8[6-(8)]
   159       10.70357       10.70357       10.70357    8[49-(8,8,8,8,8),49-(8,8,8,8,8),49-(8,8,8,8,8)]
   160      10.918315      10.918315      10.918315    8[1-(0),49-(8,8,8,8,8)]
   161       4.769761       4.769761       4.769761    7[1-(0),1-(0),1-(0),6-(1,1,1)]
   162      17.298216      17.298216      17.298216    7[1-(0),1-(0),1-(0),6-(1,1,1)]
   163      18.648671      18.648671      18.648671    7[1-(0),1-(0),1-(0),6-(1,1,1)]
   164       3.732125       3.732125       3.732125    7[1-(0),1-(0),1-(0),6-(1,1,1)]
   165       6.240429       6.240429       6.240429    7[1-(0),1-(0),1-(0),6-(1,1,1)]
   166      15.889537      15.889537      15.889537    7[1-(0),1-(0),1-(0),6-(1,1,1)]
   167      14.602178      14.602178      14.602178    7[1-(0),1-(0),1-(0),6-(1,1,1)]
   168       7.477091       7.477091       7.477091    7[1-(0),1-(0),1-(0),6-(1,1,1)]
   169       2.446758       2.446758       2.446758    6[6-(6,6),8-(49),8-(49)]
   170       1.433474       1.433474       1.433474    6[6-(1,6),6-(1,6),6-(8,8)]
   171       1.068187       1.068187       1.068187    6[1-(0),6-(1,6),6-(6,6)]
   172       0.128182       0.128182       0.128182    6[1-(0),6-(1,6),6-(6,6)]
   173      21.667491      21.667491      21.667491    6[6-(1,6),6-(1,6),6-(6,6)]
   174       21.98518       21.98518       21.98518    6[1-(0),6-(1,6),6-(6,6)]
   175       0.788356       0.788356       0.788356    6[1-(0),6-(1,6),6-(6,6)]
   176      18.303088      18.303088      18.303088    6[6-(6,6),8-(49),8-(49)]
   177      21.180663      21.180663      21.180663    6[1-(0),6-(1,6),6-(6,6)]
   178      20.393414      20.393414      20.393414    6[1-(0),6-(1,6),6-(6,6)]
   179      19.179555      19.179555      19.179555    6[6-(1,6),6-(1,6),6-(8,8)]
   180       18.81139       18.81139       18.81139    6[1-(0),6-(1,6),6-(6,6)]
   181      19.620113      19.620113      19.620113    6[1-(0),6-(1,6),6-(6,6)]
   182      20.803642      20.803642      20.803642    6[6-(1,6),6-(1,6),6-(6,6)]
   183       5.064869       5.064869       5.064869    6[6-(6,6),8-(49),8-(49)]
   184        5.03786        5.03786        5.03786    6[6-(1,6),6-(1,6),6-(8,8)]
   185       6.122651       6.122651       6.122651    6[1-(0),6-(1,6),6-(6,6)]
   186       6.151431       6.151431       6.151431    6[1-(0),6-(1,6),6-(6,6)]
   187       5.105383       5.105383       5.105383    6[6-(1,6),6-(1,6),6-(6,6)]
   188        3.99646        3.99646        3.99646    6[1-(0),6-(1,6),6-(6,6)]
   189       3.958824       3.958824       3.958824    6[1-(0),6-(1,6),6-(6,6)]
   190       5.206335       5.206335       5.206335    6[6-(1,6),6-(1,6),6-(6,6)]
   191       4.062654       4.062654       4.062654    6[1-(0),6-(1,6),6-(6,6)]
   192       4.156744       4.156744       4.156744    6[1-(0),6-(1,6),6-(6,6)]
   193       5.395841       5.395841       5.395841    6[6-(1,6),6-(1,6),6-(8,8)]
   194       6.538636       6.538636       6.538636    6[1-(0),6-(1,6),6-(6,6)]
   195        6.44986        6.44986        6.44986    6[1-(0),6-(1,6),6-(6,6)]
   196       5.536421       5.536421       5.536421    6[6-(6,6),8-(49),8-(49)]
   197       2.624752       2.624752       2.624752    6[6-(6,6),8-(49),8-(49)]
   198        1.66283        1.66283        1.66283    6[6-(1,6),6-(1,6),6-(8,8)]
   199       1.632722       1.632722       1.632722    6[1-(0),6-(1,6),6-(6,6)]
   200       0.725925       0.725925       0.725925    6[1-(0),6-(1,6),6-(6,6)]
   201      21.934703      21.934703      21.934703    6[6-(1,6),6-(1,6),6-(6,6)]
   202      21.959499      21.959499      21.959499    6[1-(0),6-(1,6),6-(6,6)]
   203       0.724818       0.724818       0.724818    6[1-(0),6-(1,6),6-(6,6)]
   204      20.967468      20.967468      20.967468    6[6-(1,6),6-(1,6),6-(6,6)]
   205       21.05403       21.05403       21.05403    6[1-(0),6-(1,6),6-(6,6)]
   206      20.176677      20.176677      20.176677    6[1-(0),6-(1,6),6-(6,6)]
   207      19.168485      19.168485      19.168485    6[6-(1,6),6-(1,6),6-(8,8)]
   208      19.070633      19.070633      19.070633    6[1-(0),6-(1,6),6-(6,6)]
   209      19.938687      19.938687      19.938687    6[1-(0),6-(1,6),6-(6,6)]
   210      18.276078      18.276078      18.276078    6[6-(6,6),8-(49),8-(49)]
   211       1.452514       1.452514       1.452514    6[8-(0),8-(49)]
   212       6.062213       6.062213       6.062213    6[1-(0),1-(0),1-(0),7-(1,1,1)]
   213      19.696712      19.696712      19.696712    6[6-(6,6),8-(49),8-(49)]
   214      20.712431      20.712431      20.712431    6[6-(1,6),6-(1,6),6-(8,8)]
   215      21.073955      21.073955      21.073955    6[1-(0),6-(1,6),6-(6,6)]
   216      22.007982      22.007982      22.007982    6[1-(0),6-(1,6),6-(6,6)]
   217       0.467567       0.467567       0.467567    6[6-(1,6),6-(1,6),6-(6,6)]
   218       0.152756       0.152756       0.152756    6[1-(0),6-(1,6),6-(6,6)]
   219      21.354672      21.354672      21.354672    6[1-(0),6-(1,6),6-(6,6)]
   220       3.831306       3.831306       3.831306    6[6-(6,6),8-(49),8-(49)]
   221       0.945097       0.945097       0.945097    6[1-(0),6-(1,6),6-(6,6)]
   222       1.734117       1.734117       1.734117    6[1-(0),6-(1,6),6-(6,6)]
   223       2.953068       2.953068       2.953068    6[6-(1,6),6-(1,6),6-(8,8)]
   224       3.323668       3.323668       3.323668    6[1-(0),6-(1,6),6-(6,6)]
   225       2.514724       2.514724       2.514724    6[1-(0),6-(1,6),6-(6,6)]
   226       1.326545       1.326545       1.326545    6[6-(1,6),6-(1,6),6-(6,6)]
   227      17.091442      17.091442      17.091442    6[6-(6,6),8-(49),8-(49)]
   228      17.103618      17.103618      17.103618    6[6-(1,6),6-(1,6),6-(8,8)]
   229      16.015727      16.015727      16.015727    6[1-(0),6-(1,6),6-(6,6)]
   230      15.984291      15.984291      15.984291    6[1-(0),6-(1,6),6-(6,6)]
   231      17.031668      17.031668      17.031668    6[6-(1,6),6-(1,6),6-(6,6)]
   232      18.142361      18.142361      18.142361    6[1-(0),6-(1,6),6-(6,6)]
   233      18.181325      18.181325      18.181325    6[1-(0),6-(1,6),6-(6,6)]
   234      16.931601      16.931601      16.931601    6[6-(1,6),6-(1,6),6-(6,6)]
   235      18.073289      18.073289      18.073289    6[1-(0),6-(1,6),6-(6,6)]
   236      17.978978      17.978978      17.978978    6[1-(0),6-(1,6),6-(6,6)]
   237      16.740767      16.740767      16.740767    6[6-(1,6),6-(1,6),6-(8,8)]
   238      15.599743      15.599743      15.599743    6[1-(0),6-(1,6),6-(6,6)]
   239      15.689626      15.689626      15.689626    6[1-(0),6-(1,6),6-(6,6)]
   240      16.597751      16.597751      16.597751    6[6-(6,6),8-(49),8-(49)]
   241      19.527574      19.527574      19.527574    6[6-(6,6),8-(49),8-(49)]
   242       20.49016       20.49016       20.49016    6[6-(1,6),6-(1,6),6-(8,8)]
   243      20.513627      20.513627      20.513627    6[1-(0),6-(1,6),6-(6,6)]
   244      21.415996      21.415996      21.415996    6[1-(0),6-(1,6),6-(6,6)]
   245       0.208546       0.208546       0.208546    6[6-(1,6),6-(1,6),6-(6,6)]
   246       0.188399       0.188399       0.188399    6[1-(0),6-(1,6),6-(6,6)]
   247      21.427287      21.427287      21.427287    6[1-(0),6-(1,6),6-(6,6)]
   248       1.170911       1.170911       1.170911    6[6-(1,6),6-(1,6),6-(6,6)]
   249       1.077486       1.077486       1.077486    6[1-(0),6-(1,6),6-(6,6)]
   250        1.95196        1.95196        1.95196    6[1-(0),6-(1,6),6-(6,6)]
   251       2.965908       2.965908       2.965908    6[6-(1,6),6-(1,6),6-(8,8)]
   252       3.065975       3.065975       3.065975    6[1-(0),6-(1,6),6-(6,6)]
   253       2.200355       2.200355       2.200355    6[1-(0),6-(1,6),6-(6,6)]
   254       3.860529       3.860529       3.860529    6[6-(6,6),8-(49),8-(49)]
   255      20.669483      20.669483      20.669483    6[8-(0),8-(49)]
   256      16.069303      16.069303      16.069303    6[1-(0),1-(0),1-(0),7-(1,1,1)]
   257      20.342274      20.342274      20.342274    6[6-(6,6),8-(49),8-(49)]
   258      19.299767      19.299767      19.299767    6[6-(1,6),6-(1,6),6-(8,8)]
   259      19.096092      19.096092      19.096092    6[1-(0),6-(1,6),6-(6,6)]
   260      18.115795      18.115795      18.115795    6[1-(0),6-(1,6),6-(6,6)]
   261      17.293789      17.293789      17.293789    6[6-(1,6),6-(1,6),6-(6,6)]
   262      17.529565      17.529565      17.529565    6[1-(0),6-(1,6),6-(6,6)]
   263      18.518939      18.518939      18.518939    6[1-(0),6-(1,6),6-(6,6)]
   264      12.959494      12.959494      12.959494    6[6-(6,6),8-(49),8-(49)]
   265      15.380792      15.380792      15.380792    6[1-(0),6-(1,6),6-(6,6)]
   266      14.324781      14.324781      14.324781    6[1-(0),6-(1,6),6-(6,6)]
   267      13.992924      13.992924      13.992924    6[6-(1,6),6-(1,6),6-(8,8)]
   268      14.721283      14.721283      14.721283    6[1-(0),6-(1,6),6-(6,6)]
   269      15.780615      15.780615      15.780615    6[1-(0),6-(1,6),6-(6,6)]
   270      16.142139      16.142139      16.142139    6[6-(1,6),6-(1,6),6-(6,6)]
   271      19.942008      19.942008      19.942008    6[6-(6,6),8-(49),8-(49)]
   272      18.736119      18.736119      18.736119    6[6-(1,6),6-(1,6),6-(8,8)]
   273       17.84349       17.84349       17.84349    6[1-(0),6-(1,6),6-(6,6)]
   274      16.757592      16.757592      16.757592    6[1-(0),6-(1,6),6-(6,6)]
   275      16.541962      16.541962      16.541962    6[6-(1,6),6-(1,6),6-(6,6)]
   276      17.409352      17.409352      17.409352    6[1-(0),6-(1,6),6-(6,6)]
   277      18.483739      18.483739      18.483739    6[1-(0),6-(1,6),6-(6,6)]
   278      15.471118      15.471118      15.471118    6[6-(1,6),6-(1,6),6-(6,6)]
   279      14.801425      14.801425      14.801425    6[1-(0),6-(1,6),6-(6,6)]
   280      13.874925      13.874925      13.874925    6[1-(0),6-(1,6),6-(6,6)]
   281      13.602177      13.602177      13.602177    6[6-(1,6),6-(1,6),6-(8,8)]
   282      14.245968      14.245968      14.245968    6[1-(0),6-(1,6),6-(6,6)]
   283      15.152101      15.152101      15.152101    6[1-(0),6-(1,6),6-(6,6)]
   284      12.614574      12.614574      12.614574    6[6-(6,6),8-(49),8-(49)]
   285        1.92628        1.92628        1.92628    6[6-(6,6),8-(49),8-(49)]
   286       3.027675       3.027675       3.027675    6[6-(1,6),6-(1,6),6-(8,8)]
   287       3.458492       3.458492       3.458492    6[1-(0),6-(1,6),6-(6,6)]
   288       4.439232       4.439232       4.439232    6[1-(0),6-(1,6),6-(6,6)]
   289       5.077045       5.077045       5.077045    6[6-(1,6),6-(1,6),6-(6,6)]
   290       4.633388       4.633388       4.633388    6[1-(0),6-(1,6),6-(6,6)]
   291       3.626967       3.626967       3.626967    6[1-(0),6-(1,6),6-(6,6)]
   292       6.173127       6.173127       6.173127    6[6-(1,6),6-(1,6),6-(6,6)]
   293       6.677445       6.677445       6.677445    6[1-(0),6-(1,6),6-(6,6)]
   294       7.666597       7.666597       7.666597    6[1-(0),6-(1,6),6-(6,6)]
   295       8.235338       8.235338       8.235338    6[6-(1,6),6-(1,6),6-(8,8)]
   296       7.759579       7.759579       7.759579    6[1-(0),6-(1,6),6-(6,6)]
   297        6.74696        6.74696        6.74696    6[1-(0),6-(1,6),6-(6,6)]
   298       9.350016       9.350016       9.350016    6[6-(6,6),8-(49),8-(49)]
   299       0.982732       0.982732       0.982732    6[8-(0),8-(49)]
   300       19.07019       19.07019       19.07019    6[1-(0),1-(0),1-(0),7-(1,1,1)]
   301       1.824663       1.824663       1.824663    6[6-(6,6),8-(49),8-(49)]
   302       2.860307       2.860307       2.860307    6[6-(1,6),6-(1,6),6-(8,8)]
   303       3.060219       3.060219       3.060219    6[1-(0),6-(1,6),6-(6,6)]
   304       4.036531       4.036531       4.036531    6[1-(0),6-(1,6),6-(6,6)]
   305       4.855438       4.855438       4.855438    6[6-(1,6),6-(1,6),6-(6,6)]
   306       4.618555       4.618555       4.618555    6[1-(0),6-(1,6),6-(6,6)]
   307       3.632944       3.632944       3.632944    6[1-(0),6-(1,6),6-(6,6)]
   308       9.189954       9.189954       9.189954    6[6-(6,6),8-(49),8-(49)]
   309       6.768656       6.768656       6.768656    6[1-(0),6-(1,6),6-(6,6)]
   310       7.821125       7.821125       7.821125    6[1-(0),6-(1,6),6-(6,6)]
   311       8.153425       8.153425       8.153425    6[6-(1,6),6-(1,6),6-(8,8)]
   312       7.426393       7.426393       7.426393    6[1-(0),6-(1,6),6-(6,6)]
   313       6.370604       6.370604       6.370604    6[1-(0),6-(1,6),6-(6,6)]
   314       6.009302       6.009302       6.009302    6[6-(1,6),6-(1,6),6-(6,6)]
   315        2.20744        2.20744        2.20744    6[6-(6,6),8-(49),8-(49)]
   316       3.410673       3.410673       3.410673    6[6-(1,6),6-(1,6),6-(8,8)]
   317       4.307729       4.307729       4.307729    6[1-(0),6-(1,6),6-(6,6)]
   318       5.392742       5.392742       5.392742    6[1-(0),6-(1,6),6-(6,6)]
   319       5.605936       5.605936       5.605936    6[6-(1,6),6-(1,6),6-(6,6)]
   320        4.73766        4.73766        4.73766    6[1-(0),6-(1,6),6-(6,6)]
   321       3.660175       3.660175       3.660175    6[1-(0),6-(1,6),6-(6,6)]
   322       6.671246       6.671246       6.671246    6[6-(1,6),6-(1,6),6-(6,6)]
   323       7.355107       7.355107       7.355107    6[1-(0),6-(1,6),6-(6,6)]
   324       8.277401       8.277401       8.277401    6[1-(0),6-(1,6),6-(6,6)]
   325       8.533766       8.533766       8.533766    6[6-(1,6),6-(1,6),6-(8,8)]
   326       7.873593       7.873593       7.873593    6[1-(0),6-(1,6),6-(6,6)]
   327       6.970781       6.970781       6.970781    6[1-(0),6-(1,6),6-(6,6)]
   328       9.525133       9.525133       9.525133    6[6-(6,6),8-(49),8-(49)]
   329      20.232909      20.232909      20.232909    6[6-(6,6),8-(49),8-(49)]
   330      19.125315      19.125315      19.125315    6[6-(1,6),6-(1,6),6-(8,8)]
   331      18.696048      18.696048      18.696048    6[1-(0),6-(1,6),6-(6,6)]
   332      17.713758      17.713758      17.713758    6[1-(0),6-(1,6),6-(6,6)]
   333      17.072846      17.072846      17.072846    6[6-(1,6),6-(1,6),6-(6,6)]
   334      17.512297      17.512297      17.512297    6[1-(0),6-(1,6),6-(6,6)]
   335      18.518496      18.518496      18.518496    6[1-(0),6-(1,6),6-(6,6)]
   336      15.974771      15.974771      15.974771    6[6-(1,6),6-(1,6),6-(6,6)]
   337       15.46669       15.46669       15.46669    6[1-(0),6-(1,6),6-(6,6)]
   338      14.475766      14.475766      14.475766    6[1-(0),6-(1,6),6-(6,6)]
   339       13.91411       13.91411       13.91411    6[6-(1,6),6-(1,6),6-(8,8)]
   340      14.390976      14.390976      14.390976    6[1-(0),6-(1,6),6-(6,6)]
   341       15.40271       15.40271       15.40271    6[1-(0),6-(1,6),6-(6,6)]
   342       12.80563       12.80563       12.80563    6[6-(6,6),8-(49),8-(49)]
   343      21.241544      21.241544      21.241544    6[8-(0),8-(49)]
   344        3.13549        3.13549        3.13549    6[1-(0),1-(0),1-(0),7-(1,1,1)]
   345       8.623649       8.623649       8.623649    6[6-(6,6),8-(49),8-(49)]
   346       9.642024       9.642024       9.642024    6[6-(1,6),6-(1,6),6-(8,8)]
   347      10.011075      10.011075      10.011075    6[1-(0),6-(1,6),6-(6,6)]
   348      10.951523      10.951523      10.951523    6[1-(0),6-(1,6),6-(6,6)]
   349      11.547937      11.547937      11.547937    6[6-(1,6),6-(1,6),6-(6,6)]
   350      11.226263      11.226263      11.226263    6[1-(0),6-(1,6),6-(6,6)]
   351       10.28338       10.28338       10.28338    6[1-(0),6-(1,6),6-(6,6)]
   352      14.910568      14.910568      14.910568    6[6-(6,6),8-(49),8-(49)]
   353      12.039856      12.039856      12.039856    6[1-(0),6-(1,6),6-(6,6)]
   354      12.828212      12.828212      12.828212    6[1-(0),6-(1,6),6-(6,6)]
   355      14.036537      14.036537      14.036537    6[6-(1,6),6-(1,6),6-(8,8)]
   356      14.396732      14.396732      14.396732    6[1-(0),6-(1,6),6-(6,6)]
   357      13.585795      13.585795      13.585795    6[1-(0),6-(1,6),6-(6,6)]
   358      12.409571      12.409571      12.409571    6[6-(1,6),6-(1,6),6-(6,6)]
   359       6.016607       6.016607       6.016607    6[6-(6,6),8-(49),8-(49)]
   360        6.03144        6.03144        6.03144    6[6-(1,6),6-(1,6),6-(8,8)]
   361       4.940007       4.940007       4.940007    6[1-(0),6-(1,6),6-(6,6)]
   362       4.906799       4.906799       4.906799    6[1-(0),6-(1,6),6-(6,6)]
   363       5.955283       5.955283       5.955283    6[6-(1,6),6-(1,6),6-(6,6)]
   364       7.069076       7.069076       7.069076    6[1-(0),6-(1,6),6-(6,6)]
   365       7.109811       7.109811       7.109811    6[1-(0),6-(1,6),6-(6,6)]
   366       5.855217       5.855217       5.855217    6[6-(1,6),6-(1,6),6-(6,6)]
   367       6.994469       6.994469       6.994469    6[1-(0),6-(1,6),6-(6,6)]
   368       6.903922       6.903922       6.903922    6[1-(0),6-(1,6),6-(6,6)]
   369       5.669253       5.669253       5.669253    6[6-(1,6),6-(1,6),6-(8,8)]
   370       4.529779       4.529779       4.529779    6[1-(0),6-(1,6),6-(6,6)]
   371       4.617891       4.617891       4.617891    6[1-(0),6-(1,6),6-(6,6)]
   372        5.52668        5.52668        5.52668    6[6-(6,6),8-(49),8-(49)]
   373       8.470007       8.470007       8.470007    6[6-(6,6),8-(49),8-(49)]
   374       9.439899       9.439899       9.439899    6[6-(1,6),6-(1,6),6-(8,8)]
   375        9.44322        9.44322        9.44322    6[1-(0),6-(1,6),6-(6,6)]
   376      10.341161      10.341161      10.341161    6[1-(0),6-(1,6),6-(6,6)]
   377      11.286258      11.286258      11.286258    6[6-(1,6),6-(1,6),6-(6,6)]
   378      11.289579      11.289579      11.289579    6[1-(0),6-(1,6),6-(6,6)]
   379      10.400493      10.400493      10.400493    6[1-(0),6-(1,6),6-(6,6)]
   380      12.243089      12.243089      12.243089    6[6-(1,6),6-(1,6),6-(6,6)]
   381      12.149885      12.149885      12.149885    6[1-(0),6-(1,6),6-(6,6)]
   382      13.024803      13.024803      13.024803    6[1-(0),6-(1,6),6-(6,6)]
   383      14.038308      14.038308      14.038308    6[6-(1,6),6-(1,6),6-(8,8)]
   384      14.134168      14.134168      14.134168    6[1-(0),6-(1,6),6-(6,6)]
   385      13.268549      13.268549      13.268549    6[1-(0),6-(1,6),6-(6,6)]
   386      14.937799      14.937799      14.937799    6[6-(6,6),8-(49),8-(49)]
   387       9.605939       9.605939       9.605939    6[8-(0),8-(49)]
   388       5.060663       5.060663       5.060663    6[1-(0),1-(0),1-(0),7-(1,1,1)]
   389      13.514066      13.514066      13.514066    6[6-(6,6),8-(49),8-(49)]
   390      12.494362      12.494362      12.494362    6[6-(1,6),6-(1,6),6-(8,8)]
   391      12.118448      12.118448      12.118448    6[1-(0),6-(1,6),6-(6,6)]
   392      11.180436      11.180436      11.180436    6[1-(0),6-(1,6),6-(6,6)]
   393      10.589999      10.589999      10.589999    6[6-(1,6),6-(1,6),6-(6,6)]
   394      10.909902      10.909902      10.909902    6[1-(0),6-(1,6),6-(6,6)]
   395        11.8519        11.8519        11.8519    6[1-(0),6-(1,6),6-(6,6)]
   396       7.239544       7.239544       7.239544    6[6-(6,6),8-(49),8-(49)]
   397      10.111363      10.111363      10.111363    6[1-(0),6-(1,6),6-(6,6)]
   398       9.327435       9.327435       9.327435    6[1-(0),6-(1,6),6-(6,6)]
   399       8.117118       8.117118       8.117118    6[6-(1,6),6-(1,6),6-(8,8)]
   400       7.750502       7.750502       7.750502    6[1-(0),6-(1,6),6-(6,6)]
   401       8.553691       8.553691       8.553691    6[1-(0),6-(1,6),6-(6,6)]
   402       9.732793       9.732793       9.732793    6[6-(1,6),6-(1,6),6-(6,6)]
   403      16.119779      16.119779      16.119779    6[6-(6,6),8-(49),8-(49)]
   404      16.103618      16.103618      16.103618    6[6-(1,6),6-(1,6),6-(8,8)]
   405      17.194608      17.194608      17.194608    6[1-(0),6-(1,6),6-(6,6)]
   406       17.22693       17.22693       17.22693    6[1-(0),6-(1,6),6-(6,6)]
   407      16.177782      16.177782      16.177782    6[6-(1,6),6-(1,6),6-(6,6)]
   408      15.065317      15.065317      15.065317    6[1-(0),6-(1,6),6-(6,6)]
   409      15.026575      15.026575      15.026575    6[1-(0),6-(1,6),6-(6,6)]
   410      16.278513      16.278513      16.278513    6[6-(1,6),6-(1,6),6-(6,6)]
   411      15.139482      15.139482      15.139482    6[1-(0),6-(1,6),6-(6,6)]
   412      15.229807      15.229807      15.229807    6[1-(0),6-(1,6),6-(6,6)]
   413      16.461377      16.461377      16.461377    6[6-(1,6),6-(1,6),6-(8,8)]
   414      17.601515      17.601515      17.601515    6[1-(0),6-(1,6),6-(6,6)]
   415      17.514511      17.514511      17.514511    6[1-(0),6-(1,6),6-(6,6)]
   416      16.599965      16.599965      16.599965    6[6-(6,6),8-(49),8-(49)]
   417      13.660845      13.660845      13.660845    6[6-(6,6),8-(49),8-(49)]
   418      12.687632      12.687632      12.687632    6[6-(1,6),6-(1,6),6-(8,8)]
   419      12.683425      12.683425      12.683425    6[1-(0),6-(1,6),6-(6,6)]
   420      11.789247      11.789247      11.789247    6[1-(0),6-(1,6),6-(6,6)]
   421        10.8457        10.8457        10.8457    6[6-(1,6),6-(1,6),6-(6,6)]
   422      10.843486      10.843486      10.843486    6[1-(0),6-(1,6),6-(6,6)]
   423      11.732351      11.732351      11.732351    6[1-(0),6-(1,6),6-(6,6)]
   424       9.891526       9.891526       9.891526    6[6-(1,6),6-(1,6),6-(6,6)]
   425       9.984951       9.984951       9.984951    6[1-(0),6-(1,6),6-(6,6)]
   426       9.113576       9.113576       9.113576    6[1-(0),6-(1,6),6-(6,6)]
   427       8.106491       8.106491       8.106491    6[6-(1,6),6-(1,6),6-(8,8)]
   428       8.005539       8.005539       8.005539    6[1-(0),6-(1,6),6-(6,6)]
   429        8.86828        8.86828        8.86828    6[1-(0),6-(1,6),6-(6,6)]
   430       7.221169       7.221169       7.221169    6[6-(6,6),8-(49),8-(49)]
   431      12.521371      12.521371      12.521371    6[8-(0),8-(49)]
   432      17.103397      17.103397      17.103397    6[1-(0),1-(0),1-(0),7-(1,1,1)]
   433       12.89507       12.89507       12.89507    6[6-(6,6),8-(49),8-(49)]
   434      13.928722      13.928722      13.928722    6[6-(1,6),6-(1,6),6-(8,8)]
   435      14.125091      14.125091      14.125091    6[1-(0),6-(1,6),6-(6,6)]
   436      15.101182      15.101182      15.101182    6[1-(0),6-(1,6),6-(6,6)]
   437      15.921638      15.921638      15.921638    6[6-(1,6),6-(1,6),6-(6,6)]
   438      15.684091      15.684091      15.684091    6[1-(0),6-(1,6),6-(6,6)]
   439      14.700695      14.700695      14.700695    6[1-(0),6-(1,6),6-(6,6)]
   440      20.263682      20.263682      20.263682    6[6-(6,6),8-(49),8-(49)]
   441      17.825558      17.825558      17.825558    6[1-(0),6-(1,6),6-(6,6)]
   442      18.877141      18.877141      18.877141    6[1-(0),6-(1,6),6-(6,6)]
   443      19.225603      19.225603      19.225603    6[6-(1,6),6-(1,6),6-(8,8)]
   444       18.51274       18.51274       18.51274    6[1-(0),6-(1,6),6-(6,6)]
   445      17.453408      17.453408      17.453408    6[1-(0),6-(1,6),6-(6,6)]
   446      17.077495      17.077495      17.077495    6[6-(1,6),6-(1,6),6-(6,6)]
   447      13.282274      13.282274      13.282274    6[6-(6,6),8-(49),8-(49)]
   448      14.484843      14.484843      14.484843    6[6-(1,6),6-(1,6),6-(8,8)]
   449        15.3788        15.3788        15.3788    6[1-(0),6-(1,6),6-(6,6)]
   450      16.460049      16.460049      16.460049    6[1-(0),6-(1,6),6-(6,6)]
   451      16.672137      16.672137      16.672137    6[6-(1,6),6-(1,6),6-(6,6)]
   452      15.807182      15.807182      15.807182    6[1-(0),6-(1,6),6-(6,6)]
   453      14.733238      14.733238      14.733238    6[1-(0),6-(1,6),6-(6,6)]
   454       17.73324       17.73324       17.73324    6[6-(1,6),6-(1,6),6-(6,6)]
   455      18.422857      18.422857      18.422857    6[1-(0),6-(1,6),6-(6,6)]
   456      19.342495      19.342495      19.342495    6[1-(0),6-(1,6),6-(6,6)]
   457      19.594211      19.594211      19.594211    6[6-(1,6),6-(1,6),6-(8,8)]
   458      18.928724      18.928724      18.928724    6[1-(0),6-(1,6),6-(6,6)]
   459      18.024363      18.024363      18.024363    6[1-(0),6-(1,6),6-(6,6)]
   460      20.590669      20.590669      20.590669    6[6-(6,6),8-(49),8-(49)]
   461       9.179328       9.179328       9.179328    6[6-(6,6),8-(49),8-(49)]
   462       8.075497       8.075497       8.075497    6[6-(1,6),6-(1,6),6-(8,8)]
   463       7.633832       7.633832       7.633832    6[1-(0),6-(1,6),6-(6,6)]
   464       6.646893       6.646893       6.646893    6[1-(0),6-(1,6),6-(6,6)]
   465       6.013065       6.013065       6.013065    6[6-(1,6),6-(1,6),6-(6,6)]
   466       6.466021       6.466021       6.466021    6[1-(0),6-(1,6),6-(6,6)]
   467       7.479747       7.479747       7.479747    6[1-(0),6-(1,6),6-(6,6)]
   468       4.909456       4.909456       4.909456    6[6-(1,6),6-(1,6),6-(6,6)]
   469       4.397169       4.397169       4.397169    6[1-(0),6-(1,6),6-(6,6)]
   470       3.403146       3.403146       3.403146    6[1-(0),6-(1,6),6-(6,6)]
   471        2.84326        2.84326        2.84326    6[6-(1,6),6-(1,6),6-(8,8)]
   472       3.322561       3.322561       3.322561    6[1-(0),6-(1,6),6-(6,6)]
   473       4.336952       4.336952       4.336952    6[1-(0),6-(1,6),6-(6,6)]
   474       1.735666       1.735666       1.735666    6[6-(6,6),8-(49),8-(49)]
   475      10.170251      10.170251      10.170251    6[8-(0),8-(49)]
   476      14.132618      14.132618      14.132618    6[1-(0),1-(0),1-(0),7-(1,1,1)]
   477       9.275852       9.275852       9.275852    6[6-(6,6),8-(49),8-(49)]
   478       8.237552       8.237552       8.237552    6[6-(1,6),6-(1,6),6-(8,8)]
   479       8.043618       8.043618       8.043618    6[1-(0),6-(1,6),6-(6,6)]
   480           7.06           7.06           7.06    6[1-(0),6-(1,6),6-(6,6)]
   481       6.230466       6.230466       6.230466    6[6-(1,6),6-(1,6),6-(6,6)]
   482       6.463807       6.463807       6.463807    6[1-(0),6-(1,6),6-(6,6)]
   483       7.452296       7.452296       7.452296    6[1-(0),6-(1,6),6-(6,6)]
   484       1.886209       1.886209       1.886209    6[6-(6,6),8-(49),8-(49)]
   485       4.324554       4.324554       4.324554    6[1-(0),6-(1,6),6-(6,6)]
   486       3.267436       3.267436       3.267436    6[1-(0),6-(1,6),6-(6,6)]
   487        2.91986        2.91986        2.91986    6[6-(1,6),6-(1,6),6-(8,8)]
   488       3.633166       3.633166       3.633166    6[1-(0),6-(1,6),6-(6,6)]
   489       4.696704       4.696704       4.696704    6[1-(0),6-(1,6),6-(6,6)]
   490       5.074831       5.074831       5.074831    6[6-(1,6),6-(1,6),6-(6,6)]
   491       8.863853       8.863853       8.863853    6[6-(6,6),8-(49),8-(49)]
   492       7.657299       7.657299       7.657299    6[6-(1,6),6-(1,6),6-(8,8)]
   493       6.766884       6.766884       6.766884    6[1-(0),6-(1,6),6-(6,6)]
   494       5.684971       5.684971       5.684971    6[1-(0),6-(1,6),6-(6,6)]
   495       5.470891       5.470891       5.470891    6[6-(1,6),6-(1,6),6-(6,6)]
   496       6.333853       6.333853       6.333853    6[1-(0),6-(1,6),6-(6,6)]
   497       7.405362       7.405362       7.405362    6[1-(0),6-(1,6),6-(6,6)]
   498       4.405803       4.405803       4.405803    6[6-(1,6),6-(1,6),6-(6,6)]
   499       3.716407       3.716407       3.716407    6[1-(0),6-(1,6),6-(6,6)]
   500       2.793891       2.793891       2.793891    6[1-(0),6-(1,6),6-(6,6)]
   501       2.540847       2.540847       2.540847    6[6-(1,6),6-(1,6),6-(8,8)]
   502        3.20412        3.20412        3.20412    6[1-(0),6-(1,6),6-(6,6)]
   503       4.110474       4.110474       4.110474    6[1-(0),6-(1,6),6-(6,6)]
   504       1.551473       1.551473       1.551473    6[6-(6,6),8-(49),8-(49)]
   505      12.985617      12.985617      12.985617    6[6-(6,6),8-(49),8-(49)]
   506      14.084135      14.084135      14.084135    6[6-(1,6),6-(1,6),6-(8,8)]
   507      14.517608      14.517608      14.517608    6[1-(0),6-(1,6),6-(6,6)]
   508      15.501669      15.501669      15.501669    6[1-(0),6-(1,6),6-(6,6)]
   509      16.138597      16.138597      16.138597    6[6-(1,6),6-(1,6),6-(6,6)]
   510      15.691618      15.691618      15.691618    6[1-(0),6-(1,6),6-(6,6)]
   511      14.682984      14.682984      14.682984    6[1-(0),6-(1,6),6-(6,6)]
   512      17.237335      17.237335      17.237335    6[6-(1,6),6-(1,6),6-(6,6)]
   513      17.743867      17.743867      17.743867    6[1-(0),6-(1,6),6-(6,6)]
   514      18.734569      18.734569      18.734569    6[1-(0),6-(1,6),6-(6,6)]
   515      19.301317      19.301317      19.301317    6[6-(1,6),6-(1,6),6-(8,8)]
   516      18.824009      18.824009      18.824009    6[1-(0),6-(1,6),6-(6,6)]
   517      17.810725      17.810725      17.810725    6[1-(0),6-(1,6),6-(6,6)]
   518      20.417324      20.417324      20.417324    6[6-(6,6),8-(49),8-(49)]
   519      12.053582      12.053582      12.053582    6[8-(0),8-(49)]
   520       7.922519       7.922519       7.922519    6[1-(0),1-(0),1-(0),7-(1,1,1)]
   521      20.408911      20.408911      20.408911    6[8-(49),8-(49)]
   522       1.722162       1.722162       1.722162    6[8-(49),8-(49)]
   523      12.787255      12.787255      12.787255    6[8-(49),8-(49)]
   524       9.341825       9.341825       9.341825    6[8-(49),8-(49)]
   525       1.509631       1.509631       1.509631    1[6-(6,6)]
   526      22.015067      22.015067      22.015067    1[6-(6,6)]
   527      21.538423      21.538423      21.538423    1[6-(6,6)]
   528       1.030995       1.030995       1.030995    1[6-(6,6)]
   529      22.096315      22.096315      22.096315    1[6-(6,6)]
   530      20.737005      20.737005      20.737005    1[6-(6,6)]
   531      17.888653      17.888653      17.888653    1[6-(6,6)]
   532      19.303309      19.303309      19.303309    1[6-(6,6)]
   533       6.974545       6.974545       6.974545    1[6-(6,6)]
   534       7.014615       7.014615       7.014615    1[6-(6,6)]
   535       3.173568       3.173568       3.173568    1[6-(6,6)]
   536       3.097854       3.097854       3.097854    1[6-(6,6)]
   537       3.090991       3.090991       3.090991    1[6-(6,6)]
   538       3.260352       3.260352       3.260352    1[6-(6,6)]
   539       7.515833       7.515833       7.515833    1[6-(6,6)]
   540       7.360642       7.360642       7.360642    1[6-(6,6)]
   541       2.310606       2.310606       2.310606    1[6-(6,6)]
   542       0.770866       0.770866       0.770866    1[6-(6,6)]
   543      21.286928      21.286928      21.286928    1[6-(6,6)]
   544       0.680983       0.680983       0.680983    1[6-(6,6)]
   545      21.807185      21.807185      21.807185    1[6-(6,6)]
   546      20.294012      20.294012      20.294012    1[6-(6,6)]
   547       18.32899       18.32899       18.32899    1[6-(6,6)]
   548      19.785488      19.785488      19.785488    1[6-(6,6)]
   549       20.63074       20.63074       20.63074    1[6-(6,6)]
   550       0.115121       0.115121       0.115121    1[6-(6,6)]
   551       0.595086       0.595086       0.595086    1[6-(6,6)]
   552      21.111148      21.111148      21.111148    1[6-(6,6)]
   553       0.025902       0.025902       0.025902    1[6-(6,6)]
   554       1.386098       1.386098       1.386098    1[6-(6,6)]
   555       4.247955       4.247955       4.247955    1[6-(6,6)]
   556       2.834405       2.834405       2.834405    1[6-(6,6)]
   557      15.165384      15.165384      15.165384    1[6-(6,6)]
   558      15.122435      15.122435      15.122435    1[6-(6,6)]
   559      18.968795      18.968795      18.968795    1[6-(6,6)]
   560      19.043624      19.043624      19.043624    1[6-(6,6)]
   561      19.042074      19.042074      19.042074    1[6-(6,6)]
   562      18.873821      18.873821      18.873821    1[6-(6,6)]
   563      14.622545      14.622545      14.622545    1[6-(6,6)]
   564      14.780836      14.780836      14.780836    1[6-(6,6)]
   565      19.832643      19.832643      19.832643    1[6-(6,6)]
   566      21.366627      21.366627      21.366627    1[6-(6,6)]
   567        0.86252        0.86252        0.86252    1[6-(6,6)]
   568      21.471343      21.471343      21.471343    1[6-(6,6)]
   569       0.321452       0.321452       0.321452    1[6-(6,6)]
   570       1.826213       1.826213       1.826213    1[6-(6,6)]
   571       3.805183       3.805183       3.805183    1[6-(6,6)]
   572       2.354661       2.354661       2.354661    1[6-(6,6)]
   573      19.695827      19.695827      19.695827    1[6-(6,6)]
   574      17.990712      17.990712      17.990712    1[6-(6,6)]
   575      16.919868      16.919868      16.919868    1[6-(6,6)]
   576      18.648671      18.648671      18.648671    1[6-(6,6)]
   577      15.601071      15.601071      15.601071    1[6-(6,6)]
   578      13.776851      13.776851      13.776851    1[6-(6,6)]
   579      14.496577      14.496577      14.496577    1[6-(6,6)]
   580      16.340279      16.340279      16.340279    1[6-(6,6)]
   581      18.002445      18.002445      18.002445    1[6-(6,6)]
   582      16.102732      16.102732      16.102732    1[6-(6,6)]
   583      17.285155      17.285155      17.285155    1[6-(6,6)]
   584      19.137713      19.137713      19.137713    1[6-(6,6)]
   585      14.988275      14.988275      14.988275    1[6-(6,6)]
   586      13.369279      13.369279      13.369279    1[6-(6,6)]
   587      14.046278      14.046278      14.046278    1[6-(6,6)]
   588      15.622989      15.622989      15.622989    1[6-(6,6)]
   589       3.017934       3.017934       3.017934    1[6-(6,6)]
   590       4.668809       4.668809       4.668809    1[6-(6,6)]
   591        5.05225        5.05225        5.05225    1[6-(6,6)]
   592       3.315477       3.315477       3.315477    1[6-(6,6)]
   593       6.333632       6.333632       6.333632    1[6-(6,6)]
   594       7.995798       7.995798       7.995798    1[6-(6,6)]
   595       8.186412       8.186412       8.186412    1[6-(6,6)]
   596       6.428385       6.428385       6.428385    1[6-(6,6)]
   597       2.460705       2.460705       2.460705    1[6-(6,6)]
   598       4.164492       4.164492       4.164492    1[6-(6,6)]
   599       5.226259       5.226259       5.226259    1[6-(6,6)]
   600       3.499227       3.499227       3.499227    1[6-(6,6)]
   601       6.549262       6.549262       6.549262    1[6-(6,6)]
   602       8.368612       8.368612       8.368612    1[6-(6,6)]
   603       7.650879       7.650879       7.650879    1[6-(6,6)]
   604       5.813596       5.813596       5.813596    1[6-(6,6)]
   605       4.151652       4.151652       4.151652    1[6-(6,6)]
   606       6.050258       6.050258       6.050258    1[6-(6,6)]
   607       4.863186       4.863186       4.863186    1[6-(6,6)]
   608       3.002437       3.002437       3.002437    1[6-(6,6)]
   609       7.182205       7.182205       7.182205    1[6-(6,6)]
   610       8.796109       8.796109       8.796109    1[6-(6,6)]
   611       8.055572       8.055572       8.055572    1[6-(6,6)]
   612       6.486388       6.486388       6.486388    1[6-(6,6)]
   613      19.137049      19.137049      19.137049    1[6-(6,6)]
   614      17.483074      17.483074      17.483074    1[6-(6,6)]
   615      17.089007      17.089007      17.089007    1[6-(6,6)]
   616      18.822016      18.822016      18.822016    1[6-(6,6)]
   617       15.81161       15.81161       15.81161    1[6-(6,6)]
   618      14.141031      14.141031      14.141031    1[6-(6,6)]
   619      13.964365      13.964365      13.964365    1[6-(6,6)]
   620      15.725269      15.725269      15.725269    1[6-(6,6)]
   621        9.56941        9.56941        9.56941    1[6-(6,6)]
   622      11.202796      11.202796      11.202796    1[6-(6,6)]
   623      11.667928      11.667928      11.667928    1[6-(6,6)]
   624      10.034542      10.034542      10.034542    1[6-(6,6)]
   625      11.129517      11.129517      11.129517    1[6-(6,6)]
   626      12.487499      12.487499      12.487499    1[6-(6,6)]
   627      15.310613      15.310613      15.310613    1[6-(6,6)]
   628      13.894407      13.894407      13.894407    1[6-(6,6)]
   629       4.088557       4.088557       4.088557    1[6-(6,6)]
   630       4.042066       4.042066       4.042066    1[6-(6,6)]
   631       7.895068       7.895068       7.895068    1[6-(6,6)]
   632       7.973217       7.973217       7.973217    1[6-(6,6)]
   633       7.958384       7.958384       7.958384    1[6-(6,6)]
   634       7.797436       7.797436       7.797436    1[6-(6,6)]
   635       3.556345       3.556345       3.556345    1[6-(6,6)]
   636       3.713086       3.713086       3.713086    1[6-(6,6)]
   637       8.748289       8.748289       8.748289    1[6-(6,6)]
   638      10.275188      10.275188      10.275188    1[6-(6,6)]
   639      11.974769      11.974769      11.974769    1[6-(6,6)]
   640      10.470451      10.470451      10.470451    1[6-(6,6)]
   641      11.395623      11.395623      11.395623    1[6-(6,6)]
   642      12.900384      12.900384      12.900384    1[6-(6,6)]
   643       14.87094       14.87094       14.87094    1[6-(6,6)]
   644      13.420198      13.420198      13.420198    1[6-(6,6)]
   645      12.551036      12.551036      12.551036    1[6-(6,6)]
   646      10.923849      10.923849      10.923849    1[6-(6,6)]
   647      10.465359      10.465359      10.465359    1[6-(6,6)]
   648      12.097417      12.097417      12.097417    1[6-(6,6)]
   649       11.02458       11.02458       11.02458    1[6-(6,6)]
   650       9.668812       9.668812       9.668812    1[6-(6,6)]
   651       6.832193       6.832193       6.832193    1[6-(6,6)]
   652       8.237109       8.237109       8.237109    1[6-(6,6)]
   653      18.050043      18.050043      18.050043    1[6-(6,6)]
   654      18.092992      18.092992      18.092992    1[6-(6,6)]
   655      14.239326      14.239326      14.239326    1[6-(6,6)]
   656      14.167154      14.167154      14.167154    1[6-(6,6)]
   657      14.176453      14.176453      14.176453    1[6-(6,6)]
   658      14.337843      14.337843      14.337843    1[6-(6,6)]
   659      18.575392      18.575392      18.575392    1[6-(6,6)]
   660      18.421308      18.421308      18.421308    1[6-(6,6)]
   661      13.375699      13.375699      13.375699    1[6-(6,6)]
   662      11.856991      11.856991      11.856991    1[6-(6,6)]
   663      10.161175      10.161175      10.161175    1[6-(6,6)]
   664       11.67147       11.67147       11.67147    1[6-(6,6)]
   665      10.736114      10.736114      10.736114    1[6-(6,6)]
   666       9.235117       9.235117       9.235117    1[6-(6,6)]
   667        7.26766        7.26766        7.26766    1[6-(6,6)]
   668       8.716188       8.716188       8.716188    1[6-(6,6)]
   669      13.522921      13.522921      13.522921    1[6-(6,6)]
   670      15.227372      15.227372      15.227372    1[6-(6,6)]
   671      16.289139      16.289139      16.289139    1[6-(6,6)]
   672      14.566977      14.566977      14.566977    1[6-(6,6)]
   673      17.598195      17.598195      17.598195    1[6-(6,6)]
   674      19.411124      19.411124      19.411124    1[6-(6,6)]
   675      18.751173      18.751173      18.751173    1[6-(6,6)]
   676      16.906585      16.906585      16.906585    1[6-(6,6)]
   677      15.222723      15.222723      15.222723    1[6-(6,6)]
   678      17.116237      17.116237      17.116237    1[6-(6,6)]
   679      15.932265      15.932265      15.932265    1[6-(6,6)]
   680      14.076607      14.076607      14.076607    1[6-(6,6)]
   681      18.256818      18.256818      18.256818    1[6-(6,6)]
   682      19.865409      19.865409      19.865409    1[6-(6,6)]
   683      19.110704      19.110704      19.110704    1[6-(6,6)]
   684      17.532886      17.532886      17.532886    1[6-(6,6)]
   685       8.067527       8.067527       8.067527    1[6-(6,6)]
   686       6.405583       6.405583       6.405583    1[6-(6,6)]
   687       6.047159       6.047159       6.047159    1[6-(6,6)]
   688        7.79478        7.79478        7.79478    1[6-(6,6)]
   689        4.74231        4.74231        4.74231    1[6-(6,6)]
   690       3.065975       3.065975       3.065975    1[6-(6,6)]
   691       2.897279       2.897279       2.897279    1[6-(6,6)]
   692       4.660839       4.660839       4.660839    1[6-(6,6)]
   693       8.652429       8.652429       8.652429    1[6-(6,6)]
   694       6.938237       6.938237       6.938237    1[6-(6,6)]
   695        5.85256        5.85256        5.85256    1[6-(6,6)]
   696       7.578043       7.578043       7.578043    1[6-(6,6)]
   697       4.554131       4.554131       4.554131    1[6-(6,6)]
   698       2.730796       2.730796       2.730796    1[6-(6,6)]
   699       3.392076       3.392076       3.392076    1[6-(6,6)]
   700       5.245963       5.245963       5.245963    1[6-(6,6)]
   701       6.924511       6.924511       6.924511    1[6-(6,6)]
   702       5.032325       5.032325       5.032325    1[6-(6,6)]
   703       6.208992       6.208992       6.208992    1[6-(6,6)]
   704       8.058672       8.058672       8.058672    1[6-(6,6)]
   705        3.88466        3.88466        3.88466    1[6-(6,6)]
   706       2.273856       2.273856       2.273856    1[6-(6,6)]
   707       3.023469       3.023469       3.023469    1[6-(6,6)]
   708       4.599516       4.599516       4.599516    1[6-(6,6)]
   709      14.078379      14.078379      14.078379    1[6-(6,6)]
   710       15.73501       15.73501       15.73501    1[6-(6,6)]
   711      16.110481      16.110481      16.110481    1[6-(6,6)]
   712      14.372379      14.372379      14.372379    1[6-(6,6)]
   713      17.400497      17.400497      17.400497    1[6-(6,6)]
   714      19.065762      19.065762      19.065762    1[6-(6,6)]
   715      19.249955      19.249955      19.249955    1[6-(6,6)]
   716      17.491708      17.491708      17.491708    1[6-(6,6)]
   717       5.328318       5.328318       5.328318    1[8-(49)]
   718       4.804962       4.804962       4.804962    1[7-(1,1,6)]
   719       4.541291       4.541291       4.541291    1[7-(1,1,6)]
   720       6.814482       6.814482       6.814482    1[6-(1,1,7)]
   721       5.967681       5.967681       5.967681    1[6-(1,1,7)]
   722        6.44034        6.44034        6.44034    1[6-(1,1,7)]
   723       18.47444       18.47444       18.47444    1[8-(49)]
   724      17.453187      17.453187      17.453187    1[7-(1,1,6)]
   725      18.114467      18.114467      18.114467    1[7-(1,1,6)]
   726      15.444994      15.444994      15.444994    1[6-(1,1,7)]
   727      15.474439      15.474439      15.474439    1[6-(1,1,7)]
   728      16.308178      16.308178      16.308178    1[6-(1,1,7)]
   729       0.805402       0.805402       0.805402    1[8-(49)]
   730      18.641808      18.641808      18.641808    1[7-(1,1,6)]
   731      17.685863      17.685863      17.685863    1[7-(1,1,6)]
   732      19.638709      19.638709      19.638709    1[6-(1,1,7)]
   733      19.724386      19.724386      19.724386    1[6-(1,1,7)]
   734      18.184646      18.184646      18.184646    1[6-(1,1,7)]
   735       0.995794       0.995794       0.995794    1[8-(49)]
   736       4.587561       4.587561       4.587561    1[7-(1,1,6)]
   737         3.0445         3.0445         3.0445    1[7-(1,1,6)]
   738       3.921853       3.921853       3.921853    1[6-(1,1,7)]
   739       2.626081       2.626081       2.626081    1[6-(1,1,7)]
   740       2.387205       2.387205       2.387205    1[6-(1,1,7)]
   741       7.377467       7.377467       7.377467    1[8-(49)]
   742       6.980079       6.980079       6.980079    1[7-(1,1,6)]
   743       5.990262       5.990262       5.990262    1[7-(1,1,6)]
   744       4.955504       4.955504       4.955504    1[6-(1,1,7)]
   745       5.152095       5.152095       5.152095    1[6-(1,1,7)]
   746       4.144346       4.144346       4.144346    1[6-(1,1,7)]
   747      16.406474      16.406474      16.406474    1[8-(49)]
   748      15.050042      15.050042      15.050042    1[7-(1,1,6)]
   749      15.795891      15.795891      15.795891    1[7-(1,1,6)]
   750      16.892195      16.892195      16.892195    1[6-(1,1,7)]
   751      17.897951      17.897951      17.897951    1[6-(1,1,7)]
   752      17.488166      17.488166      17.488166    1[6-(1,1,7)]
   753      12.077492      12.077492      12.077492    1[8-(49)]
   754      14.125755      14.125755      14.125755    1[7-(1,1,6)]
   755      15.634279      15.634279      15.634279    1[7-(1,1,6)]
   756      13.047827      13.047827      13.047827    1[6-(1,1,7)]
   757       14.29268       14.29268       14.29268    1[6-(1,1,7)]
   758       14.68874       14.68874       14.68874    1[6-(1,1,7)]
   759      11.854999      11.854999      11.854999    1[8-(49)]
   760       6.760686       6.760686       6.760686    1[7-(1,1,6)]
   761       8.288028       8.288028       8.288028    1[7-(1,1,6)]
   762       7.692057       7.692057       7.692057    1[6-(1,1,7)]
   763       7.404255       7.404255       7.404255    1[6-(1,1,7)]
   764       9.018159       9.018159       9.018159    1[6-(1,1,7)]
   765      14.385662      14.385662      14.385662    1[7-(1,1,6)]
   766      17.222945      17.222945      17.222945    1[7-(1,1,6)]
   767       4.000224       4.000224       4.000224    1[7-(1,1,6)]
   768      19.310172      19.310172      19.310172    1[7-(1,1,6)]
   769       4.017935       4.017935       4.017935    1[7-(1,1,6)]
   770       6.611472       6.611472       6.611472    1[7-(1,1,6)]
   771      15.934479      15.934479      15.934479    1[7-(1,1,6)]
   772       7.054022       7.054022       7.054022    1[7-(1,1,6)]
