# Supplementary material for: A collection of forcefield precursors for metal–organic frameworks
Source: RSC Adv. 2019 Nov 13;9(63):36492–507. doi: 10.1039/c9ra07327b (PMC9075174; doi:10.1039/c9ra07327b)
Supplement: RA-009-C9RA07327B-s1146 [file RA-009-C9RA07327B-s1146.txt]

IYUJAO_clean

16.129200    0.000000    0.000000
-0.717467    16.113235    0.000000
-0.717467    -0.750124    16.095765

     1      11.533046      11.533046      11.533046    49[8-(49,49),8-(6),8-(6),8-(6),8-(6),8-(6)]
     2        5.96438        5.96438        5.96438    49[8-(49,49),8-(6),8-(6),8-(6),8-(6),8-(6)]
     3       1.772929       1.772929       1.772929    49[8-(49,49),8-(6),8-(6),8-(6),8-(6),8-(6)]
     4      12.921337      12.921337      12.921337    49[8-(49,49),8-(6),8-(6),8-(6),8-(6),8-(6)]
     5        3.16122        3.16122        3.16122    49[8-(49,49),8-(6),8-(6),8-(6),8-(6),8-(6)]
     6       8.729886       8.729886       8.729886    49[8-(49,49),8-(6),8-(6),8-(6),8-(6),8-(6)]
     7      10.031818      10.031818      10.031818    49[8-(49,49),8-(6),8-(6),8-(6),8-(6)]
     8       7.347133       7.347133       7.347133    49[8-(49,49),8-(6),8-(6),8-(6),8-(6)]
     9       4.662448       4.662448       4.662448    49[8-(49,49),8-(6),8-(6),8-(6),8-(6)]
    10       7.618319       7.618319       7.618319    1[6-(6,6)]
    11       4.790884       4.790884       4.790884    1[6-(6,6)]
    12        4.11622        4.11622        4.11622    1[6-(6,6)]
    13       6.163566       6.163566       6.163566    1[6-(6,6)]
    14      15.401126      15.401126      15.401126    1[6-(6,6)]
    15       1.360606       1.360606       1.360606    1[6-(6,6)]
    16       2.735754       2.735754       2.735754    1[6-(6,6)]
    17       0.736472       0.736472       0.736472    1[6-(6,6)]
    18       10.28893       10.28893       10.28893    1[6-(6,6)]
    19       9.598759       9.598759       9.598759    1[6-(6,6)]
    20       9.190523       9.190523       9.190523    1[6-(6,6)]
    21       9.720584       9.720584       9.720584    1[6-(6,6)]
    22       5.891536       5.891536       5.891536    1[6-(6,6)]
    23       4.694858       4.694858       4.694858    1[6-(6,6)]
    24       5.391513       5.391513       5.391513    1[6-(6,6)]
    25       6.023738       6.023738       6.023738    1[6-(6,6)]
    26       3.793772       3.793772       3.793772    1[6-(6,6)]
    27       3.680392       3.680392       3.680392    1[6-(6,6)]
    28       7.385434       7.385434       7.385434    1[6-(6,6)]
    29       8.079934       8.079934       8.079934    1[6-(6,6)]
    30       2.023955       2.023955       2.023955    1[6-(6,6)]
    31      -0.045958      -0.045958      -0.045958    1[6-(6,6)]
    32       1.390516       1.390516       1.390516    1[6-(6,6)]
    33       3.478894       3.478894       3.478894    1[6-(6,6)]
    34       -0.19685       -0.19685       -0.19685    1[6-(6,6)]
    35      15.259403      15.259403      15.259403    1[6-(6,6)]
    36       2.901575       2.901575       2.901575    1[6-(6,6)]
    37       3.559071       3.559071       3.559071    1[6-(6,6)]
    38       1.164008       1.164008       1.164008    1[6-(6,6)]
    39        1.11296        1.11296        1.11296    1[6-(6,6)]
    40       1.578387       1.578387       1.578387    1[6-(6,6)]
    41        2.28805        2.28805        2.28805    1[6-(6,6)]
    42       3.199852       3.199852       3.199852    1[6-(6,6)]
    43       4.051151       4.051151       4.051151    1[6-(6,6)]
    44       7.726547       7.726547       7.726547    1[6-(6,6)]
    45       6.880236       6.880236       6.880236    1[6-(6,6)]
    46      14.891116      14.891116      14.891116    1[6-(6,6)]
    47      -0.565137      -0.565137      -0.565137    1[6-(6,6)]
    48      11.792691      11.792691      11.792691    1[6-(6,6)]
    49      11.135195      11.135195      11.135195    1[6-(6,6)]
    50      13.530258      13.530258      13.530258    1[6-(6,6)]
    51      13.581306      13.581306      13.581306    1[6-(6,6)]
    52      13.115879      13.115879      13.115879    1[6-(6,6)]
    53      12.406216      12.406216      12.406216    1[6-(6,6)]
    54      11.494414      11.494414      11.494414    1[6-(6,6)]
    55      10.643115      10.643115      10.643115    1[6-(6,6)]
    56       6.967719       6.967719       6.967719    1[6-(6,6)]
    57        7.81403        7.81403        7.81403    1[6-(6,6)]
    58       7.075947       7.075947       7.075947    1[6-(6,6)]
    59       9.903382       9.903382       9.903382    1[6-(6,6)]
    60      10.578046      10.578046      10.578046    1[6-(6,6)]
    61         8.5307         8.5307         8.5307    1[6-(6,6)]
    62       -0.70686       -0.70686       -0.70686    1[6-(6,6)]
    63       13.33366       13.33366       13.33366    1[6-(6,6)]
    64      11.958512      11.958512      11.958512    1[6-(6,6)]
    65      13.957794      13.957794      13.957794    1[6-(6,6)]
    66       4.405336       4.405336       4.405336    1[6-(6,6)]
    67       5.095507       5.095507       5.095507    1[6-(6,6)]
    68       5.503743       5.503743       5.503743    1[6-(6,6)]
    69       4.973682       4.973682       4.973682    1[6-(6,6)]
    70        8.80273        8.80273        8.80273    1[6-(6,6)]
    71       9.999408       9.999408       9.999408    1[6-(6,6)]
    72       9.302753       9.302753       9.302753    1[6-(6,6)]
    73       8.670528       8.670528       8.670528    1[6-(6,6)]
    74      10.900494      10.900494      10.900494    1[6-(6,6)]
    75      11.013874      11.013874      11.013874    1[6-(6,6)]
    76       7.308832       7.308832       7.308832    1[6-(6,6)]
    77       6.614332       6.614332       6.614332    1[6-(6,6)]
    78      12.670311      12.670311      12.670311    1[6-(6,6)]
    79      14.740224      14.740224      14.740224    1[6-(6,6)]
    80       13.30375       13.30375       13.30375    1[6-(6,6)]
    81      11.215372      11.215372      11.215372    1[6-(6,6)]
    82       8.452904       8.452904       8.452904    6[6-(6,6),8-(49),8-(49)]
    83       7.118412       7.118412       7.118412    6[6-(1,6),6-(1,6),6-(8,8)]
    84       6.913023       6.913023       6.913023    6[1-(0),6-(1,6),6-(6,6)]
    85       5.659818       5.659818       5.659818    6[1-(0),6-(1,6),6-(6,8)]
    86       4.652826       4.652826       4.652826    6[6-(1,6),6-(1,6),8-(6)]
    87       4.817679       4.817679       4.817679    6[1-(0),6-(1,6),6-(6,8)]
    88       6.051707       6.051707       6.051707    6[1-(0),6-(1,6),6-(6,6)]
    89       14.58239       14.58239       14.58239    6[6-(6,6),8-(49),8-(49)]
    90      -0.193066      -0.193066      -0.193066    6[6-(1,6),6-(1,6),6-(8,8)]
    91      -0.009988      -0.009988      -0.009988    6[1-(0),6-(1,6),6-(6,6)]
    92       1.225651       1.225651       1.225651    6[1-(0),6-(1,6),6-(6,8)]
    93        2.25355        2.25355        2.25355    6[6-(1,6),6-(1,6),8-(6)]
    94       2.033512       2.033512       2.033512    6[1-(0),6-(1,6),6-(6,8)]
    95       0.872504       0.872504       0.872504    6[1-(0),6-(1,6),6-(6,6)]
    96      10.475423      10.475423      10.475423    6[6-(6,6),8-(49),8-(49)]
    97      10.047745      10.047745      10.047745    6[6-(1,6),6-(1,6),6-(8,8)]
    98      10.035886      10.035886      10.035886    6[1-(0),6-(1,6),6-(6,6)]
    99        9.64412        9.64412        9.64412    6[1-(0),6-(1,6),6-(6,8)]
   100       9.316542       9.316542       9.316542    6[6-(1,6),6-(1,6),8-(6)]
   101       9.377508       9.377508       9.377508    6[1-(0),6-(1,6),6-(6,8)]
   102       9.714148       9.714148       9.714148    6[1-(0),6-(1,6),6-(6,6)]
   103       6.411088       6.411088       6.411088    6[6-(6,6),8-(49),8-(49)]
   104       6.011586       6.011586       6.011586    6[6-(1,6),6-(1,6),6-(8,8)]
   105       5.816305       5.816305       5.816305    6[1-(0),6-(1,6),6-(6,6)]
   106       5.504828       5.504828       5.504828    6[1-(0),6-(1,6),6-(6,8)]
   107        5.34017        5.34017        5.34017    6[6-(1,6),6-(1,6),8-(6)]
   108       5.511761       5.511761       5.511761    6[1-(0),6-(1,6),6-(6,8)]
   109       5.871448       5.871448       5.871448    6[1-(0),6-(1,6),6-(6,6)]
   110       6.170849       6.170849       6.170849    6[6-(6,6),8-(49),8-(49)]
   111       6.367026       6.367026       6.367026    6[6-(1,6),6-(1,6),6-(8,8)]
   112       5.070967       5.070967       5.070967    6[1-(0),6-(1,6),6-(6,6)]
   113       4.573083       4.573083       4.573083    6[1-(0),6-(1,6),6-(6,8)]
   114       5.456101       5.456101       5.456101    6[6-(1,6),6-(1,6),8-(6)]
   115       6.807858       6.807858       6.807858    6[1-(0),6-(1,6),6-(6,8)]
   116       7.198427       7.198427       7.198427    6[1-(0),6-(1,6),6-(6,6)]
   117        4.29438        4.29438        4.29438    6[6-(6,6),8-(49),8-(49)]
   118       2.967091       2.967091       2.967091    6[6-(1,6),6-(1,6),6-(8,8)]
   119       1.900631       1.900631       1.900631    6[1-(0),6-(1,6),6-(6,6)]
   120       0.664847       0.664847       0.664847    6[1-(0),6-(1,6),6-(6,8)]
   121       0.512473       0.512473       0.512473    6[6-(1,6),6-(1,6),8-(6)]
   122       1.528646       1.528646       1.528646    6[1-(0),6-(1,6),6-(6,8)]
   123       2.768267       2.768267       2.768267    6[1-(0),6-(1,6),6-(6,6)]
   124       2.196052       2.196052       2.196052    6[6-(6,6),8-(49),8-(49)]
   125       1.761172       1.761172       1.761172    6[6-(1,6),6-(1,6),6-(8,8)]
   126       0.433795       0.433795       0.433795    6[1-(0),6-(1,6),6-(6,6)]
   127       0.027977       0.027977       0.027977    6[1-(0),6-(1,6),6-(6,8)]
   128       0.983622       0.983622       0.983622    6[6-(1,6),6-(1,6),8-(6)]
   129       2.273832       2.273832       2.273832    6[1-(0),6-(1,6),6-(6,8)]
   130       2.663843       2.663843       2.663843    6[1-(0),6-(1,6),6-(6,6)]
   131       1.986137       1.986137       1.986137    6[6-(6,6),8-(49),8-(49)]
   132       2.162098       2.162098       2.162098    6[6-(1,6),6-(1,6),6-(8,8)]
   133       1.802713       1.802713       1.802713    6[1-(0),6-(1,6),6-(6,6)]
   134       1.325046       1.325046       1.325046    6[1-(0),6-(1,6),6-(6,8)]
   135       1.168624       1.168624       1.168624    6[6-(1,6),6-(1,6),8-(6)]
   136       1.610661       1.610661       1.610661    6[1-(0),6-(1,6),6-(6,8)]
   137       2.041663       2.041663       2.041663    6[1-(0),6-(1,6),6-(6,6)]
   138       4.410622       4.410622       4.410622    6[6-(6,6),8-(49),8-(49)]
   139       4.953313       4.953313       4.953313    6[6-(1,6),6-(1,6),6-(8,8)]
   140       4.100805       4.100805       4.100805    6[1-(0),6-(1,6),6-(6,6)]
   141       4.608652       4.608652       4.608652    6[1-(0),6-(1,6),6-(6,8)]
   142       6.001118       6.001118       6.001118    6[6-(1,6),6-(1,6),8-(6)]
   143        6.81513        6.81513        6.81513    6[1-(0),6-(1,6),6-(6,8)]
   144        6.31449        6.31449        6.31449    6[1-(0),6-(1,6),6-(6,6)]
   145      12.498214      12.498214      12.498214    6[6-(6,6),8-(49),8-(49)]
   146      12.933094      12.933094      12.933094    6[6-(1,6),6-(1,6),6-(8,8)]
   147      14.260471      14.260471      14.260471    6[1-(0),6-(1,6),6-(6,6)]
   148      14.666289      14.666289      14.666289    6[1-(0),6-(1,6),6-(6,8)]
   149      13.710644      13.710644      13.710644    6[6-(1,6),6-(1,6),8-(6)]
   150      12.420434      12.420434      12.420434    6[1-(0),6-(1,6),6-(6,8)]
   151      12.030423      12.030423      12.030423    6[1-(0),6-(1,6),6-(6,6)]
   152      12.708129      12.708129      12.708129    6[6-(6,6),8-(49),8-(49)]
   153      12.532168      12.532168      12.532168    6[6-(1,6),6-(1,6),6-(8,8)]
   154      12.891553      12.891553      12.891553    6[1-(0),6-(1,6),6-(6,6)]
   155       13.36922       13.36922       13.36922    6[1-(0),6-(1,6),6-(6,8)]
   156      13.525642      13.525642      13.525642    6[6-(1,6),6-(1,6),8-(6)]
   157      13.083605      13.083605      13.083605    6[1-(0),6-(1,6),6-(6,8)]
   158      12.652603      12.652603      12.652603    6[1-(0),6-(1,6),6-(6,6)]
   159      10.283644      10.283644      10.283644    6[6-(6,6),8-(49),8-(49)]
   160       9.740953       9.740953       9.740953    6[6-(1,6),6-(1,6),6-(8,8)]
   161      10.593461      10.593461      10.593461    6[1-(0),6-(1,6),6-(6,6)]
   162      10.085614      10.085614      10.085614    6[1-(0),6-(1,6),6-(6,8)]
   163       8.693148       8.693148       8.693148    6[6-(1,6),6-(1,6),8-(6)]
   164       7.879136       7.879136       7.879136    6[1-(0),6-(1,6),6-(6,8)]
   165       8.379776       8.379776       8.379776    6[1-(0),6-(1,6),6-(6,6)]
   166       6.241362       6.241362       6.241362    6[6-(6,6),8-(49),8-(49)]
   167       7.575854       7.575854       7.575854    6[6-(1,6),6-(1,6),6-(8,8)]
   168       7.781243       7.781243       7.781243    6[1-(0),6-(1,6),6-(6,6)]
   169       9.034448       9.034448       9.034448    6[1-(0),6-(1,6),6-(6,8)]
   170       10.04144       10.04144       10.04144    6[6-(1,6),6-(1,6),8-(6)]
   171       9.876587       9.876587       9.876587    6[1-(0),6-(1,6),6-(6,8)]
   172       8.642559       8.642559       8.642559    6[1-(0),6-(1,6),6-(6,6)]
   173       0.111876       0.111876       0.111876    6[6-(6,6),8-(49),8-(49)]
   174      14.887332      14.887332      14.887332    6[6-(1,6),6-(1,6),6-(8,8)]
   175      14.704254      14.704254      14.704254    6[1-(0),6-(1,6),6-(6,6)]
   176      13.468615      13.468615      13.468615    6[1-(0),6-(1,6),6-(6,8)]
   177      12.440716      12.440716      12.440716    6[6-(1,6),6-(1,6),8-(6)]
   178      12.660754      12.660754      12.660754    6[1-(0),6-(1,6),6-(6,8)]
   179      13.821762      13.821762      13.821762    6[1-(0),6-(1,6),6-(6,6)]
   180       4.218843       4.218843       4.218843    6[6-(6,6),8-(49),8-(49)]
   181       4.646521       4.646521       4.646521    6[6-(1,6),6-(1,6),6-(8,8)]
   182        4.65838        4.65838        4.65838    6[1-(0),6-(1,6),6-(6,6)]
   183       5.050146       5.050146       5.050146    6[1-(0),6-(1,6),6-(6,8)]
   184       5.377724       5.377724       5.377724    6[6-(1,6),6-(1,6),8-(6)]
   185       5.316758       5.316758       5.316758    6[1-(0),6-(1,6),6-(6,8)]
   186       4.980118       4.980118       4.980118    6[1-(0),6-(1,6),6-(6,6)]
   187       8.283178       8.283178       8.283178    6[6-(6,6),8-(49),8-(49)]
   188        8.68268        8.68268        8.68268    6[6-(1,6),6-(1,6),6-(8,8)]
   189       8.877961       8.877961       8.877961    6[1-(0),6-(1,6),6-(6,6)]
   190       9.189438       9.189438       9.189438    6[1-(0),6-(1,6),6-(6,8)]
   191       9.354096       9.354096       9.354096    6[6-(1,6),6-(1,6),8-(6)]
   192       9.182505       9.182505       9.182505    6[1-(0),6-(1,6),6-(6,8)]
   193       8.822818       8.822818       8.822818    6[1-(0),6-(1,6),6-(6,6)]
   194       8.523417       8.523417       8.523417    6[6-(6,6),8-(49),8-(49)]
   195        8.32724        8.32724        8.32724    6[6-(1,6),6-(1,6),6-(8,8)]
   196       9.623299       9.623299       9.623299    6[1-(0),6-(1,6),6-(6,6)]
   197      10.121183      10.121183      10.121183    6[1-(0),6-(1,6),6-(6,8)]
   198       9.238165       9.238165       9.238165    6[6-(1,6),6-(1,6),8-(6)]
   199       7.886408       7.886408       7.886408    6[1-(0),6-(1,6),6-(6,8)]
   200       7.495839       7.495839       7.495839    6[1-(0),6-(1,6),6-(6,6)]
   201      10.399886      10.399886      10.399886    6[6-(6,6),8-(49),8-(49)]
   202      11.727175      11.727175      11.727175    6[6-(1,6),6-(1,6),6-(8,8)]
   203      12.793635      12.793635      12.793635    6[1-(0),6-(1,6),6-(6,6)]
   204      14.029419      14.029419      14.029419    6[1-(0),6-(1,6),6-(6,8)]
   205      14.181793      14.181793      14.181793    6[6-(1,6),6-(1,6),8-(6)]
   206       13.16562       13.16562       13.16562    6[1-(0),6-(1,6),6-(6,8)]
   207      11.925999      11.925999      11.925999    6[1-(0),6-(1,6),6-(6,6)]
   208      10.789649      10.789649      10.789649    6[8-(49),8-(49)]
   209       4.622084       4.622084       4.622084    6[8-(49),8-(49)]
   210      -0.717467      -0.717467      -0.717467    6[8-(49),8-(49)]
   211       8.466033       8.466033       8.466033    8[6-(6,8),49-(8,8,8,8)]
   212       9.418358       9.418358       9.418358    8[6-(6,8),49-(8,8,8,8,8)]
   213       3.440126       3.440126       3.440126    8[6-(6,6),6-(6,6)]
   214      14.501787      14.501787      14.501787    8[6-(6,8),49-(8,8,8,8,8)]
   215      13.615569      13.615569      13.615569    8[6-(6,8),49-(8,8,8,8,8)]
   216      10.406248      10.406248      10.406248    8[6-(6,8),49-(8,8,8,8)]
   217      10.877371      10.877371      10.877371    8[6-(6,8),49-(8,8,8,8,8)]
   218       11.58799       11.58799       11.58799    8[6-(8),49-(8,8,8,8,8)]
   219       6.720719       6.720719       6.720719    8[6-(6,8),49-(8,8,8,8)]
   220       6.382589       6.382589       6.382589    8[6-(6,8),49-(8,8,8,8,8)]
   221       4.976542       4.976542       4.976542    8[6-(6,6),6-(6,6)]
   222       7.316683       7.316683       7.316683    8[6-(6,8),49-(8,8,8,8,8)]
   223       5.377549       5.377549       5.377549    8[6-(6,8),49-(8,8,8,8,8)]
   224       5.254537       5.254537       5.254537    8[6-(6,8),49-(8,8,8,8)]
   225       4.381296       4.381296       4.381296    8[6-(6,8),49-(8,8,8,8,8)]
   226        4.50902        4.50902        4.50902    8[6-(8),49-(8,8,8,8,8)]
   227       3.398556       3.398556       3.398556    8[6-(6,8),49-(8,8,8,8)]
   228        1.32522        1.32522        1.32522    8[6-(6,8),49-(8,8,8,8,8)]
   229       0.518914       0.518914       0.518914    8[6-(6,6),6-(6,6)]
   230       2.468213       2.468213       2.468213    8[6-(6,8),49-(8,8,8,8,8)]
   231       1.982946       1.982946       1.982946    8[6-(6,8),49-(8,8,8,8,8)]
   232        5.21242        5.21242        5.21242    8[6-(6,8),49-(8,8,8,8)]
   233       3.176759       3.176759       3.176759    8[6-(6,8),49-(8,8,8,8,8)]
   234       0.240075       0.240075       0.240075    8[6-(8),49-(8,8,8,8,8)]
   235       11.29571       11.29571       11.29571    8[6-(6,8),49-(8,8,8,8)]
   236      13.369046      13.369046      13.369046    8[6-(6,8),49-(8,8,8,8,8)]
   237      14.175352      14.175352      14.175352    8[6-(6,6),6-(6,6)]
   238      12.226053      12.226053      12.226053    8[6-(6,8),49-(8,8,8,8,8)]
   239       12.71132       12.71132       12.71132    8[6-(6,8),49-(8,8,8,8,8)]
   240       9.481846       9.481846       9.481846    8[6-(6,8),49-(8,8,8,8)]
   241      11.517507      11.517507      11.517507    8[6-(6,8),49-(8,8,8,8,8)]
   242      14.454191      14.454191      14.454191    8[6-(8),49-(8,8,8,8,8)]
   243       6.228233       6.228233       6.228233    8[6-(6,8),49-(8,8,8,8)]
   244       5.275908       5.275908       5.275908    8[6-(6,8),49-(8,8,8,8,8)]
   245       11.25414       11.25414       11.25414    8[6-(6,6),6-(6,6)]
   246       0.192479       0.192479       0.192479    8[6-(6,8),49-(8,8,8,8,8)]
   247       1.078697       1.078697       1.078697    8[6-(6,8),49-(8,8,8,8,8)]
   248       4.288018       4.288018       4.288018    8[6-(6,8),49-(8,8,8,8)]
   249       3.816895       3.816895       3.816895    8[6-(6,8),49-(8,8,8,8,8)]
   250       3.106276       3.106276       3.106276    8[6-(8),49-(8,8,8,8,8)]
   251       7.973547       7.973547       7.973547    8[6-(6,8),49-(8,8,8,8)]
   252       8.311677       8.311677       8.311677    8[6-(6,8),49-(8,8,8,8,8)]
   253       9.717724       9.717724       9.717724    8[6-(6,6),6-(6,6)]
   254       7.377583       7.377583       7.377583    8[6-(6,8),49-(8,8,8,8,8)]
   255       9.316717       9.316717       9.316717    8[6-(6,8),49-(8,8,8,8,8)]
   256       9.439729       9.439729       9.439729    8[6-(6,8),49-(8,8,8,8)]
   257       10.31297       10.31297       10.31297    8[6-(6,8),49-(8,8,8,8,8)]
   258      10.185246      10.185246      10.185246    8[6-(8),49-(8,8,8,8,8)]
   259      11.528476      11.528476      11.528476    8[49-(8,8,8,8),49-(8,8,8,8,8),49-(8,8,8,8,8)]
   260       7.347133       7.347133       7.347133    8[49-(8,8,8,8),49-(8,8,8,8,8),49-(8,8,8,8,8)]
   261        3.16579        3.16579        3.16579    8[49-(8,8,8,8),49-(8,8,8,8,8),49-(8,8,8,8,8)]
   262       8.877552       8.877552       8.877552    8[6-(6,6),6-(6,6)]
   263      -0.717467      -0.717467      -0.717467    8[6-(6,6),6-(6,6)]
   264       6.534181       6.534181       6.534181    8[6-(6,6),6-(6,6)]
