# Supplementary material for: A collection of forcefield precursors for metal–organic frameworks
Source: RSC Adv. 2019 Nov 13;9(63):36492–507. doi: 10.1039/c9ra07327b (PMC9075174; doi:10.1039/c9ra07327b)
Supplement: RA-009-C9RA07327B-s1147 [file RA-009-C9RA07327B-s1147.txt]

IYUREA_clean

9.218900    0.000000    0.000000
-0.272911    9.214860    0.000000
-1.826800    -1.881704    10.184757

     1            0.0            0.0            0.0    29[7-(7,28),7-(7,28),8-(6),8-(6)]
     2        -0.9134        -0.9134        -0.9134    29[7-(7,28),7-(7,28),8-(6),8-(6)]
     3       0.665021       0.665021       0.665021    28[7-(6,6),7-(6,6),7-(7,29),7-(7,29),8-(6),8-(6)]
     4       6.454168       6.454168       6.454168    28[7-(6,6),7-(6,6),7-(7,29),7-(7,29),8-(6),8-(6)]
     5        5.21428        5.21428        5.21428    1[6-(6,6)]
     6       2.969189       2.969189       2.969189    1[6-(6,7)]
     7       3.304378       3.304378       3.304378    1[6-(6,7)]
     8       5.569954       5.569954       5.569954    1[6-(6,6)]
     9         7.9287         7.9287         7.9287    1[6-(6,6)]
    10        8.15773        8.15773        8.15773    1[6-(6,7)]
    11       2.097081       2.097081       2.097081    1[6-(6,7)]
    12       1.969061       1.969061       1.969061    1[6-(6,6)]
    13       1.904909       1.904909       1.904909    1[6-(6,6)]
    14           4.15           4.15           4.15    1[6-(6,7)]
    15       3.814811       3.814811       3.814811    1[6-(6,7)]
    16       1.549235       1.549235       1.549235    1[6-(6,6)]
    17      -0.809511      -0.809511      -0.809511    1[6-(6,6)]
    18      -1.038541      -1.038541      -1.038541    1[6-(6,7)]
    19       5.022108       5.022108       5.022108    1[6-(6,7)]
    20       5.150128       5.150128       5.150128    1[6-(6,6)]
    21       4.630613       4.630613       4.630613    6[1-(0),6-(1,7),6-(6,6)]
    22       3.281403       3.281403       3.281403    6[1-(0),6-(1,6),7-(6,28)]
    23       3.636712       3.636712       3.636712    6[1-(0),6-(1,6),7-(6,28)]
    24       5.520628       5.520628       5.520628    6[6-(1,6),6-(1,6),6-(8,8)]
    25       6.997193       6.997193       6.997193    6[6-(6,6),8-(28),8-(29)]
    26       5.003636       5.003636       5.003636    6[1-(0),6-(1,7),6-(6,6)]
    27      -0.573195      -0.573195      -0.573195    6[1-(0),6-(1,7),6-(6,6)]
    28      -0.431343      -0.431343      -0.431343    6[1-(0),6-(1,6),7-(6,28)]
    29       1.419245       1.419245       1.419245    6[1-(0),6-(1,6),7-(6,28)]
    30       0.351625       0.351625       0.351625    6[6-(1,6),6-(1,6),6-(8,8)]
    31       0.255169       0.255169       0.255169    6[6-(6,6),8-(28),8-(29)]
    32       1.352699       1.352699       1.352699    6[1-(0),6-(1,7),6-(6,6)]
    33       2.488576       2.488576       2.488576    6[1-(0),6-(1,7),6-(6,6)]
    34       3.837786       3.837786       3.837786    6[1-(0),6-(1,6),7-(6,28)]
    35       3.482477       3.482477       3.482477    6[1-(0),6-(1,6),7-(6,28)]
    36       1.598561       1.598561       1.598561    6[6-(1,6),6-(1,6),6-(8,8)]
    37       0.121996       0.121996       0.121996    6[6-(6,6),8-(28),8-(29)]
    38       2.115553       2.115553       2.115553    6[1-(0),6-(1,7),6-(6,6)]
    39       7.692384       7.692384       7.692384    6[1-(0),6-(1,7),6-(6,6)]
    40       7.550532       7.550532       7.550532    6[1-(0),6-(1,6),7-(6,28)]
    41       5.699944       5.699944       5.699944    6[1-(0),6-(1,6),7-(6,28)]
    42       6.767564       6.767564       6.767564    6[6-(1,6),6-(1,6),6-(8,8)]
    43        6.86402        6.86402        6.86402    6[6-(6,6),8-(28),8-(29)]
    44        5.76649        5.76649        5.76649    6[1-(0),6-(1,7),6-(6,6)]
    45       2.761973       2.761973       2.761973    7[6-(1,6),6-(1,6),28-(7,7,7,8,8)]
    46       0.541745       0.541745       0.541745    7[7-(7),28-(7,7,7,8,8),29-(7,8,8)]
    47      -0.412631      -0.412631      -0.412631    7[7-(0),7-(28,29)]
    48       0.417217       0.417217       0.417217    7[7-(7)]
    49       0.570271       0.570271       0.570271    7[6-(1,6),6-(1,6),28-(7,7,7,8,8)]
    50       0.578908       0.578908       0.578908    7[7-(7),28-(7,7,7,8,8),29-(7,8,8)]
    51       1.088491       1.088491       1.088491    7[7-(0),7-(28,29)]
    52       1.579903       1.579903       1.579903    7[7-(7)]
    53       4.357216       4.357216       4.357216    7[6-(1,6),6-(1,6),28-(7,7,7,8,8)]
    54       6.577444       6.577444       6.577444    7[7-(7),28-(7,7,7,8,8),29-(7,8,8)]
    55        7.53182        7.53182        7.53182    7[7-(0),7-(28,29)]
    56       6.701972       6.701972       6.701972    7[7-(7)]
    57       6.548918       6.548918       6.548918    7[6-(1,6),6-(1,6),28-(7,7,7,8,8)]
    58       6.540281       6.540281       6.540281    7[7-(7),28-(7,7,7,8,8),29-(7,8,8)]
    59       6.030698       6.030698       6.030698    7[7-(0),7-(28,29)]
    60       5.539286       5.539286       5.539286    7[7-(7)]
    61       7.264638       7.264638       7.264638    8[6-(6,8),29-(7,7,8)]
    62       7.789487       7.789487       7.789487    8[6-(6,8),28-(7,7,7,7,8)]
    63      -0.418905      -0.418905      -0.418905    8[6-(6,8),29-(7,7,8)]
    64       0.831595       0.831595       0.831595    8[6-(6,8),28-(7,7,7,7,8)]
    65      -0.145449      -0.145449      -0.145449    8[6-(6,8),29-(7,7,8)]
    66      -0.670298      -0.670298      -0.670298    8[6-(6,8),28-(7,7,7,7,8)]
    67       7.538094       7.538094       7.538094    8[6-(6,8),29-(7,7,8)]
    68       6.287594       6.287594       6.287594    8[6-(6,8),28-(7,7,7,7,8)]
