# Supplementary material for: A collection of forcefield precursors for metal–organic frameworks
Source: RSC Adv. 2019 Nov 13;9(63):36492–507. doi: 10.1039/c9ra07327b (PMC9075174; doi:10.1039/c9ra07327b)
Supplement: RA-009-C9RA07327B-s1148 [file RA-009-C9RA07327B-s1148.txt]

IYUSAX_clean

9.310100    0.000000    0.000000
-0.277154    9.305974    0.000000
-1.808147    -1.862800    10.118275

     1       0.689339       0.689339       0.689339    27[7-(6,6),7-(6,6),7-(7,29),7-(7,29),8-(6),8-(6)]
     2        6.53546        6.53546        6.53546    27[7-(6,6),7-(6,6),7-(7,29),7-(7,29),8-(6),8-(6)]
     3      -0.904073      -0.904073      -0.904073    29[7-(7,27),7-(7,27),8-(6),8-(6)]
     4            0.0            0.0            0.0    29[7-(7,27),7-(7,27),8-(6),8-(6)]
     5       2.160662       2.160662       2.160662    1[6-(6,7)]
     6       1.989749       1.989749       1.989749    1[6-(6,6)]
     7       8.046698       8.046698       8.046698    1[6-(6,6)]
     8       8.293797       8.293797       8.293797    1[6-(6,7)]
     9       3.400744       3.400744       3.400744    1[6-(6,7)]
    10       5.659761       5.659761       5.659761    1[6-(6,6)]
    11       5.276548       5.276548       5.276548    1[6-(6,6)]
    12       3.039135       3.039135       3.039135    1[6-(6,7)]
    13       5.064137       5.064137       5.064137    1[6-(6,7)]
    14        5.23505        5.23505        5.23505    1[6-(6,6)]
    15      -0.821899      -0.821899      -0.821899    1[6-(6,6)]
    16      -1.068998      -1.068998      -1.068998    1[6-(6,7)]
    17       3.824055       3.824055       3.824055    1[6-(6,7)]
    18       1.565038       1.565038       1.565038    1[6-(6,6)]
    19       1.948251       1.948251       1.948251    1[6-(6,6)]
    20       4.185664       4.185664       4.185664    1[6-(6,7)]
    21       0.385516       0.385516       0.385516    6[6-(1,6),6-(1,6),6-(8,8)]
    22       1.469869       1.469869       1.469869    6[1-(0),6-(1,6),7-(6,27)]
    23       1.383265       1.383265       1.383265    6[1-(0),6-(1,7),6-(6,6)]
    24       0.278993       0.278993       0.278993    6[6-(6,6),8-(27),8-(29)]
    25       -0.54035       -0.54035       -0.54035    6[1-(0),6-(1,7),6-(6,6)]
    26      -0.387581      -0.387581      -0.387581    6[1-(0),6-(1,6),7-(6,27)]
    27       5.590059       5.590059       5.590059    6[6-(1,6),6-(1,6),6-(8,8)]
    28       3.727221       3.727221       3.727221    6[1-(0),6-(1,6),7-(6,27)]
    29       5.087013       5.087013       5.087013    6[1-(0),6-(1,7),6-(6,6)]
    30       7.075229       7.075229       7.075229    6[6-(6,6),8-(27),8-(29)]
    31       4.694347       4.694347       4.694347    6[1-(0),6-(1,7),6-(6,6)]
    32       3.350841       3.350841       3.350841    6[1-(0),6-(1,6),7-(6,27)]
    33       6.839283       6.839283       6.839283    6[6-(1,6),6-(1,6),6-(8,8)]
    34        5.75493        5.75493        5.75493    6[1-(0),6-(1,6),7-(6,27)]
    35       5.841534       5.841534       5.841534    6[1-(0),6-(1,7),6-(6,6)]
    36       6.945806       6.945806       6.945806    6[6-(6,6),8-(27),8-(29)]
    37       7.765149       7.765149       7.765149    6[1-(0),6-(1,7),6-(6,6)]
    38        7.61238        7.61238        7.61238    6[1-(0),6-(1,6),7-(6,27)]
    39        1.63474        1.63474        1.63474    6[6-(1,6),6-(1,6),6-(8,8)]
    40       3.497578       3.497578       3.497578    6[1-(0),6-(1,6),7-(6,27)]
    41       2.137786       2.137786       2.137786    6[1-(0),6-(1,7),6-(6,6)]
    42        0.14957        0.14957        0.14957    6[6-(6,6),8-(27),8-(29)]
    43       2.530452       2.530452       2.530452    6[1-(0),6-(1,7),6-(6,6)]
    44       3.873958       3.873958       3.873958    6[1-(0),6-(1,6),7-(6,27)]
    45       0.614851       0.614851       0.614851    7[6-(1,6),6-(1,6),27-(7,7,7,8,8)]
    46        0.56049        0.56049        0.56049    7[7-(7),27-(7,7,7,8,8),29-(7,8,8)]
    47      -0.373386      -0.373386      -0.373386    7[7-(0),7-(27,29)]
    48       0.454271       0.454271       0.454271    7[7-(7)]
    49       2.843111       2.843111       2.843111    7[6-(1,6),6-(1,6),27-(7,7,7,8,8)]
    50       0.586944       0.586944       0.586944    7[7-(7),27-(7,7,7,8,8),29-(7,8,8)]
    51       1.104743       1.104743       1.104743    7[7-(0),7-(27,29)]
    52       1.594375       1.594375       1.594375    7[7-(7)]
    53       6.609948       6.609948       6.609948    7[6-(1,6),6-(1,6),27-(7,7,7,8,8)]
    54       6.664309       6.664309       6.664309    7[7-(7),27-(7,7,7,8,8),29-(7,8,8)]
    55       7.598185       7.598185       7.598185    7[7-(0),7-(27,29)]
    56       6.770528       6.770528       6.770528    7[7-(7)]
    57       4.381688       4.381688       4.381688    7[6-(1,6),6-(1,6),27-(7,7,7,8,8)]
    58       6.637855       6.637855       6.637855    7[7-(7),27-(7,7,7,8,8),29-(7,8,8)]
    59       6.120056       6.120056       6.120056    7[7-(0),7-(27,29)]
    60       5.630424       5.630424       5.630424    7[7-(7)]
    61       0.840576       0.840576       0.840576    8[6-(6,8),27-(7,7,7,7,8)]
    62      -0.395823      -0.395823      -0.395823    8[6-(6,8),29-(7,7,8)]
    63       7.875037       7.875037       7.875037    8[6-(6,8),27-(7,7,7,7,8)]
    64        7.34738        7.34738        7.34738    8[6-(6,8),29-(7,7,8)]
    65       6.384223       6.384223       6.384223    8[6-(6,8),27-(7,7,7,7,8)]
    66       7.620622       7.620622       7.620622    8[6-(6,8),29-(7,7,8)]
    67      -0.650238      -0.650238      -0.650238    8[6-(6,8),27-(7,7,7,7,8)]
    68      -0.122581      -0.122581      -0.122581    8[6-(6,8),29-(7,7,8)]
