# Supplementary material for: A collection of forcefield precursors for metal–organic frameworks
Source: RSC Adv. 2019 Nov 13;9(63):36492–507. doi: 10.1039/c9ra07327b (PMC9075174; doi:10.1039/c9ra07327b)
Supplement: RA-009-C9RA07327B-s1149 [file RA-009-C9RA07327B-s1149.txt]

IZEBAR_clean

13.592000    0.000000    0.000000
0.000000    14.082000    0.000000
-6.795966    -2.474188    14.622148

     1       2.795139       2.795139       2.795139    65[8-(6),8-(6),8-(6),8-(6),8-(6),8-(6)]
     2      -4.000852      -4.000852      -4.000852    65[8-(6),8-(6),8-(6),8-(6),8-(6),8-(6)]
     3       4.000895       4.000895       4.000895    65[8-(6),8-(6),8-(6),8-(6),8-(6),8-(6)]
     4      10.796886      10.796886      10.796886    65[8-(6),8-(6),8-(6),8-(6),8-(6),8-(6)]
     5       0.634762       0.634762       0.634762    1[6-(6,6)]
     6      -0.400941      -0.400941      -0.400941    1[6-(6,6)]
     7       2.462894       2.462894       2.462894    1[6-(6,6)]
     8       7.131723       7.131723       7.131723    1[6-(6,6)]
     9       4.012391       4.012391       4.012391    1[6-(6,6)]
    10      11.432234      11.432234      11.432234    1[6-(6,6)]
    11       7.733853       7.733853       7.733853    1[6-(6,6)]
    12       7.430765       7.430765       7.430765    1[6-(6,6)]
    13       6.395047       6.395047       6.395047    1[6-(6,6)]
    14        9.25888        9.25888        9.25888    1[6-(6,6)]
    15       0.335756       0.335756       0.335756    1[6-(6,6)]
    16       10.80836       10.80836       10.80836    1[6-(6,6)]
    17       4.636262       4.636262       4.636262    1[6-(6,6)]
    18       0.937877       0.937877       0.937877    1[6-(6,6)]
    19       6.161272       6.161272       6.161272    1[6-(6,6)]
    20       7.196975       7.196975       7.196975    1[6-(6,6)]
    21        4.33314        4.33314        4.33314    1[6-(6,6)]
    22      -0.335689      -0.335689      -0.335689    1[6-(6,6)]
    23       2.783643       2.783643       2.783643    1[6-(6,6)]
    24        -4.6362        -4.6362        -4.6362    1[6-(6,6)]
    25      -0.937819      -0.937819      -0.937819    1[6-(6,6)]
    26      -0.634731      -0.634731      -0.634731    1[6-(6,6)]
    27       0.400987       0.400987       0.400987    1[6-(6,6)]
    28      -2.462846      -2.462846      -2.462846    1[6-(6,6)]
    29       6.460278       6.460278       6.460278    1[6-(6,6)]
    30      -4.012326      -4.012326      -4.012326    1[6-(6,6)]
    31       2.159772       2.159772       2.159772    1[6-(6,6)]
    32       5.858157       5.858157       5.858157    1[6-(6,6)]
    33        9.65712        9.65712        9.65712    6[6-(1,6),6-(1,6),6-(8,8)]
    34       1.637856       1.637856       1.637856    6[6-(1,6),6-(1,6),6-(8,8)]
    35      -0.063863      -0.063863      -0.063863    6[6-(1,6),6-(1,6),6-(8,8)]
    36        2.44386        2.44386        2.44386    6[6-(6,6),8-(65),8-(65)]
    37      10.078475      10.078475      10.078475    6[6-(6,6),8-(65),8-(65)]
    38       1.705826       1.705826       1.705826    6[6-(6),6-(6,6)]
    39       0.724472       0.724472       0.724472    6[1-(0),6-(6,6),6-(6,6)]
    40       0.126428       0.126428       0.126428    6[1-(0),6-(6,6),6-(6,6)]
    41       1.133597       1.133597       1.133597    6[6-(1,6),6-(1,6),6-(6)]
    42       1.843098       1.843098       1.843098    6[1-(0),6-(6,6),6-(6,6)]
    43       1.410877       1.410877       1.410877    6[6-(6),6-(6,6)]
    44        8.03695        8.03695        8.03695    6[1-(0),6-(1,6),6-(6,6)]
    45       2.119025       2.119025       2.119025    6[6-(1,6),6-(1,6),6-(6)]
    46       3.364054       3.364054       3.364054    6[1-(0),6-(1,6),6-(6,6)]
    47      10.552831      10.552831      10.552831    6[1-(0),6-(1,6),6-(6,6)]
    48       8.386267       8.386267       8.386267    6[1-(0),6-(1,6),6-(6,6)]
    49      -1.076469      -1.076469      -1.076469    6[6-(6,6),8-(65),8-(65)]
    50       2.861146       2.861146       2.861146    6[6-(1,6),6-(1,6),6-(8,8)]
    51        8.43385        8.43385        8.43385    6[6-(1,6),6-(1,6),6-(8,8)]
    52       6.732132       6.732132       6.732132    6[6-(1,6),6-(1,6),6-(8,8)]
    53       9.239857       9.239857       9.239857    6[6-(6,6),8-(65),8-(65)]
    54       3.282495       3.282495       3.282495    6[6-(6,6),8-(65),8-(65)]
    55         8.5018         8.5018         8.5018    6[6-(6),6-(6,6)]
    56        7.52047        7.52047        7.52047    6[1-(0),6-(6,6),6-(6,6)]
    57       6.922417       6.922417       6.922417    6[1-(0),6-(6,6),6-(6,6)]
    58       7.929583       7.929583       7.929583    6[6-(1,6),6-(1,6),6-(6)]
    59       8.639086       8.639086       8.639086    6[1-(0),6-(6,6),6-(6,6)]
    60       8.206856       8.206856       8.206856    6[6-(6),6-(6,6)]
    61       1.240983       1.240983       1.240983    6[1-(0),6-(1,6),6-(6,6)]
    62       8.914994       8.914994       8.914994    6[6-(1,6),6-(1,6),6-(6)]
    63       10.16002       10.16002       10.16002    6[1-(0),6-(1,6),6-(6,6)]
    64        3.75686        3.75686        3.75686    6[1-(0),6-(1,6),6-(6,6)]
    65       1.590295       1.590295       1.590295    6[1-(0),6-(1,6),6-(6,6)]
    66        5.71953        5.71953        5.71953    6[6-(6,6),8-(65),8-(65)]
    67      -2.861086      -2.861086      -2.861086    6[6-(1,6),6-(1,6),6-(8,8)]
    68       5.158178       5.158178       5.158178    6[6-(1,6),6-(1,6),6-(8,8)]
    69       6.859897       6.859897       6.859897    6[6-(1,6),6-(1,6),6-(8,8)]
    70       4.352174       4.352174       4.352174    6[6-(6,6),8-(65),8-(65)]
    71      -3.282441      -3.282441      -3.282441    6[6-(6,6),8-(65),8-(65)]
    72       5.090208       5.090208       5.090208    6[6-(6),6-(6,6)]
    73       6.071562       6.071562       6.071562    6[1-(0),6-(6,6),6-(6,6)]
    74       6.669606       6.669606       6.669606    6[1-(0),6-(6,6),6-(6,6)]
    75       5.662437       5.662437       5.662437    6[6-(1,6),6-(1,6),6-(6)]
    76       4.952936       4.952936       4.952936    6[1-(0),6-(6,6),6-(6,6)]
    77       5.385157       5.385157       5.385157    6[6-(6),6-(6,6)]
    78      -1.240916      -1.240916      -1.240916    6[1-(0),6-(1,6),6-(6,6)]
    79       4.677009       4.677009       4.677009    6[6-(1,6),6-(1,6),6-(6)]
    80        3.43198        3.43198        3.43198    6[1-(0),6-(1,6),6-(6,6)]
    81      -3.756797      -3.756797      -3.756797    6[1-(0),6-(1,6),6-(6,6)]
    82      -1.590233      -1.590233      -1.590233    6[1-(0),6-(1,6),6-(6,6)]
    83       7.872503       7.872503       7.872503    6[6-(6,6),8-(65),8-(65)]
    84       3.934888       3.934888       3.934888    6[6-(1,6),6-(1,6),6-(8,8)]
    85      -1.637816      -1.637816      -1.637816    6[6-(1,6),6-(1,6),6-(8,8)]
    86       0.063902       0.063902       0.063902    6[6-(1,6),6-(1,6),6-(8,8)]
    87      -2.443823      -2.443823      -2.443823    6[6-(6,6),8-(65),8-(65)]
    88       3.513539       3.513539       3.513539    6[6-(6,6),8-(65),8-(65)]
    89      -1.705766      -1.705766      -1.705766    6[6-(6),6-(6,6)]
    90      -0.724436      -0.724436      -0.724436    6[1-(0),6-(6,6),6-(6,6)]
    91      -0.126383      -0.126383      -0.126383    6[1-(0),6-(6,6),6-(6,6)]
    92      -1.133549      -1.133549      -1.133549    6[6-(1,6),6-(1,6),6-(6)]
    93      -1.843052      -1.843052      -1.843052    6[1-(0),6-(6,6),6-(6,6)]
    94      -1.410822      -1.410822      -1.410822    6[6-(6),6-(6,6)]
    95       5.555051       5.555051       5.555051    6[1-(0),6-(1,6),6-(6,6)]
    96       -2.11896       -2.11896       -2.11896    6[6-(1,6),6-(1,6),6-(6)]
    97      -3.363986      -3.363986      -3.363986    6[1-(0),6-(1,6),6-(6,6)]
    98       3.039174       3.039174       3.039174    6[1-(0),6-(1,6),6-(6,6)]
    99       5.205739       5.205739       5.205739    6[1-(0),6-(1,6),6-(6,6)]
   100       1.076504       1.076504       1.076504    6[6-(6,6),8-(65),8-(65)]
   101       -2.05781       -2.05781       -2.05781    8[6-(6,8),65-(8,8,8,8,8)]
   102       2.165221       2.165221       2.165221    8[6-(6,8),65-(8,8,8,8,8)]
   103      -0.844049      -0.844049      -0.844049    8[6-(6,8),65-(8,8,8,8,8)]
   104       11.26098       11.26098       11.26098    8[6-(6,8),65-(8,8,8,8,8)]
   105         3.2621         3.2621         3.2621    8[6-(6,8),65-(8,8,8,8,8)]
   106       9.181405       9.181405       9.181405    8[6-(6,8),65-(8,8,8,8,8)]
   107       4.738187       4.738187       4.738187    8[6-(6,8),65-(8,8,8,8,8)]
   108       8.961224       8.961224       8.961224    8[6-(6,8),65-(8,8,8,8,8)]
   109       5.951957       5.951957       5.951957    8[6-(6,8),65-(8,8,8,8,8)]
   110       4.464998       4.464998       4.464998    8[6-(6,8),65-(8,8,8,8,8)]
   111      10.058094      10.058094      10.058094    8[6-(6,8),65-(8,8,8,8,8)]
   112       2.385421       2.385421       2.385421    8[6-(6,8),65-(8,8,8,8,8)]
   113       8.853844       8.853844       8.853844    8[6-(6,8),65-(8,8,8,8,8)]
   114       4.630813       4.630813       4.630813    8[6-(6,8),65-(8,8,8,8,8)]
   115       7.640083       7.640083       7.640083    8[6-(6,8),65-(8,8,8,8,8)]
   116      -4.464946      -4.464946      -4.464946    8[6-(6,8),65-(8,8,8,8,8)]
   117       3.533934       3.533934       3.533934    8[6-(6,8),65-(8,8,8,8,8)]
   118      -2.385371      -2.385371      -2.385371    8[6-(6,8),65-(8,8,8,8,8)]
   119       2.057847       2.057847       2.057847    8[6-(6,8),65-(8,8,8,8,8)]
   120       -2.16519       -2.16519       -2.16519    8[6-(6,8),65-(8,8,8,8,8)]
   121       0.844077       0.844077       0.844077    8[6-(6,8),65-(8,8,8,8,8)]
   122       2.331036       2.331036       2.331036    8[6-(6,8),65-(8,8,8,8,8)]
   123       -3.26206       -3.26206       -3.26206    8[6-(6,8),65-(8,8,8,8,8)]
   124       4.410613       4.410613       4.410613    8[6-(6,8),65-(8,8,8,8,8)]
