# Supplementary material for: A collection of forcefield precursors for metal–organic frameworks
Source: RSC Adv. 2019 Nov 13;9(63):36492–507. doi: 10.1039/c9ra07327b (PMC9075174; doi:10.1039/c9ra07327b)
Supplement: RA-009-C9RA07327B-s1150 [file RA-009-C9RA07327B-s1150.txt]

IZEBEV_clean

6.770000    0.000000    0.000000
-0.322115    14.461413    0.000000
0.000000    0.000000    17.773000

     1       3.492853       3.492853       3.492853    48[8-(6),8-(6),8-(6),8-(6)]
     2       6.340032       6.340032       6.340032    48[8-(6),8-(6),8-(6),8-(6)]
     3       2.955032       2.955032       2.955032    48[8-(6),8-(6),8-(6),8-(6)]
     4       0.107853       0.107853       0.107853    48[8-(6),8-(6),8-(6),8-(6)]
     5            0.0            0.0            0.0    48[8-(6),8-(6),8-(6),8-(6)]
     6          3.385          3.385          3.385    48[8-(6),8-(6),8-(6),8-(6)]
     7       0.891099       0.891099       0.891099    1[6-(6,6)]
     8       1.786495       1.786495       1.786495    1[6-(6,6)]
     9       2.205643       2.205643       2.205643    1[6-(6,6)]
    10       3.276376       3.276376       3.276376    1[6-(1,6,8)]
    11       1.898727       1.898727       1.898727    1[6-(1,6,8)]
    12       5.335574       5.335574       5.335574    1[6-(6,6)]
    13       6.446473       6.446473       6.446473    1[6-(6,6)]
    14       2.996742       2.996742       2.996742    1[6-(6,6)]
    15       1.957833       1.957833       1.957833    1[6-(6,6)]
    16       2.171786       2.171786       2.171786    1[6-(6,6)]
    17        1.27639        1.27639        1.27639    1[6-(6,6)]
    18       0.857242       0.857242       0.857242    1[6-(6,6)]
    19      -0.213491      -0.213491      -0.213491    1[6-(1,6,8)]
    20       1.164158       1.164158       1.164158    1[6-(1,6,8)]
    21       4.497311       4.497311       4.497311    1[6-(6,6)]
    22       3.386412       3.386412       3.386412    1[6-(6,6)]
    23       0.066143       0.066143       0.066143    1[6-(6,6)]
    24       1.105052       1.105052       1.105052    1[6-(6,6)]
    25       5.556786       5.556786       5.556786    1[6-(6,6)]
    26        4.66139        4.66139        4.66139    1[6-(6,6)]
    27       4.242242       4.242242       4.242242    1[6-(6,6)]
    28       3.171509       3.171509       3.171509    1[6-(1,6,8)]
    29       4.549158       4.549158       4.549158    1[6-(1,6,8)]
    30       1.112311       1.112311       1.112311    1[6-(6,6)]
    31       0.001412       0.001412       0.001412    1[6-(6,6)]
    32       3.451143       3.451143       3.451143    1[6-(6,6)]
    33       4.490052       4.490052       4.490052    1[6-(6,6)]
    34       4.276099       4.276099       4.276099    1[6-(6,6)]
    35       5.171495       5.171495       5.171495    1[6-(6,6)]
    36       5.590643       5.590643       5.590643    1[6-(6,6)]
    37      -0.108624      -0.108624      -0.108624    1[6-(1,6,8)]
    38       5.283727       5.283727       5.283727    1[6-(1,6,8)]
    39       1.950574       1.950574       1.950574    1[6-(6,6)]
    40       3.061473       3.061473       3.061473    1[6-(6,6)]
    41       6.381742       6.381742       6.381742    1[6-(6,6)]
    42       5.342833       5.342833       5.342833    1[6-(6,6)]
    43       1.559686       1.559686       1.559686    6[6-(1,6),6-(1,6),6-(8,8)]
    44        1.20089        1.20089        1.20089    6[1-(0),6-(6,6),6-(6,6)]
    45        1.31028        1.31028        1.31028    6[6-(1,6),6-(1,6),6-(8,8)]
    46        1.72914        1.72914        1.72914    6[1-(0),6-(6,6),6-(6,8)]
    47       2.059663       2.059663       2.059663    6[6-(1,6),6-(1,6),8-(6)]
    48       1.976322       1.976322       1.976322    6[1-(0),6-(6,6),6-(6,8)]
    49       1.496654       1.496654       1.496654    6[6-(6,6),8-(48),8-(48)]
    50       0.960413       0.960413       0.960413    6[6-(6,6),8-(48),8-(48)]
    51        5.53966        5.53966        5.53966    6[6-(6,6),8-(48),8-(48)]
    52       4.816826       4.816826       4.816826    6[6-(1,6),6-(1,6),6-(8,8)]
    53       2.740914       2.740914       2.740914    6[1-(0),1-(0),6-(6,6),8-(6)]
    54       3.469906       3.469906       3.469906    6[6-(1,1,8),6-(1,6),6-(1,6)]
    55       4.878324       4.878324       4.878324    6[1-(0),6-(1,6),6-(6,6)]
    56       5.541259       5.541259       5.541259    6[1-(0),6-(1,6),6-(6,6)]
    57       3.483587       3.483587       3.483587    6[1-(0),6-(1,6),6-(6,6)]
    58       2.833774       2.833774       2.833774    6[1-(0),6-(1,6),6-(6,6)]
    59       1.503199       1.503199       1.503199    6[6-(1,6),6-(1,6),6-(8,8)]
    60       1.861995       1.861995       1.861995    6[1-(0),6-(6,6),6-(6,6)]
    61       1.752606       1.752606       1.752606    6[6-(1,6),6-(1,6),6-(8,8)]
    62       1.333745       1.333745       1.333745    6[1-(0),6-(6,6),6-(6,8)]
    63       1.003222       1.003222       1.003222    6[6-(1,6),6-(1,6),8-(6)]
    64       1.086563       1.086563       1.086563    6[1-(0),6-(6,6),6-(6,8)]
    65       1.566231       1.566231       1.566231    6[6-(6,6),8-(48),8-(48)]
    66       2.102472       2.102472       2.102472    6[6-(6,6),8-(48),8-(48)]
    67       4.293225       4.293225       4.293225    6[6-(6,6),8-(48),8-(48)]
    68       5.016059       5.016059       5.016059    6[6-(1,6),6-(1,6),6-(8,8)]
    69       0.321971       0.321971       0.321971    6[1-(0),1-(0),6-(6,6),8-(6)]
    70       6.362979       6.362979       6.362979    6[6-(1,1,8),6-(1,6),6-(1,6)]
    71       4.954561       4.954561       4.954561    6[1-(0),6-(1,6),6-(6,6)]
    72       4.291626       4.291626       4.291626    6[1-(0),6-(1,6),6-(6,6)]
    73       6.349298       6.349298       6.349298    6[1-(0),6-(1,6),6-(6,6)]
    74       0.229111       0.229111       0.229111    6[1-(0),6-(1,6),6-(6,6)]
    75       4.888199       4.888199       4.888199    6[6-(1,6),6-(1,6),6-(8,8)]
    76       5.246995       5.246995       5.246995    6[1-(0),6-(6,6),6-(6,6)]
    77       5.137606       5.137606       5.137606    6[6-(1,6),6-(1,6),6-(8,8)]
    78       4.718745       4.718745       4.718745    6[1-(0),6-(6,6),6-(6,8)]
    79       4.388222       4.388222       4.388222    6[6-(1,6),6-(1,6),8-(6)]
    80       4.471563       4.471563       4.471563    6[1-(0),6-(6,6),6-(6,8)]
    81       4.951231       4.951231       4.951231    6[6-(6,6),8-(48),8-(48)]
    82       5.487472       5.487472       5.487472    6[6-(6,6),8-(48),8-(48)]
    83       0.908225       0.908225       0.908225    6[6-(6,6),8-(48),8-(48)]
    84       1.631059       1.631059       1.631059    6[6-(1,6),6-(1,6),6-(8,8)]
    85       3.706971       3.706971       3.706971    6[1-(0),1-(0),6-(6,6),8-(6)]
    86       2.977979       2.977979       2.977979    6[6-(1,1,8),6-(1,6),6-(1,6)]
    87       1.569561       1.569561       1.569561    6[1-(0),6-(1,6),6-(6,6)]
    88       0.906626       0.906626       0.906626    6[1-(0),6-(1,6),6-(6,6)]
    89       2.964298       2.964298       2.964298    6[1-(0),6-(1,6),6-(6,6)]
    90       3.614111       3.614111       3.614111    6[1-(0),6-(1,6),6-(6,6)]
    91       4.944686       4.944686       4.944686    6[6-(1,6),6-(1,6),6-(8,8)]
    92        4.58589        4.58589        4.58589    6[1-(0),6-(6,6),6-(6,6)]
    93       4.695279       4.695279       4.695279    6[6-(1,6),6-(1,6),6-(8,8)]
    94        5.11414        5.11414        5.11414    6[1-(0),6-(6,6),6-(6,8)]
    95       5.444663       5.444663       5.444663    6[6-(1,6),6-(1,6),8-(6)]
    96       5.361322       5.361322       5.361322    6[1-(0),6-(6,6),6-(6,8)]
    97       4.881654       4.881654       4.881654    6[6-(6,6),8-(48),8-(48)]
    98       4.345413       4.345413       4.345413    6[6-(6,6),8-(48),8-(48)]
    99        2.15466        2.15466        2.15466    6[6-(6,6),8-(48),8-(48)]
   100       1.431826       1.431826       1.431826    6[6-(1,6),6-(1,6),6-(8,8)]
   101       6.125914       6.125914       6.125914    6[1-(0),1-(0),6-(6,6),8-(6)]
   102       0.084906       0.084906       0.084906    6[6-(1,1,8),6-(1,6),6-(1,6)]
   103       1.493324       1.493324       1.493324    6[1-(0),6-(1,6),6-(6,6)]
   104       2.156259       2.156259       2.156259    6[1-(0),6-(1,6),6-(6,6)]
   105       0.098587       0.098587       0.098587    6[1-(0),6-(1,6),6-(6,6)]
   106       6.218774       6.218774       6.218774    6[1-(0),6-(1,6),6-(6,6)]
   107       0.892686       0.892686       0.892686    8[6-(6,8),48-(8,8,8)]
   108       2.079178       2.079178       2.079178    8[6-(6,8),48-(8,8,8)]
   109       1.209487       1.209487       1.209487    8[6-(6,8),48-(8,8,8)]
   110       0.134525       0.134525       0.134525    8[6-(6,8),48-(8,8,8)]
   111       2.522141       2.522141       2.522141    8[6-(1,1,6),6-(6,6)]
   112       4.914969       4.914969       4.914969    8[6-(6,8),48-(8,8,8)]
   113       0.015567       0.015567       0.015567    8[6-(6,8),48-(8,8,8)]
   114       2.170199       2.170199       2.170199    8[6-(6,8),48-(8,8,8)]
   115       0.983707       0.983707       0.983707    8[6-(6,8),48-(8,8,8)]
   116       1.853398       1.853398       1.853398    8[6-(6,8),48-(8,8,8)]
   117        2.92836        2.92836        2.92836    8[6-(6,8),48-(8,8,8)]
   118       0.540744       0.540744       0.540744    8[6-(1,1,6),6-(6,6)]
   119       4.917916       4.917916       4.917916    8[6-(6,8),48-(8,8,8)]
   120       3.047318       3.047318       3.047318    8[6-(6,8),48-(8,8,8)]
   121       5.555199       5.555199       5.555199    8[6-(6,8),48-(8,8,8)]
   122       4.368707       4.368707       4.368707    8[6-(6,8),48-(8,8,8)]
   123       5.238398       5.238398       5.238398    8[6-(6,8),48-(8,8,8)]
   124        6.31336        6.31336        6.31336    8[6-(6,8),48-(8,8,8)]
   125       3.925744       3.925744       3.925744    8[6-(1,1,6),6-(6,6)]
   126       1.532916       1.532916       1.532916    8[6-(6,8),48-(8,8,8)]
   127       6.432318       6.432318       6.432318    8[6-(6,8),48-(8,8,8)]
   128       4.277686       4.277686       4.277686    8[6-(6,8),48-(8,8,8)]
   129       5.464178       5.464178       5.464178    8[6-(6,8),48-(8,8,8)]
   130       4.594487       4.594487       4.594487    8[6-(6,8),48-(8,8,8)]
   131       3.519525       3.519525       3.519525    8[6-(6,8),48-(8,8,8)]
   132       5.907141       5.907141       5.907141    8[6-(1,1,6),6-(6,6)]
   133       1.529969       1.529969       1.529969    8[6-(6,8),48-(8,8,8)]
   134       3.400567       3.400567       3.400567    8[6-(6,8),48-(8,8,8)]
