# Supplementary material for: A collection of forcefield precursors for metal–organic frameworks
Source: RSC Adv. 2019 Nov 13;9(63):36492–507. doi: 10.1039/c9ra07327b (PMC9075174; doi:10.1039/c9ra07327b)
Supplement: RA-009-C9RA07327B-s1151 [file RA-009-C9RA07327B-s1151.txt]

IZEPAF_clean

28.520000    0.000000    0.000000
0.000000    28.520000    0.000000
0.000000    0.000000    28.520000

     1       6.985404       6.985404       6.985404    24[8-(24,24),8-(6),8-(6),8-(6),8-(6)]
     2      21.534596      21.534596      21.534596    24[8-(24,24),8-(6),8-(6),8-(6),8-(6)]
     3      21.534596      21.534596      21.534596    24[8-(24,24),8-(6),8-(6),8-(6),8-(6)]
     4       6.985404       6.985404       6.985404    24[8-(24,24),8-(6),8-(6),8-(6),8-(6)]
     5       6.985404       6.985404       6.985404    24[8-(24,24),8-(6),8-(6),8-(6),8-(6)]
     6       6.985404       6.985404       6.985404    24[8-(24,24),8-(6),8-(6),8-(6),8-(6)]
     7      21.534596      21.534596      21.534596    24[8-(24,24),8-(6),8-(6),8-(6),8-(6)]
     8      21.534596      21.534596      21.534596    24[8-(24,24),8-(6),8-(6),8-(6),8-(6)]
     9            0.0            0.0            0.0    24[8-(24,24),8-(6),8-(6),8-(6),8-(6)]
    10            0.0            0.0            0.0    24[8-(24,24),8-(6),8-(6),8-(6),8-(6)]
    11            0.0            0.0            0.0    24[8-(24,24),8-(6),8-(6),8-(6),8-(6)]
    12            0.0            0.0            0.0    24[8-(24,24),8-(6),8-(6),8-(6),8-(6)]
    13        8.99093        8.99093        8.99093    24[8-(24,24),8-(6),8-(6),8-(6),8-(6)]
    14       19.52907       19.52907       19.52907    24[8-(24,24),8-(6),8-(6),8-(6),8-(6)]
    15       19.52907       19.52907       19.52907    24[8-(24,24),8-(6),8-(6),8-(6),8-(6)]
    16        8.99093        8.99093        8.99093    24[8-(24,24),8-(6),8-(6),8-(6),8-(6)]
    17        8.99093        8.99093        8.99093    24[8-(24,24),8-(6),8-(6),8-(6),8-(6)]
    18        8.99093        8.99093        8.99093    24[8-(24,24),8-(6),8-(6),8-(6),8-(6)]
    19       19.52907       19.52907       19.52907    24[8-(24,24),8-(6),8-(6),8-(6),8-(6)]
    20       19.52907       19.52907       19.52907    24[8-(24,24),8-(6),8-(6),8-(6),8-(6)]
    21      26.797962      26.797962      26.797962    24[8-(24,24),8-(6),8-(6),8-(6),8-(6)]
    22       1.722038       1.722038       1.722038    24[8-(24,24),8-(6),8-(6),8-(6),8-(6)]
    23      26.797962      26.797962      26.797962    24[8-(24,24),8-(6),8-(6),8-(6),8-(6)]
    24       1.722038       1.722038       1.722038    24[8-(24,24),8-(6),8-(6),8-(6),8-(6)]
    25      26.797962      26.797962      26.797962    24[8-(24,24),8-(6),8-(6),8-(6),8-(6)]
    26       1.722038       1.722038       1.722038    24[8-(24,24),8-(6),8-(6),8-(6),8-(6)]
    27      26.797962      26.797962      26.797962    24[8-(24,24),8-(6),8-(6),8-(6),8-(6)]
    28       1.722038       1.722038       1.722038    24[8-(24,24),8-(6),8-(6),8-(6),8-(6)]
    29        8.99093        8.99093        8.99093    24[8-(24,24),8-(6),8-(6),8-(6),8-(6)]
    30       19.52907       19.52907       19.52907    24[8-(24,24),8-(6),8-(6),8-(6),8-(6)]
    31       19.52907       19.52907       19.52907    24[8-(24,24),8-(6),8-(6),8-(6),8-(6)]
    32        8.99093        8.99093        8.99093    24[8-(24,24),8-(6),8-(6),8-(6),8-(6)]
    33        8.99093        8.99093        8.99093    24[8-(24,24),8-(6),8-(6),8-(6),8-(6)]
    34        8.99093        8.99093        8.99093    24[8-(24,24),8-(6),8-(6),8-(6),8-(6)]
    35       19.52907       19.52907       19.52907    24[8-(24,24),8-(6),8-(6),8-(6),8-(6)]
    36       19.52907       19.52907       19.52907    24[8-(24,24),8-(6),8-(6),8-(6),8-(6)]
    37       9.954906       9.954906       9.954906    1[6-(6,6)]
    38       8.024102       8.024102       8.024102    1[6-(6,6)]
    39       8.844908       8.844908       8.844908    1[6-(6,6)]
    40      18.565094      18.565094      18.565094    1[6-(6,6)]
    41      20.495898      20.495898      20.495898    1[6-(6,6)]
    42      19.675092      19.675092      19.675092    1[6-(6,6)]
    43      18.565094      18.565094      18.565094    1[6-(6,6)]
    44      20.495898      20.495898      20.495898    1[6-(6,6)]
    45      19.675092      19.675092      19.675092    1[6-(6,6)]
    46       9.954906       9.954906       9.954906    1[6-(6,6)]
    47       8.024102       8.024102       8.024102    1[6-(6,6)]
    48       8.844908       8.844908       8.844908    1[6-(6,6)]
    49       6.417285       6.417285       6.417285    1[6-(6,6)]
    50       3.632022       3.632022       3.632022    1[6-(6,6)]
    51       13.00455       13.00455       13.00455    1[6-(6,6)]
    52       6.417285       6.417285       6.417285    1[6-(6,6)]
    53       3.632022       3.632022       3.632022    1[6-(6,6)]
    54       13.00455       13.00455       13.00455    1[6-(6,6)]
    55      22.102715      22.102715      22.102715    1[6-(6,6)]
    56      24.887978      24.887978      24.887978    1[6-(6,6)]
    57       15.51545       15.51545       15.51545    1[6-(6,6)]
    58      22.102715      22.102715      22.102715    1[6-(6,6)]
    59      24.887978      24.887978      24.887978    1[6-(6,6)]
    60       15.51545       15.51545       15.51545    1[6-(6,6)]
    61      23.884074      23.884074      23.884074    1[6-(6,6)]
    62      26.654222      26.654222      26.654222    1[6-(6,6)]
    63       2.188625       2.188625       2.188625    1[6-(6,6)]
    64       4.635926       4.635926       4.635926    1[6-(6,6)]
    65       1.865778       1.865778       1.865778    1[6-(6,6)]
    66      26.331375      26.331375      26.331375    1[6-(6,6)]
    67      23.884074      23.884074      23.884074    1[6-(6,6)]
    68      26.654222      26.654222      26.654222    1[6-(6,6)]
    69       2.188625       2.188625       2.188625    1[6-(6,6)]
    70       4.635926       4.635926       4.635926    1[6-(6,6)]
    71       1.865778       1.865778       1.865778    1[6-(6,6)]
    72      26.331375      26.331375      26.331375    1[6-(6,6)]
    73      23.884074      23.884074      23.884074    1[6-(6,6)]
    74      26.654222      26.654222      26.654222    1[6-(6,6)]
    75       2.188625       2.188625       2.188625    1[6-(6,6)]
    76       4.635926       4.635926       4.635926    1[6-(6,6)]
    77       1.865778       1.865778       1.865778    1[6-(6,6)]
    78      26.331375      26.331375      26.331375    1[6-(6,6)]
    79      23.884074      23.884074      23.884074    1[6-(6,6)]
    80      26.654222      26.654222      26.654222    1[6-(6,6)]
    81       2.188625       2.188625       2.188625    1[6-(6,6)]
    82       4.635926       4.635926       4.635926    1[6-(6,6)]
    83       1.865778       1.865778       1.865778    1[6-(6,6)]
    84      26.331375      26.331375      26.331375    1[6-(6,6)]
    85       9.954906       9.954906       9.954906    1[6-(6,6)]
    86       8.024102       8.024102       8.024102    1[6-(6,6)]
    87       8.844908       8.844908       8.844908    1[6-(6,6)]
    88      18.565094      18.565094      18.565094    1[6-(6,6)]
    89      20.495898      20.495898      20.495898    1[6-(6,6)]
    90      19.675092      19.675092      19.675092    1[6-(6,6)]
    91      18.565094      18.565094      18.565094    1[6-(6,6)]
    92      20.495898      20.495898      20.495898    1[6-(6,6)]
    93      19.675092      19.675092      19.675092    1[6-(6,6)]
    94       9.954906       9.954906       9.954906    1[6-(6,6)]
    95       8.024102       8.024102       8.024102    1[6-(6,6)]
    96       8.844908       8.844908       8.844908    1[6-(6,6)]
    97       6.417285       6.417285       6.417285    1[6-(6,6)]
    98       3.632022       3.632022       3.632022    1[6-(6,6)]
    99       13.00455       13.00455       13.00455    1[6-(6,6)]
   100       6.417285       6.417285       6.417285    1[6-(6,6)]
   101       3.632022       3.632022       3.632022    1[6-(6,6)]
   102       13.00455       13.00455       13.00455    1[6-(6,6)]
   103      22.102715      22.102715      22.102715    1[6-(6,6)]
   104      24.887978      24.887978      24.887978    1[6-(6,6)]
   105       15.51545       15.51545       15.51545    1[6-(6,6)]
   106      22.102715      22.102715      22.102715    1[6-(6,6)]
   107      24.887978      24.887978      24.887978    1[6-(6,6)]
   108       15.51545       15.51545       15.51545    1[6-(6,6)]
   109      18.565094      18.565094      18.565094    1[6-(6,6)]
   110      20.495898      20.495898      20.495898    1[6-(6,6)]
   111      19.675092      19.675092      19.675092    1[6-(6,6)]
   112       9.954906       9.954906       9.954906    1[6-(6,6)]
   113       8.024102       8.024102       8.024102    1[6-(6,6)]
   114       8.844908       8.844908       8.844908    1[6-(6,6)]
   115       9.954906       9.954906       9.954906    1[6-(6,6)]
   116       8.024102       8.024102       8.024102    1[6-(6,6)]
   117       8.844908       8.844908       8.844908    1[6-(6,6)]
   118      18.565094      18.565094      18.565094    1[6-(6,6)]
   119      20.495898      20.495898      20.495898    1[6-(6,6)]
   120      19.675092      19.675092      19.675092    1[6-(6,6)]
   121      22.102715      22.102715      22.102715    1[6-(6,6)]
   122      24.887978      24.887978      24.887978    1[6-(6,6)]
   123       15.51545       15.51545       15.51545    1[6-(6,6)]
   124      22.102715      22.102715      22.102715    1[6-(6,6)]
   125      24.887978      24.887978      24.887978    1[6-(6,6)]
   126       15.51545       15.51545       15.51545    1[6-(6,6)]
   127       6.417285       6.417285       6.417285    1[6-(6,6)]
   128       3.632022       3.632022       3.632022    1[6-(6,6)]
   129       13.00455       13.00455       13.00455    1[6-(6,6)]
   130       6.417285       6.417285       6.417285    1[6-(6,6)]
   131       3.632022       3.632022       3.632022    1[6-(6,6)]
   132       13.00455       13.00455       13.00455    1[6-(6,6)]
   133       4.635926       4.635926       4.635926    1[6-(6,6)]
   134       1.865778       1.865778       1.865778    1[6-(6,6)]
   135      26.331375      26.331375      26.331375    1[6-(6,6)]
   136      23.884074      23.884074      23.884074    1[6-(6,6)]
   137      26.654222      26.654222      26.654222    1[6-(6,6)]
   138       2.188625       2.188625       2.188625    1[6-(6,6)]
   139       4.635926       4.635926       4.635926    1[6-(6,6)]
   140       1.865778       1.865778       1.865778    1[6-(6,6)]
   141      26.331375      26.331375      26.331375    1[6-(6,6)]
   142      23.884074      23.884074      23.884074    1[6-(6,6)]
   143      26.654222      26.654222      26.654222    1[6-(6,6)]
   144       2.188625       2.188625       2.188625    1[6-(6,6)]
   145       4.635926       4.635926       4.635926    1[6-(6,6)]
   146       1.865778       1.865778       1.865778    1[6-(6,6)]
   147      26.331375      26.331375      26.331375    1[6-(6,6)]
   148      23.884074      23.884074      23.884074    1[6-(6,6)]
   149      26.654222      26.654222      26.654222    1[6-(6,6)]
   150       2.188625       2.188625       2.188625    1[6-(6,6)]
   151       4.635926       4.635926       4.635926    1[6-(6,6)]
   152       1.865778       1.865778       1.865778    1[6-(6,6)]
   153      26.331375      26.331375      26.331375    1[6-(6,6)]
   154      23.884074      23.884074      23.884074    1[6-(6,6)]
   155      26.654222      26.654222      26.654222    1[6-(6,6)]
   156       2.188625       2.188625       2.188625    1[6-(6,6)]
   157      18.565094      18.565094      18.565094    1[6-(6,6)]
   158      20.495898      20.495898      20.495898    1[6-(6,6)]
   159      19.675092      19.675092      19.675092    1[6-(6,6)]
   160       9.954906       9.954906       9.954906    1[6-(6,6)]
   161       8.024102       8.024102       8.024102    1[6-(6,6)]
   162       8.844908       8.844908       8.844908    1[6-(6,6)]
   163       9.954906       9.954906       9.954906    1[6-(6,6)]
   164       8.024102       8.024102       8.024102    1[6-(6,6)]
   165       8.844908       8.844908       8.844908    1[6-(6,6)]
   166      18.565094      18.565094      18.565094    1[6-(6,6)]
   167      20.495898      20.495898      20.495898    1[6-(6,6)]
   168      19.675092      19.675092      19.675092    1[6-(6,6)]
   169      22.102715      22.102715      22.102715    1[6-(6,6)]
   170      24.887978      24.887978      24.887978    1[6-(6,6)]
   171       15.51545       15.51545       15.51545    1[6-(6,6)]
   172      22.102715      22.102715      22.102715    1[6-(6,6)]
   173      24.887978      24.887978      24.887978    1[6-(6,6)]
   174       15.51545       15.51545       15.51545    1[6-(6,6)]
   175       6.417285       6.417285       6.417285    1[6-(6,6)]
   176       3.632022       3.632022       3.632022    1[6-(6,6)]
   177       13.00455       13.00455       13.00455    1[6-(6,6)]
   178       6.417285       6.417285       6.417285    1[6-(6,6)]
   179       3.632022       3.632022       3.632022    1[6-(6,6)]
   180       13.00455       13.00455       13.00455    1[6-(6,6)]
   181       9.498871       9.498871       9.498871    6[1-(0),6-(1,6),6-(6,6)]
   182       8.663806       8.663806       8.663806    6[6-(6,6),8-(24),8-(24)]
   183        8.94045        8.94045        8.94045    6[6-(1,6),6-(1,6),6-(8,8)]
   184       8.437927       8.437927       8.437927    6[1-(0),6-(1,6),6-(6,6)]
   185       8.846334       8.846334       8.846334    6[1-(0),6-(1,6),6-(6,6)]
   186      19.021129      19.021129      19.021129    6[1-(0),6-(1,6),6-(6,6)]
   187      19.856194      19.856194      19.856194    6[6-(6,6),8-(24),8-(24)]
   188       19.57955       19.57955       19.57955    6[6-(1,6),6-(1,6),6-(8,8)]
   189      20.082073      20.082073      20.082073    6[1-(0),6-(1,6),6-(6,6)]
   190      19.673666      19.673666      19.673666    6[1-(0),6-(1,6),6-(6,6)]
   191      19.021129      19.021129      19.021129    6[1-(0),6-(1,6),6-(6,6)]
   192      19.856194      19.856194      19.856194    6[6-(6,6),8-(24),8-(24)]
   193       19.57955       19.57955       19.57955    6[6-(1,6),6-(1,6),6-(8,8)]
   194      20.082073      20.082073      20.082073    6[1-(0),6-(1,6),6-(6,6)]
   195      19.673666      19.673666      19.673666    6[1-(0),6-(1,6),6-(6,6)]
   196       9.498871       9.498871       9.498871    6[1-(0),6-(1,6),6-(6,6)]
   197       8.663806       8.663806       8.663806    6[6-(6,6),8-(24),8-(24)]
   198        8.94045        8.94045        8.94045    6[6-(1,6),6-(1,6),6-(8,8)]
   199       8.437927       8.437927       8.437927    6[1-(0),6-(1,6),6-(6,6)]
   200       8.846334       8.846334       8.846334    6[1-(0),6-(1,6),6-(6,6)]
   201       5.402544       5.402544       5.402544    6[1-(0),6-(1,6),6-(6,6)]
   202       6.232761       6.232761       6.232761    6[6-(6,6),8-(24),8-(24)]
   203       5.144723       5.144723       5.144723    6[6-(1,6),6-(1,6),6-(8,8)]
   204       3.872731       3.872731       3.872731    6[1-(0),6-(1,6),6-(6,6)]
   205      13.564968      13.564968      13.564968    6[1-(0),6-(1,6),6-(6,6)]
   206       5.402544       5.402544       5.402544    6[1-(0),6-(1,6),6-(6,6)]
   207       6.232761       6.232761       6.232761    6[6-(6,6),8-(24),8-(24)]
   208       5.144723       5.144723       5.144723    6[6-(1,6),6-(1,6),6-(8,8)]
   209       3.872731       3.872731       3.872731    6[1-(0),6-(1,6),6-(6,6)]
   210      13.564968      13.564968      13.564968    6[1-(0),6-(1,6),6-(6,6)]
   211      23.117456      23.117456      23.117456    6[1-(0),6-(1,6),6-(6,6)]
   212      22.287239      22.287239      22.287239    6[6-(6,6),8-(24),8-(24)]
   213      23.375277      23.375277      23.375277    6[6-(1,6),6-(1,6),6-(8,8)]
   214      24.647269      24.647269      24.647269    6[1-(0),6-(1,6),6-(6,6)]
   215      14.955032      14.955032      14.955032    6[1-(0),6-(1,6),6-(6,6)]
   216      23.117456      23.117456      23.117456    6[1-(0),6-(1,6),6-(6,6)]
   217      22.287239      22.287239      22.287239    6[6-(6,6),8-(24),8-(24)]
   218      23.375277      23.375277      23.375277    6[6-(1,6),6-(1,6),6-(8,8)]
   219      24.647269      24.647269      24.647269    6[1-(0),6-(1,6),6-(6,6)]
   220      14.955032      14.955032      14.955032    6[1-(0),6-(1,6),6-(6,6)]
   221      24.103963      24.103963      24.103963    6[1-(0),6-(1,6),6-(6,6)]
   222      26.303996      26.303996      26.303996    6[6-(6,6),8-(24),8-(24)]
   223      25.357988      25.357988      25.357988    6[6-(1,6),6-(1,6),6-(8,8)]
   224      25.626361      25.626361      25.626361    6[1-(0),6-(1,6),6-(6,6)]
   225       1.202688       1.202688       1.202688    6[1-(0),6-(1,6),6-(6,6)]
   226       4.416037       4.416037       4.416037    6[1-(0),6-(1,6),6-(6,6)]
   227       2.216004       2.216004       2.216004    6[6-(6,6),8-(24),8-(24)]
   228       3.162012       3.162012       3.162012    6[6-(1,6),6-(1,6),6-(8,8)]
   229       2.893639       2.893639       2.893639    6[1-(0),6-(1,6),6-(6,6)]
   230      27.317312      27.317312      27.317312    6[1-(0),6-(1,6),6-(6,6)]
   231      24.103963      24.103963      24.103963    6[1-(0),6-(1,6),6-(6,6)]
   232      26.303996      26.303996      26.303996    6[6-(6,6),8-(24),8-(24)]
   233      25.357988      25.357988      25.357988    6[6-(1,6),6-(1,6),6-(8,8)]
   234      25.626361      25.626361      25.626361    6[1-(0),6-(1,6),6-(6,6)]
   235       1.202688       1.202688       1.202688    6[1-(0),6-(1,6),6-(6,6)]
   236       4.416037       4.416037       4.416037    6[1-(0),6-(1,6),6-(6,6)]
   237       2.216004       2.216004       2.216004    6[6-(6,6),8-(24),8-(24)]
   238       3.162012       3.162012       3.162012    6[6-(1,6),6-(1,6),6-(8,8)]
   239       2.893639       2.893639       2.893639    6[1-(0),6-(1,6),6-(6,6)]
   240      27.317312      27.317312      27.317312    6[1-(0),6-(1,6),6-(6,6)]
   241      24.103963      24.103963      24.103963    6[1-(0),6-(1,6),6-(6,6)]
   242      26.303996      26.303996      26.303996    6[6-(6,6),8-(24),8-(24)]
   243      25.357988      25.357988      25.357988    6[6-(1,6),6-(1,6),6-(8,8)]
   244      25.626361      25.626361      25.626361    6[1-(0),6-(1,6),6-(6,6)]
   245       1.202688       1.202688       1.202688    6[1-(0),6-(1,6),6-(6,6)]
   246       4.416037       4.416037       4.416037    6[1-(0),6-(1,6),6-(6,6)]
   247       2.216004       2.216004       2.216004    6[6-(6,6),8-(24),8-(24)]
   248       3.162012       3.162012       3.162012    6[6-(1,6),6-(1,6),6-(8,8)]
   249       2.893639       2.893639       2.893639    6[1-(0),6-(1,6),6-(6,6)]
   250      27.317312      27.317312      27.317312    6[1-(0),6-(1,6),6-(6,6)]
   251      24.103963      24.103963      24.103963    6[1-(0),6-(1,6),6-(6,6)]
   252      26.303996      26.303996      26.303996    6[6-(6,6),8-(24),8-(24)]
   253      25.357988      25.357988      25.357988    6[6-(1,6),6-(1,6),6-(8,8)]
   254      25.626361      25.626361      25.626361    6[1-(0),6-(1,6),6-(6,6)]
   255       1.202688       1.202688       1.202688    6[1-(0),6-(1,6),6-(6,6)]
   256       4.416037       4.416037       4.416037    6[1-(0),6-(1,6),6-(6,6)]
   257       2.216004       2.216004       2.216004    6[6-(6,6),8-(24),8-(24)]
   258       3.162012       3.162012       3.162012    6[6-(1,6),6-(1,6),6-(8,8)]
   259       2.893639       2.893639       2.893639    6[1-(0),6-(1,6),6-(6,6)]
   260      27.317312      27.317312      27.317312    6[1-(0),6-(1,6),6-(6,6)]
   261       9.498871       9.498871       9.498871    6[1-(0),6-(1,6),6-(6,6)]
   262       8.663806       8.663806       8.663806    6[6-(6,6),8-(24),8-(24)]
   263        8.94045        8.94045        8.94045    6[6-(1,6),6-(1,6),6-(8,8)]
   264       8.437927       8.437927       8.437927    6[1-(0),6-(1,6),6-(6,6)]
   265       8.846334       8.846334       8.846334    6[1-(0),6-(1,6),6-(6,6)]
   266      19.021129      19.021129      19.021129    6[1-(0),6-(1,6),6-(6,6)]
   267      19.856194      19.856194      19.856194    6[6-(6,6),8-(24),8-(24)]
   268       19.57955       19.57955       19.57955    6[6-(1,6),6-(1,6),6-(8,8)]
   269      20.082073      20.082073      20.082073    6[1-(0),6-(1,6),6-(6,6)]
   270      19.673666      19.673666      19.673666    6[1-(0),6-(1,6),6-(6,6)]
   271      19.021129      19.021129      19.021129    6[1-(0),6-(1,6),6-(6,6)]
   272      19.856194      19.856194      19.856194    6[6-(6,6),8-(24),8-(24)]
   273       19.57955       19.57955       19.57955    6[6-(1,6),6-(1,6),6-(8,8)]
   274      20.082073      20.082073      20.082073    6[1-(0),6-(1,6),6-(6,6)]
   275      19.673666      19.673666      19.673666    6[1-(0),6-(1,6),6-(6,6)]
   276       9.498871       9.498871       9.498871    6[1-(0),6-(1,6),6-(6,6)]
   277       8.663806       8.663806       8.663806    6[6-(6,6),8-(24),8-(24)]
   278        8.94045        8.94045        8.94045    6[6-(1,6),6-(1,6),6-(8,8)]
   279       8.437927       8.437927       8.437927    6[1-(0),6-(1,6),6-(6,6)]
   280       8.846334       8.846334       8.846334    6[1-(0),6-(1,6),6-(6,6)]
   281       5.402544       5.402544       5.402544    6[1-(0),6-(1,6),6-(6,6)]
   282       6.232761       6.232761       6.232761    6[6-(6,6),8-(24),8-(24)]
   283       5.144723       5.144723       5.144723    6[6-(1,6),6-(1,6),6-(8,8)]
   284       3.872731       3.872731       3.872731    6[1-(0),6-(1,6),6-(6,6)]
   285      13.564968      13.564968      13.564968    6[1-(0),6-(1,6),6-(6,6)]
   286       5.402544       5.402544       5.402544    6[1-(0),6-(1,6),6-(6,6)]
   287       6.232761       6.232761       6.232761    6[6-(6,6),8-(24),8-(24)]
   288       5.144723       5.144723       5.144723    6[6-(1,6),6-(1,6),6-(8,8)]
   289       3.872731       3.872731       3.872731    6[1-(0),6-(1,6),6-(6,6)]
   290      13.564968      13.564968      13.564968    6[1-(0),6-(1,6),6-(6,6)]
   291      23.117456      23.117456      23.117456    6[1-(0),6-(1,6),6-(6,6)]
   292      22.287239      22.287239      22.287239    6[6-(6,6),8-(24),8-(24)]
   293      23.375277      23.375277      23.375277    6[6-(1,6),6-(1,6),6-(8,8)]
   294      24.647269      24.647269      24.647269    6[1-(0),6-(1,6),6-(6,6)]
   295      14.955032      14.955032      14.955032    6[1-(0),6-(1,6),6-(6,6)]
   296      23.117456      23.117456      23.117456    6[1-(0),6-(1,6),6-(6,6)]
   297      22.287239      22.287239      22.287239    6[6-(6,6),8-(24),8-(24)]
   298      23.375277      23.375277      23.375277    6[6-(1,6),6-(1,6),6-(8,8)]
   299      24.647269      24.647269      24.647269    6[1-(0),6-(1,6),6-(6,6)]
   300      14.955032      14.955032      14.955032    6[1-(0),6-(1,6),6-(6,6)]
   301      19.021129      19.021129      19.021129    6[1-(0),6-(1,6),6-(6,6)]
   302      19.856194      19.856194      19.856194    6[6-(6,6),8-(24),8-(24)]
   303       19.57955       19.57955       19.57955    6[6-(1,6),6-(1,6),6-(8,8)]
   304      20.082073      20.082073      20.082073    6[1-(0),6-(1,6),6-(6,6)]
   305      19.673666      19.673666      19.673666    6[1-(0),6-(1,6),6-(6,6)]
   306       9.498871       9.498871       9.498871    6[1-(0),6-(1,6),6-(6,6)]
   307       8.663806       8.663806       8.663806    6[6-(6,6),8-(24),8-(24)]
   308        8.94045        8.94045        8.94045    6[6-(1,6),6-(1,6),6-(8,8)]
   309       8.437927       8.437927       8.437927    6[1-(0),6-(1,6),6-(6,6)]
   310       8.846334       8.846334       8.846334    6[1-(0),6-(1,6),6-(6,6)]
   311       9.498871       9.498871       9.498871    6[1-(0),6-(1,6),6-(6,6)]
   312       8.663806       8.663806       8.663806    6[6-(6,6),8-(24),8-(24)]
   313        8.94045        8.94045        8.94045    6[6-(1,6),6-(1,6),6-(8,8)]
   314       8.437927       8.437927       8.437927    6[1-(0),6-(1,6),6-(6,6)]
   315       8.846334       8.846334       8.846334    6[1-(0),6-(1,6),6-(6,6)]
   316      19.021129      19.021129      19.021129    6[1-(0),6-(1,6),6-(6,6)]
   317      19.856194      19.856194      19.856194    6[6-(6,6),8-(24),8-(24)]
   318       19.57955       19.57955       19.57955    6[6-(1,6),6-(1,6),6-(8,8)]
   319      20.082073      20.082073      20.082073    6[1-(0),6-(1,6),6-(6,6)]
   320      19.673666      19.673666      19.673666    6[1-(0),6-(1,6),6-(6,6)]
   321      23.117456      23.117456      23.117456    6[1-(0),6-(1,6),6-(6,6)]
   322      22.287239      22.287239      22.287239    6[6-(6,6),8-(24),8-(24)]
   323      23.375277      23.375277      23.375277    6[6-(1,6),6-(1,6),6-(8,8)]
   324      24.647269      24.647269      24.647269    6[1-(0),6-(1,6),6-(6,6)]
   325      14.955032      14.955032      14.955032    6[1-(0),6-(1,6),6-(6,6)]
   326      23.117456      23.117456      23.117456    6[1-(0),6-(1,6),6-(6,6)]
   327      22.287239      22.287239      22.287239    6[6-(6,6),8-(24),8-(24)]
   328      23.375277      23.375277      23.375277    6[6-(1,6),6-(1,6),6-(8,8)]
   329      24.647269      24.647269      24.647269    6[1-(0),6-(1,6),6-(6,6)]
   330      14.955032      14.955032      14.955032    6[1-(0),6-(1,6),6-(6,6)]
   331       5.402544       5.402544       5.402544    6[1-(0),6-(1,6),6-(6,6)]
   332       6.232761       6.232761       6.232761    6[6-(6,6),8-(24),8-(24)]
   333       5.144723       5.144723       5.144723    6[6-(1,6),6-(1,6),6-(8,8)]
   334       3.872731       3.872731       3.872731    6[1-(0),6-(1,6),6-(6,6)]
   335      13.564968      13.564968      13.564968    6[1-(0),6-(1,6),6-(6,6)]
   336       5.402544       5.402544       5.402544    6[1-(0),6-(1,6),6-(6,6)]
   337       6.232761       6.232761       6.232761    6[6-(6,6),8-(24),8-(24)]
   338       5.144723       5.144723       5.144723    6[6-(1,6),6-(1,6),6-(8,8)]
   339       3.872731       3.872731       3.872731    6[1-(0),6-(1,6),6-(6,6)]
   340      13.564968      13.564968      13.564968    6[1-(0),6-(1,6),6-(6,6)]
   341       4.416037       4.416037       4.416037    6[1-(0),6-(1,6),6-(6,6)]
   342       2.216004       2.216004       2.216004    6[6-(6,6),8-(24),8-(24)]
   343       3.162012       3.162012       3.162012    6[6-(1,6),6-(1,6),6-(8,8)]
   344       2.893639       2.893639       2.893639    6[1-(0),6-(1,6),6-(6,6)]
   345      27.317312      27.317312      27.317312    6[1-(0),6-(1,6),6-(6,6)]
   346      24.103963      24.103963      24.103963    6[1-(0),6-(1,6),6-(6,6)]
   347      26.303996      26.303996      26.303996    6[6-(6,6),8-(24),8-(24)]
   348      25.357988      25.357988      25.357988    6[6-(1,6),6-(1,6),6-(8,8)]
   349      25.626361      25.626361      25.626361    6[1-(0),6-(1,6),6-(6,6)]
   350       1.202688       1.202688       1.202688    6[1-(0),6-(1,6),6-(6,6)]
   351       4.416037       4.416037       4.416037    6[1-(0),6-(1,6),6-(6,6)]
   352       2.216004       2.216004       2.216004    6[6-(6,6),8-(24),8-(24)]
   353       3.162012       3.162012       3.162012    6[6-(1,6),6-(1,6),6-(8,8)]
   354       2.893639       2.893639       2.893639    6[1-(0),6-(1,6),6-(6,6)]
   355      27.317312      27.317312      27.317312    6[1-(0),6-(1,6),6-(6,6)]
   356      24.103963      24.103963      24.103963    6[1-(0),6-(1,6),6-(6,6)]
   357      26.303996      26.303996      26.303996    6[6-(6,6),8-(24),8-(24)]
   358      25.357988      25.357988      25.357988    6[6-(1,6),6-(1,6),6-(8,8)]
   359      25.626361      25.626361      25.626361    6[1-(0),6-(1,6),6-(6,6)]
   360       1.202688       1.202688       1.202688    6[1-(0),6-(1,6),6-(6,6)]
   361       4.416037       4.416037       4.416037    6[1-(0),6-(1,6),6-(6,6)]
   362       2.216004       2.216004       2.216004    6[6-(6,6),8-(24),8-(24)]
   363       3.162012       3.162012       3.162012    6[6-(1,6),6-(1,6),6-(8,8)]
   364       2.893639       2.893639       2.893639    6[1-(0),6-(1,6),6-(6,6)]
   365      27.317312      27.317312      27.317312    6[1-(0),6-(1,6),6-(6,6)]
   366      24.103963      24.103963      24.103963    6[1-(0),6-(1,6),6-(6,6)]
   367      26.303996      26.303996      26.303996    6[6-(6,6),8-(24),8-(24)]
   368      25.357988      25.357988      25.357988    6[6-(1,6),6-(1,6),6-(8,8)]
   369      25.626361      25.626361      25.626361    6[1-(0),6-(1,6),6-(6,6)]
   370       1.202688       1.202688       1.202688    6[1-(0),6-(1,6),6-(6,6)]
   371       4.416037       4.416037       4.416037    6[1-(0),6-(1,6),6-(6,6)]
   372       2.216004       2.216004       2.216004    6[6-(6,6),8-(24),8-(24)]
   373       3.162012       3.162012       3.162012    6[6-(1,6),6-(1,6),6-(8,8)]
   374       2.893639       2.893639       2.893639    6[1-(0),6-(1,6),6-(6,6)]
   375      27.317312      27.317312      27.317312    6[1-(0),6-(1,6),6-(6,6)]
   376      24.103963      24.103963      24.103963    6[1-(0),6-(1,6),6-(6,6)]
   377      26.303996      26.303996      26.303996    6[6-(6,6),8-(24),8-(24)]
   378      25.357988      25.357988      25.357988    6[6-(1,6),6-(1,6),6-(8,8)]
   379      25.626361      25.626361      25.626361    6[1-(0),6-(1,6),6-(6,6)]
   380       1.202688       1.202688       1.202688    6[1-(0),6-(1,6),6-(6,6)]
   381      19.021129      19.021129      19.021129    6[1-(0),6-(1,6),6-(6,6)]
   382      19.856194      19.856194      19.856194    6[6-(6,6),8-(24),8-(24)]
   383       19.57955       19.57955       19.57955    6[6-(1,6),6-(1,6),6-(8,8)]
   384      20.082073      20.082073      20.082073    6[1-(0),6-(1,6),6-(6,6)]
   385      19.673666      19.673666      19.673666    6[1-(0),6-(1,6),6-(6,6)]
   386       9.498871       9.498871       9.498871    6[1-(0),6-(1,6),6-(6,6)]
   387       8.663806       8.663806       8.663806    6[6-(6,6),8-(24),8-(24)]
   388        8.94045        8.94045        8.94045    6[6-(1,6),6-(1,6),6-(8,8)]
   389       8.437927       8.437927       8.437927    6[1-(0),6-(1,6),6-(6,6)]
   390       8.846334       8.846334       8.846334    6[1-(0),6-(1,6),6-(6,6)]
   391       9.498871       9.498871       9.498871    6[1-(0),6-(1,6),6-(6,6)]
   392       8.663806       8.663806       8.663806    6[6-(6,6),8-(24),8-(24)]
   393        8.94045        8.94045        8.94045    6[6-(1,6),6-(1,6),6-(8,8)]
   394       8.437927       8.437927       8.437927    6[1-(0),6-(1,6),6-(6,6)]
   395       8.846334       8.846334       8.846334    6[1-(0),6-(1,6),6-(6,6)]
   396      19.021129      19.021129      19.021129    6[1-(0),6-(1,6),6-(6,6)]
   397      19.856194      19.856194      19.856194    6[6-(6,6),8-(24),8-(24)]
   398       19.57955       19.57955       19.57955    6[6-(1,6),6-(1,6),6-(8,8)]
   399      20.082073      20.082073      20.082073    6[1-(0),6-(1,6),6-(6,6)]
   400      19.673666      19.673666      19.673666    6[1-(0),6-(1,6),6-(6,6)]
   401      23.117456      23.117456      23.117456    6[1-(0),6-(1,6),6-(6,6)]
   402      22.287239      22.287239      22.287239    6[6-(6,6),8-(24),8-(24)]
   403      23.375277      23.375277      23.375277    6[6-(1,6),6-(1,6),6-(8,8)]
   404      24.647269      24.647269      24.647269    6[1-(0),6-(1,6),6-(6,6)]
   405      14.955032      14.955032      14.955032    6[1-(0),6-(1,6),6-(6,6)]
   406      23.117456      23.117456      23.117456    6[1-(0),6-(1,6),6-(6,6)]
   407      22.287239      22.287239      22.287239    6[6-(6,6),8-(24),8-(24)]
   408      23.375277      23.375277      23.375277    6[6-(1,6),6-(1,6),6-(8,8)]
   409      24.647269      24.647269      24.647269    6[1-(0),6-(1,6),6-(6,6)]
   410      14.955032      14.955032      14.955032    6[1-(0),6-(1,6),6-(6,6)]
   411       5.402544       5.402544       5.402544    6[1-(0),6-(1,6),6-(6,6)]
   412       6.232761       6.232761       6.232761    6[6-(6,6),8-(24),8-(24)]
   413       5.144723       5.144723       5.144723    6[6-(1,6),6-(1,6),6-(8,8)]
   414       3.872731       3.872731       3.872731    6[1-(0),6-(1,6),6-(6,6)]
   415      13.564968      13.564968      13.564968    6[1-(0),6-(1,6),6-(6,6)]
   416       5.402544       5.402544       5.402544    6[1-(0),6-(1,6),6-(6,6)]
   417       6.232761       6.232761       6.232761    6[6-(6,6),8-(24),8-(24)]
   418       5.144723       5.144723       5.144723    6[6-(1,6),6-(1,6),6-(8,8)]
   419       3.872731       3.872731       3.872731    6[1-(0),6-(1,6),6-(6,6)]
   420      13.564968      13.564968      13.564968    6[1-(0),6-(1,6),6-(6,6)]
   421       8.868009       8.868009       8.868009    6[6-(6,6),8-(24),8-(24)]
   422       8.848045       8.848045       8.848045    6[6-(1,6),6-(1,6),6-(8,8)]
   423      19.651991      19.651991      19.651991    6[6-(6,6),8-(24),8-(24)]
   424      19.671955      19.671955      19.671955    6[6-(1,6),6-(1,6),6-(8,8)]
   425      19.651991      19.651991      19.651991    6[6-(6,6),8-(24),8-(24)]
   426      19.671955      19.671955      19.671955    6[6-(1,6),6-(1,6),6-(8,8)]
   427       8.868009       8.868009       8.868009    6[6-(6,6),8-(24),8-(24)]
   428       8.848045       8.848045       8.848045    6[6-(1,6),6-(1,6),6-(8,8)]
   429      11.395166      11.395166      11.395166    6[6-(6,6),8-(24),8-(24)]
   430      12.859953      12.859953      12.859953    6[6-(1,6),6-(1,6),6-(8,8)]
   431      11.395166      11.395166      11.395166    6[6-(6,6),8-(24),8-(24)]
   432      12.859953      12.859953      12.859953    6[6-(1,6),6-(1,6),6-(8,8)]
   433      17.124834      17.124834      17.124834    6[6-(6,6),8-(24),8-(24)]
   434      15.660047      15.660047      15.660047    6[6-(1,6),6-(1,6),6-(8,8)]
   435      17.124834      17.124834      17.124834    6[6-(6,6),8-(24),8-(24)]
   436      15.660047      15.660047      15.660047    6[6-(1,6),6-(1,6),6-(8,8)]
   437            0.0            0.0            0.0    6[6-(6,6),8-(24),8-(24)]
   438            0.0            0.0            0.0    6[6-(1,6),6-(1,6),6-(8,8)]
   439            0.0            0.0            0.0    6[6-(6,6),8-(24),8-(24)]
   440            0.0            0.0            0.0    6[6-(1,6),6-(1,6),6-(8,8)]
   441            0.0            0.0            0.0    6[6-(6,6),8-(24),8-(24)]
   442            0.0            0.0            0.0    6[6-(1,6),6-(1,6),6-(8,8)]
   443            0.0            0.0            0.0    6[6-(6,6),8-(24),8-(24)]
   444            0.0            0.0            0.0    6[6-(1,6),6-(1,6),6-(8,8)]
   445            0.0            0.0            0.0    6[6-(6,6),8-(24),8-(24)]
   446            0.0            0.0            0.0    6[6-(1,6),6-(1,6),6-(8,8)]
   447            0.0            0.0            0.0    6[6-(6,6),8-(24),8-(24)]
   448            0.0            0.0            0.0    6[6-(1,6),6-(1,6),6-(8,8)]
   449            0.0            0.0            0.0    6[6-(6,6),8-(24),8-(24)]
   450            0.0            0.0            0.0    6[6-(1,6),6-(1,6),6-(8,8)]
   451            0.0            0.0            0.0    6[6-(6,6),8-(24),8-(24)]
   452            0.0            0.0            0.0    6[6-(1,6),6-(1,6),6-(8,8)]
   453       8.868009       8.868009       8.868009    6[6-(6,6),8-(24),8-(24)]
   454       8.848045       8.848045       8.848045    6[6-(1,6),6-(1,6),6-(8,8)]
   455      19.651991      19.651991      19.651991    6[6-(6,6),8-(24),8-(24)]
   456      19.671955      19.671955      19.671955    6[6-(1,6),6-(1,6),6-(8,8)]
   457      19.651991      19.651991      19.651991    6[6-(6,6),8-(24),8-(24)]
   458      19.671955      19.671955      19.671955    6[6-(1,6),6-(1,6),6-(8,8)]
   459       8.868009       8.868009       8.868009    6[6-(6,6),8-(24),8-(24)]
   460       8.848045       8.848045       8.848045    6[6-(1,6),6-(1,6),6-(8,8)]
   461      11.395166      11.395166      11.395166    6[6-(6,6),8-(24),8-(24)]
   462      12.859953      12.859953      12.859953    6[6-(1,6),6-(1,6),6-(8,8)]
   463      11.395166      11.395166      11.395166    6[6-(6,6),8-(24),8-(24)]
   464      12.859953      12.859953      12.859953    6[6-(1,6),6-(1,6),6-(8,8)]
   465      17.124834      17.124834      17.124834    6[6-(6,6),8-(24),8-(24)]
   466      15.660047      15.660047      15.660047    6[6-(1,6),6-(1,6),6-(8,8)]
   467      17.124834      17.124834      17.124834    6[6-(6,6),8-(24),8-(24)]
   468      15.660047      15.660047      15.660047    6[6-(1,6),6-(1,6),6-(8,8)]
   469       9.165472       9.165472       9.165472    8[6-(6,8),24-(8,8,8,8)]
   470       7.860397       7.860397       7.860397    8[6-(6,8),24-(8,8,8,8)]
   471       8.871146       8.871146       8.871146    8[6-(6,8),24-(8,8,8,8)]
   472      19.354528      19.354528      19.354528    8[6-(6,8),24-(8,8,8,8)]
   473      20.659603      20.659603      20.659603    8[6-(6,8),24-(8,8,8,8)]
   474      19.648854      19.648854      19.648854    8[6-(6,8),24-(8,8,8,8)]
   475      19.354528      19.354528      19.354528    8[6-(6,8),24-(8,8,8,8)]
   476      20.659603      20.659603      20.659603    8[6-(6,8),24-(8,8,8,8)]
   477      19.648854      19.648854      19.648854    8[6-(6,8),24-(8,8,8,8)]
   478       9.165472       9.165472       9.165472    8[6-(6,8),24-(8,8,8,8)]
   479       7.860397       7.860397       7.860397    8[6-(6,8),24-(8,8,8,8)]
   480       8.871146       8.871146       8.871146    8[6-(6,8),24-(8,8,8,8)]
   481       7.373561       7.373561       7.373561    8[6-(6,8),24-(8,8,8,8)]
   482       5.984922       5.984922       5.984922    8[6-(6,8),24-(8,8,8,8)]
   483      10.764304      10.764304      10.764304    8[6-(6,8),24-(8,8,8,8)]
   484       7.373561       7.373561       7.373561    8[6-(6,8),24-(8,8,8,8)]
   485       5.984922       5.984922       5.984922    8[6-(6,8),24-(8,8,8,8)]
   486      10.764304      10.764304      10.764304    8[6-(6,8),24-(8,8,8,8)]
   487      21.146439      21.146439      21.146439    8[6-(6,8),24-(8,8,8,8)]
   488      22.535078      22.535078      22.535078    8[6-(6,8),24-(8,8,8,8)]
   489      17.755696      17.755696      17.755696    8[6-(6,8),24-(8,8,8,8)]
   490      21.146439      21.146439      21.146439    8[6-(6,8),24-(8,8,8,8)]
   491      22.535078      22.535078      22.535078    8[6-(6,8),24-(8,8,8,8)]
   492      17.755696      17.755696      17.755696    8[6-(6,8),24-(8,8,8,8)]
   493      26.097511      26.097511      26.097511    8[6-(6,8),24-(8,8,8,8)]
   494      27.238596      27.238596      27.238596    8[6-(6,8),24-(8,8,8,8)]
   495      27.348398      27.348398      27.348398    8[6-(6,8),24-(8,8,8,8)]
   496       2.422489       2.422489       2.422489    8[6-(6,8),24-(8,8,8,8)]
   497       1.281404       1.281404       1.281404    8[6-(6,8),24-(8,8,8,8)]
   498       1.171602       1.171602       1.171602    8[6-(6,8),24-(8,8,8,8)]
   499      26.097511      26.097511      26.097511    8[6-(6,8),24-(8,8,8,8)]
   500      27.238596      27.238596      27.238596    8[6-(6,8),24-(8,8,8,8)]
   501      27.348398      27.348398      27.348398    8[6-(6,8),24-(8,8,8,8)]
   502       2.422489       2.422489       2.422489    8[6-(6,8),24-(8,8,8,8)]
   503       1.281404       1.281404       1.281404    8[6-(6,8),24-(8,8,8,8)]
   504       1.171602       1.171602       1.171602    8[6-(6,8),24-(8,8,8,8)]
   505      26.097511      26.097511      26.097511    8[6-(6,8),24-(8,8,8,8)]
   506      27.238596      27.238596      27.238596    8[6-(6,8),24-(8,8,8,8)]
   507      27.348398      27.348398      27.348398    8[6-(6,8),24-(8,8,8,8)]
   508       2.422489       2.422489       2.422489    8[6-(6,8),24-(8,8,8,8)]
   509       1.281404       1.281404       1.281404    8[6-(6,8),24-(8,8,8,8)]
   510       1.171602       1.171602       1.171602    8[6-(6,8),24-(8,8,8,8)]
   511      26.097511      26.097511      26.097511    8[6-(6,8),24-(8,8,8,8)]
   512      27.238596      27.238596      27.238596    8[6-(6,8),24-(8,8,8,8)]
   513      27.348398      27.348398      27.348398    8[6-(6,8),24-(8,8,8,8)]
   514       2.422489       2.422489       2.422489    8[6-(6,8),24-(8,8,8,8)]
   515       1.281404       1.281404       1.281404    8[6-(6,8),24-(8,8,8,8)]
   516       1.171602       1.171602       1.171602    8[6-(6,8),24-(8,8,8,8)]
   517       9.165472       9.165472       9.165472    8[6-(6,8),24-(8,8,8,8)]
   518       7.860397       7.860397       7.860397    8[6-(6,8),24-(8,8,8,8)]
   519       8.871146       8.871146       8.871146    8[6-(6,8),24-(8,8,8,8)]
   520      19.354528      19.354528      19.354528    8[6-(6,8),24-(8,8,8,8)]
   521      20.659603      20.659603      20.659603    8[6-(6,8),24-(8,8,8,8)]
   522      19.648854      19.648854      19.648854    8[6-(6,8),24-(8,8,8,8)]
   523      19.354528      19.354528      19.354528    8[6-(6,8),24-(8,8,8,8)]
   524      20.659603      20.659603      20.659603    8[6-(6,8),24-(8,8,8,8)]
   525      19.648854      19.648854      19.648854    8[6-(6,8),24-(8,8,8,8)]
   526       9.165472       9.165472       9.165472    8[6-(6,8),24-(8,8,8,8)]
   527       7.860397       7.860397       7.860397    8[6-(6,8),24-(8,8,8,8)]
   528       8.871146       8.871146       8.871146    8[6-(6,8),24-(8,8,8,8)]
   529       7.373561       7.373561       7.373561    8[6-(6,8),24-(8,8,8,8)]
   530       5.984922       5.984922       5.984922    8[6-(6,8),24-(8,8,8,8)]
   531      10.764304      10.764304      10.764304    8[6-(6,8),24-(8,8,8,8)]
   532       7.373561       7.373561       7.373561    8[6-(6,8),24-(8,8,8,8)]
   533       5.984922       5.984922       5.984922    8[6-(6,8),24-(8,8,8,8)]
   534      10.764304      10.764304      10.764304    8[6-(6,8),24-(8,8,8,8)]
   535      21.146439      21.146439      21.146439    8[6-(6,8),24-(8,8,8,8)]
   536      22.535078      22.535078      22.535078    8[6-(6,8),24-(8,8,8,8)]
   537      17.755696      17.755696      17.755696    8[6-(6,8),24-(8,8,8,8)]
   538      21.146439      21.146439      21.146439    8[6-(6,8),24-(8,8,8,8)]
   539      22.535078      22.535078      22.535078    8[6-(6,8),24-(8,8,8,8)]
   540      17.755696      17.755696      17.755696    8[6-(6,8),24-(8,8,8,8)]
   541      19.354528      19.354528      19.354528    8[6-(6,8),24-(8,8,8,8)]
   542      20.659603      20.659603      20.659603    8[6-(6,8),24-(8,8,8,8)]
   543      19.648854      19.648854      19.648854    8[6-(6,8),24-(8,8,8,8)]
   544       9.165472       9.165472       9.165472    8[6-(6,8),24-(8,8,8,8)]
   545       7.860397       7.860397       7.860397    8[6-(6,8),24-(8,8,8,8)]
   546       8.871146       8.871146       8.871146    8[6-(6,8),24-(8,8,8,8)]
   547       9.165472       9.165472       9.165472    8[6-(6,8),24-(8,8,8,8)]
   548       7.860397       7.860397       7.860397    8[6-(6,8),24-(8,8,8,8)]
   549       8.871146       8.871146       8.871146    8[6-(6,8),24-(8,8,8,8)]
   550      19.354528      19.354528      19.354528    8[6-(6,8),24-(8,8,8,8)]
   551      20.659603      20.659603      20.659603    8[6-(6,8),24-(8,8,8,8)]
   552      19.648854      19.648854      19.648854    8[6-(6,8),24-(8,8,8,8)]
   553      21.146439      21.146439      21.146439    8[6-(6,8),24-(8,8,8,8)]
   554      22.535078      22.535078      22.535078    8[6-(6,8),24-(8,8,8,8)]
   555      17.755696      17.755696      17.755696    8[6-(6,8),24-(8,8,8,8)]
   556      21.146439      21.146439      21.146439    8[6-(6,8),24-(8,8,8,8)]
   557      22.535078      22.535078      22.535078    8[6-(6,8),24-(8,8,8,8)]
   558      17.755696      17.755696      17.755696    8[6-(6,8),24-(8,8,8,8)]
   559       7.373561       7.373561       7.373561    8[6-(6,8),24-(8,8,8,8)]
   560       5.984922       5.984922       5.984922    8[6-(6,8),24-(8,8,8,8)]
   561      10.764304      10.764304      10.764304    8[6-(6,8),24-(8,8,8,8)]
   562       7.373561       7.373561       7.373561    8[6-(6,8),24-(8,8,8,8)]
   563       5.984922       5.984922       5.984922    8[6-(6,8),24-(8,8,8,8)]
   564      10.764304      10.764304      10.764304    8[6-(6,8),24-(8,8,8,8)]
   565       2.422489       2.422489       2.422489    8[6-(6,8),24-(8,8,8,8)]
   566       1.281404       1.281404       1.281404    8[6-(6,8),24-(8,8,8,8)]
   567       1.171602       1.171602       1.171602    8[6-(6,8),24-(8,8,8,8)]
   568      26.097511      26.097511      26.097511    8[6-(6,8),24-(8,8,8,8)]
   569      27.238596      27.238596      27.238596    8[6-(6,8),24-(8,8,8,8)]
   570      27.348398      27.348398      27.348398    8[6-(6,8),24-(8,8,8,8)]
   571       2.422489       2.422489       2.422489    8[6-(6,8),24-(8,8,8,8)]
   572       1.281404       1.281404       1.281404    8[6-(6,8),24-(8,8,8,8)]
   573       1.171602       1.171602       1.171602    8[6-(6,8),24-(8,8,8,8)]
   574      26.097511      26.097511      26.097511    8[6-(6,8),24-(8,8,8,8)]
   575      27.238596      27.238596      27.238596    8[6-(6,8),24-(8,8,8,8)]
   576      27.348398      27.348398      27.348398    8[6-(6,8),24-(8,8,8,8)]
   577       2.422489       2.422489       2.422489    8[6-(6,8),24-(8,8,8,8)]
   578       1.281404       1.281404       1.281404    8[6-(6,8),24-(8,8,8,8)]
   579       1.171602       1.171602       1.171602    8[6-(6,8),24-(8,8,8,8)]
   580      26.097511      26.097511      26.097511    8[6-(6,8),24-(8,8,8,8)]
   581      27.238596      27.238596      27.238596    8[6-(6,8),24-(8,8,8,8)]
   582      27.348398      27.348398      27.348398    8[6-(6,8),24-(8,8,8,8)]
   583       2.422489       2.422489       2.422489    8[6-(6,8),24-(8,8,8,8)]
   584       1.281404       1.281404       1.281404    8[6-(6,8),24-(8,8,8,8)]
   585       1.171602       1.171602       1.171602    8[6-(6,8),24-(8,8,8,8)]
   586      26.097511      26.097511      26.097511    8[6-(6,8),24-(8,8,8,8)]
   587      27.238596      27.238596      27.238596    8[6-(6,8),24-(8,8,8,8)]
   588      27.348398      27.348398      27.348398    8[6-(6,8),24-(8,8,8,8)]
   589      19.354528      19.354528      19.354528    8[6-(6,8),24-(8,8,8,8)]
   590      20.659603      20.659603      20.659603    8[6-(6,8),24-(8,8,8,8)]
   591      19.648854      19.648854      19.648854    8[6-(6,8),24-(8,8,8,8)]
   592       9.165472       9.165472       9.165472    8[6-(6,8),24-(8,8,8,8)]
   593       7.860397       7.860397       7.860397    8[6-(6,8),24-(8,8,8,8)]
   594       8.871146       8.871146       8.871146    8[6-(6,8),24-(8,8,8,8)]
   595       9.165472       9.165472       9.165472    8[6-(6,8),24-(8,8,8,8)]
   596       7.860397       7.860397       7.860397    8[6-(6,8),24-(8,8,8,8)]
   597       8.871146       8.871146       8.871146    8[6-(6,8),24-(8,8,8,8)]
   598      19.354528      19.354528      19.354528    8[6-(6,8),24-(8,8,8,8)]
   599      20.659603      20.659603      20.659603    8[6-(6,8),24-(8,8,8,8)]
   600      19.648854      19.648854      19.648854    8[6-(6,8),24-(8,8,8,8)]
   601      21.146439      21.146439      21.146439    8[6-(6,8),24-(8,8,8,8)]
   602      22.535078      22.535078      22.535078    8[6-(6,8),24-(8,8,8,8)]
   603      17.755696      17.755696      17.755696    8[6-(6,8),24-(8,8,8,8)]
   604      21.146439      21.146439      21.146439    8[6-(6,8),24-(8,8,8,8)]
   605      22.535078      22.535078      22.535078    8[6-(6,8),24-(8,8,8,8)]
   606      17.755696      17.755696      17.755696    8[6-(6,8),24-(8,8,8,8)]
   607       7.373561       7.373561       7.373561    8[6-(6,8),24-(8,8,8,8)]
   608       5.984922       5.984922       5.984922    8[6-(6,8),24-(8,8,8,8)]
   609      10.764304      10.764304      10.764304    8[6-(6,8),24-(8,8,8,8)]
   610       7.373561       7.373561       7.373561    8[6-(6,8),24-(8,8,8,8)]
   611       5.984922       5.984922       5.984922    8[6-(6,8),24-(8,8,8,8)]
   612      10.764304      10.764304      10.764304    8[6-(6,8),24-(8,8,8,8)]
   613       8.332403       8.332403       8.332403    8[24-(8,8,8,8),24-(8,8,8,8),24-(8,8,8,8)]
   614      20.187597      20.187597      20.187597    8[24-(8,8,8,8),24-(8,8,8,8),24-(8,8,8,8)]
   615      20.187597      20.187597      20.187597    8[24-(8,8,8,8),24-(8,8,8,8),24-(8,8,8,8)]
   616       8.332403       8.332403       8.332403    8[24-(8,8,8,8),24-(8,8,8,8),24-(8,8,8,8)]
   617       8.332403       8.332403       8.332403    8[24-(8,8,8,8),24-(8,8,8,8),24-(8,8,8,8)]
   618       8.332403       8.332403       8.332403    8[24-(8,8,8,8),24-(8,8,8,8),24-(8,8,8,8)]
   619      20.187597      20.187597      20.187597    8[24-(8,8,8,8),24-(8,8,8,8),24-(8,8,8,8)]
   620      20.187597      20.187597      20.187597    8[24-(8,8,8,8),24-(8,8,8,8),24-(8,8,8,8)]
   621            0.0            0.0            0.0    8[24-(8,8,8,8),24-(8,8,8,8),24-(8,8,8,8)]
   622            0.0            0.0            0.0    8[24-(8,8,8,8),24-(8,8,8,8),24-(8,8,8,8)]
   623            0.0            0.0            0.0    8[24-(8,8,8,8),24-(8,8,8,8),24-(8,8,8,8)]
   624            0.0            0.0            0.0    8[24-(8,8,8,8),24-(8,8,8,8),24-(8,8,8,8)]
