# Supplementary material for: A collection of forcefield precursors for metal–organic frameworks
Source: RSC Adv. 2019 Nov 13;9(63):36492–507. doi: 10.1039/c9ra07327b (PMC9075174; doi:10.1039/c9ra07327b)
Supplement: RA-009-C9RA07327B-s1152 [file RA-009-C9RA07327B-s1152.txt]

IZEPEJ_clean

28.390300    0.000000    0.000000
14.195150    24.586721    0.000000
14.195150    8.195574    23.180583

     1       44.25991       44.25991       44.25991    24[8-(24,24),8-(6),8-(6),8-(6),8-(6)]
     2      47.739425      47.739425      47.739425    24[8-(24,24),8-(6),8-(6),8-(6),8-(6)]
     3      37.431475      37.431475      37.431475    24[8-(24,24),8-(6),8-(6),8-(6),8-(6)]
     4       40.91099       40.91099       40.91099    24[8-(24,24),8-(6),8-(6),8-(6),8-(6)]
     5       44.25991       44.25991       44.25991    24[8-(24,24),8-(6),8-(6),8-(6),8-(6)]
     6       40.91099       40.91099       40.91099    24[8-(24,24),8-(6),8-(6),8-(6),8-(6)]
     7      37.431475      37.431475      37.431475    24[8-(24,24),8-(6),8-(6),8-(6),8-(6)]
     8      47.739425      47.739425      47.739425    24[8-(24,24),8-(6),8-(6),8-(6),8-(6)]
     9      49.413885      49.413885      49.413885    24[8-(24,24),8-(6),8-(6),8-(6),8-(6)]
    10       42.58545       42.58545       42.58545    24[8-(24,24),8-(6),8-(6),8-(6),8-(6)]
    11      35.757015      35.757015      35.757015    24[8-(24,24),8-(6),8-(6),8-(6),8-(6)]
    12       42.58545       42.58545       42.58545    24[8-(24,24),8-(6),8-(6),8-(6),8-(6)]
    13       14.19515       14.19515       14.19515    24[8-(24,24),8-(6),8-(6),8-(6),8-(6)]
    14       7.366715       7.366715       7.366715    24[8-(24,24),8-(6),8-(6),8-(6),8-(6)]
    15       14.19515       14.19515       14.19515    24[8-(24,24),8-(6),8-(6),8-(6),8-(6)]
    16      21.023585      21.023585      21.023585    24[8-(24,24),8-(6),8-(6),8-(6),8-(6)]
    17      19.349125      19.349125      19.349125    24[8-(24,24),8-(6),8-(6),8-(6),8-(6)]
    18       15.86961       15.86961       15.86961    24[8-(24,24),8-(6),8-(6),8-(6),8-(6)]
    19       12.52069       12.52069       12.52069    24[8-(24,24),8-(6),8-(6),8-(6),8-(6)]
    20       9.041175       9.041175       9.041175    24[8-(24,24),8-(6),8-(6),8-(6),8-(6)]
    21       9.041175       9.041175       9.041175    24[8-(24,24),8-(6),8-(6),8-(6),8-(6)]
    22      19.349125      19.349125      19.349125    24[8-(24,24),8-(6),8-(6),8-(6),8-(6)]
    23       15.86961       15.86961       15.86961    24[8-(24,24),8-(6),8-(6),8-(6),8-(6)]
    24       12.52069       12.52069       12.52069    24[8-(24,24),8-(6),8-(6),8-(6),8-(6)]
    25      16.397953      16.397953      16.397953    1[6-(6,6)]
    26      46.667407      46.667407      46.667407    1[6-(6,6)]
    27      34.294063      34.294063      34.294063    1[6-(6,6)]
    28      45.726553      45.726553      45.726553    1[6-(6,6)]
    29      22.486537      22.486537      22.486537    1[6-(6,6)]
    30      39.444347      39.444347      39.444347    1[6-(6,6)]
    31      40.382647      40.382647      40.382647    1[6-(6,6)]
    32      38.503493      38.503493      38.503493    1[6-(6,6)]
    33      18.549654      18.549654      18.549654    1[6-(6,6)]
    34      44.788537      44.788537      44.788537    1[6-(6,6)]
    35      38.230946      38.230946      38.230946    1[6-(6,6)]
    36      40.382363      40.382363      40.382363    1[6-(6,6)]
    37      20.334836      20.334836      20.334836    1[6-(6,6)]
    38      41.323217      41.323217      41.323217    1[6-(6,6)]
    39      36.445764      36.445764      36.445764    1[6-(6,6)]
    40      43.847683      43.847683      43.847683    1[6-(6,6)]
    41      24.453417      24.453417      24.453417    1[6-(6,6)]
    42       47.92964       47.92964       47.92964    1[6-(6,6)]
    43      26.238599      26.238599      26.238599    1[6-(6,6)]
    44       44.46432       44.46432       44.46432    1[6-(6,6)]
    45      32.327183      32.327183      32.327183    1[6-(6,6)]
    46       37.24126       37.24126       37.24126    1[6-(6,6)]
    47      30.542001      30.542001      30.542001    1[6-(6,6)]
    48       40.70658       40.70658       40.70658    1[6-(6,6)]
    49      30.542001      30.542001      30.542001    1[6-(6,6)]
    50       12.31628       12.31628       12.31628    1[6-(6,6)]
    51      32.327183      32.327183      32.327183    1[6-(6,6)]
    52        8.85096        8.85096        8.85096    1[6-(6,6)]
    53      26.238599      26.238599      26.238599    1[6-(6,6)]
    54       16.07402       16.07402       16.07402    1[6-(6,6)]
    55      24.453417      24.453417      24.453417    1[6-(6,6)]
    56       19.53934       19.53934       19.53934    1[6-(6,6)]
    57      34.294063      34.294063      34.294063    1[6-(6,6)]
    58      17.336253      17.336253      17.336253    1[6-(6,6)]
    59      16.397953      16.397953      16.397953    1[6-(6,6)]
    60      18.277107      18.277107      18.277107    1[6-(6,6)]
    61      40.382647      40.382647      40.382647    1[6-(6,6)]
    62      10.113193      10.113193      10.113193    1[6-(6,6)]
    63      22.486537      22.486537      22.486537    1[6-(6,6)]
    64      11.054047      11.054047      11.054047    1[6-(6,6)]
    65      20.334836      20.334836      20.334836    1[6-(6,6)]
    66      12.932917      12.932917      12.932917    1[6-(6,6)]
    67      36.445764      36.445764      36.445764    1[6-(6,6)]
    68      15.457383      15.457383      15.457383    1[6-(6,6)]
    69      18.549654      18.549654      18.549654    1[6-(6,6)]
    70      16.398237      16.398237      16.398237    1[6-(6,6)]
    71      38.230946      38.230946      38.230946    1[6-(6,6)]
    72      11.992063      11.992063      11.992063    1[6-(6,6)]
    73      40.382647      40.382647      40.382647    1[6-(6,6)]
    74      10.113193      10.113193      10.113193    1[6-(6,6)]
    75      22.486537      22.486537      22.486537    1[6-(6,6)]
    76      11.054047      11.054047      11.054047    1[6-(6,6)]
    77      34.294063      34.294063      34.294063    1[6-(6,6)]
    78      17.336253      17.336253      17.336253    1[6-(6,6)]
    79      16.397953      16.397953      16.397953    1[6-(6,6)]
    80      18.277107      18.277107      18.277107    1[6-(6,6)]
    81      38.230946      38.230946      38.230946    1[6-(6,6)]
    82      11.992063      11.992063      11.992063    1[6-(6,6)]
    83      18.549654      18.549654      18.549654    1[6-(6,6)]
    84      16.398237      16.398237      16.398237    1[6-(6,6)]
    85      36.445764      36.445764      36.445764    1[6-(6,6)]
    86      15.457383      15.457383      15.457383    1[6-(6,6)]
    87      20.334836      20.334836      20.334836    1[6-(6,6)]
    88      12.932917      12.932917      12.932917    1[6-(6,6)]
    89      32.327183      32.327183      32.327183    1[6-(6,6)]
    90        8.85096        8.85096        8.85096    1[6-(6,6)]
    91      30.542001      30.542001      30.542001    1[6-(6,6)]
    92       12.31628       12.31628       12.31628    1[6-(6,6)]
    93      24.453417      24.453417      24.453417    1[6-(6,6)]
    94       19.53934       19.53934       19.53934    1[6-(6,6)]
    95      26.238599      26.238599      26.238599    1[6-(6,6)]
    96       16.07402       16.07402       16.07402    1[6-(6,6)]
    97      26.238599      26.238599      26.238599    1[6-(6,6)]
    98       44.46432       44.46432       44.46432    1[6-(6,6)]
    99      24.453417      24.453417      24.453417    1[6-(6,6)]
   100       47.92964       47.92964       47.92964    1[6-(6,6)]
   101      30.542001      30.542001      30.542001    1[6-(6,6)]
   102       40.70658       40.70658       40.70658    1[6-(6,6)]
   103      32.327183      32.327183      32.327183    1[6-(6,6)]
   104       37.24126       37.24126       37.24126    1[6-(6,6)]
   105      22.486537      22.486537      22.486537    1[6-(6,6)]
   106      39.444347      39.444347      39.444347    1[6-(6,6)]
   107      40.382647      40.382647      40.382647    1[6-(6,6)]
   108      38.503493      38.503493      38.503493    1[6-(6,6)]
   109      16.397953      16.397953      16.397953    1[6-(6,6)]
   110      46.667407      46.667407      46.667407    1[6-(6,6)]
   111      34.294063      34.294063      34.294063    1[6-(6,6)]
   112      45.726553      45.726553      45.726553    1[6-(6,6)]
   113      36.445764      36.445764      36.445764    1[6-(6,6)]
   114      43.847683      43.847683      43.847683    1[6-(6,6)]
   115      20.334836      20.334836      20.334836    1[6-(6,6)]
   116      41.323217      41.323217      41.323217    1[6-(6,6)]
   117      38.230946      38.230946      38.230946    1[6-(6,6)]
   118      40.382363      40.382363      40.382363    1[6-(6,6)]
   119      18.549654      18.549654      18.549654    1[6-(6,6)]
   120      44.788537      44.788537      44.788537    1[6-(6,6)]
   121      15.405145      15.405145      15.405145    6[1-(0),6-(1,6),6-(6,6)]
   122      46.449086      46.449086      46.449086    6[1-(0),6-(1,6),6-(6,6)]
   123      34.279016      34.279016      34.279016    6[1-(0),6-(1,6),6-(6,6)]
   124      45.938061      45.938061      45.938061    6[1-(0),6-(1,6),6-(6,6)]
   125      22.501584      22.501584      22.501584    6[1-(0),6-(1,6),6-(6,6)]
   126      39.232839      39.232839      39.232839    6[1-(0),6-(1,6),6-(6,6)]
   127      41.375455      41.375455      41.375455    6[1-(0),6-(1,6),6-(6,6)]
   128      38.721814      38.721814      38.721814    6[1-(0),6-(1,6),6-(6,6)]
   129      18.458805      18.458805      18.458805    6[1-(0),6-(1,6),6-(6,6)]
   130      43.795728      43.795728      43.795728    6[1-(0),6-(1,6),6-(6,6)]
   131      38.321795      38.321795      38.321795    6[1-(0),6-(1,6),6-(6,6)]
   132      41.375172      41.375172      41.375172    6[1-(0),6-(1,6),6-(6,6)]
   133      19.447923      19.447923      19.447923    6[1-(0),6-(1,6),6-(6,6)]
   134      41.886197      41.886197      41.886197    6[1-(0),6-(1,6),6-(6,6)]
   135      37.332677      37.332677      37.332677    6[1-(0),6-(1,6),6-(6,6)]
   136      43.284703      43.284703      43.284703    6[1-(0),6-(1,6),6-(6,6)]
   137      24.347521      24.347521      24.347521    6[1-(0),6-(1,6),6-(6,6)]
   138      47.148339      47.148339      47.148339    6[1-(0),6-(1,6),6-(6,6)]
   139      25.336639      25.336639      25.336639    6[1-(0),6-(1,6),6-(6,6)]
   140      45.238807      45.238807      45.238807    6[1-(0),6-(1,6),6-(6,6)]
   141      32.433079      32.433079      32.433079    6[1-(0),6-(1,6),6-(6,6)]
   142      38.022561      38.022561      38.022561    6[1-(0),6-(1,6),6-(6,6)]
   143      31.443961      31.443961      31.443961    6[1-(0),6-(1,6),6-(6,6)]
   144      39.932093      39.932093      39.932093    6[1-(0),6-(1,6),6-(6,6)]
   145      31.443961      31.443961      31.443961    6[1-(0),6-(1,6),6-(6,6)]
   146      11.541793      11.541793      11.541793    6[1-(0),6-(1,6),6-(6,6)]
   147      32.433079      32.433079      32.433079    6[1-(0),6-(1,6),6-(6,6)]
   148       9.632261       9.632261       9.632261    6[1-(0),6-(1,6),6-(6,6)]
   149      25.336639      25.336639      25.336639    6[1-(0),6-(1,6),6-(6,6)]
   150      16.848507      16.848507      16.848507    6[1-(0),6-(1,6),6-(6,6)]
   151      24.347521      24.347521      24.347521    6[1-(0),6-(1,6),6-(6,6)]
   152      18.758039      18.758039      18.758039    6[1-(0),6-(1,6),6-(6,6)]
   153      34.279016      34.279016      34.279016    6[1-(0),6-(1,6),6-(6,6)]
   154      17.547761      17.547761      17.547761    6[1-(0),6-(1,6),6-(6,6)]
   155      15.405145      15.405145      15.405145    6[1-(0),6-(1,6),6-(6,6)]
   156      18.058786      18.058786      18.058786    6[1-(0),6-(1,6),6-(6,6)]
   157      41.375455      41.375455      41.375455    6[1-(0),6-(1,6),6-(6,6)]
   158      10.331514      10.331514      10.331514    6[1-(0),6-(1,6),6-(6,6)]
   159      22.501584      22.501584      22.501584    6[1-(0),6-(1,6),6-(6,6)]
   160      10.842539      10.842539      10.842539    6[1-(0),6-(1,6),6-(6,6)]
   161      19.447923      19.447923      19.447923    6[1-(0),6-(1,6),6-(6,6)]
   162      13.495897      13.495897      13.495897    6[1-(0),6-(1,6),6-(6,6)]
   163      37.332677      37.332677      37.332677    6[1-(0),6-(1,6),6-(6,6)]
   164      14.894403      14.894403      14.894403    6[1-(0),6-(1,6),6-(6,6)]
   165      18.458805      18.458805      18.458805    6[1-(0),6-(1,6),6-(6,6)]
   166      15.405428      15.405428      15.405428    6[1-(0),6-(1,6),6-(6,6)]
   167      38.321795      38.321795      38.321795    6[1-(0),6-(1,6),6-(6,6)]
   168      12.984872      12.984872      12.984872    6[1-(0),6-(1,6),6-(6,6)]
   169      41.375455      41.375455      41.375455    6[1-(0),6-(1,6),6-(6,6)]
   170      10.331514      10.331514      10.331514    6[1-(0),6-(1,6),6-(6,6)]
   171      22.501584      22.501584      22.501584    6[1-(0),6-(1,6),6-(6,6)]
   172      10.842539      10.842539      10.842539    6[1-(0),6-(1,6),6-(6,6)]
   173      34.279016      34.279016      34.279016    6[1-(0),6-(1,6),6-(6,6)]
   174      17.547761      17.547761      17.547761    6[1-(0),6-(1,6),6-(6,6)]
   175      15.405145      15.405145      15.405145    6[1-(0),6-(1,6),6-(6,6)]
   176      18.058786      18.058786      18.058786    6[1-(0),6-(1,6),6-(6,6)]
   177      38.321795      38.321795      38.321795    6[1-(0),6-(1,6),6-(6,6)]
   178      12.984872      12.984872      12.984872    6[1-(0),6-(1,6),6-(6,6)]
   179      18.458805      18.458805      18.458805    6[1-(0),6-(1,6),6-(6,6)]
   180      15.405428      15.405428      15.405428    6[1-(0),6-(1,6),6-(6,6)]
   181      37.332677      37.332677      37.332677    6[1-(0),6-(1,6),6-(6,6)]
   182      14.894403      14.894403      14.894403    6[1-(0),6-(1,6),6-(6,6)]
   183      19.447923      19.447923      19.447923    6[1-(0),6-(1,6),6-(6,6)]
   184      13.495897      13.495897      13.495897    6[1-(0),6-(1,6),6-(6,6)]
   185      32.433079      32.433079      32.433079    6[1-(0),6-(1,6),6-(6,6)]
   186       9.632261       9.632261       9.632261    6[1-(0),6-(1,6),6-(6,6)]
   187      31.443961      31.443961      31.443961    6[1-(0),6-(1,6),6-(6,6)]
   188      11.541793      11.541793      11.541793    6[1-(0),6-(1,6),6-(6,6)]
   189      24.347521      24.347521      24.347521    6[1-(0),6-(1,6),6-(6,6)]
   190      18.758039      18.758039      18.758039    6[1-(0),6-(1,6),6-(6,6)]
   191      25.336639      25.336639      25.336639    6[1-(0),6-(1,6),6-(6,6)]
   192      16.848507      16.848507      16.848507    6[1-(0),6-(1,6),6-(6,6)]
   193      25.336639      25.336639      25.336639    6[1-(0),6-(1,6),6-(6,6)]
   194      45.238807      45.238807      45.238807    6[1-(0),6-(1,6),6-(6,6)]
   195      24.347521      24.347521      24.347521    6[1-(0),6-(1,6),6-(6,6)]
   196      47.148339      47.148339      47.148339    6[1-(0),6-(1,6),6-(6,6)]
   197      31.443961      31.443961      31.443961    6[1-(0),6-(1,6),6-(6,6)]
   198      39.932093      39.932093      39.932093    6[1-(0),6-(1,6),6-(6,6)]
   199      32.433079      32.433079      32.433079    6[1-(0),6-(1,6),6-(6,6)]
   200      38.022561      38.022561      38.022561    6[1-(0),6-(1,6),6-(6,6)]
   201      22.501584      22.501584      22.501584    6[1-(0),6-(1,6),6-(6,6)]
   202      39.232839      39.232839      39.232839    6[1-(0),6-(1,6),6-(6,6)]
   203      41.375455      41.375455      41.375455    6[1-(0),6-(1,6),6-(6,6)]
   204      38.721814      38.721814      38.721814    6[1-(0),6-(1,6),6-(6,6)]
   205      15.405145      15.405145      15.405145    6[1-(0),6-(1,6),6-(6,6)]
   206      46.449086      46.449086      46.449086    6[1-(0),6-(1,6),6-(6,6)]
   207      34.279016      34.279016      34.279016    6[1-(0),6-(1,6),6-(6,6)]
   208      45.938061      45.938061      45.938061    6[1-(0),6-(1,6),6-(6,6)]
   209      37.332677      37.332677      37.332677    6[1-(0),6-(1,6),6-(6,6)]
   210      43.284703      43.284703      43.284703    6[1-(0),6-(1,6),6-(6,6)]
   211      19.447923      19.447923      19.447923    6[1-(0),6-(1,6),6-(6,6)]
   212      41.886197      41.886197      41.886197    6[1-(0),6-(1,6),6-(6,6)]
   213      38.321795      38.321795      38.321795    6[1-(0),6-(1,6),6-(6,6)]
   214      41.375172      41.375172      41.375172    6[1-(0),6-(1,6),6-(6,6)]
   215      18.458805      18.458805      18.458805    6[1-(0),6-(1,6),6-(6,6)]
   216      43.795728      43.795728      43.795728    6[1-(0),6-(1,6),6-(6,6)]
   217       42.58545       42.58545       42.58545    6[6-(6,6),8-(24),8-(24)]
   218       42.58545       42.58545       42.58545    6[6-(1,6),6-(1,6),6-(8,8)]
   219      48.262374      48.262374      48.262374    6[6-(6,6),8-(24),8-(24)]
   220      48.455428      48.455428      48.455428    6[6-(1,6),6-(1,6),6-(8,8)]
   221      36.908526      36.908526      36.908526    6[6-(6,6),8-(24),8-(24)]
   222      36.715472      36.715472      36.715472    6[6-(1,6),6-(1,6),6-(8,8)]
   223       42.58545       42.58545       42.58545    6[6-(6,6),8-(24),8-(24)]
   224       42.58545       42.58545       42.58545    6[6-(1,6),6-(1,6),6-(8,8)]
   225      44.811533      44.811533      44.811533    6[6-(6,6),8-(24),8-(24)]
   226      45.750685      45.750685      45.750685    6[6-(1,6),6-(1,6),6-(8,8)]
   227      40.359367      40.359367      40.359367    6[6-(6,6),8-(24),8-(24)]
   228      39.420215      39.420215      39.420215    6[6-(1,6),6-(1,6),6-(8,8)]
   229      34.682442      34.682442      34.682442    6[6-(6,6),8-(24),8-(24)]
   230      33.550237      33.550237      33.550237    6[6-(1,6),6-(1,6),6-(8,8)]
   231      50.488458      50.488458      50.488458    6[6-(6,6),8-(24),8-(24)]
   232      51.620663      51.620663      51.620663    6[6-(1,6),6-(1,6),6-(8,8)]
   233      50.488458      50.488458      50.488458    6[6-(6,6),8-(24),8-(24)]
   234      51.620663      51.620663      51.620663    6[6-(1,6),6-(1,6),6-(8,8)]
   235      40.359367      40.359367      40.359367    6[6-(6,6),8-(24),8-(24)]
   236      39.420215      39.420215      39.420215    6[6-(1,6),6-(1,6),6-(8,8)]
   237      34.682442      34.682442      34.682442    6[6-(6,6),8-(24),8-(24)]
   238      33.550237      33.550237      33.550237    6[6-(1,6),6-(1,6),6-(8,8)]
   239      44.811533      44.811533      44.811533    6[6-(6,6),8-(24),8-(24)]
   240      45.750685      45.750685      45.750685    6[6-(1,6),6-(1,6),6-(8,8)]
   241      16.421233      16.421233      16.421233    6[6-(6,6),8-(24),8-(24)]
   242      17.360385      17.360385      17.360385    6[6-(1,6),6-(1,6),6-(8,8)]
   243       6.292142       6.292142       6.292142    6[6-(6,6),8-(24),8-(24)]
   244       5.159937       5.159937       5.159937    6[6-(1,6),6-(1,6),6-(8,8)]
   245      11.969067      11.969067      11.969067    6[6-(6,6),8-(24),8-(24)]
   246      11.029915      11.029915      11.029915    6[6-(1,6),6-(1,6),6-(8,8)]
   247      22.098158      22.098158      22.098158    6[6-(6,6),8-(24),8-(24)]
   248      23.230363      23.230363      23.230363    6[6-(1,6),6-(1,6),6-(8,8)]
   249      19.872074      19.872074      19.872074    6[6-(6,6),8-(24),8-(24)]
   250      20.065128      20.065128      20.065128    6[6-(1,6),6-(1,6),6-(8,8)]
   251       14.19515       14.19515       14.19515    6[6-(6,6),8-(24),8-(24)]
   252       14.19515       14.19515       14.19515    6[6-(1,6),6-(1,6),6-(8,8)]
   253       14.19515       14.19515       14.19515    6[6-(6,6),8-(24),8-(24)]
   254       14.19515       14.19515       14.19515    6[6-(1,6),6-(1,6),6-(8,8)]
   255       8.518226       8.518226       8.518226    6[6-(6,6),8-(24),8-(24)]
   256       8.325172       8.325172       8.325172    6[6-(1,6),6-(1,6),6-(8,8)]
   257       6.292142       6.292142       6.292142    6[6-(6,6),8-(24),8-(24)]
   258       5.159937       5.159937       5.159937    6[6-(1,6),6-(1,6),6-(8,8)]
   259      22.098158      22.098158      22.098158    6[6-(6,6),8-(24),8-(24)]
   260      23.230363      23.230363      23.230363    6[6-(1,6),6-(1,6),6-(8,8)]
   261      16.421233      16.421233      16.421233    6[6-(6,6),8-(24),8-(24)]
   262      17.360385      17.360385      17.360385    6[6-(1,6),6-(1,6),6-(8,8)]
   263      11.969067      11.969067      11.969067    6[6-(6,6),8-(24),8-(24)]
   264      11.029915      11.029915      11.029915    6[6-(1,6),6-(1,6),6-(8,8)]
   265      44.695417      44.695417      44.695417    6[6-(6,6),8-(24),8-(24)]
   266        45.4841        45.4841        45.4841    6[6-(1,6),6-(1,6),6-(8,8)]
   267      47.581575      47.581575      47.581575    6[6-(6,6),8-(24),8-(24)]
   268      46.895098      46.895098      46.895098    6[6-(1,6),6-(1,6),6-(8,8)]
   269      37.589325      37.589325      37.589325    6[6-(6,6),8-(24),8-(24)]
   270      38.275802      38.275802      38.275802    6[6-(1,6),6-(1,6),6-(8,8)]
   271      40.475483      40.475483      40.475483    6[6-(6,6),8-(24),8-(24)]
   272        39.6868        39.6868        39.6868    6[6-(1,6),6-(1,6),6-(8,8)]
   273       42.58545       42.58545       42.58545    6[6-(6,6),8-(24),8-(24)]
   274       42.58545       42.58545       42.58545    6[6-(1,6),6-(1,6),6-(8,8)]
   275       42.58545       42.58545       42.58545    6[6-(6,6),8-(24),8-(24)]
   276       42.58545       42.58545       42.58545    6[6-(1,6),6-(1,6),6-(8,8)]
   277      39.699292      39.699292      39.699292    6[6-(6,6),8-(24),8-(24)]
   278      41.174452      41.174452      41.174452    6[6-(1,6),6-(1,6),6-(8,8)]
   279      45.471608      45.471608      45.471608    6[6-(6,6),8-(24),8-(24)]
   280      43.996448      43.996448      43.996448    6[6-(1,6),6-(1,6),6-(8,8)]
   281      47.581575      47.581575      47.581575    6[6-(6,6),8-(24),8-(24)]
   282      46.895098      46.895098      46.895098    6[6-(1,6),6-(1,6),6-(8,8)]
   283      44.695417      44.695417      44.695417    6[6-(6,6),8-(24),8-(24)]
   284        45.4841        45.4841        45.4841    6[6-(1,6),6-(1,6),6-(8,8)]
   285      37.589325      37.589325      37.589325    6[6-(6,6),8-(24),8-(24)]
   286      38.275802      38.275802      38.275802    6[6-(1,6),6-(1,6),6-(8,8)]
   287      40.475483      40.475483      40.475483    6[6-(6,6),8-(24),8-(24)]
   288        39.6868        39.6868        39.6868    6[6-(1,6),6-(1,6),6-(8,8)]
   289      12.085183      12.085183      12.085183    6[6-(6,6),8-(24),8-(24)]
   290        11.2965        11.2965        11.2965    6[6-(1,6),6-(1,6),6-(8,8)]
   291       9.199025       9.199025       9.199025    6[6-(6,6),8-(24),8-(24)]
   292       9.885502       9.885502       9.885502    6[6-(1,6),6-(1,6),6-(8,8)]
   293      16.305117      16.305117      16.305117    6[6-(6,6),8-(24),8-(24)]
   294        17.0938        17.0938        17.0938    6[6-(1,6),6-(1,6),6-(8,8)]
   295      19.191275      19.191275      19.191275    6[6-(6,6),8-(24),8-(24)]
   296      18.504798      18.504798      18.504798    6[6-(1,6),6-(1,6),6-(8,8)]
   297      19.191275      19.191275      19.191275    6[6-(6,6),8-(24),8-(24)]
   298      18.504798      18.504798      18.504798    6[6-(1,6),6-(1,6),6-(8,8)]
   299      16.305117      16.305117      16.305117    6[6-(6,6),8-(24),8-(24)]
   300        17.0938        17.0938        17.0938    6[6-(1,6),6-(1,6),6-(8,8)]
   301      12.085183      12.085183      12.085183    6[6-(6,6),8-(24),8-(24)]
   302        11.2965        11.2965        11.2965    6[6-(1,6),6-(1,6),6-(8,8)]
   303       9.199025       9.199025       9.199025    6[6-(6,6),8-(24),8-(24)]
   304       9.885502       9.885502       9.885502    6[6-(1,6),6-(1,6),6-(8,8)]
   305      11.308992      11.308992      11.308992    6[6-(6,6),8-(24),8-(24)]
   306      12.784152      12.784152      12.784152    6[6-(1,6),6-(1,6),6-(8,8)]
   307      17.081308      17.081308      17.081308    6[6-(6,6),8-(24),8-(24)]
   308      15.606148      15.606148      15.606148    6[6-(1,6),6-(1,6),6-(8,8)]
   309       14.19515       14.19515       14.19515    6[6-(6,6),8-(24),8-(24)]
   310       14.19515       14.19515       14.19515    6[6-(1,6),6-(1,6),6-(8,8)]
   311       14.19515       14.19515       14.19515    6[6-(6,6),8-(24),8-(24)]
   312       14.19515       14.19515       14.19515    6[6-(1,6),6-(1,6),6-(8,8)]
   313      44.931057      44.931057      44.931057    8[6-(6,8),24-(8,8,8,8)]
   314      43.702892      43.702892      43.702892    8[6-(6,8),24-(8,8,8,8)]
   315      47.289723      47.289723      47.289723    8[6-(6,8),24-(8,8,8,8)]
   316      48.151652      48.151652      48.151652    8[6-(6,8),24-(8,8,8,8)]
   317      37.881177      37.881177      37.881177    8[6-(6,8),24-(8,8,8,8)]
   318      37.019248      37.019248      37.019248    8[6-(6,8),24-(8,8,8,8)]
   319      40.239843      40.239843      40.239843    8[6-(6,8),24-(8,8,8,8)]
   320      41.468008      41.468008      41.468008    8[6-(6,8),24-(8,8,8,8)]
   321      43.706867      43.706867      43.706867    8[6-(6,8),24-(8,8,8,8)]
   322      45.007426      45.007426      45.007426    8[6-(6,8),24-(8,8,8,8)]
   323      41.464033      41.464033      41.464033    8[6-(6,8),24-(8,8,8,8)]
   324      40.163474      40.163474      40.163474    8[6-(6,8),24-(8,8,8,8)]
   325      39.105367      39.105367      39.105367    8[6-(6,8),24-(8,8,8,8)]
   326      35.714713      35.714713      35.714713    8[6-(6,8),24-(8,8,8,8)]
   327      46.065533      46.065533      46.065533    8[6-(6,8),24-(8,8,8,8)]
   328      49.456187      49.456187      49.456187    8[6-(6,8),24-(8,8,8,8)]
   329       48.41114       48.41114       48.41114    8[6-(6,8),24-(8,8,8,8)]
   330      50.573629      50.573629      50.573629    8[6-(6,8),24-(8,8,8,8)]
   331       43.80964       43.80964       43.80964    8[6-(6,8),24-(8,8,8,8)]
   332      41.280916      41.280916      41.280916    8[6-(6,8),24-(8,8,8,8)]
   333       36.75976       36.75976       36.75976    8[6-(6,8),24-(8,8,8,8)]
   334      34.597271      34.597271      34.597271    8[6-(6,8),24-(8,8,8,8)]
   335       41.36126       41.36126       41.36126    8[6-(6,8),24-(8,8,8,8)]
   336      43.889984      43.889984      43.889984    8[6-(6,8),24-(8,8,8,8)]
   337       12.97096       12.97096       12.97096    8[6-(6,8),24-(8,8,8,8)]
   338      15.499684      15.499684      15.499684    8[6-(6,8),24-(8,8,8,8)]
   339        8.36946        8.36946        8.36946    8[6-(6,8),24-(8,8,8,8)]
   340       6.206971       6.206971       6.206971    8[6-(6,8),24-(8,8,8,8)]
   341       15.41934       15.41934       15.41934    8[6-(6,8),24-(8,8,8,8)]
   342      12.890616      12.890616      12.890616    8[6-(6,8),24-(8,8,8,8)]
   343       20.02084       20.02084       20.02084    8[6-(6,8),24-(8,8,8,8)]
   344      22.183329      22.183329      22.183329    8[6-(6,8),24-(8,8,8,8)]
   345      18.899423      18.899423      18.899423    8[6-(6,8),24-(8,8,8,8)]
   346      19.761352      19.761352      19.761352    8[6-(6,8),24-(8,8,8,8)]
   347      16.540757      16.540757      16.540757    8[6-(6,8),24-(8,8,8,8)]
   348      15.312592      15.312592      15.312592    8[6-(6,8),24-(8,8,8,8)]
   349      11.849543      11.849543      11.849543    8[6-(6,8),24-(8,8,8,8)]
   350      13.077708      13.077708      13.077708    8[6-(6,8),24-(8,8,8,8)]
   351       9.490877       9.490877       9.490877    8[6-(6,8),24-(8,8,8,8)]
   352       8.628948       8.628948       8.628948    8[6-(6,8),24-(8,8,8,8)]
   353      10.715067      10.715067      10.715067    8[6-(6,8),24-(8,8,8,8)]
   354       7.324413       7.324413       7.324413    8[6-(6,8),24-(8,8,8,8)]
   355      17.675233      17.675233      17.675233    8[6-(6,8),24-(8,8,8,8)]
   356      21.065887      21.065887      21.065887    8[6-(6,8),24-(8,8,8,8)]
   357      15.316567      15.316567      15.316567    8[6-(6,8),24-(8,8,8,8)]
   358      16.617126      16.617126      16.617126    8[6-(6,8),24-(8,8,8,8)]
   359      13.073733      13.073733      13.073733    8[6-(6,8),24-(8,8,8,8)]
   360      11.773174      11.773174      11.773174    8[6-(6,8),24-(8,8,8,8)]
   361      11.849543      11.849543      11.849543    8[6-(6,8),24-(8,8,8,8)]
   362      13.077708      13.077708      13.077708    8[6-(6,8),24-(8,8,8,8)]
   363       9.490877       9.490877       9.490877    8[6-(6,8),24-(8,8,8,8)]
   364       8.628948       8.628948       8.628948    8[6-(6,8),24-(8,8,8,8)]
   365      18.899423      18.899423      18.899423    8[6-(6,8),24-(8,8,8,8)]
   366      19.761352      19.761352      19.761352    8[6-(6,8),24-(8,8,8,8)]
   367      16.540757      16.540757      16.540757    8[6-(6,8),24-(8,8,8,8)]
   368      15.312592      15.312592      15.312592    8[6-(6,8),24-(8,8,8,8)]
   369      13.073733      13.073733      13.073733    8[6-(6,8),24-(8,8,8,8)]
   370      11.773174      11.773174      11.773174    8[6-(6,8),24-(8,8,8,8)]
   371      15.316567      15.316567      15.316567    8[6-(6,8),24-(8,8,8,8)]
   372      16.617126      16.617126      16.617126    8[6-(6,8),24-(8,8,8,8)]
   373      17.675233      17.675233      17.675233    8[6-(6,8),24-(8,8,8,8)]
   374      21.065887      21.065887      21.065887    8[6-(6,8),24-(8,8,8,8)]
   375      10.715067      10.715067      10.715067    8[6-(6,8),24-(8,8,8,8)]
   376       7.324413       7.324413       7.324413    8[6-(6,8),24-(8,8,8,8)]
   377        8.36946        8.36946        8.36946    8[6-(6,8),24-(8,8,8,8)]
   378       6.206971       6.206971       6.206971    8[6-(6,8),24-(8,8,8,8)]
   379       12.97096       12.97096       12.97096    8[6-(6,8),24-(8,8,8,8)]
   380      15.499684      15.499684      15.499684    8[6-(6,8),24-(8,8,8,8)]
   381       20.02084       20.02084       20.02084    8[6-(6,8),24-(8,8,8,8)]
   382      22.183329      22.183329      22.183329    8[6-(6,8),24-(8,8,8,8)]
   383       15.41934       15.41934       15.41934    8[6-(6,8),24-(8,8,8,8)]
   384      12.890616      12.890616      12.890616    8[6-(6,8),24-(8,8,8,8)]
   385       43.80964       43.80964       43.80964    8[6-(6,8),24-(8,8,8,8)]
   386      41.280916      41.280916      41.280916    8[6-(6,8),24-(8,8,8,8)]
   387       48.41114       48.41114       48.41114    8[6-(6,8),24-(8,8,8,8)]
   388      50.573629      50.573629      50.573629    8[6-(6,8),24-(8,8,8,8)]
   389       41.36126       41.36126       41.36126    8[6-(6,8),24-(8,8,8,8)]
   390      43.889984      43.889984      43.889984    8[6-(6,8),24-(8,8,8,8)]
   391       36.75976       36.75976       36.75976    8[6-(6,8),24-(8,8,8,8)]
   392      34.597271      34.597271      34.597271    8[6-(6,8),24-(8,8,8,8)]
   393      37.881177      37.881177      37.881177    8[6-(6,8),24-(8,8,8,8)]
   394      37.019248      37.019248      37.019248    8[6-(6,8),24-(8,8,8,8)]
   395      40.239843      40.239843      40.239843    8[6-(6,8),24-(8,8,8,8)]
   396      41.468008      41.468008      41.468008    8[6-(6,8),24-(8,8,8,8)]
   397      44.931057      44.931057      44.931057    8[6-(6,8),24-(8,8,8,8)]
   398      43.702892      43.702892      43.702892    8[6-(6,8),24-(8,8,8,8)]
   399      47.289723      47.289723      47.289723    8[6-(6,8),24-(8,8,8,8)]
   400      48.151652      48.151652      48.151652    8[6-(6,8),24-(8,8,8,8)]
   401      46.065533      46.065533      46.065533    8[6-(6,8),24-(8,8,8,8)]
   402      49.456187      49.456187      49.456187    8[6-(6,8),24-(8,8,8,8)]
   403      39.105367      39.105367      39.105367    8[6-(6,8),24-(8,8,8,8)]
   404      35.714713      35.714713      35.714713    8[6-(6,8),24-(8,8,8,8)]
   405      41.464033      41.464033      41.464033    8[6-(6,8),24-(8,8,8,8)]
   406      40.163474      40.163474      40.163474    8[6-(6,8),24-(8,8,8,8)]
   407      43.706867      43.706867      43.706867    8[6-(6,8),24-(8,8,8,8)]
   408      45.007426      45.007426      45.007426    8[6-(6,8),24-(8,8,8,8)]
   409       42.58545       42.58545       42.58545    8[24-(8,8,8,8),24-(8,8,8,8),24-(8,8,8,8)]
   410      48.321426      48.321426      48.321426    8[24-(8,8,8,8),24-(8,8,8,8),24-(8,8,8,8)]
   411      36.849474      36.849474      36.849474    8[24-(8,8,8,8),24-(8,8,8,8),24-(8,8,8,8)]
   412       42.58545       42.58545       42.58545    8[24-(8,8,8,8),24-(8,8,8,8),24-(8,8,8,8)]
   413       14.19515       14.19515       14.19515    8[24-(8,8,8,8),24-(8,8,8,8),24-(8,8,8,8)]
   414       8.459174       8.459174       8.459174    8[24-(8,8,8,8),24-(8,8,8,8),24-(8,8,8,8)]
   415       14.19515       14.19515       14.19515    8[24-(8,8,8,8),24-(8,8,8,8),24-(8,8,8,8)]
   416      19.931126      19.931126      19.931126    8[24-(8,8,8,8),24-(8,8,8,8),24-(8,8,8,8)]
