# Supplementary material for: A collection of forcefield precursors for metal–organic frameworks
Source: RSC Adv. 2019 Nov 13;9(63):36492–507. doi: 10.1039/c9ra07327b (PMC9075174; doi:10.1039/c9ra07327b)
Supplement: RA-009-C9RA07327B-s1153 [file RA-009-C9RA07327B-s1153.txt]

JAHNEM_clean

8.153000    0.000000    0.000000
0.000000    13.680200    0.000000
0.000000    -6.840100    11.847401

     1       1.687019       1.687019       1.687019    25[7-(1,1,6),7-(1,1,6),7-(6),7-(6),8-(6),8-(6)]
     2       1.687019       1.687019       1.687019    25[7-(1,1,6),7-(1,1,6),7-(6),7-(6),8-(6),8-(6)]
     3       1.687019       1.687019       1.687019    25[7-(1,1,6),7-(1,1,6),7-(6),7-(6),8-(6),8-(6)]
     4       5.763519       5.763519       5.763519    25[7-(1,1,6),7-(1,1,6),7-(6),7-(6),8-(6),8-(6)]
     5       5.763519       5.763519       5.763519    25[7-(1,1,6),7-(1,1,6),7-(6),7-(6),8-(6),8-(6)]
     6       5.763519       5.763519       5.763519    25[7-(1,1,6),7-(1,1,6),7-(6),7-(6),8-(6),8-(6)]
     7       4.807009       4.807009       4.807009    24[6-(7),6-(7),6-(7),6-(7),6-(7),6-(7)]
     8       0.730509       0.730509       0.730509    24[6-(7),6-(7),6-(7),6-(7),6-(7),6-(7)]
     9       4.969254       4.969254       4.969254    1[7-(1,6,25)]
    10       4.939087       4.939087       4.939087    1[7-(1,6,25)]
    11       7.086588       7.086588       7.086588    1[6-(6,6,7)]
    12       5.903587       5.903587       5.903587    1[6-(1,6,7)]
    13       6.655294       6.655294       6.655294    1[6-(1,6,7)]
    14       7.828511       7.828511       7.828511    1[7-(1,6,25)]
    15       7.896996       7.896996       7.896996    1[7-(1,6,25)]
    16       4.969254       4.969254       4.969254    1[7-(1,6,25)]
    17       4.939087       4.939087       4.939087    1[7-(1,6,25)]
    18       7.086588       7.086588       7.086588    1[6-(6,6,7)]
    19       5.903587       5.903587       5.903587    1[6-(1,6,7)]
    20       6.655294       6.655294       6.655294    1[6-(1,6,7)]
    21       7.828511       7.828511       7.828511    1[7-(1,6,25)]
    22       7.896996       7.896996       7.896996    1[7-(1,6,25)]
    23       4.969254       4.969254       4.969254    1[7-(1,6,25)]
    24       4.939087       4.939087       4.939087    1[7-(1,6,25)]
    25       7.086588       7.086588       7.086588    1[6-(6,6,7)]
    26       5.903587       5.903587       5.903587    1[6-(1,6,7)]
    27       6.655294       6.655294       6.655294    1[6-(1,6,7)]
    28       7.828511       7.828511       7.828511    1[7-(1,6,25)]
    29       7.896996       7.896996       7.896996    1[7-(1,6,25)]
    30       0.892753       0.892753       0.892753    1[7-(1,6,25)]
    31       0.862587       0.862587       0.862587    1[7-(1,6,25)]
    32       3.010088       3.010088       3.010088    1[6-(6,6,7)]
    33       1.827087       1.827087       1.827087    1[6-(1,6,7)]
    34       2.578794       2.578794       2.578794    1[6-(1,6,7)]
    35       3.752011       3.752011       3.752011    1[7-(1,6,25)]
    36       3.820496       3.820496       3.820496    1[7-(1,6,25)]
    37       0.892753       0.892753       0.892753    1[7-(1,6,25)]
    38       0.862587       0.862587       0.862587    1[7-(1,6,25)]
    39       3.010088       3.010088       3.010088    1[6-(6,6,7)]
    40       1.827087       1.827087       1.827087    1[6-(1,6,7)]
    41       2.578794       2.578794       2.578794    1[6-(1,6,7)]
    42       3.752011       3.752011       3.752011    1[7-(1,6,25)]
    43       3.820496       3.820496       3.820496    1[7-(1,6,25)]
    44       0.892753       0.892753       0.892753    1[7-(1,6,25)]
    45       0.862587       0.862587       0.862587    1[7-(1,6,25)]
    46       3.010088       3.010088       3.010088    1[6-(6,6,7)]
    47       1.827087       1.827087       1.827087    1[6-(1,6,7)]
    48       2.578794       2.578794       2.578794    1[6-(1,6,7)]
    49       3.752011       3.752011       3.752011    1[7-(1,6,25)]
    50       3.820496       3.820496       3.820496    1[7-(1,6,25)]
    51       3.579982       3.579982       3.579982    6[7-(25),24-(6,6,6,6,6)]
    52        6.73927        6.73927        6.73927    6[1-(0),6-(1,1,7),6-(8,8),7-(1,1,25)]
    53       6.702581       6.702581       6.702581    6[1-(0),1-(0),6-(1,6,7),7-(1,1,25)]
    54       5.879128       5.879128       5.879128    6[7-(25),24-(6,6,6,6,6)]
    55       7.702954       7.702954       7.702954    6[6-(1,6,7),8-(25),8-(25)]
    56       3.579982       3.579982       3.579982    6[7-(25),24-(6,6,6,6,6)]
    57        6.73927        6.73927        6.73927    6[1-(0),6-(1,1,7),6-(8,8),7-(1,1,25)]
    58       6.702581       6.702581       6.702581    6[1-(0),1-(0),6-(1,6,7),7-(1,1,25)]
    59       5.879128       5.879128       5.879128    6[7-(25),24-(6,6,6,6,6)]
    60       7.702954       7.702954       7.702954    6[6-(1,6,7),8-(25),8-(25)]
    61       3.579982       3.579982       3.579982    6[7-(25),24-(6,6,6,6,6)]
    62        6.73927        6.73927        6.73927    6[1-(0),6-(1,1,7),6-(8,8),7-(1,1,25)]
    63       6.702581       6.702581       6.702581    6[1-(0),1-(0),6-(1,6,7),7-(1,1,25)]
    64       5.879128       5.879128       5.879128    6[7-(25),24-(6,6,6,6,6)]
    65       7.702954       7.702954       7.702954    6[6-(1,6,7),8-(25),8-(25)]
    66       7.656482       7.656482       7.656482    6[7-(25),24-(6,6,6,6,6)]
    67        2.66277        2.66277        2.66277    6[1-(0),6-(1,1,7),6-(8,8),7-(1,1,25)]
    68       2.626081       2.626081       2.626081    6[1-(0),1-(0),6-(1,6,7),7-(1,1,25)]
    69       1.802628       1.802628       1.802628    6[7-(25),24-(6,6,6,6,6)]
    70       3.626454       3.626454       3.626454    6[6-(1,6,7),8-(25),8-(25)]
    71       7.656482       7.656482       7.656482    6[7-(25),24-(6,6,6,6,6)]
    72        2.66277        2.66277        2.66277    6[1-(0),6-(1,1,7),6-(8,8),7-(1,1,25)]
    73       2.626081       2.626081       2.626081    6[1-(0),1-(0),6-(1,6,7),7-(1,1,25)]
    74       1.802628       1.802628       1.802628    6[7-(25),24-(6,6,6,6,6)]
    75       3.626454       3.626454       3.626454    6[6-(1,6,7),8-(25),8-(25)]
    76       7.656482       7.656482       7.656482    6[7-(25),24-(6,6,6,6,6)]
    77        2.66277        2.66277        2.66277    6[1-(0),6-(1,1,7),6-(8,8),7-(1,1,25)]
    78       2.626081       2.626081       2.626081    6[1-(0),1-(0),6-(1,6,7),7-(1,1,25)]
    79       1.802628       1.802628       1.802628    6[7-(25),24-(6,6,6,6,6)]
    80       3.626454       3.626454       3.626454    6[6-(1,6,7),8-(25),8-(25)]
    81       5.419299       5.419299       5.419299    7[1-(0),1-(0),6-(1,6,6),25-(7,7,7,8,8)]
    82       2.882901       2.882901       2.882901    7[6-(24),25-(7,7,7,8,8)]
    83       6.268026       6.268026       6.268026    7[6-(24),25-(7,7,7,8,8)]
    84       7.893735       7.893735       7.893735    7[1-(0),1-(0),6-(1,1,6),25-(7,7,7,8,8)]
    85       5.419299       5.419299       5.419299    7[1-(0),1-(0),6-(1,6,6),25-(7,7,7,8,8)]
    86       2.882901       2.882901       2.882901    7[6-(24),25-(7,7,7,8,8)]
    87       6.268026       6.268026       6.268026    7[6-(24),25-(7,7,7,8,8)]
    88       7.893735       7.893735       7.893735    7[1-(0),1-(0),6-(1,1,6),25-(7,7,7,8,8)]
    89       5.419299       5.419299       5.419299    7[1-(0),1-(0),6-(1,6,6),25-(7,7,7,8,8)]
    90       2.882901       2.882901       2.882901    7[6-(24),25-(7,7,7,8,8)]
    91       6.268026       6.268026       6.268026    7[6-(24),25-(7,7,7,8,8)]
    92       7.893735       7.893735       7.893735    7[1-(0),1-(0),6-(1,1,6),25-(7,7,7,8,8)]
    93       1.342799       1.342799       1.342799    7[1-(0),1-(0),6-(1,6,6),25-(7,7,7,8,8)]
    94       6.959401       6.959401       6.959401    7[6-(24),25-(7,7,7,8,8)]
    95       2.191526       2.191526       2.191526    7[6-(24),25-(7,7,7,8,8)]
    96       3.817235       3.817235       3.817235    7[1-(0),1-(0),6-(1,1,6),25-(7,7,7,8,8)]
    97       1.342799       1.342799       1.342799    7[1-(0),1-(0),6-(1,6,6),25-(7,7,7,8,8)]
    98       6.959401       6.959401       6.959401    7[6-(24),25-(7,7,7,8,8)]
    99       2.191526       2.191526       2.191526    7[6-(24),25-(7,7,7,8,8)]
   100       3.817235       3.817235       3.817235    7[1-(0),1-(0),6-(1,1,6),25-(7,7,7,8,8)]
   101       1.342799       1.342799       1.342799    7[1-(0),1-(0),6-(1,6,6),25-(7,7,7,8,8)]
   102       6.959401       6.959401       6.959401    7[6-(24),25-(7,7,7,8,8)]
   103       2.191526       2.191526       2.191526    7[6-(24),25-(7,7,7,8,8)]
   104       3.817235       3.817235       3.817235    7[1-(0),1-(0),6-(1,1,6),25-(7,7,7,8,8)]
   105       0.541359       0.541359       0.541359    8[6-(6,8),25-(7,7,7,7,8)]
   106       7.421676       7.421676       7.421676    8[6-(6,8),25-(7,7,7,7,8)]
   107       0.541359       0.541359       0.541359    8[6-(6,8),25-(7,7,7,7,8)]
   108       7.421676       7.421676       7.421676    8[6-(6,8),25-(7,7,7,7,8)]
   109       0.541359       0.541359       0.541359    8[6-(6,8),25-(7,7,7,7,8)]
   110       7.421676       7.421676       7.421676    8[6-(6,8),25-(7,7,7,7,8)]
   111       4.617859       4.617859       4.617859    8[6-(6,8),25-(7,7,7,7,8)]
   112       3.345176       3.345176       3.345176    8[6-(6,8),25-(7,7,7,7,8)]
   113       4.617859       4.617859       4.617859    8[6-(6,8),25-(7,7,7,7,8)]
   114       3.345176       3.345176       3.345176    8[6-(6,8),25-(7,7,7,7,8)]
   115       4.617859       4.617859       4.617859    8[6-(6,8),25-(7,7,7,7,8)]
   116       3.345176       3.345176       3.345176    8[6-(6,8),25-(7,7,7,7,8)]
