# Supplementary material for: A collection of forcefield precursors for metal–organic frameworks
Source: RSC Adv. 2019 Nov 13;9(63):36492–507. doi: 10.1039/c9ra07327b (PMC9075174; doi:10.1039/c9ra07327b)
Supplement: RA-009-C9RA07327B-s1154 [file RA-009-C9RA07327B-s1154.txt]

JAHXUM_clean

14.398200    0.000000    0.000000
7.199085    13.179472    0.000000
7.199105    3.283355    23.295818

     1      23.572003      23.572003      23.572003    64[8-(6),8-(6),8-(6),8-(6),8-(6),8-(6,64),8-(6,64)]
     2      13.201272      13.201272      13.201272    64[8-(6),8-(6),8-(6),8-(6),8-(6),8-(6),8-(6,64),8-(6,64)]
     3      16.372908      16.372908      16.372908    64[8-(6),8-(6),8-(6),8-(6),8-(6),8-(6,64),8-(6,64)]
     4      20.400369      20.400369      20.400369    64[8-(6),8-(6),8-(6),8-(6),8-(6),8-(6),8-(6,64),8-(6,64)]
     5       5.224387       5.224387       5.224387    64[8-(6),8-(6),8-(6),8-(6),8-(6),8-(6,64),8-(6,64)]
     6      15.595118      15.595118      15.595118    64[8-(6),8-(6),8-(6),8-(6),8-(6),8-(6),8-(6,64),8-(6,64)]
     7      12.423482      12.423482      12.423482    64[8-(6),8-(6),8-(6),8-(6),8-(6),8-(6,64),8-(6,64)]
     8       8.396021       8.396021       8.396021    64[8-(6),8-(6),8-(6),8-(6),8-(6),8-(6),8-(6,64),8-(6,64)]
     9      20.050936      20.050936      20.050936    1[6-(6,6)]
    10       7.613769       7.613769       7.613769    1[6-(6,6)]
    11       9.498495       9.498495       9.498495    1[6-(6,6)]
    12      14.637202      14.637202      14.637202    1[6-(6,6)]
    13      20.135872      20.135872      20.135872    1[6-(6,6)]
    14      18.141722      18.141722      18.141722    1[6-(6,6)]
    15      16.359226      16.359226      16.359226    1[6-(6,6)]
    16      18.537674      18.537674      18.537674    1[6-(6,6)]
    17      14.570978      14.570978      14.570978    1[6-(6,6)]
    18      13.531426      13.531426      13.531426    1[6-(6,6)]
    19       14.04976       14.04976       14.04976    1[6-(6,6)]
    20       16.87613       16.87613       16.87613    1[6-(6,6)]
    21       17.29368       17.29368       17.29368    1[6-(6,6)]
    22      20.050931      20.050931      20.050931    1[6-(6,6)]
    23      22.011967      22.011967      22.011967    1[6-(6,6)]
    24        9.49849        9.49849        9.49849    1[6-(6,6)]
    25      21.836304      21.836304      21.836304    1[6-(6,6)]
    26      12.936778      12.936778      12.936778    1[6-(6,6)]
    27      18.141722      18.141722      18.141722    1[6-(6,6)]
    28      23.558329      23.558329      23.558329    1[6-(6,6)]
    29      11.338576      11.338576      11.338576    1[6-(6,6)]
    30      14.570978      14.570978      14.570978    1[6-(6,6)]
    31      13.531431      13.531431      13.531431    1[6-(6,6)]
    32       6.850662       6.850662       6.850662    1[6-(6,6)]
    33       9.677026       9.677026       9.677026    1[6-(6,6)]
    34      17.293676      17.293676      17.293676    1[6-(6,6)]
    35       8.745454       8.745454       8.745454    1[6-(6,6)]
    36      21.182621      21.182621      21.182621    1[6-(6,6)]
    37      19.297895      19.297895      19.297895    1[6-(6,6)]
    38      14.159188      14.159188      14.159188    1[6-(6,6)]
    39       8.660518       8.660518       8.660518    1[6-(6,6)]
    40      10.654668      10.654668      10.654668    1[6-(6,6)]
    41      12.437164      12.437164      12.437164    1[6-(6,6)]
    42      10.258716      10.258716      10.258716    1[6-(6,6)]
    43      14.225412      14.225412      14.225412    1[6-(6,6)]
    44      15.264964      15.264964      15.264964    1[6-(6,6)]
    45       14.74663       14.74663       14.74663    1[6-(6,6)]
    46       11.92026       11.92026       11.92026    1[6-(6,6)]
    47       11.50271       11.50271       11.50271    1[6-(6,6)]
    48       8.745459       8.745459       8.745459    1[6-(6,6)]
    49       6.784423       6.784423       6.784423    1[6-(6,6)]
    50        19.2979        19.2979        19.2979    1[6-(6,6)]
    51       6.960086       6.960086       6.960086    1[6-(6,6)]
    52      15.859612      15.859612      15.859612    1[6-(6,6)]
    53      10.654668      10.654668      10.654668    1[6-(6,6)]
    54       5.238061       5.238061       5.238061    1[6-(6,6)]
    55      17.457814      17.457814      17.457814    1[6-(6,6)]
    56      14.225412      14.225412      14.225412    1[6-(6,6)]
    57      15.264959      15.264959      15.264959    1[6-(6,6)]
    58      21.945728      21.945728      21.945728    1[6-(6,6)]
    59      19.119364      19.119364      19.119364    1[6-(6,6)]
    60      11.502714      11.502714      11.502714    1[6-(6,6)]
    61      18.425377      18.425377      18.425377    1[6-(6,6)]
    62      13.804994      13.804994      13.804994    1[6-(6,6)]
    63      10.371013      10.371013      10.371013    1[6-(6,6)]
    64      14.991396      14.991396      14.991396    1[6-(6,6)]
    65      12.345007      12.345007      12.345007    6[6-(6,6),8-(64),8-(64)]
    66      13.563094      13.563094      13.563094    6[6-(1,6),6-(1,6),6-(8,8)]
    67       6.410082       6.410082       6.410082    6[1-(0),6-(1,6),6-(6,6)]
    68       7.582094       7.582094       7.582094    6[1-(0),6-(1,6),6-(1,6)]
    69       8.708034       8.708034       8.708034    6[1-(0),6-(1,6),6-(6,6)]
    70      15.858167      15.858167      15.858167    6[6-(1,6),6-(1,6),6-(8,8)]
    71      14.677516      14.677516      14.677516    6[1-(0),6-(6,6),6-(6,6)]
    72      17.060418      17.060418      17.060418    6[6-(6,6),8-(64),8-(64)]
    73      20.861542      20.861542      20.861542    6[6-(6,6),8-(64),8-(64,64)]
    74      19.544107      19.544107      19.544107    6[6-(1,6),6-(1,6),6-(8,8)]
    75      19.421722      19.421722      19.421722    6[1-(0),6-(1,6),6-(6,6)]
    76      18.225232      18.225232      18.225232    6[1-(0),6-(1,6),6-(1,6)]
    77      17.155446      17.155446      17.155446    6[1-(0),6-(1,6),6-(6,6)]
    78      17.267753      17.267753      17.267753    6[6-(1,6),6-(1,6),6-(8,8)]
    79      18.461363      18.461363      18.461363    6[1-(0),6-(6,6),6-(6,6)]
    80      16.127416      16.127416      16.127416    6[6-(6,6),8-(64),8-(64)]
    81      16.585288      16.585288      16.585288    6[6-(6,6),8-(0),8-(64)]
    82      15.843779      15.843779      15.843779    6[6-(1,6),6-(1,6),6-(8,8)]
    83      14.825826      14.825826      14.825826    6[1-(0),6-(1,6),6-(6,6)]
    84      14.179345      14.179345      14.179345    6[1-(0),6-(1,6),6-(1,6)]
    85      14.501864      14.501864      14.501864    6[1-(0),6-(1,6),6-(6,6)]
    86      15.495341      15.495341      15.495341    6[6-(1,6),6-(1,6),6-(8,8)]
    87      16.182136      16.182136      16.182136    6[1-(0),6-(6,6),6-(6,6)]
    88      15.796262      15.796262      15.796262    6[6-(6,6),8-(64),8-(64)]
    89      14.684727      14.684727      14.684727    6[6-(6,6),8-(64),8-(64,64)]
    90      15.430552      15.430552      15.430552    6[6-(1,6),6-(1,6),6-(8,8)]
    91      16.819979      16.819979      16.819979    6[1-(0),6-(1,6),6-(6,6)]
    92      19.544111      19.544111      19.544111    6[6-(6,6),8-(64),8-(64)]
    93        20.7622        20.7622        20.7622    6[6-(1,6),6-(1,6),6-(8,8)]
    94      20.808276      20.808276      20.808276    6[1-(0),6-(1,6),6-(6,6)]
    95       21.98029       21.98029       21.98029    6[1-(0),6-(1,6),6-(1,6)]
    96       8.708028       8.708028       8.708028    6[1-(0),6-(1,6),6-(6,6)]
    97      23.057273      23.057273      23.057273    6[6-(1,6),6-(1,6),6-(8,8)]
    98       21.87662       21.87662       21.87662    6[1-(0),6-(6,6),6-(6,6)]
    99       9.861321       9.861321       9.861321    6[6-(6,6),8-(64),8-(64)]
   100      13.662447      13.662447      13.662447    6[6-(6,6),8-(64),8-(64,64)]
   101      12.345011      12.345011      12.345011    6[6-(1,6),6-(1,6),6-(8,8)]
   102      12.222627      12.222627      12.222627    6[1-(0),6-(1,6),6-(6,6)]
   103      25.424336      25.424336      25.424336    6[1-(0),6-(1,6),6-(1,6)]
   104      24.354549      24.354549      24.354549    6[1-(0),6-(1,6),6-(6,6)]
   105      24.466855      24.466855      24.466855    6[6-(1,6),6-(1,6),6-(8,8)]
   106      11.262266      11.262266      11.262266    6[1-(0),6-(6,6),6-(6,6)]
   107      23.326516      23.326516      23.326516    6[6-(6,6),8-(64),8-(64)]
   108      16.585285      16.585285      16.585285    6[6-(6,6),8-(0),8-(64)]
   109      15.843779      15.843779      15.843779    6[6-(1,6),6-(1,6),6-(8,8)]
   110      14.825827      14.825827      14.825827    6[1-(0),6-(1,6),6-(6,6)]
   111      14.179349      14.179349      14.179349    6[1-(0),6-(1,6),6-(1,6)]
   112       14.50187       14.50187       14.50187    6[1-(0),6-(1,6),6-(6,6)]
   113        8.29624        8.29624        8.29624    6[6-(1,6),6-(1,6),6-(8,8)]
   114      16.182138      16.182138      16.182138    6[1-(0),6-(6,6),6-(6,6)]
   115       8.597163       8.597163       8.597163    6[6-(6,6),8-(64),8-(64)]
   116      14.684721      14.684721      14.684721    6[6-(6,6),8-(64),8-(64,64)]
   117       15.43055       15.43055       15.43055    6[6-(1,6),6-(1,6),6-(8,8)]
   118      16.819976      16.819976      16.819976    6[1-(0),6-(1,6),6-(6,6)]
   119      16.451383      16.451383      16.451383    6[6-(6,6),8-(64),8-(64)]
   120      15.233296      15.233296      15.233296    6[6-(1,6),6-(1,6),6-(8,8)]
   121      22.386308      22.386308      22.386308    6[1-(0),6-(1,6),6-(6,6)]
   122      21.214296      21.214296      21.214296    6[1-(0),6-(1,6),6-(1,6)]
   123      20.088356      20.088356      20.088356    6[1-(0),6-(1,6),6-(6,6)]
   124      12.938223      12.938223      12.938223    6[6-(1,6),6-(1,6),6-(8,8)]
   125      14.118874      14.118874      14.118874    6[1-(0),6-(6,6),6-(6,6)]
   126      11.735972      11.735972      11.735972    6[6-(6,6),8-(64),8-(64)]
   127       7.934848       7.934848       7.934848    6[6-(6,6),8-(64),8-(64,64)]
   128       9.252283       9.252283       9.252283    6[6-(1,6),6-(1,6),6-(8,8)]
   129       9.374668       9.374668       9.374668    6[1-(0),6-(1,6),6-(6,6)]
   130      10.571158      10.571158      10.571158    6[1-(0),6-(1,6),6-(1,6)]
   131      11.640944      11.640944      11.640944    6[1-(0),6-(1,6),6-(6,6)]
   132      11.528637      11.528637      11.528637    6[6-(1,6),6-(1,6),6-(8,8)]
   133      10.335027      10.335027      10.335027    6[1-(0),6-(6,6),6-(6,6)]
   134      12.668974      12.668974      12.668974    6[6-(6,6),8-(64),8-(64)]
   135      12.211102      12.211102      12.211102    6[6-(6,6),8-(0),8-(64)]
   136      12.952611      12.952611      12.952611    6[6-(1,6),6-(1,6),6-(8,8)]
   137      13.970564      13.970564      13.970564    6[1-(0),6-(1,6),6-(6,6)]
   138      14.617045      14.617045      14.617045    6[1-(0),6-(1,6),6-(1,6)]
   139      14.294526      14.294526      14.294526    6[1-(0),6-(1,6),6-(6,6)]
   140      13.301049      13.301049      13.301049    6[6-(1,6),6-(1,6),6-(8,8)]
   141      12.614254      12.614254      12.614254    6[1-(0),6-(6,6),6-(6,6)]
   142      13.000128      13.000128      13.000128    6[6-(6,6),8-(64),8-(64)]
   143      14.111663      14.111663      14.111663    6[6-(6,6),8-(64),8-(64,64)]
   144      13.365838      13.365838      13.365838    6[6-(1,6),6-(1,6),6-(8,8)]
   145      11.976411      11.976411      11.976411    6[1-(0),6-(1,6),6-(6,6)]
   146       9.252279       9.252279       9.252279    6[6-(6,6),8-(64),8-(64)]
   147        8.03419        8.03419        8.03419    6[6-(1,6),6-(1,6),6-(8,8)]
   148       7.988114       7.988114       7.988114    6[1-(0),6-(1,6),6-(6,6)]
   149         6.8161         6.8161         6.8161    6[1-(0),6-(1,6),6-(1,6)]
   150      20.088362      20.088362      20.088362    6[1-(0),6-(1,6),6-(6,6)]
   151       5.739117       5.739117       5.739117    6[6-(1,6),6-(1,6),6-(8,8)]
   152        6.91977        6.91977        6.91977    6[1-(0),6-(6,6),6-(6,6)]
   153      18.935069      18.935069      18.935069    6[6-(6,6),8-(64),8-(64)]
   154      15.133943      15.133943      15.133943    6[6-(6,6),8-(64),8-(64,64)]
   155      16.451379      16.451379      16.451379    6[6-(1,6),6-(1,6),6-(8,8)]
   156      16.573763      16.573763      16.573763    6[1-(0),6-(1,6),6-(6,6)]
   157       3.372054       3.372054       3.372054    6[1-(0),6-(1,6),6-(1,6)]
   158       4.441841       4.441841       4.441841    6[1-(0),6-(1,6),6-(6,6)]
   159       4.329535       4.329535       4.329535    6[6-(1,6),6-(1,6),6-(8,8)]
   160      17.534124      17.534124      17.534124    6[1-(0),6-(6,6),6-(6,6)]
   161       5.469874       5.469874       5.469874    6[6-(6,6),8-(64),8-(64)]
   162      12.211105      12.211105      12.211105    6[6-(6,6),8-(0),8-(64)]
   163      12.952611      12.952611      12.952611    6[6-(1,6),6-(1,6),6-(8,8)]
   164      13.970563      13.970563      13.970563    6[1-(0),6-(1,6),6-(6,6)]
   165      14.617041      14.617041      14.617041    6[1-(0),6-(1,6),6-(1,6)]
   166       14.29452       14.29452       14.29452    6[1-(0),6-(1,6),6-(6,6)]
   167       20.50015       20.50015       20.50015    6[6-(1,6),6-(1,6),6-(8,8)]
   168      12.614252      12.614252      12.614252    6[1-(0),6-(6,6),6-(6,6)]
   169      20.199227      20.199227      20.199227    6[6-(6,6),8-(64),8-(64)]
   170      14.111669      14.111669      14.111669    6[6-(6,6),8-(64),8-(64,64)]
   171       13.36584       13.36584       13.36584    6[6-(1,6),6-(1,6),6-(8,8)]
   172      11.976414      11.976414      11.976414    6[1-(0),6-(1,6),6-(6,6)]
   173      17.496693      17.496693      17.496693    6[1-(0),6-(1,6),6-(1,6)]
   174      14.735118      14.735118      14.735118    6[1-(0),6-(6,6),6-(6,6)]
   175      11.299697      11.299697      11.299697    6[1-(0),6-(1,6),6-(1,6)]
   176      14.061272      14.061272      14.061272    6[1-(0),6-(6,6),6-(6,6)]
   177      25.650383      25.650383      25.650383    8[6-(6,8),64-(8,8,8,8,8,8)]
   178      12.500509      12.500509      12.500509    8[6-(6,8),64-(8,8,8,8,8,8,8)]
   179      16.854525      16.854525      16.854525    8[6-(6,8),64-(8,8,8,8,8,8)]
   180      18.197875      18.197875      18.197875    8[6-(6,8),64-(8,8,8,8,8,8,8)]
   181      20.923455      20.923455      20.923455    8[6-(6,8),64-(8,8,8,8,8,8),64-(8,8,8,8,8,8,8)]
   182      21.895333      21.895333      21.895333    8[6-(6,8),64-(8,8,8,8,8,8)]
   183      15.004357      15.004357      15.004357    8[6-(6,8),64-(8,8,8,8,8,8,8)]
   184      16.366427      16.366427      16.366427    8[6-(6,8),64-(8,8,8,8,8,8)]
   185      16.077033      16.077033      16.077033    8[6-(6,8),64-(8,8,8,8,8,8)]
   186      17.657954      17.657954      17.657954    8[6-(6,8)]
   187      16.468659      16.468659      16.468659    8[6-(6,8),64-(8,8,8,8,8,8,8)]
   188      15.347037      15.347037      15.347037    8[6-(6,8),64-(8,8,8,8,8,8,8)]
   189       22.54757       22.54757       22.54757    8[6-(6,8),64-(8,8,8,8,8,8),64-(8,8,8,8,8,8,8)]
   190      13.449362      13.449362      13.449362    8[6-(6,8),64-(8,8,8,8,8,8,8)]
   191      18.451289      18.451289      18.451289    8[6-(6,8),64-(8,8,8,8,8,8)]
   192      19.699611      19.699611      19.699611    8[6-(6,8),64-(8,8,8,8,8,8,8)]
   193      24.053626      24.053626      24.053626    8[6-(6,8),64-(8,8,8,8,8,8)]
   194       10.99878       10.99878       10.99878    8[6-(6,8),64-(8,8,8,8,8,8,8)]
   195      13.724359      13.724359      13.724359    8[6-(6,8),64-(8,8,8,8,8,8),64-(8,8,8,8,8,8,8)]
   196      14.696237      14.696237      14.696237    8[6-(6,8),64-(8,8,8,8,8,8)]
   197      22.203457      22.203457      22.203457    8[6-(6,8),64-(8,8,8,8,8,8,8)]
   198      23.565526      23.565526      23.565526    8[6-(6,8),64-(8,8,8,8,8,8)]
   199      16.077028      16.077028      16.077028    8[6-(6,8),64-(8,8,8,8,8,8)]
   200      17.657951      17.657951      17.657951    8[6-(6,8)]
   201       9.269558       9.269558       9.269558    8[6-(6,8),64-(8,8,8,8,8,8,8)]
   202       8.147941       8.147941       8.147941    8[6-(6,8),64-(8,8,8,8,8,8,8)]
   203      15.348477      15.348477      15.348477    8[6-(6,8),64-(8,8,8,8,8,8),64-(8,8,8,8,8,8,8)]
   204      13.449356      13.449356      13.449356    8[6-(6,8),64-(8,8,8,8,8,8,8)]
   205       3.146007       3.146007       3.146007    8[6-(6,8),64-(8,8,8,8,8,8)]
   206      16.295881      16.295881      16.295881    8[6-(6,8),64-(8,8,8,8,8,8,8)]
   207      11.941865      11.941865      11.941865    8[6-(6,8),64-(8,8,8,8,8,8)]
   208      10.598515      10.598515      10.598515    8[6-(6,8),64-(8,8,8,8,8,8,8)]
   209       7.872935       7.872935       7.872935    8[6-(6,8),64-(8,8,8,8,8,8),64-(8,8,8,8,8,8,8)]
   210       6.901057       6.901057       6.901057    8[6-(6,8),64-(8,8,8,8,8,8)]
   211      13.792033      13.792033      13.792033    8[6-(6,8),64-(8,8,8,8,8,8,8)]
   212      12.429963      12.429963      12.429963    8[6-(6,8),64-(8,8,8,8,8,8)]
   213      12.719357      12.719357      12.719357    8[6-(6,8),64-(8,8,8,8,8,8)]
   214      11.138436      11.138436      11.138436    8[6-(6,8)]
   215      12.327731      12.327731      12.327731    8[6-(6,8),64-(8,8,8,8,8,8,8)]
   216      13.449353      13.449353      13.449353    8[6-(6,8),64-(8,8,8,8,8,8,8)]
   217        6.24882        6.24882        6.24882    8[6-(6,8),64-(8,8,8,8,8,8),64-(8,8,8,8,8,8,8)]
   218      15.347028      15.347028      15.347028    8[6-(6,8),64-(8,8,8,8,8,8,8)]
   219      10.345101      10.345101      10.345101    8[6-(6,8),64-(8,8,8,8,8,8)]
   220       9.096779       9.096779       9.096779    8[6-(6,8),64-(8,8,8,8,8,8,8)]
   221       4.742764       4.742764       4.742764    8[6-(6,8),64-(8,8,8,8,8,8)]
   222       17.79761       17.79761       17.79761    8[6-(6,8),64-(8,8,8,8,8,8,8)]
   223      15.072031      15.072031      15.072031    8[6-(6,8),64-(8,8,8,8,8,8),64-(8,8,8,8,8,8,8)]
   224      14.100153      14.100153      14.100153    8[6-(6,8),64-(8,8,8,8,8,8)]
   225       6.592933       6.592933       6.592933    8[6-(6,8),64-(8,8,8,8,8,8,8)]
   226       5.230864       5.230864       5.230864    8[6-(6,8),64-(8,8,8,8,8,8)]
   227      12.719362      12.719362      12.719362    8[6-(6,8),64-(8,8,8,8,8,8)]
   228      11.138439      11.138439      11.138439    8[6-(6,8)]
   229      19.526832      19.526832      19.526832    8[6-(6,8),64-(8,8,8,8,8,8,8)]
   230      20.648449      20.648449      20.648449    8[6-(6,8),64-(8,8,8,8,8,8,8)]
   231      13.447913      13.447913      13.447913    8[6-(6,8),64-(8,8,8,8,8,8),64-(8,8,8,8,8,8,8)]
   232      15.347034      15.347034      15.347034    8[6-(6,8),64-(8,8,8,8,8,8,8)]
