# Supplementary material for: A collection of forcefield precursors for metal–organic frameworks
Source: RSC Adv. 2019 Nov 13;9(63):36492–507. doi: 10.1039/c9ra07327b (PMC9075174; doi:10.1039/c9ra07327b)
Supplement: RA-009-C9RA07327B-s1155 [file RA-009-C9RA07327B-s1155.txt]

JASNAT_clean

10.883000    0.000000    0.000000
-2.219908    10.697902    0.000000
-0.024304    -0.610864    14.052508

     1       2.098289       2.098289       2.098289    30[7-(6,6),8-(6),8-(6),8-(6),8-(6)]
     2       2.099721       2.099721       2.099721    30[7-(6,6),8-(6),8-(6),8-(6),8-(6)]
     3       6.540499       6.540499       6.540499    30[7-(6,6),8-(6),8-(6),8-(6),8-(6)]
     4       6.539067       6.539067       6.539067    30[7-(6,6),8-(6),8-(6),8-(6),8-(6)]
     5       6.387689       6.387689       6.387689    1[6-(6,6)]
     6       8.710687       8.710687       8.710687    1[6-(6,6)]
     7       6.377033       6.377033       6.377033    1[6-(6,6)]
     8       1.169135       1.169135       1.169135    1[6-(6,6)]
     9        1.21114        1.21114        1.21114    1[6-(6,6)]
    10       0.585981       0.585981       0.585981    1[6-(6,6)]
    11       0.513697       0.513697       0.513697    1[6-(6,6)]
    12       8.696518       8.696518       8.696518    1[6-(6,6)]
    13       0.202036       0.202036       0.202036    1[6-(6,7)]
    14       0.153303       0.153303       0.153303    1[6-(6,6)]
    15       4.061486       4.061486       4.061486    1[6-(6,6)]
    16       4.016984       4.016984       4.016984    1[6-(6,7)]
    17       0.091374       0.091374       0.091374    1[6-(6,6)]
    18       4.120905       4.120905       4.120905    1[6-(6,6)]
    19       0.171084       0.171084       0.171084    1[6-(6,7)]
    20       4.067491       4.067491       4.067491    1[6-(6,7)]
    21       2.251099       2.251099       2.251099    1[6-(6,6)]
    22      -0.071899      -0.071899      -0.071899    1[6-(6,6)]
    23       2.261755       2.261755       2.261755    1[6-(6,6)]
    24       7.469653       7.469653       7.469653    1[6-(6,6)]
    25       7.427648       7.427648       7.427648    1[6-(6,6)]
    26       8.052807       8.052807       8.052807    1[6-(6,6)]
    27       8.125091       8.125091       8.125091    1[6-(6,6)]
    28       -0.05773       -0.05773       -0.05773    1[6-(6,6)]
    29       8.436752       8.436752       8.436752    1[6-(6,7)]
    30       8.485485       8.485485       8.485485    1[6-(6,6)]
    31       4.577302       4.577302       4.577302    1[6-(6,6)]
    32       4.621804       4.621804       4.621804    1[6-(6,7)]
    33       8.547414       8.547414       8.547414    1[6-(6,6)]
    34       4.517883       4.517883       4.517883    1[6-(6,6)]
    35       8.467704       8.467704       8.467704    1[6-(6,7)]
    36       4.571297       4.571297       4.571297    1[6-(6,7)]
    37       4.643235       4.643235       4.643235    6[6-(6,6),8-(30),8-(30)]
    38       6.144497       6.144497       6.144497    6[6-(1,6),6-(1,6),6-(8,8)]
    39       6.849999       6.849999       6.849999    6[1-(0),6-(1,6),6-(6,6)]
    40       8.236922       8.236922       8.236922    6[1-(0),6-(1,6),6-(6,6)]
    41       6.849263       6.849263       6.849263    6[1-(0),6-(1,6),6-(6,6)]
    42       1.738705       1.738705       1.738705    6[6-(6,6),8-(30),8-(30)]
    43       1.302618       1.302618       1.302618    6[6-(1,6),6-(1,6),6-(8,8)]
    44       1.065767       1.065767       1.065767    6[1-(0),6-(1,6),6-(6,6)]
    45       1.093208       1.093208       1.093208    6[1-(0),6-(1,6),6-(6,6)]
    46       2.400465       2.400465       2.400465    6[6-(6,6),8-(30),8-(30)]
    47       0.514642       0.514642       0.514642    6[6-(1,6),6-(1,6),6-(8,8)]
    48       0.710637       0.710637       0.710637    6[1-(0),6-(1,6),6-(6,6)]
    49       0.669903       0.669903       0.669903    6[1-(0),6-(1,6),6-(6,6)]
    50      -0.444292      -0.444292      -0.444292    6[6-(6,6),8-(30),8-(30)]
    51       8.921845       8.921845       8.921845    6[6-(1,6),6-(1,6),6-(8,8)]
    52       8.228347       8.228347       8.228347    6[1-(0),6-(1,6),6-(6,6)]
    53       1.013565       1.013565       1.013565    6[1-(0),6-(1,6),7-(6,30)]
    54       0.977477       0.977477       0.977477    6[1-(0),6-(1,7),6-(6,6)]
    55       2.109795       2.109795       2.109795    6[6-(1,6),6-(1,6),6-(6,6)]
    56        3.24085        3.24085        3.24085    6[1-(0),6-(1,7),6-(6,6)]
    57       3.207851       3.207851       3.207851    6[1-(0),6-(1,6),7-(6,30)]
    58       2.106003       2.106003       2.106003    6[6-(1,6),6-(1,6),6-(6,6)]
    59       0.920951       0.920951       0.920951    6[1-(0),6-(1,7),6-(6,6)]
    60        3.29572        3.29572        3.29572    6[1-(0),6-(1,7),6-(6,6)]
    61       0.977266       0.977266       0.977266    6[1-(0),6-(1,6),7-(6,30)]
    62       3.254141       3.254141       3.254141    6[1-(0),6-(1,6),7-(6,30)]
    63       3.995553       3.995553       3.995553    6[6-(6,6),8-(30),8-(30)]
    64       2.494291       2.494291       2.494291    6[6-(1,6),6-(1,6),6-(8,8)]
    65       1.788789       1.788789       1.788789    6[1-(0),6-(1,6),6-(6,6)]
    66       0.401866       0.401866       0.401866    6[1-(0),6-(1,6),6-(6,6)]
    67       1.789525       1.789525       1.789525    6[1-(0),6-(1,6),6-(6,6)]
    68       6.900083       6.900083       6.900083    6[6-(6,6),8-(30),8-(30)]
    69        7.33617        7.33617        7.33617    6[6-(1,6),6-(1,6),6-(8,8)]
    70       7.573021       7.573021       7.573021    6[1-(0),6-(1,6),6-(6,6)]
    71        7.54558        7.54558        7.54558    6[1-(0),6-(1,6),6-(6,6)]
    72       6.238323       6.238323       6.238323    6[6-(6,6),8-(30),8-(30)]
    73       8.124146       8.124146       8.124146    6[6-(1,6),6-(1,6),6-(8,8)]
    74       7.928151       7.928151       7.928151    6[1-(0),6-(1,6),6-(6,6)]
    75       7.968885       7.968885       7.968885    6[1-(0),6-(1,6),6-(6,6)]
    76        9.08308        9.08308        9.08308    6[6-(6,6),8-(30),8-(30)]
    77      -0.283057      -0.283057      -0.283057    6[6-(1,6),6-(1,6),6-(8,8)]
    78       0.410441       0.410441       0.410441    6[1-(0),6-(1,6),6-(6,6)]
    79       7.625223       7.625223       7.625223    6[1-(0),6-(1,6),7-(6,30)]
    80       7.661311       7.661311       7.661311    6[1-(0),6-(1,7),6-(6,6)]
    81       6.528993       6.528993       6.528993    6[6-(1,6),6-(1,6),6-(6,6)]
    82       5.397938       5.397938       5.397938    6[1-(0),6-(1,7),6-(6,6)]
    83       5.430937       5.430937       5.430937    6[1-(0),6-(1,6),7-(6,30)]
    84       6.532785       6.532785       6.532785    6[6-(1,6),6-(1,6),6-(6,6)]
    85       7.717837       7.717837       7.717837    6[1-(0),6-(1,7),6-(6,6)]
    86       5.343068       5.343068       5.343068    6[1-(0),6-(1,7),6-(6,6)]
    87       7.661522       7.661522       7.661522    6[1-(0),6-(1,6),7-(6,30)]
    88       5.384647       5.384647       5.384647    6[1-(0),6-(1,6),7-(6,30)]
    89       2.113549       2.113549       2.113549    7[6-(1,6),6-(1,6),30-(8,8,8,8)]
    90       2.129025       2.129025       2.129025    7[6-(1,6),6-(1,6),30-(8,8,8,8)]
    91       6.525239       6.525239       6.525239    7[6-(1,6),6-(1,6),30-(8,8,8,8)]
    92       6.509763       6.509763       6.509763    7[6-(1,6),6-(1,6),30-(8,8,8,8)]
    93       4.080065       4.080065       4.080065    8[6-(6,8),30-(7,8,8,8)]
    94       4.079451       4.079451       4.079451    8[6-(6,8),30-(7,8,8,8)]
    95        1.88827        1.88827        1.88827    8[6-(6,8),30-(7,8,8,8)]
    96       1.936297       1.936297       1.936297    8[6-(6,8),30-(7,8,8,8)]
    97       2.284549       2.284549       2.284549    8[6-(6,8),30-(7,8,8,8)]
    98       2.268697       2.268697       2.268697    8[6-(6,8),30-(7,8,8,8)]
    99       0.119803       0.119803       0.119803    8[6-(6,8),30-(7,8,8,8)]
   100       0.120493       0.120493       0.120493    8[6-(6,8),30-(7,8,8,8)]
   101       4.558723       4.558723       4.558723    8[6-(6,8),30-(7,8,8,8)]
   102       4.559337       4.559337       4.559337    8[6-(6,8),30-(7,8,8,8)]
   103       6.750518       6.750518       6.750518    8[6-(6,8),30-(7,8,8,8)]
   104       6.702491       6.702491       6.702491    8[6-(6,8),30-(7,8,8,8)]
   105       6.354239       6.354239       6.354239    8[6-(6,8),30-(7,8,8,8)]
   106       6.370091       6.370091       6.370091    8[6-(6,8),30-(7,8,8,8)]
   107       8.518985       8.518985       8.518985    8[6-(6,8),30-(7,8,8,8)]
   108       8.518295       8.518295       8.518295    8[6-(6,8),30-(7,8,8,8)]
