# Supplementary material for: A collection of forcefield precursors for metal–organic frameworks
Source: RSC Adv. 2019 Nov 13;9(63):36492–507. doi: 10.1039/c9ra07327b (PMC9075174; doi:10.1039/c9ra07327b)
Supplement: RA-009-C9RA07327B-s1156 [file RA-009-C9RA07327B-s1156.txt]

JASNEX_clean

7.753000    0.000000    0.000000
1.828612    10.296890    0.000000
0.914305    5.148464    9.948040

     1       1.968806       1.968806       1.968806    30[7-(6,6),8-(6),8-(6),8-(6),8-(6)]
     2       7.612806       7.612806       7.612806    30[7-(6,6),8-(6),8-(6),8-(6),8-(6)]
     3       6.639235       6.639235       6.639235    1[6-(6,6)]
     4       9.319654       9.319654       9.319654    1[6-(6,6)]
     5       5.851797       5.851797       5.851797    1[6-(6,6)]
     6       2.942376       2.942376       2.942376    1[6-(6,6)]
     7       2.090569       2.090569       2.090569    1[6-(6,6)]
     8       5.558425       5.558425       5.558425    1[6-(6,6)]
     9       3.856682       3.856682       3.856682    1[6-(6,6)]
    10       1.176263       1.176263       1.176263    1[6-(6,6)]
    11        4.64412        4.64412        4.64412    1[6-(6,6)]
    12       7.553541       7.553541       7.553541    1[6-(6,6)]
    13       8.405348       8.405348       8.405348    1[6-(6,6)]
    14       4.937492       4.937492       4.937492    1[6-(6,6)]
    15       1.931486       1.931486       1.931486    1[6-(6,7)]
    16       1.660413       1.660413       1.660413    1[6-(6,6)]
    17       6.490433       6.490433       6.490433    1[6-(6,6)]
    18       4.933669       4.933669       4.933669    1[6-(6,7)]
    19       7.650126       7.650126       7.650126    1[6-(6,7)]
    20       7.921199       7.921199       7.921199    1[6-(6,6)]
    21       3.091179       3.091179       3.091179    1[6-(6,6)]
    22       4.647943       4.647943       4.647943    1[6-(6,7)]
    23       4.710576       4.710576       4.710576    6[6-(1,6),6-(1,6),6-(6,6)]
    24       6.092118       6.092118       6.092118    6[1-(0),6-(1,6),6-(6,6)]
    25       8.426558       8.426558       8.426558    6[1-(0),6-(1,6),6-(6,6)]
    26       6.364355       6.364355       6.364355    6[1-(0),6-(6,6),6-(6,6)]
    27       7.705362       7.705362       7.705362    6[6-(1,6),6-(1,6),6-(8,8)]
    28       8.304716       8.304716       8.304716    6[6-(6,6),8-(30),8-(30)]
    29       4.871035       4.871035       4.871035    6[6-(1,6),6-(1,6),6-(6,6)]
    30       3.489493       3.489493       3.489493    6[1-(0),6-(1,6),6-(6,6)]
    31       2.983665       2.983665       2.983665    6[1-(0),6-(1,6),6-(6,6)]
    32       5.045868       5.045868       5.045868    6[1-(0),6-(6,6),6-(6,6)]
    33        3.70486        3.70486        3.70486    6[6-(1,6),6-(1,6),6-(8,8)]
    34       3.105507       3.105507       3.105507    6[6-(6,6),8-(30),8-(30)]
    35       5.785341       5.785341       5.785341    6[6-(1,6),6-(1,6),6-(6,6)]
    36       4.403799       4.403799       4.403799    6[1-(0),6-(1,6),6-(6,6)]
    37       2.069359       2.069359       2.069359    6[1-(0),6-(1,6),6-(6,6)]
    38       4.131562       4.131562       4.131562    6[1-(0),6-(6,6),6-(6,6)]
    39       2.790555       2.790555       2.790555    6[6-(1,6),6-(1,6),6-(8,8)]
    40       2.191201       2.191201       2.191201    6[6-(6,6),8-(30),8-(30)]
    41       5.624882       5.624882       5.624882    6[6-(1,6),6-(1,6),6-(6,6)]
    42       7.006424       7.006424       7.006424    6[1-(0),6-(1,6),6-(6,6)]
    43       7.512252       7.512252       7.512252    6[1-(0),6-(1,6),6-(6,6)]
    44       5.450049       5.450049       5.450049    6[1-(0),6-(6,6),6-(6,6)]
    45       6.791057       6.791057       6.791057    6[6-(1,6),6-(1,6),6-(8,8)]
    46        7.39041        7.39041        7.39041    6[6-(6,6),8-(30),8-(30)]
    47       2.851319       2.851319       2.851319    6[1-(0),6-(1,6),7-(6,30)]
    48       3.780158       3.780158       3.780158    6[1-(0),6-(1,7),6-(6,6)]
    49       5.140003       5.140003       5.140003    6[6-(1,6),6-(1,6),6-(6,6)]
    50       5.570599       5.570599       5.570599    6[1-(0),6-(1,7),6-(6,6)]
    51       4.641943       4.641943       4.641943    6[1-(0),6-(1,6),7-(6,30)]
    52       6.730293       6.730293       6.730293    6[1-(0),6-(1,6),7-(6,30)]
    53       5.801454       5.801454       5.801454    6[1-(0),6-(1,7),6-(6,6)]
    54       4.441609       4.441609       4.441609    6[6-(1,6),6-(1,6),6-(6,6)]
    55       4.011013       4.011013       4.011013    6[1-(0),6-(1,7),6-(6,6)]
    56       4.939669       4.939669       4.939669    6[1-(0),6-(1,6),7-(6,30)]
    57       3.281916       3.281916       3.281916    7[6-(1,6),6-(1,6),30-(8,8,8,8)]
    58       6.299696       6.299696       6.299696    7[6-(1,6),6-(1,6),30-(8,8,8,8)]
    59        9.36914        9.36914        9.36914    8[6-(6,8),30-(7,8,8,8)]
    60       7.766043       7.766043       7.766043    8[6-(6,8),30-(7,8,8,8)]
    61       2.041082       2.041082       2.041082    8[6-(6,8),30-(7,8,8,8)]
    62       3.644179       3.644179       3.644179    8[6-(6,8),30-(7,8,8,8)]
    63       1.126777       1.126777       1.126777    8[6-(6,8),30-(7,8,8,8)]
    64       2.729874       2.729874       2.729874    8[6-(6,8),30-(7,8,8,8)]
    65       8.454835       8.454835       8.454835    8[6-(6,8),30-(7,8,8,8)]
    66       6.851738       6.851738       6.851738    8[6-(6,8),30-(7,8,8,8)]
