# Supplementary material for: A collection of forcefield precursors for metal–organic frameworks
Source: RSC Adv. 2019 Nov 13;9(63):36492–507. doi: 10.1039/c9ra07327b (PMC9075174; doi:10.1039/c9ra07327b)
Supplement: RA-009-C9RA07327B-s1157 [file RA-009-C9RA07327B-s1157.txt]

JAVTAC_clean

8.421200    0.000000    0.000000
4.210577    11.377360    0.000000
4.210577    3.613009    10.788443

     1       5.723868       5.723868       5.723868    13[8-(15),8-(15),8-(15),8-(15),9-(13)]
     2      14.289893      14.289893      14.289893    13[8-(15),8-(15),8-(15),8-(15)]
     3       5.723865       5.723865       5.723865    13[8-(15),8-(15),8-(15),8-(15),9-(13)]
     4       5.868729       5.868729       5.868729    13[8-(15),8-(15),8-(15),8-(15)]
     5       9.934468       9.934468       9.934468    13[8-(15),8-(15),8-(15),8-(15),9-(13)]
     6       5.868716       5.868716       5.868716    13[8-(15),8-(15),8-(15),8-(15)]
     7       9.934465       9.934465       9.934465    13[8-(15),8-(15),8-(15),8-(15),9-(13)]
     8       5.868706       5.868706       5.868706    13[8-(15),8-(15),8-(15),8-(15)]
     9      10.004351      10.004351      10.004351    13[8-(15),8-(15),8-(15),8-(15)]
    10      10.004374      10.004374      10.004374    13[8-(15),8-(15),8-(15),8-(15)]
    11      11.010698      11.010698      11.010698    15[8-(13),8-(13),8-(13),8-(13)]
    12      11.144575      11.144575      11.144575    15[8-(13),8-(13),8-(13),8-(13)]
    13      11.010694      11.010694      11.010694    15[8-(13),8-(13),8-(13),8-(13)]
    14       2.723411       2.723411       2.723411    15[8-(13),8-(13),8-(13),8-(13)]
    15       6.800098       6.800098       6.800098    15[8-(13),8-(13),8-(13),8-(13)]
    16      11.144598      11.144598      11.144598    15[8-(13),8-(13),8-(13),8-(13)]
    17       6.800094       6.800094       6.800094    15[8-(13),8-(13),8-(13),8-(13)]
    18      11.144588      11.144588      11.144588    15[8-(13),8-(13),8-(13),8-(13)]
    19       6.928087       6.928087       6.928087    15[8-(13),8-(13),8-(13),8-(13)]
    20        6.92811        6.92811        6.92811    15[8-(13),8-(13),8-(13),8-(13)]
    21       4.057313       4.057313       4.057313    8[13-(8,8,8,9),15-(8,8,8)]
    22      12.597232      12.597232      12.597232    8[13-(8,8,8),15-(8,8,8)]
    23      10.569428      10.569428      10.569428    8[13-(8,8,8,9),15-(8,8,8)]
    24       14.77748       14.77748       14.77748    8[13-(8,8,8),15-(8,8,8)]
    25      10.671303      10.671303      10.671303    8[13-(8,8,8,9),15-(8,8,8)]
    26      10.597213      10.597213      10.597213    8[13-(8,8,8),15-(8,8,8)]
    27       6.438829       6.438829       6.438829    8[13-(8,8,8,9),15-(8,8,8)]
    28      15.054542      15.054542      15.054542    8[13-(8,8,8),15-(8,8,8)]
    29      10.593832      10.593832      10.593832    8[13-(8,8,8),15-(8,8,8)]
    30      12.478509      12.478509      12.478509    8[13-(8,8,8,9),15-(8,8,8)]
    31       4.176068       4.176068       4.176068    8[13-(8,8,8),15-(8,8,8)]
    32      10.569422      10.569422      10.569422    8[13-(8,8,8,9),15-(8,8,8)]
    33       6.356318       6.356318       6.356318    8[13-(8,8,8),15-(8,8,8)]
    34        2.25014        2.25014        2.25014    8[13-(8,8,8,9),15-(8,8,8)]
    35      10.597217      10.597217      10.597217    8[13-(8,8,8),15-(8,8,8)]
    36       6.438824       6.438824       6.438824    8[13-(8,8,8,9),15-(8,8,8)]
    37       6.633371       6.633371       6.633371    8[13-(8,8,8),15-(8,8,8)]
    38       2.172661       2.172661       2.172661    8[13-(8,8,8),15-(8,8,8)]
    39       8.267913       8.267913       8.267913    8[13-(8,8,8,9),15-(8,8,8)]
    40       4.176055       4.176055       4.176055    8[13-(8,8,8),15-(8,8,8)]
    41       6.358828       6.358828       6.358828    8[13-(8,8,8,9),15-(8,8,8)]
    42       6.356303       6.356303       6.356303    8[13-(8,8,8),15-(8,8,8)]
    43      10.671326      10.671326      10.671326    8[13-(8,8,8,9),15-(8,8,8)]
    44       6.386613       6.386613       6.386613    8[13-(8,8,8),15-(8,8,8)]
    45      10.649429      10.649429      10.649429    8[13-(8,8,8,9),15-(8,8,8)]
    46       6.633365       6.633365       6.633365    8[13-(8,8,8),15-(8,8,8)]
    47      10.593855      10.593855      10.593855    8[13-(8,8,8),15-(8,8,8)]
    48       8.267909       8.267909       8.267909    8[13-(8,8,8,9),15-(8,8,8)]
    49      12.597245      12.597245      12.597245    8[13-(8,8,8),15-(8,8,8)]
    50       6.358822       6.358822       6.358822    8[13-(8,8,8,9),15-(8,8,8)]
    51       6.356295       6.356295       6.356295    8[13-(8,8,8),15-(8,8,8)]
    52      10.671317      10.671317      10.671317    8[13-(8,8,8,9),15-(8,8,8)]
    53       6.386617       6.386617       6.386617    8[13-(8,8,8),15-(8,8,8)]
    54      10.649424      10.649424      10.649424    8[13-(8,8,8,9),15-(8,8,8)]
    55       6.633348       6.633348       6.633348    8[13-(8,8,8),15-(8,8,8)]
    56      10.593838      10.593838      10.593838    8[13-(8,8,8),15-(8,8,8)]
    57        8.31169        8.31169        8.31169    8[13-(8,8,8),15-(8,8,8)]
    58       6.391656       6.391656       6.391656    8[13-(8,8,8),15-(8,8,8)]
    59       8.311713       8.311713       8.311713    8[13-(8,8,8),15-(8,8,8)]
    60       6.391679       6.391679       6.391679    8[13-(8,8,8),15-(8,8,8)]
    61       0.728434       0.728434       0.728434    9[13-(8,8,8,8),13-(8,8,8,8)]
    62       9.149611       9.149611       9.149611    9[13-(8,8,8,8),13-(8,8,8,8)]
