# Supplementary material for: A collection of forcefield precursors for metal–organic frameworks
Source: RSC Adv. 2019 Nov 13;9(63):36492–507. doi: 10.1039/c9ra07327b (PMC9075174; doi:10.1039/c9ra07327b)
Supplement: RA-009-C9RA07327B-s1158 [file RA-009-C9RA07327B-s1158.txt]

JEBCOJ_clean

13.377000    0.000000    0.000000
-6.688500    11.584822    0.000000
0.000000    0.000000    14.462000

     1         6.6885         6.6885         6.6885    62[8-(6),8-(6),8-(6),8-(6),8-(6),8-(6),8-(6),8-(6),8-(6)]
     2            0.0            0.0            0.0    62[8-(6),8-(6),8-(6),8-(6),8-(6),8-(6),8-(6),8-(6),8-(6)]
     3            0.0            0.0            0.0    62[8-(6),8-(6),8-(6),8-(6),8-(6),8-(6),8-(6),8-(6),8-(6)]
     4         6.6885         6.6885         6.6885    62[8-(6),8-(6),8-(6),8-(6),8-(6),8-(6),8-(6),8-(6),8-(6)]
     5         6.6885         6.6885         6.6885    29[7-(1,6,6),7-(1,6,6),8-(6),8-(6)]
     6        3.34425        3.34425        3.34425    29[7-(1,6,6),7-(1,6,6),8-(6),8-(6)]
     7       -3.34425       -3.34425       -3.34425    29[7-(1,6,6),7-(1,6,6),8-(6),8-(6)]
     8         6.6885         6.6885         6.6885    29[7-(1,6,6),7-(1,6,6),8-(6),8-(6)]
     9       -3.34425       -3.34425       -3.34425    29[7-(1,6,6),7-(1,6,6),8-(6),8-(6)]
    10        3.34425        3.34425        3.34425    29[7-(1,6,6),7-(1,6,6),8-(6),8-(6)]
    11      11.150398      11.150398      11.150398    1[6-(1,6,7)]
    12      10.326375      10.326375      10.326375    1[6-(1,6,7)]
    13       9.001383       9.001383       9.001383    1[6-(1,6,7)]
    14      10.133077      10.133077      10.133077    1[6-(1,6,7)]
    15      -2.021265      -2.021265      -2.021265    1[7-(6,6,29)]
    16       3.666636       3.666636       3.666636    1[6-(1,6,7)]
    17       3.340237       3.340237       3.340237    1[6-(1,6,7)]
    18       4.868559       4.868559       4.868559    1[6-(1,6,7)]
    19       4.768232       4.768232       4.768232    1[6-(1,6,7)]
    20      -2.168412      -2.168412      -2.168412    1[7-(6,6,29)]
    21       5.248466       5.248466       5.248466    1[6-(1,6,7)]
    22       6.398888       6.398888       6.398888    1[6-(1,6,7)]
    23       6.195558       6.195558       6.195558    1[6-(1,6,7)]
    24       5.164191       5.164191       5.164191    1[6-(1,6,7)]
    25       4.189676       4.189676       4.189676    1[7-(6,6,29)]
    26       4.461898       4.461898       4.461898    1[6-(1,6,7)]
    27       3.637875       3.637875       3.637875    1[6-(1,6,7)]
    28       2.312883       2.312883       2.312883    1[6-(1,6,7)]
    29       3.444577       3.444577       3.444577    1[6-(1,6,7)]
    30       4.667235       4.667235       4.667235    1[7-(6,6,29)]
    31      -3.021864      -3.021864      -3.021864    1[6-(1,6,7)]
    32      -3.348263      -3.348263      -3.348263    1[6-(1,6,7)]
    33      -1.819941      -1.819941      -1.819941    1[6-(1,6,7)]
    34      -1.920268      -1.920268      -1.920268    1[6-(1,6,7)]
    35       4.520088       4.520088       4.520088    1[7-(6,6,29)]
    36      -1.440034      -1.440034      -1.440034    1[6-(1,6,7)]
    37      -0.289612      -0.289612      -0.289612    1[6-(1,6,7)]
    38      -0.492942      -0.492942      -0.492942    1[6-(1,6,7)]
    39      -1.524309      -1.524309      -1.524309    1[6-(1,6,7)]
    40      10.878176      10.878176      10.878176    1[7-(6,6,29)]
    41      -4.461898      -4.461898      -4.461898    1[6-(1,6,7)]
    42      -3.637875      -3.637875      -3.637875    1[6-(1,6,7)]
    43      -2.312883      -2.312883      -2.312883    1[6-(1,6,7)]
    44      -3.444577      -3.444577      -3.444577    1[6-(1,6,7)]
    45       8.709765       8.709765       8.709765    1[7-(6,6,29)]
    46       3.021864       3.021864       3.021864    1[6-(1,6,7)]
    47       3.348263       3.348263       3.348263    1[6-(1,6,7)]
    48       1.819941       1.819941       1.819941    1[6-(1,6,7)]
    49       1.920268       1.920268       1.920268    1[6-(1,6,7)]
    50       8.856912       8.856912       8.856912    1[7-(6,6,29)]
    51       1.440034       1.440034       1.440034    1[6-(1,6,7)]
    52       0.289612       0.289612       0.289612    1[6-(1,6,7)]
    53       0.492942       0.492942       0.492942    1[6-(1,6,7)]
    54       1.524309       1.524309       1.524309    1[6-(1,6,7)]
    55       2.498824       2.498824       2.498824    1[7-(6,6,29)]
    56       2.226602       2.226602       2.226602    1[6-(1,6,7)]
    57       3.050625       3.050625       3.050625    1[6-(1,6,7)]
    58       4.375617       4.375617       4.375617    1[6-(1,6,7)]
    59       3.243923       3.243923       3.243923    1[6-(1,6,7)]
    60       2.021265       2.021265       2.021265    1[7-(6,6,29)]
    61       9.710364       9.710364       9.710364    1[6-(1,6,7)]
    62      10.036763      10.036763      10.036763    1[6-(1,6,7)]
    63       8.508441       8.508441       8.508441    1[6-(1,6,7)]
    64       8.608768       8.608768       8.608768    1[6-(1,6,7)]
    65       2.168412       2.168412       2.168412    1[7-(6,6,29)]
    66       8.128534       8.128534       8.128534    1[6-(1,6,7)]
    67       6.978112       6.978112       6.978112    1[6-(1,6,7)]
    68       7.181442       7.181442       7.181442    1[6-(1,6,7)]
    69       8.212809       8.212809       8.212809    1[6-(1,6,7)]
    70      -4.189676      -4.189676      -4.189676    1[7-(6,6,29)]
    71       8.537201       8.537201       8.537201    6[6-(1,1,7),8-(62),8-(62)]
    72       9.319087       9.319087       9.319087    6[1-(0),1-(0),6-(8,8),7-(1,6,29)]
    73       8.786014       8.786014       8.786014    6[6-(1,1,7),8-(29),8-(62)]
    74       9.593984       9.593984       9.593984    6[1-(0),1-(0),6-(8,8),7-(1,6,29)]
    75       4.263919       4.263919       4.263919    6[6-(1,1,7),8-(62),8-(62)]
    76       3.011163       3.011163       3.011163    6[1-(0),1-(0),6-(8,8),7-(1,6,29)]
    77       6.687831       6.687831       6.687831    6[6-(1,1,7),8-(29),8-(62)]
    78       5.222381       5.222381       5.222381    6[1-(0),1-(0),6-(8,8),7-(1,6,29)]
    79        7.26438        7.26438        7.26438    6[6-(1,1,7),8-(62),8-(62)]
    80        7.73525        7.73525        7.73525    6[1-(0),1-(0),6-(8,8),7-(1,6,29)]
    81       4.591655       4.591655       4.591655    6[6-(1,1,7),8-(29),8-(62)]
    82       5.249135       5.249135       5.249135    6[1-(0),1-(0),6-(8,8),7-(1,6,29)]
    83       1.848701       1.848701       1.848701    6[6-(1,1,7),8-(62),8-(62)]
    84       2.630587       2.630587       2.630587    6[1-(0),1-(0),6-(8,8),7-(1,6,29)]
    85       2.097514       2.097514       2.097514    6[6-(1,1,7),8-(29),8-(62)]
    86       2.905484       2.905484       2.905484    6[1-(0),1-(0),6-(8,8),7-(1,6,29)]
    87      -2.424581      -2.424581      -2.424581    6[6-(1,1,7),8-(62),8-(62)]
    88      -3.677337      -3.677337      -3.677337    6[1-(0),1-(0),6-(8,8),7-(1,6,29)]
    89      -0.000669      -0.000669      -0.000669    6[6-(1,1,7),8-(29),8-(62)]
    90      -1.466119      -1.466119      -1.466119    6[1-(0),1-(0),6-(8,8),7-(1,6,29)]
    91        0.57588        0.57588        0.57588    6[6-(1,1,7),8-(62),8-(62)]
    92        1.04675        1.04675        1.04675    6[1-(0),1-(0),6-(8,8),7-(1,6,29)]
    93      -2.096845      -2.096845      -2.096845    6[6-(1,1,7),8-(29),8-(62)]
    94      -1.439365      -1.439365      -1.439365    6[1-(0),1-(0),6-(8,8),7-(1,6,29)]
    95      -1.848701      -1.848701      -1.848701    6[6-(1,1,7),8-(62),8-(62)]
    96      -2.630587      -2.630587      -2.630587    6[1-(0),1-(0),6-(8,8),7-(1,6,29)]
    97      -2.097514      -2.097514      -2.097514    6[6-(1,1,7),8-(29),8-(62)]
    98      -2.905484      -2.905484      -2.905484    6[1-(0),1-(0),6-(8,8),7-(1,6,29)]
    99       2.424581       2.424581       2.424581    6[6-(1,1,7),8-(62),8-(62)]
   100       3.677337       3.677337       3.677337    6[1-(0),1-(0),6-(8,8),7-(1,6,29)]
   101       0.000669       0.000669       0.000669    6[6-(1,1,7),8-(29),8-(62)]
   102       1.466119       1.466119       1.466119    6[1-(0),1-(0),6-(8,8),7-(1,6,29)]
   103       -0.57588       -0.57588       -0.57588    6[6-(1,1,7),8-(62),8-(62)]
   104       -1.04675       -1.04675       -1.04675    6[1-(0),1-(0),6-(8,8),7-(1,6,29)]
   105       2.096845       2.096845       2.096845    6[6-(1,1,7),8-(29),8-(62)]
   106       1.439365       1.439365       1.439365    6[1-(0),1-(0),6-(8,8),7-(1,6,29)]
   107       4.839799       4.839799       4.839799    6[6-(1,1,7),8-(62),8-(62)]
   108       4.057913       4.057913       4.057913    6[1-(0),1-(0),6-(8,8),7-(1,6,29)]
   109       4.590986       4.590986       4.590986    6[6-(1,1,7),8-(29),8-(62)]
   110       3.783016       3.783016       3.783016    6[1-(0),1-(0),6-(8,8),7-(1,6,29)]
   111       9.113081       9.113081       9.113081    6[6-(1,1,7),8-(62),8-(62)]
   112      10.365837      10.365837      10.365837    6[1-(0),1-(0),6-(8,8),7-(1,6,29)]
   113       6.689169       6.689169       6.689169    6[6-(1,1,7),8-(29),8-(62)]
   114       8.154619       8.154619       8.154619    6[1-(0),1-(0),6-(8,8),7-(1,6,29)]
   115        6.11262        6.11262        6.11262    6[6-(1,1,7),8-(62),8-(62)]
   116        5.64175        5.64175        5.64175    6[1-(0),1-(0),6-(8,8),7-(1,6,29)]
   117       8.785345       8.785345       8.785345    6[6-(1,1,7),8-(29),8-(62)]
   118       8.127865       8.127865       8.127865    6[1-(0),1-(0),6-(8,8),7-(1,6,29)]
   119       8.449582       8.449582       8.449582    7[1-(0),6-(1,1,6),6-(1,1,6),29-(7,8,8)]
   120       2.884081       2.884081       2.884081    7[1-(0),6-(1,1,6),6-(1,1,6),29-(7,8,8)]
   121       8.731837       8.731837       8.731837    7[1-(0),6-(1,1,6),6-(1,1,6),29-(7,8,8)]
   122       1.761082       1.761082       1.761082    7[1-(0),6-(1,1,6),6-(1,1,6),29-(7,8,8)]
   123      -3.804419      -3.804419      -3.804419    7[1-(0),6-(1,1,6),6-(1,1,6),29-(7,8,8)]
   124       2.043337       2.043337       2.043337    7[1-(0),6-(1,1,6),6-(1,1,6),29-(7,8,8)]
   125      -1.761082      -1.761082      -1.761082    7[1-(0),6-(1,1,6),6-(1,1,6),29-(7,8,8)]
   126       3.804419       3.804419       3.804419    7[1-(0),6-(1,1,6),6-(1,1,6),29-(7,8,8)]
   127      -2.043337      -2.043337      -2.043337    7[1-(0),6-(1,1,6),6-(1,1,6),29-(7,8,8)]
   128       4.927418       4.927418       4.927418    7[1-(0),6-(1,1,6),6-(1,1,6),29-(7,8,8)]
   129      10.492919      10.492919      10.492919    7[1-(0),6-(1,1,6),6-(1,1,6),29-(7,8,8)]
   130       4.645163       4.645163       4.645163    7[1-(0),6-(1,1,6),6-(1,1,6),29-(7,8,8)]
   131       7.292472       7.292472       7.292472    8[6-(6,8),62-(8,8,8,8,8,8,8,8)]
   132       6.350731       6.350731       6.350731    8[6-(6,8),62-(8,8,8,8,8,8,8,8)]
   133        7.50249        7.50249        7.50249    8[6-(6,8),29-(7,7,8)]
   134       8.015498       8.015498       8.015498    8[6-(6,8),62-(8,8,8,8,8,8,8,8)]
   135       4.927418       4.927418       4.927418    8[6-(6,8),62-(8,8,8,8,8,8,8,8)]
   136       9.126458       9.126458       9.126458    8[6-(6,8),62-(8,8,8,8,8,8,8,8)]
   137       3.676668       3.676668       3.676668    8[6-(6,8),29-(7,7,8)]
   138       7.053023       7.053023       7.053023    8[6-(6,8),62-(8,8,8,8,8,8,8,8)]
   139       7.845611       7.845611       7.845611    8[6-(6,8),62-(8,8,8,8,8,8,8,8)]
   140       4.588311       4.588311       4.588311    8[6-(6,8),62-(8,8,8,8,8,8,8,8)]
   141       8.886341       8.886341       8.886341    8[6-(6,8),29-(7,7,8)]
   142       4.996978       4.996978       4.996978    8[6-(6,8),62-(8,8,8,8,8,8,8,8)]
   143       0.603972       0.603972       0.603972    8[6-(6,8),62-(8,8,8,8,8,8,8,8)]
   144      -0.337769      -0.337769      -0.337769    8[6-(6,8),62-(8,8,8,8,8,8,8,8)]
   145        0.81399        0.81399        0.81399    8[6-(6,8),29-(7,7,8)]
   146       1.326998       1.326998       1.326998    8[6-(6,8),62-(8,8,8,8,8,8,8,8)]
   147      -1.761082      -1.761082      -1.761082    8[6-(6,8),62-(8,8,8,8,8,8,8,8)]
   148       2.437958       2.437958       2.437958    8[6-(6,8),62-(8,8,8,8,8,8,8,8)]
   149      -3.011832      -3.011832      -3.011832    8[6-(6,8),29-(7,7,8)]
   150       0.364523       0.364523       0.364523    8[6-(6,8),62-(8,8,8,8,8,8,8,8)]
   151       1.157111       1.157111       1.157111    8[6-(6,8),62-(8,8,8,8,8,8,8,8)]
   152      -2.100189      -2.100189      -2.100189    8[6-(6,8),62-(8,8,8,8,8,8,8,8)]
   153       2.197841       2.197841       2.197841    8[6-(6,8),29-(7,7,8)]
   154      -1.691522      -1.691522      -1.691522    8[6-(6,8),62-(8,8,8,8,8,8,8,8)]
   155      -0.603972      -0.603972      -0.603972    8[6-(6,8),62-(8,8,8,8,8,8,8,8)]
   156       0.337769       0.337769       0.337769    8[6-(6,8),62-(8,8,8,8,8,8,8,8)]
   157       -0.81399       -0.81399       -0.81399    8[6-(6,8),29-(7,7,8)]
   158      -1.326998      -1.326998      -1.326998    8[6-(6,8),62-(8,8,8,8,8,8,8,8)]
   159       1.761082       1.761082       1.761082    8[6-(6,8),62-(8,8,8,8,8,8,8,8)]
   160      -2.437958      -2.437958      -2.437958    8[6-(6,8),62-(8,8,8,8,8,8,8,8)]
   161       3.011832       3.011832       3.011832    8[6-(6,8),29-(7,7,8)]
   162      -0.364523      -0.364523      -0.364523    8[6-(6,8),62-(8,8,8,8,8,8,8,8)]
   163       -1.15711       -1.15711       -1.15711    8[6-(6,8),62-(8,8,8,8,8,8,8,8)]
   164       2.100189       2.100189       2.100189    8[6-(6,8),62-(8,8,8,8,8,8,8,8)]
   165      -2.197841      -2.197841      -2.197841    8[6-(6,8),29-(7,7,8)]
   166       1.691522       1.691522       1.691522    8[6-(6,8),62-(8,8,8,8,8,8,8,8)]
   167       6.084528       6.084528       6.084528    8[6-(6,8),62-(8,8,8,8,8,8,8,8)]
   168       7.026269       7.026269       7.026269    8[6-(6,8),62-(8,8,8,8,8,8,8,8)]
   169        5.87451        5.87451        5.87451    8[6-(6,8),29-(7,7,8)]
   170       5.361502       5.361502       5.361502    8[6-(6,8),62-(8,8,8,8,8,8,8,8)]
   171       8.449582       8.449582       8.449582    8[6-(6,8),62-(8,8,8,8,8,8,8,8)]
   172       4.250542       4.250542       4.250542    8[6-(6,8),62-(8,8,8,8,8,8,8,8)]
   173       9.700332       9.700332       9.700332    8[6-(6,8),29-(7,7,8)]
   174       6.323977       6.323977       6.323977    8[6-(6,8),62-(8,8,8,8,8,8,8,8)]
   175       5.531389       5.531389       5.531389    8[6-(6,8),62-(8,8,8,8,8,8,8,8)]
   176       8.788689       8.788689       8.788689    8[6-(6,8),62-(8,8,8,8,8,8,8,8)]
   177       4.490659       4.490659       4.490659    8[6-(6,8),29-(7,7,8)]
   178       8.380022       8.380022       8.380022    8[6-(6,8),62-(8,8,8,8,8,8,8,8)]
