# Supplementary material for: A collection of forcefield precursors for metal–organic frameworks
Source: RSC Adv. 2019 Nov 13;9(63):36492–507. doi: 10.1039/c9ra07327b (PMC9075174; doi:10.1039/c9ra07327b)
Supplement: RA-009-C9RA07327B-s1159 [file RA-009-C9RA07327B-s1159.txt]

JEBDOK_clean

7.953000    0.000000    0.000000
-2.650917    10.777981    0.000000
2.650992    5.388956    9.334004

     1       7.041633       7.041633       7.041633    49[8-(1,49),8-(1,49),8-(6),8-(6),8-(6),8-(6)]
     2       1.739619       1.739619       1.739619    49[8-(1,49),8-(1,49),8-(6),8-(6),8-(6),8-(6)]
     3       4.390582       4.390582       4.390582    49[8-(1,49),8-(1,49),8-(6),8-(6),8-(6),8-(6)]
     4       5.716164       5.716164       5.716164    49[8-(1,49),8-(1,49),8-(6),8-(6),8-(6),8-(6)]
     5       8.367112       8.367112       8.367112    49[8-(1,49),8-(1,49),8-(6),8-(6),8-(6),8-(6)]
     6       3.065133       3.065133       3.065133    49[8-(1,49),8-(1,49),8-(6),8-(6),8-(6),8-(6)]
     7       5.091562       5.091562       5.091562    1[8-(49,49)]
     8       2.440544       2.440544       2.440544    1[8-(49,49)]
     9      -0.210425      -0.210425      -0.210425    1[8-(49,49)]
    10       6.417019       6.417019       6.417019    1[8-(49,49)]
    11       3.766037       3.766037       3.766037    1[8-(49,49)]
    12        1.11505        1.11505        1.11505    1[8-(49,49)]
    13       7.693774       7.693774       7.693774    6[6-(8,8),8-(49),8-(49)]
    14       7.652405       7.652405       7.652405    6[6-(8,8),8-(49),8-(49)]
    15       5.042783       5.042783       5.042783    6[6-(8,8),8-(49),8-(49)]
    16       5.001429       5.001429       5.001429    6[6-(8,8),8-(49),8-(49)]
    17       2.391789       2.391789       2.391789    6[6-(8,8),8-(49),8-(49)]
    18       2.350445       2.350445       2.350445    6[6-(8,8),8-(49),8-(49)]
    19       1.066251       1.066251       1.066251    6[6-(8,8),8-(49),8-(49)]
    20       1.024885       1.024885       1.024885    6[6-(8,8),8-(49),8-(49)]
    21       6.368266       6.368266       6.368266    6[6-(8,8),8-(49),8-(49)]
    22       6.326924       6.326924       6.326924    6[6-(8,8),8-(49),8-(49)]
    23       3.717255       3.717255       3.717255    6[6-(8,8),8-(49),8-(49)]
    24       3.675895       3.675895       3.675895    6[6-(8,8),8-(49),8-(49)]
    25       5.093946       5.093946       5.093946    8[1-(0),49-(8,8,8,8,8),49-(8,8,8,8,8)]
    26       7.587213       7.587213       7.587213    8[6-(6,8),49-(8,8,8,8,8)]
    27       7.313607       7.313607       7.313607    8[6-(6,8),49-(8,8,8,8,8)]
    28       2.557731       2.557731       2.557731    8[6-(6,8),49-(8,8,8,8,8)]
    29       2.580815       2.580815       2.580815    8[6-(6,8),49-(8,8,8,8,8)]
    30       2.442925       2.442925       2.442925    8[1-(0),49-(8,8,8,8,8),49-(8,8,8,8,8)]
    31       4.936202       4.936202       4.936202    8[6-(6,8),49-(8,8,8,8,8)]
    32       4.662622       4.662622       4.662622    8[6-(6,8),49-(8,8,8,8,8)]
    33       7.859728       7.859728       7.859728    8[6-(6,8),49-(8,8,8,8,8)]
    34       7.882769       7.882769       7.882769    8[6-(6,8),49-(8,8,8,8,8)]
    35      -0.208031      -0.208031      -0.208031    8[1-(0),49-(8,8,8,8,8),49-(8,8,8,8,8)]
    36       2.285221       2.285221       2.285221    8[6-(6,8),49-(8,8,8,8,8)]
    37       2.011657       2.011657       2.011657    8[6-(6,8),49-(8,8,8,8,8)]
    38       5.208745       5.208745       5.208745    8[6-(6,8),49-(8,8,8,8,8)]
    39       5.231812       5.231812       5.231812    8[6-(6,8),49-(8,8,8,8,8)]
    40       6.419398       6.419398       6.419398    8[1-(0),49-(8,8,8,8,8),49-(8,8,8,8,8)]
    41       0.959677       0.959677       0.959677    8[6-(6,8),49-(8,8,8,8,8)]
    42       8.639077       8.639077       8.639077    8[6-(6,8),49-(8,8,8,8,8)]
    43         3.8832         3.8832         3.8832    8[6-(6,8),49-(8,8,8,8,8)]
    44       3.906256       3.906256       3.906256    8[6-(6,8),49-(8,8,8,8,8)]
    45       3.768426       3.768426       3.768426    8[1-(0),49-(8,8,8,8,8),49-(8,8,8,8,8)]
    46       6.261688       6.261688       6.261688    8[6-(6,8),49-(8,8,8,8,8)]
    47       5.988129       5.988129       5.988129    8[6-(6,8),49-(8,8,8,8,8)]
    48       1.232215       1.232215       1.232215    8[6-(6,8),49-(8,8,8,8,8)]
    49       1.255261       1.255261       1.255261    8[6-(6,8),49-(8,8,8,8,8)]
    50       1.117441       1.117441       1.117441    8[1-(0),49-(8,8,8,8,8),49-(8,8,8,8,8)]
    51       3.610697       3.610697       3.610697    8[6-(6,8),49-(8,8,8,8,8)]
    52       3.337106       3.337106       3.337106    8[6-(6,8),49-(8,8,8,8,8)]
    53       6.534215       6.534215       6.534215    8[6-(6,8),49-(8,8,8,8,8)]
    54       6.557303       6.557303       6.557303    8[6-(6,8),49-(8,8,8,8,8)]
