# Supplementary material for: A collection of forcefield precursors for metal–organic frameworks
Source: RSC Adv. 2019 Nov 13;9(63):36492–507. doi: 10.1039/c9ra07327b (PMC9075174; doi:10.1039/c9ra07327b)
Supplement: RA-009-C9RA07327B-s1160 [file RA-009-C9RA07327B-s1160.txt]

JEJKEP_clean

9.358200    0.000000    0.000000
0.000000    10.953000    0.000000
0.000000    0.000000    24.370000

     1       7.087433       7.087433       7.087433    27[7-(6,6),8-(6),8-(6),8-(6),8-(6),8-(6)]
     2       6.949867       6.949867       6.949867    27[7-(6,6),8-(6),8-(6),8-(6),8-(6),8-(6)]
     3       2.270767       2.270767       2.270767    27[7-(6,6),8-(6),8-(6),8-(6),8-(6),8-(6)]
     4       2.408333       2.408333       2.408333    27[7-(6,6),8-(6),8-(6),8-(6),8-(6),8-(6)]
     5       2.270767       2.270767       2.270767    27[7-(6,6),8-(6),8-(6),8-(6),8-(6),8-(6)]
     6       2.408333       2.408333       2.408333    27[7-(6,6),8-(6),8-(6),8-(6),8-(6),8-(6)]
     7       7.087433       7.087433       7.087433    27[7-(6,6),8-(6),8-(6),8-(6),8-(6),8-(6)]
     8       6.949867       6.949867       6.949867    27[7-(6,6),8-(6),8-(6),8-(6),8-(6),8-(6)]
     9       5.759972       5.759972       5.759972    1[6-(6,6,8)]
    10       7.952598       7.952598       7.952598    1[6-(1,6,6)]
    11       7.843107       7.843107       7.843107    1[6-(1,6,6)]
    12       8.427059       8.427059       8.427059    1[6-(6,7)]
    13       0.028075       0.028075       0.028075    1[6-(6,6)]
    14       8.541229       8.541229       8.541229    1[6-(6,6)]
    15       7.640034       7.640034       7.640034    1[6-(6,7)]
    16       8.277328       8.277328       8.277328    1[6-(6,6,8)]
    17       6.084702       6.084702       6.084702    1[6-(1,6,6)]
    18       6.194193       6.194193       6.194193    1[6-(1,6,6)]
    19       5.610241       5.610241       5.610241    1[6-(6,7)]
    20       4.651025       4.651025       4.651025    1[6-(6,6)]
    21       5.496071       5.496071       5.496071    1[6-(6,6)]
    22       6.397266       6.397266       6.397266    1[6-(6,7)]
    23       3.598228       3.598228       3.598228    1[6-(6,6,8)]
    24       1.405602       1.405602       1.405602    1[6-(1,6,6)]
    25       1.515093       1.515093       1.515093    1[6-(1,6,6)]
    26       0.931141       0.931141       0.931141    1[6-(6,7)]
    27      -0.028075      -0.028075      -0.028075    1[6-(6,6)]
    28       0.816971       0.816971       0.816971    1[6-(6,6)]
    29       1.718166       1.718166       1.718166    1[6-(6,7)]
    30       1.080872       1.080872       1.080872    1[6-(6,6,8)]
    31       3.273498       3.273498       3.273498    1[6-(1,6,6)]
    32       3.164007       3.164007       3.164007    1[6-(1,6,6)]
    33       3.747959       3.747959       3.747959    1[6-(6,7)]
    34       4.707175       4.707175       4.707175    1[6-(6,6)]
    35       3.862129       3.862129       3.862129    1[6-(6,6)]
    36       2.960934       2.960934       2.960934    1[6-(6,7)]
    37       3.598228       3.598228       3.598228    1[6-(6,6,8)]
    38       1.405602       1.405602       1.405602    1[6-(1,6,6)]
    39       1.515093       1.515093       1.515093    1[6-(1,6,6)]
    40       0.931141       0.931141       0.931141    1[6-(6,7)]
    41      -0.028075      -0.028075      -0.028075    1[6-(6,6)]
    42       0.816971       0.816971       0.816971    1[6-(6,6)]
    43       1.718166       1.718166       1.718166    1[6-(6,7)]
    44       1.080872       1.080872       1.080872    1[6-(6,6,8)]
    45       3.273498       3.273498       3.273498    1[6-(1,6,6)]
    46       3.164007       3.164007       3.164007    1[6-(1,6,6)]
    47       3.747959       3.747959       3.747959    1[6-(6,7)]
    48       4.707175       4.707175       4.707175    1[6-(6,6)]
    49       3.862129       3.862129       3.862129    1[6-(6,6)]
    50       2.960934       2.960934       2.960934    1[6-(6,7)]
    51       5.759972       5.759972       5.759972    1[6-(6,6,8)]
    52       7.952598       7.952598       7.952598    1[6-(1,6,6)]
    53       7.843107       7.843107       7.843107    1[6-(1,6,6)]
    54       8.427059       8.427059       8.427059    1[6-(6,7)]
    55       0.028075       0.028075       0.028075    1[6-(6,6)]
    56       8.541229       8.541229       8.541229    1[6-(6,6)]
    57       7.640034       7.640034       7.640034    1[6-(6,7)]
    58       8.277328       8.277328       8.277328    1[6-(6,6,8)]
    59       6.084702       6.084702       6.084702    1[6-(1,6,6)]
    60       6.194193       6.194193       6.194193    1[6-(1,6,6)]
    61       5.610241       5.610241       5.610241    1[6-(6,7)]
    62       4.651025       4.651025       4.651025    1[6-(6,6)]
    63       5.496071       5.496071       5.496071    1[6-(6,6)]
    64       6.397266       6.397266       6.397266    1[6-(6,7)]
    65       6.218524       6.218524       6.218524    6[6-(1,6,8),8-(27),8-(27)]
    66       6.435634       6.435634       6.435634    6[1-(0),6-(1,1,6),6-(8,8),8-(27)]
    67       7.820648       7.820648       7.820648    6[1-(0),1-(0),6-(1,6,8),6-(8,8)]
    68       8.970771       8.970771       8.970771    6[6-(1,1,6),8-(27),8-(27)]
    69       8.455134       8.455134       8.455134    6[1-(0),6-(1,6),7-(6,27)]
    70       9.025984       9.025984       9.025984    6[1-(0),6-(1,7),6-(6,6)]
    71        9.05593        9.05593        9.05593    6[6-(1,6),6-(1,6),6-(6,6)]
    72       8.529999       8.529999       8.529999    6[1-(0),6-(1,7),6-(6,6)]
    73       7.989095       7.989095       7.989095    6[1-(0),6-(1,6),7-(6,27)]
    74       7.818776       7.818776       7.818776    6[6-(1,6,8),8-(27),8-(27)]
    75       7.601666       7.601666       7.601666    6[1-(0),6-(1,1,6),6-(8,8),8-(27)]
    76       6.216652       6.216652       6.216652    6[1-(0),1-(0),6-(1,6,8),6-(8,8)]
    77       5.066529       5.066529       5.066529    6[6-(1,1,6),8-(27),8-(27)]
    78       5.582166       5.582166       5.582166    6[1-(0),6-(1,6),7-(6,27)]
    79       5.011316       5.011316       5.011316    6[1-(0),6-(1,7),6-(6,6)]
    80        4.98137        4.98137        4.98137    6[6-(1,6),6-(1,6),6-(6,6)]
    81       5.507301       5.507301       5.507301    6[1-(0),6-(1,7),6-(6,6)]
    82       6.048205       6.048205       6.048205    6[1-(0),6-(1,6),7-(6,27)]
    83       3.139676       3.139676       3.139676    6[6-(1,6,8),8-(27),8-(27)]
    84       2.922566       2.922566       2.922566    6[1-(0),6-(1,1,6),6-(8,8),8-(27)]
    85       1.537552       1.537552       1.537552    6[1-(0),1-(0),6-(1,6,8),6-(8,8)]
    86       0.387429       0.387429       0.387429    6[6-(1,1,6),8-(27),8-(27)]
    87       0.903066       0.903066       0.903066    6[1-(0),6-(1,6),7-(6,27)]
    88       0.332216       0.332216       0.332216    6[1-(0),6-(1,7),6-(6,6)]
    89        0.30227        0.30227        0.30227    6[6-(1,6),6-(1,6),6-(6,6)]
    90       0.828201       0.828201       0.828201    6[1-(0),6-(1,7),6-(6,6)]
    91       1.369105       1.369105       1.369105    6[1-(0),6-(1,6),7-(6,27)]
    92       1.539424       1.539424       1.539424    6[6-(1,6,8),8-(27),8-(27)]
    93       1.756534       1.756534       1.756534    6[1-(0),6-(1,1,6),6-(8,8),8-(27)]
    94       3.141548       3.141548       3.141548    6[1-(0),1-(0),6-(1,6,8),6-(8,8)]
    95       4.291671       4.291671       4.291671    6[6-(1,1,6),8-(27),8-(27)]
    96       3.776034       3.776034       3.776034    6[1-(0),6-(1,6),7-(6,27)]
    97       4.346884       4.346884       4.346884    6[1-(0),6-(1,7),6-(6,6)]
    98        4.37683        4.37683        4.37683    6[6-(1,6),6-(1,6),6-(6,6)]
    99       3.850899       3.850899       3.850899    6[1-(0),6-(1,7),6-(6,6)]
   100       3.309995       3.309995       3.309995    6[1-(0),6-(1,6),7-(6,27)]
   101       3.139676       3.139676       3.139676    6[6-(1,6,8),8-(27),8-(27)]
   102       2.922566       2.922566       2.922566    6[1-(0),6-(1,1,6),6-(8,8),8-(27)]
   103       1.537552       1.537552       1.537552    6[1-(0),1-(0),6-(1,6,8),6-(8,8)]
   104       0.387429       0.387429       0.387429    6[6-(1,1,6),8-(27),8-(27)]
   105       0.903066       0.903066       0.903066    6[1-(0),6-(1,6),7-(6,27)]
   106       0.332216       0.332216       0.332216    6[1-(0),6-(1,7),6-(6,6)]
   107        0.30227        0.30227        0.30227    6[6-(1,6),6-(1,6),6-(6,6)]
   108       0.828201       0.828201       0.828201    6[1-(0),6-(1,7),6-(6,6)]
   109       1.369105       1.369105       1.369105    6[1-(0),6-(1,6),7-(6,27)]
   110       1.539424       1.539424       1.539424    6[6-(1,6,8),8-(27),8-(27)]
   111       1.756534       1.756534       1.756534    6[1-(0),6-(1,1,6),6-(8,8),8-(27)]
   112       3.141548       3.141548       3.141548    6[1-(0),1-(0),6-(1,6,8),6-(8,8)]
   113       4.291671       4.291671       4.291671    6[6-(1,1,6),8-(27),8-(27)]
   114       3.776034       3.776034       3.776034    6[1-(0),6-(1,6),7-(6,27)]
   115       4.346884       4.346884       4.346884    6[1-(0),6-(1,7),6-(6,6)]
   116        4.37683        4.37683        4.37683    6[6-(1,6),6-(1,6),6-(6,6)]
   117       3.850899       3.850899       3.850899    6[1-(0),6-(1,7),6-(6,6)]
   118       3.309995       3.309995       3.309995    6[1-(0),6-(1,6),7-(6,27)]
   119       6.218524       6.218524       6.218524    6[6-(1,6,8),8-(27),8-(27)]
   120       6.435634       6.435634       6.435634    6[1-(0),6-(1,1,6),6-(8,8),8-(27)]
   121       7.820648       7.820648       7.820648    6[1-(0),1-(0),6-(1,6,8),6-(8,8)]
   122       8.970771       8.970771       8.970771    6[6-(1,1,6),8-(27),8-(27)]
   123       8.455134       8.455134       8.455134    6[1-(0),6-(1,6),7-(6,27)]
   124       9.025984       9.025984       9.025984    6[1-(0),6-(1,7),6-(6,6)]
   125        9.05593        9.05593        9.05593    6[6-(1,6),6-(1,6),6-(6,6)]
   126       8.529999       8.529999       8.529999    6[1-(0),6-(1,7),6-(6,6)]
   127       7.989095       7.989095       7.989095    6[1-(0),6-(1,6),7-(6,27)]
   128       7.818776       7.818776       7.818776    6[6-(1,6,8),8-(27),8-(27)]
   129       7.601666       7.601666       7.601666    6[1-(0),6-(1,1,6),6-(8,8),8-(27)]
   130       6.216652       6.216652       6.216652    6[1-(0),1-(0),6-(1,6,8),6-(8,8)]
   131       5.066529       5.066529       5.066529    6[6-(1,1,6),8-(27),8-(27)]
   132       5.582166       5.582166       5.582166    6[1-(0),6-(1,6),7-(6,27)]
   133       5.011316       5.011316       5.011316    6[1-(0),6-(1,7),6-(6,6)]
   134        4.98137        4.98137        4.98137    6[6-(1,6),6-(1,6),6-(6,6)]
   135       5.507301       5.507301       5.507301    6[1-(0),6-(1,7),6-(6,6)]
   136       6.048205       6.048205       6.048205    6[1-(0),6-(1,6),7-(6,27)]
   137       7.936689       7.936689       7.936689    7[6-(1,6),6-(1,6),27-(8,8,8,8,8)]
   138       6.100611       6.100611       6.100611    7[6-(1,6),6-(1,6),27-(8,8,8,8,8)]
   139       1.421511       1.421511       1.421511    7[6-(1,6),6-(1,6),27-(8,8,8,8,8)]
   140       3.257589       3.257589       3.257589    7[6-(1,6),6-(1,6),27-(8,8,8,8,8)]
   141       1.421511       1.421511       1.421511    7[6-(1,6),6-(1,6),27-(8,8,8,8,8)]
   142       3.257589       3.257589       3.257589    7[6-(1,6),6-(1,6),27-(8,8,8,8,8)]
   143       7.936689       7.936689       7.936689    7[6-(1,6),6-(1,6),27-(8,8,8,8,8)]
   144       6.100611       6.100611       6.100611    7[6-(1,6),6-(1,6),27-(8,8,8,8,8)]
   145       6.223203       6.223203       6.223203    8[6-(6,8),27-(7,8,8,8,8)]
   146       6.046333       6.046333       6.046333    8[6-(6,8),27-(7,8,8,8,8)]
   147       6.316785       6.316785       6.316785    8[6-(1,6,6),27-(7,8,8,8,8)]
   148       8.781735       8.781735       8.781735    8[6-(6,8),27-(7,8,8,8,8)]
   149       0.719646       0.719646       0.719646    8[6-(6,8),27-(7,8,8,8,8)]
   150       7.814097       7.814097       7.814097    8[6-(6,8),27-(7,8,8,8,8)]
   151       7.990967       7.990967       7.990967    8[6-(6,8),27-(7,8,8,8,8)]
   152       7.720515       7.720515       7.720515    8[6-(1,6,6),27-(7,8,8,8,8)]
   153       5.255565       5.255565       5.255565    8[6-(6,8),27-(7,8,8,8,8)]
   154       3.959454       3.959454       3.959454    8[6-(6,8),27-(7,8,8,8,8)]
   155       3.134997       3.134997       3.134997    8[6-(6,8),27-(7,8,8,8,8)]
   156       3.311867       3.311867       3.311867    8[6-(6,8),27-(7,8,8,8,8)]
   157       3.041415       3.041415       3.041415    8[6-(1,6,6),27-(7,8,8,8,8)]
   158       0.576465       0.576465       0.576465    8[6-(6,8),27-(7,8,8,8,8)]
   159       8.638554       8.638554       8.638554    8[6-(6,8),27-(7,8,8,8,8)]
   160       1.544103       1.544103       1.544103    8[6-(6,8),27-(7,8,8,8,8)]
   161       1.367233       1.367233       1.367233    8[6-(6,8),27-(7,8,8,8,8)]
   162       1.637685       1.637685       1.637685    8[6-(1,6,6),27-(7,8,8,8,8)]
   163       4.102635       4.102635       4.102635    8[6-(6,8),27-(7,8,8,8,8)]
   164       5.398746       5.398746       5.398746    8[6-(6,8),27-(7,8,8,8,8)]
   165       3.134997       3.134997       3.134997    8[6-(6,8),27-(7,8,8,8,8)]
   166       3.311867       3.311867       3.311867    8[6-(6,8),27-(7,8,8,8,8)]
   167       3.041415       3.041415       3.041415    8[6-(1,6,6),27-(7,8,8,8,8)]
   168       0.576465       0.576465       0.576465    8[6-(6,8),27-(7,8,8,8,8)]
   169       8.638554       8.638554       8.638554    8[6-(6,8),27-(7,8,8,8,8)]
   170       1.544103       1.544103       1.544103    8[6-(6,8),27-(7,8,8,8,8)]
   171       1.367233       1.367233       1.367233    8[6-(6,8),27-(7,8,8,8,8)]
   172       1.637685       1.637685       1.637685    8[6-(1,6,6),27-(7,8,8,8,8)]
   173       4.102635       4.102635       4.102635    8[6-(6,8),27-(7,8,8,8,8)]
   174       5.398746       5.398746       5.398746    8[6-(6,8),27-(7,8,8,8,8)]
   175       6.223203       6.223203       6.223203    8[6-(6,8),27-(7,8,8,8,8)]
   176       6.046333       6.046333       6.046333    8[6-(6,8),27-(7,8,8,8,8)]
   177       6.316785       6.316785       6.316785    8[6-(1,6,6),27-(7,8,8,8,8)]
   178       8.781735       8.781735       8.781735    8[6-(6,8),27-(7,8,8,8,8)]
   179       0.719646       0.719646       0.719646    8[6-(6,8),27-(7,8,8,8,8)]
   180       7.814097       7.814097       7.814097    8[6-(6,8),27-(7,8,8,8,8)]
   181       7.990967       7.990967       7.990967    8[6-(6,8),27-(7,8,8,8,8)]
   182       7.720515       7.720515       7.720515    8[6-(1,6,6),27-(7,8,8,8,8)]
   183       5.255565       5.255565       5.255565    8[6-(6,8),27-(7,8,8,8,8)]
   184       3.959454       3.959454       3.959454    8[6-(6,8),27-(7,8,8,8,8)]
