# Supplementary material for: A collection of forcefield precursors for metal–organic frameworks
Source: RSC Adv. 2019 Nov 13;9(63):36492–507. doi: 10.1039/c9ra07327b (PMC9075174; doi:10.1039/c9ra07327b)
Supplement: RA-009-C9RA07327B-s1161 [file RA-009-C9RA07327B-s1161.txt]

JEJWEB_clean

33.200300    0.000000    0.000000
-11.066646    31.301586    0.000000
-11.066646    -15.650537    27.108116

     1      10.512617      10.512617      10.512617    30[8-(30,30,30),8-(6),8-(6),8-(6)]
     2      11.625202      11.625202      11.625202    30[8-(30,30,30),8-(6),8-(6),8-(6)]
     3       1.444164       1.444164       1.444164    30[8-(30,30,30),8-(6),8-(6),8-(6)]
     4      20.685687      20.685687      20.685687    30[8-(30,30,30),8-(6),8-(6),8-(6)]
     5      -0.554046      -0.554046      -0.554046    30[8-(30,30,30),8-(6),8-(6),8-(6)]
     6     -10.508435     -10.508435     -10.508435    30[8-(30,30,30),8-(6),8-(6),8-(6)]
     7      -9.622646      -9.622646      -9.622646    30[8-(30,30,30),8-(6),8-(6),8-(6)]
     8      -1.447803      -1.447803      -1.447803    30[8-(30,30,30),8-(6),8-(6),8-(6)]
     9       21.57942       21.57942       21.57942    30[8-(30,30,30),8-(6),8-(6),8-(6)]
    10       0.558218       0.558218       0.558218    30[8-(30,30,30),8-(6),8-(6),8-(6)]
    11      12.510819      12.510819      12.510819    30[8-(30,30,30),8-(6),8-(6),8-(6)]
    12       9.618851       9.618851       9.618851    30[8-(30,30,30),8-(6),8-(6),8-(6)]
    13       -6.09136       -6.09136       -6.09136    30[8-(30,30,30),8-(6),8-(6),8-(6)]
    14       6.087738       6.087738       6.087738    30[8-(30,30,30),8-(6),8-(6),8-(6)]
    15     -15.151993     -15.151993     -15.151993    30[8-(30,30,30),8-(6),8-(6),8-(6)]
    16      15.156339      15.156339      15.156339    30[8-(30,30,30),8-(6),8-(6),8-(6)]
    17      26.222994      26.222994      26.222994    30[8-(30,30,30),8-(6),8-(6),8-(6)]
    18       6.981471       6.981471       6.981471    30[8-(30,30,30),8-(6),8-(6),8-(6)]
    19      17.154541      17.154541      17.154541    30[8-(30,30,30),8-(6),8-(6),8-(6)]
    20      16.041956      16.041956      16.041956    30[8-(30,30,30),8-(6),8-(6),8-(6)]
    21      -4.085339      -4.085339      -4.085339    30[8-(30,30,30),8-(6),8-(6),8-(6)]
    22       4.089504       4.089504       4.089504    30[8-(30,30,30),8-(6),8-(6),8-(6)]
    23       4.975293       4.975293       4.975293    30[8-(30,30,30),8-(6),8-(6),8-(6)]
    24      -4.979096      -4.979096      -4.979096    30[8-(30,30,30),8-(6),8-(6),8-(6)]
    25       0.663958       0.663958       0.663958    30[8-(30,30,30),8-(6),8-(6),8-(6)]
    26      31.208946      31.208946      31.208946    30[8-(30,30,30),8-(6),8-(6),8-(6)]
    27      11.730626      11.730626      11.730626    30[8-(30,30,30),8-(6),8-(6),8-(6)]
    28     -10.402869     -10.402869     -10.402869    30[8-(30,30,30),8-(6),8-(6),8-(6)]
    29      18.591504      18.591504      18.591504    30[8-(30,30,30),8-(6),8-(6),8-(6)]
    30       4.869727       4.869727       4.869727    30[8-(30,30,30),8-(6),8-(6),8-(6)]
    31      15.936532      15.936532      15.936532    30[8-(30,30,30),8-(6),8-(6),8-(6)]
    32        -6.1971        -6.1971        -6.1971    30[8-(30,30,30),8-(6),8-(6),8-(6)]
    33      11.812771      11.812771      11.812771    1[6-(6,6)]
    34      12.436951      12.436951      12.436951    1[6-(6,6)]
    35      14.475434      14.475434      14.475434    1[6-(6,6)]
    36      13.873386      13.873386      13.873386    1[6-(6,6)]
    37      12.051822      12.051822      12.051822    1[6-(6,6)]
    38      10.420556      10.420556      10.420556    1[6-(6,6)]
    39      10.588774      10.588774      10.588774    1[6-(6,6)]
    40       1.051529       1.051529       1.051529    1[6-(6,6)]
    41       0.907657       0.907657       0.907657    1[6-(6,6)]
    42       2.970525       2.970525       2.970525    1[6-(6,6)]
    43      -18.97486      -18.97486      -18.97486    1[6-(6,6)]
    44     -17.474209     -17.474209     -17.474209    1[6-(6,6)]
    45      -5.900675      -5.900675      -5.900675    1[6-(6,6)]
    46      -7.587247      -7.587247      -7.587247    1[6-(6,6)]
    47      -3.596585      -3.596585      -3.596585    1[6-(6,6)]
    48       9.198896       9.198896       9.198896    1[6-(6,6)]
    49       7.414922       7.414922       7.414922    1[6-(6,6)]
    50       4.716864       4.716864       4.716864    1[6-(6,6)]
    51       6.591587       6.591587       6.591587    1[6-(6,6)]
    52       4.958112       4.958112       4.958112    1[6-(6,6)]
    53       1.746486       1.746486       1.746486    1[6-(6,6)]
    54        1.57826        1.57826        1.57826    1[6-(6,6)]
    55      -2.217635      -2.217635      -2.217635    1[6-(6,6)]
    56      -2.098101      -2.098101      -2.098101    1[6-(6,6)]
    57      -1.688664      -1.688664      -1.688664    1[6-(6,6)]
    58      16.830399      16.830399      16.830399    1[6-(6,6)]
    59      18.817999      18.817999      18.817999    1[6-(6,6)]
    60      17.293025      17.293025      17.293025    1[6-(6,6)]
    61      15.073022      15.073022      15.073022    1[6-(6,6)]
    62      18.065481      18.065481      18.065481    1[6-(6,6)]
    63      16.482972      16.482972      16.482972    1[6-(6,6)]
    64      14.526368      14.526368      14.526368    1[6-(6,6)]
    65      15.776893      15.776893      15.776893    1[6-(6,6)]
    66      17.945978      17.945978      17.945978    1[6-(6,6)]
    67      15.367443      15.367443      15.367443    1[6-(6,6)]
    68      18.884465      18.884465      18.884465    1[6-(6,6)]
    69      18.512622      18.512622      18.512622    1[6-(6,6)]
    70      21.206253      21.206253      21.206253    1[6-(6,6)]
    71      21.695404      21.695404      21.695404    1[6-(6,6)]
    72      18.273552      18.273552      18.273552    1[6-(6,6)]
    73       0.746053       0.746053       0.746053    1[6-(6,6)]
    74       1.370205       1.370205       1.370205    1[6-(6,6)]
    75       3.408694       3.408694       3.408694    1[6-(6,6)]
    76       2.806677       2.806677       2.806677    1[6-(6,6)]
    77       0.985059       0.985059       0.985059    1[6-(6,6)]
    78      -0.646101      -0.646101      -0.646101    1[6-(6,6)]
    79      10.588774      10.588774      10.588774    1[6-(6,6)]
    80      12.118219      12.118219      12.118219    1[6-(6,6)]
    81      11.974336      11.974336      11.974336    1[6-(6,6)]
    82      14.037189      14.037189      14.037189    1[6-(6,6)]
    83      -7.908206      -7.908206      -7.908206    1[6-(6,6)]
    84      -6.407561      -6.407561      -6.407561    1[6-(6,6)]
    85     -16.967367     -16.967367     -16.967367    1[6-(6,6)]
    86     -18.653933     -18.653933     -18.653933    1[6-(6,6)]
    87     -14.663253     -14.663253     -14.663253    1[6-(6,6)]
    88      20.265594      20.265594      20.265594    1[6-(6,6)]
    89      18.481635      18.481635      18.481635    1[6-(6,6)]
    90      15.783552      15.783552      15.783552    1[6-(6,6)]
    91      17.658258      17.658258      17.658258    1[6-(6,6)]
    92      16.024791      16.024791      16.024791    1[6-(6,6)]
    93      -9.320269      -9.320269      -9.320269    1[6-(6,6)]
    94      -9.488467      -9.488467      -9.488467    1[6-(6,6)]
    95     -13.284368     -13.284368     -13.284368    1[6-(6,6)]
    96     -13.164865     -13.164865     -13.164865    1[6-(6,6)]
    97     -12.755375     -12.755375     -12.755375    1[6-(6,6)]
    98      -5.303063      -5.303063      -5.303063    1[6-(6,6)]
    99      -3.315474      -3.315474      -3.315474    1[6-(6,6)]
   100      -4.840492      -4.840492      -4.840492    1[6-(6,6)]
   101      -7.060484      -7.060484      -7.060484    1[6-(6,6)]
   102       -4.06801       -4.06801       -4.06801    1[6-(6,6)]
   103       5.416137       5.416137       5.416137    1[6-(6,6)]
   104       3.459539       3.459539       3.459539    1[6-(6,6)]
   105       4.710112       4.710112       4.710112    1[6-(6,6)]
   106       6.879191       6.879191       6.879191    1[6-(6,6)]
   107       4.300638       4.300638       4.300638    1[6-(6,6)]
   108       -3.24906       -3.24906       -3.24906    1[6-(6,6)]
   109      -3.620919      -3.620919      -3.620919    1[6-(6,6)]
   110      -0.927262      -0.927262      -0.927262    1[6-(6,6)]
   111      -0.438095      -0.438095      -0.438095    1[6-(6,6)]
   112      -3.859954      -3.859954      -3.859954    1[6-(6,6)]
   113      22.879538      22.879538      22.879538    1[6-(6,6)]
   114      23.503703      23.503703      23.503703    1[6-(6,6)]
   115      -7.658073      -7.658073      -7.658073    1[6-(6,6)]
   116      -8.260104      -8.260104      -8.260104    1[6-(6,6)]
   117     -10.081693     -10.081693     -10.081693    1[6-(6,6)]
   118      21.487309      21.487309      21.487309    1[6-(6,6)]
   119      21.655508      21.655508      21.655508    1[6-(6,6)]
   120      23.184943      23.184943      23.184943    1[6-(6,6)]
   121      23.041094      23.041094      23.041094    1[6-(6,6)]
   122      25.103909      25.103909      25.103909    1[6-(6,6)]
   123       3.158493       3.158493       3.158493    1[6-(6,6)]
   124       4.659158       4.659158       4.659158    1[6-(6,6)]
   125       5.166005       5.166005       5.166005    1[6-(6,6)]
   126       3.479416       3.479416       3.479416    1[6-(6,6)]
   127       7.470102       7.470102       7.470102    1[6-(6,6)]
   128      -1.868039      -1.868039      -1.868039    1[6-(6,6)]
   129      -3.651993      -3.651993      -3.651993    1[6-(6,6)]
   130      26.850214      26.850214      26.850214    1[6-(6,6)]
   131      28.724915      28.724915      28.724915    1[6-(6,6)]
   132      27.091493      27.091493      27.091493    1[6-(6,6)]
   133      12.813152      12.813152      12.813152    1[6-(6,6)]
   134      12.644932      12.644932      12.644932    1[6-(6,6)]
   135       8.849025       8.849025       8.849025    1[6-(6,6)]
   136       8.968551       8.968551       8.968551    1[6-(6,6)]
   137       9.378035       9.378035       9.378035    1[6-(6,6)]
   138       5.763743       5.763743       5.763743    1[6-(6,6)]
   139       7.751327       7.751327       7.751327    1[6-(6,6)]
   140       6.226318       6.226318       6.226318    1[6-(6,6)]
   141       4.006332       4.006332       4.006332    1[6-(6,6)]
   142       6.998761       6.998761       6.998761    1[6-(6,6)]
   143       -5.65052       -5.65052       -5.65052    1[6-(6,6)]
   144      -7.607132      -7.607132      -7.607132    1[6-(6,6)]
   145      -6.356595      -6.356595      -6.356595    1[6-(6,6)]
   146      -4.187501      -4.187501      -4.187501    1[6-(6,6)]
   147      -6.766083      -6.766083      -6.766083    1[6-(6,6)]
   148       7.817648       7.817648       7.817648    1[6-(6,6)]
   149       7.445821       7.445821       7.445821    1[6-(6,6)]
   150      10.139486      10.139486      10.139486    1[6-(6,6)]
   151      10.628621      10.628621      10.628621    1[6-(6,6)]
   152       7.206799       7.206799       7.206799    1[6-(6,6)]
   153      -8.691635      -8.691635      -8.691635    1[6-(6,6)]
   154       -10.1923       -10.1923       -10.1923    1[6-(6,6)]
   155     -10.699147     -10.699147     -10.699147    1[6-(6,6)]
   156      -9.012558      -9.012558      -9.012558    1[6-(6,6)]
   157     -13.003244     -13.003244     -13.003244    1[6-(6,6)]
   158      -3.665103      -3.665103      -3.665103    1[6-(6,6)]
   159      -1.881149      -1.881149      -1.881149    1[6-(6,6)]
   160       0.816944       0.816944       0.816944    1[6-(6,6)]
   161      -1.057757      -1.057757      -1.057757    1[6-(6,6)]
   162       0.575665       0.575665       0.575665    1[6-(6,6)]
   163        4.78762        4.78762        4.78762    1[6-(6,6)]
   164       4.163455       4.163455       4.163455    1[6-(6,6)]
   165       2.124931       2.124931       2.124931    1[6-(6,6)]
   166       2.726962       2.726962       2.726962    1[6-(6,6)]
   167       4.548551       4.548551       4.548551    1[6-(6,6)]
   168       6.179849       6.179849       6.179849    1[6-(6,6)]
   169        6.01165        6.01165        6.01165    1[6-(6,6)]
   170       4.482215       4.482215       4.482215    1[6-(6,6)]
   171       4.626064       4.626064       4.626064    1[6-(6,6)]
   172       2.563249       2.563249       2.563249    1[6-(6,6)]
   173       0.117378       0.117378       0.117378    1[6-(6,6)]
   174        2.07399        2.07399        2.07399    1[6-(6,6)]
   175       0.823453       0.823453       0.823453    1[6-(6,6)]
   176      -1.345641      -1.345641      -1.345641    1[6-(6,6)]
   177       1.232941       1.232941       1.232941    1[6-(6,6)]
   178      -13.35079      -13.35079      -13.35079    1[6-(6,6)]
   179     -12.978963     -12.978963     -12.978963    1[6-(6,6)]
   180      17.527672      17.527672      17.527672    1[6-(6,6)]
   181      17.038537      17.038537      17.038537    1[6-(6,6)]
   182      20.460359      20.460359      20.460359    1[6-(6,6)]
   183      14.854006      14.854006      14.854006    1[6-(6,6)]
   184      15.022226      15.022226      15.022226    1[6-(6,6)]
   185     -14.382167     -14.382167     -14.382167    1[6-(6,6)]
   186     -14.501693     -14.501693     -14.501693    1[6-(6,6)]
   187     -14.911177     -14.911177     -14.911177    1[6-(6,6)]
   188      21.903415      21.903415      21.903415    1[6-(6,6)]
   189      19.915831      19.915831      19.915831    1[6-(6,6)]
   190       21.44084       21.44084       21.44084    1[6-(6,6)]
   191      23.660826      23.660826      23.660826    1[6-(6,6)]
   192      20.668397      20.668397      20.668397    1[6-(6,6)]
   193      -7.279628      -7.279628      -7.279628    1[6-(6,6)]
   194      -7.111402      -7.111402      -7.111402    1[6-(6,6)]
   195      -3.315507      -3.315507      -3.315507    1[6-(6,6)]
   196      -3.435041      -3.435041      -3.435041    1[6-(6,6)]
   197      -3.844478      -3.844478      -3.844478    1[6-(6,6)]
   198      10.836759      10.836759      10.836759    1[6-(6,6)]
   199       8.849159       8.849159       8.849159    1[6-(6,6)]
   200      10.374133      10.374133      10.374133    1[6-(6,6)]
   201      12.594136      12.594136      12.594136    1[6-(6,6)]
   202       9.601677       9.601677       9.601677    1[6-(6,6)]
   203      11.184186      11.184186      11.184186    1[6-(6,6)]
   204       13.14079       13.14079       13.14079    1[6-(6,6)]
   205      11.890265      11.890265      11.890265    1[6-(6,6)]
   206        9.72118        9.72118        9.72118    1[6-(6,6)]
   207      12.299715      12.299715      12.299715    1[6-(6,6)]
   208       8.782693       8.782693       8.782693    1[6-(6,6)]
   209       9.154536       9.154536       9.154536    1[6-(6,6)]
   210       6.460905       6.460905       6.460905    1[6-(6,6)]
   211       5.971754       5.971754       5.971754    1[6-(6,6)]
   212       9.393606       9.393606       9.393606    1[6-(6,6)]
   213      15.854387      15.854387      15.854387    1[6-(6,6)]
   214      15.230207      15.230207      15.230207    1[6-(6,6)]
   215      13.191724      13.191724      13.191724    1[6-(6,6)]
   216      13.793772      13.793772      13.793772    1[6-(6,6)]
   217      15.615336      15.615336      15.615336    1[6-(6,6)]
   218      17.246602      17.246602      17.246602    1[6-(6,6)]
   219       28.14503       28.14503       28.14503    1[6-(6,6)]
   220      26.615629      26.615629      26.615629    1[6-(6,6)]
   221      26.759501      26.759501      26.759501    1[6-(6,6)]
   222      24.696633      24.696633      24.696633    1[6-(6,6)]
   223      13.441718      13.441718      13.441718    1[6-(6,6)]
   224      11.941067      11.941067      11.941067    1[6-(6,6)]
   225       0.367533       0.367533       0.367533    1[6-(6,6)]
   226       2.054105       2.054105       2.054105    1[6-(6,6)]
   227      -1.936557      -1.936557      -1.936557    1[6-(6,6)]
   228      18.468262      18.468262      18.468262    1[6-(6,6)]
   229      20.252236      20.252236      20.252236    1[6-(6,6)]
   230      22.950294      22.950294      22.950294    1[6-(6,6)]
   231      21.075571      21.075571      21.075571    1[6-(6,6)]
   232      22.709046      22.709046      22.709046    1[6-(6,6)]
   233     -10.949279     -10.949279     -10.949279    1[6-(6,6)]
   234      -8.992681      -8.992681      -8.992681    1[6-(6,6)]
   235     -10.243254     -10.243254     -10.243254    1[6-(6,6)]
   236     -12.412333     -12.412333     -12.412333    1[6-(6,6)]
   237       -9.83378       -9.83378       -9.83378    1[6-(6,6)]
   238      -2.284082      -2.284082      -2.284082    1[6-(6,6)]
   239      -1.912223      -1.912223      -1.912223    1[6-(6,6)]
   240       -4.60588       -4.60588       -4.60588    1[6-(6,6)]
   241      -5.095047      -5.095047      -5.095047    1[6-(6,6)]
   242      -1.673188      -1.673188      -1.673188    1[6-(6,6)]
   243       3.787127       3.787127       3.787127    1[6-(6,6)]
   244       3.955325       3.955325       3.955325    1[6-(6,6)]
   245       7.751226       7.751226       7.751226    1[6-(6,6)]
   246       7.631723       7.631723       7.631723    1[6-(6,6)]
   247       7.222233       7.222233       7.222233    1[6-(6,6)]
   248      -0.230079      -0.230079      -0.230079    1[6-(6,6)]
   249      -2.217668      -2.217668      -2.217668    1[6-(6,6)]
   250       -0.69265       -0.69265       -0.69265    1[6-(6,6)]
   251       1.527342       1.527342       1.527342    1[6-(6,6)]
   252      -1.465132      -1.465132      -1.465132    1[6-(6,6)]
   253       2.375064       2.375064       2.375064    1[6-(6,6)]
   254       0.874419       0.874419       0.874419    1[6-(6,6)]
   255      11.434225      11.434225      11.434225    1[6-(6,6)]
   256      13.120791      13.120791      13.120791    1[6-(6,6)]
   257       9.130111       9.130111       9.130111    1[6-(6,6)]
   258       7.401564       7.401564       7.401564    1[6-(6,6)]
   259       9.185523       9.185523       9.185523    1[6-(6,6)]
   260      11.883606      11.883606      11.883606    1[6-(6,6)]
   261        10.0089        10.0089        10.0089    1[6-(6,6)]
   262      11.642367      11.642367      11.642367    1[6-(6,6)]
   263      -6.279195      -6.279195      -6.279195    1[6-(6,6)]
   264      -6.903347      -6.903347      -6.903347    1[6-(6,6)]
   265      -8.941836      -8.941836      -8.941836    1[6-(6,6)]
   266      -8.339819      -8.339819      -8.339819    1[6-(6,6)]
   267      -6.518201      -6.518201      -6.518201    1[6-(6,6)]
   268      28.313259      28.313259      28.313259    1[6-(6,6)]
   269       28.14503       28.14503       28.14503    1[6-(6,6)]
   270      15.548939      15.548939      15.548939    1[6-(6,6)]
   271      15.692822      15.692822      15.692822    1[6-(6,6)]
   272      13.629969      13.629969      13.629969    1[6-(6,6)]
   273      12.343955      12.343955      12.343955    6[6-(6,6),8-(30),8-(30)]
   274      12.777783      12.777783      12.777783    6[6-(1,6),6-(1,6),6-(8,8)]
   275      12.372749      12.372749      12.372749    6[1-(0),6-(1,6),6-(6,6)]
   276      12.744601      12.744601      12.744601    6[1-(0),6-(1,6),6-(6,7)]
   277      13.528128      13.528128      13.528128    6[6-(1,6),6-(1,6),7-(6,6)]
   278      13.942016      13.942016      13.942016    6[1-(0),6-(1,6),6-(6,7)]
   279      13.570163      13.570163      13.570163    6[1-(0),6-(1,6),6-(6,6)]
   280      12.784002      12.784002      12.784002    6[1-(0),6-(1,6),6-(6,7)]
   281       0.018563       0.018563       0.018563    6[6-(6,6),8-(30),8-(30)]
   282      -0.013085      -0.013085      -0.013085    6[6-(1,6),6-(1,6),6-(8,8)]
   283      10.741487      10.741487      10.741487    6[1-(0),6-(1,6),6-(6,6)]
   284      -0.152516      -0.152516      -0.152516    6[1-(0),6-(1,6),6-(6,7)]
   285       0.378683       0.378683       0.378683    6[6-(1,6),6-(1,6),7-(6,6)]
   286       0.728384       0.728384       0.728384    6[1-(0),6-(1,6),6-(6,7)]
   287       0.580087       0.580087       0.580087    6[1-(0),6-(1,6),6-(6,6)]
   288       2.972735       2.972735       2.972735    6[1-(0),6-(1,6),6-(6,7)]
   289      -8.939618      -8.939618      -8.939618    6[6-(6,6),8-(30),8-(30)]
   290      -7.970172      -7.970172      -7.970172    6[6-(1,6),6-(1,6),6-(8,8)]
   291      -7.529725      -7.529725      -7.529725    6[1-(0),6-(1,6),6-(6,6)]
   292      -6.622251      -6.622251      -6.622251    6[1-(0),6-(1,6),6-(6,7)]
   293      -6.006932      -6.006932      -6.006932    6[6-(1,6),6-(1,6),7-(6,6)]
   294      -6.332285      -6.332285      -6.332285    6[1-(0),6-(1,6),6-(6,7)]
   295      -7.368132      -7.368132      -7.368132    6[1-(0),6-(1,6),6-(6,6)]
   296      -3.302649      -3.302649      -3.302649    6[1-(0),6-(1,6),6-(6,7)]
   297       9.158412       9.158412       9.158412    6[6-(6,6),8-(30),8-(30)]
   298       8.047963       8.047963       8.047963    6[6-(1,6),6-(1,6),6-(8,8)]
   299       8.320197       8.320197       8.320197    6[1-(0),6-(1,6),6-(6,6)]
   300        7.19138        7.19138        7.19138    6[1-(0),6-(1,6),6-(6,7)]
   301        5.94305        5.94305        5.94305    6[6-(1,6),6-(1,6),7-(6,6)]
   302       5.611057       5.611057       5.611057    6[1-(0),6-(1,6),6-(6,7)]
   303       6.786355       6.786355       6.786355    6[1-(0),6-(1,6),6-(6,6)]
   304       4.083836       4.083836       4.083836    6[1-(0),6-(1,6),6-(6,7)]
   305      -0.125997      -0.125997      -0.125997    6[6-(6,6),8-(30),8-(30)]
   306      -0.152565      -0.152565      -0.152565    6[6-(1,6),6-(1,6),6-(8,8)]
   307       0.920905       0.920905       0.920905    6[1-(0),6-(1,6),6-(6,6)]
   308       0.819083       0.819083       0.819083    6[1-(0),6-(1,6),6-(6,7)]
   309      -0.309729      -0.309729      -0.309729    6[6-(1,6),6-(1,6),7-(6,6)]
   310      -1.405333      -1.405333      -1.405333    6[1-(0),6-(1,6),6-(6,7)]
   311      -1.343351      -1.343351      -1.343351    6[1-(0),6-(1,6),6-(6,6)]
   312      -2.146387      -2.146387      -2.146387    6[1-(0),6-(1,6),6-(6,7)]
   313      14.310946      14.310946      14.310946    6[6-(6,6),8-(30),8-(30)]
   314      15.825548      15.825548      15.825548    6[6-(1,6),6-(1,6),6-(8,8)]
   315      16.859179      16.859179      16.859179    6[1-(0),6-(1,6),6-(6,6)]
   316       18.06325       18.06325       18.06325    6[1-(0),6-(1,6),6-(6,7)]
   317      18.240328      18.240328      18.240328    6[6-(1,6),6-(1,6),7-(6,6)]
   318       17.22219       17.22219       17.22219    6[1-(0),6-(1,6),6-(6,7)]
   319      15.847692      15.847692      15.847692    6[1-(0),6-(1,6),6-(6,6)]
   320      18.567918      18.567918      18.567918    6[1-(0),6-(1,6),6-(6,7)]
   321      18.855676      18.855676      18.855676    6[6-(6,6),8-(30),8-(30)]
   322      17.478971      17.478971      17.478971    6[6-(1,6),6-(1,6),6-(8,8)]
   323      16.370087      16.370087      16.370087    6[1-(0),6-(1,6),6-(6,6)]
   324      15.192583      15.192583      15.192583    6[1-(0),6-(1,6),6-(6,7)]
   325      14.922548      14.922548      14.922548    6[6-(1,6),6-(1,6),7-(6,6)]
   326      15.929618      15.929618      15.929618    6[1-(0),6-(1,6),6-(6,7)]
   327      17.275336      17.275336      17.275336    6[1-(0),6-(1,6),6-(6,6)]
   328       14.79905       14.79905       14.79905    6[1-(0),6-(1,6),6-(6,7)]
   329      20.779749      20.779749      20.779749    6[6-(6,6),8-(30),8-(30)]
   330      20.407243      20.407243      20.407243    6[6-(1,6),6-(1,6),6-(8,8)]
   331      19.413453      19.413453      19.413453    6[1-(0),6-(1,6),6-(6,6)]
   332      19.165557      19.165557      19.165557    6[1-(0),6-(1,6),6-(6,7)]
   333      19.705609      19.705609      19.705609    6[6-(1,6),6-(1,6),7-(6,6)]
   334      20.706039      20.706039      20.706039    6[1-(0),6-(1,6),6-(6,7)]
   335      21.053536      21.053536      21.053536    6[1-(0),6-(1,6),6-(6,6)]
   336      18.643181      18.643181      18.643181    6[1-(0),6-(1,6),6-(6,7)]
   337       1.277265       1.277265       1.277265    6[6-(6,6),8-(30),8-(30)]
   338       1.711073       1.711073       1.711073    6[6-(1,6),6-(1,6),6-(8,8)]
   339       1.306027       1.306027       1.306027    6[1-(0),6-(1,6),6-(6,6)]
   340       1.677862       1.677862       1.677862    6[1-(0),6-(1,6),6-(6,7)]
   341       2.461382       2.461382       2.461382    6[6-(1,6),6-(1,6),7-(6,6)]
   342        2.87528        2.87528        2.87528    6[1-(0),6-(1,6),6-(6,7)]
   343       2.503447       2.503447       2.503447    6[1-(0),6-(1,6),6-(6,6)]
   344       1.717232       1.717232       1.717232    6[1-(0),6-(1,6),6-(6,7)]
   345      11.085213      11.085213      11.085213    6[6-(6,6),8-(30),8-(30)]
   346      11.053572      11.053572      11.053572    6[6-(1,6),6-(1,6),6-(8,8)]
   347      10.741487      10.741487      10.741487    6[1-(0),6-(1,6),6-(6,6)]
   348      10.914138      10.914138      10.914138    6[1-(0),6-(1,6),6-(6,7)]
   349      11.445351      11.445351      11.445351    6[6-(1,6),6-(1,6),7-(6,6)]
   350      11.795063      11.795063      11.795063    6[1-(0),6-(1,6),6-(6,7)]
   351      11.646759      11.646759      11.646759    6[1-(0),6-(1,6),6-(6,6)]
   352       14.03941       14.03941       14.03941    6[1-(0),6-(1,6),6-(6,7)]
   353     -20.006276     -20.006276     -20.006276    6[6-(6,6),8-(30),8-(30)]
   354     -19.036833     -19.036833     -19.036833    6[6-(1,6),6-(1,6),6-(8,8)]
   355     -18.596374     -18.596374     -18.596374    6[1-(0),6-(1,6),6-(6,6)]
   356     -17.688904     -17.688904     -17.688904    6[1-(0),6-(1,6),6-(6,7)]
   357       -17.0736       -17.0736       -17.0736    6[6-(1,6),6-(1,6),7-(6,6)]
   358     -17.398966     -17.398966     -17.398966    6[1-(0),6-(1,6),6-(6,7)]
   359     -18.434809     -18.434809     -18.434809    6[1-(0),6-(1,6),6-(6,6)]
   360     -14.369326     -14.369326     -14.369326    6[1-(0),6-(1,6),6-(6,7)]
   361      20.225084      20.225084      20.225084    6[6-(6,6),8-(30),8-(30)]
   362      19.114648      19.114648      19.114648    6[6-(1,6),6-(1,6),6-(8,8)]
   363      19.386893      19.386893      19.386893    6[1-(0),6-(1,6),6-(6,6)]
   364      18.258084      18.258084      18.258084    6[1-(0),6-(1,6),6-(6,7)]
   365      17.009752      17.009752      17.009752    6[6-(1,6),6-(1,6),7-(6,6)]
   366      16.677747      16.677747      16.677747    6[1-(0),6-(1,6),6-(6,7)]
   367      17.853036      17.853036      17.853036    6[1-(0),6-(1,6),6-(6,6)]
   368      15.150519      15.150519      15.150519    6[1-(0),6-(1,6),6-(6,7)]
   369      -11.19278      -11.19278      -11.19278    6[6-(6,6),8-(30),8-(30)]
   370     -11.219329     -11.219329     -11.219329    6[6-(1,6),6-(1,6),6-(8,8)]
   371     -10.145846     -10.145846     -10.145846    6[1-(0),6-(1,6),6-(6,6)]
   372     -10.247651     -10.247651     -10.247651    6[1-(0),6-(1,6),6-(6,7)]
   373     -11.376456     -11.376456     -11.376456    6[6-(1,6),6-(1,6),7-(6,6)]
   374     -12.472071     -12.472071     -12.472071    6[1-(0),6-(1,6),6-(6,7)]
   375     -12.410108     -12.410108     -12.410108    6[1-(0),6-(1,6),6-(6,6)]
   376      -13.21309      -13.21309      -13.21309    6[1-(0),6-(1,6),6-(6,7)]
   377      -7.822532      -7.822532      -7.822532    6[6-(6,6),8-(30),8-(30)]
   378      -6.307935      -6.307935      -6.307935    6[6-(1,6),6-(1,6),6-(8,8)]
   379      -5.274294      -5.274294      -5.274294    6[1-(0),6-(1,6),6-(6,6)]
   380      -4.070231      -4.070231      -4.070231    6[1-(0),6-(1,6),6-(6,7)]
   381      -3.893168      -3.893168      -3.893168    6[6-(1,6),6-(1,6),7-(6,6)]
   382      -4.911315      -4.911315      -4.911315    6[1-(0),6-(1,6),6-(6,7)]
   383      -6.285807      -6.285807      -6.285807    6[1-(0),6-(1,6),6-(6,6)]
   384      -3.565583      -3.565583      -3.565583    6[1-(0),6-(1,6),6-(6,7)]
   385       7.788861       7.788861       7.788861    6[6-(6,6),8-(30),8-(30)]
   386       6.412159       6.412159       6.412159    6[6-(1,6),6-(1,6),6-(8,8)]
   387       5.303263       5.303263       5.303263    6[1-(0),6-(1,6),6-(6,6)]
   388       4.125763       4.125763       4.125763    6[1-(0),6-(1,6),6-(6,7)]
   389       3.855744       3.855744       3.855744    6[6-(1,6),6-(1,6),7-(6,6)]
   390       4.862826       4.862826       4.862826    6[1-(0),6-(1,6),6-(6,7)]
   391       6.208541       6.208541       6.208541    6[1-(0),6-(1,6),6-(6,6)]
   392       3.732254       3.732254       3.732254    6[1-(0),6-(1,6),6-(6,7)]
   393       -1.35375       -1.35375       -1.35375    6[6-(6,6),8-(30),8-(30)]
   394      -1.726269      -1.726269      -1.726269    6[6-(1,6),6-(1,6),6-(8,8)]
   395       -2.72007       -2.72007       -2.72007    6[1-(0),6-(1,6),6-(6,6)]
   396      -2.967975      -2.967975      -2.967975    6[1-(0),6-(1,6),6-(6,7)]
   397       -2.42792       -2.42792       -2.42792    6[6-(1,6),6-(1,6),7-(6,6)]
   398      -1.427478      -1.427478      -1.427478    6[1-(0),6-(1,6),6-(6,7)]
   399      -1.079972      -1.079972      -1.079972    6[1-(0),6-(1,6),6-(6,6)]
   400      -3.490329      -3.490329      -3.490329    6[1-(0),6-(1,6),6-(6,7)]
   401      -9.789544      -9.789544      -9.789544    6[6-(6,6),8-(30),8-(30)]
   402      -9.355727      -9.355727      -9.355727    6[6-(1,6),6-(1,6),6-(8,8)]
   403      -9.760779      -9.760779      -9.760779    6[1-(0),6-(1,6),6-(6,6)]
   404      -9.388935      -9.388935      -9.388935    6[1-(0),6-(1,6),6-(6,7)]
   405      -8.605401      -8.605401      -8.605401    6[6-(1,6),6-(1,6),7-(6,6)]
   406      -8.191496      -8.191496      -8.191496    6[1-(0),6-(1,6),6-(6,7)]
   407      -8.563339      -8.563339      -8.563339    6[1-(0),6-(1,6),6-(6,6)]
   408      -9.349514      -9.349514      -9.349514    6[1-(0),6-(1,6),6-(6,7)]
   409      22.151998      22.151998      22.151998    6[6-(6,6),8-(30),8-(30)]
   410      22.120335      22.120335      22.120335    6[6-(1,6),6-(1,6),6-(8,8)]
   411      21.808245      21.808245      21.808245    6[1-(0),6-(1,6),6-(6,6)]
   412      21.980876      21.980876      21.980876    6[1-(0),6-(1,6),6-(6,7)]
   413      22.512078      22.512078      22.512078    6[6-(1,6),6-(1,6),7-(6,6)]
   414      22.861795      22.861795      22.861795    6[1-(0),6-(1,6),6-(6,7)]
   415      22.713512      22.713512      22.713512    6[1-(0),6-(1,6),6-(6,6)]
   416      25.106118      25.106118      25.106118    6[1-(0),6-(1,6),6-(6,7)]
   417       2.127054       2.127054       2.127054    6[6-(6,6),8-(30),8-(30)]
   418       3.096511       3.096511       3.096511    6[6-(1,6),6-(1,6),6-(8,8)]
   419       3.536976       3.536976       3.536976    6[1-(0),6-(1,6),6-(6,6)]
   420       4.444458       4.444458       4.444458    6[1-(0),6-(1,6),6-(6,7)]
   421       5.059771       5.059771       5.059771    6[6-(1,6),6-(1,6),7-(6,6)]
   422       4.734401       4.734401       4.734401    6[1-(0),6-(1,6),6-(6,7)]
   423       3.698543       3.698543       3.698543    6[1-(0),6-(1,6),6-(6,6)]
   424        7.76404        7.76404        7.76404    6[1-(0),6-(1,6),6-(6,7)]
   425      31.291742      31.291742      31.291742    6[6-(6,6),8-(30),8-(30)]
   426      30.181308      30.181308      30.181308    6[6-(1,6),6-(1,6),6-(8,8)]
   427      -2.746742      -2.746742      -2.746742    6[1-(0),6-(1,6),6-(6,6)]
   428      29.324753      29.324753      29.324753    6[1-(0),6-(1,6),6-(6,7)]
   429      28.076421      28.076421      28.076421    6[6-(1,6),6-(1,6),7-(6,6)]
   430      27.744411      27.744411      27.744411    6[1-(0),6-(1,6),6-(6,7)]
   431      28.919695      28.919695      28.919695    6[1-(0),6-(1,6),6-(6,6)]
   432      26.217218      26.217218      26.217218    6[1-(0),6-(1,6),6-(6,7)]
   433      10.940656      10.940656      10.940656    6[6-(6,6),8-(30),8-(30)]
   434      10.914092      10.914092      10.914092    6[6-(1,6),6-(1,6),6-(8,8)]
   435      11.987569      11.987569      11.987569    6[1-(0),6-(1,6),6-(6,6)]
   436      11.885752      11.885752      11.885752    6[1-(0),6-(1,6),6-(6,7)]
   437      10.756938      10.756938      10.756938    6[6-(1,6),6-(1,6),7-(6,6)]
   438       9.661328       9.661328       9.661328    6[1-(0),6-(1,6),6-(6,7)]
   439       9.723305       9.723305       9.723305    6[1-(0),6-(1,6),6-(6,6)]
   440       8.920309       8.920309       8.920309    6[1-(0),6-(1,6),6-(6,7)]
   441       3.244284       3.244284       3.244284    6[6-(6,6),8-(30),8-(30)]
   442       4.758878       4.758878       4.758878    6[6-(1,6),6-(1,6),6-(8,8)]
   443       5.792514       5.792514       5.792514    6[1-(0),6-(1,6),6-(6,6)]
   444       6.996573       6.996573       6.996573    6[1-(0),6-(1,6),6-(6,7)]
   445       7.173637       7.173637       7.173637    6[6-(1,6),6-(1,6),7-(6,6)]
   446       6.155494       6.155494       6.155494    6[1-(0),6-(1,6),6-(6,7)]
   447       4.781006       4.781006       4.781006    6[1-(0),6-(1,6),6-(6,6)]
   448       7.501191       7.501191       7.501191    6[1-(0),6-(1,6),6-(6,7)]
   449      -3.277804      -3.277804      -3.277804    6[6-(6,6),8-(30),8-(30)]
   450      -4.654514      -4.654514      -4.654514    6[6-(1,6),6-(1,6),6-(8,8)]
   451      -5.763404      -5.763404      -5.763404    6[1-(0),6-(1,6),6-(6,6)]
   452      -6.940912      -6.940912      -6.940912    6[1-(0),6-(1,6),6-(6,7)]
   453      -7.210946      -7.210946      -7.210946    6[6-(1,6),6-(1,6),7-(6,6)]
   454       -6.20387       -6.20387       -6.20387    6[1-(0),6-(1,6),6-(6,7)]
   455      -4.858147      -4.858147      -4.858147    6[1-(0),6-(1,6),6-(6,6)]
   456      -7.334473      -7.334473      -7.334473    6[1-(0),6-(1,6),6-(6,7)]
   457       9.712938       9.712938       9.712938    6[6-(6,6),8-(30),8-(30)]
   458       9.340441       9.340441       9.340441    6[6-(1,6),6-(1,6),6-(8,8)]
   459       8.346646       8.346646       8.346646    6[1-(0),6-(1,6),6-(6,6)]
   460        8.09876        8.09876        8.09876    6[1-(0),6-(1,6),6-(6,7)]
   461       8.638827       8.638827       8.638827    6[6-(1,6),6-(1,6),7-(6,6)]
   462       9.639263       9.639263       9.639263    6[1-(0),6-(1,6),6-(6,7)]
   463       9.986749       9.986749       9.986749    6[1-(0),6-(1,6),6-(6,6)]
   464       7.576435       7.576435       7.576435    6[1-(0),6-(1,6),6-(6,7)]
   465      -7.660196      -7.660196      -7.660196    6[6-(6,6),8-(30),8-(30)]
   466      -8.629653      -8.629653      -8.629653    6[6-(1,6),6-(1,6),6-(8,8)]
   467      -9.070118      -9.070118      -9.070118    6[1-(0),6-(1,6),6-(6,6)]
   468        -9.9776        -9.9776        -9.9776    6[1-(0),6-(1,6),6-(6,7)]
   469     -10.592913     -10.592913     -10.592913    6[6-(1,6),6-(1,6),7-(6,6)]
   470     -10.267543     -10.267543     -10.267543    6[1-(0),6-(1,6),6-(6,7)]
   471      -9.231685      -9.231685      -9.231685    6[1-(0),6-(1,6),6-(6,6)]
   472     -13.297182     -13.297182     -13.297182    6[1-(0),6-(1,6),6-(6,7)]
   473      -3.624584      -3.624584      -3.624584    6[6-(6,6),8-(30),8-(30)]
   474       -2.51415       -2.51415       -2.51415    6[6-(1,6),6-(1,6),6-(8,8)]
   475        -2.7864        -2.7864        -2.7864    6[1-(0),6-(1,6),6-(6,6)]
   476      -1.657595      -1.657595      -1.657595    6[1-(0),6-(1,6),6-(6,7)]
   477      -0.409263      -0.409263      -0.409263    6[6-(1,6),6-(1,6),7-(6,6)]
   478      -0.077253      -0.077253      -0.077253    6[1-(0),6-(1,6),6-(6,7)]
   479      -1.252537      -1.252537      -1.252537    6[1-(0),6-(1,6),6-(6,6)]
   480        1.44994        1.44994        1.44994    6[1-(0),6-(1,6),6-(6,7)]
   481       4.256402       4.256402       4.256402    6[6-(6,6),8-(30),8-(30)]
   482       3.822585       3.822585       3.822585    6[6-(1,6),6-(1,6),6-(8,8)]
   483       4.227637       4.227637       4.227637    6[1-(0),6-(1,6),6-(6,6)]
   484       3.855793       3.855793       3.855793    6[1-(0),6-(1,6),6-(6,7)]
   485       3.072259       3.072259       3.072259    6[6-(1,6),6-(1,6),7-(6,6)]
   486       2.658354       2.658354       2.658354    6[1-(0),6-(1,6),6-(6,7)]
   487       3.030197       3.030197       3.030197    6[1-(0),6-(1,6),6-(6,6)]
   488       3.816372       3.816372       3.816372    6[1-(0),6-(1,6),6-(6,7)]
   489        5.51516        5.51516        5.51516    6[6-(6,6),8-(30),8-(30)]
   490       5.546823       5.546823       5.546823    6[6-(1,6),6-(1,6),6-(8,8)]
   491       5.858913       5.858913       5.858913    6[1-(0),6-(1,6),6-(6,6)]
   492       5.686282       5.686282       5.686282    6[1-(0),6-(1,6),6-(6,7)]
   493        5.15508        5.15508        5.15508    6[6-(1,6),6-(1,6),7-(6,6)]
   494       4.805363       4.805363       4.805363    6[1-(0),6-(1,6),6-(6,7)]
   495       4.953646       4.953646       4.953646    6[1-(0),6-(1,6),6-(6,6)]
   496        2.56104        2.56104        2.56104    6[1-(0),6-(1,6),6-(6,7)]
   497      -2.255338      -2.255338      -2.255338    6[6-(6,6),8-(30),8-(30)]
   498      -0.878628      -0.878628      -0.878628    6[6-(1,6),6-(1,6),6-(8,8)]
   499       0.230262       0.230262       0.230262    6[1-(0),6-(1,6),6-(6,6)]
   500        1.40777        1.40777        1.40777    6[1-(0),6-(1,6),6-(6,7)]
   501       1.677804       1.677804       1.677804    6[6-(1,6),6-(1,6),7-(6,6)]
   502       0.670728       0.670728       0.670728    6[1-(0),6-(1,6),6-(6,7)]
   503      -0.674995      -0.674995      -0.674995    6[1-(0),6-(1,6),6-(6,6)]
   504       1.801331       1.801331       1.801331    6[1-(0),6-(1,6),6-(6,7)]
   505       17.95422       17.95422       17.95422    6[6-(6,6),8-(30),8-(30)]
   506      18.326717      18.326717      18.326717    6[6-(1,6),6-(1,6),6-(8,8)]
   507     -13.879788     -13.879788     -13.879788    6[1-(0),6-(1,6),6-(6,6)]
   508      19.568398      19.568398      19.568398    6[1-(0),6-(1,6),6-(6,7)]
   509      19.028331      19.028331      19.028331    6[6-(1,6),6-(1,6),7-(6,6)]
   510      18.027895      18.027895      18.027895    6[1-(0),6-(1,6),6-(6,7)]
   511      17.680409      17.680409      17.680409    6[1-(0),6-(1,6),6-(6,6)]
   512      20.090723      20.090723      20.090723    6[1-(0),6-(1,6),6-(6,7)]
   513     -16.473798     -16.473798     -16.473798    6[6-(6,6),8-(30),8-(30)]
   514     -16.447234     -16.447234     -16.447234    6[6-(1,6),6-(1,6),6-(8,8)]
   515     -17.520711     -17.520711     -17.520711    6[1-(0),6-(1,6),6-(6,6)]
   516     -17.418894     -17.418894     -17.418894    6[1-(0),6-(1,6),6-(6,7)]
   517      -16.29008      -16.29008      -16.29008    6[6-(1,6),6-(1,6),7-(6,6)]
   518      -15.19447      -15.19447      -15.19447    6[1-(0),6-(1,6),6-(6,7)]
   519     -15.256447     -15.256447     -15.256447    6[1-(0),6-(1,6),6-(6,6)]
   520     -14.453451     -14.453451     -14.453451    6[1-(0),6-(1,6),6-(6,7)]
   521      24.422874      24.422874      24.422874    6[6-(6,6),8-(30),8-(30)]
   522       22.90828       22.90828       22.90828    6[6-(1,6),6-(1,6),6-(8,8)]
   523      21.874644      21.874644      21.874644    6[1-(0),6-(1,6),6-(6,6)]
   524      20.670585      20.670585      20.670585    6[1-(0),6-(1,6),6-(6,7)]
   525      20.493521      20.493521      20.493521    6[6-(1,6),6-(1,6),7-(6,6)]
   526      21.511664      21.511664      21.511664    6[1-(0),6-(1,6),6-(6,7)]
   527      22.886152      22.886152      22.886152    6[1-(0),6-(1,6),6-(6,6)]
   528      20.165967      20.165967      20.165967    6[1-(0),6-(1,6),6-(6,7)]
   529      -5.407145      -5.407145      -5.407145    6[6-(6,6),8-(30),8-(30)]
   530      -5.380577      -5.380577      -5.380577    6[6-(1,6),6-(1,6),6-(8,8)]
   531      -6.454047      -6.454047      -6.454047    6[1-(0),6-(1,6),6-(6,6)]
   532      -6.352225      -6.352225      -6.352225    6[1-(0),6-(1,6),6-(6,7)]
   533      -5.223413      -5.223413      -5.223413    6[6-(1,6),6-(1,6),7-(6,6)]
   534      -4.127809      -4.127809      -4.127809    6[1-(0),6-(1,6),6-(6,7)]
   535      -4.189791      -4.189791      -4.189791    6[1-(0),6-(1,6),6-(6,6)]
   536      -3.386755      -3.386755      -3.386755    6[1-(0),6-(1,6),6-(6,7)]
   537      13.356212      13.356212      13.356212    6[6-(6,6),8-(30),8-(30)]
   538       11.84161       11.84161       11.84161    6[6-(1,6),6-(1,6),6-(8,8)]
   539      10.807979      10.807979      10.807979    6[1-(0),6-(1,6),6-(6,6)]
   540       9.603908       9.603908       9.603908    6[1-(0),6-(1,6),6-(6,7)]
   541        9.42683        9.42683        9.42683    6[6-(1,6),6-(1,6),7-(6,6)]
   542      10.444968      10.444968      10.444968    6[1-(0),6-(1,6),6-(6,7)]
   543      11.819466      11.819466      11.819466    6[1-(0),6-(1,6),6-(6,6)]
   544        9.09924        9.09924        9.09924    6[1-(0),6-(1,6),6-(6,7)]
   545       8.811482       8.811482       8.811482    6[6-(6,6),8-(30),8-(30)]
   546      10.188187      10.188187      10.188187    6[6-(1,6),6-(1,6),6-(8,8)]
   547      11.297071      11.297071      11.297071    6[1-(0),6-(1,6),6-(6,6)]
   548      12.474575      12.474575      12.474575    6[1-(0),6-(1,6),6-(6,7)]
   549       12.74461       12.74461       12.74461    6[6-(1,6),6-(1,6),7-(6,6)]
   550       11.73754       11.73754       11.73754    6[1-(0),6-(1,6),6-(6,7)]
   551      10.391822      10.391822      10.391822    6[1-(0),6-(1,6),6-(6,6)]
   552      12.868108      12.868108      12.868108    6[1-(0),6-(1,6),6-(6,7)]
   553       6.887409       6.887409       6.887409    6[6-(6,6),8-(30),8-(30)]
   554       7.259915       7.259915       7.259915    6[6-(1,6),6-(1,6),6-(8,8)]
   555       8.253705       8.253705       8.253705    6[1-(0),6-(1,6),6-(6,6)]
   556       8.501601       8.501601       8.501601    6[1-(0),6-(1,6),6-(6,7)]
   557       7.961549       7.961549       7.961549    6[6-(1,6),6-(1,6),7-(6,6)]
   558       6.961119       6.961119       6.961119    6[1-(0),6-(1,6),6-(6,7)]
   559       6.613622       6.613622       6.613622    6[1-(0),6-(1,6),6-(6,6)]
   560       9.023977       9.023977       9.023977    6[1-(0),6-(1,6),6-(6,7)]
   561      15.323203      15.323203      15.323203    6[6-(6,6),8-(30),8-(30)]
   562      14.889375      14.889375      14.889375    6[6-(1,6),6-(1,6),6-(8,8)]
   563      15.294409      15.294409      15.294409    6[1-(0),6-(1,6),6-(6,6)]
   564      14.922557      14.922557      14.922557    6[1-(0),6-(1,6),6-(6,7)]
   565       14.13903       14.13903       14.13903    6[6-(1,6),6-(1,6),7-(6,6)]
   566      13.725142      13.725142      13.725142    6[1-(0),6-(1,6),6-(6,7)]
   567      14.096995      14.096995      14.096995    6[1-(0),6-(1,6),6-(6,6)]
   568      14.883156      14.883156      14.883156    6[1-(0),6-(1,6),6-(6,7)]
   569      27.648595      27.648595      27.648595    6[6-(6,6),8-(30),8-(30)]
   570      27.680243      27.680243      27.680243    6[6-(1,6),6-(1,6),6-(8,8)]
   571      27.992317      27.992317      27.992317    6[1-(0),6-(1,6),6-(6,6)]
   572      27.819674      27.819674      27.819674    6[1-(0),6-(1,6),6-(6,7)]
   573      27.288475      27.288475      27.288475    6[6-(1,6),6-(1,6),7-(6,6)]
   574      26.938774      26.938774      26.938774    6[1-(0),6-(1,6),6-(6,7)]
   575      27.087071      27.087071      27.087071    6[1-(0),6-(1,6),6-(6,6)]
   576      24.694423      24.694423      24.694423    6[1-(0),6-(1,6),6-(6,7)]
   577       3.406476       3.406476       3.406476    6[6-(6,6),8-(30),8-(30)]
   578        2.43703        2.43703        2.43703    6[6-(1,6),6-(1,6),6-(8,8)]
   579       1.996583       1.996583       1.996583    6[1-(0),6-(1,6),6-(6,6)]
   580       1.089109       1.089109       1.089109    6[1-(0),6-(1,6),6-(6,7)]
   581        0.47379        0.47379        0.47379    6[6-(1,6),6-(1,6),7-(6,6)]
   582       0.799143       0.799143       0.799143    6[1-(0),6-(1,6),6-(6,7)]
   583        1.83499        1.83499        1.83499    6[1-(0),6-(1,6),6-(6,6)]
   584      -2.230493      -2.230493      -2.230493    6[1-(0),6-(1,6),6-(6,7)]
   585      18.508746      18.508746      18.508746    6[6-(6,6),8-(30),8-(30)]
   586      19.619195      19.619195      19.619195    6[6-(1,6),6-(1,6),6-(8,8)]
   587      19.346961      19.346961      19.346961    6[1-(0),6-(1,6),6-(6,6)]
   588      20.475778      20.475778      20.475778    6[1-(0),6-(1,6),6-(6,7)]
   589      21.724108      21.724108      21.724108    6[6-(1,6),6-(1,6),7-(6,6)]
   590      22.056101      22.056101      22.056101    6[1-(0),6-(1,6),6-(6,7)]
   591      20.880803      20.880803      20.880803    6[1-(0),6-(1,6),6-(6,6)]
   592      23.583322      23.583322      23.583322    6[1-(0),6-(1,6),6-(6,7)]
   593     -13.322003     -13.322003     -13.322003    6[6-(6,6),8-(30),8-(30)]
   594     -11.945301     -11.945301     -11.945301    6[6-(1,6),6-(1,6),6-(8,8)]
   595     -10.836405     -10.836405     -10.836405    6[1-(0),6-(1,6),6-(6,6)]
   596      -9.658905      -9.658905      -9.658905    6[1-(0),6-(1,6),6-(6,7)]
   597      -9.388886      -9.388886      -9.388886    6[6-(1,6),6-(1,6),7-(6,6)]
   598     -10.395968     -10.395968     -10.395968    6[1-(0),6-(1,6),6-(6,7)]
   599     -11.741683     -11.741683     -11.741683    6[1-(0),6-(1,6),6-(6,6)]
   600      -9.265396      -9.265396      -9.265396    6[1-(0),6-(1,6),6-(6,7)]
   601      -4.179392      -4.179392      -4.179392    6[6-(6,6),8-(30),8-(30)]
   602      -3.806873      -3.806873      -3.806873    6[6-(1,6),6-(1,6),6-(8,8)]
   603      -2.813072      -2.813072      -2.813072    6[1-(0),6-(1,6),6-(6,6)]
   604      -2.565167      -2.565167      -2.565167    6[1-(0),6-(1,6),6-(6,7)]
   605      -3.105222      -3.105222      -3.105222    6[6-(1,6),6-(1,6),7-(6,6)]
   606      -4.105664      -4.105664      -4.105664    6[1-(0),6-(1,6),6-(6,7)]
   607       -4.45317       -4.45317       -4.45317    6[1-(0),6-(1,6),6-(6,6)]
   608      -2.042813      -2.042813      -2.042813    6[1-(0),6-(1,6),6-(6,7)]
   609       5.659638       5.659638       5.659638    6[6-(6,6),8-(30),8-(30)]
   610       5.686187       5.686187       5.686187    6[6-(1,6),6-(1,6),6-(8,8)]
   611       4.612704       4.612704       4.612704    6[1-(0),6-(1,6),6-(6,6)]
   612       4.714509       4.714509       4.714509    6[1-(0),6-(1,6),6-(6,7)]
   613       5.843314       5.843314       5.843314    6[6-(1,6),6-(1,6),7-(6,6)]
   614       6.938929       6.938929       6.938929    6[1-(0),6-(1,6),6-(6,7)]
   615       6.876966       6.876966       6.876966    6[1-(0),6-(1,6),6-(6,6)]
   616       7.679948       7.679948       7.679948    6[1-(0),6-(1,6),6-(6,7)]
   617        2.28939        2.28939        2.28939    6[6-(6,6),8-(30),8-(30)]
   618       0.774793       0.774793       0.774793    6[6-(1,6),6-(1,6),6-(8,8)]
   619      -0.258848      -0.258848      -0.258848    6[1-(0),6-(1,6),6-(6,6)]
   620      -1.462911      -1.462911      -1.462911    6[1-(0),6-(1,6),6-(6,7)]
   621      -1.639974      -1.639974      -1.639974    6[6-(1,6),6-(1,6),7-(6,6)]
   622      -0.621827      -0.621827      -0.621827    6[1-(0),6-(1,6),6-(6,7)]
   623       0.752665       0.752665       0.752665    6[1-(0),6-(1,6),6-(6,6)]
   624      -1.967559      -1.967559      -1.967559    6[1-(0),6-(1,6),6-(6,7)]
   625      14.473134      14.473134      14.473134    6[6-(6,6),8-(30),8-(30)]
   626      13.503691      13.503691      13.503691    6[6-(1,6),6-(1,6),6-(8,8)]
   627      13.063232      13.063232      13.063232    6[1-(0),6-(1,6),6-(6,6)]
   628      12.155762      12.155762      12.155762    6[1-(0),6-(1,6),6-(6,7)]
   629      11.540458      11.540458      11.540458    6[6-(1,6),6-(1,6),7-(6,6)]
   630      11.865824      11.865824      11.865824    6[1-(0),6-(1,6),6-(6,7)]
   631      12.901667      12.901667      12.901667    6[1-(0),6-(1,6),6-(6,6)]
   632       8.836184       8.836184       8.836184    6[1-(0),6-(1,6),6-(6,7)]
   633       7.442074       7.442074       7.442074    6[6-(6,6),8-(30),8-(30)]
   634        8.55251        8.55251        8.55251    6[6-(1,6),6-(1,6),6-(8,8)]
   635       8.280265       8.280265       8.280265    6[1-(0),6-(1,6),6-(6,6)]
   636       9.409074       9.409074       9.409074    6[1-(0),6-(1,6),6-(6,7)]
   637      10.657406      10.657406      10.657406    6[6-(1,6),6-(1,6),7-(6,6)]
   638      10.989411      10.989411      10.989411    6[1-(0),6-(1,6),6-(6,7)]
   639       9.814122       9.814122       9.814122    6[1-(0),6-(1,6),6-(6,6)]
   640      12.516639      12.516639      12.516639    6[1-(0),6-(1,6),6-(6,7)]
   641      -6.810407      -6.810407      -6.810407    6[6-(6,6),8-(30),8-(30)]
   642      -7.244215      -7.244215      -7.244215    6[6-(1,6),6-(1,6),6-(8,8)]
   643      -6.839169      -6.839169      -6.839169    6[1-(0),6-(1,6),6-(6,6)]
   644      -7.211004      -7.211004      -7.211004    6[1-(0),6-(1,6),6-(6,7)]
   645      -7.994524      -7.994524      -7.994524    6[6-(1,6),6-(1,6),7-(6,6)]
   646      -8.408422      -8.408422      -8.408422    6[1-(0),6-(1,6),6-(6,7)]
   647      -8.036589      -8.036589      -8.036589    6[1-(0),6-(1,6),6-(6,6)]
   648      -7.250374      -7.250374      -7.250374    6[1-(0),6-(1,6),6-(6,7)]
   649      16.581945      16.581945      16.581945    6[6-(6,6),8-(30),8-(30)]
   650      16.613586      16.613586      16.613586    6[6-(1,6),6-(1,6),6-(8,8)]
   651      27.992317      27.992317      27.992317    6[1-(0),6-(1,6),6-(6,6)]
   652       16.75302       16.75302       16.75302    6[1-(0),6-(1,6),6-(6,7)]
   653      16.221807      16.221807      16.221807    6[6-(1,6),6-(1,6),7-(6,6)]
   654      15.872095      15.872095      15.872095    6[1-(0),6-(1,6),6-(6,7)]
   655      16.020399      16.020399      16.020399    6[1-(0),6-(1,6),6-(6,6)]
   656      13.627748      13.627748      13.627748    6[1-(0),6-(1,6),6-(6,7)]
   657       1.828428       1.828428       1.828428    6[6-(1,6),6-(1,6),7-(6,6)]
   658       3.705347       3.705347       3.705347    6[6-(1,6),6-(1,6),7-(6,6)]
   659       19.36694       19.36694       19.36694    6[6-(1,6),6-(1,6),7-(6,6)]
   660      19.366955      19.366955      19.366955    6[6-(1,6),6-(1,6),7-(6,6)]
   661      12.895112      12.895112      12.895112    6[6-(1,6),6-(1,6),7-(6,6)]
   662      14.772046      14.772046      14.772046    6[6-(1,6),6-(1,6),7-(6,6)]
   663      -2.766571      -2.766571      -2.766571    6[6-(1,6),6-(1,6),7-(6,6)]
   664      -2.766571      -2.766571      -2.766571    6[6-(1,6),6-(1,6),7-(6,6)]
   665      23.961811      23.961811      23.961811    6[6-(1,6),6-(1,6),7-(6,6)]
   666       25.83873       25.83873       25.83873    6[6-(1,6),6-(1,6),7-(6,6)]
   667       8.300218       8.300218       8.300218    6[6-(1,6),6-(1,6),7-(6,6)]
   668       8.300203       8.300203       8.300203    6[6-(1,6),6-(1,6),7-(6,6)]
   669      13.833579      13.833579      13.833579    6[6-(1,6),6-(1,6),7-(6,6)]
   670      -3.917521      -3.917521      -3.917521    6[6-(1,6),6-(1,6),7-(6,6)]
   671      -1.615621      -1.615621      -1.615621    6[6-(1,6),6-(1,6),7-(6,6)]
   672      13.833579      13.833579      13.833579    6[6-(1,6),6-(1,6),7-(6,6)]
   673       2.766807       2.766807       2.766807    6[6-(1,6),6-(1,6),7-(6,6)]
   674     -14.984203     -14.984203     -14.984203    6[6-(1,6),6-(1,6),7-(6,6)]
   675     -12.682322     -12.682322     -12.682322    6[6-(1,6),6-(1,6),7-(6,6)]
   676       2.766788       2.766788       2.766788    6[6-(1,6),6-(1,6),7-(6,6)]
   677      -8.299949      -8.299949      -8.299949    6[6-(1,6),6-(1,6),7-(6,6)]
   678        7.14918        7.14918        7.14918    6[6-(1,6),6-(1,6),7-(6,6)]
   679       9.451061       9.451061       9.451061    6[6-(1,6),6-(1,6),7-(6,6)]
   680       -8.29993       -8.29993       -8.29993    6[6-(1,6),6-(1,6),7-(6,6)]
   681       0.673061       0.673061       0.673061    7[6-(6,6),6-(6,6),6-(6,6)]
   682       4.860714       4.860714       4.860714    7[6-(6,6),6-(6,6),6-(6,6)]
   683       19.36693       19.36693       19.36693    7[6-(6,6),6-(6,6),6-(6,6)]
   684      19.366964      19.366964      19.366964    7[6-(6,6),6-(6,6),6-(6,6)]
   685      11.739735      11.739735      11.739735    7[6-(6,6),6-(6,6),6-(6,6)]
   686      15.927423      15.927423      15.927423    7[6-(6,6),6-(6,6),6-(6,6)]
   687      -2.766571      -2.766571      -2.766571    7[6-(6,6),6-(6,6),6-(6,6)]
   688      -2.766571      -2.766571      -2.766571    7[6-(6,6),6-(6,6),6-(6,6)]
   689      22.806444      22.806444      22.806444    7[6-(6,6),6-(6,6),6-(6,6)]
   690      26.994097      26.994097      26.994097    7[6-(6,6),6-(6,6),6-(6,6)]
   691       8.300228       8.300228       8.300228    7[6-(6,6),6-(6,6),6-(6,6)]
   692       8.300194       8.300194       8.300194    7[6-(6,6),6-(6,6),6-(6,6)]
   693      13.833579      13.833579      13.833579    7[6-(6,6),6-(6,6),6-(6,6)]
   694      -4.984363      -4.984363      -4.984363    7[6-(6,6),6-(6,6),6-(6,6)]
   695      -0.548779      -0.548779      -0.548779    7[6-(6,6),6-(6,6),6-(6,6)]
   696      13.833579      13.833579      13.833579    7[6-(6,6),6-(6,6),6-(6,6)]
   697       2.766815       2.766815       2.766815    7[6-(6,6),6-(6,6),6-(6,6)]
   698     -16.051036     -16.051036     -16.051036    7[6-(6,6),6-(6,6),6-(6,6)]
   699     -11.615488     -11.615488     -11.615488    7[6-(6,6),6-(6,6),6-(6,6)]
   700       2.766779       2.766779       2.766779    7[6-(6,6),6-(6,6),6-(6,6)]
   701      -8.299957      -8.299957      -8.299957    7[6-(6,6),6-(6,6),6-(6,6)]
   702       6.082346       6.082346       6.082346    7[6-(6,6),6-(6,6),6-(6,6)]
   703      10.517894      10.517894      10.517894    7[6-(6,6),6-(6,6),6-(6,6)]
   704      -8.299921      -8.299921      -8.299921    7[6-(6,6),6-(6,6),6-(6,6)]
   705       0.296551       0.296551       0.296551    8[6-(6,8),30-(8,8,8)]
   706      11.551133      11.551133      11.551133    8[6-(6,8),30-(8,8,8)]
   707      10.536524      10.536524      10.536524    8[6-(6,8),30-(8,8,8)]
   708      12.859658      12.859658      12.859658    8[6-(6,8),30-(8,8,8)]
   709       8.685647       8.685647       8.685647    8[6-(6,8),30-(8,8,8)]
   710     -20.525525     -20.525525     -20.525525    8[6-(6,8),30-(8,8,8)]
   711      10.233878      10.233878      10.233878    8[6-(6,8),30-(8,8,8)]
   712      -9.315437      -9.315437      -9.315437    8[6-(6,8),30-(8,8,8)]
   713       13.54159       13.54159       13.54159    8[6-(6,8),30-(8,8,8)]
   714       1.037342       1.037342       1.037342    8[6-(6,8),30-(8,8,8)]
   715      14.284155      14.284155      14.284155    8[6-(6,8),30-(8,8,8)]
   716       9.971206       9.971206       9.971206    8[6-(6,8),30-(8,8,8)]
   717      21.743881      21.743881      21.743881    8[6-(6,8),30-(8,8,8)]
   718       19.00442       19.00442       19.00442    8[6-(6,8),30-(8,8,8)]
   719      20.279759      20.279759      20.279759    8[6-(6,8),30-(8,8,8)]
   720      19.685235      19.685235      19.685235    8[6-(6,8),30-(8,8,8)]
   721      11.363214      11.363214      11.363214    8[6-(6,8),30-(8,8,8)]
   722       0.484448       0.484448       0.484448    8[6-(6,8),30-(8,8,8)]
   723       -0.53013       -0.53013       -0.53013    8[6-(6,8),30-(8,8,8)]
   724       1.792978       1.792978       1.792978    8[6-(6,8),30-(8,8,8)]
   725      19.752311      19.752311      19.752311    8[6-(6,8),30-(8,8,8)]
   726      -9.458874      -9.458874      -9.458874    8[6-(6,8),30-(8,8,8)]
   727      21.300554      21.300554      21.300554    8[6-(6,8),30-(8,8,8)]
   728     -20.382106     -20.382106     -20.382106    8[6-(6,8),30-(8,8,8)]
   729      -8.591899      -8.591899      -8.591899    8[6-(6,8),30-(8,8,8)]
   730     -10.029446     -10.029446     -10.029446    8[6-(6,8),30-(8,8,8)]
   731      -7.849309      -7.849309      -7.849309    8[6-(6,8),30-(8,8,8)]
   732     -12.162233     -12.162233     -12.162233    8[6-(6,8),30-(8,8,8)]
   733       -0.38961       -0.38961       -0.38961    8[6-(6,8),30-(8,8,8)]
   734       7.937588       7.937588       7.937588    8[6-(6,8),30-(8,8,8)]
   735      -1.853745      -1.853745      -1.853745    8[6-(6,8),30-(8,8,8)]
   736       8.618431       8.618431       8.618431    8[6-(6,8),30-(8,8,8)]
   737      22.430001      22.430001      22.430001    8[6-(6,8),30-(8,8,8)]
   738      22.617926      22.617926      22.617926    8[6-(6,8),30-(8,8,8)]
   739       21.60331       21.60331       21.60331    8[6-(6,8),30-(8,8,8)]
   740      -9.273826      -9.273826      -9.273826    8[6-(6,8),30-(8,8,8)]
   741      30.818963      30.818963      30.818963    8[6-(6,8),30-(8,8,8)]
   742       1.607801       1.607801       1.607801    8[6-(6,8),30-(8,8,8)]
   743      -0.833089      -0.833089      -0.833089    8[6-(6,8),30-(8,8,8)]
   744        1.75122        1.75122        1.75122    8[6-(6,8),30-(8,8,8)]
   745       2.474922       2.474922       2.474922    8[6-(6,8),30-(8,8,8)]
   746      12.103998      12.103998      12.103998    8[6-(6,8),30-(8,8,8)]
   747       3.217507       3.217507       3.217507    8[6-(6,8),30-(8,8,8)]
   748       9.971205       9.971205       9.971205    8[6-(6,8),30-(8,8,8)]
   749      10.677076      10.677076      10.677076    8[6-(6,8),30-(8,8,8)]
   750      -3.129063      -3.129063      -3.129063    8[6-(6,8),30-(8,8,8)]
   751       9.212934       9.212934       9.212934    8[6-(6,8),30-(8,8,8)]
   752      -2.448238      -2.448238      -2.448238    8[6-(6,8),30-(8,8,8)]
   753      -3.151805      -3.151805      -3.151805    8[6-(6,8),30-(8,8,8)]
   754      -7.140943      -7.140943      -7.140943    8[6-(6,8),30-(8,8,8)]
   755      -4.700053      -4.700053      -4.700053    8[6-(6,8),30-(8,8,8)]
   756      -7.284362      -7.284362      -7.284362    8[6-(6,8),30-(8,8,8)]
   757       5.237157       5.237157       5.237157    8[6-(6,8),30-(8,8,8)]
   758       5.049232       5.049232       5.049232    8[6-(6,8),30-(8,8,8)]
   759       6.063848       6.063848       6.063848    8[6-(6,8),30-(8,8,8)]
   760       3.740684       3.740684       3.740684    8[6-(6,8),30-(8,8,8)]
   761      16.990082      16.990082      16.990082    8[6-(6,8),30-(8,8,8)]
   762      -2.404079      -2.404079      -2.404079    8[6-(6,8),30-(8,8,8)]
   763     -14.746076     -14.746076     -14.746076    8[6-(6,8),30-(8,8,8)]
   764      -3.084904      -3.084904      -3.084904    8[6-(6,8),30-(8,8,8)]
   765      25.192236      25.192236      25.192236    8[6-(6,8),30-(8,8,8)]
   766       15.56316       15.56316       15.56316    8[6-(6,8),30-(8,8,8)]
   767      24.449651      24.449651      24.449651    8[6-(6,8),30-(8,8,8)]
   768      -4.437701      -4.437701      -4.437701    8[6-(6,8),30-(8,8,8)]
   769      14.125568      14.125568      14.125568    8[6-(6,8),30-(8,8,8)]
   770      -6.570484      -6.570484      -6.570484    8[6-(6,8),30-(8,8,8)]
   771      13.383003      13.383003      13.383003    8[6-(6,8),30-(8,8,8)]
   772      -4.437702      -4.437702      -4.437702    8[6-(6,8),30-(8,8,8)]
   773       5.923277       5.923277       5.923277    8[6-(6,8),30-(8,8,8)]
   774       8.662738       8.662738       8.662738    8[6-(6,8),30-(8,8,8)]
   775       7.387399       7.387399       7.387399    8[6-(6,8),30-(8,8,8)]
   776       7.981923       7.981923       7.981923    8[6-(6,8),30-(8,8,8)]
   777      27.370607      27.370607      27.370607    8[6-(6,8),30-(8,8,8)]
   778      16.116025      16.116025      16.116025    8[6-(6,8),30-(8,8,8)]
   779      17.130634      17.130634      17.130634    8[6-(6,8),30-(8,8,8)]
   780        14.8075        14.8075        14.8075    8[6-(6,8),30-(8,8,8)]
   781      18.981511      18.981511      18.981511    8[6-(6,8),30-(8,8,8)]
   782      14.992383      14.992383      14.992383    8[6-(6,8),30-(8,8,8)]
   783       17.43328       17.43328       17.43328    8[6-(6,8),30-(8,8,8)]
   784       3.782295       3.782295       3.782295    8[6-(6,8),30-(8,8,8)]
   785      -5.143532      -5.143532      -5.143532    8[6-(6,8),30-(8,8,8)]
   786      -13.47073      -13.47073      -13.47073    8[6-(6,8),30-(8,8,8)]
   787      -3.679397      -3.679397      -3.679397    8[6-(6,8),30-(8,8,8)]
   788     -14.151573     -14.151573     -14.151573    8[6-(6,8),30-(8,8,8)]
   789       3.058757       3.058757       3.058757    8[6-(6,8),30-(8,8,8)]
   790       4.496304       4.496304       4.496304    8[6-(6,8),30-(8,8,8)]
   791       2.316167       2.316167       2.316167    8[6-(6,8),30-(8,8,8)]
   792       6.629091       6.629091       6.629091    8[6-(6,8),30-(8,8,8)]
   793       7.914847       7.914847       7.914847    8[6-(6,8),30-(8,8,8)]
   794       3.925732       3.925732       3.925732    8[6-(6,8),30-(8,8,8)]
   795       6.366604       6.366604       6.366604    8[6-(6,8),30-(8,8,8)]
   796      14.848964      14.848964      14.848964    8[6-(6,8),30-(8,8,8)]
   797      16.303944      16.303944      16.303944    8[6-(6,8),30-(8,8,8)]
   798       -6.01759       -6.01759       -6.01759    8[6-(6,8),30-(8,8,8)]
   799      28.197288      28.197288      28.197288    8[6-(6,8),30-(8,8,8)]
   800       -7.32612       -7.32612       -7.32612    8[6-(6,8),30-(8,8,8)]
   801       11.03584       11.03584       11.03584    8[30-(8,8,8),30-(8,8,8),30-(8,8,8),30-(8,8,8)]
   802       0.092961       0.092961       0.092961    8[30-(8,8,8),30-(8,8,8),30-(8,8,8),30-(8,8,8)]
   803      -0.030807      -0.030807      -0.030807    8[30-(8,8,8),30-(8,8,8),30-(8,8,8),30-(8,8,8)]
   804     -11.097633     -11.097633     -11.097633    8[30-(8,8,8),30-(8,8,8),30-(8,8,8),30-(8,8,8)]
   805      16.507189      16.507189      16.507189    8[30-(8,8,8),30-(8,8,8),30-(8,8,8),30-(8,8,8)]
   806       5.564491       5.564491       5.564491    8[30-(8,8,8),30-(8,8,8),30-(8,8,8),30-(8,8,8)]
   807      -5.502335      -5.502335      -5.502335    8[30-(8,8,8),30-(8,8,8),30-(8,8,8),30-(8,8,8)]
   808     -16.568982     -16.568982     -16.568982    8[30-(8,8,8),30-(8,8,8),30-(8,8,8),30-(8,8,8)]
