# Supplementary material for: A collection of forcefield precursors for metal–organic frameworks
Source: RSC Adv. 2019 Nov 13;9(63):36492–507. doi: 10.1039/c9ra07327b (PMC9075174; doi:10.1039/c9ra07327b)
Supplement: RA-009-C9RA07327B-s1162 [file RA-009-C9RA07327B-s1162.txt]

JEJWOL_clean

15.156000    0.000000    0.000000
4.439229    15.014489    0.000000
5.587417    2.454550    26.267376

     1      18.566108      18.566108      18.566108    60[8-(6),8-(6),8-(6),8-(6),8-(6),8-(6,60),8-(6,60),8-(6,60)]
     2      20.092092      20.092092      20.092092    60[8-(6),8-(6),8-(6),8-(6),8-(6,60),8-(6,60),8-(6,60)]
     3       6.616538       6.616538       6.616538    60[8-(6),8-(6),8-(6),8-(6),8-(6),8-(6,60),8-(6,60),8-(6,60)]
     4       5.090554       5.090554       5.090554    60[8-(6),8-(6),8-(6),8-(6),8-(6,60),8-(6,60),8-(6,60)]
     5      19.421595      19.421595      19.421595    1[6-(6,6)]
     6      20.061104      20.061104      20.061104    1[6-(6,6)]
     7      21.468306      21.468306      21.468306    1[6-(6,6)]
     8      20.841121      20.841121      20.841121    1[6-(6,6)]
     9      18.504547      18.504547      18.504547    1[6-(6,6)]
    10      16.929887      16.929887      16.929887    1[6-(6,6)]
    11       14.34765       14.34765       14.34765    1[6-(6,6)]
    12      15.990724      15.990724      15.990724    1[6-(6,6)]
    13      16.552931      16.552931      16.552931    1[6-(6,6)]
    14      15.219139      15.219139      15.219139    1[6-(6,6)]
    15      17.515896      17.515896      17.515896    1[6-(6,6)]
    16      18.815434      18.815434      18.815434    1[6-(6,6)]
    17      11.018322      11.018322      11.018322    1[6-(6,6)]
    18      10.393301      10.393301      10.393301    1[6-(6,6)]
    19      17.330618      17.330618      17.330618    1[6-(6,6)]
    20      20.882947      20.882947      20.882947    1[6-(6,6)]
    21      13.834728      13.834728      13.834728    1[6-(6,6)]
    22      13.622954      13.622954      13.622954    1[6-(6,6)]
    23      17.603236      17.603236      17.603236    1[6-(6,6)]
    24      18.500077      18.500077      18.500077    1[6-(6,6)]
    25       15.15729       15.15729       15.15729    1[6-(6,6)]
    26      14.302624      14.302624      14.302624    1[6-(6,6)]
    27      16.552151      16.552151      16.552151    1[6-(6,6)]
    28      22.535029      22.535029      22.535029    1[6-(6,6)]
    29      19.118204      19.118204      19.118204    1[6-(6,6)]
    30      13.086697      13.086697      13.086697    1[6-(6,6)]
    31      13.217989      13.217989      13.217989    1[6-(6,6)]
    32      12.536631      12.536631      12.536631    1[6-(6,6)]
    33      22.738107      22.738107      22.738107    1[6-(6,6)]
    34       8.443022       8.443022       8.443022    1[6-(6,6)]
    35       5.761051       5.761051       5.761051    1[6-(6,6)]
    36       5.121542       5.121542       5.121542    1[6-(6,6)]
    37        3.71434        3.71434        3.71434    1[6-(6,6)]
    38       4.341525       4.341525       4.341525    1[6-(6,6)]
    39       6.678099       6.678099       6.678099    1[6-(6,6)]
    40       8.252759       8.252759       8.252759    1[6-(6,6)]
    41      10.834996      10.834996      10.834996    1[6-(6,6)]
    42       9.191922       9.191922       9.191922    1[6-(6,6)]
    43       8.629715       8.629715       8.629715    1[6-(6,6)]
    44       9.963507       9.963507       9.963507    1[6-(6,6)]
    45        7.66675        7.66675        7.66675    1[6-(6,6)]
    46       6.367212       6.367212       6.367212    1[6-(6,6)]
    47      14.164324      14.164324      14.164324    1[6-(6,6)]
    48      14.789345      14.789345      14.789345    1[6-(6,6)]
    49       7.852028       7.852028       7.852028    1[6-(6,6)]
    50       4.299699       4.299699       4.299699    1[6-(6,6)]
    51      11.347918      11.347918      11.347918    1[6-(6,6)]
    52      11.559692      11.559692      11.559692    1[6-(6,6)]
    53        7.57941        7.57941        7.57941    1[6-(6,6)]
    54       6.682569       6.682569       6.682569    1[6-(6,6)]
    55      10.025356      10.025356      10.025356    1[6-(6,6)]
    56      10.880022      10.880022      10.880022    1[6-(6,6)]
    57       8.630495       8.630495       8.630495    1[6-(6,6)]
    58       2.647617       2.647617       2.647617    1[6-(6,6)]
    59       6.064442       6.064442       6.064442    1[6-(6,6)]
    60      12.095949      12.095949      12.095949    1[6-(6,6)]
    61      11.964657      11.964657      11.964657    1[6-(6,6)]
    62      12.646015      12.646015      12.646015    1[6-(6,6)]
    63       2.444539       2.444539       2.444539    1[6-(6,6)]
    64      16.739624      16.739624      16.739624    1[6-(6,6)]
    65      19.538542      19.538542      19.538542    6[6-(6,6),8-(60),8-(60)]
    66       20.02944       20.02944       20.02944    6[6-(1,6),6-(1,6),6-(8,8)]
    67      19.814535      19.814535      19.814535    6[1-(0),6-(1,6),6-(6,6)]
    68      20.213527      20.213527      20.213527    6[1-(0),6-(1,6),6-(6,7)]
    69      20.826413      20.826413      20.826413    6[6-(1,6),6-(1,6),7-(6,6)]
    70      21.066578      21.066578      21.066578    6[1-(0),6-(1,6),6-(6,7)]
    71      20.663629      20.663629      20.663629    6[1-(0),6-(1,6),6-(6,6)]
    72      18.417503      18.417503      18.417503    6[6-(6,6),8-(60),8-(60,60)]
    73       17.39791       17.39791       17.39791    6[6-(1,6),6-(1,6),6-(8,8)]
    74      17.673229      17.673229      17.673229    6[1-(0),6-(1,6),6-(6,6)]
    75      16.747997      16.747997      16.747997    6[1-(0),6-(1,6),6-(6,7)]
    76      15.471492      15.471492      15.471492    6[6-(1,6),6-(1,6),7-(6,6)]
    77      15.193641      15.193641      15.193641    6[1-(0),6-(1,6),6-(6,7)]
    78      16.163949      16.163949      16.163949    6[1-(0),6-(1,6),6-(6,6)]
    79      18.680306      18.680306      18.680306    6[6-(6,6),8-(60),8-(60)]
    80      17.826079      17.826079      17.826079    6[6-(1,6),6-(1,6),6-(8,8)]
    81      16.752675      16.752675      16.752675    6[1-(0),6-(1,6),6-(6,6)]
    82      15.936284      15.936284      15.936284    6[1-(0),6-(1,6),6-(6,7)]
    83      16.211122      16.211122      16.211122    6[6-(1,6),6-(1,6),7-(6,6)]
    84      17.316512      17.316512      17.316512    6[1-(0),6-(1,6),6-(6,7)]
    85       18.10289       18.10289       18.10289    6[1-(0),6-(1,6),6-(6,6)]
    86        9.08622        9.08622        9.08622    6[6-(6,6),8-(60),8-(60)]
    87      11.330762      11.330762      11.330762    6[1-(0),6-(1,6),6-(6,6)]
    88      10.492804      10.492804      10.492804    6[6-(1,6),6-(1,6),6-(8,8)]
    89      10.964522      10.964522      10.964522    6[1-(0),6-(1,6),6-(6,6)]
    90       18.90782       18.90782       18.90782    6[6-(6,6),8-(60),8-(60,60)]
    91      22.773025      22.773025      22.773025    6[6-(1,6),6-(1,6),6-(8,8)]
    92      21.964375      21.964375      21.964375    6[1-(0),6-(1,6),6-(6,6)]
    93      21.432674      21.432674      21.432674    6[1-(0),6-(1,6),6-(6,7)]
    94      13.992425      13.992425      13.992425    6[6-(1,6),6-(1,6),7-(6,6)]
    95      13.345364      13.345364      13.345364    6[1-(0),6-(1,6),6-(6,7)]
    96      13.212511      13.212511      13.212511    6[1-(0),6-(1,6),6-(6,7)]
    97      15.884946      15.884946      15.884946    6[6-(1,6),6-(1,6),7-(6,6)]
    98       17.11955       17.11955       17.11955    6[1-(0),6-(1,6),6-(6,7)]
    99      17.648146      17.648146      17.648146    6[1-(0),6-(1,6),6-(6,6)]
   100      15.672296      15.672296      15.672296    6[1-(0),6-(1,6),6-(6,6)]
   101      15.165087      15.165087      15.165087    6[1-(0),6-(1,6),6-(6,7)]
   102      17.511219      17.511219      17.511219    6[6-(6,6),8-(60),8-(60,60)]
   103      16.904732      16.904732      16.904732    6[6-(1,6),6-(1,6),6-(8,8)]
   104      14.790919      14.790919      14.790919    6[6-(1,6),6-(1,6),7-(6,6)]
   105      15.950937      15.950937      15.950937    6[1-(0),6-(1,6),6-(6,7)]
   106      21.750082      21.750082      21.750082    6[1-(0),6-(1,6),6-(6,7)]
   107      20.903779      20.903779      20.903779    6[6-(1,6),6-(1,6),7-(6,6)]
   108      19.731091      19.731091      19.731091    6[1-(0),6-(1,6),6-(6,7)]
   109      13.885944      13.885944      13.885944    6[1-(0),6-(1,6),6-(6,7)]
   110      12.651736      12.651736      12.651736    6[1-(0),6-(1,6),6-(6,7)]
   111      13.127899      13.127899      13.127899    6[6-(1,6),6-(1,6),7-(6,6)]
   112      12.257112      12.257112      12.257112    6[1-(0),6-(1,6),6-(6,7)]
   113      21.692193      21.692193      21.692193    6[6-(1,6),6-(1,6),7-(6,6)]
   114      22.535014      22.535014      22.535014    6[1-(0),6-(1,6),6-(6,7)]
   115      23.065468      23.065468      23.065468    6[1-(0),6-(1,6),6-(6,6)]
   116       5.644104       5.644104       5.644104    6[6-(6,6),8-(60),8-(60)]
   117       5.153206       5.153206       5.153206    6[6-(1,6),6-(1,6),6-(8,8)]
   118       5.368111       5.368111       5.368111    6[1-(0),6-(1,6),6-(6,6)]
   119       4.969119       4.969119       4.969119    6[1-(0),6-(1,6),6-(6,7)]
   120       4.356233       4.356233       4.356233    6[6-(1,6),6-(1,6),7-(6,6)]
   121       4.116068       4.116068       4.116068    6[1-(0),6-(1,6),6-(6,7)]
   122       4.519017       4.519017       4.519017    6[1-(0),6-(1,6),6-(6,6)]
   123       6.765143       6.765143       6.765143    6[6-(6,6),8-(60),8-(60,60)]
   124       7.784736       7.784736       7.784736    6[6-(1,6),6-(1,6),6-(8,8)]
   125       7.509417       7.509417       7.509417    6[1-(0),6-(1,6),6-(6,6)]
   126       8.434649       8.434649       8.434649    6[1-(0),6-(1,6),6-(6,7)]
   127       9.711154       9.711154       9.711154    6[6-(1,6),6-(1,6),7-(6,6)]
   128       9.989005       9.989005       9.989005    6[1-(0),6-(1,6),6-(6,7)]
   129       9.018697       9.018697       9.018697    6[1-(0),6-(1,6),6-(6,6)]
   130        6.50234        6.50234        6.50234    6[6-(6,6),8-(60),8-(60)]
   131       7.356567       7.356567       7.356567    6[6-(1,6),6-(1,6),6-(8,8)]
   132       8.429971       8.429971       8.429971    6[1-(0),6-(1,6),6-(6,6)]
   133       9.246362       9.246362       9.246362    6[1-(0),6-(1,6),6-(6,7)]
   134       8.971524       8.971524       8.971524    6[6-(1,6),6-(1,6),7-(6,6)]
   135       7.866134       7.866134       7.866134    6[1-(0),6-(1,6),6-(6,7)]
   136       7.079756       7.079756       7.079756    6[1-(0),6-(1,6),6-(6,6)]
   137      16.096426      16.096426      16.096426    6[6-(6,6),8-(60),8-(60)]
   138      13.851884      13.851884      13.851884    6[1-(0),6-(1,6),6-(6,6)]
   139      14.689842      14.689842      14.689842    6[6-(1,6),6-(1,6),6-(8,8)]
   140      14.218124      14.218124      14.218124    6[1-(0),6-(1,6),6-(6,6)]
   141       6.274826       6.274826       6.274826    6[6-(6,6),8-(60),8-(60,60)]
   142       2.409621       2.409621       2.409621    6[6-(1,6),6-(1,6),6-(8,8)]
   143       3.218271       3.218271       3.218271    6[1-(0),6-(1,6),6-(6,6)]
   144       3.749972       3.749972       3.749972    6[1-(0),6-(1,6),6-(6,7)]
   145      11.190221      11.190221      11.190221    6[6-(1,6),6-(1,6),7-(6,6)]
   146      11.837282      11.837282      11.837282    6[1-(0),6-(1,6),6-(6,7)]
   147      11.970135      11.970135      11.970135    6[1-(0),6-(1,6),6-(6,7)]
   148         9.2977         9.2977         9.2977    6[6-(1,6),6-(1,6),7-(6,6)]
   149       8.063096       8.063096       8.063096    6[1-(0),6-(1,6),6-(6,7)]
   150         7.5345         7.5345         7.5345    6[1-(0),6-(1,6),6-(6,6)]
   151        9.51035        9.51035        9.51035    6[1-(0),6-(1,6),6-(6,6)]
   152      10.017559      10.017559      10.017559    6[1-(0),6-(1,6),6-(6,7)]
   153       7.671427       7.671427       7.671427    6[6-(6,6),8-(60),8-(60,60)]
   154       8.277914       8.277914       8.277914    6[6-(1,6),6-(1,6),6-(8,8)]
   155      10.391727      10.391727      10.391727    6[6-(1,6),6-(1,6),7-(6,6)]
   156       9.231709       9.231709       9.231709    6[1-(0),6-(1,6),6-(6,7)]
   157       3.432564       3.432564       3.432564    6[1-(0),6-(1,6),6-(6,7)]
   158       4.278867       4.278867       4.278867    6[6-(1,6),6-(1,6),7-(6,6)]
   159       5.451555       5.451555       5.451555    6[1-(0),6-(1,6),6-(6,7)]
   160      11.296702      11.296702      11.296702    6[1-(0),6-(1,6),6-(6,7)]
   161       12.53091       12.53091       12.53091    6[1-(0),6-(1,6),6-(6,7)]
   162      12.054747      12.054747      12.054747    6[6-(1,6),6-(1,6),7-(6,6)]
   163      12.925534      12.925534      12.925534    6[1-(0),6-(1,6),6-(6,7)]
   164       3.490453       3.490453       3.490453    6[6-(1,6),6-(1,6),7-(6,6)]
   165       2.647632       2.647632       2.647632    6[1-(0),6-(1,6),6-(6,7)]
   166       2.117178       2.117178       2.117178    6[1-(0),6-(1,6),6-(6,6)]
   167      21.215606      21.215606      21.215606    7[6-(6,6),6-(6,6),6-(6,6)]
   168      14.509114      14.509114      14.509114    7[6-(6,6),6-(6,6),6-(6,6)]
   169      15.332743      15.332743      15.332743    7[6-(6,6),6-(6,6),6-(6,6)]
   170        3.96704        3.96704        3.96704    7[6-(6,6),6-(6,6),6-(6,6)]
   171      10.673532      10.673532      10.673532    7[6-(6,6),6-(6,6),6-(6,6)]
   172       9.849903       9.849903       9.849903    7[6-(6,6),6-(6,6),6-(6,6)]
   173       19.00941       19.00941       19.00941    8[6-(6,8),60-(8,8,8,8,8,8,8)]
   174       19.67363       19.67363       19.67363    8[6-(6,8),60-(8,8,8,8,8,8,8)]
   175      18.214897      18.214897      18.214897    8[6-(6,8),60-(8,8,8,8,8,8)]
   176      19.463399      19.463399      19.463399    8[6-(6,8),60-(8,8,8,8,8,8),60-(8,8,8,8,8,8,8)]
   177      19.697007      19.697007      19.697007    8[6-(6,8),60-(8,8,8,8,8,8)]
   178      18.359615      18.359615      18.359615    8[6-(6,8),60-(8,8,8,8,8,8)]
   179      18.659808      18.659808      18.659808    8[6-(6,8),60-(8,8,8,8,8,8),60-(8,8,8,8,8,8,8)]
   180       8.982857       8.982857       8.982857    8[6-(6,8),60-(8,8,8,8,8,8)]
   181       8.536484       8.536484       8.536484    8[6-(6,8),60-(8,8,8,8,8,8,8)]
   182       8.495339       8.495339       8.495339    8[6-(6,8),60-(8,8,8,8,8,8,8)]
   183       18.70672       18.70672       18.70672    8[6-(6,8),60-(8,8,8,8,8,8),60-(8,8,8,8,8,8,8)]
   184       16.78164       16.78164       16.78164    8[6-(6,8),60-(8,8,8,8,8,8,8)]
   185       6.173236       6.173236       6.173236    8[6-(6,8),60-(8,8,8,8,8,8,8)]
   186       5.509016       5.509016       5.509016    8[6-(6,8),60-(8,8,8,8,8,8,8)]
   187       6.967749       6.967749       6.967749    8[6-(6,8),60-(8,8,8,8,8,8)]
   188       5.719247       5.719247       5.719247    8[6-(6,8),60-(8,8,8,8,8,8),60-(8,8,8,8,8,8,8)]
   189       5.485639       5.485639       5.485639    8[6-(6,8),60-(8,8,8,8,8,8)]
   190       6.823031       6.823031       6.823031    8[6-(6,8),60-(8,8,8,8,8,8)]
   191       6.522838       6.522838       6.522838    8[6-(6,8),60-(8,8,8,8,8,8),60-(8,8,8,8,8,8,8)]
   192      16.199789      16.199789      16.199789    8[6-(6,8),60-(8,8,8,8,8,8)]
   193      16.646162      16.646162      16.646162    8[6-(6,8),60-(8,8,8,8,8,8,8)]
   194      16.687307      16.687307      16.687307    8[6-(6,8),60-(8,8,8,8,8,8,8)]
   195       6.475926       6.475926       6.475926    8[6-(6,8),60-(8,8,8,8,8,8),60-(8,8,8,8,8,8,8)]
   196       8.401006       8.401006       8.401006    8[6-(6,8),60-(8,8,8,8,8,8,8)]
