# Supplementary material for: A collection of forcefield precursors for metal–organic frameworks
Source: RSC Adv. 2019 Nov 13;9(63):36492–507. doi: 10.1039/c9ra07327b (PMC9075174; doi:10.1039/c9ra07327b)
Supplement: RA-009-C9RA07327B-s1163 [file RA-009-C9RA07327B-s1163.txt]

JEMNAR_clean

9.354900    0.000000    0.000000
0.000000    13.104000    0.000000
0.000000    -4.266310    10.011907

     1       7.124785       7.124785       7.124785    28[7-(6,6),8-(6),8-(6),8-(6),8-(6),8-(6)]
     2       2.447335       2.447335       2.447335    28[7-(6,6),8-(6),8-(6),8-(6),8-(6),8-(6)]
     3       2.230115       2.230115       2.230115    28[7-(6,6),8-(6),8-(6),8-(6),8-(6),8-(6)]
     4       6.907565       6.907565       6.907565    28[7-(6,6),8-(6),8-(6),8-(6),8-(6),8-(6)]
     5       5.802844       5.802844       5.802844    1[6-(6,6,8)]
     6       7.896471       7.896471       7.896471    1[6-(1,6,6)]
     7       7.987214       7.987214       7.987214    1[6-(1,6,6)]
     8       8.360474       8.360474       8.360474    1[6-(6,7)]
     9        9.27819        9.27819        9.27819    1[6-(6,6)]
    10       8.667315       8.667315       8.667315    1[6-(6,6)]
    11        7.81789        7.81789        7.81789    1[6-(6,7)]
    12       1.125394       1.125394       1.125394    1[6-(6,6,8)]
    13       3.219021       3.219021       3.219021    1[6-(1,6,6)]
    14       3.309764       3.309764       3.309764    1[6-(1,6,6)]
    15       3.683024       3.683024       3.683024    1[6-(6,7)]
    16        4.60074        4.60074        4.60074    1[6-(6,6)]
    17       3.989865       3.989865       3.989865    1[6-(6,6)]
    18        3.14044        3.14044        3.14044    1[6-(6,7)]
    19       3.552056       3.552056       3.552056    1[6-(6,6,8)]
    20       1.458429       1.458429       1.458429    1[6-(1,6,6)]
    21       1.367686       1.367686       1.367686    1[6-(1,6,6)]
    22       0.994426       0.994426       0.994426    1[6-(6,7)]
    23        0.07671        0.07671        0.07671    1[6-(6,6)]
    24       0.687585       0.687585       0.687585    1[6-(6,6)]
    25        1.53701        1.53701        1.53701    1[6-(6,7)]
    26       8.229506       8.229506       8.229506    1[6-(6,6,8)]
    27       6.135879       6.135879       6.135879    1[6-(1,6,6)]
    28       6.045136       6.045136       6.045136    1[6-(1,6,6)]
    29       5.671876       5.671876       5.671876    1[6-(6,7)]
    30        4.75416        4.75416        4.75416    1[6-(6,6)]
    31       5.365035       5.365035       5.365035    1[6-(6,6)]
    32        6.21446        6.21446        6.21446    1[6-(6,7)]
    33       6.249073       6.249073       6.249073    6[6-(1,6,8),8-(28),8-(28)]
    34       6.478268       6.478268       6.478268    6[1-(0),6-(1,1,6),6-(8,8),8-(28)]
    35       7.863729       7.863729       7.863729    6[1-(0),1-(0),6-(1,6,8),6-(8,8)]
    36       9.014382       9.014382       9.014382    6[6-(1,1,6),8-(28),8-(28)]
    37       8.415668       8.415668       8.415668    6[1-(0),6-(1,6),7-(6,28)]
    38       8.968543       8.968543       8.968543    6[1-(0),6-(1,7),6-(6,6)]
    39       9.059285       9.059285       9.059285    6[6-(1,6),6-(1,6),6-(6,6)]
    40       8.615863       8.615863       8.615863    6[1-(0),6-(1,7),6-(6,6)]
    41       8.089182       8.089182       8.089182    6[1-(0),6-(1,6),7-(6,28)]
    42       1.571623       1.571623       1.571623    6[6-(1,6,8),8-(28),8-(28)]
    43       1.800818       1.800818       1.800818    6[1-(0),6-(1,1,6),6-(8,8),8-(28)]
    44       3.186279       3.186279       3.186279    6[1-(0),1-(0),6-(1,6,8),6-(8,8)]
    45       4.336932       4.336932       4.336932    6[6-(1,1,6),8-(28),8-(28)]
    46       3.738218       3.738218       3.738218    6[1-(0),6-(1,6),7-(6,28)]
    47       4.291093       4.291093       4.291093    6[1-(0),6-(1,7),6-(6,6)]
    48       4.381835       4.381835       4.381835    6[6-(1,6),6-(1,6),6-(6,6)]
    49       3.938413       3.938413       3.938413    6[1-(0),6-(1,7),6-(6,6)]
    50       3.411732       3.411732       3.411732    6[1-(0),6-(1,6),7-(6,28)]
    51       3.105827       3.105827       3.105827    6[6-(1,6,8),8-(28),8-(28)]
    52       2.876632       2.876632       2.876632    6[1-(0),6-(1,1,6),6-(8,8),8-(28)]
    53       1.491171       1.491171       1.491171    6[1-(0),1-(0),6-(1,6,8),6-(8,8)]
    54       0.340518       0.340518       0.340518    6[6-(1,1,6),8-(28),8-(28)]
    55       0.939232       0.939232       0.939232    6[1-(0),6-(1,6),7-(6,28)]
    56       0.386357       0.386357       0.386357    6[1-(0),6-(1,7),6-(6,6)]
    57       0.295615       0.295615       0.295615    6[6-(1,6),6-(1,6),6-(6,6)]
    58       0.739037       0.739037       0.739037    6[1-(0),6-(1,7),6-(6,6)]
    59       1.265718       1.265718       1.265718    6[1-(0),6-(1,6),7-(6,28)]
    60       7.783277       7.783277       7.783277    6[6-(1,6,8),8-(28),8-(28)]
    61       7.554082       7.554082       7.554082    6[1-(0),6-(1,1,6),6-(8,8),8-(28)]
    62       6.168621       6.168621       6.168621    6[1-(0),1-(0),6-(1,6,8),6-(8,8)]
    63       5.017968       5.017968       5.017968    6[6-(1,1,6),8-(28),8-(28)]
    64       5.616682       5.616682       5.616682    6[1-(0),6-(1,6),7-(6,28)]
    65       5.063807       5.063807       5.063807    6[1-(0),6-(1,7),6-(6,6)]
    66       4.973065       4.973065       4.973065    6[6-(1,6),6-(1,6),6-(6,6)]
    67       5.416487       5.416487       5.416487    6[1-(0),6-(1,7),6-(6,6)]
    68       5.943168       5.943168       5.943168    6[1-(0),6-(1,6),7-(6,28)]
    69       7.957278       7.957278       7.957278    7[6-(1,6),6-(1,6),28-(8,8,8,8,8)]
    70       3.279828       3.279828       3.279828    7[6-(1,6),6-(1,6),28-(8,8,8,8,8)]
    71       1.397622       1.397622       1.397622    7[6-(1,6),6-(1,6),28-(8,8,8,8,8)]
    72       6.075072       6.075072       6.075072    7[6-(1,6),6-(1,6),28-(8,8,8,8,8)]
    73       6.258428       6.258428       6.258428    8[6-(6,8),28-(7,8,8,8,8)]
    74       6.038588       6.038588       6.038588    8[6-(6,8),28-(7,8,8,8,8)]
    75       6.369751       6.369751       6.369751    8[6-(1,6,6),28-(7,8,8,8,8)]
    76       8.816058       8.816058       8.816058    8[6-(6,8),28-(7,8,8,8,8)]
    77       0.789554       0.789554       0.789554    8[6-(6,8),28-(7,8,8,8,8)]
    78       1.580978       1.580978       1.580978    8[6-(6,8),28-(7,8,8,8,8)]
    79       1.361138       1.361138       1.361138    8[6-(6,8),28-(7,8,8,8,8)]
    80       1.692301       1.692301       1.692301    8[6-(1,6,6),28-(7,8,8,8,8)]
    81       4.138608       4.138608       4.138608    8[6-(6,8),28-(7,8,8,8,8)]
    82       5.467004       5.467004       5.467004    8[6-(6,8),28-(7,8,8,8,8)]
    83       3.096472       3.096472       3.096472    8[6-(6,8),28-(7,8,8,8,8)]
    84       3.316312       3.316312       3.316312    8[6-(6,8),28-(7,8,8,8,8)]
    85       2.985149       2.985149       2.985149    8[6-(1,6,6),28-(7,8,8,8,8)]
    86       0.538842       0.538842       0.538842    8[6-(6,8),28-(7,8,8,8,8)]
    87       8.565346       8.565346       8.565346    8[6-(6,8),28-(7,8,8,8,8)]
    88       7.773922       7.773922       7.773922    8[6-(6,8),28-(7,8,8,8,8)]
    89       7.993762       7.993762       7.993762    8[6-(6,8),28-(7,8,8,8,8)]
    90       7.662599       7.662599       7.662599    8[6-(1,6,6),28-(7,8,8,8,8)]
    91       5.216292       5.216292       5.216292    8[6-(6,8),28-(7,8,8,8,8)]
    92       3.887896       3.887896       3.887896    8[6-(6,8),28-(7,8,8,8,8)]
