# Supplementary material for: A collection of forcefield precursors for metal–organic frameworks
Source: RSC Adv. 2019 Nov 13;9(63):36492–507. doi: 10.1039/c9ra07327b (PMC9075174; doi:10.1039/c9ra07327b)
Supplement: RA-009-C9RA07327B-s1164 [file RA-009-C9RA07327B-s1164.txt]

JEMQEY_clean

8.646300    0.000000    0.000000
0.000000    9.080500    0.000000
0.000000    -4.114640    11.153219

     1       6.475041       6.475041       6.475041    60[8-(1,6),8-(6),8-(6),8-(6),8-(6),8-(6,60),8-(6,60),8-(6,60),8-(6,60)]
     2       2.151891       2.151891       2.151891    60[8-(1,6),8-(6),8-(6),8-(6),8-(6),8-(6,60),8-(6,60),8-(6,60),8-(6,60)]
     3       5.414313       5.414313       5.414313    1[6-(1,6,6)]
     4       5.102182       5.102182       5.102182    1[6-(1,6,6)]
     5        3.09624        3.09624        3.09624    1[6-(1,6,6)]
     6       3.406642       3.406642       3.406642    1[6-(1,6,6)]
     7       5.150601       5.150601       5.150601    1[6-(1,6,6)]
     8       5.364165       5.364165       5.364165    1[6-(1,6,6)]
     9       3.217288       3.217288       3.217288    1[6-(1,6,6)]
    10       3.268301       3.268301       3.268301    1[6-(1,6,6)]
    11       1.345364       1.345364       1.345364    1[6-(1,6,6)]
    12       8.441383       8.441383       8.441383    1[6-(1,6,6)]
    13       3.135148       3.135148       3.135148    1[6-(1,6,6)]
    14       3.293376       3.293376       3.293376    1[6-(1,6,6)]
    15       0.558551       0.558551       0.558551    1[6-(1,6,6)]
    16       7.627766       7.627766       7.627766    1[6-(1,6,6)]
    17       0.990001       0.990001       0.990001    1[6-(1,6,6)]
    18       8.062675       8.062675       8.062675    1[6-(1,6,6)]
    19       0.710726       0.710726       0.710726    1[6-(1,6,6)]
    20       7.811067       7.811067       7.811067    1[6-(1,6,6)]
    21       7.681373       7.681373       7.681373    1[6-(1,6,6)]
    22       8.216579       8.216579       8.216579    1[6-(1,6,6)]
    23       7.885426       7.885426       7.885426    1[8-(6,60)]
    24       1.091163       1.091163       1.091163    1[6-(1,6,6)]
    25       0.779032       0.779032       0.779032    1[6-(1,6,6)]
    26        7.41939        7.41939        7.41939    1[6-(1,6,6)]
    27       7.729792       7.729792       7.729792    1[6-(1,6,6)]
    28       0.827451       0.827451       0.827451    1[6-(1,6,6)]
    29       1.041015       1.041015       1.041015    1[6-(1,6,6)]
    30       7.540438       7.540438       7.540438    1[6-(1,6,6)]
    31       7.591451       7.591451       7.591451    1[6-(1,6,6)]
    32       5.668514       5.668514       5.668514    1[6-(1,6,6)]
    33       4.118233       4.118233       4.118233    1[6-(1,6,6)]
    34       7.458298       7.458298       7.458298    1[6-(1,6,6)]
    35       7.616526       7.616526       7.616526    1[6-(1,6,6)]
    36       4.881701       4.881701       4.881701    1[6-(1,6,6)]
    37       3.304616       3.304616       3.304616    1[6-(1,6,6)]
    38       5.313151       5.313151       5.313151    1[6-(1,6,6)]
    39       3.739525       3.739525       3.739525    1[6-(1,6,6)]
    40       5.033876       5.033876       5.033876    1[6-(1,6,6)]
    41       3.487917       3.487917       3.487917    1[6-(1,6,6)]
    42       3.358223       3.358223       3.358223    1[6-(1,6,6)]
    43       3.893429       3.893429       3.893429    1[6-(1,6,6)]
    44       3.562276       3.562276       3.562276    1[8-(6,60)]
    45       4.632688       4.632688       4.632688    6[6-(1,1,6),8-(60),8-(60,60)]
    46       4.689753       4.689753       4.689753    6[1-(0),1-(0),6-(1,1,6),6-(1,1,6)]
    47       3.821665       3.821665       3.821665    6[1-(0),1-(0),6-(1,1,6),6-(8,8)]
    48       4.681971       4.681971       4.681971    6[1-(0),1-(0),6-(1,1,6),6-(1,1,6)]
    49       3.825988       3.825988       3.825988    6[1-(0),1-(0),6-(1,1,6),6-(8,8)]
    50       0.453931       0.453931       0.453931    6[6-(1,1,6),8-(1,60),8-(60)]
    51       0.449608       0.449608       0.449608    6[1-(0),1-(0),6-(1,1,6),6-(8,8)]
    52       3.792267       3.792267       3.792267    6[1-(0),1-(0),6-(1,1,6),6-(1,1,6)]
    53       1.132665       1.132665       1.132665    6[6-(1,1,6),8-(0),8-(60)]
    54        8.48202        8.48202        8.48202    6[1-(0),1-(0),6-(1,1,6),6-(1,1,6)]
    55       0.103756       0.103756       0.103756    6[1-(0),1-(0),6-(1,1,6),6-(1,1,6)]
    56        0.06917        0.06917        0.06917    6[1-(0),1-(0),6-(1,1,6),6-(1,1,6)]
    57       8.430143       8.430143       8.430143    6[1-(0),1-(0),6-(1,1,6),6-(8,8)]
    58        4.66295        4.66295        4.66295    6[6-(1,1,6),8-(60),8-(60,60)]
    59       0.309538       0.309538       0.309538    6[6-(1,1,6),8-(60),8-(60,60)]
    60       0.366603       0.366603       0.366603    6[1-(0),1-(0),6-(1,1,6),6-(1,1,6)]
    61       8.144815       8.144815       8.144815    6[1-(0),1-(0),6-(1,1,6),6-(8,8)]
    62       0.358821       0.358821       0.358821    6[1-(0),1-(0),6-(1,1,6),6-(1,1,6)]
    63       8.149138       8.149138       8.149138    6[1-(0),1-(0),6-(1,1,6),6-(8,8)]
    64       4.777081       4.777081       4.777081    6[6-(1,1,6),8-(1,60),8-(60)]
    65       4.772758       4.772758       4.772758    6[1-(0),1-(0),6-(1,1,6),6-(8,8)]
    66       8.115417       8.115417       8.115417    6[1-(0),1-(0),6-(1,1,6),6-(1,1,6)]
    67       5.455815       5.455815       5.455815    6[6-(1,1,6),8-(0),8-(60)]
    68        4.15887        4.15887        4.15887    6[1-(0),1-(0),6-(1,1,6),6-(1,1,6)]
    69       4.426906       4.426906       4.426906    6[1-(0),1-(0),6-(1,1,6),6-(1,1,6)]
    70        4.39232        4.39232        4.39232    6[1-(0),1-(0),6-(1,1,6),6-(1,1,6)]
    71       4.106992       4.106992       4.106992    6[1-(0),1-(0),6-(1,1,6),6-(8,8)]
    72         0.3398         0.3398         0.3398    6[6-(1,1,6),8-(60),8-(60,60)]
    73       4.060302       4.060302       4.060302    8[6-(6,8),60-(8,8,8,8,8,8,8,8),60-(8,8,8,8,8,8,8,8)]
    74       8.112823       8.112823       8.112823    8[1-(0),6-(6,8),60-(8,8,8,8,8,8,8,8)]
    75       1.006429       1.006429       1.006429    8[6-(6,8),60-(8,8,8,8,8,8,8,8)]
    76       5.844034       5.844034       5.844034    8[6-(6,8),60-(8,8,8,8,8,8,8,8)]
    77       5.868244       5.868244       5.868244    8[6-(6,8),60-(8,8,8,8,8,8,8,8)]
    78       1.470736       1.470736       1.470736    8[6-(6,8),60-(8,8,8,8,8,8,8,8)]
    79       4.057709       4.057709       4.057709    8[6-(6,8),60-(8,8,8,8,8,8,8,8),60-(8,8,8,8,8,8,8,8)]
    80       2.256684       2.256684       2.256684    8[6-(6,8)]
    81       8.383452       8.383452       8.383452    8[6-(6,8),60-(8,8,8,8,8,8,8,8),60-(8,8,8,8,8,8,8,8)]
    82       3.789673       3.789673       3.789673    8[1-(0),6-(6,8),60-(8,8,8,8,8,8,8,8)]
    83       5.329579       5.329579       5.329579    8[6-(6,8),60-(8,8,8,8,8,8,8,8)]
    84       1.520884       1.520884       1.520884    8[6-(6,8),60-(8,8,8,8,8,8,8,8)]
    85       1.545094       1.545094       1.545094    8[6-(6,8),60-(8,8,8,8,8,8,8,8)]
    86       5.793886       5.793886       5.793886    8[6-(6,8),60-(8,8,8,8,8,8,8,8)]
    87       8.380859       8.380859       8.380859    8[6-(6,8),60-(8,8,8,8,8,8,8,8),60-(8,8,8,8,8,8,8,8)]
    88       6.579834       6.579834       6.579834    8[6-(6,8)]
