# Supplementary material for: A collection of forcefield precursors for metal–organic frameworks
Source: RSC Adv. 2019 Nov 13;9(63):36492–507. doi: 10.1039/c9ra07327b (PMC9075174; doi:10.1039/c9ra07327b)
Supplement: RA-009-C9RA07327B-s1165 [file RA-009-C9RA07327B-s1165.txt]

JENKET_clean

10.128700    0.000000    0.000000
0.000000    41.041000    0.000000
0.000000    0.000000    40.382200

     1       0.732305       0.732305       0.732305    30[8-(30,30),8-(6),8-(6),8-(6)]
     2        3.00002        3.00002        3.00002    30[7-(6,6),8-(30,30),8-(30,30),8-(6),8-(6)]
     3       2.391082       2.391082       2.391082    30[7-(6,6),8-(30,30),8-(30,30),8-(6),8-(6)]
     4       4.411251       4.411251       4.411251    30[8-(30,30),8-(6),8-(6)]
     5       9.396395       9.396395       9.396395    30[8-(30,30),8-(6),8-(6),8-(6)]
     6        7.12868        7.12868        7.12868    30[7-(6,6),8-(30,30),8-(30,30),8-(6),8-(6)]
     7       7.737618       7.737618       7.737618    30[7-(6,6),8-(30,30),8-(30,30),8-(6),8-(6)]
     8       5.717449       5.717449       5.717449    30[8-(30,30),8-(6),8-(6)]
     9       4.332045       4.332045       4.332045    30[8-(30,30),8-(6),8-(6),8-(6)]
    10        2.06433        2.06433        2.06433    30[7-(6,6),8-(30,30),8-(30,30),8-(6),8-(6)]
    11       2.673268       2.673268       2.673268    30[7-(6,6),8-(30,30),8-(30,30),8-(6),8-(6)]
    12       0.653099       0.653099       0.653099    30[8-(30,30),8-(6),8-(6)]
    13       5.796655       5.796655       5.796655    30[8-(30,30),8-(6),8-(6),8-(6)]
    14        8.06437        8.06437        8.06437    30[7-(6,6),8-(30,30),8-(30,30),8-(6),8-(6)]
    15       7.455432       7.455432       7.455432    30[7-(6,6),8-(30,30),8-(30,30),8-(6),8-(6)]
    16       9.475601       9.475601       9.475601    30[8-(30,30),8-(6),8-(6)]
    17       6.632273       6.632273       6.632273    1[6-(6,6)]
    18       4.567031       4.567031       4.567031    1[6-(6,6)]
    19       7.208596       7.208596       7.208596    1[6-(6,6)]
    20       5.808809       5.808809       5.808809    1[6-(6,6)]
    21       5.238564       5.238564       5.238564    1[6-(6,6)]
    22        4.38674        4.38674        4.38674    1[6-(6,6)]
    23       4.991423       4.991423       4.991423    1[6-(6,6)]
    24       4.008939       4.008939       4.008939    1[6-(6,6)]
    25       3.412359       3.412359       3.412359    1[6-(6,6)]
    26       3.854983       3.854983       3.854983    1[6-(6,6)]
    27       4.509297       4.509297       4.509297    1[6-(6,6)]
    28       4.663253       4.663253       4.663253    1[6-(6,6)]
    29       3.674692       3.674692       3.674692    1[6-(6,6)]
    30       3.629113       3.629113       3.629113    1[6-(6,6)]
    31       4.727064       4.727064       4.727064    1[6-(6,6)]
    32       1.673261       1.673261       1.673261    1[6-(6,6)]
    33       0.560117       0.560117       0.560117    1[6-(6,6)]
    34       2.510905       2.510905       2.510905    1[6-(6,6)]
    35       3.615946       3.615946       3.615946    1[6-(6,6)]
    36        9.26776        9.26776        9.26776    1[6-(6,6)]
    37       7.311909       7.311909       7.311909    1[6-(6,6)]
    38       7.045524       7.045524       7.045524    1[6-(6,6)]
    39       4.472834       4.472834       4.472834    1[6-(6,6)]
    40       6.894606       6.894606       6.894606    1[6-(6,6)]
    41       8.464555       8.464555       8.464555    1[6-(6,6)]
    42       9.920049       9.920049       9.920049    1[6-(6,6)]
    43       9.506798       9.506798       9.506798    1[6-(6,6)]
    44       8.024969       8.024969       8.024969    1[6-(6,6)]
    45         1.8809         1.8809         1.8809    1[6-(6,6)]
    46       3.261441       3.261441       3.261441    1[6-(6,6)]
    47        1.25292        1.25292        1.25292    1[6-(6,6)]
    48       9.949422       9.949422       9.949422    1[6-(6,6)]
    49       6.772049       6.772049       6.772049    1[6-(6,6)]
    50       5.965804       5.965804       5.965804    1[6-(6,6)]
    51       2.315421       2.315421       2.315421    1[6-(6,6)]
    52       3.134833       3.134833       3.134833    1[6-(6,6)]
    53        6.99488        6.99488        6.99488    1[6-(6,6)]
    54       6.315244       6.315244       6.315244    1[6-(6,6)]
    55       2.578767       2.578767       2.578767    1[6-(6,6)]
    56       3.223965       3.223965       3.223965    1[6-(6,6)]
    57       5.722716       5.722716       5.722716    1[6-(6,6)]
    58       5.103852       5.103852       5.103852    1[6-(6,6)]
    59       1.321795       1.321795       1.321795    1[6-(6,6)]
    60       2.015611       2.015611       2.015611    1[6-(6,6)]
    61       1.601347       1.601347       1.601347    1[6-(6,6)]
    62       0.768768       0.768768       0.768768    1[6-(6,6)]
    63       4.471821       4.471821       4.471821    1[6-(6,6)]
    64       5.244641       5.244641       5.244641    1[6-(6,6)]
    65       1.884951       1.884951       1.884951    1[6-(6,7)]
    66       0.124583       0.124583       0.124583    1[6-(6,6)]
    67       8.303508       8.303508       8.303508    1[6-(6,6)]
    68       7.916592       7.916592       7.916592    1[6-(6,6)]
    69       9.639484       9.639484       9.639484    1[6-(6,7)]
    70       0.618864       0.618864       0.618864    1[6-(6,6)]
    71       8.775506       8.775506       8.775506    1[6-(6,6)]
    72       0.907532       0.907532       0.907532    1[6-(6,6)]
    73       2.295163       2.295163       2.295163    1[6-(6,6)]
    74       0.985523       0.985523       0.985523    1[6-(6,6)]
    75        2.39645        2.39645        2.39645    1[6-(6,6)]
    76       0.029373       0.029373       0.029373    1[6-(6,7)]
    77         3.3526         3.3526         3.3526    1[6-(6,7)]
    78       8.962887       8.962887       8.962887    1[6-(6,6)]
    79       2.206031       2.206031       2.206031    1[6-(6,6)]
    80        9.99804        9.99804        9.99804    1[6-(6,6)]
    81       3.496427       3.496427       3.496427    1[6-(6,6)]
    82       5.561669       5.561669       5.561669    1[6-(6,6)]
    83       2.920104       2.920104       2.920104    1[6-(6,6)]
    84       4.319891       4.319891       4.319891    1[6-(6,6)]
    85       4.890136       4.890136       4.890136    1[6-(6,6)]
    86        5.74196        5.74196        5.74196    1[6-(6,6)]
    87       5.137277       5.137277       5.137277    1[6-(6,6)]
    88       6.119761       6.119761       6.119761    1[6-(6,6)]
    89       6.716341       6.716341       6.716341    1[6-(6,6)]
    90       6.273717       6.273717       6.273717    1[6-(6,6)]
    91       5.619403       5.619403       5.619403    1[6-(6,6)]
    92       5.465447       5.465447       5.465447    1[6-(6,6)]
    93       6.454008       6.454008       6.454008    1[6-(6,6)]
    94       6.499587       6.499587       6.499587    1[6-(6,6)]
    95       5.401636       5.401636       5.401636    1[6-(6,6)]
    96       8.455439       8.455439       8.455439    1[6-(6,6)]
    97       9.568583       9.568583       9.568583    1[6-(6,6)]
    98       7.617795       7.617795       7.617795    1[6-(6,6)]
    99       6.512754       6.512754       6.512754    1[6-(6,6)]
   100        0.86094        0.86094        0.86094    1[6-(6,6)]
   101       2.816791       2.816791       2.816791    1[6-(6,6)]
   102       3.083176       3.083176       3.083176    1[6-(6,6)]
   103       5.655866       5.655866       5.655866    1[6-(6,6)]
   104       3.234094       3.234094       3.234094    1[6-(6,6)]
   105       1.664145       1.664145       1.664145    1[6-(6,6)]
   106       0.208651       0.208651       0.208651    1[6-(6,6)]
   107       0.621902       0.621902       0.621902    1[6-(6,6)]
   108       2.103731       2.103731       2.103731    1[6-(6,6)]
   109         8.2478         8.2478         8.2478    1[6-(6,6)]
   110       6.867259       6.867259       6.867259    1[6-(6,6)]
   111        8.87578        8.87578        8.87578    1[6-(6,6)]
   112       0.179278       0.179278       0.179278    1[6-(6,6)]
   113       3.356651       3.356651       3.356651    1[6-(6,6)]
   114       4.162896       4.162896       4.162896    1[6-(6,6)]
   115       7.813279       7.813279       7.813279    1[6-(6,6)]
   116       6.993867       6.993867       6.993867    1[6-(6,6)]
   117        3.13382        3.13382        3.13382    1[6-(6,6)]
   118       3.813456       3.813456       3.813456    1[6-(6,6)]
   119       7.549933       7.549933       7.549933    1[6-(6,6)]
   120       6.904735       6.904735       6.904735    1[6-(6,6)]
   121       4.405985       4.405985       4.405985    1[6-(6,6)]
   122       5.024848       5.024848       5.024848    1[6-(6,6)]
   123       8.806905       8.806905       8.806905    1[6-(6,6)]
   124       8.113089       8.113089       8.113089    1[6-(6,6)]
   125       8.527353       8.527353       8.527353    1[6-(6,6)]
   126       9.359932       9.359932       9.359932    1[6-(6,6)]
   127       5.656879       5.656879       5.656879    1[6-(6,6)]
   128       4.884059       4.884059       4.884059    1[6-(6,6)]
   129       8.243749       8.243749       8.243749    1[6-(6,7)]
   130      10.004117      10.004117      10.004117    1[6-(6,6)]
   131       1.825192       1.825192       1.825192    1[6-(6,6)]
   132       2.212108       2.212108       2.212108    1[6-(6,6)]
   133       0.489216       0.489216       0.489216    1[6-(6,7)]
   134       9.509836       9.509836       9.509836    1[6-(6,6)]
   135       1.353194       1.353194       1.353194    1[6-(6,6)]
   136       9.221168       9.221168       9.221168    1[6-(6,6)]
   137       7.833537       7.833537       7.833537    1[6-(6,6)]
   138       9.143177       9.143177       9.143177    1[6-(6,6)]
   139        7.73225        7.73225        7.73225    1[6-(6,6)]
   140      -0.029373      -0.029373      -0.029373    1[6-(6,7)]
   141         6.7761         6.7761         6.7761    1[6-(6,7)]
   142       1.165813       1.165813       1.165813    1[6-(6,6)]
   143       7.922669       7.922669       7.922669    1[6-(6,6)]
   144        0.13066        0.13066        0.13066    1[6-(6,6)]
   145       8.560777       8.560777       8.560777    1[6-(6,6)]
   146       0.497319       0.497319       0.497319    1[6-(6,6)]
   147       7.984454       7.984454       7.984454    1[6-(6,6)]
   148       9.384241       9.384241       9.384241    1[6-(6,6)]
   149       9.954486       9.954486       9.954486    1[6-(6,6)]
   150        0.67761        0.67761        0.67761    1[6-(6,6)]
   151       0.072927       0.072927       0.072927    1[6-(6,6)]
   152       1.055411       1.055411       1.055411    1[6-(6,6)]
   153       1.651991       1.651991       1.651991    1[6-(6,6)]
   154       1.209367       1.209367       1.209367    1[6-(6,6)]
   155       0.555053       0.555053       0.555053    1[6-(6,6)]
   156       0.401097       0.401097       0.401097    1[6-(6,6)]
   157       1.389658       1.389658       1.389658    1[6-(6,6)]
   158       1.435237       1.435237       1.435237    1[6-(6,6)]
   159       0.337286       0.337286       0.337286    1[6-(6,6)]
   160       3.391089       3.391089       3.391089    1[6-(6,6)]
   161       4.504233       4.504233       4.504233    1[6-(6,6)]
   162       2.553445       2.553445       2.553445    1[6-(6,6)]
   163       1.448404       1.448404       1.448404    1[6-(6,6)]
   164        5.92529        5.92529        5.92529    1[6-(6,6)]
   165       7.881141       7.881141       7.881141    1[6-(6,6)]
   166       8.147526       8.147526       8.147526    1[6-(6,6)]
   167       0.591516       0.591516       0.591516    1[6-(6,6)]
   168       8.298444       8.298444       8.298444    1[6-(6,6)]
   169       6.728495       6.728495       6.728495    1[6-(6,6)]
   170       5.273001       5.273001       5.273001    1[6-(6,6)]
   171       5.686252       5.686252       5.686252    1[6-(6,6)]
   172       7.168081       7.168081       7.168081    1[6-(6,6)]
   173        3.18345        3.18345        3.18345    1[6-(6,6)]
   174       1.802909       1.802909       1.802909    1[6-(6,6)]
   175        3.81143        3.81143        3.81143    1[6-(6,6)]
   176       5.243628       5.243628       5.243628    1[6-(6,6)]
   177       8.421001       8.421001       8.421001    1[6-(6,6)]
   178       9.227246       9.227246       9.227246    1[6-(6,6)]
   179       2.748929       2.748929       2.748929    1[6-(6,6)]
   180       1.929517       1.929517       1.929517    1[6-(6,6)]
   181        8.19817        8.19817        8.19817    1[6-(6,6)]
   182       8.877806       8.877806       8.877806    1[6-(6,6)]
   183       2.485583       2.485583       2.485583    1[6-(6,6)]
   184       1.840385       1.840385       1.840385    1[6-(6,6)]
   185       9.470335       9.470335       9.470335    1[6-(6,6)]
   186      10.089198      10.089198      10.089198    1[6-(6,6)]
   187       3.742555       3.742555       3.742555    1[6-(6,6)]
   188       3.048739       3.048739       3.048739    1[6-(6,6)]
   189       3.463003       3.463003       3.463003    1[6-(6,6)]
   190       4.295582       4.295582       4.295582    1[6-(6,6)]
   191       0.592529       0.592529       0.592529    1[6-(6,6)]
   192       9.948409       9.948409       9.948409    1[6-(6,6)]
   193       3.179399       3.179399       3.179399    1[6-(6,7)]
   194       4.939767       4.939767       4.939767    1[6-(6,6)]
   195       6.889542       6.889542       6.889542    1[6-(6,6)]
   196       7.276458       7.276458       7.276458    1[6-(6,6)]
   197       5.553566       5.553566       5.553566    1[6-(6,7)]
   198       4.445486       4.445486       4.445486    1[6-(6,6)]
   199       6.417544       6.417544       6.417544    1[6-(6,6)]
   200       4.156818       4.156818       4.156818    1[6-(6,6)]
   201       2.769187       2.769187       2.769187    1[6-(6,6)]
   202       4.078827       4.078827       4.078827    1[6-(6,6)]
   203         2.6679         2.6679         2.6679    1[6-(6,6)]
   204       5.034977       5.034977       5.034977    1[6-(6,7)]
   205        1.71175        1.71175        1.71175    1[6-(6,7)]
   206       6.230163       6.230163       6.230163    1[6-(6,6)]
   207       2.858319       2.858319       2.858319    1[6-(6,6)]
   208        5.19501        5.19501        5.19501    1[6-(6,6)]
   209       1.567923       1.567923       1.567923    1[6-(6,6)]
   210       9.631381       9.631381       9.631381    1[6-(6,6)]
   211       2.144246       2.144246       2.144246    1[6-(6,6)]
   212       0.744459       0.744459       0.744459    1[6-(6,6)]
   213       0.174214       0.174214       0.174214    1[6-(6,6)]
   214        9.45109        9.45109        9.45109    1[6-(6,6)]
   215      10.055773      10.055773      10.055773    1[6-(6,6)]
   216       9.073289       9.073289       9.073289    1[6-(6,6)]
   217       8.476709       8.476709       8.476709    1[6-(6,6)]
   218       8.919333       8.919333       8.919333    1[6-(6,6)]
   219       9.573647       9.573647       9.573647    1[6-(6,6)]
   220       9.727603       9.727603       9.727603    1[6-(6,6)]
   221       8.739042       8.739042       8.739042    1[6-(6,6)]
   222       8.693463       8.693463       8.693463    1[6-(6,6)]
   223       9.791414       9.791414       9.791414    1[6-(6,6)]
   224       6.737611       6.737611       6.737611    1[6-(6,6)]
   225       5.624467       5.624467       5.624467    1[6-(6,6)]
   226       7.575255       7.575255       7.575255    1[6-(6,6)]
   227       8.680296       8.680296       8.680296    1[6-(6,6)]
   228        4.20341        4.20341        4.20341    1[6-(6,6)]
   229       2.247559       2.247559       2.247559    1[6-(6,6)]
   230       1.981174       1.981174       1.981174    1[6-(6,6)]
   231       9.537184       9.537184       9.537184    1[6-(6,6)]
   232       1.830256       1.830256       1.830256    1[6-(6,6)]
   233       3.400205       3.400205       3.400205    1[6-(6,6)]
   234       4.855699       4.855699       4.855699    1[6-(6,6)]
   235       4.442448       4.442448       4.442448    1[6-(6,6)]
   236       2.960619       2.960619       2.960619    1[6-(6,6)]
   237        6.94525        6.94525        6.94525    1[6-(6,6)]
   238       8.325791       8.325791       8.325791    1[6-(6,6)]
   239        6.31727        6.31727        6.31727    1[6-(6,6)]
   240       4.885072       4.885072       4.885072    1[6-(6,6)]
   241       1.707699       1.707699       1.707699    1[6-(6,6)]
   242       0.901454       0.901454       0.901454    1[6-(6,6)]
   243       7.379771       7.379771       7.379771    1[6-(6,6)]
   244       8.199183       8.199183       8.199183    1[6-(6,6)]
   245        1.93053        1.93053        1.93053    1[6-(6,6)]
   246       1.250894       1.250894       1.250894    1[6-(6,6)]
   247       7.643117       7.643117       7.643117    1[6-(6,6)]
   248       8.288315       8.288315       8.288315    1[6-(6,6)]
   249       0.658366       0.658366       0.658366    1[6-(6,6)]
   250       0.039502       0.039502       0.039502    1[6-(6,6)]
   251       6.386145       6.386145       6.386145    1[6-(6,6)]
   252       7.079961       7.079961       7.079961    1[6-(6,6)]
   253       6.665697       6.665697       6.665697    1[6-(6,6)]
   254       5.833118       5.833118       5.833118    1[6-(6,6)]
   255       9.536171       9.536171       9.536171    1[6-(6,6)]
   256       0.180291       0.180291       0.180291    1[6-(6,6)]
   257       6.949301       6.949301       6.949301    1[6-(6,7)]
   258       5.188933       5.188933       5.188933    1[6-(6,6)]
   259       3.239158       3.239158       3.239158    1[6-(6,6)]
   260       2.852242       2.852242       2.852242    1[6-(6,6)]
   261       4.575134       4.575134       4.575134    1[6-(6,7)]
   262       5.683214       5.683214       5.683214    1[6-(6,6)]
   263       3.711156       3.711156       3.711156    1[6-(6,6)]
   264       5.971882       5.971882       5.971882    1[6-(6,6)]
   265       7.359513       7.359513       7.359513    1[6-(6,6)]
   266       6.049873       6.049873       6.049873    1[6-(6,6)]
   267         7.4608         7.4608         7.4608    1[6-(6,6)]
   268       5.093723       5.093723       5.093723    1[6-(6,7)]
   269        8.41695        8.41695        8.41695    1[6-(6,7)]
   270       3.898537       3.898537       3.898537    1[6-(6,6)]
   271       7.270381       7.270381       7.270381    1[6-(6,6)]
   272        4.93369        4.93369        4.93369    1[6-(6,6)]
   273       7.117437       7.117437       7.117437    6[6-(1,6),6-(1,6),6-(6,6)]
   274       6.449956       6.449956       6.449956    6[1-(0),6-(6,6),6-(6,6)]
   275       5.517103       5.517103       5.517103    6[6-(1,6),6-(1,6),6-(6,6)]
   276       5.221345       5.221345       5.221345    6[1-(0),6-(6,6),6-(6,6)]
   277       5.845273       5.845273       5.845273    6[6-(1,6),6-(1,6),6-(6,6)]
   278       6.786229       6.786229       6.786229    6[1-(0),6-(6,6),6-(6,6)]
   279       5.447215       5.447215       5.447215    6[6-(1,6),6-(1,6),6-(6,6)]
   280       5.513051       5.513051       5.513051    6[1-(0),6-(1,6),6-(6,6)]
   281       5.160573       5.160573       5.160573    6[1-(0),6-(1,6),6-(6,6)]
   282       4.701743       4.701743       4.701743    6[6-(1,6),6-(1,6),6-(6,6)]
   283       4.662241       4.662241       4.662241    6[1-(0),6-(1,6),6-(6,6)]
   284       5.029912       5.029912       5.029912    6[1-(0),6-(1,6),6-(6,6)]
   285       4.323942       4.323942       4.323942    6[6-(1,6),6-(1,6),6-(6,6)]
   286       3.988682       3.988682       3.988682    6[1-(0),6-(1,6),6-(6,6)]
   287       3.624049       3.624049       3.624049    6[1-(0),6-(1,6),6-(6,6)]
   288       3.570367       3.570367       3.570367    6[6-(1,6),6-(1,6),6-(8,8)]
   289       3.895498       3.895498       3.895498    6[1-(0),6-(1,6),6-(6,6)]
   290       4.278363       4.278363       4.278363    6[1-(0),6-(1,6),6-(6,6)]
   291        4.83139        4.83139        4.83139    6[6-(1,6),6-(1,6),6-(6,6)]
   292       4.483975       4.483975       4.483975    6[1-(0),6-(1,6),6-(6,6)]
   293       3.850932       3.850932       3.850932    6[1-(0),6-(1,6),6-(6,6)]
   294       3.507569       3.507569       3.507569    6[6-(1,6),6-(1,6),6-(6,6)]
   295       3.845867       3.845867       3.845867    6[1-(0),6-(1,6),6-(6,6)]
   296       4.501194       4.501194       4.501194    6[1-(0),6-(1,6),6-(6,6)]
   297        2.77729        2.77729        2.77729    6[6-(1,6),6-(1,6),6-(6,6)]
   298       1.849501       1.849501       1.849501    6[1-(0),6-(1,6),6-(6,6)]
   299       1.190122       1.190122       1.190122    6[1-(0),6-(1,6),6-(6,6)]
   300       2.351884       2.351884       2.351884    6[1-(0),6-(1,6),6-(6,6)]
   301       3.008224       3.008224       3.008224    6[1-(0),6-(1,6),6-(6,6)]
   302       9.159383       9.159383       9.159383    6[1-(0),6-(1,6),6-(6,6)]
   303       8.116127       8.116127       8.116127    6[6-(1,6),6-(1,6),6-(6,6)]
   304       7.994583       7.994583       7.994583    6[1-(0),6-(1,6),6-(6,6)]
   305       3.205734       3.205734       3.205734    6[6-(6,6),8-(30),8-(30)]
   306        7.10427        7.10427        7.10427    6[6-(1,6),6-(1,6),6-(6,6)]
   307       6.662659       6.662659       6.662659    6[1-(0),6-(6,6),6-(6,6)]
   308       5.656879       5.656879       5.656879    6[6-(1,6),6-(1,6),6-(6,6)]
   309       5.139302       5.139302       5.139302    6[1-(0),6-(6,6),6-(6,6)]
   310       5.581927       5.581927       5.581927    6[6-(1,6),6-(1,6),6-(6,6)]
   311       6.566436       6.566436       6.566436    6[1-(0),6-(6,6),6-(6,6)]
   312       8.080677       8.080677       8.080677    6[6-(1,6),6-(1,6),6-(6,6)]
   313        8.67118        8.67118        8.67118    6[1-(0),6-(1,6),6-(6,6)]
   314       9.535158       9.535158       9.535158    6[1-(0),6-(1,6),6-(6,6)]
   315       9.859277       9.859277       9.859277    6[6-(1,6),6-(1,6),6-(6,6)]
   316       9.288018       9.288018       9.288018    6[1-(0),6-(1,6),6-(6,6)]
   317       8.401757       8.401757       8.401757    6[1-(0),6-(1,6),6-(6,6)]
   318       0.682674       0.682674       0.682674    6[6-(1,6),6-(1,6),6-(6,6)]
   319       1.733021       1.733021       1.733021    6[1-(0),6-(1,6),6-(6,6)]
   320       2.563574       2.563574       2.563574    6[1-(0),6-(1,6),6-(6,6)]
   321       2.386322       2.386322       2.386322    6[6-(1,6),6-(1,6),6-(8,8)]
   322       1.361297       1.361297       1.361297    6[1-(0),6-(1,6),6-(6,6)]
   323       0.500358       0.500358       0.500358    6[1-(0),6-(1,6),6-(6,6)]
   324       5.032951       5.032951       5.032951    6[6-(1,6),6-(1,6),6-(6,6)]
   325       5.873633       5.873633       5.873633    6[1-(0),6-(1,6),6-(6,6)]
   326       5.376314       5.376314       5.376314    6[1-(0),6-(1,6),6-(6,6)]
   327       4.006914       4.006914       4.006914    6[6-(1,6),6-(1,6),6-(6,6)]
   328        3.22903        3.22903        3.22903    6[1-(0),6-(1,6),6-(6,6)]
   329       3.714194       3.714194       3.714194    6[1-(0),6-(1,6),6-(6,6)]
   330       5.234512       5.234512       5.234512    6[6-(1,6),6-(1,6),6-(6,6)]
   331       6.082284       6.082284       6.082284    6[1-(0),6-(1,6),6-(6,6)]
   332       5.684226       5.684226       5.684226    6[1-(0),6-(1,6),6-(6,6)]
   333       4.356354       4.356354       4.356354    6[6-(1,6),6-(1,6),6-(6,6)]
   334       3.484273       3.484273       3.484273    6[1-(0),6-(1,6),6-(6,6)]
   335       3.863086       3.863086       3.863086    6[1-(0),6-(1,6),6-(6,6)]
   336       3.948167       3.948167       3.948167    6[6-(1,6),6-(1,6),6-(6,6)]
   337       4.814171       4.814171       4.814171    6[1-(0),6-(1,6),6-(6,6)]
   338       4.453589       4.453589       4.453589    6[1-(0),6-(1,6),6-(6,6)]
   339       3.118627       3.118627       3.118627    6[6-(1,6),6-(1,6),6-(8,8)]
   340       2.232365       2.232365       2.232365    6[1-(0),6-(1,6),6-(6,6)]
   341       2.645616       2.645616       2.645616    6[1-(0),6-(1,6),6-(6,6)]
   342       3.514659       3.514659       3.514659    6[6-(1,6),6-(1,6),6-(6,6)]
   343       2.173619       2.173619       2.173619    6[1-(0),6-(1,6),6-(6,6)]
   344       1.684403       1.684403       1.684403    6[1-(0),6-(1,6),6-(6,6)]
   345       3.871189       3.871189       3.871189    6[1-(0),6-(1,6),6-(6,6)]
   346       4.332045       4.332045       4.332045    6[1-(0),6-(1,6),6-(6,6)]
   347       3.152051       3.152051       3.152051    6[6-(6,6),8-(30),8-(30)]
   348       1.042243       1.042243       1.042243    6[1-(0),6-(1,6),7-(6,30)]
   349       0.026335       0.026335       0.026335    6[1-(0),6-(1,6),6-(1,7)]
   350       8.950732       8.950732       8.950732    6[1-(0),6-(1,6),6-(1,6)]
   351       8.748158       8.748158       8.748158    6[1-(0),6-(1,6),6-(1,7)]
   352       9.781286       9.781286       9.781286    6[1-(0),6-(1,6),7-(6,30)]
   353       2.529136       2.529136       2.529136    6[6-(1,6),6-(1,6),6-(8,8)]
   354       1.453468       1.453468       1.453468    6[6-(1,6),6-(1,6),6-(8,8)]
   355       9.934229       9.934229       9.934229    6[6-(1,6),6-(1,6),6-(6,6)]
   356       10.04767       10.04767       10.04767    6[1-(0),6-(1,6),6-(6,6)]
   357       0.802193       0.802193       0.802193    6[6-(1,6),6-(1,6),6-(6,6)]
   358       0.728254       0.728254       0.728254    6[6-(6,6),8-(30),8-(30)]
   359       8.880844       8.880844       8.880844    6[1-(0),6-(1,6),6-(6,6)]
   360       2.024727       2.024727       2.024727    6[6-(6,6),8-(0),8-(30)]
   361       2.687144       2.687144       2.687144    6[6-(6,6),8-(0),8-(30)]
   362       2.529136       2.529136       2.529136    6[6-(1,6),6-(1,6),6-(8,8)]
   363        1.21747        1.21747        1.21747    6[1-(0),6-(1,6),6-(6,6)]
   364       2.030804       2.030804       2.030804    6[1-(0),6-(1,6),6-(6,6)]
   365       1.248869       1.248869       1.248869    6[1-(0),6-(1,6),6-(6,6)]
   366       2.101705       2.101705       2.101705    6[1-(0),6-(1,6),6-(6,6)]
   367       0.488203       0.488203       0.488203    6[1-(0),6-(1,6),7-(6,30)]
   368       2.412656       2.412656       2.412656    6[1-(0),6-(1,6),7-(6,30)]
   369         3.4549         3.4549         3.4549    6[6-(6,6),8-(0),8-(30)]
   370       9.891688       9.891688       9.891688    6[1-(0),6-(1,6),6-(1,7)]
   371       1.742136       1.742136       1.742136    6[1-(0),6-(1,6),6-(1,7)]
   372       0.369698       0.369698       0.369698    6[1-(0),6-(1,6),6-(1,6)]
   373       3.011263       3.011263       3.011263    6[6-(1,6),6-(1,6),6-(6,6)]
   374       3.678744       3.678744       3.678744    6[1-(0),6-(6,6),6-(6,6)]
   375       4.611597       4.611597       4.611597    6[6-(1,6),6-(1,6),6-(6,6)]
   376       4.907355       4.907355       4.907355    6[1-(0),6-(6,6),6-(6,6)]
   377       4.283427       4.283427       4.283427    6[6-(1,6),6-(1,6),6-(6,6)]
   378       3.342471       3.342471       3.342471    6[1-(0),6-(6,6),6-(6,6)]
   379       4.681485       4.681485       4.681485    6[6-(1,6),6-(1,6),6-(6,6)]
   380       4.615649       4.615649       4.615649    6[1-(0),6-(1,6),6-(6,6)]
   381       4.968127       4.968127       4.968127    6[1-(0),6-(1,6),6-(6,6)]
   382       5.426957       5.426957       5.426957    6[6-(1,6),6-(1,6),6-(6,6)]
   383       5.466459       5.466459       5.466459    6[1-(0),6-(1,6),6-(6,6)]
   384       5.098788       5.098788       5.098788    6[1-(0),6-(1,6),6-(6,6)]
   385       5.804758       5.804758       5.804758    6[6-(1,6),6-(1,6),6-(6,6)]
   386       6.140018       6.140018       6.140018    6[1-(0),6-(1,6),6-(6,6)]
   387       6.504651       6.504651       6.504651    6[1-(0),6-(1,6),6-(6,6)]
   388       6.558333       6.558333       6.558333    6[6-(1,6),6-(1,6),6-(8,8)]
   389       6.233202       6.233202       6.233202    6[1-(0),6-(1,6),6-(6,6)]
   390       5.850337       5.850337       5.850337    6[1-(0),6-(1,6),6-(6,6)]
   391        5.29731        5.29731        5.29731    6[6-(1,6),6-(1,6),6-(6,6)]
   392       5.644725       5.644725       5.644725    6[1-(0),6-(1,6),6-(6,6)]
   393       6.277768       6.277768       6.277768    6[1-(0),6-(1,6),6-(6,6)]
   394       6.621131       6.621131       6.621131    6[6-(1,6),6-(1,6),6-(6,6)]
   395       6.282833       6.282833       6.282833    6[1-(0),6-(1,6),6-(6,6)]
   396       5.627506       5.627506       5.627506    6[1-(0),6-(1,6),6-(6,6)]
   397        7.35141        7.35141        7.35141    6[6-(1,6),6-(1,6),6-(6,6)]
   398       8.279199       8.279199       8.279199    6[1-(0),6-(1,6),6-(6,6)]
   399       8.938578       8.938578       8.938578    6[1-(0),6-(1,6),6-(6,6)]
   400       7.776816       7.776816       7.776816    6[1-(0),6-(1,6),6-(6,6)]
   401       7.120476       7.120476       7.120476    6[1-(0),6-(1,6),6-(6,6)]
   402       0.969317       0.969317       0.969317    6[1-(0),6-(1,6),6-(6,6)]
   403       2.012573       2.012573       2.012573    6[6-(1,6),6-(1,6),6-(6,6)]
   404       2.134117       2.134117       2.134117    6[1-(0),6-(1,6),6-(6,6)]
   405       6.922966       6.922966       6.922966    6[6-(6,6),8-(30),8-(30)]
   406        3.02443        3.02443        3.02443    6[6-(1,6),6-(1,6),6-(6,6)]
   407       3.466041       3.466041       3.466041    6[1-(0),6-(6,6),6-(6,6)]
   408       4.471821       4.471821       4.471821    6[6-(1,6),6-(1,6),6-(6,6)]
   409       4.989398       4.989398       4.989398    6[1-(0),6-(6,6),6-(6,6)]
   410       4.546773       4.546773       4.546773    6[6-(1,6),6-(1,6),6-(6,6)]
   411       3.562264       3.562264       3.562264    6[1-(0),6-(6,6),6-(6,6)]
   412       2.048023       2.048023       2.048023    6[6-(1,6),6-(1,6),6-(6,6)]
   413        1.45752        1.45752        1.45752    6[1-(0),6-(1,6),6-(6,6)]
   414       0.593542       0.593542       0.593542    6[1-(0),6-(1,6),6-(6,6)]
   415       0.269423       0.269423       0.269423    6[6-(1,6),6-(1,6),6-(6,6)]
   416       0.840682       0.840682       0.840682    6[1-(0),6-(1,6),6-(6,6)]
   417       1.726943       1.726943       1.726943    6[1-(0),6-(1,6),6-(6,6)]
   418       9.446026       9.446026       9.446026    6[6-(1,6),6-(1,6),6-(6,6)]
   419       8.395679       8.395679       8.395679    6[1-(0),6-(1,6),6-(6,6)]
   420       7.565126       7.565126       7.565126    6[1-(0),6-(1,6),6-(6,6)]
   421       7.742378       7.742378       7.742378    6[6-(1,6),6-(1,6),6-(8,8)]
   422       8.767403       8.767403       8.767403    6[1-(0),6-(1,6),6-(6,6)]
   423       9.628342       9.628342       9.628342    6[1-(0),6-(1,6),6-(6,6)]
   424       5.095749       5.095749       5.095749    6[6-(1,6),6-(1,6),6-(6,6)]
   425       4.255067       4.255067       4.255067    6[1-(0),6-(1,6),6-(6,6)]
   426       4.752386       4.752386       4.752386    6[1-(0),6-(1,6),6-(6,6)]
   427       6.121786       6.121786       6.121786    6[6-(1,6),6-(1,6),6-(6,6)]
   428        6.89967        6.89967        6.89967    6[1-(0),6-(1,6),6-(6,6)]
   429       6.414506       6.414506       6.414506    6[1-(0),6-(1,6),6-(6,6)]
   430       4.894188       4.894188       4.894188    6[6-(1,6),6-(1,6),6-(6,6)]
   431       4.046416       4.046416       4.046416    6[1-(0),6-(1,6),6-(6,6)]
   432       4.444474       4.444474       4.444474    6[1-(0),6-(1,6),6-(6,6)]
   433       5.772346       5.772346       5.772346    6[6-(1,6),6-(1,6),6-(6,6)]
   434       6.644427       6.644427       6.644427    6[1-(0),6-(1,6),6-(6,6)]
   435       6.265614       6.265614       6.265614    6[1-(0),6-(1,6),6-(6,6)]
   436       6.180533       6.180533       6.180533    6[6-(1,6),6-(1,6),6-(6,6)]
   437       5.314529       5.314529       5.314529    6[1-(0),6-(1,6),6-(6,6)]
   438       5.675111       5.675111       5.675111    6[1-(0),6-(1,6),6-(6,6)]
   439       7.010073       7.010073       7.010073    6[6-(1,6),6-(1,6),6-(8,8)]
   440       7.896335       7.896335       7.896335    6[1-(0),6-(1,6),6-(6,6)]
   441       7.483084       7.483084       7.483084    6[1-(0),6-(1,6),6-(6,6)]
   442       6.614041       6.614041       6.614041    6[6-(1,6),6-(1,6),6-(6,6)]
   443       7.955081       7.955081       7.955081    6[1-(0),6-(1,6),6-(6,6)]
   444       8.444297       8.444297       8.444297    6[1-(0),6-(1,6),6-(6,6)]
   445       6.257511       6.257511       6.257511    6[1-(0),6-(1,6),6-(6,6)]
   446       5.796655       5.796655       5.796655    6[1-(0),6-(1,6),6-(6,6)]
   447       6.976649       6.976649       6.976649    6[6-(6,6),8-(30),8-(30)]
   448       9.086457       9.086457       9.086457    6[1-(0),6-(1,6),7-(6,30)]
   449      -0.026335      -0.026335      -0.026335    6[1-(0),6-(1,6),6-(1,7)]
   450       1.177968       1.177968       1.177968    6[1-(0),6-(1,6),6-(1,6)]
   451       1.380542       1.380542       1.380542    6[1-(0),6-(1,6),6-(1,7)]
   452       0.347414       0.347414       0.347414    6[1-(0),6-(1,6),7-(6,30)]
   453       7.599564       7.599564       7.599564    6[6-(1,6),6-(1,6),6-(8,8)]
   454       8.675232       8.675232       8.675232    6[6-(1,6),6-(1,6),6-(8,8)]
   455       0.194471       0.194471       0.194471    6[6-(1,6),6-(1,6),6-(6,6)]
   456        0.08103        0.08103        0.08103    6[1-(0),6-(1,6),6-(6,6)]
   457       9.326507       9.326507       9.326507    6[6-(1,6),6-(1,6),6-(6,6)]
   458       9.400446       9.400446       9.400446    6[6-(6,6),8-(30),8-(30)]
   459       1.247856       1.247856       1.247856    6[1-(0),6-(1,6),6-(6,6)]
   460       8.103973       8.103973       8.103973    6[6-(6,6),8-(0),8-(30)]
   461       7.441556       7.441556       7.441556    6[6-(6,6),8-(0),8-(30)]
   462       7.599564       7.599564       7.599564    6[6-(1,6),6-(1,6),6-(8,8)]
   463        8.91123        8.91123        8.91123    6[1-(0),6-(1,6),6-(6,6)]
   464       8.097896       8.097896       8.097896    6[1-(0),6-(1,6),6-(6,6)]
   465       8.879831       8.879831       8.879831    6[1-(0),6-(1,6),6-(6,6)]
   466       8.026995       8.026995       8.026995    6[1-(0),6-(1,6),6-(6,6)]
   467       9.640497       9.640497       9.640497    6[1-(0),6-(1,6),7-(6,30)]
   468       7.716044       7.716044       7.716044    6[1-(0),6-(1,6),7-(6,30)]
   469         6.6738         6.6738         6.6738    6[6-(6,6),8-(0),8-(30)]
   470       0.237012       0.237012       0.237012    6[1-(0),6-(1,6),6-(1,7)]
   471       8.386564       8.386564       8.386564    6[1-(0),6-(1,6),6-(1,7)]
   472       9.759002       9.759002       9.759002    6[1-(0),6-(1,6),6-(1,6)]
   473       8.075613       8.075613       8.075613    6[6-(1,6),6-(1,6),6-(6,6)]
   474       8.743094       8.743094       8.743094    6[1-(0),6-(6,6),6-(6,6)]
   475       9.675947       9.675947       9.675947    6[6-(1,6),6-(1,6),6-(6,6)]
   476       9.971705       9.971705       9.971705    6[1-(0),6-(6,6),6-(6,6)]
   477       9.347777       9.347777       9.347777    6[6-(1,6),6-(1,6),6-(6,6)]
   478       8.406821       8.406821       8.406821    6[1-(0),6-(6,6),6-(6,6)]
   479       9.745835       9.745835       9.745835    6[6-(1,6),6-(1,6),6-(6,6)]
   480       9.679999       9.679999       9.679999    6[1-(0),6-(1,6),6-(6,6)]
   481      10.032477      10.032477      10.032477    6[1-(0),6-(1,6),6-(6,6)]
   482       0.362607       0.362607       0.362607    6[6-(1,6),6-(1,6),6-(6,6)]
   483       0.402109       0.402109       0.402109    6[1-(0),6-(1,6),6-(6,6)]
   484       0.034438       0.034438       0.034438    6[1-(0),6-(1,6),6-(6,6)]
   485       0.740408       0.740408       0.740408    6[6-(1,6),6-(1,6),6-(6,6)]
   486       1.075668       1.075668       1.075668    6[1-(0),6-(1,6),6-(6,6)]
   487       1.440301       1.440301       1.440301    6[1-(0),6-(1,6),6-(6,6)]
   488       1.493983       1.493983       1.493983    6[6-(1,6),6-(1,6),6-(8,8)]
   489       1.168852       1.168852       1.168852    6[1-(0),6-(1,6),6-(6,6)]
   490       0.785987       0.785987       0.785987    6[1-(0),6-(1,6),6-(6,6)]
   491        0.23296        0.23296        0.23296    6[6-(1,6),6-(1,6),6-(6,6)]
   492       0.580375       0.580375       0.580375    6[1-(0),6-(1,6),6-(6,6)]
   493       1.213418       1.213418       1.213418    6[1-(0),6-(1,6),6-(6,6)]
   494       1.556781       1.556781       1.556781    6[6-(1,6),6-(1,6),6-(6,6)]
   495       1.218483       1.218483       1.218483    6[1-(0),6-(1,6),6-(6,6)]
   496       0.563156       0.563156       0.563156    6[1-(0),6-(1,6),6-(6,6)]
   497        2.28706        2.28706        2.28706    6[6-(1,6),6-(1,6),6-(6,6)]
   498       3.214849       3.214849       3.214849    6[1-(0),6-(1,6),6-(6,6)]
   499       3.874228       3.874228       3.874228    6[1-(0),6-(1,6),6-(6,6)]
   500       2.712466       2.712466       2.712466    6[1-(0),6-(1,6),6-(6,6)]
   501       2.056126       2.056126       2.056126    6[1-(0),6-(1,6),6-(6,6)]
   502       6.033667       6.033667       6.033667    6[1-(0),6-(1,6),6-(6,6)]
   503       7.076923       7.076923       7.076923    6[6-(1,6),6-(1,6),6-(6,6)]
   504       7.198467       7.198467       7.198467    6[1-(0),6-(1,6),6-(6,6)]
   505       1.858616       1.858616       1.858616    6[6-(6,6),8-(30),8-(30)]
   506        8.08878        8.08878        8.08878    6[6-(1,6),6-(1,6),6-(6,6)]
   507       8.530391       8.530391       8.530391    6[1-(0),6-(6,6),6-(6,6)]
   508       9.536171       9.536171       9.536171    6[6-(1,6),6-(1,6),6-(6,6)]
   509      10.053748      10.053748      10.053748    6[1-(0),6-(6,6),6-(6,6)]
   510       9.611123       9.611123       9.611123    6[6-(1,6),6-(1,6),6-(6,6)]
   511       8.626614       8.626614       8.626614    6[1-(0),6-(6,6),6-(6,6)]
   512       7.112373       7.112373       7.112373    6[6-(1,6),6-(1,6),6-(6,6)]
   513        6.52187        6.52187        6.52187    6[1-(0),6-(1,6),6-(6,6)]
   514       5.657892       5.657892       5.657892    6[1-(0),6-(1,6),6-(6,6)]
   515       5.333773       5.333773       5.333773    6[6-(1,6),6-(1,6),6-(6,6)]
   516       5.905032       5.905032       5.905032    6[1-(0),6-(1,6),6-(6,6)]
   517       6.791293       6.791293       6.791293    6[1-(0),6-(1,6),6-(6,6)]
   518       4.381676       4.381676       4.381676    6[6-(1,6),6-(1,6),6-(6,6)]
   519       3.331329       3.331329       3.331329    6[1-(0),6-(1,6),6-(6,6)]
   520       2.500776       2.500776       2.500776    6[1-(0),6-(1,6),6-(6,6)]
   521       2.678028       2.678028       2.678028    6[6-(1,6),6-(1,6),6-(8,8)]
   522       3.703053       3.703053       3.703053    6[1-(0),6-(1,6),6-(6,6)]
   523       4.563992       4.563992       4.563992    6[1-(0),6-(1,6),6-(6,6)]
   524       0.031399       0.031399       0.031399    6[6-(1,6),6-(1,6),6-(6,6)]
   525       9.319417       9.319417       9.319417    6[1-(0),6-(1,6),6-(6,6)]
   526       9.816736       9.816736       9.816736    6[1-(0),6-(1,6),6-(6,6)]
   527       1.057436       1.057436       1.057436    6[6-(1,6),6-(1,6),6-(6,6)]
   528        1.83532        1.83532        1.83532    6[1-(0),6-(1,6),6-(6,6)]
   529       1.350156       1.350156       1.350156    6[1-(0),6-(1,6),6-(6,6)]
   530       9.958538       9.958538       9.958538    6[6-(1,6),6-(1,6),6-(6,6)]
   531       9.110766       9.110766       9.110766    6[1-(0),6-(1,6),6-(6,6)]
   532       9.508824       9.508824       9.508824    6[1-(0),6-(1,6),6-(6,6)]
   533       0.707996       0.707996       0.707996    6[6-(1,6),6-(1,6),6-(6,6)]
   534       1.580077       1.580077       1.580077    6[1-(0),6-(1,6),6-(6,6)]
   535       1.201264       1.201264       1.201264    6[1-(0),6-(1,6),6-(6,6)]
   536       1.116183       1.116183       1.116183    6[6-(1,6),6-(1,6),6-(6,6)]
   537       0.250179       0.250179       0.250179    6[1-(0),6-(1,6),6-(6,6)]
   538       0.610761       0.610761       0.610761    6[1-(0),6-(1,6),6-(6,6)]
   539       1.945723       1.945723       1.945723    6[6-(1,6),6-(1,6),6-(8,8)]
   540       2.831985       2.831985       2.831985    6[1-(0),6-(1,6),6-(6,6)]
   541       2.418734       2.418734       2.418734    6[1-(0),6-(1,6),6-(6,6)]
   542       1.549691       1.549691       1.549691    6[6-(1,6),6-(1,6),6-(6,6)]
   543       2.890731       2.890731       2.890731    6[1-(0),6-(1,6),6-(6,6)]
   544       3.379947       3.379947       3.379947    6[1-(0),6-(1,6),6-(6,6)]
   545       1.193161       1.193161       1.193161    6[1-(0),6-(1,6),6-(6,6)]
   546       0.732305       0.732305       0.732305    6[1-(0),6-(1,6),6-(6,6)]
   547       1.912299       1.912299       1.912299    6[6-(6,6),8-(30),8-(30)]
   548       4.022107       4.022107       4.022107    6[1-(0),6-(1,6),7-(6,30)]
   549       5.038015       5.038015       5.038015    6[1-(0),6-(1,6),6-(1,7)]
   550       6.242318       6.242318       6.242318    6[1-(0),6-(1,6),6-(1,6)]
   551       6.444892       6.444892       6.444892    6[1-(0),6-(1,6),6-(1,7)]
   552       5.411764       5.411764       5.411764    6[1-(0),6-(1,6),7-(6,30)]
   553       2.535214       2.535214       2.535214    6[6-(1,6),6-(1,6),6-(8,8)]
   554       3.610882       3.610882       3.610882    6[6-(1,6),6-(1,6),6-(8,8)]
   555       5.258821       5.258821       5.258821    6[6-(1,6),6-(1,6),6-(6,6)]
   556        5.14538        5.14538        5.14538    6[1-(0),6-(1,6),6-(6,6)]
   557       4.262157       4.262157       4.262157    6[6-(1,6),6-(1,6),6-(6,6)]
   558       4.336096       4.336096       4.336096    6[6-(6,6),8-(30),8-(30)]
   559       6.312206       6.312206       6.312206    6[1-(0),6-(1,6),6-(6,6)]
   560       3.039623       3.039623       3.039623    6[6-(6,6),8-(0),8-(30)]
   561       2.377206       2.377206       2.377206    6[6-(6,6),8-(0),8-(30)]
   562       2.535214       2.535214       2.535214    6[6-(1,6),6-(1,6),6-(8,8)]
   563        3.84688        3.84688        3.84688    6[1-(0),6-(1,6),6-(6,6)]
   564       3.033546       3.033546       3.033546    6[1-(0),6-(1,6),6-(6,6)]
   565       3.815481       3.815481       3.815481    6[1-(0),6-(1,6),6-(6,6)]
   566       2.962645       2.962645       2.962645    6[1-(0),6-(1,6),6-(6,6)]
   567       4.576147       4.576147       4.576147    6[1-(0),6-(1,6),7-(6,30)]
   568       2.651694       2.651694       2.651694    6[1-(0),6-(1,6),7-(6,30)]
   569        1.60945        1.60945        1.60945    6[6-(6,6),8-(0),8-(30)]
   570       5.301362       5.301362       5.301362    6[1-(0),6-(1,6),6-(1,7)]
   571       3.322214       3.322214       3.322214    6[1-(0),6-(1,6),6-(1,7)]
   572       4.694652       4.694652       4.694652    6[1-(0),6-(1,6),6-(1,6)]
   573       2.053087       2.053087       2.053087    6[6-(1,6),6-(1,6),6-(6,6)]
   574       1.385606       1.385606       1.385606    6[1-(0),6-(6,6),6-(6,6)]
   575       0.452753       0.452753       0.452753    6[6-(1,6),6-(1,6),6-(6,6)]
   576       0.156995       0.156995       0.156995    6[1-(0),6-(6,6),6-(6,6)]
   577       0.780923       0.780923       0.780923    6[6-(1,6),6-(1,6),6-(6,6)]
   578       1.721879       1.721879       1.721879    6[1-(0),6-(6,6),6-(6,6)]
   579       0.382865       0.382865       0.382865    6[6-(1,6),6-(1,6),6-(6,6)]
   580       0.448701       0.448701       0.448701    6[1-(0),6-(1,6),6-(6,6)]
   581       0.096223       0.096223       0.096223    6[1-(0),6-(1,6),6-(6,6)]
   582       9.766093       9.766093       9.766093    6[6-(1,6),6-(1,6),6-(6,6)]
   583       9.726591       9.726591       9.726591    6[1-(0),6-(1,6),6-(6,6)]
   584      -0.034438      -0.034438      -0.034438    6[1-(0),6-(1,6),6-(6,6)]
   585       9.388292       9.388292       9.388292    6[6-(1,6),6-(1,6),6-(6,6)]
   586       9.053032       9.053032       9.053032    6[1-(0),6-(1,6),6-(6,6)]
   587       8.688399       8.688399       8.688399    6[1-(0),6-(1,6),6-(6,6)]
   588       8.634717       8.634717       8.634717    6[6-(1,6),6-(1,6),6-(8,8)]
   589       8.959848       8.959848       8.959848    6[1-(0),6-(1,6),6-(6,6)]
   590       9.342713       9.342713       9.342713    6[1-(0),6-(1,6),6-(6,6)]
   591        9.89574        9.89574        9.89574    6[6-(1,6),6-(1,6),6-(6,6)]
   592       9.548325       9.548325       9.548325    6[1-(0),6-(1,6),6-(6,6)]
   593       8.915282       8.915282       8.915282    6[1-(0),6-(1,6),6-(6,6)]
   594       8.571919       8.571919       8.571919    6[6-(1,6),6-(1,6),6-(6,6)]
   595       8.910217       8.910217       8.910217    6[1-(0),6-(1,6),6-(6,6)]
   596       9.565544       9.565544       9.565544    6[1-(0),6-(1,6),6-(6,6)]
   597        7.84164        7.84164        7.84164    6[6-(1,6),6-(1,6),6-(6,6)]
   598       6.913851       6.913851       6.913851    6[1-(0),6-(1,6),6-(6,6)]
   599       6.254472       6.254472       6.254472    6[1-(0),6-(1,6),6-(6,6)]
   600       7.416234       7.416234       7.416234    6[1-(0),6-(1,6),6-(6,6)]
   601       8.072574       8.072574       8.072574    6[1-(0),6-(1,6),6-(6,6)]
   602       4.095033       4.095033       4.095033    6[1-(0),6-(1,6),6-(6,6)]
   603       3.051777       3.051777       3.051777    6[6-(1,6),6-(1,6),6-(6,6)]
   604       2.930233       2.930233       2.930233    6[1-(0),6-(1,6),6-(6,6)]
   605       8.270084       8.270084       8.270084    6[6-(6,6),8-(30),8-(30)]
   606        2.03992        2.03992        2.03992    6[6-(1,6),6-(1,6),6-(6,6)]
   607       1.598309       1.598309       1.598309    6[1-(0),6-(6,6),6-(6,6)]
   608       0.592529       0.592529       0.592529    6[6-(1,6),6-(1,6),6-(6,6)]
   609       0.074952       0.074952       0.074952    6[1-(0),6-(6,6),6-(6,6)]
   610       0.517577       0.517577       0.517577    6[6-(1,6),6-(1,6),6-(6,6)]
   611       1.502086       1.502086       1.502086    6[1-(0),6-(6,6),6-(6,6)]
   612       3.016327       3.016327       3.016327    6[6-(1,6),6-(1,6),6-(6,6)]
   613        3.60683        3.60683        3.60683    6[1-(0),6-(1,6),6-(6,6)]
   614       4.470808       4.470808       4.470808    6[1-(0),6-(1,6),6-(6,6)]
   615       4.794927       4.794927       4.794927    6[6-(1,6),6-(1,6),6-(6,6)]
   616       4.223668       4.223668       4.223668    6[1-(0),6-(1,6),6-(6,6)]
   617       3.337407       3.337407       3.337407    6[1-(0),6-(1,6),6-(6,6)]
   618       5.747024       5.747024       5.747024    6[6-(1,6),6-(1,6),6-(6,6)]
   619       6.797371       6.797371       6.797371    6[1-(0),6-(1,6),6-(6,6)]
   620       7.627924       7.627924       7.627924    6[1-(0),6-(1,6),6-(6,6)]
   621       7.450672       7.450672       7.450672    6[6-(1,6),6-(1,6),6-(8,8)]
   622       6.425647       6.425647       6.425647    6[1-(0),6-(1,6),6-(6,6)]
   623       5.564708       5.564708       5.564708    6[1-(0),6-(1,6),6-(6,6)]
   624      -0.031399      -0.031399      -0.031399    6[6-(1,6),6-(1,6),6-(6,6)]
   625       0.809283       0.809283       0.809283    6[1-(0),6-(1,6),6-(6,6)]
   626       0.311964       0.311964       0.311964    6[1-(0),6-(1,6),6-(6,6)]
   627       9.071264       9.071264       9.071264    6[6-(1,6),6-(1,6),6-(6,6)]
   628        8.29338        8.29338        8.29338    6[1-(0),6-(1,6),6-(6,6)]
   629       8.778544       8.778544       8.778544    6[1-(0),6-(1,6),6-(6,6)]
   630       0.170162       0.170162       0.170162    6[6-(1,6),6-(1,6),6-(6,6)]
   631       1.017934       1.017934       1.017934    6[1-(0),6-(1,6),6-(6,6)]
   632       0.619876       0.619876       0.619876    6[1-(0),6-(1,6),6-(6,6)]
   633       9.420704       9.420704       9.420704    6[6-(1,6),6-(1,6),6-(6,6)]
   634       8.548623       8.548623       8.548623    6[1-(0),6-(1,6),6-(6,6)]
   635       8.927436       8.927436       8.927436    6[1-(0),6-(1,6),6-(6,6)]
   636       9.012517       9.012517       9.012517    6[6-(1,6),6-(1,6),6-(6,6)]
   637       9.878521       9.878521       9.878521    6[1-(0),6-(1,6),6-(6,6)]
   638       9.517939       9.517939       9.517939    6[1-(0),6-(1,6),6-(6,6)]
   639       8.182977       8.182977       8.182977    6[6-(1,6),6-(1,6),6-(8,8)]
   640       7.296715       7.296715       7.296715    6[1-(0),6-(1,6),6-(6,6)]
   641       7.709966       7.709966       7.709966    6[1-(0),6-(1,6),6-(6,6)]
   642       8.579009       8.579009       8.579009    6[6-(1,6),6-(1,6),6-(6,6)]
   643       7.237969       7.237969       7.237969    6[1-(0),6-(1,6),6-(6,6)]
   644       6.748753       6.748753       6.748753    6[1-(0),6-(1,6),6-(6,6)]
   645       8.935539       8.935539       8.935539    6[1-(0),6-(1,6),6-(6,6)]
   646       9.396395       9.396395       9.396395    6[1-(0),6-(1,6),6-(6,6)]
   647       8.216401       8.216401       8.216401    6[6-(6,6),8-(30),8-(30)]
   648       6.106593       6.106593       6.106593    6[1-(0),6-(1,6),7-(6,30)]
   649       5.090685       5.090685       5.090685    6[1-(0),6-(1,6),6-(1,7)]
   650       3.886382       3.886382       3.886382    6[1-(0),6-(1,6),6-(1,6)]
   651       3.683808       3.683808       3.683808    6[1-(0),6-(1,6),6-(1,7)]
   652       4.716936       4.716936       4.716936    6[1-(0),6-(1,6),7-(6,30)]
   653       7.593486       7.593486       7.593486    6[6-(1,6),6-(1,6),6-(8,8)]
   654       6.517818       6.517818       6.517818    6[6-(1,6),6-(1,6),6-(8,8)]
   655       4.869879       4.869879       4.869879    6[6-(1,6),6-(1,6),6-(6,6)]
   656        4.98332        4.98332        4.98332    6[1-(0),6-(1,6),6-(6,6)]
   657       5.866543       5.866543       5.866543    6[6-(1,6),6-(1,6),6-(6,6)]
   658       5.792604       5.792604       5.792604    6[6-(6,6),8-(30),8-(30)]
   659       3.816494       3.816494       3.816494    6[1-(0),6-(1,6),6-(6,6)]
   660       7.089077       7.089077       7.089077    6[6-(6,6),8-(0),8-(30)]
   661       7.751494       7.751494       7.751494    6[6-(6,6),8-(0),8-(30)]
   662       7.593486       7.593486       7.593486    6[6-(1,6),6-(1,6),6-(8,8)]
   663        6.28182        6.28182        6.28182    6[1-(0),6-(1,6),6-(6,6)]
   664       7.095154       7.095154       7.095154    6[1-(0),6-(1,6),6-(6,6)]
   665       6.313219       6.313219       6.313219    6[1-(0),6-(1,6),6-(6,6)]
   666       7.166055       7.166055       7.166055    6[1-(0),6-(1,6),6-(6,6)]
   667       5.552553       5.552553       5.552553    6[1-(0),6-(1,6),7-(6,30)]
   668       7.477006       7.477006       7.477006    6[1-(0),6-(1,6),7-(6,30)]
   669        8.51925        8.51925        8.51925    6[6-(6,6),8-(0),8-(30)]
   670       4.827338       4.827338       4.827338    6[1-(0),6-(1,6),6-(1,7)]
   671       6.806486       6.806486       6.806486    6[1-(0),6-(1,6),6-(1,7)]
   672       5.434048       5.434048       5.434048    6[1-(0),6-(1,6),6-(1,6)]
   673       0.844734       0.844734       0.844734    7[6-(1,6),6-(1,6),30-(8,8,8,8)]
   674        1.83532        1.83532        1.83532    7[6-(1,6),6-(1,6),30-(8,8,8,8)]
   675       9.283966       9.283966       9.283966    7[6-(1,6),6-(1,6),30-(8,8,8,8)]
   676        8.29338        8.29338        8.29338    7[6-(1,6),6-(1,6),30-(8,8,8,8)]
   677       4.219616       4.219616       4.219616    7[6-(1,6),6-(1,6),30-(8,8,8,8)]
   678        3.22903        3.22903        3.22903    7[6-(1,6),6-(1,6),30-(8,8,8,8)]
   679       5.909084       5.909084       5.909084    7[6-(1,6),6-(1,6),30-(8,8,8,8)]
   680        6.89967        6.89967        6.89967    7[6-(1,6),6-(1,6),30-(8,8,8,8)]
   681        2.89377        2.89377        2.89377    8[6-(6,8),30-(7,8,8,8)]
   682       3.238145       3.238145       3.238145    8[6-(6,8),30-(7,8,8,8)]
   683       8.919333       8.919333       8.919333    8[30-(7,8,8,8),30-(7,8,8,8),30-(8,8,8)]
   684       3.460977       3.460977       3.460977    8[6-(6,8)]
   685       3.120652       3.120652       3.120652    8[6-(6,8),30-(7,8,8,8)]
   686       3.756735       3.756735       3.756735    8[6-(6,8),30-(8,8)]
   687       1.213418       1.213418       1.213418    8[30-(7,8,8,8),30-(7,8,8,8),30-(8,8)]
   688        9.86738        9.86738        9.86738    8[6-(6,8),30-(7,8,8,8)]
   689       0.807257       0.807257       0.807257    8[6-(6,8),30-(8,8)]
   690       1.189109       1.189109       1.189109    8[6-(6,8),30-(8,8,8)]
   691       2.877564       2.877564       2.877564    8[6-(6,8)]
   692       1.442327       1.442327       1.442327    8[6-(6,8),30-(8,8,8)]
   693       4.045403       4.045403       4.045403    8[6-(6,8)]
   694       3.546058       3.546058       3.546058    8[6-(6,8),30-(8,8,8)]
   695        7.23493        7.23493        7.23493    8[6-(6,8),30-(7,8,8,8)]
   696       6.890555       6.890555       6.890555    8[6-(6,8),30-(7,8,8,8)]
   697       1.209367       1.209367       1.209367    8[30-(7,8,8,8),30-(7,8,8,8),30-(8,8,8)]
   698       6.667723       6.667723       6.667723    8[6-(6,8)]
   699       7.008048       7.008048       7.008048    8[6-(6,8),30-(7,8,8,8)]
   700       6.371965       6.371965       6.371965    8[6-(6,8),30-(8,8)]
   701       8.915282       8.915282       8.915282    8[30-(7,8,8,8),30-(7,8,8,8),30-(8,8)]
   702        0.26132        0.26132        0.26132    8[6-(6,8),30-(7,8,8,8)]
   703       9.321443       9.321443       9.321443    8[6-(6,8),30-(8,8)]
   704       8.939591       8.939591       8.939591    8[6-(6,8),30-(8,8,8)]
   705       7.251136       7.251136       7.251136    8[6-(6,8)]
   706       8.686373       8.686373       8.686373    8[6-(6,8),30-(8,8,8)]
   707       6.083297       6.083297       6.083297    8[6-(6,8)]
   708       6.582642       6.582642       6.582642    8[6-(6,8),30-(8,8,8)]
   709        2.17058        2.17058        2.17058    8[6-(6,8),30-(7,8,8,8)]
   710       1.826205       1.826205       1.826205    8[6-(6,8),30-(7,8,8,8)]
   711       6.273717       6.273717       6.273717    8[30-(7,8,8,8),30-(7,8,8,8),30-(8,8,8)]
   712       1.603373       1.603373       1.603373    8[6-(6,8)]
   713       1.943698       1.943698       1.943698    8[6-(6,8),30-(7,8,8,8)]
   714       1.307615       1.307615       1.307615    8[6-(6,8),30-(8,8)]
   715       3.850932       3.850932       3.850932    8[30-(7,8,8,8),30-(7,8,8,8),30-(8,8)]
   716        5.32567        5.32567        5.32567    8[6-(6,8),30-(7,8,8,8)]
   717       4.257093       4.257093       4.257093    8[6-(6,8),30-(8,8)]
   718       3.875241       3.875241       3.875241    8[6-(6,8),30-(8,8,8)]
   719       2.186786       2.186786       2.186786    8[6-(6,8)]
   720       3.622023       3.622023       3.622023    8[6-(6,8),30-(8,8,8)]
   721       1.018947       1.018947       1.018947    8[6-(6,8)]
   722       1.518292       1.518292       1.518292    8[6-(6,8),30-(8,8,8)]
   723        7.95812        7.95812        7.95812    8[6-(6,8),30-(7,8,8,8)]
   724       8.302495       8.302495       8.302495    8[6-(6,8),30-(7,8,8,8)]
   725       3.854983       3.854983       3.854983    8[30-(7,8,8,8),30-(7,8,8,8),30-(8,8,8)]
   726       8.525327       8.525327       8.525327    8[6-(6,8)]
   727       8.185002       8.185002       8.185002    8[6-(6,8),30-(7,8,8,8)]
   728       8.821085       8.821085       8.821085    8[6-(6,8),30-(8,8)]
   729       6.277768       6.277768       6.277768    8[30-(7,8,8,8),30-(7,8,8,8),30-(8,8)]
   730        4.80303        4.80303        4.80303    8[6-(6,8),30-(7,8,8,8)]
   731       5.871607       5.871607       5.871607    8[6-(6,8),30-(8,8)]
   732       6.253459       6.253459       6.253459    8[6-(6,8),30-(8,8,8)]
   733       7.941914       7.941914       7.941914    8[6-(6,8)]
   734       6.506677       6.506677       6.506677    8[6-(6,8),30-(8,8,8)]
   735       9.109753       9.109753       9.109753    8[6-(6,8)]
   736       8.610408       8.610408       8.610408    8[6-(6,8),30-(8,8,8)]
