# Supplementary material for: A collection of forcefield precursors for metal–organic frameworks
Source: RSC Adv. 2019 Nov 13;9(63):36492–507. doi: 10.1039/c9ra07327b (PMC9075174; doi:10.1039/c9ra07327b)
Supplement: RA-009-C9RA07327B-s1166 [file RA-009-C9RA07327B-s1166.txt]

JETNOL_clean

7.705300    0.000000    0.000000
-3.852650    6.672986    0.000000
0.000000    0.000000    14.815500

     1        3.85265        3.85265        3.85265    57[7-(6),7-(6),7-(6),7-(6),7-(6),7-(6)]
     2            0.0            0.0            0.0    57[7-(6),7-(6),7-(6),7-(6),7-(6),7-(6)]
     3            0.0            0.0            0.0    24[6-(7),6-(7),6-(7),6-(7),6-(7),6-(7)]
     4            0.0            0.0            0.0    24[6-(7),6-(7),6-(7),6-(7),6-(7),6-(7)]
     5       1.517944       1.517944       1.517944    6[7-(57),24-(6,6,6,6,6)]
     6       3.724742       3.724742       3.724742    6[7-(57),24-(6,6,6,6,6)]
     7       6.315264       6.315264       6.315264    6[7-(57),24-(6,6,6,6,6)]
     8       2.334706       2.334706       2.334706    6[7-(57),24-(6,6,6,6,6)]
     9       0.127908       0.127908       0.127908    6[7-(57),24-(6,6,6,6,6)]
    10      -2.462614      -2.462614      -2.462614    6[7-(57),24-(6,6,6,6,6)]
    11       2.334706       2.334706       2.334706    6[7-(57),24-(6,6,6,6,6)]
    12       0.127908       0.127908       0.127908    6[7-(57),24-(6,6,6,6,6)]
    13      -2.462614      -2.462614      -2.462614    6[7-(57),24-(6,6,6,6,6)]
    14       1.517944       1.517944       1.517944    6[7-(57),24-(6,6,6,6,6)]
    15       3.724742       3.724742       3.724742    6[7-(57),24-(6,6,6,6,6)]
    16       6.315264       6.315264       6.315264    6[7-(57),24-(6,6,6,6,6)]
    17       2.348575       2.348575       2.348575    7[6-(24),57-(7,7,7,7,7)]
    18       3.659632       3.659632       3.659632    7[6-(24),57-(7,7,7,7,7)]
    19       5.549742       5.549742       5.549742    7[6-(24),57-(7,7,7,7,7)]
    20       1.504075       1.504075       1.504075    7[6-(24),57-(7,7,7,7,7)]
    21       0.193018       0.193018       0.193018    7[6-(24),57-(7,7,7,7,7)]
    22      -1.697092      -1.697092      -1.697092    7[6-(24),57-(7,7,7,7,7)]
    23       1.504075       1.504075       1.504075    7[6-(24),57-(7,7,7,7,7)]
    24       0.193018       0.193018       0.193018    7[6-(24),57-(7,7,7,7,7)]
    25      -1.697092      -1.697092      -1.697092    7[6-(24),57-(7,7,7,7,7)]
    26       2.348575       2.348575       2.348575    7[6-(24),57-(7,7,7,7,7)]
    27       3.659632       3.659632       3.659632    7[6-(24),57-(7,7,7,7,7)]
    28       5.549742       5.549742       5.549742    7[6-(24),57-(7,7,7,7,7)]
