# Supplementary material for: A collection of forcefield precursors for metal–organic frameworks
Source: RSC Adv. 2019 Nov 13;9(63):36492–507. doi: 10.1039/c9ra07327b (PMC9075174; doi:10.1039/c9ra07327b)
Supplement: RA-009-C9RA07327B-s1167 [file RA-009-C9RA07327B-s1167.txt]

JETZAK_clean

11.391800    0.000000    0.000000
-0.853618    11.397980    0.000000
0.000000    0.000000    26.998000

     1       9.586531       9.586531       9.586531    12[8-(6),8-(6),8-(6)]
     2       6.647551       6.647551       6.647551    12[8-(6),8-(6),8-(6)]
     3       0.951651       0.951651       0.951651    12[8-(6),8-(6),8-(6)]
     4       3.890631       3.890631       3.890631    12[8-(6),8-(6),8-(6)]
     5            0.0            0.0            0.0    12[8-(6),8-(6),8-(6),8-(6),8-(6),8-(6)]
     6         5.6959         5.6959         5.6959    12[8-(6),8-(6),8-(6),8-(6),8-(6),8-(6)]
     7       1.612302       1.612302       1.612302    1[6-(6,6)]
     8       3.508869       3.508869       3.508869    1[6-(6,6)]
     9       5.374493       5.374493       5.374493    1[6-(6,6)]
    10       3.476786       3.476786       3.476786    1[6-(6,6)]
    11       8.411856       8.411856       8.411856    1[6-(6,6)]
    12       7.892123       7.892123       7.892123    1[6-(6,6)]
    13        8.05958        8.05958        8.05958    1[6-(6,6)]
    14       8.582986       8.582986       8.582986    1[6-(6,6)]
    15       8.890223       8.890223       8.890223    1[6-(6,6)]
    16       7.952385       7.952385       7.952385    1[6-(6,6)]
    17       5.435254       5.435254       5.435254    1[6-(6,6)]
    18       6.262707       6.262707       6.262707    1[6-(6,6)]
    19        3.22998        3.22998        3.22998    1[6-(6,6)]
    20       1.333413       1.333413       1.333413    1[6-(6,6)]
    21      -0.532211      -0.532211      -0.532211    1[6-(6,6)]
    22       1.365496       1.365496       1.365496    1[6-(6,6)]
    23       7.822226       7.822226       7.822226    1[6-(6,6)]
    24       8.341959       8.341959       8.341959    1[6-(6,6)]
    25       8.174502       8.174502       8.174502    1[6-(6,6)]
    26       7.651096       7.651096       7.651096    1[6-(6,6)]
    27       7.343859       7.343859       7.343859    1[6-(6,6)]
    28       8.281697       8.281697       8.281697    1[6-(6,6)]
    29      10.798828      10.798828      10.798828    1[6-(6,6)]
    30       9.971375       9.971375       9.971375    1[6-(6,6)]
    31        8.92588        8.92588        8.92588    1[6-(6,6)]
    32       7.029313       7.029313       7.029313    1[6-(6,6)]
    33       5.163689       5.163689       5.163689    1[6-(6,6)]
    34       7.061396       7.061396       7.061396    1[6-(6,6)]
    35       2.126326       2.126326       2.126326    1[6-(6,6)]
    36       2.646059       2.646059       2.646059    1[6-(6,6)]
    37       2.478602       2.478602       2.478602    1[6-(6,6)]
    38       1.955196       1.955196       1.955196    1[6-(6,6)]
    39       1.647959       1.647959       1.647959    1[6-(6,6)]
    40       2.585797       2.585797       2.585797    1[6-(6,6)]
    41       5.102928       5.102928       5.102928    1[6-(6,6)]
    42       4.275475       4.275475       4.275475    1[6-(6,6)]
    43       7.308202       7.308202       7.308202    1[6-(6,6)]
    44       9.204769       9.204769       9.204769    1[6-(6,6)]
    45      11.070393      11.070393      11.070393    1[6-(6,6)]
    46       9.172686       9.172686       9.172686    1[6-(6,6)]
    47       2.715956       2.715956       2.715956    1[6-(6,6)]
    48       2.196223       2.196223       2.196223    1[6-(6,6)]
    49        2.36368        2.36368        2.36368    1[6-(6,6)]
    50       2.887086       2.887086       2.887086    1[6-(6,6)]
    51       3.194323       3.194323       3.194323    1[6-(6,6)]
    52       2.256485       2.256485       2.256485    1[6-(6,6)]
    53      -0.260646      -0.260646      -0.260646    1[6-(6,6)]
    54       0.566807       0.566807       0.566807    1[6-(6,6)]
    55       1.104486       1.104486       1.104486    6[6-(6,6),8-(12),8-(12)]
    56       2.366496       2.366496       2.366496    6[6-(1,6),6-(1,6),6-(8,8)]
    57       2.375613       2.375613       2.375613    6[1-(0),6-(1,6),6-(6,6)]
    58       3.502515       3.502515       3.502515    6[1-(0),6-(1,6),6-(6,6)]
    59       4.620299       4.620299       4.620299    6[6-(1,6),6-(1,6),6-(6,6)]
    60       4.610043       4.610043       4.610043    6[1-(0),6-(1,6),6-(6,6)]
    61       3.483141       3.483141       3.483141    6[1-(0),6-(1,6),6-(6,6)]
    62        9.28326        9.28326        9.28326    6[6-(6,6),8-(12),8-(12)]
    63       8.982574       8.982574       8.982574    6[6-(1,6),6-(1,6),6-(8,8)]
    64       8.516799       8.516799       8.516799    6[1-(0),6-(1,6),6-(6,6)]
    65       8.203018       8.203018       8.203018    6[1-(0),6-(1,6),6-(6,6)]
    66       8.336955       8.336955       8.336955    6[6-(1,6),6-(1,6),6-(6,6)]
    67       8.807115       8.807115       8.807115    6[1-(0),6-(1,6),6-(6,6)]
    68       9.123602       9.123602       9.123602    6[1-(0),6-(1,6),6-(6,6)]
    69        7.96493        7.96493        7.96493    6[6-(1,6),6-(1,6),6-(6,6)]
    70       8.334536       8.334536       8.334536    6[1-(0),6-(1,6),6-(6,6)]
    71       7.838341       7.838341       7.838341    6[1-(0),6-(1,6),6-(6,6)]
    72        6.35445        6.35445        6.35445    6[6-(1,6),6-(1,6),6-(8,8)]
    73       5.982625       5.982625       5.982625    6[1-(0),6-(1,6),6-(6,6)]
    74       6.436043       6.436043       6.436043    6[1-(0),6-(1,6),6-(6,6)]
    75       5.955165       5.955165       5.955165    6[6-(6,6),8-(12),8-(12)]
    76       3.737796       3.737796       3.737796    6[6-(6,6),8-(12),8-(12)]
    77       2.475786       2.475786       2.475786    6[6-(1,6),6-(1,6),6-(8,8)]
    78       2.466669       2.466669       2.466669    6[1-(0),6-(1,6),6-(6,6)]
    79       1.339767       1.339767       1.339767    6[1-(0),6-(1,6),6-(6,6)]
    80       0.221983       0.221983       0.221983    6[6-(1,6),6-(1,6),6-(6,6)]
    81       0.232239       0.232239       0.232239    6[1-(0),6-(1,6),6-(6,6)]
    82       1.359141       1.359141       1.359141    6[1-(0),6-(1,6),6-(6,6)]
    83       6.950822       6.950822       6.950822    6[6-(6,6),8-(12),8-(12)]
    84       7.251508       7.251508       7.251508    6[6-(1,6),6-(1,6),6-(8,8)]
    85       7.717283       7.717283       7.717283    6[1-(0),6-(1,6),6-(6,6)]
    86       8.031064       8.031064       8.031064    6[1-(0),6-(1,6),6-(6,6)]
    87       7.897127       7.897127       7.897127    6[6-(1,6),6-(1,6),6-(6,6)]
    88       8.280585       8.280585       8.280585    6[1-(0),6-(1,6),6-(6,6)]
    89        7.11048        7.11048        7.11048    6[1-(0),6-(1,6),6-(6,6)]
    90       8.269152       8.269152       8.269152    6[6-(1,6),6-(1,6),6-(6,6)]
    91       7.899546       7.899546       7.899546    6[1-(0),6-(1,6),6-(6,6)]
    92       8.395741       8.395741       8.395741    6[1-(0),6-(1,6),6-(6,6)]
    93       9.879632       9.879632       9.879632    6[6-(1,6),6-(1,6),6-(8,8)]
    94      10.251457      10.251457      10.251457    6[1-(0),6-(1,6),6-(6,6)]
    95       9.798039       9.798039       9.798039    6[1-(0),6-(1,6),6-(6,6)]
    96      10.278917      10.278917      10.278917    6[6-(6,6),8-(12),8-(12)]
    97       9.433696       9.433696       9.433696    6[6-(6,6),8-(12),8-(12)]
    98       8.171686       8.171686       8.171686    6[6-(1,6),6-(1,6),6-(8,8)]
    99       8.162569       8.162569       8.162569    6[1-(0),6-(1,6),6-(6,6)]
   100       7.035667       7.035667       7.035667    6[1-(0),6-(1,6),6-(6,6)]
   101       5.917883       5.917883       5.917883    6[6-(1,6),6-(1,6),6-(6,6)]
   102       5.928139       5.928139       5.928139    6[1-(0),6-(1,6),6-(6,6)]
   103       7.055041       7.055041       7.055041    6[1-(0),6-(1,6),6-(6,6)]
   104       1.254922       1.254922       1.254922    6[6-(6,6),8-(12),8-(12)]
   105       1.555608       1.555608       1.555608    6[6-(1,6),6-(1,6),6-(8,8)]
   106       2.021383       2.021383       2.021383    6[1-(0),6-(1,6),6-(6,6)]
   107       2.335164       2.335164       2.335164    6[1-(0),6-(1,6),6-(6,6)]
   108       2.201227       2.201227       2.201227    6[6-(1,6),6-(1,6),6-(6,6)]
   109       2.584685       2.584685       2.584685    6[1-(0),6-(1,6),6-(6,6)]
   110        1.41458        1.41458        1.41458    6[1-(0),6-(1,6),6-(6,6)]
   111       2.573252       2.573252       2.573252    6[6-(1,6),6-(1,6),6-(6,6)]
   112       2.203646       2.203646       2.203646    6[1-(0),6-(1,6),6-(6,6)]
   113       2.699841       2.699841       2.699841    6[1-(0),6-(1,6),6-(6,6)]
   114       4.183732       4.183732       4.183732    6[6-(1,6),6-(1,6),6-(8,8)]
   115       4.555557       4.555557       4.555557    6[1-(0),6-(1,6),6-(6,6)]
   116       4.102139       4.102139       4.102139    6[1-(0),6-(1,6),6-(6,6)]
   117       4.583017       4.583017       4.583017    6[6-(6,6),8-(12),8-(12)]
   118       6.800386       6.800386       6.800386    6[6-(6,6),8-(12),8-(12)]
   119       8.062396       8.062396       8.062396    6[6-(1,6),6-(1,6),6-(8,8)]
   120       8.071513       8.071513       8.071513    6[1-(0),6-(1,6),6-(6,6)]
   121       9.198415       9.198415       9.198415    6[1-(0),6-(1,6),6-(6,6)]
   122      10.316199      10.316199      10.316199    6[6-(1,6),6-(1,6),6-(6,6)]
   123      10.305943      10.305943      10.305943    6[1-(0),6-(1,6),6-(6,6)]
   124       9.179041       9.179041       9.179041    6[1-(0),6-(1,6),6-(6,6)]
   125        3.58736        3.58736        3.58736    6[6-(6,6),8-(12),8-(12)]
   126       3.286674       3.286674       3.286674    6[6-(1,6),6-(1,6),6-(8,8)]
   127       2.820899       2.820899       2.820899    6[1-(0),6-(1,6),6-(6,6)]
   128       2.507118       2.507118       2.507118    6[1-(0),6-(1,6),6-(6,6)]
   129       2.641055       2.641055       2.641055    6[6-(1,6),6-(1,6),6-(6,6)]
   130       3.111215       3.111215       3.111215    6[1-(0),6-(1,6),6-(6,6)]
   131       3.427702       3.427702       3.427702    6[1-(0),6-(1,6),6-(6,6)]
   132        2.26903        2.26903        2.26903    6[6-(1,6),6-(1,6),6-(6,6)]
   133       2.638636       2.638636       2.638636    6[1-(0),6-(1,6),6-(6,6)]
   134       2.142441       2.142441       2.142441    6[1-(0),6-(1,6),6-(6,6)]
   135        0.65855        0.65855        0.65855    6[6-(1,6),6-(1,6),6-(8,8)]
   136       0.286725       0.286725       0.286725    6[1-(0),6-(1,6),6-(6,6)]
   137       0.740143       0.740143       0.740143    6[1-(0),6-(1,6),6-(6,6)]
   138       0.259265       0.259265       0.259265    6[6-(6,6),8-(12),8-(12)]
   139       9.004305       9.004305       9.004305    8[6-(6,8),12-(8,8)]
   140       9.781479       9.781479       9.781479    8[6-(6,8),12-(8,8,8,8,8)]
   141       5.854408       5.854408       5.854408    8[6-(6,8),12-(8,8)]
   142       0.039789       0.039789       0.039789    8[6-(6,8),12-(8,8)]
   143       6.396546       6.396546       6.396546    8[6-(6,8),12-(8,8,8,8,8)]
   144       1.216962       1.216962       1.216962    8[6-(6,8),12-(8,8,8,8,8)]
   145       7.229777       7.229777       7.229777    8[6-(6,8),12-(8,8)]
   146       6.452603       6.452603       6.452603    8[6-(6,8),12-(8,8,8,8,8)]
   147      10.379674      10.379674      10.379674    8[6-(6,8),12-(8,8)]
   148       4.802493       4.802493       4.802493    8[6-(6,8),12-(8,8)]
   149       9.837536       9.837536       9.837536    8[6-(6,8),12-(8,8,8,8,8)]
   150        3.62532        3.62532        3.62532    8[6-(6,8),12-(8,8,8,8,8)]
   151       1.533877       1.533877       1.533877    8[6-(6,8),12-(8,8)]
   152       0.756703       0.756703       0.756703    8[6-(6,8),12-(8,8,8,8,8)]
   153       4.683774       4.683774       4.683774    8[6-(6,8),12-(8,8)]
   154      10.498393      10.498393      10.498393    8[6-(6,8),12-(8,8)]
   155       4.141636       4.141636       4.141636    8[6-(6,8),12-(8,8,8,8,8)]
   156        9.32122        9.32122        9.32122    8[6-(6,8),12-(8,8,8,8,8)]
   157       3.308405       3.308405       3.308405    8[6-(6,8),12-(8,8)]
   158       4.085579       4.085579       4.085579    8[6-(6,8),12-(8,8,8,8,8)]
   159       0.158508       0.158508       0.158508    8[6-(6,8),12-(8,8)]
   160       5.735689       5.735689       5.735689    8[6-(6,8),12-(8,8)]
   161       0.700646       0.700646       0.700646    8[6-(6,8),12-(8,8,8,8,8)]
   162       6.912862       6.912862       6.912862    8[6-(6,8),12-(8,8,8,8,8)]
