# Supplementary material for: A collection of forcefield precursors for metal–organic frameworks
Source: RSC Adv. 2019 Nov 13;9(63):36492–507. doi: 10.1039/c9ra07327b (PMC9075174; doi:10.1039/c9ra07327b)
Supplement: RA-009-C9RA07327B-s1168 [file RA-009-C9RA07327B-s1168.txt]

JEWCAP_clean

13.026000    0.000000    0.000000
-5.032754    13.746698    0.000000
0.000000    0.000000    25.778000

     1      -0.531063      -0.531063      -0.531063    29[7-(6,6),17-(29),17-(29)]
     2       -1.24326       -1.24326       -1.24326    29[7-(6,6),17-(29),17-(29)]
     3       1.663999       1.663999       1.663999    29[7-(6,6),17-(29)]
     4      -3.371707      -3.371707      -3.371707    29[17-(29),17-(29),17-(29)]
     5       2.011309       2.011309       2.011309    29[7-(6,6),17-(29),17-(29)]
     6       2.723506       2.723506       2.723506    29[7-(6,6),17-(29),17-(29)]
     7      -0.183753      -0.183753      -0.183753    29[7-(6,6),17-(29)]
     8       4.851953       4.851953       4.851953    29[17-(29),17-(29),17-(29)]
     9       8.524309       8.524309       8.524309    29[7-(6,6),17-(29),17-(29)]
    10       9.236506       9.236506       9.236506    29[7-(6,6),17-(29),17-(29)]
    11       6.329247       6.329247       6.329247    29[7-(6,6),17-(29)]
    12      11.364953      11.364953      11.364953    29[17-(29),17-(29),17-(29)]
    13       5.981937       5.981937       5.981937    29[7-(6,6),17-(29),17-(29)]
    14        5.26974        5.26974        5.26974    29[7-(6,6),17-(29),17-(29)]
    15       8.176999       8.176999       8.176999    29[7-(6,6),17-(29)]
    16       3.141293       3.141293       3.141293    29[17-(29),17-(29),17-(29)]
    17        1.49904        1.49904        1.49904    1[6-(6,7)]
    18      -2.145285      -2.145285      -2.145285    1[6-(6,7)]
    19       -0.75117       -0.75117       -0.75117    1[6-(6,7)]
    20       2.185241       2.185241       2.185241    1[6-(6,6,7)]
    21       3.453084       3.453084       3.453084    1[6-(6,6,6)]
    22       0.260884       0.260884       0.260884    1[6-(6,6,6)]
    23      -0.491189      -0.491189      -0.491189    1[6-(6,6,7)]
    24       -0.38763       -0.38763       -0.38763    1[6-(6,6,6)]
    25       1.085285       1.085285       1.085285    1[6-(6,6,6)]
    26      -1.237836      -1.237836      -1.237836    1[6-(6,6,7)]
    27       3.225861       3.225861       3.225861    1[6-(6,6,6)]
    28       6.500094       6.500094       6.500094    1[6-(6,6,6)]
    29       1.737293       1.737293       1.737293    1[6-(1,1,6)]
    30       1.695464       1.695464       1.695464    1[6-(1,1,6)]
    31       3.168437       3.168437       3.168437    1[6-(1,1,6)]
    32       3.907783       3.907783       3.907783    1[6-(1,1,6)]
    33       4.464082       4.464082       4.464082    1[6-(1,1,6)]
    34       2.991908       2.991908       2.991908    1[6-(1,1,6)]
    35       1.053839       1.053839       1.053839    1[6-(1,1,6)]
    36       2.381427       2.381427       2.381427    1[6-(1,1,6)]
    37       2.195214       2.195214       2.195214    1[6-(1,1,6)]
    38      -0.942275      -0.942275      -0.942275    1[6-(1,1,6)]
    39       0.055933       0.055933       0.055933    1[6-(1,1,6)]
    40      -0.986235      -0.986235      -0.986235    1[6-(1,1,6)]
    41       0.479963       0.479963       0.479963    1[6-(1,1,6)]
    42      -0.825271      -0.825271      -0.825271    1[6-(1,1,6)]
    43      -1.138014      -1.138014      -1.138014    1[6-(1,1,6)]
    44      -2.699359      -2.699359      -2.699359    1[6-(1,1,6)]
    45      -2.588551      -2.588551      -2.588551    1[6-(1,1,6)]
    46      -2.981846      -2.981846      -2.981846    1[6-(1,1,6)]
    47       0.652878       0.652878       0.652878    1[6-(1,1,6)]
    48       1.362587       1.362587       1.362587    1[6-(1,1,6)]
    49       2.358485       2.358485       2.358485    1[6-(1,1,6)]
    50        1.78191        1.78191        1.78191    1[6-(1,1,6)]
    51       3.027491       3.027491       3.027491    1[6-(1,1,6)]
    52       2.031592       2.031592       2.031592    1[6-(1,1,6)]
    53      -2.783935      -2.783935      -2.783935    1[6-(1,1,6)]
    54      -2.672355      -2.672355      -2.672355    1[6-(1,1,6)]
    55      -1.514315      -1.514315      -1.514315    1[6-(1,1,6)]
    56       5.772829       5.772829       5.772829    1[6-(1,1,6)]
    57      -0.237854      -0.237854      -0.237854    1[6-(1,1,6)]
    58       4.087176       4.087176       4.087176    1[6-(1,1,6)]
    59       1.502419       1.502419       1.502419    1[6-(1,1,6)]
    60       6.585829       6.585829       6.585829    1[6-(1,1,6)]
    61       5.086061       5.086061       5.086061    1[6-(1,1,6)]
    62       5.427257       5.427257       5.427257    1[6-(1,1,6)]
    63       4.474346       4.474346       4.474346    1[6-(1,1,6)]
    64       3.940516       3.940516       3.940516    1[6-(1,1,6)]
    65      -0.018794      -0.018794      -0.018794    1[6-(6,7)]
    66       3.625531       3.625531       3.625531    1[6-(6,7)]
    67       2.231416       2.231416       2.231416    1[6-(6,7)]
    68      -0.704995      -0.704995      -0.704995    1[6-(6,6,7)]
    69      -1.972838      -1.972838      -1.972838    1[6-(6,6,6)]
    70       1.219362       1.219362       1.219362    1[6-(6,6,6)]
    71       1.971435       1.971435       1.971435    1[6-(6,6,7)]
    72       1.867876       1.867876       1.867876    1[6-(6,6,6)]
    73       0.394961       0.394961       0.394961    1[6-(6,6,6)]
    74       2.718082       2.718082       2.718082    1[6-(6,6,7)]
    75      -1.745615      -1.745615      -1.745615    1[6-(6,6,6)]
    76       8.006152       8.006152       8.006152    1[6-(6,6,6)]
    77      -0.257047      -0.257047      -0.257047    1[6-(1,1,6)]
    78      -0.215218      -0.215218      -0.215218    1[6-(1,1,6)]
    79      -1.688191      -1.688191      -1.688191    1[6-(1,1,6)]
    80      10.598463      10.598463      10.598463    1[6-(1,1,6)]
    81      10.042164      10.042164      10.042164    1[6-(1,1,6)]
    82      11.514338      11.514338      11.514338    1[6-(1,1,6)]
    83       0.426407       0.426407       0.426407    1[6-(1,1,6)]
    84      -0.901181      -0.901181      -0.901181    1[6-(1,1,6)]
    85      -0.714968      -0.714968      -0.714968    1[6-(1,1,6)]
    86       2.422521       2.422521       2.422521    1[6-(1,1,6)]
    87       1.424313       1.424313       1.424313    1[6-(1,1,6)]
    88       2.466481       2.466481       2.466481    1[6-(1,1,6)]
    89       1.000283       1.000283       1.000283    1[6-(1,1,6)]
    90       2.305517       2.305517       2.305517    1[6-(1,1,6)]
    91        2.61826        2.61826        2.61826    1[6-(1,1,6)]
    92       4.179605       4.179605       4.179605    1[6-(1,1,6)]
    93       4.068797       4.068797       4.068797    1[6-(1,1,6)]
    94       4.462092       4.462092       4.462092    1[6-(1,1,6)]
    95       0.827368       0.827368       0.827368    1[6-(1,1,6)]
    96       0.117659       0.117659       0.117659    1[6-(1,1,6)]
    97      -0.878239      -0.878239      -0.878239    1[6-(1,1,6)]
    98      -0.301664      -0.301664      -0.301664    1[6-(1,1,6)]
    99      -1.547245      -1.547245      -1.547245    1[6-(1,1,6)]
   100      -0.551346      -0.551346      -0.551346    1[6-(1,1,6)]
   101       4.264181       4.264181       4.264181    1[6-(1,1,6)]
   102       4.152601       4.152601       4.152601    1[6-(1,1,6)]
   103       2.994561       2.994561       2.994561    1[6-(1,1,6)]
   104      -4.292583      -4.292583      -4.292583    1[6-(1,1,6)]
   105         1.7181         1.7181         1.7181    1[6-(1,1,6)]
   106       -2.60693       -2.60693       -2.60693    1[6-(1,1,6)]
   107      -0.022173      -0.022173      -0.022173    1[6-(1,1,6)]
   108       7.920417       7.920417       7.920417    1[6-(1,1,6)]
   109      -3.605815      -3.605815      -3.605815    1[6-(1,1,6)]
   110      -3.947011      -3.947011      -3.947011    1[6-(1,1,6)]
   111        -2.9941        -2.9941        -2.9941    1[6-(1,1,6)]
   112       -2.46027       -2.46027       -2.46027    1[6-(1,1,6)]
   113       6.494206       6.494206       6.494206    1[6-(6,7)]
   114      10.138531      10.138531      10.138531    1[6-(6,7)]
   115       8.744416       8.744416       8.744416    1[6-(6,7)]
   116       5.808005       5.808005       5.808005    1[6-(6,6,7)]
   117       4.540162       4.540162       4.540162    1[6-(6,6,6)]
   118       7.732362       7.732362       7.732362    1[6-(6,6,6)]
   119       8.484435       8.484435       8.484435    1[6-(6,6,7)]
   120       8.380876       8.380876       8.380876    1[6-(6,6,6)]
   121       6.907961       6.907961       6.907961    1[6-(6,6,6)]
   122       9.231082       9.231082       9.231082    1[6-(6,6,7)]
   123       4.767385       4.767385       4.767385    1[6-(6,6,6)]
   124       1.493152       1.493152       1.493152    1[6-(6,6,6)]
   125       6.255953       6.255953       6.255953    1[6-(1,1,6)]
   126       6.297782       6.297782       6.297782    1[6-(1,1,6)]
   127       4.824809       4.824809       4.824809    1[6-(1,1,6)]
   128       4.085463       4.085463       4.085463    1[6-(1,1,6)]
   129       3.529164       3.529164       3.529164    1[6-(1,1,6)]
   130       5.001338       5.001338       5.001338    1[6-(1,1,6)]
   131       6.939407       6.939407       6.939407    1[6-(1,1,6)]
   132       5.611819       5.611819       5.611819    1[6-(1,1,6)]
   133       5.798032       5.798032       5.798032    1[6-(1,1,6)]
   134       8.935521       8.935521       8.935521    1[6-(1,1,6)]
   135       7.937313       7.937313       7.937313    1[6-(1,1,6)]
   136       8.979481       8.979481       8.979481    1[6-(1,1,6)]
   137       7.513283       7.513283       7.513283    1[6-(1,1,6)]
   138       8.818517       8.818517       8.818517    1[6-(1,1,6)]
   139        9.13126        9.13126        9.13126    1[6-(1,1,6)]
   140      10.692605      10.692605      10.692605    1[6-(1,1,6)]
   141      10.581797      10.581797      10.581797    1[6-(1,1,6)]
   142      10.975092      10.975092      10.975092    1[6-(1,1,6)]
   143       7.340368       7.340368       7.340368    1[6-(1,1,6)]
   144       6.630659       6.630659       6.630659    1[6-(1,1,6)]
   145       5.634761       5.634761       5.634761    1[6-(1,1,6)]
   146       6.211336       6.211336       6.211336    1[6-(1,1,6)]
   147       4.965755       4.965755       4.965755    1[6-(1,1,6)]
   148       5.961654       5.961654       5.961654    1[6-(1,1,6)]
   149      10.777181      10.777181      10.777181    1[6-(1,1,6)]
   150      10.665601      10.665601      10.665601    1[6-(1,1,6)]
   151       9.507561       9.507561       9.507561    1[6-(1,1,6)]
   152       2.220417       2.220417       2.220417    1[6-(1,1,6)]
   153         8.2311         8.2311         8.2311    1[6-(1,1,6)]
   154        3.90607        3.90607        3.90607    1[6-(1,1,6)]
   155       6.490827       6.490827       6.490827    1[6-(1,1,6)]
   156       1.407417       1.407417       1.407417    1[6-(1,1,6)]
   157       2.907185       2.907185       2.907185    1[6-(1,1,6)]
   158       2.565989       2.565989       2.565989    1[6-(1,1,6)]
   159         3.5189         3.5189         3.5189    1[6-(1,1,6)]
   160        4.05273        4.05273        4.05273    1[6-(1,1,6)]
   161        8.01204        8.01204        8.01204    1[6-(6,7)]
   162       4.367715       4.367715       4.367715    1[6-(6,7)]
   163        5.76183        5.76183        5.76183    1[6-(6,7)]
   164       8.698241       8.698241       8.698241    1[6-(6,6,7)]
   165       9.966084       9.966084       9.966084    1[6-(6,6,6)]
   166       6.773884       6.773884       6.773884    1[6-(6,6,6)]
   167       6.021811       6.021811       6.021811    1[6-(6,6,7)]
   168        6.12537        6.12537        6.12537    1[6-(6,6,6)]
   169       7.598285       7.598285       7.598285    1[6-(6,6,6)]
   170       5.275164       5.275164       5.275164    1[6-(6,6,7)]
   171       9.738861       9.738861       9.738861    1[6-(6,6,6)]
   172      -0.012906      -0.012906      -0.012906    1[6-(6,6,6)]
   173       8.250293       8.250293       8.250293    1[6-(1,1,6)]
   174       8.208464       8.208464       8.208464    1[6-(1,1,6)]
   175       9.681437       9.681437       9.681437    1[6-(1,1,6)]
   176      -2.605217      -2.605217      -2.605217    1[6-(1,1,6)]
   177      -2.048918      -2.048918      -2.048918    1[6-(1,1,6)]
   178      -3.521092      -3.521092      -3.521092    1[6-(1,1,6)]
   179       7.566839       7.566839       7.566839    1[6-(1,1,6)]
   180       8.894427       8.894427       8.894427    1[6-(1,1,6)]
   181       8.708214       8.708214       8.708214    1[6-(1,1,6)]
   182       5.570725       5.570725       5.570725    1[6-(1,1,6)]
   183       6.568933       6.568933       6.568933    1[6-(1,1,6)]
   184       5.526765       5.526765       5.526765    1[6-(1,1,6)]
   185       6.992963       6.992963       6.992963    1[6-(1,1,6)]
   186       5.687729       5.687729       5.687729    1[6-(1,1,6)]
   187       5.374986       5.374986       5.374986    1[6-(1,1,6)]
   188       3.813641       3.813641       3.813641    1[6-(1,1,6)]
   189       3.924449       3.924449       3.924449    1[6-(1,1,6)]
   190       3.531154       3.531154       3.531154    1[6-(1,1,6)]
   191       7.165878       7.165878       7.165878    1[6-(1,1,6)]
   192       7.875587       7.875587       7.875587    1[6-(1,1,6)]
   193       8.871485       8.871485       8.871485    1[6-(1,1,6)]
   194        8.29491        8.29491        8.29491    1[6-(1,1,6)]
   195       9.540491       9.540491       9.540491    1[6-(1,1,6)]
   196       8.544592       8.544592       8.544592    1[6-(1,1,6)]
   197       3.729065       3.729065       3.729065    1[6-(1,1,6)]
   198       3.840645       3.840645       3.840645    1[6-(1,1,6)]
   199       4.998685       4.998685       4.998685    1[6-(1,1,6)]
   200      12.285829      12.285829      12.285829    1[6-(1,1,6)]
   201       6.275146       6.275146       6.275146    1[6-(1,1,6)]
   202      10.600176      10.600176      10.600176    1[6-(1,1,6)]
   203       8.015419       8.015419       8.015419    1[6-(1,1,6)]
   204       0.072829       0.072829       0.072829    1[6-(1,1,6)]
   205      11.599061      11.599061      11.599061    1[6-(1,1,6)]
   206      -1.085743      -1.085743      -1.085743    1[6-(1,1,6)]
   207      10.987346      10.987346      10.987346    1[6-(1,1,6)]
   208      10.453516      10.453516      10.453516    1[6-(1,1,6)]
   209        0.85147        0.85147        0.85147    6[1-(0),6-(1,7),7-(6,29)]
   210      -2.121334      -2.121334      -2.121334    6[1-(0),6-(1,7),7-(6,29)]
   211       0.055169       0.055169       0.055169    6[1-(0),6-(1,7),7-(6,29)]
   212       1.647918       1.647918       1.647918    6[1-(0),6-(1,6,6),6-(1,6,6),7-(6,29)]
   213       2.786539       2.786539       2.786539    6[1-(0),6-(1,1,1),6-(1,1,1),6-(1,6,7)]
   214       0.766382       0.766382       0.766382    6[1-(0),6-(1,1,1),6-(1,1,1),6-(1,6,7)]
   215       -0.44086       -0.44086       -0.44086    6[1-(0),6-(1,6,6),6-(1,6,6),7-(6,29)]
   216      -0.921725      -0.921725      -0.921725    6[1-(0),6-(1,1,1),6-(1,1,1),6-(1,6,7)]
   217        1.02495        1.02495        1.02495    6[1-(0),6-(1,1,1),6-(1,1,1),6-(1,6,7)]
   218      -0.447395      -0.447395      -0.447395    6[1-(0),6-(1,6,6),6-(1,6,6),7-(6,29)]
   219       3.834174       3.834174       3.834174    6[1-(0),6-(1,1,1),6-(1,1,1),6-(1,6,7)]
   220       5.599731       5.599731       5.599731    6[1-(0),6-(1,1,1),6-(1,1,1),6-(1,6,7)]
   221       3.594774       3.594774       3.594774    6[1-(0),1-(0),1-(0),6-(1,6,6)]
   222       2.311829       2.311829       2.311829    6[1-(0),1-(0),1-(0),6-(1,6,6)]
   223       1.669408       1.669408       1.669408    6[1-(0),1-(0),1-(0),6-(1,6,6)]
   224      -0.356903      -0.356903      -0.356903    6[1-(0),1-(0),1-(0),6-(1,6,6)]
   225       -0.57606       -0.57606       -0.57606    6[1-(0),1-(0),1-(0),6-(1,6,6)]
   226      -2.407074      -2.407074      -2.407074    6[1-(0),1-(0),1-(0),6-(1,6,6)]
   227       1.373542       1.373542       1.373542    6[1-(0),1-(0),1-(0),6-(1,6,6)]
   228       2.040445       2.040445       2.040445    6[1-(0),1-(0),1-(0),6-(1,6,6)]
   229      -2.106494      -2.106494      -2.106494    6[1-(0),1-(0),1-(0),6-(1,6,6)]
   230       4.783207       4.783207       4.783207    6[1-(0),1-(0),1-(0),6-(1,6,6)]
   231       5.976241       5.976241       5.976241    6[1-(0),1-(0),1-(0),6-(1,6,6)]
   232       4.801387       4.801387       4.801387    6[1-(0),1-(0),1-(0),6-(1,6,6)]
   233       0.628776       0.628776       0.628776    6[1-(0),6-(1,7),7-(6,29)]
   234        3.60158        3.60158        3.60158    6[1-(0),6-(1,7),7-(6,29)]
   235       1.425077       1.425077       1.425077    6[1-(0),6-(1,7),7-(6,29)]
   236      -0.167672      -0.167672      -0.167672    6[1-(0),6-(1,6,6),6-(1,6,6),7-(6,29)]
   237      -1.306293      -1.306293      -1.306293    6[1-(0),6-(1,1,1),6-(1,1,1),6-(1,6,7)]
   238       0.713864       0.713864       0.713864    6[1-(0),6-(1,1,1),6-(1,1,1),6-(1,6,7)]
   239       1.921106       1.921106       1.921106    6[1-(0),6-(1,6,6),6-(1,6,6),7-(6,29)]
   240       2.401971       2.401971       2.401971    6[1-(0),6-(1,1,1),6-(1,1,1),6-(1,6,7)]
   241       0.455296       0.455296       0.455296    6[1-(0),6-(1,1,1),6-(1,1,1),6-(1,6,7)]
   242       1.927641       1.927641       1.927641    6[1-(0),6-(1,6,6),6-(1,6,6),7-(6,29)]
   243      -2.353928      -2.353928      -2.353928    6[1-(0),6-(1,1,1),6-(1,1,1),6-(1,6,7)]
   244      -4.119485      -4.119485      -4.119485    6[1-(0),6-(1,1,1),6-(1,1,1),6-(1,6,7)]
   245      10.911472      10.911472      10.911472    6[1-(0),1-(0),1-(0),6-(1,6,6)]
   246      -0.831583      -0.831583      -0.831583    6[1-(0),1-(0),1-(0),6-(1,6,6)]
   247      -0.189162      -0.189162      -0.189162    6[1-(0),1-(0),1-(0),6-(1,6,6)]
   248       1.837149       1.837149       1.837149    6[1-(0),1-(0),1-(0),6-(1,6,6)]
   249       2.056306       2.056306       2.056306    6[1-(0),1-(0),1-(0),6-(1,6,6)]
   250        3.88732        3.88732        3.88732    6[1-(0),1-(0),1-(0),6-(1,6,6)]
   251       0.106704       0.106704       0.106704    6[1-(0),1-(0),1-(0),6-(1,6,6)]
   252      -0.560199      -0.560199      -0.560199    6[1-(0),1-(0),1-(0),6-(1,6,6)]
   253        3.58674        3.58674        3.58674    6[1-(0),1-(0),1-(0),6-(1,6,6)]
   254      -3.302961      -3.302961      -3.302961    6[1-(0),1-(0),1-(0),6-(1,6,6)]
   255      -4.495995      -4.495995      -4.495995    6[1-(0),1-(0),1-(0),6-(1,6,6)]
   256      -3.321141      -3.321141      -3.321141    6[1-(0),1-(0),1-(0),6-(1,6,6)]
   257       7.141776       7.141776       7.141776    6[1-(0),6-(1,7),7-(6,29)]
   258       10.11458       10.11458       10.11458    6[1-(0),6-(1,7),7-(6,29)]
   259       7.938077       7.938077       7.938077    6[1-(0),6-(1,7),7-(6,29)]
   260       6.345328       6.345328       6.345328    6[1-(0),6-(1,6,6),6-(1,6,6),7-(6,29)]
   261       5.206707       5.206707       5.206707    6[1-(0),6-(1,1,1),6-(1,1,1),6-(1,6,7)]
   262       7.226864       7.226864       7.226864    6[1-(0),6-(1,1,1),6-(1,1,1),6-(1,6,7)]
   263       8.434106       8.434106       8.434106    6[1-(0),6-(1,6,6),6-(1,6,6),7-(6,29)]
   264       8.914971       8.914971       8.914971    6[1-(0),6-(1,1,1),6-(1,1,1),6-(1,6,7)]
   265       6.968296       6.968296       6.968296    6[1-(0),6-(1,1,1),6-(1,1,1),6-(1,6,7)]
   266       8.440641       8.440641       8.440641    6[1-(0),6-(1,6,6),6-(1,6,6),7-(6,29)]
   267       4.159072       4.159072       4.159072    6[1-(0),6-(1,1,1),6-(1,1,1),6-(1,6,7)]
   268       2.393515       2.393515       2.393515    6[1-(0),6-(1,1,1),6-(1,1,1),6-(1,6,7)]
   269       4.398472       4.398472       4.398472    6[1-(0),1-(0),1-(0),6-(1,6,6)]
   270       5.681417       5.681417       5.681417    6[1-(0),1-(0),1-(0),6-(1,6,6)]
   271       6.323838       6.323838       6.323838    6[1-(0),1-(0),1-(0),6-(1,6,6)]
   272       8.350149       8.350149       8.350149    6[1-(0),1-(0),1-(0),6-(1,6,6)]
   273       8.569306       8.569306       8.569306    6[1-(0),1-(0),1-(0),6-(1,6,6)]
   274       10.40032       10.40032       10.40032    6[1-(0),1-(0),1-(0),6-(1,6,6)]
   275       6.619704       6.619704       6.619704    6[1-(0),1-(0),1-(0),6-(1,6,6)]
   276       5.952801       5.952801       5.952801    6[1-(0),1-(0),1-(0),6-(1,6,6)]
   277       10.09974       10.09974       10.09974    6[1-(0),1-(0),1-(0),6-(1,6,6)]
   278       3.210039       3.210039       3.210039    6[1-(0),1-(0),1-(0),6-(1,6,6)]
   279       2.017005       2.017005       2.017005    6[1-(0),1-(0),1-(0),6-(1,6,6)]
   280       3.191859       3.191859       3.191859    6[1-(0),1-(0),1-(0),6-(1,6,6)]
   281        7.36447        7.36447        7.36447    6[1-(0),6-(1,7),7-(6,29)]
   282       4.391666       4.391666       4.391666    6[1-(0),6-(1,7),7-(6,29)]
   283       6.568169       6.568169       6.568169    6[1-(0),6-(1,7),7-(6,29)]
   284       8.160918       8.160918       8.160918    6[1-(0),6-(1,6,6),6-(1,6,6),7-(6,29)]
   285       9.299539       9.299539       9.299539    6[1-(0),6-(1,1,1),6-(1,1,1),6-(1,6,7)]
   286       7.279382       7.279382       7.279382    6[1-(0),6-(1,1,1),6-(1,1,1),6-(1,6,7)]
   287        6.07214        6.07214        6.07214    6[1-(0),6-(1,6,6),6-(1,6,6),7-(6,29)]
   288       5.591275       5.591275       5.591275    6[1-(0),6-(1,1,1),6-(1,1,1),6-(1,6,7)]
   289        7.53795        7.53795        7.53795    6[1-(0),6-(1,1,1),6-(1,1,1),6-(1,6,7)]
   290       6.065605       6.065605       6.065605    6[1-(0),6-(1,6,6),6-(1,6,6),7-(6,29)]
   291      10.347174      10.347174      10.347174    6[1-(0),6-(1,1,1),6-(1,1,1),6-(1,6,7)]
   292      12.112731      12.112731      12.112731    6[1-(0),6-(1,1,1),6-(1,1,1),6-(1,6,7)]
   293      -2.918226      -2.918226      -2.918226    6[1-(0),1-(0),1-(0),6-(1,6,6)]
   294       8.824829       8.824829       8.824829    6[1-(0),1-(0),1-(0),6-(1,6,6)]
   295       8.182408       8.182408       8.182408    6[1-(0),1-(0),1-(0),6-(1,6,6)]
   296       6.156097       6.156097       6.156097    6[1-(0),1-(0),1-(0),6-(1,6,6)]
   297        5.93694        5.93694        5.93694    6[1-(0),1-(0),1-(0),6-(1,6,6)]
   298       4.105926       4.105926       4.105926    6[1-(0),1-(0),1-(0),6-(1,6,6)]
   299       7.886542       7.886542       7.886542    6[1-(0),1-(0),1-(0),6-(1,6,6)]
   300       8.553445       8.553445       8.553445    6[1-(0),1-(0),1-(0),6-(1,6,6)]
   301       4.406506       4.406506       4.406506    6[1-(0),1-(0),1-(0),6-(1,6,6)]
   302      11.296207      11.296207      11.296207    6[1-(0),1-(0),1-(0),6-(1,6,6)]
   303      12.489241      12.489241      12.489241    6[1-(0),1-(0),1-(0),6-(1,6,6)]
   304      11.314387      11.314387      11.314387    6[1-(0),1-(0),1-(0),6-(1,6,6)]
   305       0.772306       0.772306       0.772306    7[6-(1,6),6-(1,6,6),29-(17,17)]
   306      -1.358157      -1.358157      -1.358157    7[6-(1,6),6-(1,6,6),29-(17,17)]
   307       0.407967       0.407967       0.407967    7[6-(1,6),6-(1,6,6),29-(17)]
   308        0.70794        0.70794        0.70794    7[6-(1,6),6-(1,6,6),29-(17,17)]
   309       2.838403       2.838403       2.838403    7[6-(1,6),6-(1,6,6),29-(17,17)]
   310       1.072279       1.072279       1.072279    7[6-(1,6),6-(1,6,6),29-(17)]
   311        7.22094        7.22094        7.22094    7[6-(1,6),6-(1,6,6),29-(17,17)]
   312       9.351403       9.351403       9.351403    7[6-(1,6),6-(1,6,6),29-(17,17)]
   313       7.585279       7.585279       7.585279    7[6-(1,6),6-(1,6,6),29-(17)]
   314       7.285306       7.285306       7.285306    7[6-(1,6),6-(1,6,6),29-(17,17)]
   315       5.154843       5.154843       5.154843    7[6-(1,6),6-(1,6,6),29-(17,17)]
   316       6.920967       6.920967       6.920967    7[6-(1,6),6-(1,6,6),29-(17)]
   317        3.48838        3.48838        3.48838    17[29-(17,17),29-(7)]
   318       0.092943       0.092943       0.092943    17[29-(7,17),29-(7,17)]
   319      -3.500457      -3.500457      -3.500457    17[29-(17,17),29-(7,17)]
   320      -2.647523      -2.647523      -2.647523    17[29-(17,17),29-(7,17)]
   321      11.017866      11.017866      11.017866    17[29-(17,17),29-(7)]
   322       1.387303       1.387303       1.387303    17[29-(7,17),29-(7,17)]
   323       4.980703       4.980703       4.980703    17[29-(17,17),29-(7,17)]
   324       4.127769       4.127769       4.127769    17[29-(17,17),29-(7,17)]
   325       4.504866       4.504866       4.504866    17[29-(17,17),29-(7)]
   326       7.900303       7.900303       7.900303    17[29-(7,17),29-(7,17)]
   327      11.493703      11.493703      11.493703    17[29-(17,17),29-(7,17)]
   328      10.640769      10.640769      10.640769    17[29-(17,17),29-(7,17)]
   329       -3.02462       -3.02462       -3.02462    17[29-(17,17),29-(7)]
   330       6.605943       6.605943       6.605943    17[29-(7,17),29-(7,17)]
   331       3.012543       3.012543       3.012543    17[29-(17,17),29-(7,17)]
   332       3.865477       3.865477       3.865477    17[29-(17,17),29-(7,17)]
