# Supplementary material for: A collection of forcefield precursors for metal–organic frameworks
Source: RSC Adv. 2019 Nov 13;9(63):36492–507. doi: 10.1039/c9ra07327b (PMC9075174; doi:10.1039/c9ra07327b)
Supplement: RA-009-C9RA07327B-s1169 [file RA-009-C9RA07327B-s1169.txt]

JEXSOV_clean

6.267200    0.000000    0.000000
-2.242893    8.323505    0.000000
-0.099115    -3.565084    12.434647

     1       3.568757       3.568757       3.568757    60[8-(6),8-(6),8-(6,60),8-(6,60),8-(6,60),8-(7,60),8-(7,60),8-(7,60),8-(7,60)]
     2       3.406454       3.406454       3.406454    60[8-(1),8-(6),8-(6),8-(6),8-(6),8-(6,60),8-(7,60),8-(7,60)]
     3       0.356435       0.356435       0.356435    60[8-(6),8-(6),8-(6,60),8-(6,60),8-(6,60),8-(7,60),8-(7,60),8-(7,60),8-(7,60)]
     4       0.518738       0.518738       0.518738    60[8-(1),8-(6),8-(6),8-(6),8-(6),8-(6,60),8-(7,60),8-(7,60)]
     5       3.939983       3.939983       3.939983    1[8-(60)]
     6      -0.014791      -0.014791      -0.014791    1[8-(60)]
     7       5.799698       5.799698       5.799698    6[6-(8,8),8-(60),8-(60,60)]
     8       2.710278       2.710278       2.710278    6[6-(8,8),8-(60),8-(60,60)]
     9        3.67567        3.67567        3.67567    6[6-(8,8),8-(60),8-(60)]
    10       0.433404       0.433404       0.433404    6[6-(8,8),8-(60),8-(60)]
    11      -1.874506      -1.874506      -1.874506    6[6-(8,8),8-(60),8-(60,60)]
    12       1.214914       1.214914       1.214914    6[6-(8,8),8-(60),8-(60,60)]
    13       0.249522       0.249522       0.249522    6[6-(8,8),8-(60),8-(60)]
    14       3.491788       3.491788       3.491788    6[6-(8,8),8-(60),8-(60)]
    15       0.181894       0.181894       0.181894    7[8-(60,60),8-(60,60),8-(60,60)]
    16       3.743298       3.743298       3.743298    7[8-(60,60),8-(60,60),8-(60,60)]
    17       2.996925       2.996925       2.996925    8[6-(6,8),60-(8,8,8,8,8,8,8),60-(8,8,8,8,8,8,8,8)]
    18       5.673399       5.673399       5.673399    8[6-(6,8),60-(8,8,8,8,8,8,8,8)]
    19       2.405219       2.405219       2.405219    8[6-(6,8),60-(8,8,8,8,8,8,8)]
    20       2.294412       2.294412       2.294412    8[6-(6,8),60-(8,8,8,8,8,8,8,8),60-(8,8,8,8,8,8,8,8)]
    21       4.063611       4.063611       4.063611    8[6-(6,8),60-(8,8,8,8,8,8,8)]
    22       4.005128       4.005128       4.005128    8[6-(6,8),60-(8,8,8,8,8,8,8,8)]
    23       0.257906       0.257906       0.257906    8[6-(6,8),60-(8,8,8,8,8,8,8)]
    24       0.023131       0.023131       0.023131    8[6-(6,8),60-(8,8,8,8,8,8,8)]
    25      -0.624524      -0.624524      -0.624524    8[7-(8,8),60-(8,8,8,8,8,8,8),60-(8,8,8,8,8,8,8,8)]
    26      -0.273701      -0.273701      -0.273701    8[7-(8,8),60-(8,8,8,8,8,8,8,8),60-(8,8,8,8,8,8,8,8)]
    27       1.412774       1.412774       1.412774    8[7-(8,8),60-(8,8,8,8,8,8,8),60-(8,8,8,8,8,8,8,8)]
    28       3.338532       3.338532       3.338532    8[1-(0),60-(8,8,8,8,8,8,8)]
    29       0.928267       0.928267       0.928267    8[6-(6,8),60-(8,8,8,8,8,8,8),60-(8,8,8,8,8,8,8,8)]
    30      -1.748207      -1.748207      -1.748207    8[6-(6,8),60-(8,8,8,8,8,8,8,8)]
    31       1.519973       1.519973       1.519973    8[6-(6,8),60-(8,8,8,8,8,8,8)]
    32        1.63078        1.63078        1.63078    8[6-(6,8),60-(8,8,8,8,8,8,8,8),60-(8,8,8,8,8,8,8,8)]
    33      -0.138419      -0.138419      -0.138419    8[6-(6,8),60-(8,8,8,8,8,8,8)]
    34      -0.079936      -0.079936      -0.079936    8[6-(6,8),60-(8,8,8,8,8,8,8,8)]
    35       3.667286       3.667286       3.667286    8[6-(6,8),60-(8,8,8,8,8,8,8)]
    36       3.902061       3.902061       3.902061    8[6-(6,8),60-(8,8,8,8,8,8,8)]
    37       4.549716       4.549716       4.549716    8[7-(8,8),60-(8,8,8,8,8,8,8),60-(8,8,8,8,8,8,8,8)]
    38       4.198893       4.198893       4.198893    8[7-(8,8),60-(8,8,8,8,8,8,8,8),60-(8,8,8,8,8,8,8,8)]
    39       2.512418       2.512418       2.512418    8[7-(8,8),60-(8,8,8,8,8,8,8),60-(8,8,8,8,8,8,8,8)]
    40        0.58666        0.58666        0.58666    8[1-(0),60-(8,8,8,8,8,8,8)]
