# Supplementary material for: A collection of forcefield precursors for metal–organic frameworks
Source: RSC Adv. 2019 Nov 13;9(63):36492–507. doi: 10.1039/c9ra07327b (PMC9075174; doi:10.1039/c9ra07327b)
Supplement: RA-009-C9RA07327B-s1170 [file RA-009-C9RA07327B-s1170.txt]

JILXOS_clean

7.357800    0.000000    0.000000
0.000000    21.996900    0.000000
0.000000    0.000000    20.344700

     1       4.202187       4.202187       4.202187    29[6-(6),7-(6),7-(6,6)]
     2       3.155613       3.155613       3.155613    29[6-(6),7-(6),7-(6,6)]
     3       4.202187       4.202187       4.202187    29[6-(6),7-(6),7-(6,6)]
     4       3.155613       3.155613       3.155613    29[6-(6),7-(6),7-(6,6)]
     5       3.155613       3.155613       3.155613    29[6-(6),7-(6),7-(6,6)]
     6       4.202187       4.202187       4.202187    29[6-(6),7-(6),7-(6,6)]
     7       3.155613       3.155613       3.155613    29[6-(6),7-(6),7-(6,6)]
     8       4.202187       4.202187       4.202187    29[6-(6),7-(6),7-(6,6)]
     9         3.6789         3.6789         3.6789    29[7-(6,7),7-(6,7),8-(6),8-(6)]
    10         3.6789         3.6789         3.6789    29[7-(6,7),7-(6,7),8-(6),8-(6)]
    11         3.6789         3.6789         3.6789    29[7-(6,7),7-(6,7),8-(6),8-(6)]
    12         3.6789         3.6789         3.6789    29[7-(6,7),7-(6,7),8-(6),8-(6)]
    13            0.0            0.0            0.0    29[6-(7),6-(7)]
    14            0.0            0.0            0.0    29[6-(7),6-(7)]
    15            0.0            0.0            0.0    29[6-(7),6-(7)]
    16            0.0            0.0            0.0    29[6-(7),6-(7)]
    17       1.507613       1.507613       1.507613    1[6-(6,7)]
    18       6.855998       6.855998       6.855998    1[6-(6,6)]
    19       0.796114       0.796114       0.796114    1[6-(6,6)]
    20       2.743724       2.743724       2.743724    1[6-(6,7)]
    21       3.464788       3.464788       3.464788    1[6-(6,7)]
    22       3.423584       3.423584       3.423584    1[6-(6,6)]
    23       4.514746       4.514746       4.514746    1[6-(6,7)]
    24       0.593039       0.593039       0.593039    1[6-(6,7)]
    25       6.964158       6.964158       6.964158    1[6-(6,6)]
    26       5.850187       5.850187       5.850187    1[6-(6,7)]
    27       0.501802       0.501802       0.501802    1[6-(6,6)]
    28       6.561686       6.561686       6.561686    1[6-(6,6)]
    29       4.614076       4.614076       4.614076    1[6-(6,7)]
    30       3.893012       3.893012       3.893012    1[6-(6,7)]
    31       3.934216       3.934216       3.934216    1[6-(6,6)]
    32       2.843054       2.843054       2.843054    1[6-(6,7)]
    33       6.764761       6.764761       6.764761    1[6-(6,7)]
    34       0.393642       0.393642       0.393642    1[6-(6,6)]
    35       1.507613       1.507613       1.507613    1[6-(6,7)]
    36       6.855998       6.855998       6.855998    1[6-(6,6)]
    37       0.796114       0.796114       0.796114    1[6-(6,6)]
    38       2.743724       2.743724       2.743724    1[6-(6,7)]
    39       3.464788       3.464788       3.464788    1[6-(6,7)]
    40       3.423584       3.423584       3.423584    1[6-(6,6)]
    41       4.514746       4.514746       4.514746    1[6-(6,7)]
    42       0.593039       0.593039       0.593039    1[6-(6,7)]
    43       6.964158       6.964158       6.964158    1[6-(6,6)]
    44       5.850187       5.850187       5.850187    1[6-(6,7)]
    45       0.501802       0.501802       0.501802    1[6-(6,6)]
    46       6.561686       6.561686       6.561686    1[6-(6,6)]
    47       4.614076       4.614076       4.614076    1[6-(6,7)]
    48       3.893012       3.893012       3.893012    1[6-(6,7)]
    49       3.934216       3.934216       3.934216    1[6-(6,6)]
    50       2.843054       2.843054       2.843054    1[6-(6,7)]
    51       6.764761       6.764761       6.764761    1[6-(6,7)]
    52       0.393642       0.393642       0.393642    1[6-(6,6)]
    53       5.850187       5.850187       5.850187    1[6-(6,7)]
    54       0.501802       0.501802       0.501802    1[6-(6,6)]
    55       6.561686       6.561686       6.561686    1[6-(6,6)]
    56       4.614076       4.614076       4.614076    1[6-(6,7)]
    57       3.893012       3.893012       3.893012    1[6-(6,7)]
    58       3.934216       3.934216       3.934216    1[6-(6,6)]
    59       2.843054       2.843054       2.843054    1[6-(6,7)]
    60       6.764761       6.764761       6.764761    1[6-(6,7)]
    61       0.393642       0.393642       0.393642    1[6-(6,6)]
    62       1.507613       1.507613       1.507613    1[6-(6,7)]
    63       6.855998       6.855998       6.855998    1[6-(6,6)]
    64       0.796114       0.796114       0.796114    1[6-(6,6)]
    65       2.743724       2.743724       2.743724    1[6-(6,7)]
    66       3.464788       3.464788       3.464788    1[6-(6,7)]
    67       3.423584       3.423584       3.423584    1[6-(6,6)]
    68       4.514746       4.514746       4.514746    1[6-(6,7)]
    69       0.593039       0.593039       0.593039    1[6-(6,7)]
    70       6.964158       6.964158       6.964158    1[6-(6,6)]
    71       5.850187       5.850187       5.850187    1[6-(6,7)]
    72       0.501802       0.501802       0.501802    1[6-(6,6)]
    73       6.561686       6.561686       6.561686    1[6-(6,6)]
    74       4.614076       4.614076       4.614076    1[6-(6,7)]
    75       3.893012       3.893012       3.893012    1[6-(6,7)]
    76       3.934216       3.934216       3.934216    1[6-(6,6)]
    77       2.843054       2.843054       2.843054    1[6-(6,7)]
    78       6.764761       6.764761       6.764761    1[6-(6,7)]
    79       0.393642       0.393642       0.393642    1[6-(6,6)]
    80       1.507613       1.507613       1.507613    1[6-(6,7)]
    81       6.855998       6.855998       6.855998    1[6-(6,6)]
    82       0.796114       0.796114       0.796114    1[6-(6,6)]
    83       2.743724       2.743724       2.743724    1[6-(6,7)]
    84       3.464788       3.464788       3.464788    1[6-(6,7)]
    85       3.423584       3.423584       3.423584    1[6-(6,6)]
    86       4.514746       4.514746       4.514746    1[6-(6,7)]
    87       0.593039       0.593039       0.593039    1[6-(6,7)]
    88       6.964158       6.964158       6.964158    1[6-(6,6)]
    89       4.385985       4.385985       4.385985    6[6-(29),29-(7,7)]
    90       1.360457       1.360457       1.360457    6[1-(0),6-(1,6),7-(6,29)]
    91       0.150835       0.150835       0.150835    6[1-(0),6-(1,7),6-(6,6)]
    92       7.280543       7.280543       7.280543    6[6-(1,6),6-(1,6),6-(7,8)]
    93       0.918989       0.918989       0.918989    6[1-(0),6-(1,7),6-(6,6)]
    94       2.086672       2.086672       2.086672    6[1-(0),6-(1,6),7-(6,29)]
    95       6.000286       6.000286       6.000286    6[6-(6,6),7-(7),8-(29)]
    96        4.30137        4.30137        4.30137    6[1-(0),6-(6,6),7-(7,29)]
    97       5.055544       5.055544       5.055544    6[6-(1,6),6-(1,6),6-(1,7)]
    98       4.351403       4.351403       4.351403    6[1-(0),6-(1,7),6-(6,6)]
    99       5.015076       5.015076       5.015076    6[1-(0),6-(1,6),7-(6)]
   100       7.022284       7.022284       7.022284    6[1-(0),6-(1,6),7-(6)]
   101       6.441018       6.441018       6.441018    6[1-(0),6-(1,7),6-(6,6)]
   102       1.376644       1.376644       1.376644    6[7-(29),29-(6)]
   103       2.971815       2.971815       2.971815    6[6-(29),29-(7,7)]
   104       5.997343       5.997343       5.997343    6[1-(0),6-(1,6),7-(6,29)]
   105       7.206965       7.206965       7.206965    6[1-(0),6-(1,7),6-(6,6)]
   106       0.077257       0.077257       0.077257    6[6-(1,6),6-(1,6),6-(7,8)]
   107       6.438811       6.438811       6.438811    6[1-(0),6-(1,7),6-(6,6)]
   108       5.271128       5.271128       5.271128    6[1-(0),6-(1,6),7-(6,29)]
   109       1.357514       1.357514       1.357514    6[6-(6,6),7-(7),8-(29)]
   110        3.05643        3.05643        3.05643    6[1-(0),6-(6,6),7-(7,29)]
   111       2.302256       2.302256       2.302256    6[6-(1,6),6-(1,6),6-(1,7)]
   112       3.006397       3.006397       3.006397    6[1-(0),6-(1,7),6-(6,6)]
   113       2.342724       2.342724       2.342724    6[1-(0),6-(1,6),7-(6)]
   114       0.335516       0.335516       0.335516    6[1-(0),6-(1,6),7-(6)]
   115       0.916782       0.916782       0.916782    6[1-(0),6-(1,7),6-(6,6)]
   116       5.981156       5.981156       5.981156    6[7-(29),29-(6)]
   117       4.385985       4.385985       4.385985    6[6-(29),29-(7,7)]
   118       1.360457       1.360457       1.360457    6[1-(0),6-(1,6),7-(6,29)]
   119       0.150835       0.150835       0.150835    6[1-(0),6-(1,7),6-(6,6)]
   120       7.280543       7.280543       7.280543    6[6-(1,6),6-(1,6),6-(7,8)]
   121       0.918989       0.918989       0.918989    6[1-(0),6-(1,7),6-(6,6)]
   122       2.086672       2.086672       2.086672    6[1-(0),6-(1,6),7-(6,29)]
   123       6.000286       6.000286       6.000286    6[6-(6,6),7-(7),8-(29)]
   124        4.30137        4.30137        4.30137    6[1-(0),6-(6,6),7-(7,29)]
   125       5.055544       5.055544       5.055544    6[6-(1,6),6-(1,6),6-(1,7)]
   126       4.351403       4.351403       4.351403    6[1-(0),6-(1,7),6-(6,6)]
   127       5.015076       5.015076       5.015076    6[1-(0),6-(1,6),7-(6)]
   128       7.022284       7.022284       7.022284    6[1-(0),6-(1,6),7-(6)]
   129       6.441018       6.441018       6.441018    6[1-(0),6-(1,7),6-(6,6)]
   130       1.376644       1.376644       1.376644    6[7-(29),29-(6)]
   131       2.971815       2.971815       2.971815    6[6-(29),29-(7,7)]
   132       5.997343       5.997343       5.997343    6[1-(0),6-(1,6),7-(6,29)]
   133       7.206965       7.206965       7.206965    6[1-(0),6-(1,7),6-(6,6)]
   134       0.077257       0.077257       0.077257    6[6-(1,6),6-(1,6),6-(7,8)]
   135       6.438811       6.438811       6.438811    6[1-(0),6-(1,7),6-(6,6)]
   136       5.271128       5.271128       5.271128    6[1-(0),6-(1,6),7-(6,29)]
   137       1.357514       1.357514       1.357514    6[6-(6,6),7-(7),8-(29)]
   138        3.05643        3.05643        3.05643    6[1-(0),6-(6,6),7-(7,29)]
   139       2.302256       2.302256       2.302256    6[6-(1,6),6-(1,6),6-(1,7)]
   140       3.006397       3.006397       3.006397    6[1-(0),6-(1,7),6-(6,6)]
   141       2.342724       2.342724       2.342724    6[1-(0),6-(1,6),7-(6)]
   142       0.335516       0.335516       0.335516    6[1-(0),6-(1,6),7-(6)]
   143       0.916782       0.916782       0.916782    6[1-(0),6-(1,7),6-(6,6)]
   144       5.981156       5.981156       5.981156    6[7-(29),29-(6)]
   145       2.971815       2.971815       2.971815    6[6-(29),29-(7,7)]
   146       5.997343       5.997343       5.997343    6[1-(0),6-(1,6),7-(6,29)]
   147       7.206965       7.206965       7.206965    6[1-(0),6-(1,7),6-(6,6)]
   148       0.077257       0.077257       0.077257    6[6-(1,6),6-(1,6),6-(7,8)]
   149       6.438811       6.438811       6.438811    6[1-(0),6-(1,7),6-(6,6)]
   150       5.271128       5.271128       5.271128    6[1-(0),6-(1,6),7-(6,29)]
   151       1.357514       1.357514       1.357514    6[6-(6,6),7-(7),8-(29)]
   152        3.05643        3.05643        3.05643    6[1-(0),6-(6,6),7-(7,29)]
   153       2.302256       2.302256       2.302256    6[6-(1,6),6-(1,6),6-(1,7)]
   154       3.006397       3.006397       3.006397    6[1-(0),6-(1,7),6-(6,6)]
   155       2.342724       2.342724       2.342724    6[1-(0),6-(1,6),7-(6)]
   156       0.335516       0.335516       0.335516    6[1-(0),6-(1,6),7-(6)]
   157       0.916782       0.916782       0.916782    6[1-(0),6-(1,7),6-(6,6)]
   158       5.981156       5.981156       5.981156    6[7-(29),29-(6)]
   159       4.385985       4.385985       4.385985    6[6-(29),29-(7,7)]
   160       1.360457       1.360457       1.360457    6[1-(0),6-(1,6),7-(6,29)]
   161       0.150835       0.150835       0.150835    6[1-(0),6-(1,7),6-(6,6)]
   162       7.280543       7.280543       7.280543    6[6-(1,6),6-(1,6),6-(7,8)]
   163       0.918989       0.918989       0.918989    6[1-(0),6-(1,7),6-(6,6)]
   164       2.086672       2.086672       2.086672    6[1-(0),6-(1,6),7-(6,29)]
   165       6.000286       6.000286       6.000286    6[6-(6,6),7-(7),8-(29)]
   166        4.30137        4.30137        4.30137    6[1-(0),6-(6,6),7-(7,29)]
   167       5.055544       5.055544       5.055544    6[6-(1,6),6-(1,6),6-(1,7)]
   168       4.351403       4.351403       4.351403    6[1-(0),6-(1,7),6-(6,6)]
   169       5.015076       5.015076       5.015076    6[1-(0),6-(1,6),7-(6)]
   170       7.022284       7.022284       7.022284    6[1-(0),6-(1,6),7-(6)]
   171       6.441018       6.441018       6.441018    6[1-(0),6-(1,7),6-(6,6)]
   172       1.376644       1.376644       1.376644    6[7-(29),29-(6)]
   173       2.971815       2.971815       2.971815    6[6-(29),29-(7,7)]
   174       5.997343       5.997343       5.997343    6[1-(0),6-(1,6),7-(6,29)]
   175       7.206965       7.206965       7.206965    6[1-(0),6-(1,7),6-(6,6)]
   176       0.077257       0.077257       0.077257    6[6-(1,6),6-(1,6),6-(7,8)]
   177       6.438811       6.438811       6.438811    6[1-(0),6-(1,7),6-(6,6)]
   178       5.271128       5.271128       5.271128    6[1-(0),6-(1,6),7-(6,29)]
   179       1.357514       1.357514       1.357514    6[6-(6,6),7-(7),8-(29)]
   180        3.05643        3.05643        3.05643    6[1-(0),6-(6,6),7-(7,29)]
   181       2.302256       2.302256       2.302256    6[6-(1,6),6-(1,6),6-(1,7)]
   182       3.006397       3.006397       3.006397    6[1-(0),6-(1,7),6-(6,6)]
   183       2.342724       2.342724       2.342724    6[1-(0),6-(1,6),7-(6)]
   184       0.335516       0.335516       0.335516    6[1-(0),6-(1,6),7-(6)]
   185       0.916782       0.916782       0.916782    6[1-(0),6-(1,7),6-(6,6)]
   186       5.981156       5.981156       5.981156    6[7-(29),29-(6)]
   187       4.385985       4.385985       4.385985    6[6-(29),29-(7,7)]
   188       1.360457       1.360457       1.360457    6[1-(0),6-(1,6),7-(6,29)]
   189       0.150835       0.150835       0.150835    6[1-(0),6-(1,7),6-(6,6)]
   190       7.280543       7.280543       7.280543    6[6-(1,6),6-(1,6),6-(7,8)]
   191       0.918989       0.918989       0.918989    6[1-(0),6-(1,7),6-(6,6)]
   192       2.086672       2.086672       2.086672    6[1-(0),6-(1,6),7-(6,29)]
   193       6.000286       6.000286       6.000286    6[6-(6,6),7-(7),8-(29)]
   194        4.30137        4.30137        4.30137    6[1-(0),6-(6,6),7-(7,29)]
   195       5.055544       5.055544       5.055544    6[6-(1,6),6-(1,6),6-(1,7)]
   196       4.351403       4.351403       4.351403    6[1-(0),6-(1,7),6-(6,6)]
   197       5.015076       5.015076       5.015076    6[1-(0),6-(1,6),7-(6)]
   198       7.022284       7.022284       7.022284    6[1-(0),6-(1,6),7-(6)]
   199       6.441018       6.441018       6.441018    6[1-(0),6-(1,7),6-(6,6)]
   200       1.376644       1.376644       1.376644    6[7-(29),29-(6)]
   201       2.327272       2.327272       2.327272    7[6-(1,6),6-(1,6),29-(6,7)]
   202       5.845036       5.845036       5.845036    7[6-(6,8),7-(6,29)]
   203       4.631735       4.631735       4.631735    7[6-(1,6),7-(6),29-(7,8,8)]
   204       6.337273       6.337273       6.337273    7[6-(1,6),6-(1,6)]
   205       2.122725       2.122725       2.122725    7[6-(29),29-(6,7)]
   206       5.030528       5.030528       5.030528    7[6-(1,6),6-(1,6),29-(6,7)]
   207       1.512764       1.512764       1.512764    7[6-(6,8),7-(6,29)]
   208       2.726065       2.726065       2.726065    7[6-(1,6),7-(6),29-(7,8,8)]
   209       1.020527       1.020527       1.020527    7[6-(1,6),6-(1,6)]
   210       5.235075       5.235075       5.235075    7[6-(29),29-(6,7)]
   211       2.327272       2.327272       2.327272    7[6-(1,6),6-(1,6),29-(6,7)]
   212       5.845036       5.845036       5.845036    7[6-(6,8),7-(6,29)]
   213       4.631735       4.631735       4.631735    7[6-(1,6),7-(6),29-(7,8,8)]
   214       6.337273       6.337273       6.337273    7[6-(1,6),6-(1,6)]
   215       2.122725       2.122725       2.122725    7[6-(29),29-(6,7)]
   216       5.030528       5.030528       5.030528    7[6-(1,6),6-(1,6),29-(6,7)]
   217       1.512764       1.512764       1.512764    7[6-(6,8),7-(6,29)]
   218       2.726065       2.726065       2.726065    7[6-(1,6),7-(6),29-(7,8,8)]
   219       1.020527       1.020527       1.020527    7[6-(1,6),6-(1,6)]
   220       5.235075       5.235075       5.235075    7[6-(29),29-(6,7)]
   221       5.030528       5.030528       5.030528    7[6-(1,6),6-(1,6),29-(6,7)]
   222       1.512764       1.512764       1.512764    7[6-(6,8),7-(6,29)]
   223       2.726065       2.726065       2.726065    7[6-(1,6),7-(6),29-(7,8,8)]
   224       1.020527       1.020527       1.020527    7[6-(1,6),6-(1,6)]
   225       5.235075       5.235075       5.235075    7[6-(29),29-(6,7)]
   226       2.327272       2.327272       2.327272    7[6-(1,6),6-(1,6),29-(6,7)]
   227       5.845036       5.845036       5.845036    7[6-(6,8),7-(6,29)]
   228       4.631735       4.631735       4.631735    7[6-(1,6),7-(6),29-(7,8,8)]
   229       6.337273       6.337273       6.337273    7[6-(1,6),6-(1,6)]
   230       2.122725       2.122725       2.122725    7[6-(29),29-(6,7)]
   231       5.030528       5.030528       5.030528    7[6-(1,6),6-(1,6),29-(6,7)]
   232       1.512764       1.512764       1.512764    7[6-(6,8),7-(6,29)]
   233       2.726065       2.726065       2.726065    7[6-(1,6),7-(6),29-(7,8,8)]
   234       1.020527       1.020527       1.020527    7[6-(1,6),6-(1,6)]
   235       5.235075       5.235075       5.235075    7[6-(29),29-(6,7)]
   236       2.327272       2.327272       2.327272    7[6-(1,6),6-(1,6),29-(6,7)]
   237       5.845036       5.845036       5.845036    7[6-(6,8),7-(6,29)]
   238       4.631735       4.631735       4.631735    7[6-(1,6),7-(6),29-(7,8,8)]
   239       6.337273       6.337273       6.337273    7[6-(1,6),6-(1,6)]
   240       2.122725       2.122725       2.122725    7[6-(29),29-(6,7)]
   241       5.181363       5.181363       5.181363    8[6-(6,7),29-(7,7,8)]
   242       2.176437       2.176437       2.176437    8[6-(6,7),29-(7,7,8)]
   243       5.181363       5.181363       5.181363    8[6-(6,7),29-(7,7,8)]
   244       2.176437       2.176437       2.176437    8[6-(6,7),29-(7,7,8)]
   245       2.176437       2.176437       2.176437    8[6-(6,7),29-(7,7,8)]
   246       5.181363       5.181363       5.181363    8[6-(6,7),29-(7,7,8)]
   247       2.176437       2.176437       2.176437    8[6-(6,7),29-(7,7,8)]
   248       5.181363       5.181363       5.181363    8[6-(6,7),29-(7,7,8)]
