# Supplementary material for: A collection of forcefield precursors for metal–organic frameworks
Source: RSC Adv. 2019 Nov 13;9(63):36492–507. doi: 10.1039/c9ra07327b (PMC9075174; doi:10.1039/c9ra07327b)
Supplement: RA-009-C9RA07327B-s1171 [file RA-009-C9RA07327B-s1171.txt]

JIQVAH_clean

8.680000    0.000000    0.000000
-2.219732    10.861806    0.000000
0.000000    0.000000    25.090300

     1        5.10796        5.10796        5.10796    70[7-(6),7-(6),7-(6),7-(6)]
     2       1.352308       1.352308       1.352308    70[7-(6),7-(6),7-(6),7-(6)]
     3       1.352308       1.352308       1.352308    70[7-(6),7-(6),7-(6),7-(6)]
     4        5.10796        5.10796        5.10796    70[7-(6),7-(6),7-(6),7-(6)]
     5      -0.540952      -0.540952      -0.540952    1[6-(6,7)]
     6       0.838162       0.838162       0.838162    1[6-(6,7)]
     7       4.628311       4.628311       4.628311    1[6-(6,7)]
     8        7.00122        7.00122        7.00122    1[6-(6,7)]
     9       5.622106       5.622106       5.622106    1[6-(6,7)]
    10       1.831957       1.831957       1.831957    1[6-(6,7)]
    11        7.00122        7.00122        7.00122    1[6-(6,7)]
    12       5.622106       5.622106       5.622106    1[6-(6,7)]
    13       1.831957       1.831957       1.831957    1[6-(6,7)]
    14      -0.540952      -0.540952      -0.540952    1[6-(6,7)]
    15       0.838162       0.838162       0.838162    1[6-(6,7)]
    16       4.628311       4.628311       4.628311    1[6-(6,7)]
    17       3.001634       3.001634       3.001634    44[6-(7),6-(7),6-(7),6-(7),7-(6,6),7-(6,6)]
    18       3.458634       3.458634       3.458634    44[6-(7),6-(7),6-(7),6-(7),7-(6,6),7-(6,6)]
    19       3.458634       3.458634       3.458634    44[6-(7),6-(7),6-(7),6-(7),7-(6,6),7-(6,6)]
    20       3.001634       3.001634       3.001634    44[6-(7),6-(7),6-(7),6-(7),7-(6,6),7-(6,6)]
    21       -1.17143       -1.17143       -1.17143    44[6-(7),6-(7),6-(7),6-(7),7-(6,6),7-(6,6)]
    22       7.631698       7.631698       7.631698    44[6-(7),6-(7),6-(7),6-(7),7-(6,6),7-(6,6)]
    23       1.615188       1.615188       1.615188    6[6-(6,7),6-(6,7),7-(6,44)]
    24       0.790485       0.790485       0.790485    6[6-(6,7),6-(6,7),7-(6,44)]
    25       0.007868       0.007868       0.007868    6[1-(0),6-(1,7),7-(6,44)]
    26       0.843046       0.843046       0.843046    6[1-(0),6-(1,7),7-(6,44)]
    27       4.059931       4.059931       4.059931    6[1-(0),6-(1,7),7-(6,44)]
    28       2.485308       2.485308       2.485308    6[6-(6,7),6-(6,7),7-(6,44)]
    29       1.596801       1.596801       1.596801    6[7-(70),44-(6,6,6,7,7)]
    30       4.369762       4.369762       4.369762    6[7-(70),44-(6,6,6,7,7)]
    31       3.903064       3.903064       3.903064    6[7-(70),44-(6,6,6,7,7)]
    32       4.471806       4.471806       4.471806    6[7-(0),44-(6,6,6,7,7)]
    33       6.559077       6.559077       6.559077    6[7-(70),44-(6,6,6,7,7)]
    34        4.84508        4.84508        4.84508    6[6-(6,7),6-(6,7),7-(6,44)]
    35       5.669783       5.669783       5.669783    6[6-(6,7),6-(6,7),7-(6,44)]
    36         6.4524         6.4524         6.4524    6[1-(0),6-(1,7),7-(6,44)]
    37       5.617222       5.617222       5.617222    6[1-(0),6-(1,7),7-(6,44)]
    38       2.400337       2.400337       2.400337    6[1-(0),6-(1,7),7-(6,44)]
    39        3.97496        3.97496        3.97496    6[6-(6,7),6-(6,7),7-(6,44)]
    40       4.863467       4.863467       4.863467    6[7-(70),44-(6,6,6,7,7)]
    41       2.090506       2.090506       2.090506    6[7-(70),44-(6,6,6,7,7)]
    42       2.557204       2.557204       2.557204    6[7-(70),44-(6,6,6,7,7)]
    43       1.988462       1.988462       1.988462    6[7-(0),44-(6,6,6,7,7)]
    44      -0.098809      -0.098809      -0.098809    6[7-(70),44-(6,6,6,7,7)]
    45        4.84508        4.84508        4.84508    6[6-(6,7),6-(6,7),7-(6,44)]
    46       5.669783       5.669783       5.669783    6[6-(6,7),6-(6,7),7-(6,44)]
    47         6.4524         6.4524         6.4524    6[1-(0),6-(1,7),7-(6,44)]
    48       5.617222       5.617222       5.617222    6[1-(0),6-(1,7),7-(6,44)]
    49       2.400337       2.400337       2.400337    6[1-(0),6-(1,7),7-(6,44)]
    50        3.97496        3.97496        3.97496    6[6-(6,7),6-(6,7),7-(6,44)]
    51       4.863467       4.863467       4.863467    6[7-(70),44-(6,6,6,7,7)]
    52       2.090506       2.090506       2.090506    6[7-(70),44-(6,6,6,7,7)]
    53       2.557204       2.557204       2.557204    6[7-(70),44-(6,6,6,7,7)]
    54       1.988462       1.988462       1.988462    6[7-(0),44-(6,6,6,7,7)]
    55      -0.098809      -0.098809      -0.098809    6[7-(70),44-(6,6,6,7,7)]
    56       1.615188       1.615188       1.615188    6[6-(6,7),6-(6,7),7-(6,44)]
    57       0.790485       0.790485       0.790485    6[6-(6,7),6-(6,7),7-(6,44)]
    58       0.007868       0.007868       0.007868    6[1-(0),6-(1,7),7-(6,44)]
    59       0.843046       0.843046       0.843046    6[1-(0),6-(1,7),7-(6,44)]
    60       4.059931       4.059931       4.059931    6[1-(0),6-(1,7),7-(6,44)]
    61       2.485308       2.485308       2.485308    6[6-(6,7),6-(6,7),7-(6,44)]
    62       1.596801       1.596801       1.596801    6[7-(70),44-(6,6,6,7,7)]
    63       4.369762       4.369762       4.369762    6[7-(70),44-(6,6,6,7,7)]
    64       3.903064       3.903064       3.903064    6[7-(70),44-(6,6,6,7,7)]
    65       4.471806       4.471806       4.471806    6[7-(0),44-(6,6,6,7,7)]
    66       6.559077       6.559077       6.559077    6[7-(70),44-(6,6,6,7,7)]
    67       6.146003       6.146003       6.146003    6[7-(0),44-(6,6,6,7,7)]
    68       0.177874       0.177874       0.177874    6[7-(0),44-(6,6,6,7,7)]
    69       0.314265       0.314265       0.314265    6[7-(0),44-(6,6,6,7,7)]
    70       6.282394       6.282394       6.282394    6[7-(0),44-(6,6,6,7,7)]
    71       1.639972       1.639972       1.639972    7[6-(1,6),6-(6,6),44-(6,6,6,6,7)]
    72      -0.029251      -0.029251      -0.029251    7[6-(1,6),6-(6,6),44-(6,6,6,6,7)]
    73       3.268511       3.268511       3.268511    7[6-(1,6),6-(6,6),44-(6,6,6,6,7)]
    74      -1.427342      -1.427342      -1.427342    7[6-(44),70-(7,7,7)]
    75       2.998437       2.998437       2.998437    7[6-(44),70-(7,7,7)]
    76       4.173731       4.173731       4.173731    7[6-(44),70-(7,7,7)]
    77       5.332144       5.332144       5.332144    7[6-(44)]
    78       6.056039       6.056039       6.056039    7[6-(44),70-(7,7,7)]
    79       4.820296       4.820296       4.820296    7[6-(1,6),6-(6,6),44-(6,6,6,6,7)]
    80       6.489519       6.489519       6.489519    7[6-(1,6),6-(6,6),44-(6,6,6,6,7)]
    81       3.191757       3.191757       3.191757    7[6-(1,6),6-(6,6),44-(6,6,6,6,7)]
    82        7.88761        7.88761        7.88761    7[6-(44),70-(7,7,7)]
    83       3.461831       3.461831       3.461831    7[6-(44),70-(7,7,7)]
    84       2.286537       2.286537       2.286537    7[6-(44),70-(7,7,7)]
    85       1.128124       1.128124       1.128124    7[6-(44)]
    86       0.404229       0.404229       0.404229    7[6-(44),70-(7,7,7)]
    87       4.820296       4.820296       4.820296    7[6-(1,6),6-(6,6),44-(6,6,6,6,7)]
    88       6.489519       6.489519       6.489519    7[6-(1,6),6-(6,6),44-(6,6,6,6,7)]
    89       3.191757       3.191757       3.191757    7[6-(1,6),6-(6,6),44-(6,6,6,6,7)]
    90        7.88761        7.88761        7.88761    7[6-(44),70-(7,7,7)]
    91       3.461831       3.461831       3.461831    7[6-(44),70-(7,7,7)]
    92       2.286537       2.286537       2.286537    7[6-(44),70-(7,7,7)]
    93       1.128124       1.128124       1.128124    7[6-(44)]
    94       0.404229       0.404229       0.404229    7[6-(44),70-(7,7,7)]
    95       1.639972       1.639972       1.639972    7[6-(1,6),6-(6,6),44-(6,6,6,6,7)]
    96      -0.029251      -0.029251      -0.029251    7[6-(1,6),6-(6,6),44-(6,6,6,6,7)]
    97       3.268511       3.268511       3.268511    7[6-(1,6),6-(6,6),44-(6,6,6,6,7)]
    98      -1.427342      -1.427342      -1.427342    7[6-(44),70-(7,7,7)]
    99       2.998437       2.998437       2.998437    7[6-(44),70-(7,7,7)]
   100       4.173731       4.173731       4.173731    7[6-(44),70-(7,7,7)]
   101       5.332144       5.332144       5.332144    7[6-(44)]
   102       6.056039       6.056039       6.056039    7[6-(44),70-(7,7,7)]
   103        5.39353        5.39353        5.39353    7[6-(44)]
   104       0.933882       0.933882       0.933882    7[6-(44)]
   105       1.066738       1.066738       1.066738    7[6-(44)]
   106       5.526386       5.526386       5.526386    7[6-(44)]
