# Supplementary material for: A collection of forcefield precursors for metal–organic frameworks
Source: RSC Adv. 2019 Nov 13;9(63):36492–507. doi: 10.1039/c9ra07327b (PMC9075174; doi:10.1039/c9ra07327b)
Supplement: RA-009-C9RA07327B-s1172 [file RA-009-C9RA07327B-s1172.txt]

JISVAJ_clean

12.390000    0.000000    0.000000
-4.014383    13.197983    0.000000
-0.944023    -6.571627    12.132248

     1       5.738663       5.738663       5.738663    63[8-(6),8-(6),8-(6),8-(6),8-(6),8-(6)]
     2       1.692931       1.692931       1.692931    63[8-(6),8-(6),8-(6),8-(6),8-(6),8-(6)]
     3       5.880696       5.880696       5.880696    1[6-(6,6)]
     4       -1.60639       -1.60639       -1.60639    1[6-(6,7)]
     5       2.301698       2.301698       2.301698    1[6-(6,6)]
     6       5.871093       5.871093       5.871093    1[6-(6,6)]
     7       6.892957       6.892957       6.892957    1[6-(6,7)]
     8       2.955189       2.955189       2.955189    1[6-(6,6)]
     9      -3.921556      -3.921556      -3.921556    1[6-(6,6)]
    10       0.593061       0.593061       0.593061    1[6-(6,7)]
    11       7.370462       7.370462       7.370462    1[6-(6,6)]
    12       1.550898       1.550898       1.550898    1[6-(6,6)]
    13       9.037984       9.037984       9.037984    1[6-(6,7)]
    14       5.129896       5.129896       5.129896    1[6-(6,6)]
    15       1.560501       1.560501       1.560501    1[6-(6,6)]
    16       0.538637       0.538637       0.538637    1[6-(6,7)]
    17       4.476405       4.476405       4.476405    1[6-(6,6)]
    18       11.35315       11.35315       11.35315    1[6-(6,6)]
    19       6.838533       6.838533       6.838533    1[6-(6,7)]
    20       0.061132       0.061132       0.061132    1[6-(6,6)]
    21       4.023888       4.023888       4.023888    6[6-(6,6),8-(63),8-(63)]
    22       4.071108       4.071108       4.071108    6[6-(1,6),6-(1,6),6-(8,8)]
    23       5.155658       5.155658       5.155658    6[1-(0),6-(6,6),6-(6,7)]
    24       5.154825       5.154825       5.154825    6[6-(1,6),6-(6,7),7-(6)]
    25      -0.897769      -0.897769      -0.897769    6[1-(0),6-(1,6),7-(6)]
    26       3.037835       3.037835       3.037835    6[1-(0),6-(1,7),6-(6,6)]
    27       3.550595       3.550595       3.550595    6[6-(6,6),8-(63),8-(63)]
    28       4.287529       4.287529       4.287529    6[6-(1,6),6-(1,6),6-(8,8)]
    29       5.485813       5.485813       5.485813    6[1-(0),6-(1,7),6-(6,6)]
    30         6.0975         6.0975         6.0975    6[1-(0),6-(1,6),7-(6)]
    31       4.442558       4.442558       4.442558    6[6-(1,6),6-(6,7),7-(6)]
    32       3.749159       3.749159       3.749159    6[1-(0),6-(6,6),6-(6,7)]
    33       7.358895       7.358895       7.358895    6[6-(6,6),8-(63),8-(63)]
    34       7.831634       7.831634       7.831634    6[6-(1,6),6-(1,6),6-(8,8)]
    35      -4.052106      -4.052106      -4.052106    6[1-(0),6-(1,7),6-(6,6)]
    36       0.266367       0.266367       0.266367    6[1-(0),6-(1,6),7-(6)]
    37      -4.385046      -4.385046      -4.385046    6[6-(1,6),6-(6,7),7-(6)]
    38       7.681948       7.681948       7.681948    6[1-(0),6-(6,6),6-(6,7)]
    39       3.407706       3.407706       3.407706    6[6-(6,6),8-(63),8-(63)]
    40       3.360486       3.360486       3.360486    6[6-(1,6),6-(1,6),6-(8,8)]
    41       2.275936       2.275936       2.275936    6[1-(0),6-(6,6),6-(6,7)]
    42       2.276769       2.276769       2.276769    6[6-(1,6),6-(6,7),7-(6)]
    43       8.329363       8.329363       8.329363    6[1-(0),6-(1,6),7-(6)]
    44       4.393759       4.393759       4.393759    6[1-(0),6-(1,7),6-(6,6)]
    45       3.880999       3.880999       3.880999    6[6-(6,6),8-(63),8-(63)]
    46       3.144065       3.144065       3.144065    6[6-(1,6),6-(1,6),6-(8,8)]
    47       1.945781       1.945781       1.945781    6[1-(0),6-(1,7),6-(6,6)]
    48       1.334094       1.334094       1.334094    6[1-(0),6-(1,6),7-(6)]
    49       2.989036       2.989036       2.989036    6[6-(1,6),6-(6,7),7-(6)]
    50       3.682435       3.682435       3.682435    6[1-(0),6-(6,6),6-(6,7)]
    51       0.072699       0.072699       0.072699    6[6-(6,6),8-(63),8-(63)]
    52       -0.40004       -0.40004       -0.40004    6[6-(1,6),6-(1,6),6-(8,8)]
    53        11.4837        11.4837        11.4837    6[1-(0),6-(1,7),6-(6,6)]
    54       7.165227       7.165227       7.165227    6[1-(0),6-(1,6),7-(6)]
    55       11.81664       11.81664       11.81664    6[6-(1,6),6-(6,7),7-(6)]
    56      -0.250354      -0.250354      -0.250354    6[1-(0),6-(6,6),6-(6,7)]
    57       0.116135       0.116135       0.116135    7[6-(1,6),6-(6,6)]
    58       5.578002       5.578002       5.578002    7[6-(1,6),6-(6,6)]
    59       0.126697       0.126697       0.126697    7[6-(1,6),6-(6,6)]
    60       7.315459       7.315459       7.315459    7[6-(1,6),6-(6,6)]
    61       1.853592       1.853592       1.853592    7[6-(1,6),6-(6,6)]
    62       7.304897       7.304897       7.304897    7[6-(1,6),6-(6,6)]
    63       5.064856       5.064856       5.064856    8[6-(6,8),63-(8,8,8,8,8)]
    64       2.970521       2.970521       2.970521    8[6-(6,8),63-(8,8,8,8,8)]
    65       4.164931       4.164931       4.164931    8[6-(6,8),63-(8,8,8,8,8)]
    66        2.37505        2.37505        2.37505    8[6-(6,8),63-(8,8,8,8,8)]
    67       7.213013       7.213013       7.213013    8[6-(6,8),63-(8,8,8,8,8)]
    68       7.069263       7.069263       7.069263    8[6-(6,8),63-(8,8,8,8,8)]
    69       2.366738       2.366738       2.366738    8[6-(6,8),63-(8,8,8,8,8)]
    70       4.461073       4.461073       4.461073    8[6-(6,8),63-(8,8,8,8,8)]
    71       3.266663       3.266663       3.266663    8[6-(6,8),63-(8,8,8,8,8)]
    72       5.056544       5.056544       5.056544    8[6-(6,8),63-(8,8,8,8,8)]
    73       0.218581       0.218581       0.218581    8[6-(6,8),63-(8,8,8,8,8)]
    74       0.362331       0.362331       0.362331    8[6-(6,8),63-(8,8,8,8,8)]
