# Supplementary material for: A collection of forcefield precursors for metal–organic frameworks
Source: RSC Adv. 2019 Nov 13;9(63):36492–507. doi: 10.1039/c9ra07327b (PMC9075174; doi:10.1039/c9ra07327b)
Supplement: RA-009-C9RA07327B-s1173 [file RA-009-C9RA07327B-s1173.txt]

JIVFUQ_clean

9.157100    0.000000    0.000000
1.870633    10.288424    0.000000
-1.870650    -0.752285    10.260881

     1       6.867825       6.867825       6.867825    30[8-(15),8-(15),8-(15),8-(15)]
     2       2.289258       2.289258       2.289258    30[8-(15),8-(15),8-(15),8-(15)]
     3       9.362116       9.362116       9.362116    15[6-(6,6),8-(1),8-(30),8-(30)]
     4       4.373529       4.373529       4.373529    15[6-(6,6),8-(1),8-(30),8-(30)]
     5      -0.205033      -0.205033      -0.205033    15[6-(6,6),8-(1),8-(30),8-(30)]
     6       4.783554       4.783554       4.783554    15[6-(6,6),8-(1),8-(30),8-(30)]
     7         0.0973         0.0973         0.0973    1[8-(15)]
     8       5.498269       5.498269       5.498269    1[8-(6)]
     9       2.481072       2.481072       2.481072    1[6-(6,6)]
    10       4.481242       4.481242       4.481242    1[8-(15)]
    11       8.237359       8.237359       8.237359    1[8-(6)]
    12        2.09747        2.09747        2.09747    1[6-(6,6)]
    13       9.059783       9.059783       9.059783    1[8-(15)]
    14       3.658814       3.658814       3.658814    1[8-(6)]
    15       6.676011       6.676011       6.676011    1[6-(6,6)]
    16       4.675841       4.675841       4.675841    1[8-(15)]
    17       0.919724       0.919724       0.919724    1[8-(6)]
    18       7.059613       7.059613       7.059613    1[6-(6,6)]
    19       6.917803       6.917803       6.917803    6[6-(1,6),6-(6,15),8-(1)]
    20        9.71619        9.71619        9.71619    6[6-(1,6),6-(6,8),15-(8,8,8)]
    21       1.859713       1.859713       1.859713    6[1-(0),6-(6,15),6-(6,8)]
    22       6.817823       6.817823       6.817823    6[6-(1,6),6-(6,15),8-(1)]
    23       4.019453       4.019453       4.019453    6[6-(1,6),6-(6,8),15-(8,8,8)]
    24       2.718829       2.718829       2.718829    6[1-(0),6-(6,15),6-(6,8)]
    25        2.23928        2.23928        2.23928    6[6-(1,6),6-(6,15),8-(1)]
    26      -0.559107      -0.559107      -0.559107    6[6-(1,6),6-(6,8),15-(8,8,8)]
    27        7.29737        7.29737        7.29737    6[1-(0),6-(6,15),6-(6,8)]
    28        2.33926        2.33926        2.33926    6[6-(1,6),6-(6,15),8-(1)]
    29        5.13763        5.13763        5.13763    6[6-(1,6),6-(6,8),15-(8,8,8)]
    30       6.438254       6.438254       6.438254    6[1-(0),6-(6,15),6-(6,8)]
    31       0.541528       0.541528       0.541528    8[1-(0),15-(6,8,8)]
    32       7.873532       7.873532       7.873532    8[15-(6,8,8),30-(8,8,8)]
    33      -0.769108      -0.769108      -0.769108    8[15-(6,8,8),30-(8,8,8)]
    34       5.624847       5.624847       5.624847    8[1-(0),6-(6,6)]
    35       4.037015       4.037015       4.037015    8[1-(0),15-(6,8,8)]
    36       5.862114       5.862114       5.862114    8[15-(6,8,8),30-(8,8,8)]
    37       5.347639       5.347639       5.347639    8[15-(6,8,8),30-(8,8,8)]
    38       8.110779       8.110779       8.110779    8[1-(0),6-(6,6)]
    39       8.615555       8.615555       8.615555    8[1-(0),15-(6,8,8)]
    40       1.283551       1.283551       1.283551    8[15-(6,8,8),30-(8,8,8)]
    41       9.926191       9.926191       9.926191    8[15-(6,8,8),30-(8,8,8)]
    42       3.532236       3.532236       3.532236    8[1-(0),6-(6,6)]
    43       5.120068       5.120068       5.120068    8[1-(0),15-(6,8,8)]
    44       3.294969       3.294969       3.294969    8[15-(6,8,8),30-(8,8,8)]
    45       3.809444       3.809444       3.809444    8[15-(6,8,8),30-(8,8,8)]
    46       1.046304       1.046304       1.046304    8[1-(0),6-(6,6)]
