# Supplementary material for: A collection of forcefield precursors for metal–organic frameworks
Source: RSC Adv. 2019 Nov 13;9(63):36492–507. doi: 10.1039/c9ra07327b (PMC9075174; doi:10.1039/c9ra07327b)
Supplement: RA-009-C9RA07327B-s1174 [file RA-009-C9RA07327B-s1174.txt]

JIXWUJ_clean

10.151000    0.000000    0.000000
0.000000    11.695400    0.000000
0.000000    -0.427415    14.910075

     1       1.042406       1.042406       1.042406    25[8-(6),8-(6),8-(6,25),8-(6,25),8-(6,25),8-(6,25)]
     2       9.312527       9.312527       9.312527    25[8-(6,25),8-(6,25),8-(6,25),8-(6,25),8-(6,25),8-(6,25)]
     3       6.117906       6.117906       6.117906    25[8-(6),8-(6),8-(6,25),8-(6,25),8-(6,25),8-(6,25)]
     4       4.237027       4.237027       4.237027    25[8-(6,25),8-(6,25),8-(6,25),8-(6,25),8-(6,25),8-(6,25)]
     5       9.108594       9.108594       9.108594    25[8-(6),8-(6),8-(6,25),8-(6,25),8-(6,25),8-(6,25)]
     6       0.838473       0.838473       0.838473    25[8-(6,25),8-(6,25),8-(6,25),8-(6,25),8-(6,25),8-(6,25)]
     7       4.033094       4.033094       4.033094    25[8-(6),8-(6),8-(6,25),8-(6,25),8-(6,25),8-(6,25)]
     8       5.913973       5.913973       5.913973    25[8-(6,25),8-(6,25),8-(6,25),8-(6,25),8-(6,25),8-(6,25)]
     9            0.0            0.0            0.0    25[8-(6),8-(6),8-(6),8-(6),8-(6,25),8-(6,25)]
    10         5.0755         5.0755         5.0755    25[8-(6),8-(6),8-(6),8-(6),8-(6,25),8-(6,25)]
    11            0.0            0.0            0.0    25[8-(6),8-(6),8-(6),8-(6),8-(6,25),8-(6,25)]
    12         5.0755         5.0755         5.0755    25[8-(6),8-(6),8-(6),8-(6),8-(6,25),8-(6,25)]
    13       2.510342       2.510342       2.510342    1[6-(8,8)]
    14       8.515674       8.515674       8.515674    1[6-(8,8)]
    15       0.131963       0.131963       0.131963    1[6-(8,8)]
    16       3.904075       3.904075       3.904075    1[6-(8,8)]
    17       1.995687       1.995687       1.995687    1[6-(8,8)]
    18       7.165591       7.165591       7.165591    1[6-(8,8)]
    19       7.585842       7.585842       7.585842    1[6-(8,8)]
    20       3.440174       3.440174       3.440174    1[6-(8,8)]
    21       5.207463       5.207463       5.207463    1[6-(8,8)]
    22       8.979575       8.979575       8.979575    1[6-(8,8)]
    23       7.071187       7.071187       7.071187    1[6-(8,8)]
    24       2.090091       2.090091       2.090091    1[6-(8,8)]
    25       7.640658       7.640658       7.640658    1[6-(8,8)]
    26       1.635326       1.635326       1.635326    1[6-(8,8)]
    27      10.019037      10.019037      10.019037    1[6-(8,8)]
    28       6.246925       6.246925       6.246925    1[6-(8,8)]
    29       8.155313       8.155313       8.155313    1[6-(8,8)]
    30       2.985409       2.985409       2.985409    1[6-(8,8)]
    31       2.565158       2.565158       2.565158    1[6-(8,8)]
    32       6.710826       6.710826       6.710826    1[6-(8,8)]
    33       4.943537       4.943537       4.943537    1[6-(8,8)]
    34       1.171425       1.171425       1.171425    1[6-(8,8)]
    35       3.079813       3.079813       3.079813    1[6-(8,8)]
    36       8.060909       8.060909       8.060909    1[6-(8,8)]
    37       3.263546       3.263546       3.263546    6[1-(0),8-(25),8-(25,25)]
    38       1.332826       1.332826       1.332826    6[1-(0),8-(25),8-(25,25)]
    39       0.135008       0.135008       0.135008    6[1-(0),8-(25),8-(25,25)]
    40       2.938714       2.938714       2.938714    6[1-(0),8-(25),8-(25,25)]
    41        7.31075        7.31075        7.31075    6[1-(0),8-(25),8-(25,25)]
    42       9.134885       9.134885       9.134885    6[1-(0),8-(25),8-(25,25)]
    43       8.339046       8.339046       8.339046    6[1-(0),8-(25),8-(25,25)]
    44       6.408326       6.408326       6.408326    6[1-(0),8-(25),8-(25,25)]
    45       5.210508       5.210508       5.210508    6[1-(0),8-(25),8-(25,25)]
    46       8.014214       8.014214       8.014214    6[1-(0),8-(25),8-(25,25)]
    47        2.23525        2.23525        2.23525    6[1-(0),8-(25),8-(25,25)]
    48       4.059385       4.059385       4.059385    6[1-(0),8-(25),8-(25,25)]
    49       6.887453       6.887453       6.887453    6[1-(0),8-(25),8-(25,25)]
    50       8.818174       8.818174       8.818174    6[1-(0),8-(25),8-(25,25)]
    51      10.015992      10.015992      10.015992    6[1-(0),8-(25),8-(25,25)]
    52       7.212285       7.212285       7.212285    6[1-(0),8-(25),8-(25,25)]
    53        2.84025        2.84025        2.84025    6[1-(0),8-(25),8-(25,25)]
    54       1.016115       1.016115       1.016115    6[1-(0),8-(25),8-(25,25)]
    55       1.811953       1.811953       1.811953    6[1-(0),8-(25),8-(25,25)]
    56       3.742674       3.742674       3.742674    6[1-(0),8-(25),8-(25,25)]
    57       4.940492       4.940492       4.940492    6[1-(0),8-(25),8-(25,25)]
    58       2.136785       2.136785       2.136785    6[1-(0),8-(25),8-(25,25)]
    59        7.91575        7.91575        7.91575    6[1-(0),8-(25),8-(25,25)]
    60       6.091615       6.091615       6.091615    6[1-(0),8-(25),8-(25,25)]
    61        3.00297        3.00297        3.00297    8[6-(1,8),25-(8,8,8,8,8),25-(8,8,8,8,8)]
    62       8.517603       8.517603       8.517603    8[6-(1,8),25-(8,8,8,8,8),25-(8,8,8,8,8)]
    63       9.862813       9.862813       9.862813    8[6-(1,8),25-(8,8,8,8,8),25-(8,8,8,8,8)]
    64       2.650223       2.650223       2.650223    8[6-(1,8),25-(8,8,8,8,8),25-(8,8,8,8,8)]
    65        0.79188        0.79188        0.79188    8[6-(1,8),25-(8,8,8,8,8),25-(8,8,8,8,8)]
    66       0.028829       0.028829       0.028829    8[6-(1,8),25-(8,8,8,8,8),25-(8,8,8,8,8)]
    67       0.007106       0.007106       0.007106    8[6-(1,8),25-(8,8,8,8,8)]
    68       6.334935       6.334935       6.334935    8[6-(1,8),25-(8,8,8,8,8)]
    69       4.354068       4.354068       4.354068    8[6-(1,8),25-(8,8,8,8,8)]
    70       9.088901       9.088901       9.088901    8[6-(1,8),25-(8,8,8,8,8)]
    71       1.129806       1.129806       1.129806    8[6-(1,8),25-(8,8,8,8,8)]
    72       2.143993       2.143993       2.143993    8[6-(1,8),25-(8,8,8,8,8)]
    73        8.07847        8.07847        8.07847    8[6-(1,8),25-(8,8,8,8,8),25-(8,8,8,8,8)]
    74       3.442103       3.442103       3.442103    8[6-(1,8),25-(8,8,8,8,8),25-(8,8,8,8,8)]
    75       4.787313       4.787313       4.787313    8[6-(1,8),25-(8,8,8,8,8),25-(8,8,8,8,8)]
    76       7.725723       7.725723       7.725723    8[6-(1,8),25-(8,8,8,8,8),25-(8,8,8,8,8)]
    77        5.86738        5.86738        5.86738    8[6-(1,8),25-(8,8,8,8,8),25-(8,8,8,8,8)]
    78       5.104329       5.104329       5.104329    8[6-(1,8),25-(8,8,8,8,8),25-(8,8,8,8,8)]
    79       5.082606       5.082606       5.082606    8[6-(1,8),25-(8,8,8,8,8)]
    80       1.259435       1.259435       1.259435    8[6-(1,8),25-(8,8,8,8,8)]
    81       9.429568       9.429568       9.429568    8[6-(1,8),25-(8,8,8,8,8)]
    82       4.013401       4.013401       4.013401    8[6-(1,8),25-(8,8,8,8,8)]
    83       6.205306       6.205306       6.205306    8[6-(1,8),25-(8,8,8,8,8)]
    84       7.219493       7.219493       7.219493    8[6-(1,8),25-(8,8,8,8,8)]
    85        7.14803        7.14803        7.14803    8[6-(1,8),25-(8,8,8,8,8),25-(8,8,8,8,8)]
    86       1.633397       1.633397       1.633397    8[6-(1,8),25-(8,8,8,8,8),25-(8,8,8,8,8)]
    87       0.288187       0.288187       0.288187    8[6-(1,8),25-(8,8,8,8,8),25-(8,8,8,8,8)]
    88       7.500777       7.500777       7.500777    8[6-(1,8),25-(8,8,8,8,8),25-(8,8,8,8,8)]
    89        9.35912        9.35912        9.35912    8[6-(1,8),25-(8,8,8,8,8),25-(8,8,8,8,8)]
    90      -0.028829      -0.028829      -0.028829    8[6-(1,8),25-(8,8,8,8,8),25-(8,8,8,8,8)]
    91      -0.007106      -0.007106      -0.007106    8[6-(1,8),25-(8,8,8,8,8)]
    92       3.816065       3.816065       3.816065    8[6-(1,8),25-(8,8,8,8,8)]
    93       5.796932       5.796932       5.796932    8[6-(1,8),25-(8,8,8,8,8)]
    94       1.062099       1.062099       1.062099    8[6-(1,8),25-(8,8,8,8,8)]
    95       9.021194       9.021194       9.021194    8[6-(1,8),25-(8,8,8,8,8)]
    96       8.007007       8.007007       8.007007    8[6-(1,8),25-(8,8,8,8,8)]
    97        2.07253        2.07253        2.07253    8[6-(1,8),25-(8,8,8,8,8),25-(8,8,8,8,8)]
    98       6.708897       6.708897       6.708897    8[6-(1,8),25-(8,8,8,8,8),25-(8,8,8,8,8)]
    99       5.363687       5.363687       5.363687    8[6-(1,8),25-(8,8,8,8,8),25-(8,8,8,8,8)]
   100       2.425277       2.425277       2.425277    8[6-(1,8),25-(8,8,8,8,8),25-(8,8,8,8,8)]
   101        4.28362        4.28362        4.28362    8[6-(1,8),25-(8,8,8,8,8),25-(8,8,8,8,8)]
   102       5.046671       5.046671       5.046671    8[6-(1,8),25-(8,8,8,8,8),25-(8,8,8,8,8)]
   103       5.068394       5.068394       5.068394    8[6-(1,8),25-(8,8,8,8,8)]
   104       8.891565       8.891565       8.891565    8[6-(1,8),25-(8,8,8,8,8)]
   105       0.721432       0.721432       0.721432    8[6-(1,8),25-(8,8,8,8,8)]
   106       6.137599       6.137599       6.137599    8[6-(1,8),25-(8,8,8,8,8)]
   107       3.945694       3.945694       3.945694    8[6-(1,8),25-(8,8,8,8,8)]
   108       2.931507       2.931507       2.931507    8[6-(1,8),25-(8,8,8,8,8)]
