# Supplementary material for: A collection of forcefield precursors for metal–organic frameworks
Source: RSC Adv. 2019 Nov 13;9(63):36492–507. doi: 10.1039/c9ra07327b (PMC9075174; doi:10.1039/c9ra07327b)
Supplement: RA-009-C9RA07327B-s1175 [file RA-009-C9RA07327B-s1175.txt]

JIXWUJ01_clean

10.130900    0.000000    0.000000
0.000000    11.682900    0.000000
0.000000    -0.422395    14.889210

     1       1.026564       1.026564       1.026564    25[8-(6),8-(6),8-(6,25),8-(6,25),8-(6,25),8-(6,25)]
     2       5.911076       5.911076       5.911076    25[8-(6,25),8-(6,25),8-(6,25),8-(6,25),8-(6,25),8-(6,25)]
     3       6.092014       6.092014       6.092014    25[8-(6),8-(6),8-(6,25),8-(6,25),8-(6,25),8-(6,25)]
     4       0.845626       0.845626       0.845626    25[8-(6,25),8-(6,25),8-(6,25),8-(6,25),8-(6,25),8-(6,25)]
     5       9.104336       9.104336       9.104336    25[8-(6),8-(6),8-(6,25),8-(6,25),8-(6,25),8-(6,25)]
     6       4.219824       4.219824       4.219824    25[8-(6,25),8-(6,25),8-(6,25),8-(6,25),8-(6,25),8-(6,25)]
     7       4.038886       4.038886       4.038886    25[8-(6),8-(6),8-(6,25),8-(6,25),8-(6,25),8-(6,25)]
     8       9.285274       9.285274       9.285274    25[8-(6,25),8-(6,25),8-(6,25),8-(6,25),8-(6,25),8-(6,25)]
     9        5.06545        5.06545        5.06545    25[8-(6),8-(6),8-(6),8-(6),8-(6,25),8-(6,25)]
    10            0.0            0.0            0.0    25[8-(6),8-(6),8-(6),8-(6),8-(6,25),8-(6,25)]
    11        5.06545        5.06545        5.06545    25[8-(6),8-(6),8-(6),8-(6),8-(6,25),8-(6,25)]
    12            0.0            0.0            0.0    25[8-(6),8-(6),8-(6),8-(6),8-(6,25),8-(6,25)]
    13       2.514489       2.514489       2.514489    1[6-(8,8)]
    14       8.971925       8.971925       8.971925    1[6-(8,8)]
    15       3.446532       3.446532       3.446532    1[6-(8,8)]
    16       2.059612       2.059612       2.059612    1[6-(8,8)]
    17         3.1345         3.1345         3.1345    1[6-(8,8)]
    18       4.876002       4.876002       4.876002    1[6-(8,8)]
    19       7.579939       7.579939       7.579939    1[6-(8,8)]
    20       3.906475       3.906475       3.906475    1[6-(8,8)]
    21       8.511982       8.511982       8.511982    1[6-(8,8)]
    22       7.125062       7.125062       7.125062    1[6-(8,8)]
    23        8.19995        8.19995        8.19995    1[6-(8,8)]
    24       9.941452       9.941452       9.941452    1[6-(8,8)]
    25       7.616411       7.616411       7.616411    1[6-(8,8)]
    26       1.158975       1.158975       1.158975    1[6-(8,8)]
    27       6.684368       6.684368       6.684368    1[6-(8,8)]
    28       8.071288       8.071288       8.071288    1[6-(8,8)]
    29         6.9964         6.9964         6.9964    1[6-(8,8)]
    30       5.254898       5.254898       5.254898    1[6-(8,8)]
    31       2.550961       2.550961       2.550961    1[6-(8,8)]
    32       6.224425       6.224425       6.224425    1[6-(8,8)]
    33       1.618918       1.618918       1.618918    1[6-(8,8)]
    34       3.005838       3.005838       3.005838    1[6-(8,8)]
    35        1.93095        1.93095        1.93095    1[6-(8,8)]
    36       0.189448       0.189448       0.189448    1[6-(8,8)]
    37       3.741341       3.741341       3.741341    6[1-(0),8-(25),8-(25,25)]
    38       3.239862       3.239862       3.239862    6[1-(0),8-(25),8-(25,25)]
    39       8.007463       8.007463       8.007463    6[1-(0),8-(25),8-(25,25)]
    40       2.224746       2.224746       2.224746    6[1-(0),8-(25),8-(25,25)]
    41       4.949958       4.949958       4.949958    6[1-(0),8-(25),8-(25,25)]
    42       4.045268       4.045268       4.045268    6[1-(0),8-(25),8-(25,25)]
    43       8.806791       8.806791       8.806791    6[1-(0),8-(25),8-(25,25)]
    44       8.305312       8.305312       8.305312    6[1-(0),8-(25),8-(25,25)]
    45       2.942013       2.942013       2.942013    6[1-(0),8-(25),8-(25,25)]
    46       7.290196       7.290196       7.290196    6[1-(0),8-(25),8-(25,25)]
    47      10.015408      10.015408      10.015408    6[1-(0),8-(25),8-(25,25)]
    48       9.110718       9.110718       9.110718    6[1-(0),8-(25),8-(25,25)]
    49       6.389559       6.389559       6.389559    6[1-(0),8-(25),8-(25,25)]
    50       6.891038       6.891038       6.891038    6[1-(0),8-(25),8-(25,25)]
    51       2.123437       2.123437       2.123437    6[1-(0),8-(25),8-(25,25)]
    52       7.906154       7.906154       7.906154    6[1-(0),8-(25),8-(25,25)]
    53       5.180942       5.180942       5.180942    6[1-(0),8-(25),8-(25,25)]
    54       6.085632       6.085632       6.085632    6[1-(0),8-(25),8-(25,25)]
    55       1.324109       1.324109       1.324109    6[1-(0),8-(25),8-(25,25)]
    56       1.825588       1.825588       1.825588    6[1-(0),8-(25),8-(25,25)]
    57       7.188887       7.188887       7.188887    6[1-(0),8-(25),8-(25,25)]
    58       2.840704       2.840704       2.840704    6[1-(0),8-(25),8-(25,25)]
    59       0.115492       0.115492       0.115492    6[1-(0),8-(25),8-(25,25)]
    60       1.020182       1.020182       1.020182    6[1-(0),8-(25),8-(25,25)]
    61       4.779556       4.779556       4.779556    8[6-(1,8),25-(8,8,8,8,8),25-(8,8,8,8,8)]
    62       2.982638       2.982638       2.982638    8[6-(1,8),25-(8,8,8,8,8),25-(8,8,8,8,8)]
    63       7.720455       7.720455       7.720455    8[6-(1,8),25-(8,8,8,8,8),25-(8,8,8,8,8)]
    64       3.428803       3.428803       3.428803    8[6-(1,8),25-(8,8,8,8,8),25-(8,8,8,8,8)]
    65       5.055218       5.055218       5.055218    8[6-(1,8),25-(8,8,8,8,8),25-(8,8,8,8,8)]
    66       5.072542       5.072542       5.072542    8[6-(1,8),25-(8,8,8,8,8)]
    67       1.243669       1.243669       1.243669    8[6-(1,8),25-(8,8,8,8,8)]
    68        3.94092        3.94092        3.94092    8[6-(1,8),25-(8,8,8,8,8)]
    69       4.286789       4.286789       4.286789    8[6-(1,8),25-(8,8,8,8,8),25-(8,8,8,8,8)]
    70       4.325793       4.325793       4.325793    8[6-(1,8),25-(8,8,8,8,8)]
    71       7.208338       7.208338       7.208338    8[6-(1,8),25-(8,8,8,8,8)]
    72       3.997754       3.997754       3.997754    8[6-(1,8),25-(8,8,8,8,8)]
    73       9.845006       9.845006       9.845006    8[6-(1,8),25-(8,8,8,8,8),25-(8,8,8,8,8)]
    74       8.048088       8.048088       8.048088    8[6-(1,8),25-(8,8,8,8,8),25-(8,8,8,8,8)]
    75       2.655005       2.655005       2.655005    8[6-(1,8),25-(8,8,8,8,8),25-(8,8,8,8,8)]
    76       8.494253       8.494253       8.494253    8[6-(1,8),25-(8,8,8,8,8),25-(8,8,8,8,8)]
    77      -0.010232      -0.010232      -0.010232    8[6-(1,8),25-(8,8,8,8,8),25-(8,8,8,8,8)]
    78       0.007092       0.007092       0.007092    8[6-(1,8),25-(8,8,8,8,8)]
    79       6.309119       6.309119       6.309119    8[6-(1,8),25-(8,8,8,8,8)]
    80        9.00637        9.00637        9.00637    8[6-(1,8),25-(8,8,8,8,8)]
    81       9.352239       9.352239       9.352239    8[6-(1,8),25-(8,8,8,8,8),25-(8,8,8,8,8)]
    82       9.391243       9.391243       9.391243    8[6-(1,8),25-(8,8,8,8,8)]
    83       2.142888       2.142888       2.142888    8[6-(1,8),25-(8,8,8,8,8)]
    84       9.063204       9.063204       9.063204    8[6-(1,8),25-(8,8,8,8,8)]
    85       5.351344       5.351344       5.351344    8[6-(1,8),25-(8,8,8,8,8),25-(8,8,8,8,8)]
    86       7.148262       7.148262       7.148262    8[6-(1,8),25-(8,8,8,8,8),25-(8,8,8,8,8)]
    87       2.410445       2.410445       2.410445    8[6-(1,8),25-(8,8,8,8,8),25-(8,8,8,8,8)]
    88       6.702097       6.702097       6.702097    8[6-(1,8),25-(8,8,8,8,8),25-(8,8,8,8,8)]
    89       5.075682       5.075682       5.075682    8[6-(1,8),25-(8,8,8,8,8),25-(8,8,8,8,8)]
    90       5.058358       5.058358       5.058358    8[6-(1,8),25-(8,8,8,8,8)]
    91       8.887231       8.887231       8.887231    8[6-(1,8),25-(8,8,8,8,8)]
    92        6.18998        6.18998        6.18998    8[6-(1,8),25-(8,8,8,8,8)]
    93       5.844111       5.844111       5.844111    8[6-(1,8),25-(8,8,8,8,8),25-(8,8,8,8,8)]
    94       5.805107       5.805107       5.805107    8[6-(1,8),25-(8,8,8,8,8)]
    95       2.922562       2.922562       2.922562    8[6-(1,8),25-(8,8,8,8,8)]
    96       6.133146       6.133146       6.133146    8[6-(1,8),25-(8,8,8,8,8)]
    97       0.285894       0.285894       0.285894    8[6-(1,8),25-(8,8,8,8,8),25-(8,8,8,8,8)]
    98       2.082812       2.082812       2.082812    8[6-(1,8),25-(8,8,8,8,8),25-(8,8,8,8,8)]
    99       7.475895       7.475895       7.475895    8[6-(1,8),25-(8,8,8,8,8),25-(8,8,8,8,8)]
   100       1.636647       1.636647       1.636647    8[6-(1,8),25-(8,8,8,8,8),25-(8,8,8,8,8)]
   101       0.010232       0.010232       0.010232    8[6-(1,8),25-(8,8,8,8,8),25-(8,8,8,8,8)]
   102      -0.007092      -0.007092      -0.007092    8[6-(1,8),25-(8,8,8,8,8)]
   103       3.821781       3.821781       3.821781    8[6-(1,8),25-(8,8,8,8,8)]
   104        1.12453        1.12453        1.12453    8[6-(1,8),25-(8,8,8,8,8)]
   105       0.778661       0.778661       0.778661    8[6-(1,8),25-(8,8,8,8,8),25-(8,8,8,8,8)]
   106       0.739657       0.739657       0.739657    8[6-(1,8),25-(8,8,8,8,8)]
   107       7.988012       7.988012       7.988012    8[6-(1,8),25-(8,8,8,8,8)]
   108       1.067696       1.067696       1.067696    8[6-(1,8),25-(8,8,8,8,8)]
