# Supplementary material for: A collection of forcefield precursors for metal–organic frameworks
Source: RSC Adv. 2019 Nov 13;9(63):36492–507. doi: 10.1039/c9ra07327b (PMC9075174; doi:10.1039/c9ra07327b)
Supplement: RA-009-C9RA07327B-s1176 [file RA-009-C9RA07327B-s1176.txt]

JOCPIB_clean

10.001000    0.000000    0.000000
5.000517    14.724884    0.000000
5.000491    -0.000004    14.724893

     1       2.586263       2.586263       2.586263    29[7-(6,6),7-(6,6),7-(6,6),7-(6,6)]
     2       7.586771       7.586771       7.586771    29[7-(6,6),7-(6,6),7-(6,6),7-(6,6)]
     3       10.08701       10.08701       10.08701    29[7-(6,6),7-(6,6),7-(6,6),7-(6,6)]
     4      10.087015      10.087015      10.087015    29[7-(6,6),7-(6,6),7-(6,6),7-(6,6)]
     5       7.586752       7.586752       7.586752    29[7-(6,6),7-(6,6),7-(6,6),7-(6,6)]
     6       2.586256       2.586256       2.586256    29[7-(6,6),7-(6,6),7-(6,6),7-(6,6)]
     7      10.087008      10.087008      10.087008    29[7-(6,6),7-(6,6),7-(6,6),7-(6,6)]
     8      10.087017      10.087017      10.087017    29[7-(6,6),7-(6,6),7-(6,6),7-(6,6)]
     9       9.606964       9.606964       9.606964    1[6-(6,7)]
    10       15.42654       15.42654       15.42654    1[6-(6,7)]
    11      12.925298      12.925298      12.925298    1[6-(6,7)]
    12        4.75848        4.75848        4.75848    1[6-(6,7)]
    13       9.606965       9.606965       9.606965    1[6-(6,7)]
    14       5.425553       5.425553       5.425553    1[6-(6,7)]
    15      12.925295      12.925295      12.925295    1[6-(6,7)]
    16       14.75948       14.75948       14.75948    1[6-(6,7)]
    17       7.106712       7.106712       7.106712    1[6-(6,7)]
    18       7.925796       7.925796       7.925796    1[6-(6,7)]
    19      10.425037      10.425037      10.425037    1[6-(6,7)]
    20      12.259225      12.259225      12.259225    1[6-(6,7)]
    21       7.106717       7.106717       7.106717    1[6-(6,7)]
    22       7.925797       7.925797       7.925797    1[6-(6,7)]
    23      10.425056      10.425056      10.425056    1[6-(6,7)]
    24      12.259235      12.259235      12.259235    1[6-(6,7)]
    25        9.60697        9.60697        9.60697    1[6-(6,7)]
    26       5.425539       5.425539       5.425539    1[6-(6,7)]
    27        12.9253        12.9253        12.9253    1[6-(6,7)]
    28      14.759484      14.759484      14.759484    1[6-(6,7)]
    29       9.606959       9.606959       9.606959    1[6-(6,7)]
    30      15.426554      15.426554      15.426554    1[6-(6,7)]
    31      12.925293      12.925293      12.925293    1[6-(6,7)]
    32       4.758475       4.758475       4.758475    1[6-(6,7)]
    33       7.106711       7.106711       7.106711    1[6-(6,7)]
    34       7.925792       7.925792       7.925792    1[6-(6,7)]
    35      10.425035      10.425035      10.425035    1[6-(6,7)]
    36      12.259223      12.259223      12.259223    1[6-(6,7)]
    37       7.106718       7.106718       7.106718    1[6-(6,7)]
    38       7.925801       7.925801       7.925801    1[6-(6,7)]
    39      10.425057      10.425057      10.425057    1[6-(6,7)]
    40      12.259236      12.259236      12.259236    1[6-(6,7)]
    41      10.070009      10.070009      10.070009    6[1-(0),6-(6,9),7-(6,29)]
    42       5.747572       5.747572       5.747572    6[1-(0),6-(6,9),7-(6,29)]
    43      11.783184      11.783184      11.783184    6[7-(6,29),7-(6,29),8-(0)]
    44      12.918297      12.918297      12.918297    6[1-(0),6-(6,9),7-(6,29)]
    45       4.032408       4.032408       4.032408    6[6-(1,7),6-(1,7),9-(0)]
    46       4.000404       4.000404       4.000404    6[1-(0),6-(6,9),7-(6,29)]
    47      10.070013      10.070013      10.070013    6[1-(0),6-(6,9),7-(6,29)]
    48       5.747586       5.747586       5.747586    6[1-(0),6-(6,9),7-(6,29)]
    49      11.783181      11.783181      11.783181    6[7-(6,29),7-(6,29),8-(0)]
    50      12.918294      12.918294      12.918294    6[1-(0),6-(6,9),7-(6,29)]
    51      14.033406      14.033406      14.033406    6[6-(1,7),6-(1,7),9-(0)]
    52      14.001404      14.001404      14.001404    6[1-(0),6-(6,9),7-(6,29)]
    53       7.569758       7.569758       7.569758    6[1-(0),6-(6,9),7-(6,29)]
    54       8.247829       8.247829       8.247829    6[1-(0),6-(6,9),7-(6,29)]
    55       9.282927       9.282927       9.282927    6[7-(6,29),7-(6,29),8-(0)]
    56      10.418037      10.418037      10.418037    6[1-(0),6-(6,9),7-(6,29)]
    57       11.53315       11.53315       11.53315    6[6-(1,7),6-(1,7),9-(0)]
    58      11.501148      11.501148      11.501148    6[1-(0),6-(6,9),7-(6,29)]
    59       7.569763       7.569763       7.569763    6[1-(0),6-(6,9),7-(6,29)]
    60       8.247828       8.247828       8.247828    6[1-(0),6-(6,9),7-(6,29)]
    61       9.282938       9.282938       9.282938    6[7-(6,29),7-(6,29),8-(0)]
    62      10.418054      10.418054      10.418054    6[1-(0),6-(6,9),7-(6,29)]
    63      11.533165      11.533165      11.533165    6[6-(1,7),6-(1,7),9-(0)]
    64       11.50116       11.50116       11.50116    6[1-(0),6-(6,9),7-(6,29)]
    65      10.070015      10.070015      10.070015    6[1-(0),6-(6,9),7-(6,29)]
    66       5.747571       5.747571       5.747571    6[1-(0),6-(6,9),7-(6,29)]
    67      11.783188      11.783188      11.783188    6[7-(6,29),7-(6,29),8-(0)]
    68      12.918299      12.918299      12.918299    6[1-(0),6-(6,9),7-(6,29)]
    69      14.033411      14.033411      14.033411    6[6-(1,7),6-(1,7),9-(0)]
    70      14.001408      14.001408      14.001408    6[1-(0),6-(6,9),7-(6,29)]
    71      10.070006      10.070006      10.070006    6[1-(0),6-(6,9),7-(6,29)]
    72       5.747586       5.747586       5.747586    6[1-(0),6-(6,9),7-(6,29)]
    73      11.783177      11.783177      11.783177    6[7-(6,29),7-(6,29),8-(0)]
    74      12.918292      12.918292      12.918292    6[1-(0),6-(6,9),7-(6,29)]
    75       4.032403       4.032403       4.032403    6[6-(1,7),6-(1,7),9-(0)]
    76         4.0004         4.0004         4.0004    6[1-(0),6-(6,9),7-(6,29)]
    77       7.569758       7.569758       7.569758    6[1-(0),6-(6,9),7-(6,29)]
    78       8.247825       8.247825       8.247825    6[1-(0),6-(6,9),7-(6,29)]
    79       9.282924       9.282924       9.282924    6[7-(6,29),7-(6,29),8-(0)]
    80      10.418036      10.418036      10.418036    6[1-(0),6-(6,9),7-(6,29)]
    81      11.533148      11.533148      11.533148    6[6-(1,7),6-(1,7),9-(0)]
    82      11.501147      11.501147      11.501147    6[1-(0),6-(6,9),7-(6,29)]
    83       7.569764       7.569764       7.569764    6[1-(0),6-(6,9),7-(6,29)]
    84       8.247832       8.247832       8.247832    6[1-(0),6-(6,9),7-(6,29)]
    85        9.28294        9.28294        9.28294    6[7-(6,29),7-(6,29),8-(0)]
    86      10.418056      10.418056      10.418056    6[1-(0),6-(6,9),7-(6,29)]
    87      11.533166      11.533166      11.533166    6[6-(1,7),6-(1,7),9-(0)]
    88      11.501161      11.501161      11.501161    6[1-(0),6-(6,9),7-(6,29)]
    89       2.074208       2.074208       2.074208    6[7-(6,29),7-(6,29),8-(0)]
    90        9.39394        9.39394        9.39394    6[6-(1,7),6-(1,7),9-(0)]
    91      12.075214      12.075214      12.075214    6[7-(6,29),7-(6,29),8-(0)]
    92       9.393946       9.393946       9.393946    6[6-(1,7),6-(1,7),9-(0)]
    93       9.574958       9.574958       9.574958    6[7-(6,29),7-(6,29),8-(0)]
    94       6.893691       6.893691       6.893691    6[6-(1,7),6-(1,7),9-(0)]
    95       9.574965       9.574965       9.574965    6[7-(6,29),7-(6,29),8-(0)]
    96       6.893696       6.893696       6.893696    6[6-(1,7),6-(1,7),9-(0)]
    97       7.165711       7.165711       7.165711    6[7-(6,29),7-(6,29),8-(0)]
    98        5.22552        5.22552        5.22552    6[6-(1,7),6-(1,7),9-(0)]
    99        7.16573        7.16573        7.16573    6[7-(6,29),7-(6,29),8-(0)]
   100       5.225533       5.225533       5.225533    6[6-(1,7),6-(1,7),9-(0)]
   101       9.665972       9.665972       9.665972    6[7-(6,29),7-(6,29),8-(0)]
   102       7.725778       7.725778       7.725778    6[6-(1,7),6-(1,7),9-(0)]
   103       9.665969       9.665969       9.665969    6[7-(6,29),7-(6,29),8-(0)]
   104       7.725775       7.725775       7.725775    6[6-(1,7),6-(1,7),9-(0)]
   105       1.385141       1.385141       1.385141    7[6-(1,6),6-(7,8),29-(7,7,7)]
   106       6.695666       6.695666       6.695666    7[6-(1,6),6-(7,8),29-(7,7,7)]
   107       2.899295       2.899295       2.899295    7[6-(1,6),6-(7,8),29-(7,7,7)]
   108      11.795185      11.795185      11.795185    7[6-(1,6),6-(7,8),29-(7,7,7)]
   109      11.386144      11.386144      11.386144    7[6-(1,6),6-(7,8),29-(7,7,7)]
   110       6.695681       6.695681       6.695681    7[6-(1,6),6-(7,8),29-(7,7,7)]
   111      12.900293      12.900293      12.900293    7[6-(1,6),6-(7,8),29-(7,7,7)]
   112      11.795182      11.795182      11.795182    7[6-(1,6),6-(7,8),29-(7,7,7)]
   113        8.88589        8.88589        8.88589    7[6-(1,6),6-(7,8),29-(7,7,7)]
   114       9.195923       9.195923       9.195923    7[6-(1,6),6-(7,8),29-(7,7,7)]
   115      10.400039      10.400039      10.400039    7[6-(1,6),6-(7,8),29-(7,7,7)]
   116       9.294926       9.294926       9.294926    7[6-(1,6),6-(7,8),29-(7,7,7)]
   117       8.885895       8.885895       8.885895    7[6-(1,6),6-(7,8),29-(7,7,7)]
   118       9.195924       9.195924       9.195924    7[6-(1,6),6-(7,8),29-(7,7,7)]
   119      10.400049      10.400049      10.400049    7[6-(1,6),6-(7,8),29-(7,7,7)]
   120       9.294941       9.294941       9.294941    7[6-(1,6),6-(7,8),29-(7,7,7)]
   121      11.386147      11.386147      11.386147    7[6-(1,6),6-(7,8),29-(7,7,7)]
   122       6.695665       6.695665       6.695665    7[6-(1,6),6-(7,8),29-(7,7,7)]
   123      12.900299      12.900299      12.900299    7[6-(1,6),6-(7,8),29-(7,7,7)]
   124      11.795188      11.795188      11.795188    7[6-(1,6),6-(7,8),29-(7,7,7)]
   125       1.385138       1.385138       1.385138    7[6-(1,6),6-(7,8),29-(7,7,7)]
   126       6.695682       6.695682       6.695682    7[6-(1,6),6-(7,8),29-(7,7,7)]
   127       2.899289       2.899289       2.899289    7[6-(1,6),6-(7,8),29-(7,7,7)]
   128      11.795179      11.795179      11.795179    7[6-(1,6),6-(7,8),29-(7,7,7)]
   129       8.885889       8.885889       8.885889    7[6-(1,6),6-(7,8),29-(7,7,7)]
   130       9.195921       9.195921       9.195921    7[6-(1,6),6-(7,8),29-(7,7,7)]
   131      10.400037      10.400037      10.400037    7[6-(1,6),6-(7,8),29-(7,7,7)]
   132       9.294924       9.294924       9.294924    7[6-(1,6),6-(7,8),29-(7,7,7)]
   133       8.885896       8.885896       8.885896    7[6-(1,6),6-(7,8),29-(7,7,7)]
   134       9.195926       9.195926       9.195926    7[6-(1,6),6-(7,8),29-(7,7,7)]
   135      10.400051      10.400051      10.400051    7[6-(1,6),6-(7,8),29-(7,7,7)]
   136       9.294943       9.294943       9.294943    7[6-(1,6),6-(7,8),29-(7,7,7)]
   137      10.784084      10.784084      10.784084    8[6-(7,7)]
   138       10.78408       10.78408       10.78408    8[6-(7,7)]
   139       8.283827       8.283827       8.283827    8[6-(7,7)]
   140       8.283837       8.283837       8.283837    8[6-(7,7)]
   141      10.784088      10.784088      10.784088    8[6-(7,7)]
   142      10.784076      10.784076      10.784076    8[6-(7,7)]
   143       8.283825       8.283825       8.283825    8[6-(7,7)]
   144        8.28384        8.28384        8.28384    8[6-(7,7)]
   145       3.314332       3.314332       3.314332    8[6-(7,7)]
   146      13.315338      13.315338      13.315338    8[6-(7,7)]
   147      10.815082      10.815082      10.815082    8[6-(7,7)]
   148      10.815089      10.815089      10.815089    8[6-(7,7)]
   149       8.009795       8.009795       8.009795    8[6-(7,7)]
   150       8.009815       8.009815       8.009815    8[6-(7,7)]
   151      10.510056      10.510056      10.510056    8[6-(7,7)]
   152      10.510054      10.510054      10.510054    8[6-(7,7)]
   153       5.166521       5.166521       5.166521    9[6-(6,6)]
   154       15.16752       15.16752       15.16752    9[6-(6,6)]
   155      12.667262      12.667262      12.667262    9[6-(6,6)]
   156      12.667279      12.667279      12.667279    9[6-(6,6)]
   157      15.167524      15.167524      15.167524    9[6-(6,6)]
   158       5.166518       5.166518       5.166518    9[6-(6,6)]
   159      12.667261      12.667261      12.667261    9[6-(6,6)]
   160       12.66728       12.66728       12.66728    9[6-(6,6)]
   161       8.066807       8.066807       8.066807    9[6-(6,6)]
   162      18.067814      18.067814      18.067814    9[6-(6,6)]
   163       5.566558       5.566558       5.566558    9[6-(6,6)]
   164       5.566563       5.566563       5.566563    9[6-(6,6)]
   165      14.236422      14.236422      14.236422    9[6-(6,6)]
   166      14.236433      14.236433      14.236433    9[6-(6,6)]
   167       16.73668       16.73668       16.73668    9[6-(6,6)]
   168       6.735675       6.735675       6.735675    9[6-(6,6)]
