# Supplementary material for: A collection of forcefield precursors for metal–organic frameworks
Source: RSC Adv. 2019 Nov 13;9(63):36492–507. doi: 10.1039/c9ra07327b (PMC9075174; doi:10.1039/c9ra07327b)
Supplement: RA-009-C9RA07327B-s1177 [file RA-009-C9RA07327B-s1177.txt]

JODGEP_clean

6.945700    0.000000    0.000000
3.472830    18.914525    0.000000
3.472852    5.656171    18.514351

     1       10.62816       10.62816       10.62816    68[7-(6,7),7-(6,7),8-(6),8-(6),8-(6)]
     2        8.78422        8.78422        8.78422    68[8-(6),8-(6),8-(6),8-(6),8-(6)]
     3       7.155305       7.155305       7.155305    68[7-(6,7),7-(6,7),8-(6),8-(6),8-(6)]
     4       8.784226       8.784226       8.784226    68[8-(6),8-(6),8-(6),8-(6),8-(6)]
     5       3.263222       3.263222       3.263222    68[7-(6,7),7-(6,7),8-(6),8-(6),8-(6)]
     6       5.107162       5.107162       5.107162    68[8-(6),8-(6),8-(6),8-(6),8-(6)]
     7       6.736077       6.736077       6.736077    68[7-(6,7),7-(6,7),8-(6),8-(6),8-(6)]
     8       5.107156       5.107156       5.107156    68[8-(6),8-(6),8-(6),8-(6),8-(6)]
     9       6.919158       6.919158       6.919158    29[7-(6,7),7-(6,7),8-(6),8-(6)]
    10       3.446318       3.446318       3.446318    29[7-(6,7),7-(6,7),8-(6),8-(6)]
    11       6.972224       6.972224       6.972224    29[7-(6,7),7-(6,7),8-(6),8-(6)]
    12      10.445064      10.445064      10.445064    29[7-(6,7),7-(6,7),8-(6),8-(6)]
    13      12.129958      12.129958      12.129958    1[6-(6,6)]
    14        8.89188        8.89188        8.89188    1[6-(6,6)]
    15       8.657106       8.657106       8.657106    1[6-(6,6)]
    16       8.891883       8.891883       8.891883    1[6-(6,6)]
    17       1.761424       1.761424       1.761424    1[6-(6,6)]
    18       4.999502       4.999502       4.999502    1[6-(6,6)]
    19       5.234276       5.234276       5.234276    1[6-(6,6)]
    20       4.999499       4.999499       4.999499    1[6-(6,6)]
    21       7.733331       7.733331       7.733331    6[6-(6,7),8-(0),8-(29)]
    22       7.901416       7.901416       7.901416    6[6-(1,6),6-(8,8),7-(7,29)]
    23       11.82018       11.82018       11.82018    6[1-(0),6-(6,7),6-(6,7)]
    24       11.69099       11.69099       11.69099    6[6-(1,6),6-(8,8),7-(7,68)]
    25      12.035496      12.035496      12.035496    6[6-(6,7),8-(68),8-(68)]
    26       5.937177       5.937177       5.937177    6[6-(6,7),8-(0),8-(29)]
    27       9.521854       9.521854       9.521854    6[6-(1,6),6-(8,8),7-(7,29)]
    28       9.241248       9.241248       9.241248    6[1-(0),6-(6,7),6-(6,7)]
    29       9.586448       9.586448       9.586448    6[6-(1,6),6-(8,8),7-(7,68)]
    30       9.486429       9.486429       9.486429    6[6-(6,7),8-(68),8-(68)]
    31       4.091703       4.091703       4.091703    6[6-(8,8),8-(68),8-(68)]
    32       7.733325       7.733325       7.733325    6[6-(6,7),8-(0),8-(29)]
    33       7.901412       7.901412       7.901412    6[6-(1,6),6-(8,8),7-(7,29)]
    34       8.347327       8.347327       8.347327    6[1-(0),6-(6,7),6-(6,7)]
    35       8.218137       8.218137       8.218137    6[6-(1,6),6-(8,8),7-(7,68)]
    36       8.562645       8.562645       8.562645    6[6-(6,7),8-(68),8-(68)]
    37       2.464332       2.464332       2.464332    6[6-(6,7),8-(0),8-(29)]
    38       2.576159       2.576159       2.576159    6[6-(1,6),6-(8,8),7-(7,29)]
    39       9.241253       9.241253       9.241253    6[1-(0),6-(6,7),6-(6,7)]
    40       2.640755       2.640755       2.640755    6[6-(1,6),6-(8,8),7-(7,68)]
    41       9.486438       9.486438       9.486438    6[6-(6,7),8-(68),8-(68)]
    42       4.091714       4.091714       4.091714    6[6-(8,8),8-(68),8-(68)]
    43       6.158051       6.158051       6.158051    6[6-(6,7),8-(0),8-(29)]
    44       5.989966       5.989966       5.989966    6[6-(1,6),6-(8,8),7-(7,29)]
    45       2.071202       2.071202       2.071202    6[1-(0),6-(6,7),6-(6,7)]
    46       2.200392       2.200392       2.200392    6[6-(1,6),6-(8,8),7-(7,68)]
    47       1.855886       1.855886       1.855886    6[6-(6,7),8-(68),8-(68)]
    48       7.954205       7.954205       7.954205    6[6-(6,7),8-(0),8-(29)]
    49       4.369528       4.369528       4.369528    6[6-(1,6),6-(8,8),7-(7,29)]
    50       4.650134       4.650134       4.650134    6[1-(0),6-(6,7),6-(6,7)]
    51       4.304934       4.304934       4.304934    6[6-(1,6),6-(8,8),7-(7,68)]
    52       4.404953       4.404953       4.404953    6[6-(6,7),8-(68),8-(68)]
    53       9.799679       9.799679       9.799679    6[6-(8,8),8-(68),8-(68)]
    54       6.158057       6.158057       6.158057    6[6-(6,7),8-(0),8-(29)]
    55        5.98997        5.98997        5.98997    6[6-(1,6),6-(8,8),7-(7,29)]
    56       5.544055       5.544055       5.544055    6[1-(0),6-(6,7),6-(6,7)]
    57       5.673245       5.673245       5.673245    6[6-(1,6),6-(8,8),7-(7,68)]
    58       5.328737       5.328737       5.328737    6[6-(6,7),8-(68),8-(68)]
    59       11.42705       11.42705       11.42705    6[6-(6,7),8-(0),8-(29)]
    60      11.315223      11.315223      11.315223    6[6-(1,6),6-(8,8),7-(7,29)]
    61       4.650129       4.650129       4.650129    6[1-(0),6-(6,7),6-(6,7)]
    62      11.250627      11.250627      11.250627    6[6-(1,6),6-(8,8),7-(7,68)]
    63       4.404944       4.404944       4.404944    6[6-(6,7),8-(68),8-(68)]
    64       9.799668       9.799668       9.799668    6[6-(8,8),8-(68),8-(68)]
    65       9.668411       9.668411       9.668411    6[6-(8,8),8-(68),8-(68)]
    66       8.112574       8.112574       8.112574    6[6-(8,8),8-(68),8-(68)]
    67       4.222971       4.222971       4.222971    6[6-(8,8),8-(68),8-(68)]
    68       5.778808       5.778808       5.778808    6[6-(8,8),8-(68),8-(68)]
    69      11.055461      11.055461      11.055461    7[6-(6,6),7-(6,68),29-(7,8,8)]
    70       11.23327       11.23327       11.23327    7[6-(6,6),7-(6,29),68-(7,8,8,8)]
    71      10.021943      10.021943      10.021943    7[6-(6,6),7-(6,68),29-(7,8,8)]
    72      10.069868      10.069868      10.069868    7[6-(6,6),7-(6,29),68-(7,8,8,8)]
    73       7.582603       7.582603       7.582603    7[6-(6,6),7-(6,68),29-(7,8,8)]
    74       7.760414       7.760414       7.760414    7[6-(6,6),7-(6,29),68-(7,8,8,8)]
    75       3.076251       3.076251       3.076251    7[6-(6,6),7-(6,68),29-(7,8,8)]
    76       3.124177       3.124177       3.124177    7[6-(6,6),7-(6,29),68-(7,8,8,8)]
    77       2.835921       2.835921       2.835921    7[6-(6,6),7-(6,68),29-(7,8,8)]
    78       2.658112       2.658112       2.658112    7[6-(6,6),7-(6,29),68-(7,8,8,8)]
    79       3.869439       3.869439       3.869439    7[6-(6,6),7-(6,68),29-(7,8,8)]
    80       3.821514       3.821514       3.821514    7[6-(6,6),7-(6,29),68-(7,8,8,8)]
    81       6.308779       6.308779       6.308779    7[6-(6,6),7-(6,68),29-(7,8,8)]
    82       6.130968       6.130968       6.130968    7[6-(6,6),7-(6,29),68-(7,8,8,8)]
    83      10.815131      10.815131      10.815131    7[6-(6,6),7-(6,68),29-(7,8,8)]
    84      10.767205      10.767205      10.767205    7[6-(6,6),7-(6,29),68-(7,8,8,8)]
    85       7.317285       7.317285       7.317285    8[6-(6,8),29-(7,7,8)]
    86       7.980597       7.980597       7.980597    8[6-(6,8)]
    87      11.552075      11.552075      11.552075    8[6-(6,8),68-(7,7,8,8)]
    88       5.803118       5.803118       5.803118    8[6-(6,8),68-(7,7,8,8)]
    89           6.19           6.19           6.19    8[6-(6,8),29-(7,7,8)]
    90       5.620455       5.620455       5.620455    8[6-(6,8)]
    91       9.790649       9.790649       9.790649    8[6-(6,8),68-(7,7,8,8)]
    92        9.08219        9.08219        9.08219    8[6-(6,8),68-(8,8,8,8)]
    93      10.219204      10.219204      10.219204    8[6-(6,8),68-(8,8,8,8)]
    94       7.586089       7.586089       7.586089    8[6-(6,8),68-(8,8,8,8)]
    95        3.94515        3.94515        3.94515    8[6-(6,8),68-(8,8,8,8)]
    96       5.159257       5.159257       5.159257    8[6-(6,8),68-(8,8,8,8)]
    97       7.317276       7.317276       7.317276    8[6-(6,8),29-(7,7,8)]
    98       7.980592       7.980592       7.980592    8[6-(6,8)]
    99       8.079224       8.079224       8.079224    8[6-(6,8),68-(7,7,8,8)]
   100        9.27597        9.27597        9.27597    8[6-(6,8),68-(7,7,8,8)]
   101       2.717157       2.717157       2.717157    8[6-(6,8),29-(7,7,8)]
   102       9.093307       9.093307       9.093307    8[6-(6,8)]
   103       6.317791       6.317791       6.317791    8[6-(6,8),68-(7,7,8,8)]
   104       9.082198       9.082198       9.082198    8[6-(6,8),68-(8,8,8,8)]
   105      10.219206      10.219206      10.219206    8[6-(6,8),68-(8,8,8,8)]
   106       7.586091       7.586091       7.586091    8[6-(6,8),68-(8,8,8,8)]
   107       3.945158       3.945158       3.945158    8[6-(6,8),68-(8,8,8,8)]
   108       5.159246       5.159246       5.159246    8[6-(6,8),68-(8,8,8,8)]
   109       6.574097       6.574097       6.574097    8[6-(6,8),29-(7,7,8)]
   110       5.910785       5.910785       5.910785    8[6-(6,8)]
   111       2.339307       2.339307       2.339307    8[6-(6,8),68-(7,7,8,8)]
   112       8.088264       8.088264       8.088264    8[6-(6,8),68-(7,7,8,8)]
   113       7.701382       7.701382       7.701382    8[6-(6,8),29-(7,7,8)]
   114       8.270927       8.270927       8.270927    8[6-(6,8)]
   115       4.100733       4.100733       4.100733    8[6-(6,8),68-(7,7,8,8)]
   116       4.809192       4.809192       4.809192    8[6-(6,8),68-(8,8,8,8)]
   117       3.672178       3.672178       3.672178    8[6-(6,8),68-(8,8,8,8)]
   118       6.305293       6.305293       6.305293    8[6-(6,8),68-(8,8,8,8)]
   119       9.946232       9.946232       9.946232    8[6-(6,8),68-(8,8,8,8)]
   120       8.732125       8.732125       8.732125    8[6-(6,8),68-(8,8,8,8)]
   121       6.574106       6.574106       6.574106    8[6-(6,8),29-(7,7,8)]
   122        5.91079        5.91079        5.91079    8[6-(6,8)]
   123       5.812158       5.812158       5.812158    8[6-(6,8),68-(7,7,8,8)]
   124       4.615412       4.615412       4.615412    8[6-(6,8),68-(7,7,8,8)]
   125      11.174225      11.174225      11.174225    8[6-(6,8),29-(7,7,8)]
   126       4.798075       4.798075       4.798075    8[6-(6,8)]
   127       7.573591       7.573591       7.573591    8[6-(6,8),68-(7,7,8,8)]
   128       4.809184       4.809184       4.809184    8[6-(6,8),68-(8,8,8,8)]
   129       3.672176       3.672176       3.672176    8[6-(6,8),68-(8,8,8,8)]
   130       6.305291       6.305291       6.305291    8[6-(6,8),68-(8,8,8,8)]
   131       9.946224       9.946224       9.946224    8[6-(6,8),68-(8,8,8,8)]
   132       5.259284       5.259284       5.259284    8[6-(6,8),68-(8,8,8,8)]
