# Supplementary material for: A collection of forcefield precursors for metal–organic frameworks
Source: RSC Adv. 2019 Nov 13;9(63):36492–507. doi: 10.1039/c9ra07327b (PMC9075174; doi:10.1039/c9ra07327b)
Supplement: RA-009-C9RA07327B-s1178 [file RA-009-C9RA07327B-s1178.txt]

JOGBIR_clean

6.657900    0.000000    0.000000
0.000000    15.258200    0.000000
0.000000    -7.629100    13.213989

     1       3.406182       3.406182       3.406182    29[7-(6,6,6),35-(29,29),35-(29,29),35-(29,29,29)]
     2       1.441369       1.441369       1.441369    29[7-(6,6,6),35-(29),35-(29,29,29)]
     3       3.406182       3.406182       3.406182    29[7-(6,6,6),35-(29,29),35-(29,29),35-(29,29,29)]
     4       1.441369       1.441369       1.441369    29[7-(6,6,6),35-(29),35-(29,29,29)]
     5       3.406182       3.406182       3.406182    29[7-(6,6,6),35-(29,29),35-(29,29),35-(29,29,29)]
     6       1.441369       1.441369       1.441369    29[7-(6,6,6),35-(29),35-(29,29,29)]
     7       5.706486       5.706486       5.706486    29[35-(29,29),35-(29,29),35-(29,29),35-(29,29,29)]
     8       5.813012       5.813012       5.813012    29[35-(29),35-(29),35-(29),35-(29,29,29)]
     9       0.651808       0.651808       0.651808    1[6-(1,6,7)]
    10       0.636495       0.636495       0.636495    1[6-(1,6,7)]
    11       2.230396       2.230396       2.230396    1[6-(6,6,7)]
    12       4.107924       4.107924       4.107924    1[6-(1,6,7)]
    13       4.279032       4.279032       4.279032    1[6-(1,6,7)]
    14       2.399507       2.399507       2.399507    1[6-(1,6,7)]
    15       3.705121       3.705121       3.705121    1[6-(1,6,7)]
    16       0.759666       0.759666       0.759666    1[6-(1,1,6)]
    17       6.502771       6.502771       6.502771    1[6-(1,1,6)]
    18       -0.01265       -0.01265       -0.01265    1[6-(1,1,6)]
    19       1.601225       1.601225       1.601225    1[6-(1,6,7)]
    20        0.77964        0.77964        0.77964    1[6-(1,6,7)]
    21         2.8862         2.8862         2.8862    1[6-(6,6)]
    22       1.355548       1.355548       1.355548    1[6-(1,6)]
    23        2.29631        2.29631        2.29631    1[6-(1,6)]
    24       3.593934       3.593934       3.593934    1[6-(1,6,7)]
    25       2.191115       2.191115       2.191115    1[6-(1,6,7)]
    26       3.900864       3.900864       3.900864    1[6-(6,6)]
    27       3.472761       3.472761       3.472761    1[6-(1,6)]
    28        4.15919        4.15919        4.15919    1[6-(1,6)]
    29       0.651808       0.651808       0.651808    1[6-(1,6,7)]
    30       0.636495       0.636495       0.636495    1[6-(1,6,7)]
    31       2.230396       2.230396       2.230396    1[6-(6,6,7)]
    32       4.107924       4.107924       4.107924    1[6-(1,6,7)]
    33       4.279032       4.279032       4.279032    1[6-(1,6,7)]
    34       2.399507       2.399507       2.399507    1[6-(1,6,7)]
    35       3.705121       3.705121       3.705121    1[6-(1,6,7)]
    36       0.759666       0.759666       0.759666    1[6-(1,1,6)]
    37       6.502771       6.502771       6.502771    1[6-(1,1,6)]
    38       -0.01265       -0.01265       -0.01265    1[6-(1,1,6)]
    39       1.601225       1.601225       1.601225    1[6-(1,6,7)]
    40        0.77964        0.77964        0.77964    1[6-(1,6,7)]
    41         2.8862         2.8862         2.8862    1[6-(6,6)]
    42       1.355548       1.355548       1.355548    1[6-(1,6)]
    43        2.29631        2.29631        2.29631    1[6-(1,6)]
    44       3.593934       3.593934       3.593934    1[6-(1,6,7)]
    45       2.191115       2.191115       2.191115    1[6-(1,6,7)]
    46       3.900864       3.900864       3.900864    1[6-(6,6)]
    47       3.472761       3.472761       3.472761    1[6-(1,6)]
    48        4.15919        4.15919        4.15919    1[6-(1,6)]
    49       0.651808       0.651808       0.651808    1[6-(1,6,7)]
    50       0.636495       0.636495       0.636495    1[6-(1,6,7)]
    51       2.230396       2.230396       2.230396    1[6-(6,6,7)]
    52       4.107924       4.107924       4.107924    1[6-(1,6,7)]
    53       4.279032       4.279032       4.279032    1[6-(1,6,7)]
    54       2.399507       2.399507       2.399507    1[6-(1,6,7)]
    55       3.705121       3.705121       3.705121    1[6-(1,6,7)]
    56       0.759666       0.759666       0.759666    1[6-(1,1,6)]
    57       6.502771       6.502771       6.502771    1[6-(1,1,6)]
    58       -0.01265       -0.01265       -0.01265    1[6-(1,1,6)]
    59       1.601225       1.601225       1.601225    1[6-(1,6,7)]
    60        0.77964        0.77964        0.77964    1[6-(1,6,7)]
    61         2.8862         2.8862         2.8862    1[6-(6,6)]
    62       1.355548       1.355548       1.355548    1[6-(1,6)]
    63        2.29631        2.29631        2.29631    1[6-(1,6)]
    64       3.593934       3.593934       3.593934    1[6-(1,6,7)]
    65       2.191115       2.191115       2.191115    1[6-(1,6,7)]
    66       3.900864       3.900864       3.900864    1[6-(6,6)]
    67       3.472761       3.472761       3.472761    1[6-(1,6)]
    68        4.15919        4.15919        4.15919    1[6-(1,6)]
    69       1.191098       1.191098       1.191098    6[1-(0),1-(0),6-(1,6,7),7-(6,6,29)]
    70       1.685114       1.685114       1.685114    6[1-(0),6-(1,1,1),6-(1,1,7),7-(6,6,29)]
    71         3.6452         3.6452         3.6452    6[1-(0),1-(0),6-(1,1,7),7-(6,6,29)]
    72       3.022021       3.022021       3.022021    6[1-(0),1-(0),6-(1,1,7),7-(6,6,29)]
    73       0.446079       0.446079       0.446079    6[1-(0),1-(0),1-(0),6-(1,6,7)]
    74       1.681786       1.681786       1.681786    6[1-(0),1-(0),6-(1,6),7-(6,6,29)]
    75       2.295644       2.295644       2.295644    6[1-(0),6-(1,1),6-(1,1,7)]
    76       1.950099       1.950099       1.950099    6[1-(0),1-(0),6-(1,6)]
    77       2.956108       2.956108       2.956108    6[1-(0),1-(0),6-(1,6),7-(6,6,29)]
    78       3.605253       3.605253       3.605253    6[1-(0),6-(1,1),6-(1,1,7)]
    79       3.762379       3.762379       3.762379    6[1-(0),1-(0),6-(1,6)]
    80       1.191098       1.191098       1.191098    6[1-(0),1-(0),6-(1,6,7),7-(6,6,29)]
    81       1.685114       1.685114       1.685114    6[1-(0),6-(1,1,1),6-(1,1,7),7-(6,6,29)]
    82         3.6452         3.6452         3.6452    6[1-(0),1-(0),6-(1,1,7),7-(6,6,29)]
    83       3.022021       3.022021       3.022021    6[1-(0),1-(0),6-(1,1,7),7-(6,6,29)]
    84       0.446079       0.446079       0.446079    6[1-(0),1-(0),1-(0),6-(1,6,7)]
    85       1.681786       1.681786       1.681786    6[1-(0),1-(0),6-(1,6),7-(6,6,29)]
    86       2.295644       2.295644       2.295644    6[1-(0),6-(1,1),6-(1,1,7)]
    87       1.950099       1.950099       1.950099    6[1-(0),1-(0),6-(1,6)]
    88       2.956108       2.956108       2.956108    6[1-(0),1-(0),6-(1,6),7-(6,6,29)]
    89       3.605253       3.605253       3.605253    6[1-(0),6-(1,1),6-(1,1,7)]
    90       3.762379       3.762379       3.762379    6[1-(0),1-(0),6-(1,6)]
    91       1.191098       1.191098       1.191098    6[1-(0),1-(0),6-(1,6,7),7-(6,6,29)]
    92       1.685114       1.685114       1.685114    6[1-(0),6-(1,1,1),6-(1,1,7),7-(6,6,29)]
    93         3.6452         3.6452         3.6452    6[1-(0),1-(0),6-(1,1,7),7-(6,6,29)]
    94       3.022021       3.022021       3.022021    6[1-(0),1-(0),6-(1,1,7),7-(6,6,29)]
    95       0.446079       0.446079       0.446079    6[1-(0),1-(0),1-(0),6-(1,6,7)]
    96       1.681786       1.681786       1.681786    6[1-(0),1-(0),6-(1,6),7-(6,6,29)]
    97       2.295644       2.295644       2.295644    6[1-(0),6-(1,1),6-(1,1,7)]
    98       1.950099       1.950099       1.950099    6[1-(0),1-(0),6-(1,6)]
    99       2.956108       2.956108       2.956108    6[1-(0),1-(0),6-(1,6),7-(6,6,29)]
   100       3.605253       3.605253       3.605253    6[1-(0),6-(1,1),6-(1,1,7)]
   101       3.762379       3.762379       3.762379    6[1-(0),1-(0),6-(1,6)]
   102       4.747349       4.747349       4.747349    35[29-(35,35,35),29-(7,35,35),29-(7,35,35)]
   103       6.582865       6.582865       6.582865    35[29-(35,35,35),29-(7,35)]
   104       4.747349       4.747349       4.747349    35[29-(35,35,35),29-(7,35,35),29-(7,35,35)]
   105       6.582865       6.582865       6.582865    35[29-(35,35,35),29-(7,35)]
   106       4.747349       4.747349       4.747349    35[29-(35,35,35),29-(7,35,35),29-(7,35,35)]
   107       6.582865       6.582865       6.582865    35[29-(35,35,35),29-(7,35)]
   108       1.475391       1.475391       1.475391    35[29-(35,35,35),29-(7,35,35),29-(7,35,35),29-(7,35,35)]
   109       3.261039       3.261039       3.261039    35[29-(35,35,35),29-(7,35),29-(7,35),29-(7,35)]
   110       2.306962       2.306962       2.306962    7[6-(1,1,6),6-(1,1,6),6-(1,1,6),29-(35,35,35)]
   111       2.504036       2.504036       2.504036    7[6-(1,1,6),6-(1,1,6),6-(1,6,6),29-(35,35)]
   112       2.306962       2.306962       2.306962    7[6-(1,1,6),6-(1,1,6),6-(1,1,6),29-(35,35,35)]
   113       2.504036       2.504036       2.504036    7[6-(1,1,6),6-(1,1,6),6-(1,6,6),29-(35,35)]
   114       2.306962       2.306962       2.306962    7[6-(1,1,6),6-(1,1,6),6-(1,1,6),29-(35,35,35)]
   115       2.504036       2.504036       2.504036    7[6-(1,1,6),6-(1,1,6),6-(1,6,6),29-(35,35)]
