# Supplementary material for: A collection of forcefield precursors for metal–organic frameworks
Source: RSC Adv. 2019 Nov 13;9(63):36492–507. doi: 10.1039/c9ra07327b (PMC9075174; doi:10.1039/c9ra07327b)
Supplement: RA-009-C9RA07327B-s1179 [file RA-009-C9RA07327B-s1179.txt]

JOHFIW_clean5b

10.223000    0.000000    0.000000
0.000000    10.223000    0.000000
0.000000    0.000000    14.493000

     1       6.647301       6.647301       6.647301    39[8-(6),8-(6),8-(6),8-(6),8-(6),8-(6)]
     2       3.575699       3.575699       3.575699    39[8-(6),8-(6),8-(6),8-(6),8-(6),8-(6)]
     3       3.575699       3.575699       3.575699    39[8-(6),8-(6),8-(6),8-(6),8-(6),8-(6)]
     4       6.647301       6.647301       6.647301    39[8-(6),8-(6),8-(6),8-(6),8-(6),8-(6)]
     5       9.625977       9.625977       9.625977    1[6-(6,6)]
     6       0.597023       0.597023       0.597023    1[6-(6,6)]
     7       4.337619       4.337619       4.337619    1[6-(6,6)]
     8       5.885381       5.885381       5.885381    1[6-(6,6)]
     9       0.597023       0.597023       0.597023    1[6-(6,6)]
    10       9.625977       9.625977       9.625977    1[6-(6,6)]
    11       5.885381       5.885381       5.885381    1[6-(6,6)]
    12       4.337619       4.337619       4.337619    1[6-(6,6)]
    13       6.166514       6.166514       6.166514    1[6-(6,6)]
    14       4.056486       4.056486       4.056486    1[6-(6,6)]
    15         5.1115         5.1115         5.1115    1[6-(6,6)]
    16         5.1115         5.1115         5.1115    1[6-(6,6)]
    17       7.718365       7.718365       7.718365    6[6-(1,6),6-(1,6),6-(8,8)]
    18       9.139362       9.139362       9.139362    6[1-(0),6-(6,6),6-(6,6)]
    19       6.890302       6.890302       6.890302    6[6-(6,6),8-(39),8-(39)]
    20       2.504635       2.504635       2.504635    6[6-(1,6),6-(1,6),6-(8,8)]
    21       1.083638       1.083638       1.083638    6[1-(0),6-(6,6),6-(6,6)]
    22       3.332698       3.332698       3.332698    6[6-(6,6),8-(39),8-(39)]
    23       4.610573       4.610573       4.610573    6[6-(1,6),6-(1,6),6-(8,8)]
    24       4.631019       4.631019       4.631019    6[1-(0),6-(6,6),6-(6,6)]
    25       4.201653       4.201653       4.201653    6[6-(6,6),8-(39),8-(39)]
    26       5.612427       5.612427       5.612427    6[6-(1,6),6-(1,6),6-(8,8)]
    27       5.591981       5.591981       5.591981    6[1-(0),6-(6,6),6-(6,6)]
    28       6.021347       6.021347       6.021347    6[6-(6,6),8-(39),8-(39)]
    29       2.504635       2.504635       2.504635    6[6-(1,6),6-(1,6),6-(8,8)]
    30       1.083638       1.083638       1.083638    6[1-(0),6-(6,6),6-(6,6)]
    31       3.332698       3.332698       3.332698    6[6-(6,6),8-(39),8-(39)]
    32       7.718365       7.718365       7.718365    6[6-(1,6),6-(1,6),6-(8,8)]
    33       9.139362       9.139362       9.139362    6[1-(0),6-(6,6),6-(6,6)]
    34       6.890302       6.890302       6.890302    6[6-(6,6),8-(39),8-(39)]
    35       5.612427       5.612427       5.612427    6[6-(1,6),6-(1,6),6-(8,8)]
    36       5.591981       5.591981       5.591981    6[1-(0),6-(6,6),6-(6,6)]
    37       6.021347       6.021347       6.021347    6[6-(6,6),8-(39),8-(39)]
    38       4.610573       4.610573       4.610573    6[6-(1,6),6-(1,6),6-(8,8)]
    39       4.631019       4.631019       4.631019    6[1-(0),6-(6,6),6-(6,6)]
    40       4.201653       4.201653       4.201653    6[6-(6,6),8-(39),8-(39)]
    41       7.094762       7.094762       7.094762    6[1-(0),6-(6,6),6-(6,6)]
    42       9.783411       9.783411       9.783411    6[6-(1,6),6-(1,6),6-(8,8)]
    43       1.165422       1.165422       1.165422    6[6-(6,6),8-(39),8-(39)]
    44       3.128238       3.128238       3.128238    6[1-(0),6-(6,6),6-(6,6)]
    45       0.439589       0.439589       0.439589    6[6-(1,6),6-(1,6),6-(8,8)]
    46       9.057578       9.057578       9.057578    6[6-(6,6),8-(39),8-(39)]
    47         5.1115         5.1115         5.1115    6[1-(0),6-(6,6),6-(6,6)]
    48         5.1115         5.1115         5.1115    6[6-(1,6),6-(1,6),6-(8,8)]
    49         5.1115         5.1115         5.1115    6[6-(6,6),8-(39),8-(39)]
    50         5.1115         5.1115         5.1115    6[1-(0),6-(6,6),6-(6,6)]
    51         5.1115         5.1115         5.1115    6[6-(1,6),6-(1,6),6-(8,8)]
    52         5.1115         5.1115         5.1115    6[6-(6,6),8-(39),8-(39)]
    53       7.554797       7.554797       7.554797    8[6-(6,8),39-(8,8,8,8,8)]
    54       5.735103       5.735103       5.735103    8[6-(6,8),39-(8,8,8,8,8)]
    55       1.682706       1.682706       1.682706    8[6-(6,8),39-(8,8,8,8,8)]
    56       2.668203       2.668203       2.668203    8[6-(6,8),39-(8,8,8,8,8)]
    57       4.487897       4.487897       4.487897    8[6-(6,8),39-(8,8,8,8,8)]
    58       8.540294       8.540294       8.540294    8[6-(6,8),39-(8,8,8,8,8)]
    59        4.14236        4.14236        4.14236    8[6-(6,8),39-(8,8,8,8,8)]
    60       3.925632       3.925632       3.925632    8[6-(6,8),39-(8,8,8,8,8)]
    61       5.907872       5.907872       5.907872    8[6-(6,8),39-(8,8,8,8,8)]
    62        6.08064        6.08064        6.08064    8[6-(6,8),39-(8,8,8,8,8)]
    63       6.297368       6.297368       6.297368    8[6-(6,8),39-(8,8,8,8,8)]
    64       4.315128       4.315128       4.315128    8[6-(6,8),39-(8,8,8,8,8)]
    65       2.668203       2.668203       2.668203    8[6-(6,8),39-(8,8,8,8,8)]
    66       4.487897       4.487897       4.487897    8[6-(6,8),39-(8,8,8,8,8)]
    67       8.540294       8.540294       8.540294    8[6-(6,8),39-(8,8,8,8,8)]
    68       7.554797       7.554797       7.554797    8[6-(6,8),39-(8,8,8,8,8)]
    69       5.735103       5.735103       5.735103    8[6-(6,8),39-(8,8,8,8,8)]
    70       1.682706       1.682706       1.682706    8[6-(6,8),39-(8,8,8,8,8)]
    71        6.08064        6.08064        6.08064    8[6-(6,8),39-(8,8,8,8,8)]
    72       6.297368       6.297368       6.297368    8[6-(6,8),39-(8,8,8,8,8)]
    73       4.315128       4.315128       4.315128    8[6-(6,8),39-(8,8,8,8,8)]
    74        4.14236        4.14236        4.14236    8[6-(6,8),39-(8,8,8,8,8)]
    75       3.925632       3.925632       3.925632    8[6-(6,8),39-(8,8,8,8,8)]
    76       5.907872       5.907872       5.907872    8[6-(6,8),39-(8,8,8,8,8)]
