# Supplementary material for: A collection of forcefield precursors for metal–organic frameworks
Source: RSC Adv. 2019 Nov 13;9(63):36492–507. doi: 10.1039/c9ra07327b (PMC9075174; doi:10.1039/c9ra07327b)
Supplement: RA-009-C9RA07327B-s1180 [file RA-009-C9RA07327B-s1180.txt]

JOJLOK_clean

6.660200    0.000000    0.000000
0.000000    11.694100    0.000000
0.000000    0.000000    22.788000

     1       5.108373       5.108373       5.108373    90[7-(6,6),7-(6,6),8-(6),8-(6),8-(6),8-(6),8-(6)]
     2       4.881927       4.881927       4.881927    90[7-(6,6),7-(6,6),8-(6),8-(6),8-(6),8-(6),8-(6)]
     3       1.551827       1.551827       1.551827    90[7-(6,6),7-(6,6),8-(6),8-(6),8-(6),8-(6),8-(6)]
     4       1.778273       1.778273       1.778273    90[7-(6,6),7-(6,6),8-(6),8-(6),8-(6),8-(6),8-(6)]
     5       5.005806       5.005806       5.005806    1[6-(6,6)]
     6       4.947863       4.947863       4.947863    1[6-(6,7)]
     7        1.40397        1.40397        1.40397    1[6-(6,7)]
     8       2.655422       2.655422       2.655422    1[6-(6,6)]
     9       4.915894       4.915894       4.915894    1[6-(6,6)]
    10       1.927462       1.927462       1.927462    1[6-(6,6)]
    11       4.984494       4.984494       4.984494    1[6-(6,6)]
    12       5.042437       5.042437       5.042437    1[6-(6,7)]
    13        1.92613        1.92613        1.92613    1[6-(6,7)]
    14       0.674678       0.674678       0.674678    1[6-(6,6)]
    15       5.074406       5.074406       5.074406    1[6-(6,6)]
    16       1.402638       1.402638       1.402638    1[6-(6,6)]
    17       1.654394       1.654394       1.654394    1[6-(6,6)]
    18       1.712337       1.712337       1.712337    1[6-(6,7)]
    19        5.25623        5.25623        5.25623    1[6-(6,7)]
    20       4.004778       4.004778       4.004778    1[6-(6,6)]
    21       1.744306       1.744306       1.744306    1[6-(6,6)]
    22       4.732738       4.732738       4.732738    1[6-(6,6)]
    23       1.675706       1.675706       1.675706    1[6-(6,6)]
    24       1.617763       1.617763       1.617763    1[6-(6,7)]
    25        4.73407        4.73407        4.73407    1[6-(6,7)]
    26       5.985522       5.985522       5.985522    1[6-(6,6)]
    27       1.585794       1.585794       1.585794    1[6-(6,6)]
    28       5.257562       5.257562       5.257562    1[6-(6,6)]
    29       5.021791       5.021791       5.021791    6[6-(6,6),6-(8,8),7-(6,90)]
    30       5.101713       5.101713       5.101713    6[6-(6,7),8-(0),8-(90)]
    31       5.068412       5.068412       5.068412    6[6-(1,6),6-(6,7),6-(8,8)]
    32       5.061752       5.061752       5.061752    6[6-(6,6),8-(90),8-(90)]
    33        5.00847        5.00847        5.00847    6[1-(0),6-(1,6),6-(6,6)]
    34       4.961849       4.961849       4.961849    6[1-(0),6-(1,6),7-(6,90)]
    35       1.090275       1.090275       1.090275    6[1-(0),6-(1,6),7-(6,90)]
    36       1.844875       1.844875       1.844875    6[1-(0),6-(1,6),6-(1,7)]
    37       4.955189       4.955189       4.955189    6[1-(0),6-(1,6),6-(1,7)]
    38       4.815325       4.815325       4.815325    6[6-(6,7),8-(0),8-(90)]
    39       6.107403       6.107403       6.107403    6[6-(6,6),6-(8,8),7-(6,90)]
    40       0.153185       0.153185       0.153185    6[6-(1,6),6-(6,7),6-(8,8)]
    41       1.418623       1.418623       1.418623    6[1-(0),6-(1,6),6-(6,6)]
    42       6.305211       6.305211       6.305211    6[6-(6,6),8-(0),8-(90)]
    43       4.968509       4.968509       4.968509    6[6-(6,6),6-(8,8),7-(6,90)]
    44       4.888587       4.888587       4.888587    6[6-(6,7),8-(0),8-(90)]
    45       4.921888       4.921888       4.921888    6[6-(1,6),6-(6,7),6-(8,8)]
    46       4.928548       4.928548       4.928548    6[6-(6,6),8-(90),8-(90)]
    47        4.98183        4.98183        4.98183    6[1-(0),6-(1,6),6-(6,6)]
    48       5.028451       5.028451       5.028451    6[1-(0),6-(1,6),7-(6,90)]
    49       2.239825       2.239825       2.239825    6[1-(0),6-(1,6),7-(6,90)]
    50       1.485225       1.485225       1.485225    6[1-(0),6-(1,6),6-(1,7)]
    51       5.035111       5.035111       5.035111    6[1-(0),6-(1,6),6-(1,7)]
    52       5.174975       5.174975       5.174975    6[6-(6,7),8-(0),8-(90)]
    53       3.882897       3.882897       3.882897    6[6-(6,6),6-(8,8),7-(6,90)]
    54       3.176915       3.176915       3.176915    6[6-(1,6),6-(6,7),6-(8,8)]
    55       1.911477       1.911477       1.911477    6[1-(0),6-(1,6),6-(6,6)]
    56       3.685089       3.685089       3.685089    6[6-(6,6),8-(0),8-(90)]
    57       1.638409       1.638409       1.638409    6[6-(6,6),6-(8,8),7-(6,90)]
    58       1.558487       1.558487       1.558487    6[6-(6,7),8-(0),8-(90)]
    59       1.591788       1.591788       1.591788    6[6-(1,6),6-(6,7),6-(8,8)]
    60       1.598448       1.598448       1.598448    6[6-(6,6),8-(90),8-(90)]
    61        1.65173        1.65173        1.65173    6[1-(0),6-(1,6),6-(6,6)]
    62       1.698351       1.698351       1.698351    6[1-(0),6-(1,6),7-(6,90)]
    63       5.569925       5.569925       5.569925    6[1-(0),6-(1,6),7-(6,90)]
    64       4.815325       4.815325       4.815325    6[1-(0),6-(1,6),6-(1,7)]
    65       1.705011       1.705011       1.705011    6[1-(0),6-(1,6),6-(1,7)]
    66       1.844875       1.844875       1.844875    6[6-(6,7),8-(0),8-(90)]
    67       0.552797       0.552797       0.552797    6[6-(6,6),6-(8,8),7-(6,90)]
    68       6.507015       6.507015       6.507015    6[6-(1,6),6-(6,7),6-(8,8)]
    69       5.241577       5.241577       5.241577    6[1-(0),6-(1,6),6-(6,6)]
    70       0.354989       0.354989       0.354989    6[6-(6,6),8-(0),8-(90)]
    71       1.691691       1.691691       1.691691    6[6-(6,6),6-(8,8),7-(6,90)]
    72       1.771613       1.771613       1.771613    6[6-(6,7),8-(0),8-(90)]
    73       1.738312       1.738312       1.738312    6[6-(1,6),6-(6,7),6-(8,8)]
    74       1.731652       1.731652       1.731652    6[6-(6,6),8-(90),8-(90)]
    75        1.67837        1.67837        1.67837    6[1-(0),6-(1,6),6-(6,6)]
    76       1.631749       1.631749       1.631749    6[1-(0),6-(1,6),7-(6,90)]
    77       4.420375       4.420375       4.420375    6[1-(0),6-(1,6),7-(6,90)]
    78       5.174975       5.174975       5.174975    6[1-(0),6-(1,6),6-(1,7)]
    79       1.625089       1.625089       1.625089    6[1-(0),6-(1,6),6-(1,7)]
    80       1.485225       1.485225       1.485225    6[6-(6,7),8-(0),8-(90)]
    81       2.777303       2.777303       2.777303    6[6-(6,6),6-(8,8),7-(6,90)]
    82       3.483285       3.483285       3.483285    6[6-(1,6),6-(6,7),6-(8,8)]
    83       4.748723       4.748723       4.748723    6[1-(0),6-(1,6),6-(6,6)]
    84       2.975111       2.975111       2.975111    6[6-(6,6),8-(0),8-(90)]
    85        4.98849        4.98849        4.98849    7[6-(1,6),6-(6,6),90-(7,8,8,8,8,8)]
    86       6.590268       6.590268       6.590268    7[6-(1,6),6-(6,6),90-(7,8,8,8,8,8)]
    87        5.00181        5.00181        5.00181    7[6-(1,6),6-(6,6),90-(7,8,8,8,8,8)]
    88       3.400032       3.400032       3.400032    7[6-(1,6),6-(6,6),90-(7,8,8,8,8,8)]
    89        1.67171        1.67171        1.67171    7[6-(1,6),6-(6,6),90-(7,8,8,8,8,8)]
    90       0.069932       0.069932       0.069932    7[6-(1,6),6-(6,6),90-(7,8,8,8,8,8)]
    91        1.65839        1.65839        1.65839    7[6-(1,6),6-(6,6),90-(7,8,8,8,8,8)]
    92       3.260168       3.260168       3.260168    7[6-(1,6),6-(6,6),90-(7,8,8,8,8,8)]
    93       5.131018       5.131018       5.131018    8[6-(6,8),90-(7,7,8,8,8,8)]
    94       5.154329       5.154329       5.154329    8[6-(6,8)]
    95       4.258532       4.258532       4.258532    8[6-(6,8)]
    96       4.460336       4.460336       4.460336    8[6-(6,8),90-(7,7,8,8,8,8)]
    97       3.923524       3.923524       3.923524    8[6-(6,8),90-(7,7,8,8,8,8)]
    98       0.040627       0.040627       0.040627    8[6-(6,8),90-(7,7,8,8,8,8)]
    99       6.112066       6.112066       6.112066    8[6-(6,8),90-(7,7,8,8,8,8)]
   100       5.518642       5.518642       5.518642    8[6-(6,8)]
   101       4.859282       4.859282       4.859282    8[6-(6,8),90-(7,7,8,8,8,8)]
   102       4.835971       4.835971       4.835971    8[6-(6,8)]
   103       5.731768       5.731768       5.731768    8[6-(6,8)]
   104       5.529964       5.529964       5.529964    8[6-(6,8),90-(7,7,8,8,8,8)]
   105       6.066776       6.066776       6.066776    8[6-(6,8),90-(7,7,8,8,8,8)]
   106       3.289473       3.289473       3.289473    8[6-(6,8),90-(7,7,8,8,8,8)]
   107       3.878234       3.878234       3.878234    8[6-(6,8),90-(7,7,8,8,8,8)]
   108       4.471658       4.471658       4.471658    8[6-(6,8)]
   109       1.529182       1.529182       1.529182    8[6-(6,8),90-(7,7,8,8,8,8)]
   110       1.505871       1.505871       1.505871    8[6-(6,8)]
   111       2.401668       2.401668       2.401668    8[6-(6,8)]
   112       2.199864       2.199864       2.199864    8[6-(6,8),90-(7,7,8,8,8,8)]
   113       2.736676       2.736676       2.736676    8[6-(6,8),90-(7,7,8,8,8,8)]
   114       6.619573       6.619573       6.619573    8[6-(6,8),90-(7,7,8,8,8,8)]
   115       0.548134       0.548134       0.548134    8[6-(6,8),90-(7,7,8,8,8,8)]
   116       1.141558       1.141558       1.141558    8[6-(6,8)]
   117       1.800918       1.800918       1.800918    8[6-(6,8),90-(7,7,8,8,8,8)]
   118       1.824229       1.824229       1.824229    8[6-(6,8)]
   119       0.928432       0.928432       0.928432    8[6-(6,8)]
   120       1.130236       1.130236       1.130236    8[6-(6,8),90-(7,7,8,8,8,8)]
   121       0.593424       0.593424       0.593424    8[6-(6,8),90-(7,7,8,8,8,8)]
   122       3.370727       3.370727       3.370727    8[6-(6,8),90-(7,7,8,8,8,8)]
   123       2.781966       2.781966       2.781966    8[6-(6,8),90-(7,7,8,8,8,8)]
   124       2.188542       2.188542       2.188542    8[6-(6,8)]
