# Supplementary material for: A collection of forcefield precursors for metal–organic frameworks
Source: RSC Adv. 2019 Nov 13;9(63):36492–507. doi: 10.1039/c9ra07327b (PMC9075174; doi:10.1039/c9ra07327b)
Supplement: RA-009-C9RA07327B-s1181 [file RA-009-C9RA07327B-s1181.txt]

JOJMEB_clean

7.245300    0.000000    0.000000
3.622636    8.697518    0.000000
3.622630    1.583083    13.525768

     1       5.268767       5.268767       5.268767    90[7-(6,6),7-(6,6),8-(6),8-(6),8-(6),8-(6)]
     2       9.221799       9.221799       9.221799    90[7-(6,6),7-(6,6),8-(6),8-(6),8-(6),8-(6)]
     3       11.09905       11.09905       11.09905    1[6-(6,7)]
     4       8.921123       8.921123       8.921123    1[6-(6,7)]
     5       3.853764       3.853764       3.853764    1[6-(6,7)]
     6       5.298486       5.298486       5.298486    1[6-(6,7)]
     7       3.391516       3.391516       3.391516    1[6-(6,7)]
     8       5.569443       5.569443       5.569443    1[6-(6,7)]
     9      10.636802      10.636802      10.636802    1[6-(6,7)]
    10        9.19208        9.19208        9.19208    1[6-(6,7)]
    11       6.420776       6.420776       6.420776    6[6-(1,7),6-(8,8),7-(6)]
    12       7.507569       7.507569       7.507569    6[6-(6,7),8-(0),8-(90)]
    13      10.253523      10.253523      10.253523    6[1-(0),6-(6,7),7-(6)]
    14       9.721728       9.721728       9.721728    6[1-(0),6-(6,7),7-(6,90)]
    15      10.362213      10.362213      10.362213    6[6-(1,7),6-(8,8),7-(6,90)]
    16       9.854319       9.854319       9.854319    6[6-(6,7),8-(0),8-(90)]
    17       6.420763       6.420763       6.420763    6[6-(1,7),6-(8,8),7-(6)]
    18        7.50756        7.50756        7.50756    6[6-(6,7),8-(0),8-(90)]
    19       3.008238       3.008238       3.008238    6[1-(0),6-(6,7),7-(6)]
    20       6.099092       6.099092       6.099092    6[1-(0),6-(6,7),7-(6,90)]
    21      10.362212      10.362212      10.362212    6[6-(1,7),6-(8,8),7-(6,90)]
    22       9.854315       9.854315       9.854315    6[6-(6,7),8-(0),8-(90)]
    23        8.06979        8.06979        8.06979    6[6-(1,7),6-(8,8),7-(6)]
    24       6.982997       6.982997       6.982997    6[6-(6,7),8-(0),8-(90)]
    25       4.237043       4.237043       4.237043    6[1-(0),6-(6,7),7-(6)]
    26       4.768838       4.768838       4.768838    6[1-(0),6-(6,7),7-(6,90)]
    27       4.128353       4.128353       4.128353    6[6-(1,7),6-(8,8),7-(6,90)]
    28       4.636247       4.636247       4.636247    6[6-(6,7),8-(0),8-(90)]
    29       8.069803       8.069803       8.069803    6[6-(1,7),6-(8,8),7-(6)]
    30       6.983006       6.983006       6.983006    6[6-(6,7),8-(0),8-(90)]
    31      11.482328      11.482328      11.482328    6[1-(0),6-(6,7),7-(6)]
    32       8.391474       8.391474       8.391474    6[1-(0),6-(6,7),7-(6,90)]
    33       4.128354       4.128354       4.128354    6[6-(1,7),6-(8,8),7-(6,90)]
    34       4.636251       4.636251       4.636251    6[6-(6,7),8-(0),8-(90)]
    35       5.226025       5.226025       5.226025    7[6-(1,6),6-(6,6)]
    36       4.265291       4.265291       4.265291    7[6-(1,6),6-(6,6),90-(7,8,8,8,8)]
    37       5.226014       5.226014       5.226014    7[6-(1,6),6-(6,6)]
    38       4.265294       4.265294       4.265294    7[6-(1,6),6-(6,6),90-(7,8,8,8,8)]
    39       9.264541       9.264541       9.264541    7[6-(1,6),6-(6,6)]
    40      10.225275      10.225275      10.225275    7[6-(1,6),6-(6,6),90-(7,8,8,8,8)]
    41       9.264552       9.264552       9.264552    7[6-(1,6),6-(6,6)]
    42      10.225272      10.225272      10.225272    7[6-(1,6),6-(6,6),90-(7,8,8,8,8)]
    43       7.133709       7.133709       7.133709    8[6-(6,8),90-(7,7,8,8,8)]
    44       8.630591       8.630591       8.630591    8[6-(6,8)]
    45       8.816069       8.816069       8.816069    8[6-(6,8)]
    46       3.343693       3.343693       3.343693    8[6-(6,8),90-(7,7,8,8,8)]
    47       7.133705       7.133705       7.133705    8[6-(6,8),90-(7,7,8,8,8)]
    48       8.630581       8.630581       8.630581    8[6-(6,8)]
    49       5.193426       5.193426       5.193426    8[6-(6,8)]
    50      10.588988      10.588988      10.588988    8[6-(6,8),90-(7,7,8,8,8)]
    51       7.356857       7.356857       7.356857    8[6-(6,8),90-(7,7,8,8,8)]
    52       5.859975       5.859975       5.859975    8[6-(6,8)]
    53       5.674497       5.674497       5.674497    8[6-(6,8)]
    54      11.146873      11.146873      11.146873    8[6-(6,8),90-(7,7,8,8,8)]
    55       7.356861       7.356861       7.356861    8[6-(6,8),90-(7,7,8,8,8)]
    56       5.859985       5.859985       5.859985    8[6-(6,8)]
    57        9.29714        9.29714        9.29714    8[6-(6,8)]
    58       3.901578       3.901578       3.901578    8[6-(6,8),90-(7,7,8,8,8)]
