# Supplementary material for: A collection of forcefield precursors for metal–organic frameworks
Source: RSC Adv. 2019 Nov 13;9(63):36492–507. doi: 10.1039/c9ra07327b (PMC9075174; doi:10.1039/c9ra07327b)
Supplement: RA-009-C9RA07327B-s1182 [file RA-009-C9RA07327B-s1182.txt]

JOSNAG_clean

9.239000    0.000000    0.000000
4.594618    8.644859    0.000000
1.028273    3.988703    9.885119

     1       9.275411       9.275411       9.275411    57[8-(6),8-(6),8-(6),8-(6),8-(6),8-(6,57),8-(6,57)]
     2        5.58648        5.58648        5.58648    57[8-(6),8-(6),8-(6),8-(6),8-(6),8-(6,57),8-(6,57)]
     3       2.723692       2.723692       2.723692    1[6-(1,6,6)]
     4       3.775505       3.775505       3.775505    1[6-(1,6,6)]
     5      10.710645      10.710645      10.710645    1[6-(1,6,6)]
     6      11.679243      11.679243      11.679243    1[6-(1,6,6)]
     7       6.563922       6.563922       6.563922    1[6-(1,6,6)]
     8        7.52841        7.52841        7.52841    1[6-(1,6,6)]
     9        9.14958        9.14958        9.14958    1[6-(1,6,6)]
    10       8.884319       8.884319       8.884319    1[6-(1,6,6)]
    11       7.777645       7.777645       7.777645    1[6-(1,6,6)]
    12       7.518538       7.518538       7.518538    1[6-(1,6,6)]
    13        9.92396        9.92396        9.92396    1[6-(1,6,6)]
    14      10.050506      10.050506      10.050506    1[6-(1,6,6)]
    15      12.138199      12.138199      12.138199    1[6-(1,6,6)]
    16      11.086386      11.086386      11.086386    1[6-(1,6,6)]
    17       4.151246       4.151246       4.151246    1[6-(1,6,6)]
    18       3.182648       3.182648       3.182648    1[6-(1,6,6)]
    19       8.297969       8.297969       8.297969    1[6-(1,6,6)]
    20       7.333481       7.333481       7.333481    1[6-(1,6,6)]
    21       5.712311       5.712311       5.712311    1[6-(1,6,6)]
    22       5.977572       5.977572       5.977572    1[6-(1,6,6)]
    23       7.084246       7.084246       7.084246    1[6-(1,6,6)]
    24       7.343353       7.343353       7.343353    1[6-(1,6,6)]
    25       4.937931       4.937931       4.937931    1[6-(1,6,6)]
    26       4.811385       4.811385       4.811385    1[6-(1,6,6)]
    27      11.237445      11.237445      11.237445    6[6-(1,1,6),8-(57),8-(57,57)]
    28       2.837581       2.837581       2.837581    6[1-(0),1-(0),6-(1,1,6),6-(8,8)]
    29      11.620702      11.620702      11.620702    6[1-(0),1-(0),6-(1,1,6),6-(1,1,6)]
    30       6.599391       6.599391       6.599391    6[6-(1,1,6),8-(57),8-(57)]
    31       7.252073       7.252073       7.252073    6[1-(0),1-(0),6-(1,1,6),6-(8,8)]
    32       8.483673       8.483673       8.483673    6[1-(0),1-(0),6-(1,1,6),6-(1,1,6)]
    33       8.188716       8.188716       8.188716    6[1-(0),1-(0),6-(1,1,6),6-(1,1,6)]
    34       9.476893       9.476893       9.476893    6[1-(0),1-(0),6-(1,1,6),6-(8,8)]
    35       4.679101       4.679101       4.679101    6[6-(1,1,6),8-(57),8-(57)]
    36       3.624446       3.624446       3.624446    6[6-(1,1,6),8-(57),8-(57,57)]
    37       12.02431       12.02431       12.02431    6[1-(0),1-(0),6-(1,1,6),6-(8,8)]
    38       3.241189       3.241189       3.241189    6[1-(0),1-(0),6-(1,1,6),6-(1,1,6)]
    39         8.2625         8.2625         8.2625    6[6-(1,1,6),8-(57),8-(57)]
    40       7.609818       7.609818       7.609818    6[1-(0),1-(0),6-(1,1,6),6-(8,8)]
    41       6.378218       6.378218       6.378218    6[1-(0),1-(0),6-(1,1,6),6-(1,1,6)]
    42       6.673175       6.673175       6.673175    6[1-(0),1-(0),6-(1,1,6),6-(1,1,6)]
    43       5.384998       5.384998       5.384998    6[1-(0),1-(0),6-(1,1,6),6-(8,8)]
    44       10.18279       10.18279       10.18279    6[6-(1,1,6),8-(57),8-(57)]
    45       2.492864       2.492864       2.492864    8[6-(6,8),57-(8,8,8,8,8,8),57-(8,8,8,8,8,8)]
    46      10.015568      10.015568      10.015568    8[6-(6,8),57-(8,8,8,8,8,8)]
    47       7.273689       7.273689       7.273689    8[6-(6,8),57-(8,8,8,8,8,8)]
    48        5.29708        5.29708        5.29708    8[6-(6,8),57-(8,8,8,8,8,8)]
    49       5.371575       5.371575       5.371575    8[6-(6,8),57-(8,8,8,8,8,8)]
    50        3.94366        3.94366        3.94366    8[6-(6,8),57-(8,8,8,8,8,8)]
    51      12.369027      12.369027      12.369027    8[6-(6,8),57-(8,8,8,8,8,8),57-(8,8,8,8,8,8)]
    52       4.846323       4.846323       4.846323    8[6-(6,8),57-(8,8,8,8,8,8)]
    53       7.588202       7.588202       7.588202    8[6-(6,8),57-(8,8,8,8,8,8)]
    54       9.564811       9.564811       9.564811    8[6-(6,8),57-(8,8,8,8,8,8)]
    55       9.490316       9.490316       9.490316    8[6-(6,8),57-(8,8,8,8,8,8)]
    56      10.918231      10.918231      10.918231    8[6-(6,8),57-(8,8,8,8,8,8)]
