# Supplementary material for: A collection of forcefield precursors for metal–organic frameworks
Source: RSC Adv. 2019 Nov 13;9(63):36492–507. doi: 10.1039/c9ra07327b (PMC9075174; doi:10.1039/c9ra07327b)
Supplement: RA-009-C9RA07327B-s1183 [file RA-009-C9RA07327B-s1183.txt]

JOSNAG01_clean

9.249000    0.000000    0.000000
4.596549    8.663082    0.000000
1.034017    4.001649    9.902046

     1       3.297754       3.297754       3.297754    57[8-(6),8-(6),8-(6),8-(6),8-(6),8-(6,57),8-(6,57)]
     2      11.581812      11.581812      11.581812    57[8-(6),8-(6),8-(6),8-(6),8-(6),8-(6,57),8-(6,57)]
     3       4.314066       4.314066       4.314066    1[6-(1,6,6)]
     4       9.811644       9.811644       9.811644    1[6-(1,6,6)]
     5       6.852339       6.852339       6.852339    1[6-(1,6,6)]
     6       6.594498       6.594498       6.594498    1[6-(1,6,6)]
     7       5.267958       5.267958       5.267958    1[6-(1,6,6)]
     8       5.492014       5.492014       5.492014    1[6-(1,6,6)]
     9       7.765798       7.765798       7.765798    1[6-(1,6,6)]
    10       7.632828       7.632828       7.632828    1[6-(1,6,6)]
    11       8.808192       8.808192       8.808192    1[6-(1,6,6)]
    12        9.82771        9.82771        9.82771    1[6-(1,6,6)]
    13       5.501966       5.501966       5.501966    1[6-(1,6,6)]
    14        1.86768        1.86768        1.86768    1[6-(1,6,6)]
    15        10.5655        10.5655        10.5655    1[6-(1,6,6)]
    16       5.067922       5.067922       5.067922    1[6-(1,6,6)]
    17       8.027227       8.027227       8.027227    1[6-(1,6,6)]
    18       8.285068       8.285068       8.285068    1[6-(1,6,6)]
    19       9.611608       9.611608       9.611608    1[6-(1,6,6)]
    20       9.387552       9.387552       9.387552    1[6-(1,6,6)]
    21       7.113768       7.113768       7.113768    1[6-(1,6,6)]
    22       7.246738       7.246738       7.246738    1[6-(1,6,6)]
    23       6.071374       6.071374       6.071374    1[6-(1,6,6)]
    24       5.051856       5.051856       5.051856    1[6-(1,6,6)]
    25         9.3776         9.3776         9.3776    1[6-(1,6,6)]
    26      13.011886      13.011886      13.011886    1[6-(1,6,6)]
    27        4.30851        4.30851        4.30851    6[6-(1,1,6),8-(57),8-(57)]
    28       4.960934       4.960934       4.960934    6[1-(0),1-(0),6-(1,1,6),6-(8,8)]
    29       6.199687       6.199687       6.199687    6[1-(0),1-(0),6-(1,1,6),6-(1,1,6)]
    30       5.896579       5.896579       5.896579    6[1-(0),1-(0),6-(1,1,6),6-(1,1,6)]
    31       7.183159       7.183159       7.183159    6[1-(0),1-(0),6-(1,1,6),6-(8,8)]
    32       6.988352       6.988352       6.988352    6[6-(1,1,6),8-(57),8-(57)]
    33       1.331933       1.331933       1.331933    6[6-(1,1,6),8-(57),8-(57,57)]
    34       9.741932       9.741932       9.741932    6[1-(0),1-(0),6-(1,1,6),6-(8,8)]
    35       5.541763       5.541763       5.541763    6[1-(0),1-(0),6-(1,1,6),6-(1,1,6)]
    36      10.571056      10.571056      10.571056    6[6-(1,1,6),8-(57),8-(57)]
    37       9.918632       9.918632       9.918632    6[1-(0),1-(0),6-(1,1,6),6-(8,8)]
    38       8.679879       8.679879       8.679879    6[1-(0),1-(0),6-(1,1,6),6-(1,1,6)]
    39       8.982987       8.982987       8.982987    6[1-(0),1-(0),6-(1,1,6),6-(1,1,6)]
    40       7.696407       7.696407       7.696407    6[1-(0),1-(0),6-(1,1,6),6-(8,8)]
    41       7.891214       7.891214       7.891214    6[6-(1,1,6),8-(57),8-(57)]
    42      13.547633      13.547633      13.547633    6[6-(1,1,6),8-(57),8-(57,57)]
    43       5.137634       5.137634       5.137634    6[1-(0),1-(0),6-(1,1,6),6-(8,8)]
    44       9.337803       9.337803       9.337803    6[1-(0),1-(0),6-(1,1,6),6-(1,1,6)]
    45       3.074382       3.074382       3.074382    8[6-(6,8),57-(8,8,8,8,8,8)]
    46       4.977187       4.977187       4.977187    8[6-(6,8),57-(8,8,8,8,8,8)]
    47       7.599375       7.599375       7.599375    8[6-(6,8),57-(8,8,8,8,8,8)]
    48        6.24537        6.24537        6.24537    8[6-(6,8),57-(8,8,8,8,8,8)]
    49       2.551183       2.551183       2.551183    8[6-(6,8),57-(8,8,8,8,8,8)]
    50        10.0834        10.0834        10.0834    8[6-(6,8),57-(8,8,8,8,8,8),57-(8,8,8,8,8,8)]
    51      11.805184      11.805184      11.805184    8[6-(6,8),57-(8,8,8,8,8,8)]
    52       9.902379       9.902379       9.902379    8[6-(6,8),57-(8,8,8,8,8,8)]
    53       7.280191       7.280191       7.280191    8[6-(6,8),57-(8,8,8,8,8,8)]
    54       8.634196       8.634196       8.634196    8[6-(6,8),57-(8,8,8,8,8,8)]
    55      12.328383      12.328383      12.328383    8[6-(6,8),57-(8,8,8,8,8,8)]
    56       4.796166       4.796166       4.796166    8[6-(6,8),57-(8,8,8,8,8,8),57-(8,8,8,8,8,8)]
