# Supplementary material for: A collection of forcefield precursors for metal–organic frameworks
Source: RSC Adv. 2019 Nov 13;9(63):36492–507. doi: 10.1039/c9ra07327b (PMC9075174; doi:10.1039/c9ra07327b)
Supplement: RA-009-C9RA07327B-s1184 [file RA-009-C9RA07327B-s1184.txt]

JUCXEK_clean

11.382000    0.000000    0.000000
-5.691000    9.857101    0.000000
0.000000    0.000000    11.734000

     1       0.673814       0.673814       0.673814    93[8-(6),8-(6),8-(6),8-(6),8-(93),8-(93)]
     2       1.624894       1.624894       1.624894    93[8-(6),8-(6),8-(6),8-(6),8-(93),8-(93)]
     3      -2.298709      -2.298709      -2.298709    93[8-(6),8-(6),8-(6),8-(6),8-(93),8-(93)]
     4       5.017186       5.017186       5.017186    93[8-(6),8-(6),8-(6),8-(6),8-(93),8-(93)]
     5       4.066106       4.066106       4.066106    93[8-(6),8-(6),8-(6),8-(6),8-(93),8-(93)]
     6       7.989709       7.989709       7.989709    93[8-(6),8-(6),8-(6),8-(6),8-(93),8-(93)]
     7       0.351135       0.351135       0.351135    6[6-(8,8),8-(93),8-(93)]
     8       2.131279       2.131279       2.131279    6[6-(8,8),8-(93),8-(93)]
     9      -2.482414      -2.482414      -2.482414    6[6-(8,8),8-(93),8-(93)]
    10       5.339865       5.339865       5.339865    6[6-(8,8),8-(93),8-(93)]
    11       3.559721       3.559721       3.559721    6[6-(8,8),8-(93),8-(93)]
    12       8.173414       8.173414       8.173414    6[6-(8,8),8-(93),8-(93)]
    13       5.339865       5.339865       5.339865    6[6-(8,8),8-(93),8-(93)]
    14       3.559721       3.559721       3.559721    6[6-(8,8),8-(93),8-(93)]
    15       8.173414       8.173414       8.173414    6[6-(8,8),8-(93),8-(93)]
    16       0.351135       0.351135       0.351135    6[6-(8,8),8-(93),8-(93)]
    17       2.131279       2.131279       2.131279    6[6-(8,8),8-(93),8-(93)]
    18      -2.482414      -2.482414      -2.482414    6[6-(8,8),8-(93),8-(93)]
    19       0.868447       0.868447       0.868447    8[6-(6,8),93-(8,8,8,8,8)]
    20       5.373442       5.373442       5.373442    8[6-(6,8),93-(8,8,8,8,8)]
    21       1.182021       1.182021       1.182021    8[6-(6,8),93-(8,8,8,8,8)]
    22       3.653053       3.653053       3.653053    8[6-(6,8),93-(8,8,8,8,8)]
    23      -2.050467      -2.050467      -2.050467    8[6-(6,8),93-(8,8,8,8,8)]
    24       8.046505       8.046505       8.046505    8[6-(6,8),93-(8,8,8,8,8)]
    25       4.822553       4.822553       4.822553    8[6-(6,8),93-(8,8,8,8,8)]
    26       0.317558       0.317558       0.317558    8[6-(6,8),93-(8,8,8,8,8)]
    27       4.508979       4.508979       4.508979    8[6-(6,8),93-(8,8,8,8,8)]
    28       2.037947       2.037947       2.037947    8[6-(6,8),93-(8,8,8,8,8)]
    29       7.741467       7.741467       7.741467    8[6-(6,8),93-(8,8,8,8,8)]
    30      -2.355505      -2.355505      -2.355505    8[6-(6,8),93-(8,8,8,8,8)]
    31       4.822553       4.822553       4.822553    8[6-(6,8),93-(8,8,8,8,8)]
    32       0.317558       0.317558       0.317558    8[6-(6,8),93-(8,8,8,8,8)]
    33       4.508979       4.508979       4.508979    8[6-(6,8),93-(8,8,8,8,8)]
    34       2.037947       2.037947       2.037947    8[6-(6,8),93-(8,8,8,8,8)]
    35       7.741467       7.741467       7.741467    8[6-(6,8),93-(8,8,8,8,8)]
    36      -2.355505      -2.355505      -2.355505    8[6-(6,8),93-(8,8,8,8,8)]
    37       0.868447       0.868447       0.868447    8[6-(6,8),93-(8,8,8,8,8)]
    38       5.373442       5.373442       5.373442    8[6-(6,8),93-(8,8,8,8,8)]
    39       1.182021       1.182021       1.182021    8[6-(6,8),93-(8,8,8,8,8)]
    40       3.653053       3.653053       3.653053    8[6-(6,8),93-(8,8,8,8,8)]
    41      -2.050467      -2.050467      -2.050467    8[6-(6,8),93-(8,8,8,8,8)]
    42       8.046505       8.046505       8.046505    8[6-(6,8),93-(8,8,8,8,8)]
    43      -1.022673      -1.022673      -1.022673    8[93-(8,8,8,8,8),93-(8,8,8,8,8)]
    44       1.759657       1.759657       1.759657    8[93-(8,8,8,8,8),93-(8,8,8,8,8)]
    45      -0.736985      -0.736985      -0.736985    8[93-(8,8,8,8,8),93-(8,8,8,8,8)]
    46       6.713673       6.713673       6.713673    8[93-(8,8,8,8,8),93-(8,8,8,8,8)]
    47       3.931343       3.931343       3.931343    8[93-(8,8,8,8,8),93-(8,8,8,8,8)]
    48       6.427984       6.427984       6.427984    8[93-(8,8,8,8,8),93-(8,8,8,8,8)]
