# Supplementary material for: A collection of forcefield precursors for metal–organic frameworks
Source: RSC Adv. 2019 Nov 13;9(63):36492–507. doi: 10.1039/c9ra07327b (PMC9075174; doi:10.1039/c9ra07327b)
Supplement: RA-009-C9RA07327B-s1185 [file RA-009-C9RA07327B-s1185.txt]

JUPFOP_charged

12.120000    0.000000    0.000000
0.000000    22.701500    0.000000
0.000000    0.000000    12.988900

     1       5.941588       5.941588       5.941588    47[7-(6,6,6),7-(6,6,6),8-(6),8-(6),47-(7,7,8,8)]
     2        9.08903        9.08903        9.08903    47[7-(6,6,6),7-(6,6,6)]
     3       0.118412       0.118412       0.118412    47[7-(6,6,6),7-(6,6,6),8-(6),8-(6),47-(7,7,8,8)]
     4        9.09097        9.09097        9.09097    47[7-(6,6,6),7-(6,6,6)]
     5       5.941588       5.941588       5.941588    47[7-(6,6,6),7-(6,6,6),8-(6),8-(6),47-(7,7,8,8)]
     6        9.08903        9.08903        9.08903    47[7-(6,6,6),7-(6,6,6)]
     7       0.118412       0.118412       0.118412    47[7-(6,6,6),7-(6,6,6),8-(6),8-(6),47-(7,7,8,8)]
     8        9.09097        9.09097        9.09097    47[7-(6,6,6),7-(6,6,6)]
     9       6.178412       6.178412       6.178412    47[7-(6,6,6),7-(6,6,6),8-(6),8-(6),47-(7,7,8,8)]
    10        3.03097        3.03097        3.03097    47[7-(6,6,6),7-(6,6,6)]
    11      12.001588      12.001588      12.001588    47[7-(6,6,6),7-(6,6,6),8-(6),8-(6),47-(7,7,8,8)]
    12        3.02903        3.02903        3.02903    47[7-(6,6,6),7-(6,6,6)]
    13       6.178412       6.178412       6.178412    47[7-(6,6,6),7-(6,6,6),8-(6),8-(6),47-(7,7,8,8)]
    14        3.03097        3.03097        3.03097    47[7-(6,6,6),7-(6,6,6)]
    15      12.001588      12.001588      12.001588    47[7-(6,6,6),7-(6,6,6),8-(6),8-(6),47-(7,7,8,8)]
    16        3.02903        3.02903        3.02903    47[7-(6,6,6),7-(6,6,6)]
    17      10.954056      10.954056      10.954056    1[6-(1,7,7)]
    18      10.172316      10.172316      10.172316    1[6-(1,7,7)]
    19       4.834668       4.834668       4.834668    1[6-(1,7,7)]
    20       4.074744       4.074744       4.074744    1[6-(1,7,7)]
    21       0.822948       0.822948       0.822948    1[6-(1,7,7)]
    22      11.373408      11.373408      11.373408    1[6-(1,7,7)]
    23       1.259268       1.259268       1.259268    1[6-(1,7,7)]
    24        2.04222        2.04222        2.04222    1[6-(1,7,7)]
    25       0.002424       0.002424       0.002424    1[6-(1,7,7)]
    26       0.021816       0.021816       0.021816    1[6-(1,7,7)]
    27       7.263516       7.263516       7.263516    1[6-(1,7,7)]
    28       8.073132       8.073132       8.073132    1[6-(1,7,7)]
    29       1.665288       1.665288       1.665288    1[6-(1,1,6)]
    30       1.390164       1.390164       1.390164    1[6-(1,1,6)]
    31       1.700436       1.700436       1.700436    1[6-(1,1,6)]
    32       7.225944       7.225944       7.225944    1[6-(1,7,7)]
    33       8.007684       8.007684       8.007684    1[6-(1,7,7)]
    34       1.225332       1.225332       1.225332    1[6-(1,7,7)]
    35       1.985256       1.985256       1.985256    1[6-(1,7,7)]
    36       5.237052       5.237052       5.237052    1[6-(1,7,7)]
    37       6.806592       6.806592       6.806592    1[6-(1,7,7)]
    38       4.800732       4.800732       4.800732    1[6-(1,7,7)]
    39        4.01778        4.01778        4.01778    1[6-(1,7,7)]
    40       6.057576       6.057576       6.057576    1[6-(1,7,7)]
    41       6.038184       6.038184       6.038184    1[6-(1,7,7)]
    42      10.916484      10.916484      10.916484    1[6-(1,7,7)]
    43      10.106868      10.106868      10.106868    1[6-(1,7,7)]
    44       4.394712       4.394712       4.394712    1[6-(1,1,6)]
    45       4.669836       4.669836       4.669836    1[6-(1,1,6)]
    46       4.359564       4.359564       4.359564    1[6-(1,1,6)]
    47      10.954056      10.954056      10.954056    1[6-(1,7,7)]
    48      10.172316      10.172316      10.172316    1[6-(1,7,7)]
    49       4.834668       4.834668       4.834668    1[6-(1,7,7)]
    50       4.074744       4.074744       4.074744    1[6-(1,7,7)]
    51       0.822948       0.822948       0.822948    1[6-(1,7,7)]
    52      11.373408      11.373408      11.373408    1[6-(1,7,7)]
    53       1.259268       1.259268       1.259268    1[6-(1,7,7)]
    54        2.04222        2.04222        2.04222    1[6-(1,7,7)]
    55       0.002424       0.002424       0.002424    1[6-(1,7,7)]
    56       0.021816       0.021816       0.021816    1[6-(1,7,7)]
    57       7.263516       7.263516       7.263516    1[6-(1,7,7)]
    58       8.073132       8.073132       8.073132    1[6-(1,7,7)]
    59       1.665288       1.665288       1.665288    1[6-(1,1,6)]
    60       1.390164       1.390164       1.390164    1[6-(1,1,6)]
    61       1.700436       1.700436       1.700436    1[6-(1,1,6)]
    62       7.225944       7.225944       7.225944    1[6-(1,7,7)]
    63       8.007684       8.007684       8.007684    1[6-(1,7,7)]
    64       1.225332       1.225332       1.225332    1[6-(1,7,7)]
    65       1.985256       1.985256       1.985256    1[6-(1,7,7)]
    66       5.237052       5.237052       5.237052    1[6-(1,7,7)]
    67       6.806592       6.806592       6.806592    1[6-(1,7,7)]
    68       4.800732       4.800732       4.800732    1[6-(1,7,7)]
    69        4.01778        4.01778        4.01778    1[6-(1,7,7)]
    70       6.057576       6.057576       6.057576    1[6-(1,7,7)]
    71       6.038184       6.038184       6.038184    1[6-(1,7,7)]
    72      10.916484      10.916484      10.916484    1[6-(1,7,7)]
    73      10.106868      10.106868      10.106868    1[6-(1,7,7)]
    74       4.394712       4.394712       4.394712    1[6-(1,1,6)]
    75       4.669836       4.669836       4.669836    1[6-(1,1,6)]
    76       4.359564       4.359564       4.359564    1[6-(1,1,6)]
    77       1.165944       1.165944       1.165944    1[6-(1,7,7)]
    78       1.947684       1.947684       1.947684    1[6-(1,7,7)]
    79       7.285332       7.285332       7.285332    1[6-(1,7,7)]
    80       8.045256       8.045256       8.045256    1[6-(1,7,7)]
    81      11.297052      11.297052      11.297052    1[6-(1,7,7)]
    82       0.746592       0.746592       0.746592    1[6-(1,7,7)]
    83      10.860732      10.860732      10.860732    1[6-(1,7,7)]
    84       10.07778       10.07778       10.07778    1[6-(1,7,7)]
    85      -0.002424      -0.002424      -0.002424    1[6-(1,7,7)]
    86      -0.021816      -0.021816      -0.021816    1[6-(1,7,7)]
    87       4.856484       4.856484       4.856484    1[6-(1,7,7)]
    88       4.046868       4.046868       4.046868    1[6-(1,7,7)]
    89      10.454712      10.454712      10.454712    1[6-(1,1,6)]
    90      10.729836      10.729836      10.729836    1[6-(1,1,6)]
    91      10.419564      10.419564      10.419564    1[6-(1,1,6)]
    92       4.894056       4.894056       4.894056    1[6-(1,7,7)]
    93       4.112316       4.112316       4.112316    1[6-(1,7,7)]
    94      10.894668      10.894668      10.894668    1[6-(1,7,7)]
    95      10.134744      10.134744      10.134744    1[6-(1,7,7)]
    96       6.882948       6.882948       6.882948    1[6-(1,7,7)]
    97       5.313408       5.313408       5.313408    1[6-(1,7,7)]
    98       7.319268       7.319268       7.319268    1[6-(1,7,7)]
    99        8.10222        8.10222        8.10222    1[6-(1,7,7)]
   100       6.062424       6.062424       6.062424    1[6-(1,7,7)]
   101       6.081816       6.081816       6.081816    1[6-(1,7,7)]
   102       1.203516       1.203516       1.203516    1[6-(1,7,7)]
   103       2.013132       2.013132       2.013132    1[6-(1,7,7)]
   104       7.725288       7.725288       7.725288    1[6-(1,1,6)]
   105       7.450164       7.450164       7.450164    1[6-(1,1,6)]
   106       7.760436       7.760436       7.760436    1[6-(1,1,6)]
   107       1.165944       1.165944       1.165944    1[6-(1,7,7)]
   108       1.947684       1.947684       1.947684    1[6-(1,7,7)]
   109       7.285332       7.285332       7.285332    1[6-(1,7,7)]
   110       8.045256       8.045256       8.045256    1[6-(1,7,7)]
   111      11.297052      11.297052      11.297052    1[6-(1,7,7)]
   112       0.746592       0.746592       0.746592    1[6-(1,7,7)]
   113      10.860732      10.860732      10.860732    1[6-(1,7,7)]
   114       10.07778       10.07778       10.07778    1[6-(1,7,7)]
   115      -0.002424      -0.002424      -0.002424    1[6-(1,7,7)]
   116      -0.021816      -0.021816      -0.021816    1[6-(1,7,7)]
   117       4.856484       4.856484       4.856484    1[6-(1,7,7)]
   118       4.046868       4.046868       4.046868    1[6-(1,7,7)]
   119      10.454712      10.454712      10.454712    1[6-(1,1,6)]
   120      10.729836      10.729836      10.729836    1[6-(1,1,6)]
   121      10.419564      10.419564      10.419564    1[6-(1,1,6)]
   122       4.894056       4.894056       4.894056    1[6-(1,7,7)]
   123       4.112316       4.112316       4.112316    1[6-(1,7,7)]
   124      10.894668      10.894668      10.894668    1[6-(1,7,7)]
   125      10.134744      10.134744      10.134744    1[6-(1,7,7)]
   126       6.882948       6.882948       6.882948    1[6-(1,7,7)]
   127       5.313408       5.313408       5.313408    1[6-(1,7,7)]
   128       7.319268       7.319268       7.319268    1[6-(1,7,7)]
   129        8.10222        8.10222        8.10222    1[6-(1,7,7)]
   130       6.062424       6.062424       6.062424    1[6-(1,7,7)]
   131       6.081816       6.081816       6.081816    1[6-(1,7,7)]
   132       1.203516       1.203516       1.203516    1[6-(1,7,7)]
   133       2.013132       2.013132       2.013132    1[6-(1,7,7)]
   134       7.725288       7.725288       7.725288    1[6-(1,1,6)]
   135       7.450164       7.450164       7.450164    1[6-(1,1,6)]
   136       7.760436       7.760436       7.760436    1[6-(1,1,6)]
   137        5.53278        5.53278        5.53278    1[6-(1,1,6)]
   138       4.069896       4.069896       4.069896    1[6-(1,1,6)]
   139       4.330476       4.330476       4.330476    1[6-(1,1,6)]
   140        0.52722        0.52722        0.52722    1[6-(1,1,6)]
   141       1.990104       1.990104       1.990104    1[6-(1,1,6)]
   142       1.729524       1.729524       1.729524    1[6-(1,1,6)]
   143        5.53278        5.53278        5.53278    1[6-(1,1,6)]
   144       4.069896       4.069896       4.069896    1[6-(1,1,6)]
   145       4.330476       4.330476       4.330476    1[6-(1,1,6)]
   146        0.52722        0.52722        0.52722    1[6-(1,1,6)]
   147       1.990104       1.990104       1.990104    1[6-(1,1,6)]
   148       1.729524       1.729524       1.729524    1[6-(1,1,6)]
   149        6.58722        6.58722        6.58722    1[6-(1,1,6)]
   150       8.050104       8.050104       8.050104    1[6-(1,1,6)]
   151       7.789524       7.789524       7.789524    1[6-(1,1,6)]
   152       11.59278       11.59278       11.59278    1[6-(1,1,6)]
   153      10.129896      10.129896      10.129896    1[6-(1,1,6)]
   154      10.390476      10.390476      10.390476    1[6-(1,1,6)]
   155        6.58722        6.58722        6.58722    1[6-(1,1,6)]
   156       8.050104       8.050104       8.050104    1[6-(1,1,6)]
   157       7.789524       7.789524       7.789524    1[6-(1,1,6)]
   158       11.59278       11.59278       11.59278    1[6-(1,1,6)]
   159      10.129896      10.129896      10.129896    1[6-(1,1,6)]
   160      10.390476      10.390476      10.390476    1[6-(1,1,6)]
   161       4.900116       4.900116       4.900116    6[1-(0),1-(0),7-(6,6,47),7-(6,6,47)]
   162       4.863756       4.863756       4.863756    6[1-(0),1-(0),7-(6,6,47),7-(6,6,47)]
   163       0.033936       0.033936       0.033936    6[1-(0),1-(0),7-(6,6,47),7-(6,6,47)]
   164         1.2423         1.2423         1.2423    6[1-(0),1-(0),7-(6,6,47),7-(6,6,47)]
   165       6.074544       6.074544       6.074544    6[1-(0),1-(0),7-(6,6,47),7-(6,6,47)]
   166          7.272          7.272          7.272    6[1-(0),1-(0),7-(6,6,47),7-(6,6,47)]
   167        3.36936        3.36936        3.36936    6[6-(1,1,1),8-(47),8-(47)]
   168       1.897992       1.897992       1.897992    6[1-(0),1-(0),1-(0),6-(8,8)]
   169       1.159884       1.159884       1.159884    6[1-(0),1-(0),7-(6,6,47),7-(6,6,47)]
   170       1.196244       1.196244       1.196244    6[1-(0),1-(0),7-(6,6,47),7-(6,6,47)]
   171       6.026064       6.026064       6.026064    6[1-(0),1-(0),7-(6,6,47),7-(6,6,47)]
   172         4.8177         4.8177         4.8177    6[1-(0),1-(0),7-(6,6,47),7-(6,6,47)]
   173      -0.014544      -0.014544      -0.014544    6[1-(0),1-(0),7-(6,6,47),7-(6,6,47)]
   174         10.908         10.908         10.908    6[1-(0),1-(0),7-(6,6,47),7-(6,6,47)]
   175        2.69064        2.69064        2.69064    6[6-(1,1,1),8-(47),8-(47)]
   176       4.162008       4.162008       4.162008    6[1-(0),1-(0),1-(0),6-(8,8)]
   177       4.900116       4.900116       4.900116    6[1-(0),1-(0),7-(6,6,47),7-(6,6,47)]
   178       4.863756       4.863756       4.863756    6[1-(0),1-(0),7-(6,6,47),7-(6,6,47)]
   179       0.033936       0.033936       0.033936    6[1-(0),1-(0),7-(6,6,47),7-(6,6,47)]
   180         1.2423         1.2423         1.2423    6[1-(0),1-(0),7-(6,6,47),7-(6,6,47)]
   181       6.074544       6.074544       6.074544    6[1-(0),1-(0),7-(6,6,47),7-(6,6,47)]
   182          7.272          7.272          7.272    6[1-(0),1-(0),7-(6,6,47),7-(6,6,47)]
   183        3.36936        3.36936        3.36936    6[6-(1,1,1),8-(47),8-(47)]
   184       1.897992       1.897992       1.897992    6[1-(0),1-(0),1-(0),6-(8,8)]
   185       1.159884       1.159884       1.159884    6[1-(0),1-(0),7-(6,6,47),7-(6,6,47)]
   186       1.196244       1.196244       1.196244    6[1-(0),1-(0),7-(6,6,47),7-(6,6,47)]
   187       6.026064       6.026064       6.026064    6[1-(0),1-(0),7-(6,6,47),7-(6,6,47)]
   188         4.8177         4.8177         4.8177    6[1-(0),1-(0),7-(6,6,47),7-(6,6,47)]
   189      -0.014544      -0.014544      -0.014544    6[1-(0),1-(0),7-(6,6,47),7-(6,6,47)]
   190         10.908         10.908         10.908    6[1-(0),1-(0),7-(6,6,47),7-(6,6,47)]
   191        2.69064        2.69064        2.69064    6[6-(1,1,1),8-(47),8-(47)]
   192       4.162008       4.162008       4.162008    6[1-(0),1-(0),1-(0),6-(8,8)]
   193       7.219884       7.219884       7.219884    6[1-(0),1-(0),7-(6,6,47),7-(6,6,47)]
   194       7.256244       7.256244       7.256244    6[1-(0),1-(0),7-(6,6,47),7-(6,6,47)]
   195      -0.033936      -0.033936      -0.033936    6[1-(0),1-(0),7-(6,6,47),7-(6,6,47)]
   196        10.8777        10.8777        10.8777    6[1-(0),1-(0),7-(6,6,47),7-(6,6,47)]
   197       6.045456       6.045456       6.045456    6[1-(0),1-(0),7-(6,6,47),7-(6,6,47)]
   198          4.848          4.848          4.848    6[1-(0),1-(0),7-(6,6,47),7-(6,6,47)]
   199        8.75064        8.75064        8.75064    6[6-(1,1,1),8-(47),8-(47)]
   200      10.222008      10.222008      10.222008    6[1-(0),1-(0),1-(0),6-(8,8)]
   201      10.960116      10.960116      10.960116    6[1-(0),1-(0),7-(6,6,47),7-(6,6,47)]
   202      10.923756      10.923756      10.923756    6[1-(0),1-(0),7-(6,6,47),7-(6,6,47)]
   203       6.093936       6.093936       6.093936    6[1-(0),1-(0),7-(6,6,47),7-(6,6,47)]
   204         7.3023         7.3023         7.3023    6[1-(0),1-(0),7-(6,6,47),7-(6,6,47)]
   205       0.014544       0.014544       0.014544    6[1-(0),1-(0),7-(6,6,47),7-(6,6,47)]
   206          1.212          1.212          1.212    6[1-(0),1-(0),7-(6,6,47),7-(6,6,47)]
   207        9.42936        9.42936        9.42936    6[6-(1,1,1),8-(47),8-(47)]
   208       7.957992       7.957992       7.957992    6[1-(0),1-(0),1-(0),6-(8,8)]
   209       7.219884       7.219884       7.219884    6[1-(0),1-(0),7-(6,6,47),7-(6,6,47)]
   210       7.256244       7.256244       7.256244    6[1-(0),1-(0),7-(6,6,47),7-(6,6,47)]
   211      -0.033936      -0.033936      -0.033936    6[1-(0),1-(0),7-(6,6,47),7-(6,6,47)]
   212        10.8777        10.8777        10.8777    6[1-(0),1-(0),7-(6,6,47),7-(6,6,47)]
   213       6.045456       6.045456       6.045456    6[1-(0),1-(0),7-(6,6,47),7-(6,6,47)]
   214          4.848          4.848          4.848    6[1-(0),1-(0),7-(6,6,47),7-(6,6,47)]
   215        8.75064        8.75064        8.75064    6[6-(1,1,1),8-(47),8-(47)]
   216      10.222008      10.222008      10.222008    6[1-(0),1-(0),1-(0),6-(8,8)]
   217      10.960116      10.960116      10.960116    6[1-(0),1-(0),7-(6,6,47),7-(6,6,47)]
   218      10.923756      10.923756      10.923756    6[1-(0),1-(0),7-(6,6,47),7-(6,6,47)]
   219       6.093936       6.093936       6.093936    6[1-(0),1-(0),7-(6,6,47),7-(6,6,47)]
   220         7.3023         7.3023         7.3023    6[1-(0),1-(0),7-(6,6,47),7-(6,6,47)]
   221       0.014544       0.014544       0.014544    6[1-(0),1-(0),7-(6,6,47),7-(6,6,47)]
   222          1.212          1.212          1.212    6[1-(0),1-(0),7-(6,6,47),7-(6,6,47)]
   223        9.42936        9.42936        9.42936    6[6-(1,1,1),8-(47),8-(47)]
   224       7.957992       7.957992       7.957992    6[1-(0),1-(0),1-(0),6-(8,8)]
   225        4.47228        4.47228        4.47228    6[6-(1,1,1),8-(0),8-(0)]
   226       4.612872       4.612872       4.612872    6[1-(0),1-(0),1-(0),6-(8,8)]
   227        1.58772        1.58772        1.58772    6[6-(1,1,1),8-(0),8-(0)]
   228       1.447128       1.447128       1.447128    6[1-(0),1-(0),1-(0),6-(8,8)]
   229        4.47228        4.47228        4.47228    6[6-(1,1,1),8-(0),8-(0)]
   230       4.612872       4.612872       4.612872    6[1-(0),1-(0),1-(0),6-(8,8)]
   231        1.58772        1.58772        1.58772    6[6-(1,1,1),8-(0),8-(0)]
   232       1.447128       1.447128       1.447128    6[1-(0),1-(0),1-(0),6-(8,8)]
   233        7.64772        7.64772        7.64772    6[6-(1,1,1),8-(0),8-(0)]
   234       7.507128       7.507128       7.507128    6[1-(0),1-(0),1-(0),6-(8,8)]
   235       10.53228       10.53228       10.53228    6[6-(1,1,1),8-(0),8-(0)]
   236      10.672872      10.672872      10.672872    6[1-(0),1-(0),1-(0),6-(8,8)]
   237        7.64772        7.64772        7.64772    6[6-(1,1,1),8-(0),8-(0)]
   238       7.507128       7.507128       7.507128    6[1-(0),1-(0),1-(0),6-(8,8)]
   239       10.53228       10.53228       10.53228    6[6-(1,1,1),8-(0),8-(0)]
   240      10.672872      10.672872      10.672872    6[1-(0),1-(0),1-(0),6-(8,8)]
   241       6.107268       6.107268       6.107268    7[6-(1,1,7),6-(1,1,7),6-(1,1,7),47-(7,8,8,47)]
   242       4.843152       4.843152       4.843152    7[6-(1,1,7),6-(1,1,7),6-(1,1,7),47-(7)]
   243       6.069696       6.069696       6.069696    7[6-(1,1,7),6-(1,1,7),6-(1,1,7),47-(7,8,8,47)]
   244       7.297452       7.297452       7.297452    7[6-(1,1,7),6-(1,1,7),6-(1,1,7),47-(7)]
   245      12.072732      12.072732      12.072732    7[6-(1,1,7),6-(1,1,7),6-(1,1,7),47-(7,8,8,47)]
   246       1.216848       1.216848       1.216848    7[6-(1,1,7),6-(1,1,7),6-(1,1,7),47-(7)]
   247      -0.009696      -0.009696      -0.009696    7[6-(1,1,7),6-(1,1,7),6-(1,1,7),47-(7,8,8,47)]
   248      10.882548      10.882548      10.882548    7[6-(1,1,7),6-(1,1,7),6-(1,1,7),47-(7)]
   249       6.107268       6.107268       6.107268    7[6-(1,1,7),6-(1,1,7),6-(1,1,7),47-(7,8,8,47)]
   250       4.843152       4.843152       4.843152    7[6-(1,1,7),6-(1,1,7),6-(1,1,7),47-(7)]
   251       6.069696       6.069696       6.069696    7[6-(1,1,7),6-(1,1,7),6-(1,1,7),47-(7,8,8,47)]
   252       7.297452       7.297452       7.297452    7[6-(1,1,7),6-(1,1,7),6-(1,1,7),47-(7)]
   253      12.072732      12.072732      12.072732    7[6-(1,1,7),6-(1,1,7),6-(1,1,7),47-(7,8,8,47)]
   254       1.216848       1.216848       1.216848    7[6-(1,1,7),6-(1,1,7),6-(1,1,7),47-(7)]
   255      -0.009696      -0.009696      -0.009696    7[6-(1,1,7),6-(1,1,7),6-(1,1,7),47-(7,8,8,47)]
   256      10.882548      10.882548      10.882548    7[6-(1,1,7),6-(1,1,7),6-(1,1,7),47-(7)]
   257       6.012732       6.012732       6.012732    7[6-(1,1,7),6-(1,1,7),6-(1,1,7),47-(7,8,8,47)]
   258       7.276848       7.276848       7.276848    7[6-(1,1,7),6-(1,1,7),6-(1,1,7),47-(7)]
   259       6.050304       6.050304       6.050304    7[6-(1,1,7),6-(1,1,7),6-(1,1,7),47-(7,8,8,47)]
   260       4.822548       4.822548       4.822548    7[6-(1,1,7),6-(1,1,7),6-(1,1,7),47-(7)]
   261       0.047268       0.047268       0.047268    7[6-(1,1,7),6-(1,1,7),6-(1,1,7),47-(7,8,8,47)]
   262      10.903152      10.903152      10.903152    7[6-(1,1,7),6-(1,1,7),6-(1,1,7),47-(7)]
   263       0.009696       0.009696       0.009696    7[6-(1,1,7),6-(1,1,7),6-(1,1,7),47-(7,8,8,47)]
   264       1.237452       1.237452       1.237452    7[6-(1,1,7),6-(1,1,7),6-(1,1,7),47-(7)]
   265       6.012732       6.012732       6.012732    7[6-(1,1,7),6-(1,1,7),6-(1,1,7),47-(7,8,8,47)]
   266       7.276848       7.276848       7.276848    7[6-(1,1,7),6-(1,1,7),6-(1,1,7),47-(7)]
   267       6.050304       6.050304       6.050304    7[6-(1,1,7),6-(1,1,7),6-(1,1,7),47-(7,8,8,47)]
   268       4.822548       4.822548       4.822548    7[6-(1,1,7),6-(1,1,7),6-(1,1,7),47-(7)]
   269       0.047268       0.047268       0.047268    7[6-(1,1,7),6-(1,1,7),6-(1,1,7),47-(7,8,8,47)]
   270      10.903152      10.903152      10.903152    7[6-(1,1,7),6-(1,1,7),6-(1,1,7),47-(7)]
   271       0.009696       0.009696       0.009696    7[6-(1,1,7),6-(1,1,7),6-(1,1,7),47-(7,8,8,47)]
   272       1.237452       1.237452       1.237452    7[6-(1,1,7),6-(1,1,7),6-(1,1,7),47-(7)]
   273       3.861432       3.861432       3.861432    8[6-(6,8),47-(7,7,8,47)]
   274        8.09616        8.09616        8.09616    8[6-(6,8),47-(7,7,8,47)]
   275       2.198568       2.198568       2.198568    8[6-(6,8),47-(7,7,8,47)]
   276       10.08384       10.08384       10.08384    8[6-(6,8),47-(7,7,8,47)]
   277       3.861432       3.861432       3.861432    8[6-(6,8),47-(7,7,8,47)]
   278        8.09616        8.09616        8.09616    8[6-(6,8),47-(7,7,8,47)]
   279       2.198568       2.198568       2.198568    8[6-(6,8),47-(7,7,8,47)]
   280       10.08384       10.08384       10.08384    8[6-(6,8),47-(7,7,8,47)]
   281       8.258568       8.258568       8.258568    8[6-(6,8),47-(7,7,8,47)]
   282        4.02384        4.02384        4.02384    8[6-(6,8),47-(7,7,8,47)]
   283       9.921432       9.921432       9.921432    8[6-(6,8),47-(7,7,8,47)]
   284        2.03616        2.03616        2.03616    8[6-(6,8),47-(7,7,8,47)]
   285       8.258568       8.258568       8.258568    8[6-(6,8),47-(7,7,8,47)]
   286        4.02384        4.02384        4.02384    8[6-(6,8),47-(7,7,8,47)]
   287       9.921432       9.921432       9.921432    8[6-(6,8),47-(7,7,8,47)]
   288        2.03616        2.03616        2.03616    8[6-(6,8),47-(7,7,8,47)]
   289       5.533992       5.533992       5.533992    8[6-(6,8)]
   290       3.389964       3.389964       3.389964    8[6-(6,8)]
   291       0.526008       0.526008       0.526008    8[6-(6,8)]
   292       2.670036       2.670036       2.670036    8[6-(6,8)]
   293       5.533992       5.533992       5.533992    8[6-(6,8)]
   294       3.389964       3.389964       3.389964    8[6-(6,8)]
   295       0.526008       0.526008       0.526008    8[6-(6,8)]
   296       2.670036       2.670036       2.670036    8[6-(6,8)]
   297       6.586008       6.586008       6.586008    8[6-(6,8)]
   298       8.730036       8.730036       8.730036    8[6-(6,8)]
   299      11.593992      11.593992      11.593992    8[6-(6,8)]
   300       9.449964       9.449964       9.449964    8[6-(6,8)]
   301       6.586008       6.586008       6.586008    8[6-(6,8)]
   302       8.730036       8.730036       8.730036    8[6-(6,8)]
   303      11.593992      11.593992      11.593992    8[6-(6,8)]
   304       9.449964       9.449964       9.449964    8[6-(6,8)]
