# Supplementary material for: A collection of forcefield precursors for metal–organic frameworks
Source: RSC Adv. 2019 Nov 13;9(63):36492–507. doi: 10.1039/c9ra07327b (PMC9075174; doi:10.1039/c9ra07327b)
Supplement: RA-009-C9RA07327B-s1186 [file RA-009-C9RA07327B-s1186.txt]

JUTCUW_clean

8.936400    0.000000    0.000000
4.468200    7.739149    0.000000
4.468200    2.579716    7.296540

     1        11.1705        11.1705        11.1705    48[6-(6),6-(6),6-(6),6-(6)]
     2         6.7023         6.7023         6.7023    48[6-(6),6-(6),6-(6),6-(6)]
     3       9.418966       9.418966       9.418966    6[6-(48),48-(6,6,6)]
     4        11.1705        11.1705        11.1705    6[6-(48),48-(6,6,6)]
     5        11.1705        11.1705        11.1705    6[6-(48),48-(6,6,6)]
     6      12.922034      12.922034      12.922034    6[6-(48),48-(6,6,6)]
     7         6.7023         6.7023         6.7023    6[6-(48),48-(6,6,6)]
     8       8.453834       8.453834       8.453834    6[6-(48),48-(6,6,6)]
     9         6.7023         6.7023         6.7023    6[6-(48),48-(6,6,6)]
    10       4.950766       4.950766       4.950766    6[6-(48),48-(6,6,6)]
