# Supplementary material for: A collection of forcefield precursors for metal–organic frameworks
Source: RSC Adv. 2019 Nov 13;9(63):36492–507. doi: 10.1039/c9ra07327b (PMC9075174; doi:10.1039/c9ra07327b)
Supplement: RA-009-C9RA07327B-s1187 [file RA-009-C9RA07327B-s1187.txt]

KABXES_clean

13.721700    0.000000    0.000000
3.400802    13.293592    0.000000
6.394550    4.964610    14.285499

     1       3.830403       3.830403       3.830403    62[8-(6),8-(6),8-(6),8-(6),8-(6),8-(6)]
     2      13.531611      13.531611      13.531611    62[8-(6),8-(6),8-(6),8-(6),8-(6),8-(6)]
     3      13.292099      13.292099      13.292099    62[8-(6),8-(6),8-(6),8-(6),8-(6),8-(6)]
     4       9.985441       9.985441       9.985441    62[8-(6),8-(6),8-(6),8-(6),8-(6),8-(6)]
     5       6.949178       6.949178       6.949178    1[6-(6,6)]
     6      11.154315      11.154315      11.154315    1[6-(6,6)]
     7       5.440194       5.440194       5.440194    1[6-(6,6)]
     8       2.413668       2.413668       2.413668    1[6-(6,6)]
     9      14.561631      14.561631      14.561631    1[6-(6,6)]
    10       4.380693       4.380693       4.380693    1[6-(6,6)]
    11      17.602236      17.602236      17.602236    1[6-(6,6)]
    12      17.367358      17.367358      17.367358    1[6-(6,6)]
    13      16.567874      16.567874      16.567874    1[6-(6,6)]
    14      12.362737      12.362737      12.362737    1[6-(6,6)]
    15      18.076858      18.076858      18.076858    1[6-(6,6)]
    16      21.103384      21.103384      21.103384    1[6-(6,6)]
    17       8.955421       8.955421       8.955421    1[6-(6,6)]
    18      19.136359      19.136359      19.136359    1[6-(6,6)]
    19       5.914816       5.914816       5.914816    1[6-(6,6)]
    20       6.149694       6.149694       6.149694    1[6-(6,6)]
    21      12.948595      12.948595      12.948595    1[6-(6,6)]
    22      10.568457      10.568457      10.568457    1[6-(6,6)]
    23       8.372051       8.372051       8.372051    6[6-(6,6),8-(62),8-(62)]
    24       7.506017       7.506017       7.506017    6[6-(1,6),6-(1,6),6-(8,8)]
    25        6.08912        6.08912        6.08912    6[6-(1,6),6-(1,6),6-(8,8)]
    26       5.364128       5.364128       5.364128    6[6-(6,6),8-(62),8-(62)]
    27       5.948545       5.948545       5.948545    6[1-(0),6-(6,6),6-(6,7)]
    28      14.600931      14.600931      14.600931    6[6-(1,6),6-(1,6),6-(8,8)]
    29      14.872242      14.872242      14.872242    6[6-(6,6),8-(62),8-(62)]
    30       1.745575       1.745575       1.745575    6[1-(0),6-(6,6),6-(6,7)]
    31       6.862888       6.862888       6.862888    6[1-(0),6-(6,6),6-(6,6)]
    32      10.739784      10.739784      10.739784    6[1-(0),6-(6,6),6-(6,7)]
    33        9.96351        9.96351        9.96351    6[6-(1,6),6-(1,6),7-(8,8)]
    34      15.697927      15.697927      15.697927    6[6-(6,6),8-(62),8-(62)]
    35      16.248348      16.248348      16.248348    6[6-(1,6),6-(1,6),6-(8,8)]
    36      15.934224      15.934224      15.934224    6[6-(1,6),6-(1,6),6-(8,8)]
    37      15.081977      15.081977      15.081977    6[6-(6,6),8-(62),8-(62)]
    38      17.256749      17.256749      17.256749    6[1-(0),6-(6,6),6-(6,7)]
    39      13.250005      13.250005      13.250005    6[6-(1,6),6-(1,6),6-(8,8)]
    40      12.078299      12.078299      12.078299    6[6-(6,6),8-(62),8-(62)]
    41      17.488444      17.488444      17.488444    6[1-(0),6-(6,6),6-(6,7)]
    42      15.442424      15.442424      15.442424    6[1-(0),6-(6,6),6-(6,6)]
    43       3.856229       3.856229       3.856229    6[1-(0),6-(6,6),6-(6,7)]
    44       4.322671       4.322671       4.322671    6[6-(1,6),6-(1,6),7-(8,8)]
    45      15.145001      15.145001      15.145001    6[6-(6,6),8-(62),8-(62)]
    46      16.011035      16.011035      16.011035    6[6-(1,6),6-(1,6),6-(8,8)]
    47      17.427932      17.427932      17.427932    6[6-(1,6),6-(1,6),6-(8,8)]
    48      18.152924      18.152924      18.152924    6[6-(6,6),8-(62),8-(62)]
    49      17.568507      17.568507      17.568507    6[1-(0),6-(6,6),6-(6,7)]
    50       8.916121       8.916121       8.916121    6[6-(1,6),6-(1,6),6-(8,8)]
    51        8.64481        8.64481        8.64481    6[6-(6,6),8-(62),8-(62)]
    52      21.771477      21.771477      21.771477    6[1-(0),6-(6,6),6-(6,7)]
    53      16.654164      16.654164      16.654164    6[1-(0),6-(6,6),6-(6,6)]
    54      12.777268      12.777268      12.777268    6[1-(0),6-(6,6),6-(6,7)]
    55      13.553542      13.553542      13.553542    6[6-(1,6),6-(1,6),7-(8,8)]
    56       7.819125       7.819125       7.819125    6[6-(6,6),8-(62),8-(62)]
    57       7.268704       7.268704       7.268704    6[6-(1,6),6-(1,6),6-(8,8)]
    58       7.582828       7.582828       7.582828    6[6-(1,6),6-(1,6),6-(8,8)]
    59       8.435075       8.435075       8.435075    6[6-(6,6),8-(62),8-(62)]
    60       6.260303       6.260303       6.260303    6[1-(0),6-(6,6),6-(6,7)]
    61      10.267047      10.267047      10.267047    6[6-(1,6),6-(1,6),6-(8,8)]
    62      11.438753      11.438753      11.438753    6[6-(6,6),8-(62),8-(62)]
    63       6.028608       6.028608       6.028608    6[1-(0),6-(6,6),6-(6,7)]
    64       8.074628       8.074628       8.074628    6[1-(0),6-(6,6),6-(6,6)]
    65      19.660823      19.660823      19.660823    6[1-(0),6-(6,6),6-(6,7)]
    66      19.194381      19.194381      19.194381    6[6-(1,6),6-(1,6),7-(8,8)]
    67      13.504685      13.504685      13.504685    6[1-(0),6-(6,6),6-(6,6)]
    68      15.181625      15.181625      15.181625    6[6-(1,6),6-(1,6),7-(8,8)]
    69      10.012367      10.012367      10.012367    6[1-(0),6-(6,6),6-(6,6)]
    70       8.335427       8.335427       8.335427    6[6-(1,6),6-(1,6),7-(8,8)]
    71       9.768583       9.768583       9.768583    7[6-(6,6),8-(0),8-(0)]
    72       5.738559       5.738559       5.738559    7[6-(6,6),8-(0),8-(0)]
    73      13.748469      13.748469      13.748469    7[6-(6,6),8-(0),8-(0)]
    74      17.778493      17.778493      17.778493    7[6-(6,6),8-(0),8-(0)]
    75       5.762567       5.762567       5.762567    7[6-(6,6),8-(0),8-(0)]
    76      17.754485      17.754485      17.754485    7[6-(6,6),8-(0),8-(0)]
    77       2.291851       2.291851       2.291851    8[6-(6,8),62-(8,8,8,8,8)]
    78       8.506194       8.506194       8.506194    8[6-(6,8),62-(8,8,8,8,8)]
    79       4.781797       4.781797       4.781797    8[6-(6,8),62-(8,8,8,8,8)]
    80      13.946529      13.946529      13.946529    8[6-(6,8),62-(8,8,8,8,8)]
    81      12.315113      12.315113      12.315113    8[6-(6,8),62-(8,8,8,8,8)]
    82        5.35073        5.35073        5.35073    8[6-(6,8),62-(8,8,8,8,8)]
    83      10.087809      10.087809      10.087809    8[7-(6,8)]
    84       9.295771       9.295771       9.295771    8[7-(6,8)]
    85       6.828076       6.828076       6.828076    8[7-(6,8)]
    86      15.163464      15.163464      15.163464    8[6-(6,8),62-(8,8,8,8,8)]
    87      14.483393      14.483393      14.483393    8[6-(6,8),62-(8,8,8,8,8)]
    88      15.552223      15.552223      15.552223    8[6-(6,8),62-(8,8,8,8,8)]
    89       11.51161       11.51161       11.51161    8[6-(6,8),62-(8,8,8,8,8)]
    90       2.759377       2.759377       2.759377    8[6-(6,8),62-(8,8,8,8,8)]
    91      13.938403      13.938403      13.938403    8[6-(6,8),62-(8,8,8,8,8)]
    92       6.497867       6.497867       6.497867    8[7-(6,8)]
    93       6.075136       6.075136       6.075136    8[7-(6,8)]
    94       5.406103       5.406103       5.406103    8[7-(6,8)]
    95      21.225201      21.225201      21.225201    8[6-(6,8),62-(8,8,8,8,8)]
    96      15.010858      15.010858      15.010858    8[6-(6,8),62-(8,8,8,8,8)]
    97      18.735255      18.735255      18.735255    8[6-(6,8),62-(8,8,8,8,8)]
    98       9.570523       9.570523       9.570523    8[6-(6,8),62-(8,8,8,8,8)]
    99      11.201939      11.201939      11.201939    8[6-(6,8),62-(8,8,8,8,8)]
   100      18.166322      18.166322      18.166322    8[6-(6,8),62-(8,8,8,8,8)]
   101      13.429243      13.429243      13.429243    8[7-(6,8)]
   102      14.221281      14.221281      14.221281    8[7-(6,8)]
   103      16.688976      16.688976      16.688976    8[7-(6,8)]
   104       8.353588       8.353588       8.353588    8[6-(6,8),62-(8,8,8,8,8)]
   105       9.033659       9.033659       9.033659    8[6-(6,8),62-(8,8,8,8,8)]
   106       7.964829       7.964829       7.964829    8[6-(6,8),62-(8,8,8,8,8)]
   107      12.005442      12.005442      12.005442    8[6-(6,8),62-(8,8,8,8,8)]
   108      20.757675      20.757675      20.757675    8[6-(6,8),62-(8,8,8,8,8)]
   109       9.578649       9.578649       9.578649    8[6-(6,8),62-(8,8,8,8,8)]
   110      17.019185      17.019185      17.019185    8[7-(6,8)]
   111      17.441916      17.441916      17.441916    8[7-(6,8)]
   112      18.110949      18.110949      18.110949    8[7-(6,8)]
