# Supplementary material for: A collection of forcefield precursors for metal–organic frameworks
Source: RSC Adv. 2019 Nov 13;9(63):36492–507. doi: 10.1039/c9ra07327b (PMC9075174; doi:10.1039/c9ra07327b)
Supplement: RA-009-C9RA07327B-s1188 [file RA-009-C9RA07327B-s1188.txt]

KABXIW_clean

13.786600    0.000000    0.000000
3.450468    13.347832    0.000000
6.432453    4.981085    14.380154

     1      16.581181      16.581181      16.581181    59[8-(6),8-(6),8-(6),8-(6),8-(6),8-(6)]
     2      13.256359      13.256359      13.256359    59[8-(6),8-(6),8-(6),8-(6),8-(6),8-(6)]
     3        7.08834        7.08834        7.08834    59[8-(6),8-(6),8-(6),8-(6),8-(6),8-(6)]
     4      10.413162      10.413162      10.413162    59[8-(6),8-(6),8-(6),8-(6),8-(6),8-(6)]
     5       15.99094       15.99094       15.99094    1[6-(6,6)]
     6       2.712144       2.712144       2.712144    1[6-(6,6)]
     7       5.785617       5.785617       5.785617    1[6-(6,6)]
     8      17.931926      17.931926      17.931926    1[6-(6,6)]
     9       9.229379       9.229379       9.229379    1[6-(6,6)]
    10      14.954529      14.954529      14.954529    1[6-(6,6)]
    11       13.44388       13.44388       13.44388    1[6-(6,6)]
    12       2.994763       2.994763       2.994763    1[6-(6,6)]
    13       7.678581       7.678581       7.678581    1[6-(6,6)]
    14      20.957377      20.957377      20.957377    1[6-(6,6)]
    15      17.883904      17.883904      17.883904    1[6-(6,6)]
    16       5.737595       5.737595       5.737595    1[6-(6,6)]
    17      14.440142      14.440142      14.440142    1[6-(6,6)]
    18       8.714992       8.714992       8.714992    1[6-(6,6)]
    19      10.225641      10.225641      10.225641    1[6-(6,6)]
    20      20.674758      20.674758      20.674758    1[6-(6,6)]
    21       7.426589       7.426589       7.426589    1[6-(6,6)]
    22      16.242932      16.242932      16.242932    1[6-(6,6)]
    23       4.679829       4.679829       4.679829    6[6-(6,6),8-(59),8-(59)]
    24       4.097661       4.097661       4.097661    6[6-(1,6),6-(1,6),6-(8,8)]
    25      16.547649      16.547649      16.547649    6[1-(0),6-(6,6),6-(6,7)]
    26      16.058472      16.058472      16.058472    6[6-(1,6),6-(1,6),7-(8,8)]
    27       3.062488       3.062488       3.062488    6[1-(0),6-(6,6),6-(6,7)]
    28       4.393369       4.393369       4.393369    6[6-(1,6),6-(1,6),6-(8,8)]
    29       4.899936       4.899936       4.899936    6[1-(0),6-(6,6),6-(6,6)]
    30       5.230277       5.230277       5.230277    6[6-(6,6),8-(59),8-(59)]
    31       5.494285       5.494285       5.494285    6[6-(6,6),8-(59),8-(59)]
    32       5.759313       5.759313       5.759313    6[6-(1,6),6-(1,6),6-(8,8)]
    33      18.686335      18.686335      18.686335    6[1-(0),6-(6,6),6-(6,7)]
    34      12.052458      12.052458      12.052458    6[6-(6,6),8-(59),8-(59)]
    35      12.899231      12.899231      12.899231    6[6-(1,6),6-(1,6),6-(8,8)]
    36       9.623594       9.623594       9.623594    6[1-(0),6-(6,6),6-(6,7)]
    37      10.393913      10.393913      10.393913    6[6-(1,6),6-(1,6),7-(8,8)]
    38      14.455345      14.455345      14.455345    6[1-(0),6-(6,6),6-(6,7)]
    39      14.300715      14.300715      14.300715    6[6-(1,6),6-(1,6),6-(8,8)]
    40      13.535745      13.535745      13.535745    6[1-(0),6-(6,6),6-(6,6)]
    41      15.022497      15.022497      15.022497    6[6-(6,6),8-(59),8-(59)]
    42       8.296339       8.296339       8.296339    6[6-(6,6),8-(59),8-(59)]
    43       7.109327       7.109327       7.109327    6[6-(1,6),6-(1,6),6-(8,8)]
    44       2.823312       2.823312       2.823312    6[1-(0),6-(6,6),6-(6,7)]
    45      18.989692      18.989692      18.989692    6[6-(6,6),8-(59),8-(59)]
    46       19.57186       19.57186       19.57186    6[6-(1,6),6-(1,6),6-(8,8)]
    47       7.121872       7.121872       7.121872    6[1-(0),6-(6,6),6-(6,7)]
    48       7.611049       7.611049       7.611049    6[6-(1,6),6-(1,6),7-(8,8)]
    49      20.607033      20.607033      20.607033    6[1-(0),6-(6,6),6-(6,7)]
    50      19.276152      19.276152      19.276152    6[6-(1,6),6-(1,6),6-(8,8)]
    51      18.769585      18.769585      18.769585    6[1-(0),6-(6,6),6-(6,6)]
    52      18.439244      18.439244      18.439244    6[6-(6,6),8-(59),8-(59)]
    53      18.175236      18.175236      18.175236    6[6-(6,6),8-(59),8-(59)]
    54      17.910208      17.910208      17.910208    6[6-(1,6),6-(1,6),6-(8,8)]
    55       4.983186       4.983186       4.983186    6[1-(0),6-(6,6),6-(6,7)]
    56      11.617063      11.617063      11.617063    6[6-(6,6),8-(59),8-(59)]
    57       10.77029       10.77029       10.77029    6[6-(1,6),6-(1,6),6-(8,8)]
    58      14.045927      14.045927      14.045927    6[1-(0),6-(6,6),6-(6,7)]
    59      13.275608      13.275608      13.275608    6[6-(1,6),6-(1,6),7-(8,8)]
    60       9.214176       9.214176       9.214176    6[1-(0),6-(6,6),6-(6,7)]
    61       9.368806       9.368806       9.368806    6[6-(1,6),6-(1,6),6-(8,8)]
    62      10.133776      10.133776      10.133776    6[1-(0),6-(6,6),6-(6,6)]
    63       8.647024       8.647024       8.647024    6[6-(6,6),8-(59),8-(59)]
    64      15.373182      15.373182      15.373182    6[6-(6,6),8-(59),8-(59)]
    65      16.560194      16.560194      16.560194    6[6-(1,6),6-(1,6),6-(8,8)]
    66      20.846209      20.846209      20.846209    6[1-(0),6-(6,6),6-(6,7)]
    67       6.857068       6.857068       6.857068    6[1-(0),6-(6,6),6-(6,6)]
    68       5.184682       5.184682       5.184682    6[6-(1,6),6-(1,6),7-(8,8)]
    69      16.812453      16.812453      16.812453    6[1-(0),6-(6,6),6-(6,6)]
    70      18.484839      18.484839      18.484839    6[6-(1,6),6-(1,6),7-(8,8)]
    71      14.651438      14.651438      14.651438    7[6-(6,6),8-(0),8-(0)]
    72      10.589553      10.589553      10.589553    7[6-(6,6),8-(0),8-(0)]
    73       9.018083       9.018083       9.018083    7[6-(6,6),8-(0),8-(0)]
    74      13.079968      13.079968      13.079968    7[6-(6,6),8-(0),8-(0)]
    75      14.620537      14.620537      14.620537    7[6-(6,6),8-(0),8-(0)]
    76       9.048984       9.048984       9.048984    7[6-(6,6),8-(0),8-(0)]
    77      13.894408      13.894408      13.894408    8[7-(6,8)]
    78      14.295061      14.295061      14.295061    8[7-(6,8)]
    79      17.693549      17.693549      17.693549    8[6-(6,8),59-(8,8,8,8,8)]
    80       5.889077       5.889077       5.889077    8[6-(6,8),59-(8,8,8,8,8)]
    81       6.394941       6.394941       6.394941    8[6-(6,8),59-(8,8,8,8,8)]
    82       4.760281       4.760281       4.760281    8[6-(6,8),59-(8,8,8,8,8)]
    83      18.143579      18.143579      18.143579    8[6-(6,8),59-(8,8,8,8,8)]
    84        6.41989        6.41989        6.41989    8[6-(6,8),59-(8,8,8,8,8)]
    85      13.537464      13.537464      13.537464    8[7-(6,8)]
    86      10.277827      10.277827      10.277827    8[7-(6,8)]
    87      11.049292      11.049292      11.049292    8[7-(6,8)]
    88       8.047711       8.047711       8.047711    8[6-(6,8),59-(8,8,8,8,8)]
    89      11.928504      11.928504      11.928504    8[6-(6,8),59-(8,8,8,8,8)]
    90      15.011345      15.011345      15.011345    8[6-(6,8),59-(8,8,8,8,8)]
    91      15.614459      15.614459      15.614459    8[6-(6,8),59-(8,8,8,8,8)]
    92       5.156287       5.156287       5.156287    8[6-(6,8),59-(8,8,8,8,8)]
    93       8.855002       8.855002       8.855002    8[6-(6,8),59-(8,8,8,8,8)]
    94      14.978014      14.978014      14.978014    8[7-(6,8)]
    95       9.775113       9.775113       9.775113    8[7-(6,8)]
    96        9.37446        9.37446        9.37446    8[7-(6,8)]
    97       5.975972       5.975972       5.975972    8[6-(6,8),59-(8,8,8,8,8)]
    98      17.780444      17.780444      17.780444    8[6-(6,8),59-(8,8,8,8,8)]
    99       17.27458       17.27458       17.27458    8[6-(6,8),59-(8,8,8,8,8)]
   100       18.90924       18.90924       18.90924    8[6-(6,8),59-(8,8,8,8,8)]
   101       5.525942       5.525942       5.525942    8[6-(6,8),59-(8,8,8,8,8)]
   102      17.249631      17.249631      17.249631    8[6-(6,8),59-(8,8,8,8,8)]
   103      10.132057      10.132057      10.132057    8[7-(6,8)]
   104      13.391694      13.391694      13.391694    8[7-(6,8)]
   105      12.620229      12.620229      12.620229    8[7-(6,8)]
   106       15.62181       15.62181       15.62181    8[6-(6,8),59-(8,8,8,8,8)]
   107      11.741017      11.741017      11.741017    8[6-(6,8),59-(8,8,8,8,8)]
   108       8.658176       8.658176       8.658176    8[6-(6,8),59-(8,8,8,8,8)]
   109       8.055062       8.055062       8.055062    8[6-(6,8),59-(8,8,8,8,8)]
   110      18.513234      18.513234      18.513234    8[6-(6,8),59-(8,8,8,8,8)]
   111      14.814519      14.814519      14.814519    8[6-(6,8),59-(8,8,8,8,8)]
   112       8.691507       8.691507       8.691507    8[7-(6,8)]
