# Supplementary material for: A collection of forcefield precursors for metal–organic frameworks
Source: RSC Adv. 2019 Nov 13;9(63):36492–507. doi: 10.1039/c9ra07327b (PMC9075174; doi:10.1039/c9ra07327b)
Supplement: RA-009-C9RA07327B-s1189 [file RA-009-C9RA07327B-s1189.txt]

KABXOC_clean

13.686100    0.000000    0.000000
3.392095    13.259073    0.000000
6.382734    4.955392    14.251578

     1      16.446619      16.446619      16.446619    63[8-(6),8-(6),8-(6),8-(6),8-(6),8-(6)]
     2       6.772278       6.772278       6.772278    63[8-(6),8-(6),8-(6),8-(6),8-(6),8-(6)]
     3        7.01431        7.01431        7.01431    63[8-(6),8-(6),8-(6),8-(6),8-(6),8-(6)]
     4      10.305917      10.305917      10.305917    63[8-(6),8-(6),8-(6),8-(6),8-(6),8-(6)]
     5       5.758072       5.758072       5.758072    1[6-(6,6)]
     6       2.718485       2.718485       2.718485    1[6-(6,6)]
     7      15.857053      15.857053      15.857053    1[6-(6,6)]
     8       5.695725       5.695725       5.695725    1[6-(6,6)]
     9       13.32768       13.32768       13.32768    1[6-(6,6)]
    10      14.831401      14.831401      14.831401    1[6-(6,6)]
    11        9.14981        9.14981        9.14981    1[6-(6,6)]
    12      20.462459      20.462459      20.462459    1[6-(6,6)]
    13      17.702857      17.702857      17.702857    1[6-(6,6)]
    14      20.742444      20.742444      20.742444    1[6-(6,6)]
    15       7.603876       7.603876       7.603876    1[6-(6,6)]
    16      17.765204      17.765204      17.765204    1[6-(6,6)]
    17      10.133249      10.133249      10.133249    1[6-(6,6)]
    18       8.629528       8.629528       8.629528    1[6-(6,6)]
    19      14.311119      14.311119      14.311119    1[6-(6,6)]
    20        2.99847        2.99847        2.99847    1[6-(6,6)]
    21      16.095235      16.095235      16.095235    1[6-(6,6)]
    22       7.365694       7.365694       7.365694    1[6-(6,6)]
    23       4.615686       4.615686       4.615686    6[6-(6,6),8-(63),8-(63)]
    24       5.226082       5.226082       5.226082    6[6-(6,6),8-(63),8-(63)]
    25       4.062477       4.062477       4.062477    6[6-(1,6),6-(1,6),6-(8,8)]
    26       4.874096       4.874096       4.874096    6[1-(0),6-(6,6),6-(6,6)]
    27       4.378044       4.378044       4.378044    6[6-(1,6),6-(1,6),6-(8,8)]
    28       3.058165       3.058165       3.058165    6[1-(0),6-(6,6),6-(6,7)]
    29       15.94904       15.94904       15.94904    6[6-(1,6),6-(1,6),7-(8,8)]
    30       16.41853       16.41853       16.41853    6[1-(0),6-(6,6),6-(6,7)]
    31      18.029647      18.029647      18.029647    6[6-(6,6),8-(63),8-(63)]
    32       4.940152       4.940152       4.940152    6[1-(0),6-(6,6),6-(6,7)]
    33      17.757516      17.757516      17.757516    6[6-(1,6),6-(1,6),6-(8,8)]
    34      11.909123      11.909123      11.909123    6[6-(6,6),8-(63),8-(63)]
    35      14.923863      14.923863      14.923863    6[6-(6,6),8-(63),8-(63)]
    36      12.780417      12.780417      12.780417    6[6-(1,6),6-(1,6),6-(8,8)]
    37      13.421076      13.421076      13.421076    6[1-(0),6-(6,6),6-(6,6)]
    38      14.196713      14.196713      14.196713    6[6-(1,6),6-(1,6),6-(8,8)]
    39      14.335252      14.335252      14.335252    6[1-(0),6-(6,6),6-(6,7)]
    40      10.332015      10.332015      10.332015    6[6-(1,6),6-(1,6),7-(8,8)]
    41       9.553293       9.553293       9.553293    6[1-(0),6-(6,6),6-(6,7)]
    42      15.235106      15.235106      15.235106    6[6-(6,6),8-(63),8-(63)]
    43      20.636214      20.636214      20.636214    6[1-(0),6-(6,6),6-(6,7)]
    44      16.412904      16.412904      16.412904    6[6-(1,6),6-(1,6),6-(8,8)]
    45      18.845243      18.845243      18.845243    6[6-(6,6),8-(63),8-(63)]
    46      18.234847      18.234847      18.234847    6[6-(6,6),8-(63),8-(63)]
    47      19.398452      19.398452      19.398452    6[6-(1,6),6-(1,6),6-(8,8)]
    48      18.586833      18.586833      18.586833    6[1-(0),6-(6,6),6-(6,6)]
    49      19.082885      19.082885      19.082885    6[6-(1,6),6-(1,6),6-(8,8)]
    50      20.402764      20.402764      20.402764    6[1-(0),6-(6,6),6-(6,7)]
    51       7.511889       7.511889       7.511889    6[6-(1,6),6-(1,6),7-(8,8)]
    52       7.042399       7.042399       7.042399    6[1-(0),6-(6,6),6-(6,7)]
    53       5.431282       5.431282       5.431282    6[6-(6,6),8-(63),8-(63)]
    54      18.520777      18.520777      18.520777    6[1-(0),6-(6,6),6-(6,7)]
    55       5.703413       5.703413       5.703413    6[6-(1,6),6-(1,6),6-(8,8)]
    56      11.551806      11.551806      11.551806    6[6-(6,6),8-(63),8-(63)]
    57       8.537066       8.537066       8.537066    6[6-(6,6),8-(63),8-(63)]
    58      10.680512      10.680512      10.680512    6[6-(1,6),6-(1,6),6-(8,8)]
    59      10.039853      10.039853      10.039853    6[1-(0),6-(6,6),6-(6,6)]
    60       9.264216       9.264216       9.264216    6[6-(1,6),6-(1,6),6-(8,8)]
    61       9.125677       9.125677       9.125677    6[1-(0),6-(6,6),6-(6,7)]
    62      13.128914      13.128914      13.128914    6[6-(1,6),6-(1,6),7-(8,8)]
    63      13.907636      13.907636      13.907636    6[1-(0),6-(6,6),6-(6,7)]
    64       8.225823       8.225823       8.225823    6[6-(6,6),8-(63),8-(63)]
    65       2.824715       2.824715       2.824715    6[1-(0),6-(6,6),6-(6,7)]
    66       7.048025       7.048025       7.048025    6[6-(1,6),6-(1,6),6-(8,8)]
    67       18.33624       18.33624       18.33624    6[6-(1,6),6-(1,6),7-(8,8)]
    68      16.665523      16.665523      16.665523    6[1-(0),6-(6,6),6-(6,6)]
    69       5.124689       5.124689       5.124689    6[6-(1,6),6-(1,6),7-(8,8)]
    70       6.795406       6.795406       6.795406    6[1-(0),6-(6,6),6-(6,6)]
    71      14.536092      14.536092      14.536092    7[6-(6,6),8-(0),8-(0)]
    72      10.532123      10.532123      10.532123    7[6-(6,6),8-(0),8-(0)]
    73       8.924837       8.924837       8.924837    7[6-(6,6),8-(0),8-(0)]
    74      12.928806      12.928806      12.928806    7[6-(6,6),8-(0),8-(0)]
    75       8.948108       8.948108       8.948108    7[6-(6,6),8-(0),8-(0)]
    76      14.512821      14.512821      14.512821    7[6-(6,6),8-(0),8-(0)]
    77       6.370868       6.370868       6.370868    8[6-(6,8),63-(8,8,8,8,8)]
    78       5.485814       5.485814       5.485814    8[6-(6,8),63-(8,8,8,8,8)]
    79      17.511599      17.511599      17.511599    8[6-(6,8),63-(8,8,8,8,8)]
    80       5.825615       5.825615       5.825615    8[6-(6,8),63-(8,8,8,8,8)]
    81      17.102603      17.102603      17.102603    8[6-(6,8),63-(8,8,8,8,8)]
    82      14.199217      14.199217      14.199217    8[7-(6,8)]
    83       4.758901       4.758901       4.758901    8[6-(6,8),63-(8,8,8,8,8)]
    84      13.774277      13.774277      13.774277    8[7-(6,8)]
    85       8.583627       8.583627       8.583627    8[7-(6,8)]
    86      14.940241      14.940241      14.940241    8[6-(6,8),63-(8,8,8,8,8)]
    87      18.313807      18.313807      18.313807    8[6-(6,8),63-(8,8,8,8,8)]
    88       7.978465       7.978465       7.978465    8[6-(6,8),63-(8,8,8,8,8)]
    89      11.773888      11.773888      11.773888    8[6-(6,8),63-(8,8,8,8,8)]
    90      14.671578      14.671578      14.671578    8[6-(6,8),63-(8,8,8,8,8)]
    91      10.998085      10.998085      10.998085    8[7-(6,8)]
    92       15.49872       15.49872       15.49872    8[6-(6,8),63-(8,8,8,8,8)]
    93      10.213685      10.213685      10.213685    8[7-(6,8)]
    94      10.017522      10.017522      10.017522    8[7-(6,8)]
    95      17.090061      17.090061      17.090061    8[6-(6,8),63-(8,8,8,8,8)]
    96      17.975115      17.975115      17.975115    8[6-(6,8),63-(8,8,8,8,8)]
    97        5.94933        5.94933        5.94933    8[6-(6,8),63-(8,8,8,8,8)]
    98      17.635314      17.635314      17.635314    8[6-(6,8),63-(8,8,8,8,8)]
    99       6.358326       6.358326       6.358326    8[6-(6,8),63-(8,8,8,8,8)]
   100       9.261712       9.261712       9.261712    8[7-(6,8)]
   101      18.702028      18.702028      18.702028    8[6-(6,8),63-(8,8,8,8,8)]
   102       9.686652       9.686652       9.686652    8[7-(6,8)]
   103      14.877302      14.877302      14.877302    8[7-(6,8)]
   104       8.520688       8.520688       8.520688    8[6-(6,8),63-(8,8,8,8,8)]
   105       5.147122       5.147122       5.147122    8[6-(6,8),63-(8,8,8,8,8)]
   106      15.482464      15.482464      15.482464    8[6-(6,8),63-(8,8,8,8,8)]
   107      11.687041      11.687041      11.687041    8[6-(6,8),63-(8,8,8,8,8)]
   108       8.789351       8.789351       8.789351    8[6-(6,8),63-(8,8,8,8,8)]
   109      12.462844      12.462844      12.462844    8[7-(6,8)]
   110       7.962209       7.962209       7.962209    8[6-(6,8),63-(8,8,8,8,8)]
   111      13.247244      13.247244      13.247244    8[7-(6,8)]
   112      13.443407      13.443407      13.443407    8[7-(6,8)]
