# Supplementary material for: A collection of forcefield precursors for metal–organic frameworks
Source: RSC Adv. 2019 Nov 13;9(63):36492–507. doi: 10.1039/c9ra07327b (PMC9075174; doi:10.1039/c9ra07327b)
Supplement: RA-009-C9RA07327B-s1190 [file RA-009-C9RA07327B-s1190.txt]

KACZEV_clean

33.576700    0.000000    0.000000
-11.192111    31.656459    0.000000
-11.192111    -15.827971    27.415447

     1      14.498994      14.498994      14.498994    49[7-(6,6),8-(49,49),8-(6),8-(6),8-(6),8-(6)]
     2      -1.409198      -1.409198      -1.409198    49[7-(6,6),8-(49,49),8-(6),8-(6),8-(6),8-(6)]
     3      -3.966413      -3.966413      -3.966413    49[7-(6,6),8-(49,49),8-(6),8-(6),8-(6),8-(6)]
     4      13.261574      13.261574      13.261574    49[7-(6,6),8-(49,49),8-(6),8-(6),8-(6),8-(6)]
     5      25.691133      25.691133      25.691133    49[7-(6,6),8-(49,49),8-(6),8-(6),8-(6),8-(6)]
     6       9.783037       9.783037       9.783037    49[7-(6,6),8-(49,49),8-(6),8-(6),8-(6),8-(6)]
     7       7.225853       7.225853       7.225853    49[7-(6,6),8-(49,49),8-(6),8-(6),8-(6),8-(6)]
     8      24.453744      24.453744      24.453744    49[7-(6,6),8-(49,49),8-(6),8-(6),8-(6),8-(6)]
     9        3.30684        3.30684        3.30684    49[7-(6,6),8-(49,49),8-(6),8-(6),8-(6),8-(6)]
    10       20.97525       20.97525       20.97525    49[7-(6,6),8-(49,49),8-(6),8-(6),8-(6),8-(6)]
    11      18.418045      18.418045      18.418045    49[7-(6,6),8-(49,49),8-(6),8-(6),8-(6),8-(6)]
    12       2.069409       2.069409       2.069409    49[7-(6,6),8-(49,49),8-(6),8-(6),8-(6),8-(6)]
    13      -13.48151      -13.48151      -13.48151    49[7-(6,6),8-(49,49),8-(6),8-(6),8-(6),8-(6)]
    14         4.1869         4.1869         4.1869    49[7-(6,6),8-(49,49),8-(6),8-(6),8-(6),8-(6)]
    15       1.629695       1.629695       1.629695    49[7-(6,6),8-(49,49),8-(6),8-(6),8-(6),8-(6)]
    16     -14.718941     -14.718941     -14.718941    49[7-(6,6),8-(49,49),8-(6),8-(6),8-(6),8-(6)]
    17      -2.289356      -2.289356      -2.289356    49[7-(6,6),8-(49,49),8-(6),8-(6),8-(6),8-(6)]
    18      15.379152      15.379152      15.379152    49[7-(6,6),8-(49,49),8-(6),8-(6),8-(6),8-(6)]
    19      12.821937      12.821937      12.821937    49[7-(6,6),8-(49,49),8-(6),8-(6),8-(6),8-(6)]
    20      -3.526776      -3.526776      -3.526776    49[7-(6,6),8-(49,49),8-(6),8-(6),8-(6),8-(6)]
    21       8.902783       8.902783       8.902783    49[7-(6,6),8-(49,49),8-(6),8-(6),8-(6),8-(6)]
    22      -7.005313      -7.005313      -7.005313    49[7-(6,6),8-(49,49),8-(6),8-(6),8-(6),8-(6)]
    23      -9.562497      -9.562497      -9.562497    49[7-(6,6),8-(49,49),8-(6),8-(6),8-(6),8-(6)]
    24       7.665394       7.665394       7.665394    49[7-(6,6),8-(49,49),8-(6),8-(6),8-(6),8-(6)]
    25      15.668783      15.668783      15.668783    49[8-(49,49),8-(6),8-(6),8-(6),8-(6)]
    26      -4.476305      -4.476305      -4.476305    49[8-(49,49),8-(6),8-(6),8-(6),8-(6)]
    27      26.860967      26.860967      26.860967    49[8-(49,49),8-(6),8-(6),8-(6),8-(6)]
    28       6.715916       6.715916       6.715916    49[8-(49,49),8-(6),8-(6),8-(6),8-(6)]
    29       4.476654       4.476654       4.476654    49[8-(49,49),8-(6),8-(6),8-(6),8-(6)]
    30      17.908119      17.908119      17.908119    49[8-(49,49),8-(6),8-(6),8-(6),8-(6)]
    31     -12.311696     -12.311696     -12.311696    49[8-(49,49),8-(6),8-(6),8-(6),8-(6)]
    32       1.119769       1.119769       1.119769    49[8-(49,49),8-(6),8-(6),8-(6),8-(6)]
    33      -1.119567      -1.119567      -1.119567    49[8-(49,49),8-(6),8-(6),8-(6),8-(6)]
    34      12.312045      12.312045      12.312045    49[8-(49,49),8-(6),8-(6),8-(6),8-(6)]
    35      10.072617      10.072617      10.072617    49[8-(49,49),8-(6),8-(6),8-(6),8-(6)]
    36     -10.072434     -10.072434     -10.072434    49[8-(49,49),8-(6),8-(6),8-(6),8-(6)]
    37        2.06408        2.06408        2.06408    1[6-(6,6)]
    38       4.792726       4.792726       4.792726    1[6-(6,6)]
    39       4.624835       4.624835       4.624835    1[6-(6,7)]
    40       1.976773       1.976773       1.976773    1[6-(6,7)]
    41       4.989516       4.989516       4.989516    1[6-(6,6)]
    42      18.438224      18.438224      18.438224    1[6-(6,6)]
    43       3.460685       3.460685       3.460685    1[6-(6,6)]
    44      -8.277642      -8.277642      -8.277642    1[6-(6,6)]
    45       1.349823       1.349823       1.349823    1[6-(6,6)]
    46      19.960342      19.960342      19.960342    1[6-(6,6)]
    47      -1.808644      -1.808644      -1.808644    1[6-(6,6)]
    48      22.028672      22.028672      22.028672    1[6-(6,6)]
    49       0.940299       0.940299       0.940299    1[6-(6,6)]
    50      -2.155454      -2.155454      -2.155454    1[6-(6,6)]
    51      -0.881764      -0.881764      -0.881764    1[6-(6,7)]
    52       2.151313       2.151313       2.151313    1[6-(6,7)]
    53         7.6533         7.6533         7.6533    1[6-(6,6)]
    54      -1.358599      -1.358599      -1.358599    1[6-(6,6)]
    55      -1.463797      -1.463797      -1.463797    1[6-(6,6)]
    56       7.731641       7.731641       7.731641    1[6-(6,6)]
    57      -1.327255      -1.327255      -1.327255    1[6-(6,6)]
    58      -4.805792      -4.805792      -4.805792    1[6-(6,6)]
    59       -1.30263       -1.30263       -1.30263    1[6-(6,6)]
    60      -4.644617      -4.644617      -4.644617    1[6-(6,6)]
    61      -7.570322      -7.570322      -7.570322    1[6-(6,6)]
    62      -8.830539      -8.830539      -8.830539    1[6-(6,6)]
    63     -10.905583     -10.905583     -10.905583    1[6-(6,7)]
    64      23.873134      23.873134      23.873134    1[6-(6,7)]
    65      -8.700698      -8.700698      -8.700698    1[6-(6,6)]
    66       -5.23561       -5.23561       -5.23561    1[6-(6,6)]
    67      -6.312299      -6.312299      -6.312299    1[6-(6,6)]
    68      -8.250772      -8.250772      -8.250772    1[6-(6,6)]
    69      -5.934003      -5.934003      -5.934003    1[6-(6,6)]
    70       -5.89816       -5.89816       -5.89816    1[6-(6,6)]
    71      -6.133225      -6.133225      -6.133225    1[6-(6,6)]
    72      -6.735338      -6.735338      -6.735338    1[6-(6,6)]
    73      15.758788      15.758788      15.758788    1[6-(6,6)]
    74      17.386112      17.386112      17.386112    1[6-(6,6)]
    75      18.355358      18.355358      18.355358    1[6-(6,7)]
    76      16.768325      16.768325      16.768325    1[6-(6,7)]
    77      -3.941751      -3.941751      -3.941751    1[6-(6,6)]
    78      10.540941      10.540941      10.540941    1[6-(6,6)]
    79      -6.876334      -6.876334      -6.876334    1[6-(6,6)]
    80      -2.394972      -2.394972      -2.394972    1[6-(6,6)]
    81      -5.280309      -5.280309      -5.280309    1[6-(6,6)]
    82       1.936454       1.936454       1.936454    1[6-(6,6)]
    83       9.244866       9.244866       9.244866    1[6-(6,6)]
    84       0.544127       0.544127       0.544127    1[6-(6,6)]
    85      24.448332      24.448332      24.448332    1[6-(6,6)]
    86      27.177016      27.177016      27.177016    1[6-(6,6)]
    87      27.009123      27.009123      27.009123    1[6-(6,7)]
    88      13.168912      13.168912      13.168912    1[6-(6,7)]
    89      -6.202598      -6.202598      -6.202598    1[6-(6,6)]
    90       29.63034       29.63034       29.63034    1[6-(6,6)]
    91       -7.73147       -7.73147       -7.73147    1[6-(6,6)]
    92       2.914478       2.914478       2.914478    1[6-(6,6)]
    93       -9.84232       -9.84232       -9.84232    1[6-(6,6)]
    94      -2.424192      -2.424192      -2.424192    1[6-(6,6)]
    95       20.57594       20.57594       20.57594    1[6-(6,6)]
    96      -0.355874      -0.355874      -0.355874    1[6-(6,6)]
    97      12.132514      12.132514      12.132514    1[6-(6,6)]
    98       9.036729       9.036729       9.036729    1[6-(6,6)]
    99      10.310403      10.310403      10.310403    1[6-(6,7)]
   100      13.343511      13.343511      13.343511    1[6-(6,7)]
   101      -3.538832      -3.538832      -3.538832    1[6-(6,6)]
   102       9.833593       9.833593       9.833593    1[6-(6,6)]
   103       9.728326       9.728326       9.728326    1[6-(6,6)]
   104       7.731642       7.731642       7.731642    1[6-(6,6)]
   105       9.864888       9.864888       9.864888    1[6-(6,6)]
   106       6.386383       6.386383       6.386383    1[6-(6,6)]
   107       9.889537       9.889537       9.889537    1[6-(6,6)]
   108       6.547533       6.547533       6.547533    1[6-(6,6)]
   109       3.621943       3.621943       3.621943    1[6-(6,6)]
   110       2.361688       2.361688       2.361688    1[6-(6,6)]
   111       0.286645       0.286645       0.286645    1[6-(6,7)]
   112       1.488701       1.488701       1.488701    1[6-(6,7)]
   113      13.683711      13.683711      13.683711    1[6-(6,6)]
   114       5.956679       5.956679       5.956679    1[6-(6,6)]
   115      16.072151      16.072151      16.072151    1[6-(6,6)]
   116      14.133625      14.133625      14.133625    1[6-(6,6)]
   117      16.450435      16.450435      16.450435    1[6-(6,6)]
   118        5.29408        5.29408        5.29408    1[6-(6,6)]
   119      16.251186      16.251186      16.251186    1[6-(6,6)]
   120       4.456914       4.456914       4.456914    1[6-(6,6)]
   121      -6.625722      -6.625722      -6.625722    1[6-(6,6)]
   122      -4.998365      -4.998365      -4.998365    1[6-(6,6)]
   123      -4.029104      -4.029104      -4.029104    1[6-(6,7)]
   124      -5.616168      -5.616168      -5.616168    1[6-(6,7)]
   125      18.442675      18.442675      18.442675    1[6-(6,6)]
   126      21.733154      21.733154      21.733154    1[6-(6,6)]
   127       15.50806       15.50806       15.50806    1[6-(6,6)]
   128      19.989433      19.989433      19.989433    1[6-(6,6)]
   129      17.104065      17.104065      17.104065    1[6-(6,6)]
   130      24.320797      24.320797      24.320797    1[6-(6,6)]
   131      20.437104      20.437104      20.437104    1[6-(6,6)]
   132      22.928494      22.928494      22.928494    1[6-(6,6)]
   133      13.256199      13.256199      13.256199    1[6-(6,6)]
   134      15.984868      15.984868      15.984868    1[6-(6,6)]
   135      15.817002      15.817002      15.817002    1[6-(6,7)]
   136      24.361028      24.361028      24.361028    1[6-(6,7)]
   137     -17.394758     -17.394758     -17.394758    1[6-(6,6)]
   138       7.246058       7.246058       7.246058    1[6-(6,6)]
   139      14.653067      14.653067      14.653067    1[6-(6,6)]
   140     -19.469797     -19.469797     -19.469797    1[6-(6,6)]
   141      12.542215      12.542215      12.542215    1[6-(6,6)]
   142       8.768203       8.768203       8.768203    1[6-(6,6)]
   143       9.383777       9.383777       9.383777    1[6-(6,6)]
   144      10.836529      10.836529      10.836529    1[6-(6,6)]
   145      23.324697      23.324697      23.324697    1[6-(6,6)]
   146       20.22892       20.22892       20.22892    1[6-(6,6)]
   147      21.502585      21.502585      21.502585    1[6-(6,7)]
   148      24.535685      24.535685      24.535685    1[6-(6,7)]
   149     -14.731053     -14.731053     -14.731053    1[6-(6,6)]
   150      21.025861      21.025861      21.025861    1[6-(6,6)]
   151     -12.655995     -12.655995     -12.655995    1[6-(6,6)]
   152       18.92398       18.92398       18.92398    1[6-(6,6)]
   153     -12.519463     -12.519463     -12.519463    1[6-(6,6)]
   154      17.578641      17.578641      17.578641    1[6-(6,6)]
   155     -12.494867     -12.494867     -12.494867    1[6-(6,6)]
   156       17.73982       17.73982       17.73982    1[6-(6,6)]
   157      14.814166      14.814166      14.814166    1[6-(6,6)]
   158      13.553902      13.553902      13.553902    1[6-(6,6)]
   159      11.478869      11.478869      11.478869    1[6-(6,7)]
   160      12.680933      12.680933      12.680933    1[6-(6,7)]
   161       2.491527       2.491527       2.491527    1[6-(6,6)]
   162      17.148817      17.148817      17.148817    1[6-(6,6)]
   163       4.879956       4.879956       4.879956    1[6-(6,6)]
   164        2.94147        2.94147        2.94147    1[6-(6,6)]
   165       5.258269       5.258269       5.258269    1[6-(6,6)]
   166      16.486226      16.486226      16.486226    1[6-(6,6)]
   167       5.059074       5.059074       5.059074    1[6-(6,6)]
   168      15.649033      15.649033      15.649033    1[6-(6,6)]
   169       4.566595       4.566595       4.566595    1[6-(6,6)]
   170       6.193966       6.193966       6.193966    1[6-(6,6)]
   171         7.1632         7.1632         7.1632    1[6-(6,7)]
   172       5.576121       5.576121       5.576121    1[6-(6,7)]
   173        7.25043        7.25043        7.25043    1[6-(6,6)]
   174      -0.651192      -0.651192      -0.651192    1[6-(6,6)]
   175       4.315817       4.315817       4.315817    1[6-(6,6)]
   176       8.797191       8.797191       8.797191    1[6-(6,6)]
   177       5.911824       5.911824       5.911824    1[6-(6,6)]
   178      13.128585      13.128585      13.128585    1[6-(6,6)]
   179      -1.947249      -1.947249      -1.947249    1[6-(6,6)]
   180      11.736274      11.736274      11.736274    1[6-(6,6)]
   181      -3.532151      -3.532151      -3.532151    1[6-(6,6)]
   182      -0.803482      -0.803482      -0.803482    1[6-(6,6)]
   183      -0.971348      -0.971348      -0.971348    1[6-(6,7)]
   184       7.572678       7.572678       7.572678    1[6-(6,7)]
   185      -0.606408      -0.606408      -0.606408    1[6-(6,6)]
   186      -9.542292      -9.542292      -9.542292    1[6-(6,6)]
   187      -2.135283      -2.135283      -2.135283    1[6-(6,6)]
   188      -2.681447      -2.681447      -2.681447    1[6-(6,6)]
   189      -4.246135      -4.246135      -4.246135    1[6-(6,6)]
   190      -8.020147      -8.020147      -8.020147    1[6-(6,6)]
   191      -7.404573      -7.404573      -7.404573    1[6-(6,6)]
   192      -5.951821      -5.951821      -5.951821    1[6-(6,6)]
   193       6.536347       6.536347       6.536347    1[6-(6,6)]
   194        3.44057        3.44057        3.44057    1[6-(6,6)]
   195       4.714235       4.714235       4.714235    1[6-(6,7)]
   196       7.747335       7.747335       7.747335    1[6-(6,7)]
   197       2.057297       2.057297       2.057297    1[6-(6,6)]
   198       4.237511       4.237511       4.237511    1[6-(6,6)]
   199       4.132355       4.132355       4.132355    1[6-(6,6)]
   200        2.13563        2.13563        2.13563    1[6-(6,6)]
   201       4.268887       4.268887       4.268887    1[6-(6,6)]
   202       0.790291       0.790291       0.790291    1[6-(6,6)]
   203       4.293483       4.293483       4.293483    1[6-(6,6)]
   204        0.95147        0.95147        0.95147    1[6-(6,6)]
   205      -1.974184      -1.974184      -1.974184    1[6-(6,6)]
   206      -3.234448      -3.234448      -3.234448    1[6-(6,6)]
   207      -5.309481      -5.309481      -5.309481    1[6-(6,7)]
   208      -4.107417      -4.107417      -4.107417    1[6-(6,7)]
   209      19.279877      19.279877      19.279877    1[6-(6,6)]
   210       0.360467       0.360467       0.360467    1[6-(6,6)]
   211     -11.908394     -11.908394     -11.908394    1[6-(6,6)]
   212      -13.84688      -13.84688      -13.84688    1[6-(6,6)]
   213     -11.530081     -11.530081     -11.530081    1[6-(6,6)]
   214      -0.302124      -0.302124      -0.302124    1[6-(6,6)]
   215     -11.729276     -11.729276     -11.729276    1[6-(6,6)]
   216      -1.139317      -1.139317      -1.139317    1[6-(6,6)]
   217     -12.221755     -12.221755     -12.221755    1[6-(6,6)]
   218     -10.594384     -10.594384     -10.594384    1[6-(6,6)]
   219       -9.62515       -9.62515       -9.62515    1[6-(6,7)]
   220     -11.212229     -11.212229     -11.212229    1[6-(6,7)]
   221       24.03878       24.03878       24.03878    1[6-(6,6)]
   222     -17.439542     -17.439542     -17.439542    1[6-(6,6)]
   223      21.104167      21.104167      21.104167    1[6-(6,6)]
   224      -7.991159      -7.991159      -7.991159    1[6-(6,6)]
   225      22.700174      22.700174      22.700174    1[6-(6,6)]
   226      -3.659765      -3.659765      -3.659765    1[6-(6,6)]
   227      14.841101      14.841101      14.841101    1[6-(6,6)]
   228      -5.052076      -5.052076      -5.052076    1[6-(6,6)]
   229      -14.72427      -14.72427      -14.72427    1[6-(6,6)]
   230     -11.995624     -11.995624     -11.995624    1[6-(6,6)]
   231     -12.163515     -12.163515     -12.163515    1[6-(6,7)]
   232     -14.811577     -14.811577     -14.811577    1[6-(6,7)]
   233      21.777866      21.777866      21.777866    1[6-(6,6)]
   234       1.649874       1.649874       1.649874    1[6-(6,6)]
   235      20.249035      20.249035      20.249035    1[6-(6,6)]
   236       8.510708       8.510708       8.510708    1[6-(6,6)]
   237      18.138173      18.138173      18.138173    1[6-(6,6)]
   238       3.171992       3.171992       3.171992    1[6-(6,6)]
   239      14.979706      14.979706      14.979706    1[6-(6,6)]
   240       5.240322       5.240322       5.240322    1[6-(6,6)]
   241      17.728649      17.728649      17.728649    1[6-(6,6)]
   242      14.632896      14.632896      14.632896    1[6-(6,6)]
   243      15.906586      15.906586      15.906586    1[6-(6,7)]
   244     -14.637037     -14.637037     -14.637037    1[6-(6,7)]
   245       24.44165       24.44165       24.44165    1[6-(6,6)]
   246      15.429751      15.429751      15.429751    1[6-(6,6)]
   247      15.324553      15.324553      15.324553    1[6-(6,6)]
   248      24.519991      24.519991      24.519991    1[6-(6,6)]
   249      15.461095      15.461095      15.461095    1[6-(6,6)]
   250      11.982558      11.982558      11.982558    1[6-(6,6)]
   251       15.48572       15.48572       15.48572    1[6-(6,6)]
   252      12.143733      12.143733      12.143733    1[6-(6,6)]
   253       9.218028       9.218028       9.218028    1[6-(6,6)]
   254       7.957811       7.957811       7.957811    1[6-(6,6)]
   255       5.882767       5.882767       5.882767    1[6-(6,7)]
   256       7.084784       7.084784       7.084784    1[6-(6,7)]
   257       8.087652       8.087652       8.087652    1[6-(6,6)]
   258       11.55274       11.55274       11.55274    1[6-(6,6)]
   259      10.476051      10.476051      10.476051    1[6-(6,6)]
   260       8.537578       8.537578       8.537578    1[6-(6,6)]
   261      10.854347      10.854347      10.854347    1[6-(6,6)]
   262       10.89019       10.89019       10.89019    1[6-(6,6)]
   263      10.655125      10.655125      10.655125    1[6-(6,6)]
   264      10.053012      10.053012      10.053012    1[6-(6,6)]
   265      -1.029562      -1.029562      -1.029562    1[6-(6,6)]
   266       0.597762       0.597762       0.597762    1[6-(6,6)]
   267       1.567008       1.567008       1.567008    1[6-(6,7)]
   268      -0.020025      -0.020025      -0.020025    1[6-(6,7)]
   269      12.846599      12.846599      12.846599    1[6-(6,6)]
   270      -6.247409      -6.247409      -6.247409    1[6-(6,6)]
   271       9.912016       9.912016       9.912016    1[6-(6,6)]
   272      14.393378      14.393378      14.393378    1[6-(6,6)]
   273      11.508041      11.508041      11.508041    1[6-(6,6)]
   274     -14.851896     -14.851896     -14.851896    1[6-(6,6)]
   275      26.033216      26.033216      26.033216    1[6-(6,6)]
   276     -16.244223     -16.244223     -16.244223    1[6-(6,6)]
   277       7.659982       7.659982       7.659982    1[6-(6,6)]
   278      10.388666      10.388666      10.388666    1[6-(6,6)]
   279      10.220773      10.220773      10.220773    1[6-(6,7)]
   280      -3.619438      -3.619438      -3.619438    1[6-(6,7)]
   281      10.585752      10.585752      10.585752    1[6-(6,6)]
   282       12.84199       12.84199       12.84199    1[6-(6,6)]
   283        9.05688        9.05688        9.05688    1[6-(6,6)]
   284      19.702828      19.702828      19.702828    1[6-(6,6)]
   285        6.94603        6.94603        6.94603    1[6-(6,6)]
   286      14.364158      14.364158      14.364158    1[6-(6,6)]
   287        3.78759        3.78759        3.78759    1[6-(6,6)]
   288      16.432476      16.432476      16.432476    1[6-(6,6)]
   289      -4.655836      -4.655836      -4.655836    1[6-(6,6)]
   290      -7.751621      -7.751621      -7.751621    1[6-(6,6)]
   291      -6.477947      -6.477947      -6.477947    1[6-(6,7)]
   292      -3.444839      -3.444839      -3.444839    1[6-(6,7)]
   293      13.249518      13.249518      13.249518    1[6-(6,6)]
   294      -6.954757      -6.954757      -6.954757    1[6-(6,6)]
   295      26.516676      26.516676      26.516676    1[6-(6,6)]
   296      24.519992      24.519992      24.519992    1[6-(6,6)]
   297      26.653238      26.653238      26.653238    1[6-(6,6)]
   298      23.174733      23.174733      23.174733    1[6-(6,6)]
   299      -6.898813      -6.898813      -6.898813    1[6-(6,6)]
   300      23.335883      23.335883      23.335883    1[6-(6,6)]
   301      20.410293      20.410293      20.410293    1[6-(6,6)]
   302      19.150038      19.150038      19.150038    1[6-(6,6)]
   303      17.074995      17.074995      17.074995    1[6-(6,7)]
   304      18.277051      18.277051      18.277051    1[6-(6,7)]
   305      -3.104639      -3.104639      -3.104639    1[6-(6,6)]
   306     -10.831671     -10.831671     -10.831671    1[6-(6,6)]
   307      -0.716199      -0.716199      -0.716199    1[6-(6,6)]
   308      -2.654725      -2.654725      -2.654725    1[6-(6,6)]
   309      -0.337915      -0.337915      -0.337915    1[6-(6,6)]
   310      -11.49427      -11.49427      -11.49427    1[6-(6,6)]
   311      -0.537164      -0.537164      -0.537164    1[6-(6,6)]
   312     -12.331436     -12.331436     -12.331436    1[6-(6,6)]
   313      10.162628      10.162628      10.162628    1[6-(6,6)]
   314      11.789985      11.789985      11.789985    1[6-(6,6)]
   315      12.759246      12.759246      12.759246    1[6-(6,7)]
   316      11.172182      11.172182      11.172182    1[6-(6,7)]
   317       1.654325       1.654325       1.654325    1[6-(6,6)]
   318       4.944804       4.944804       4.944804    1[6-(6,6)]
   319       -1.28029       -1.28029       -1.28029    1[6-(6,6)]
   320       3.201083       3.201083       3.201083    1[6-(6,6)]
   321       0.315715       0.315715       0.315715    1[6-(6,6)]
   322       7.532447       7.532447       7.532447    1[6-(6,6)]
   323       3.648754       3.648754       3.648754    1[6-(6,6)]
   324       6.140144       6.140144       6.140144    1[6-(6,6)]
   325       2.597496       2.597496       2.597496    6[1-(0),6-(1,7),6-(6,6)]
   326       4.208046       4.208046       4.208046    6[1-(0),6-(1,7),6-(6,6)]
   327      17.557825      17.557825      17.557825    6[6-(6,6),8-(49),8-(49)]
   328      18.947681      18.947681      18.947681    6[6-(1,6),6-(1,6),6-(8,8)]
   329       3.420569       3.420569       3.420569    6[6-(1,6),6-(1,6),6-(8,8)]
   330       5.813955       5.813955       5.813955    6[6-(6,6),8-(49),8-(49)]
   331       4.114699       4.114699       4.114699    6[1-(0),6-(1,6),7-(6,49)]
   332      14.709162      14.709162      14.709162    6[6-(6,6),8-(49),8-(49)]
   333       2.557423       2.557423       2.557423    6[1-(0),6-(1,6),7-(6,49)]
   334       4.460586       4.460586       4.460586    6[6-(1,6),6-(1,6),6-(8,8)]
   335     -12.056142     -12.056142     -12.056142    6[6-(1,6),6-(1,6),7-(7)]
   336        4.25531        4.25531        4.25531    6[1-(0),6-(1,6),6-(6,6)]
   337       1.934043       1.934043       1.934043    6[6-(1,6),6-(1,6),7-(7)]
   338      19.161238      19.161238      19.161238    6[1-(0),6-(1,6),6-(6,6)]
   339        3.35771        3.35771        3.35771    6[1-(0),6-(1,6),6-(6,6)]
   340       3.017445       3.017445       3.017445    6[1-(0),6-(1,6),6-(6,7)]
   341        2.09746        2.09746        2.09746    6[1-(0),6-(1,6),6-(6,7)]
   342       20.05884       20.05884       20.05884    6[1-(0),6-(1,6),6-(6,6)]
   343      20.450586      20.450586      20.450586    6[1-(0),6-(1,6),6-(6,7)]
   344      21.292228      21.292228      21.292228    6[1-(0),6-(1,6),6-(6,7)]
   345       0.547906       0.547906       0.547906    6[1-(0),6-(1,7),6-(6,6)]
   346       -1.27888       -1.27888       -1.27888    6[1-(0),6-(1,7),6-(6,6)]
   347      -2.997362      -2.997362      -2.997362    6[6-(6,6),8-(49),8-(49)]
   348      -3.020862      -3.020862      -3.020862    6[6-(1,6),6-(1,6),6-(8,8)]
   349      -0.749273      -0.749273      -0.749273    6[6-(1,6),6-(1,6),6-(8,8)]
   350       8.631715       8.631715       8.631715    6[6-(6,6),8-(49),8-(49)]
   351      -0.504593      -0.504593      -0.504593    6[1-(0),6-(1,6),7-(6,49)]
   352      -1.552213      -1.552213      -1.552213    6[6-(6,6),8-(49),8-(49)]
   353       1.276081       1.276081       1.276081    6[1-(0),6-(1,6),7-(6,49)]
   354       8.701552       8.701552       8.701552    6[6-(1,6),6-(1,6),6-(8,8)]
   355      -3.053089      -3.053089      -3.053089    6[6-(1,6),6-(1,6),7-(7)]
   356        8.10546        8.10546        8.10546    6[1-(0),6-(1,6),6-(6,6)]
   357      -2.421844      -2.421844      -2.421844    6[6-(1,6),6-(1,6),7-(7)]
   358      -2.032367      -2.032367      -2.032367    6[1-(0),6-(1,6),6-(6,6)]
   359      -1.853282      -1.853282      -1.853282    6[1-(0),6-(1,6),6-(6,6)]
   360      -3.053077      -3.053077      -3.053077    6[1-(0),6-(1,6),6-(6,7)]
   361        -1.8018        -1.8018        -1.8018    6[1-(0),6-(1,6),6-(6,7)]
   362       -4.07606       -4.07606       -4.07606    6[1-(0),6-(1,6),6-(6,6)]
   363       -2.03684       -2.03684       -2.03684    6[1-(0),6-(1,6),6-(6,7)]
   364      -3.993234      -3.993234      -3.993234    6[1-(0),6-(1,6),6-(6,7)]
   365      -8.235359      -8.235359      -8.235359    6[1-(0),6-(1,7),6-(6,6)]
   366      -8.984998      -8.984998      -8.984998    6[1-(0),6-(1,7),6-(6,6)]
   367       -5.12345       -5.12345       -5.12345    6[6-(6,6),8-(49),8-(49)]
   368      -5.565094      -5.565094      -5.565094    6[6-(1,6),6-(1,6),6-(8,8)]
   369      -7.943232      -7.943232      -7.943232    6[6-(1,6),6-(1,6),6-(8,8)]
   370      -7.878974      -7.878974      -7.878974    6[6-(6,6),8-(49),8-(49)]
   371     -10.229801     -10.229801     -10.229801    6[1-(0),6-(1,6),7-(6,49)]
   372      -6.573076      -6.573076      -6.573076    6[6-(6,6),8-(49),8-(49)]
   373      -9.522692      -9.522692      -9.522692    6[1-(0),6-(1,6),7-(6,49)]
   374      -7.604542      -7.604542      -7.604542    6[6-(1,6),6-(1,6),6-(8,8)]
   375      -6.370485      -6.370485      -6.370485    6[6-(1,6),6-(1,6),7-(7)]
   376      -8.127661      -8.127661      -8.127661    6[1-(0),6-(1,6),6-(6,6)]
   377       -7.00173       -7.00173       -7.00173    6[6-(1,6),6-(1,6),7-(7)]
   378      -5.560178      -5.560178      -5.560178    6[1-(0),6-(1,6),6-(6,6)]
   379      -6.728645      -6.728645      -6.728645    6[1-(0),6-(1,6),6-(6,6)]
   380       -7.85681       -7.85681       -7.85681    6[1-(0),6-(1,6),6-(6,7)]
   381      -6.480179      -6.480179      -6.480179    6[1-(0),6-(1,6),6-(6,7)]
   382      -5.947411      -5.947411      -5.947411    6[1-(0),6-(1,6),6-(6,6)]
   383      -6.039204      -6.039204      -6.039204    6[1-(0),6-(1,6),6-(6,7)]
   384      -6.392862      -6.392862      -6.392862    6[1-(0),6-(1,6),6-(6,7)]
   385      16.282803      16.282803      16.282803    6[1-(0),6-(1,7),6-(6,6)]
   386      17.248677      17.248677      17.248677    6[1-(0),6-(1,7),6-(6,6)]
   387      12.947943      12.947943      12.947943    6[6-(6,6),8-(49),8-(49)]
   388      12.023232      12.023232      12.023232    6[6-(1,6),6-(1,6),6-(8,8)]
   389      16.464781      16.464781      16.464781    6[6-(1,6),6-(1,6),6-(8,8)]
   390       -6.56633       -6.56633       -6.56633    6[6-(6,6),8-(49),8-(49)]
   391       17.81254       17.81254       17.81254    6[1-(0),6-(1,6),7-(6,49)]
   392      15.801083      15.801083      15.801083    6[6-(6,6),8-(49),8-(49)]
   393      16.882033      16.882033      16.882033    6[1-(0),6-(1,6),7-(6,49)]
   394      -5.557229      -5.557229      -5.557229    6[6-(1,6),6-(1,6),6-(8,8)]
   395      -0.904139      -0.904139      -0.904139    6[6-(1,6),6-(1,6),7-(7)]
   396      -4.232742      -4.232742      -4.232742    6[1-(0),6-(1,6),6-(6,6)]
   397      -3.702213      -3.702213      -3.702213    6[6-(1,6),6-(1,6),7-(7)]
   398      10.816263      10.816263      10.816263    6[1-(0),6-(1,6),6-(6,6)]
   399      -5.967527      -5.967527      -5.967527    6[1-(0),6-(1,6),6-(6,6)]
   400      -3.299303      -3.299303      -3.299303    6[1-(0),6-(1,6),6-(6,7)]
   401      -5.007225      -5.007225      -5.007225    6[1-(0),6-(1,6),6-(6,7)]
   402       1.157476       1.157476       1.157476    6[1-(0),6-(1,6),6-(6,6)]
   403      -1.181697      -1.181697      -1.181697    6[1-(0),6-(1,6),6-(6,7)]
   404       0.286713       0.286713       0.286713    6[1-(0),6-(1,6),6-(6,7)]
   405      24.981755      24.981755      24.981755    6[1-(0),6-(1,7),6-(6,6)]
   406      26.592328      26.592328      26.592328    6[1-(0),6-(1,7),6-(6,6)]
   407      28.749975      28.749975      28.749975    6[6-(6,6),8-(49),8-(49)]
   408      30.139823      30.139823      30.139823    6[6-(1,6),6-(1,6),6-(8,8)]
   409      25.804841      25.804841      25.804841    6[6-(1,6),6-(1,6),6-(8,8)]
   410      -5.378188      -5.378188      -5.378188    6[6-(6,6),8-(49),8-(49)]
   411      26.498979      26.498979      26.498979    6[1-(0),6-(1,6),7-(6,49)]
   412      25.901324      25.901324      25.901324    6[6-(6,6),8-(49),8-(49)]
   413      24.941681      24.941681      24.941681    6[1-(0),6-(1,6),7-(6,49)]
   414       -6.73155       -6.73155       -6.73155    6[6-(1,6),6-(1,6),6-(8,8)]
   415      -0.864013      -0.864013      -0.864013    6[6-(1,6),6-(1,6),7-(7)]
   416       -6.93681       -6.93681       -6.93681    6[1-(0),6-(1,6),6-(6,6)]
   417      -9.258079      -9.258079      -9.258079    6[6-(1,6),6-(1,6),7-(7)]
   418      30.353362      30.353362      30.353362    6[1-(0),6-(1,6),6-(6,6)]
   419      -7.834435      -7.834435      -7.834435    6[1-(0),6-(1,6),6-(6,6)]
   420      -8.174668      -8.174668      -8.174668    6[1-(0),6-(1,6),6-(6,7)]
   421      -9.094677      -9.094677      -9.094677    6[1-(0),6-(1,6),6-(6,7)]
   422      -2.325706      -2.325706      -2.325706    6[1-(0),6-(1,6),6-(6,6)]
   423      -1.933996      -1.933996      -1.933996    6[1-(0),6-(1,6),6-(6,7)]
   424      -1.092326      -1.092326      -1.092326    6[1-(0),6-(1,6),6-(6,7)]
   425      11.740111      11.740111      11.740111    6[1-(0),6-(1,7),6-(6,6)]
   426       9.913307       9.913307       9.913307    6[1-(0),6-(1,7),6-(6,6)]
   427       8.194838       8.194838       8.194838    6[6-(6,6),8-(49),8-(49)]
   428       8.171323       8.171323       8.171323    6[6-(1,6),6-(1,6),6-(8,8)]
   429      10.442928      10.442928      10.442928    6[6-(1,6),6-(1,6),6-(8,8)]
   430      -2.560416      -2.560416      -2.560416    6[6-(6,6),8-(49),8-(49)]
   431      10.687584      10.687584      10.687584    6[1-(0),6-(1,6),7-(6,49)]
   432       9.639999       9.639999       9.639999    6[6-(6,6),8-(49),8-(49)]
   433      12.468276      12.468276      12.468276    6[1-(0),6-(1,6),7-(6,49)]
   434      -2.490566      -2.490566      -2.490566    6[6-(1,6),6-(1,6),6-(8,8)]
   435       8.139069       8.139069       8.139069    6[6-(1,6),6-(1,6),7-(7)]
   436      -3.086661      -3.086661      -3.086661    6[1-(0),6-(1,6),6-(6,6)]
   437       8.770286       8.770286       8.770286    6[6-(1,6),6-(1,6),7-(7)]
   438       9.159817       9.159817       9.159817    6[1-(0),6-(1,6),6-(6,6)]
   439       9.338838       9.338838       9.338838    6[1-(0),6-(1,6),6-(6,6)]
   440       8.139037       8.139037       8.139037    6[1-(0),6-(1,6),6-(6,7)]
   441       9.390333       9.390333       9.390333    6[1-(0),6-(1,6),6-(6,7)]
   442       7.116113       7.116113       7.116113    6[1-(0),6-(1,6),6-(6,6)]
   443       9.155329       9.155329       9.155329    6[1-(0),6-(1,6),6-(6,7)]
   444       7.198926       7.198926       7.198926    6[1-(0),6-(1,6),6-(6,7)]
   445       2.956898       2.956898       2.956898    6[1-(0),6-(1,7),6-(6,6)]
   446       2.207236       2.207236       2.207236    6[1-(0),6-(1,7),6-(6,6)]
   447       6.068805       6.068805       6.068805    6[6-(6,6),8-(49),8-(49)]
   448       5.627169       5.627169       5.627169    6[6-(1,6),6-(1,6),6-(8,8)]
   449       3.249013       3.249013       3.249013    6[6-(1,6),6-(1,6),6-(8,8)]
   450      14.505464      14.505464      14.505464    6[6-(6,6),8-(49),8-(49)]
   451       0.962435       0.962435       0.962435    6[1-(0),6-(1,6),7-(6,49)]
   452       4.619168       4.619168       4.619168    6[6-(6,6),8-(49),8-(49)]
   453       1.669566       1.669566       1.669566    6[1-(0),6-(1,6),7-(6,49)]
   454      14.779889      14.779889      14.779889    6[6-(1,6),6-(1,6),6-(8,8)]
   455      16.013903      16.013903      16.013903    6[6-(1,6),6-(1,6),7-(7)]
   456      14.256754      14.256754      14.256754    6[1-(0),6-(1,6),6-(6,6)]
   457      15.382686      15.382686      15.382686    6[6-(1,6),6-(1,6),7-(7)]
   458       5.632103       5.632103       5.632103    6[1-(0),6-(1,6),6-(6,6)]
   459      15.655794      15.655794      15.655794    6[1-(0),6-(1,6),6-(6,6)]
   460      14.527598      14.527598      14.527598    6[1-(0),6-(1,6),6-(6,7)]
   461      15.904253      15.904253      15.904253    6[1-(0),6-(1,6),6-(6,7)]
   462        5.24484        5.24484        5.24484    6[1-(0),6-(1,6),6-(6,6)]
   463       5.153083       5.153083       5.153083    6[1-(0),6-(1,6),6-(6,7)]
   464       4.799398       4.799398       4.799398    6[1-(0),6-(1,6),6-(6,7)]
   465      -6.101698      -6.101698      -6.101698    6[1-(0),6-(1,7),6-(6,6)]
   466      -5.135804      -5.135804      -5.135804    6[1-(0),6-(1,7),6-(6,6)]
   467      24.140148      24.140148      24.140148    6[6-(6,6),8-(49),8-(49)]
   468      23.215452      23.215452      23.215452    6[6-(1,6),6-(1,6),6-(8,8)]
   469      -5.919715      -5.919715      -5.919715    6[6-(1,6),6-(1,6),6-(8,8)]
   470      15.818096      15.818096      15.818096    6[6-(6,6),8-(49),8-(49)]
   471      -4.571931      -4.571931      -4.571931    6[1-(0),6-(1,6),7-(6,49)]
   472      -6.583424      -6.583424      -6.583424    6[6-(6,6),8-(49),8-(49)]
   473      -5.502456      -5.502456      -5.502456    6[1-(0),6-(1,6),7-(6,49)]
   474      16.827183      16.827183      16.827183    6[6-(1,6),6-(1,6),6-(8,8)]
   475      21.480219      21.480219      21.480219    6[6-(1,6),6-(1,6),7-(7)]
   476      18.151673      18.151673      18.151673    6[1-(0),6-(1,6),6-(6,6)]
   477      18.682174      18.682174      18.682174    6[6-(1,6),6-(1,6),7-(7)]
   478      22.008485      22.008485      22.008485    6[1-(0),6-(1,6),6-(6,6)]
   479       16.41687       16.41687       16.41687    6[1-(0),6-(1,6),6-(6,6)]
   480        19.0851        19.0851        19.0851    6[1-(0),6-(1,6),6-(6,7)]
   481      17.377159      17.377159      17.377159    6[1-(0),6-(1,6),6-(6,7)]
   482       23.54182       23.54182       23.54182    6[1-(0),6-(1,6),6-(6,6)]
   483       21.20265       21.20265       21.20265    6[1-(0),6-(1,6),6-(6,7)]
   484       22.67107       22.67107       22.67107    6[1-(0),6-(1,6),6-(6,7)]
   485      13.789625      13.789625      13.789625    6[1-(0),6-(1,7),6-(6,6)]
   486      15.400189      15.400189      15.400189    6[1-(0),6-(1,7),6-(6,6)]
   487       6.365679       6.365679       6.365679    6[6-(6,6),8-(49),8-(49)]
   488        7.75553        7.75553        7.75553    6[6-(1,6),6-(1,6),6-(8,8)]
   489      14.612697      14.612697      14.612697    6[6-(1,6),6-(1,6),6-(8,8)]
   490     -16.570348     -16.570348     -16.570348    6[6-(6,6),8-(49),8-(49)]
   491      15.306856      15.306856      15.306856    6[1-(0),6-(1,6),7-(6,49)]
   492      14.709162      14.709162      14.709162    6[6-(6,6),8-(49),8-(49)]
   493      13.749567      13.749567      13.749567    6[1-(0),6-(1,6),7-(6,49)]
   494     -17.923711     -17.923711     -17.923711    6[6-(1,6),6-(1,6),6-(8,8)]
   495        10.3284        10.3284        10.3284    6[6-(1,6),6-(1,6),7-(7)]
   496     -18.128972     -18.128972     -18.128972    6[1-(0),6-(1,6),6-(6,6)]
   497      13.126456      13.126456      13.126456    6[6-(1,6),6-(1,6),7-(7)]
   498       7.969077       7.969077       7.969077    6[1-(0),6-(1,6),6-(6,6)]
   499      14.550102      14.550102      14.550102    6[1-(0),6-(1,6),6-(6,6)]
   500      14.209869      14.209869      14.209869    6[1-(0),6-(1,6),6-(6,7)]
   501      13.289858      13.289858      13.289858    6[1-(0),6-(1,6),6-(6,7)]
   502       8.866695       8.866695       8.866695    6[1-(0),6-(1,6),6-(6,6)]
   503       9.258423       9.258423       9.258423    6[1-(0),6-(1,6),6-(6,7)]
   504       10.10008       10.10008       10.10008    6[1-(0),6-(1,6),6-(6,7)]
   505      22.932294      22.932294      22.932294    6[1-(0),6-(1,7),6-(6,6)]
   506      21.105494      21.105494      21.105494    6[1-(0),6-(1,7),6-(6,6)]
   507      19.387079      19.387079      19.387079    6[6-(6,6),8-(49),8-(49)]
   508      19.363583      19.363583      19.363583    6[6-(1,6),6-(1,6),6-(8,8)]
   509      21.635116      21.635116      21.635116    6[6-(1,6),6-(1,6),6-(8,8)]
   510     -13.752609     -13.752609     -13.752609    6[6-(6,6),8-(49),8-(49)]
   511      21.879766      21.879766      21.879766    6[1-(0),6-(1,6),7-(6,49)]
   512      20.832193      20.832193      20.832193    6[6-(6,6),8-(49),8-(49)]
   513      23.660453      23.660453      23.660453    6[1-(0),6-(1,6),7-(6,49)]
   514     -13.682778     -13.682778     -13.682778    6[6-(1,6),6-(1,6),6-(8,8)]
   515      19.331364      19.331364      19.331364    6[6-(1,6),6-(1,6),7-(7)]
   516     -14.278886     -14.278886     -14.278886    6[1-(0),6-(1,6),6-(6,6)]
   517     -13.614073     -13.614073     -13.614073    6[6-(1,6),6-(1,6),7-(7)]
   518      20.352088      20.352088      20.352088    6[1-(0),6-(1,6),6-(6,6)]
   519     -13.045491     -13.045491     -13.045491    6[1-(0),6-(1,6),6-(6,6)]
   520     -14.245317     -14.245317     -14.245317    6[1-(0),6-(1,6),6-(6,7)]
   521     -12.994015     -12.994015     -12.994015    6[1-(0),6-(1,6),6-(6,7)]
   522      18.308379      18.308379      18.308379    6[1-(0),6-(1,6),6-(6,6)]
   523      20.347618      20.347618      20.347618    6[1-(0),6-(1,6),6-(6,7)]
   524      18.391209      18.391209      18.391209    6[1-(0),6-(1,6),6-(6,7)]
   525      14.149121      14.149121      14.149121    6[1-(0),6-(1,7),6-(6,6)]
   526      13.399454      13.399454      13.399454    6[1-(0),6-(1,7),6-(6,6)]
   527       17.26097       17.26097       17.26097    6[6-(6,6),8-(49),8-(49)]
   528      16.819315      16.819315      16.819315    6[6-(1,6),6-(1,6),6-(8,8)]
   529      14.441231      14.441231      14.441231    6[6-(1,6),6-(1,6),6-(8,8)]
   530       3.313252       3.313252       3.313252    6[6-(6,6),8-(49),8-(49)]
   531      12.154658      12.154658      12.154658    6[1-(0),6-(1,6),7-(6,49)]
   532      15.811379      15.811379      15.811379    6[6-(6,6),8-(49),8-(49)]
   533      12.861794      12.861794      12.861794    6[1-(0),6-(1,6),7-(6,49)]
   534       3.587696       3.587696       3.587696    6[6-(1,6),6-(1,6),6-(8,8)]
   535      16.013903      16.013903      16.013903    6[6-(1,6),6-(1,6),7-(7)]
   536       3.064574       3.064574       3.064574    6[1-(0),6-(1,6),6-(6,6)]
   537       4.190528       4.190528       4.190528    6[6-(1,6),6-(1,6),7-(7)]
   538      16.824237      16.824237      16.824237    6[1-(0),6-(1,6),6-(6,6)]
   539       4.463606       4.463606       4.463606    6[1-(0),6-(1,6),6-(6,6)]
   540       3.335435       3.335435       3.335435    6[1-(0),6-(1,6),6-(6,7)]
   541       4.712084       4.712084       4.712084    6[1-(0),6-(1,6),6-(6,7)]
   542       16.43698       16.43698       16.43698    6[1-(0),6-(1,6),6-(6,6)]
   543      16.345201      16.345201      16.345201    6[1-(0),6-(1,6),6-(6,7)]
   544       15.99152       15.99152       15.99152    6[1-(0),6-(1,6),6-(6,7)]
   545       5.090617       5.090617       5.090617    6[1-(0),6-(1,7),6-(6,6)]
   546       6.056519       6.056519       6.056519    6[1-(0),6-(1,7),6-(6,6)]
   547       1.755817       1.755817       1.755817    6[6-(6,6),8-(49),8-(49)]
   548       0.831117       0.831117       0.831117    6[6-(1,6),6-(1,6),6-(8,8)]
   549       5.272613       5.272613       5.272613    6[6-(1,6),6-(1,6),6-(8,8)]
   550        4.62585        4.62585        4.62585    6[6-(6,6),8-(49),8-(49)]
   551       6.620376       6.620376       6.620376    6[1-(0),6-(1,6),7-(6,49)]
   552       4.608921       4.608921       4.608921    6[6-(6,6),8-(49),8-(49)]
   553       5.689841       5.689841       5.689841    6[1-(0),6-(1,6),7-(6,49)]
   554       5.634939       5.634939       5.634939    6[6-(1,6),6-(1,6),6-(8,8)]
   555       10.28799       10.28799       10.28799    6[6-(1,6),6-(1,6),7-(7)]
   556       6.959429       6.959429       6.959429    6[1-(0),6-(1,6),6-(6,6)]
   557       7.489934       7.489934       7.489934    6[6-(1,6),6-(1,6),7-(7)]
   558      -0.375858      -0.375858      -0.375858    6[1-(0),6-(1,6),6-(6,6)]
   559       5.224627       5.224627       5.224627    6[1-(0),6-(1,6),6-(6,6)]
   560       7.892858       7.892858       7.892858    6[1-(0),6-(1,6),6-(6,7)]
   561       6.184918       6.184918       6.184918    6[1-(0),6-(1,6),6-(6,7)]
   562      12.349602      12.349602      12.349602    6[1-(0),6-(1,6),6-(6,6)]
   563      10.010415      10.010415      10.010415    6[1-(0),6-(1,6),6-(6,7)]
   564      11.478848      11.478848      11.478848    6[1-(0),6-(1,6),6-(6,7)]
   565      -2.998725      -2.998725      -2.998725    6[1-(0),6-(1,7),6-(6,6)]
   566      -1.388161      -1.388161      -1.388161    6[1-(0),6-(1,7),6-(6,6)]
   567     -10.422671     -10.422671     -10.422671    6[6-(6,6),8-(49),8-(49)]
   568       -9.03282       -9.03282       -9.03282    6[6-(1,6),6-(1,6),6-(8,8)]
   569      -2.175653      -2.175653      -2.175653    6[6-(1,6),6-(1,6),6-(8,8)]
   570       0.218002       0.218002       0.218002    6[6-(6,6),8-(49),8-(49)]
   571      -1.481494      -1.481494      -1.481494    6[1-(0),6-(1,6),7-(6,49)]
   572      -2.079188      -2.079188      -2.079188    6[6-(6,6),8-(49),8-(49)]
   573      -3.038783      -3.038783      -3.038783    6[1-(0),6-(1,6),7-(6,49)]
   574      -1.135361      -1.135361      -1.135361    6[6-(1,6),6-(1,6),6-(8,8)]
   575       -6.45995       -6.45995       -6.45995    6[6-(1,6),6-(1,6),7-(7)]
   576      -1.340622      -1.340622      -1.340622    6[1-(0),6-(1,6),6-(6,6)]
   577      -3.661894      -3.661894      -3.661894    6[6-(1,6),6-(1,6),7-(7)]
   578      -8.819273      -8.819273      -8.819273    6[1-(0),6-(1,6),6-(6,6)]
   579      -2.238248      -2.238248      -2.238248    6[1-(0),6-(1,6),6-(6,6)]
   580      -2.578481      -2.578481      -2.578481    6[1-(0),6-(1,6),6-(6,7)]
   581      -3.498492      -3.498492      -3.498492    6[1-(0),6-(1,6),6-(6,7)]
   582      -7.921655      -7.921655      -7.921655    6[1-(0),6-(1,6),6-(6,6)]
   583      -7.529927      -7.529927      -7.529927    6[1-(0),6-(1,6),6-(6,7)]
   584       -6.68827       -6.68827       -6.68827    6[1-(0),6-(1,6),6-(6,7)]
   585       6.143944       6.143944       6.143944    6[1-(0),6-(1,7),6-(6,6)]
   586       4.317144       4.317144       4.317144    6[1-(0),6-(1,7),6-(6,6)]
   587       2.598729       2.598729       2.598729    6[6-(6,6),8-(49),8-(49)]
   588       2.575233       2.575233       2.575233    6[6-(1,6),6-(1,6),6-(8,8)]
   589       4.846766       4.846766       4.846766    6[6-(1,6),6-(1,6),6-(8,8)]
   590       3.035741       3.035741       3.035741    6[6-(6,6),8-(49),8-(49)]
   591       5.091416       5.091416       5.091416    6[1-(0),6-(1,6),7-(6,49)]
   592       4.043843       4.043843       4.043843    6[6-(6,6),8-(49),8-(49)]
   593       6.872103       6.872103       6.872103    6[1-(0),6-(1,6),7-(6,49)]
   594       3.105572       3.105572       3.105572    6[6-(1,6),6-(1,6),6-(8,8)]
   595       2.543014       2.543014       2.543014    6[6-(1,6),6-(1,6),7-(7)]
   596       2.509464       2.509464       2.509464    6[1-(0),6-(1,6),6-(6,6)]
   597       3.174277       3.174277       3.174277    6[6-(1,6),6-(1,6),7-(7)]
   598       3.563738       3.563738       3.563738    6[1-(0),6-(1,6),6-(6,6)]
   599       3.742859       3.742859       3.742859    6[1-(0),6-(1,6),6-(6,6)]
   600       2.543033       2.543033       2.543033    6[1-(0),6-(1,6),6-(6,7)]
   601       3.794335       3.794335       3.794335    6[1-(0),6-(1,6),6-(6,7)]
   602       1.520029       1.520029       1.520029    6[1-(0),6-(1,6),6-(6,6)]
   603       3.559268       3.559268       3.559268    6[1-(0),6-(1,6),6-(6,7)]
   604       1.602859       1.602859       1.602859    6[1-(0),6-(1,6),6-(6,7)]
   605      -2.639229      -2.639229      -2.639229    6[1-(0),6-(1,7),6-(6,6)]
   606      -3.388896      -3.388896      -3.388896    6[1-(0),6-(1,7),6-(6,6)]
   607        0.47262        0.47262        0.47262    6[6-(6,6),8-(49),8-(49)]
   608       0.030965       0.030965       0.030965    6[6-(1,6),6-(1,6),6-(8,8)]
   609      -2.347119      -2.347119      -2.347119    6[6-(1,6),6-(1,6),6-(8,8)]
   610      20.101602      20.101602      20.101602    6[6-(6,6),8-(49),8-(49)]
   611      -4.633692      -4.633692      -4.633692    6[1-(0),6-(1,6),7-(6,49)]
   612      -0.976971      -0.976971      -0.976971    6[6-(6,6),8-(49),8-(49)]
   613      -3.926556      -3.926556      -3.926556    6[1-(0),6-(1,6),7-(6,49)]
   614      20.376046      20.376046      20.376046    6[6-(1,6),6-(1,6),6-(8,8)]
   615      -0.774447      -0.774447      -0.774447    6[6-(1,6),6-(1,6),7-(7)]
   616      19.852924      19.852924      19.852924    6[1-(0),6-(1,6),6-(6,6)]
   617     -12.597822     -12.597822     -12.597822    6[6-(1,6),6-(1,6),7-(7)]
   618       0.035887       0.035887       0.035887    6[1-(0),6-(1,6),6-(6,6)]
   619     -12.324744     -12.324744     -12.324744    6[1-(0),6-(1,6),6-(6,6)]
   620     -13.452915     -13.452915     -13.452915    6[1-(0),6-(1,6),6-(6,7)]
   621     -12.076266     -12.076266     -12.076266    6[1-(0),6-(1,6),6-(6,7)]
   622       -0.35137       -0.35137       -0.35137    6[1-(0),6-(1,6),6-(6,6)]
   623      -0.443149      -0.443149      -0.443149    6[1-(0),6-(1,6),6-(6,7)]
   624       -0.79683       -0.79683       -0.79683    6[1-(0),6-(1,6),6-(6,7)]
   625     -11.697733     -11.697733     -11.697733    6[1-(0),6-(1,7),6-(6,6)]
   626     -10.731831     -10.731831     -10.731831    6[1-(0),6-(1,7),6-(6,6)]
   627     -15.032533     -15.032533     -15.032533    6[6-(6,6),8-(49),8-(49)]
   628     -15.957233     -15.957233     -15.957233    6[6-(1,6),6-(1,6),6-(8,8)]
   629     -11.515737     -11.515737     -11.515737    6[6-(1,6),6-(1,6),6-(8,8)]
   630        21.4142        21.4142        21.4142    6[6-(6,6),8-(49),8-(49)]
   631     -10.167974     -10.167974     -10.167974    6[1-(0),6-(1,6),7-(6,49)]
   632     -12.179429     -12.179429     -12.179429    6[6-(6,6),8-(49),8-(49)]
   633     -11.098509     -11.098509     -11.098509    6[1-(0),6-(1,6),7-(6,49)]
   634      22.423289      22.423289      22.423289    6[6-(1,6),6-(1,6),6-(8,8)]
   635       -6.50036       -6.50036       -6.50036    6[6-(1,6),6-(1,6),7-(7)]
   636      23.747779      23.747779      23.747779    6[1-(0),6-(1,6),6-(6,6)]
   637      24.278284      24.278284      24.278284    6[6-(1,6),6-(1,6),7-(7)]
   638     -17.164208     -17.164208     -17.164208    6[1-(0),6-(1,6),6-(6,6)]
   639      22.012977      22.012977      22.012977    6[1-(0),6-(1,6),6-(6,6)]
   640      24.681208      24.681208      24.681208    6[1-(0),6-(1,6),6-(6,7)]
   641      22.973268      22.973268      22.973268    6[1-(0),6-(1,6),6-(6,7)]
   642      -4.438748      -4.438748      -4.438748    6[1-(0),6-(1,6),6-(6,6)]
   643      -6.777935      -6.777935      -6.777935    6[1-(0),6-(1,6),6-(6,7)]
   644      -5.309502      -5.309502      -5.309502    6[1-(0),6-(1,6),6-(6,7)]
   645     -14.190854     -14.190854     -14.190854    6[1-(0),6-(1,7),6-(6,6)]
   646     -12.580304     -12.580304     -12.580304    6[1-(0),6-(1,7),6-(6,6)]
   647       0.769475       0.769475       0.769475    6[6-(6,6),8-(49),8-(49)]
   648       2.159331       2.159331       2.159331    6[6-(1,6),6-(1,6),6-(8,8)]
   649     -13.367781     -13.367781     -13.367781    6[6-(1,6),6-(1,6),6-(8,8)]
   650      22.602305      22.602305      22.602305    6[6-(6,6),8-(49),8-(49)]
   651     -12.673651     -12.673651     -12.673651    6[1-(0),6-(1,6),7-(6,49)]
   652      -2.079188      -2.079188      -2.079188    6[6-(6,6),8-(49),8-(49)]
   653     -14.230927     -14.230927     -14.230927    6[1-(0),6-(1,6),7-(6,49)]
   654      21.248936      21.248936      21.248936    6[6-(1,6),6-(1,6),6-(8,8)]
   655       4.732208       4.732208       4.732208    6[6-(1,6),6-(1,6),7-(7)]
   656       21.04366       21.04366       21.04366    6[1-(0),6-(1,6),6-(6,6)]
   657      18.722393      18.722393      18.722393    6[6-(1,6),6-(1,6),7-(7)]
   658       2.372888       2.372888       2.372888    6[1-(0),6-(1,6),6-(6,6)]
   659       20.14606       20.14606       20.14606    6[1-(0),6-(1,6),6-(6,6)]
   660      19.805795      19.805795      19.805795    6[1-(0),6-(1,6),6-(6,7)]
   661       18.88581       18.88581       18.88581    6[1-(0),6-(1,6),6-(6,7)]
   662        3.27049        3.27049        3.27049    6[1-(0),6-(1,6),6-(6,6)]
   663       3.662236       3.662236       3.662236    6[1-(0),6-(1,6),6-(6,7)]
   664       4.503878       4.503878       4.503878    6[1-(0),6-(1,6),6-(6,7)]
   665      17.336256      17.336256      17.336256    6[1-(0),6-(1,7),6-(6,6)]
   666       15.50947       15.50947       15.50947    6[1-(0),6-(1,7),6-(6,6)]
   667      13.790988      13.790988      13.790988    6[6-(6,6),8-(49),8-(49)]
   668      13.767488      13.767488      13.767488    6[6-(1,6),6-(1,6),6-(8,8)]
   669      16.039077      16.039077      16.039077    6[6-(1,6),6-(1,6),6-(8,8)]
   670      25.420065      25.420065      25.420065    6[6-(6,6),8-(49),8-(49)]
   671      16.283757      16.283757      16.283757    6[1-(0),6-(1,6),7-(6,49)]
   672      15.236137      15.236137      15.236137    6[6-(6,6),8-(49),8-(49)]
   673      18.064431      18.064431      18.064431    6[1-(0),6-(1,6),7-(6,49)]
   674      25.489902      25.489902      25.489902    6[6-(1,6),6-(1,6),6-(8,8)]
   675      13.735261      13.735261      13.735261    6[6-(1,6),6-(1,6),7-(7)]
   676       24.89381       24.89381       24.89381    6[1-(0),6-(1,6),6-(6,6)]
   677      14.366506      14.366506      14.366506    6[6-(1,6),6-(1,6),7-(7)]
   678      14.755983      14.755983      14.755983    6[1-(0),6-(1,6),6-(6,6)]
   679      14.935068      14.935068      14.935068    6[1-(0),6-(1,6),6-(6,6)]
   680      13.735273      13.735273      13.735273    6[1-(0),6-(1,6),6-(6,7)]
   681       14.98655       14.98655       14.98655    6[1-(0),6-(1,6),6-(6,7)]
   682       12.71229       12.71229       12.71229    6[1-(0),6-(1,6),6-(6,6)]
   683       14.75151       14.75151       14.75151    6[1-(0),6-(1,6),6-(6,7)]
   684      12.795116      12.795116      12.795116    6[1-(0),6-(1,6),6-(6,7)]
   685       8.552991       8.552991       8.552991    6[1-(0),6-(1,7),6-(6,6)]
   686       7.803352       7.803352       7.803352    6[1-(0),6-(1,7),6-(6,6)]
   687        11.6649        11.6649        11.6649    6[6-(6,6),8-(49),8-(49)]
   688      11.223256      11.223256      11.223256    6[6-(1,6),6-(1,6),6-(8,8)]
   689       8.845118       8.845118       8.845118    6[6-(1,6),6-(1,6),6-(8,8)]
   690       8.909376       8.909376       8.909376    6[6-(6,6),8-(49),8-(49)]
   691       6.558549       6.558549       6.558549    6[1-(0),6-(1,6),7-(6,49)]
   692      10.215274      10.215274      10.215274    6[6-(6,6),8-(49),8-(49)]
   693       7.265658       7.265658       7.265658    6[1-(0),6-(1,6),7-(6,49)]
   694       9.183808       9.183808       9.183808    6[6-(1,6),6-(1,6),6-(8,8)]
   695      10.417865      10.417865      10.417865    6[6-(1,6),6-(1,6),7-(7)]
   696       8.660689       8.660689       8.660689    6[1-(0),6-(1,6),6-(6,6)]
   697        9.78662        9.78662        9.78662    6[6-(1,6),6-(1,6),7-(7)]
   698      11.228172      11.228172      11.228172    6[1-(0),6-(1,6),6-(6,6)]
   699      10.059705      10.059705      10.059705    6[1-(0),6-(1,6),6-(6,6)]
   700        8.93154        8.93154        8.93154    6[1-(0),6-(1,6),6-(6,7)]
   701      10.308171      10.308171      10.308171    6[1-(0),6-(1,6),6-(6,7)]
   702      10.840939      10.840939      10.840939    6[1-(0),6-(1,6),6-(6,6)]
   703      10.749146      10.749146      10.749146    6[1-(0),6-(1,6),6-(6,7)]
   704      10.395488      10.395488      10.395488    6[1-(0),6-(1,6),6-(6,7)]
   705      -0.505547      -0.505547      -0.505547    6[1-(0),6-(1,7),6-(6,6)]
   706       0.460327       0.460327       0.460327    6[1-(0),6-(1,7),6-(6,6)]
   707      -3.840407      -3.840407      -3.840407    6[6-(6,6),8-(49),8-(49)]
   708      -4.765118      -4.765118      -4.765118    6[6-(1,6),6-(1,6),6-(8,8)]
   709      -0.323569      -0.323569      -0.323569    6[6-(1,6),6-(1,6),6-(8,8)]
   710       10.22202       10.22202       10.22202    6[6-(6,6),8-(49),8-(49)]
   711        1.02419        1.02419        1.02419    6[1-(0),6-(1,6),7-(6,49)]
   712      -0.987267      -0.987267      -0.987267    6[6-(6,6),8-(49),8-(49)]
   713       0.093683       0.093683       0.093683    6[1-(0),6-(1,6),7-(6,49)]
   714      11.231121      11.231121      11.231121    6[6-(1,6),6-(1,6),6-(8,8)]
   715     -17.692489     -17.692489     -17.692489    6[6-(1,6),6-(1,6),7-(7)]
   716      12.555608      12.555608      12.555608    6[1-(0),6-(1,6),6-(6,6)]
   717      13.086137      13.086137      13.086137    6[6-(1,6),6-(1,6),7-(7)]
   718      -5.972087      -5.972087      -5.972087    6[1-(0),6-(1,6),6-(6,6)]
   719      10.820823      10.820823      10.820823    6[1-(0),6-(1,6),6-(6,6)]
   720      13.489047      13.489047      13.489047    6[1-(0),6-(1,6),6-(6,7)]
   721      11.781125      11.781125      11.781125    6[1-(0),6-(1,6),6-(6,7)]
   722     -15.630874     -15.630874     -15.630874    6[1-(0),6-(1,6),6-(6,6)]
   723     -17.970047     -17.970047     -17.970047    6[1-(0),6-(1,6),6-(6,7)]
   724     -16.501637     -16.501637     -16.501637    6[1-(0),6-(1,6),6-(6,7)]
   725       8.193405       8.193405       8.193405    6[1-(0),6-(1,7),6-(6,6)]
   726       9.803978       9.803978       9.803978    6[1-(0),6-(1,7),6-(6,6)]
   727      11.961625      11.961625      11.961625    6[6-(6,6),8-(49),8-(49)]
   728      13.351473      13.351473      13.351473    6[6-(1,6),6-(1,6),6-(8,8)]
   729       9.016491       9.016491       9.016491    6[6-(1,6),6-(1,6),6-(8,8)]
   730      11.410162      11.410162      11.410162    6[6-(6,6),8-(49),8-(49)]
   731       9.710629       9.710629       9.710629    6[1-(0),6-(1,6),7-(6,49)]
   732       9.112974       9.112974       9.112974    6[6-(6,6),8-(49),8-(49)]
   733       8.153331       8.153331       8.153331    6[1-(0),6-(1,6),7-(6,49)]
   734        10.0568        10.0568        10.0568    6[6-(1,6),6-(1,6),6-(8,8)]
   735      15.924337      15.924337      15.924337    6[6-(1,6),6-(1,6),7-(7)]
   736        9.85154        9.85154        9.85154    6[1-(0),6-(1,6),6-(6,6)]
   737       7.530271       7.530271       7.530271    6[6-(1,6),6-(1,6),7-(7)]
   738      13.565012      13.565012      13.565012    6[1-(0),6-(1,6),6-(6,6)]
   739       8.953915       8.953915       8.953915    6[1-(0),6-(1,6),6-(6,6)]
   740       8.613682       8.613682       8.613682    6[1-(0),6-(1,6),6-(6,7)]
   741       7.693673       7.693673       7.693673    6[1-(0),6-(1,6),6-(6,7)]
   742      14.462644      14.462644      14.462644    6[1-(0),6-(1,6),6-(6,6)]
   743      14.854354      14.854354      14.854354    6[1-(0),6-(1,6),6-(6,7)]
   744      15.696024      15.696024      15.696024    6[1-(0),6-(1,6),6-(6,7)]
   745      -5.048239      -5.048239      -5.048239    6[1-(0),6-(1,7),6-(6,6)]
   746      -6.875043      -6.875043      -6.875043    6[1-(0),6-(1,7),6-(6,6)]
   747      -8.593512      -8.593512      -8.593512    6[6-(6,6),8-(49),8-(49)]
   748      -8.617027      -8.617027      -8.617027    6[6-(1,6),6-(1,6),6-(8,8)]
   749      -6.345422      -6.345422      -6.345422    6[6-(1,6),6-(1,6),6-(8,8)]
   750      14.227934      14.227934      14.227934    6[6-(6,6),8-(49),8-(49)]
   751      -6.100766      -6.100766      -6.100766    6[1-(0),6-(1,6),7-(6,49)]
   752      -7.148351      -7.148351      -7.148351    6[6-(6,6),8-(49),8-(49)]
   753      -4.320074      -4.320074      -4.320074    6[1-(0),6-(1,6),7-(6,49)]
   754      14.297784      14.297784      14.297784    6[6-(1,6),6-(1,6),6-(8,8)]
   755      24.927419      24.927419      24.927419    6[6-(1,6),6-(1,6),7-(7)]
   756      13.701689      13.701689      13.701689    6[1-(0),6-(1,6),6-(6,6)]
   757      25.558636      25.558636      25.558636    6[6-(1,6),6-(1,6),7-(7)]
   758      -7.628533      -7.628533      -7.628533    6[1-(0),6-(1,6),6-(6,6)]
   759      26.127188      26.127188      26.127188    6[1-(0),6-(1,6),6-(6,6)]
   760      24.927387      24.927387      24.927387    6[1-(0),6-(1,6),6-(6,7)]
   761      26.178683      26.178683      26.178683    6[1-(0),6-(1,6),6-(6,7)]
   762      23.904463      23.904463      23.904463    6[1-(0),6-(1,6),6-(6,6)]
   763      25.943679      25.943679      25.943679    6[1-(0),6-(1,6),6-(6,7)]
   764      23.987276      23.987276      23.987276    6[1-(0),6-(1,6),6-(6,7)]
   765      19.745248      19.745248      19.745248    6[1-(0),6-(1,7),6-(6,6)]
   766      18.995586      18.995586      18.995586    6[1-(0),6-(1,7),6-(6,6)]
   767     -10.719545     -10.719545     -10.719545    6[6-(6,6),8-(49),8-(49)]
   768     -11.161181     -11.161181     -11.161181    6[6-(1,6),6-(1,6),6-(8,8)]
   769      20.037363      20.037363      20.037363    6[6-(1,6),6-(1,6),6-(8,8)]
   770      -2.282886      -2.282886      -2.282886    6[6-(6,6),8-(49),8-(49)]
   771      17.750785      17.750785      17.750785    6[1-(0),6-(1,6),7-(6,49)]
   772     -12.169182     -12.169182     -12.169182    6[6-(6,6),8-(49),8-(49)]
   773      18.457916      18.457916      18.457916    6[1-(0),6-(1,6),7-(6,49)]
   774      -2.008461      -2.008461      -2.008461    6[6-(1,6),6-(1,6),6-(8,8)]
   775      -0.774447      -0.774447      -0.774447    6[6-(1,6),6-(1,6),7-(7)]
   776      -2.531596      -2.531596      -2.531596    6[1-(0),6-(1,6),6-(6,6)]
   777      -1.405664      -1.405664      -1.405664    6[6-(1,6),6-(1,6),7-(7)]
   778     -11.156247     -11.156247     -11.156247    6[1-(0),6-(1,6),6-(6,6)]
   779      -1.132556      -1.132556      -1.132556    6[1-(0),6-(1,6),6-(6,6)]
   780      -2.260752      -2.260752      -2.260752    6[1-(0),6-(1,6),6-(6,7)]
   781      -0.884097      -0.884097      -0.884097    6[1-(0),6-(1,6),6-(6,7)]
   782      -11.54351      -11.54351      -11.54351    6[1-(0),6-(1,6),6-(6,6)]
   783     -11.635267     -11.635267     -11.635267    6[1-(0),6-(1,6),6-(6,7)]
   784     -11.988952     -11.988952     -11.988952    6[1-(0),6-(1,6),6-(6,7)]
   785      10.686652      10.686652      10.686652    6[1-(0),6-(1,7),6-(6,6)]
   786      11.652546      11.652546      11.652546    6[1-(0),6-(1,7),6-(6,6)]
   787       7.351798       7.351798       7.351798    6[6-(6,6),8-(49),8-(49)]
   788       6.427102       6.427102       6.427102    6[6-(1,6),6-(1,6),6-(8,8)]
   789      10.868635      10.868635      10.868635    6[6-(1,6),6-(1,6),6-(8,8)]
   790      -0.970254      -0.970254      -0.970254    6[6-(6,6),8-(49),8-(49)]
   791      12.216419      12.216419      12.216419    6[1-(0),6-(1,6),7-(6,49)]
   792      10.204926      10.204926      10.204926    6[6-(6,6),8-(49),8-(49)]
   793      11.285894      11.285894      11.285894    6[1-(0),6-(1,6),7-(6,49)]
   794       0.038833       0.038833       0.038833    6[6-(1,6),6-(1,6),6-(8,8)]
   795       4.691869       4.691869       4.691869    6[6-(1,6),6-(1,6),7-(7)]
   796       1.363323       1.363323       1.363323    6[1-(0),6-(1,6),6-(6,6)]
   797       1.893824       1.893824       1.893824    6[6-(1,6),6-(1,6),7-(7)]
   798       5.220135       5.220135       5.220135    6[1-(0),6-(1,6),6-(6,6)]
   799       -0.37148       -0.37148       -0.37148    6[1-(0),6-(1,6),6-(6,6)]
   800        2.29675        2.29675        2.29675    6[1-(0),6-(1,6),6-(6,7)]
   801       0.588809       0.588809       0.588809    6[1-(0),6-(1,6),6-(6,7)]
   802        6.75347        6.75347        6.75347    6[1-(0),6-(1,6),6-(6,6)]
   803         4.4143         4.4143         4.4143    6[1-(0),6-(1,6),6-(6,7)]
   804        5.88272        5.88272        5.88272    6[1-(0),6-(1,6),6-(6,7)]
   805       3.329455       3.329455       3.329455    7[6-(1,6),6-(1,6),49-(8,8,8,8,8)]
   806       0.559634       0.559634       0.559634    7[6-(6,6),7-(6)]
   807      -10.72874      -10.72874      -10.72874    7[6-(6,6),7-(6)]
   808       0.761919       0.761919       0.761919    7[6-(1,6),6-(1,6),49-(8,8,8,8,8)]
   809      -2.359171      -2.359171      -2.359171    7[6-(6,6),7-(6)]
   810      -3.171723      -3.171723      -3.171723    7[6-(6,6),7-(6)]
   811      23.054548      23.054548      23.054548    7[6-(1,6),6-(1,6),49-(8,8,8,8,8)]
   812      -6.518228      -6.518228      -6.518228    7[6-(6,6),7-(6)]
   813      -6.753257      -6.753257      -6.753257    7[6-(6,6),7-(6)]
   814      17.623623      17.623623      17.623623    7[6-(1,6),6-(1,6),49-(8,8,8,8,8)]
   815      -2.873979      -2.873979      -2.873979    7[6-(6,6),7-(6)]
   816      -1.730135      -1.730135      -1.730135    7[6-(6,6),7-(6)]
   817      14.521613      14.521613      14.521613    7[6-(1,6),6-(1,6),49-(8,8,8,8,8)]
   818     -10.632482     -10.632482     -10.632482    7[6-(6,6),7-(6)]
   819       0.463383       0.463383       0.463383    7[6-(6,6),7-(6)]
   820        11.9541        11.9541        11.9541    7[6-(1,6),6-(1,6),49-(8,8,8,8,8)]
   821       8.832974       8.832974       8.832974    7[6-(6,6),7-(6)]
   822        8.02042        8.02042        8.02042    7[6-(6,6),7-(6)]
   823       0.670096       0.670096       0.670096    7[6-(1,6),6-(1,6),49-(8,8,8,8,8)]
   824      15.866182      15.866182      15.866182    7[6-(6,6),7-(6)]
   825      15.631136      15.631136      15.631136    7[6-(6,6),7-(6)]
   826      -4.760853      -4.760853      -4.760853    7[6-(1,6),6-(1,6),49-(8,8,8,8,8)]
   827      19.510393      19.510393      19.510393    7[6-(6,6),7-(6)]
   828      20.654238      20.654238      20.654238    7[6-(6,6),7-(6)]
   829      25.713724      25.713724      25.713724    7[6-(1,6),6-(1,6),49-(8,8,8,8,8)]
   830       11.75205       11.75205       11.75205    7[6-(6,6),7-(6)]
   831      11.655799      11.655799      11.655799    7[6-(6,6),7-(6)]
   832      23.146278      23.146278      23.146278    7[6-(1,6),6-(1,6),49-(8,8,8,8,8)]
   833     -13.551404     -13.551404     -13.551404    7[6-(6,6),7-(6)]
   834      19.212733      19.212733      19.212733    7[6-(6,6),7-(6)]
   835      11.862324      11.862324      11.862324    7[6-(1,6),6-(1,6),49-(8,8,8,8,8)]
   836       4.674043       4.674043       4.674043    7[6-(6,6),7-(6)]
   837       4.439007       4.439007       4.439007    7[6-(6,6),7-(6)]
   838       6.431441       6.431441       6.431441    7[6-(1,6),6-(1,6),49-(8,8,8,8,8)]
   839       8.318156       8.318156       8.318156    7[6-(6,6),7-(6)]
   840       9.462006       9.462006       9.462006    7[6-(6,6),7-(6)]
   841       8.925374       8.925374       8.925374    7[6-(1,6),6-(1,6),49-(8,8,8,8,8)]
   842        -5.0363        -5.0363        -5.0363    7[6-(6,6),7-(6)]
   843      -5.132551      -5.132551      -5.132551    7[6-(6,6),7-(6)]
   844       6.357928       6.357928       6.357928    7[6-(1,6),6-(1,6),49-(8,8,8,8,8)]
   845       3.236946       3.236946       3.236946    7[6-(6,6),7-(6)]
   846       2.424383       2.424383       2.424383    7[6-(6,6),7-(6)]
   847      -4.926026      -4.926026      -4.926026    7[6-(1,6),6-(1,6),49-(8,8,8,8,8)]
   848     -12.114307     -12.114307     -12.114307    7[6-(6,6),7-(6)]
   849     -12.349343     -12.349343     -12.349343    7[6-(6,6),7-(6)]
   850     -10.356909     -10.356909     -10.356909    7[6-(1,6),6-(1,6),49-(8,8,8,8,8)]
   851      25.106506      25.106506      25.106506    7[6-(6,6),7-(6)]
   852      -7.326344      -7.326344      -7.326344    7[6-(6,6),7-(6)]
   853     -13.458895     -13.458895     -13.458895    7[6-(1,6),6-(1,6),49-(8,8,8,8,8)]
   854      17.347984      17.347984      17.347984    7[6-(6,6),7-(6)]
   855        6.05961        6.05961        6.05961    7[6-(6,6),7-(6)]
   856     -16.026431     -16.026431     -16.026431    7[6-(1,6),6-(1,6),49-(8,8,8,8,8)]
   857      14.429179      14.429179      14.429179    7[6-(6,6),7-(6)]
   858      13.616627      13.616627      13.616627    7[6-(6,6),7-(6)]
   859       6.266198       6.266198       6.266198    7[6-(1,6),6-(1,6),49-(8,8,8,8,8)]
   860      10.270122      10.270122      10.270122    7[6-(6,6),7-(6)]
   861      10.035093      10.035093      10.035093    7[6-(6,6),7-(6)]
   862       0.835273       0.835273       0.835273    7[6-(1,6),6-(1,6),49-(8,8,8,8,8)]
   863      13.914371      13.914371      13.914371    7[6-(6,6),7-(6)]
   864      15.058215      15.058215      15.058215    7[6-(6,6),7-(6)]
   865      -2.266737      -2.266737      -2.266737    7[6-(1,6),6-(1,6),49-(8,8,8,8,8)]
   866       6.155868       6.155868       6.155868    7[6-(6,6),7-(6)]
   867      17.251733      17.251733      17.251733    7[6-(6,6),7-(6)]
   868       -4.83425       -4.83425       -4.83425    7[6-(1,6),6-(1,6),49-(8,8,8,8,8)]
   869      25.621324      25.621324      25.621324    7[6-(6,6),7-(6)]
   870       24.80877       24.80877       24.80877    7[6-(6,6),7-(6)]
   871      17.458446      17.458446      17.458446    7[6-(1,6),6-(1,6),49-(8,8,8,8,8)]
   872      -0.922168      -0.922168      -0.922168    7[6-(6,6),7-(6)]
   873      -1.157214      -1.157214      -1.157214    7[6-(6,6),7-(6)]
   874      12.027497      12.027497      12.027497    7[6-(1,6),6-(1,6),49-(8,8,8,8,8)]
   875       2.722043       2.722043       2.722043    7[6-(6,6),7-(6)]
   876       3.865888       3.865888       3.865888    7[6-(6,6),7-(6)]
   877       4.055393       4.055393       4.055393    8[6-(6,8),49-(8,8,8,8)]
   878      16.634247      16.634247      16.634247    8[6-(6,8),49-(7,8,8,8,8)]
   879      14.255662      14.255662      14.255662    8[6-(6,8),49-(7,8,8,8,8)]
   880       5.927007       5.927007       5.927007    8[6-(6,8),49-(7,8,8,8,8)]
   881      17.415452      17.415452      17.415452    8[6-(6,8),49-(8,8,8,8)]
   882       6.756783       6.756783       6.756783    8[6-(6,8),49-(7,8,8,8,8)]
   883      -2.801489      -2.801489      -2.801489    8[6-(6,8),49-(8,8,8,8)]
   884      -1.960518      -1.960518      -1.960518    8[6-(6,8),49-(7,8,8,8,8)]
   885      -0.874419      -0.874419      -0.874419    8[6-(6,8),49-(7,8,8,8,8)]
   886       9.079622       9.079622       9.079622    8[6-(6,8),49-(7,8,8,8,8)]
   887      -3.993469      -3.993469      -3.993469    8[6-(6,8),49-(8,8,8,8)]
   888        8.11509        8.11509        8.11509    8[6-(6,8),49-(7,8,8,8,8)]
   889      -6.271996      -6.271996      -6.271996    8[6-(6,8),49-(8,8,8,8)]
   890      -4.896481      -4.896481      -4.896481    8[6-(6,8),49-(7,8,8,8,8)]
   891       -5.84335       -5.84335       -5.84335    8[6-(6,8),49-(7,8,8,8,8)]
   892      -7.234978      -7.234978      -7.234978    8[6-(6,8),49-(7,8,8,8,8)]
   893      -5.037486      -5.037486      -5.037486    8[6-(6,8),49-(8,8,8,8)]
   894       -8.76002       -8.76002       -8.76002    8[6-(6,8),49-(7,8,8,8,8)]
   895      16.210937      16.210937      16.210937    8[6-(6,8),49-(8,8,8,8)]
   896      12.607708      12.607708      12.607708    8[6-(6,8),49-(7,8,8,8,8)]
   897      14.847063      14.847063      14.847063    8[6-(6,8),49-(7,8,8,8,8)]
   898      -7.771283      -7.771283      -7.771283    8[6-(6,8),49-(7,8,8,8,8)]
   899      14.000459      14.000459      14.000459    8[6-(6,8),49-(8,8,8,8)]
   900      -6.111486      -6.111486      -6.111486    8[6-(6,8),49-(7,8,8,8,8)]
   901      26.439679      26.439679      26.439679    8[6-(6,8),49-(8,8,8,8)]
   902      27.826386      27.826386      27.826386    8[6-(6,8),49-(7,8,8,8,8)]
   903       25.44781       25.44781       25.44781    8[6-(6,8),49-(7,8,8,8,8)]
   904      -5.265151      -5.265151      -5.265151    8[6-(6,8),49-(7,8,8,8,8)]
   905      28.607619      28.607619      28.607619    8[6-(6,8),49-(8,8,8,8)]
   906      -4.435353      -4.435353      -4.435353    8[6-(6,8),49-(7,8,8,8,8)]
   907       8.390721       8.390721       8.390721    8[6-(6,8),49-(8,8,8,8)]
   908       9.231692       9.231692       9.231692    8[6-(6,8),49-(7,8,8,8,8)]
   909      10.317802      10.317802      10.317802    8[6-(6,8),49-(7,8,8,8,8)]
   910      -2.112505      -2.112505      -2.112505    8[6-(6,8),49-(7,8,8,8,8)]
   911       7.198733       7.198733       7.198733    8[6-(6,8),49-(8,8,8,8)]
   912      -3.077056      -3.077056      -3.077056    8[6-(6,8),49-(7,8,8,8,8)]
   913       4.920235       4.920235       4.920235    8[6-(6,8),49-(8,8,8,8)]
   914       6.295786       6.295786       6.295786    8[6-(6,8),49-(7,8,8,8,8)]
   915       5.348907       5.348907       5.348907    8[6-(6,8),49-(7,8,8,8,8)]
   916      15.149473      15.149473      15.149473    8[6-(6,8),49-(7,8,8,8,8)]
   917       6.154753       6.154753       6.154753    8[6-(6,8),49-(8,8,8,8)]
   918       13.62441       13.62441       13.62441    8[6-(6,8),49-(7,8,8,8,8)]
   919      -6.173568      -6.173568      -6.173568    8[6-(6,8),49-(8,8,8,8)]
   920      23.799903      23.799903      23.799903    8[6-(6,8),49-(7,8,8,8,8)]
   921      26.039247      26.039247      26.039247    8[6-(6,8),49-(7,8,8,8,8)]
   922      14.613139      14.613139      14.613139    8[6-(6,8),49-(7,8,8,8,8)]
   923      25.192662      25.192662      25.192662    8[6-(6,8),49-(8,8,8,8)]
   924      16.272955      16.272955      16.272955    8[6-(6,8),49-(7,8,8,8,8)]
   925      15.247505      15.247505      15.247505    8[6-(6,8),49-(8,8,8,8)]
   926       5.442096       5.442096       5.442096    8[6-(6,8),49-(7,8,8,8,8)]
   927       3.063537       3.063537       3.063537    8[6-(6,8),49-(7,8,8,8,8)]
   928     -16.457312     -16.457312     -16.457312    8[6-(6,8),49-(7,8,8,8,8)]
   929       6.223313       6.223313       6.223313    8[6-(6,8),49-(8,8,8,8)]
   930     -15.627509     -15.627509     -15.627509    8[6-(6,8),49-(7,8,8,8,8)]
   931      19.582916      19.582916      19.582916    8[6-(6,8),49-(8,8,8,8)]
   932      20.423927      20.423927      20.423927    8[6-(6,8),49-(7,8,8,8,8)]
   933          21.51          21.51          21.51    8[6-(6,8),49-(7,8,8,8,8)]
   934     -13.304687     -13.304687     -13.304687    8[6-(6,8),49-(7,8,8,8,8)]
   935      18.390964      18.390964      18.390964    8[6-(6,8),49-(8,8,8,8)]
   936     -14.269245     -14.269245     -14.269245    8[6-(6,8),49-(7,8,8,8,8)]
   937      16.112445      16.112445      16.112445    8[6-(6,8),49-(8,8,8,8)]
   938      17.487956      17.487956      17.487956    8[6-(6,8),49-(7,8,8,8,8)]
   939      16.541115      16.541115      16.541115    8[6-(6,8),49-(7,8,8,8,8)]
   940        3.95725        3.95725        3.95725    8[6-(6,8),49-(7,8,8,8,8)]
   941      17.346928      17.346928      17.346928    8[6-(6,8),49-(8,8,8,8)]
   942       2.432194       2.432194       2.432194    8[6-(6,8),49-(7,8,8,8,8)]
   943        5.01879        5.01879        5.01879    8[6-(6,8),49-(8,8,8,8)]
   944       1.415566       1.415566       1.415566    8[6-(6,8),49-(7,8,8,8,8)]
   945       3.654893       3.654893       3.654893    8[6-(6,8),49-(7,8,8,8,8)]
   946       3.420894       3.420894       3.420894    8[6-(6,8),49-(7,8,8,8,8)]
   947        2.80834        2.80834        2.80834    8[6-(6,8),49-(8,8,8,8)]
   948       5.080705       5.080705       5.080705    8[6-(6,8),49-(7,8,8,8,8)]
   949      -1.540845      -1.540845      -1.540845    8[6-(6,8),49-(8,8,8,8)]
   950     -11.346254     -11.346254     -11.346254    8[6-(6,8),49-(7,8,8,8,8)]
   951     -13.724813     -13.724813     -13.724813    8[6-(6,8),49-(7,8,8,8,8)]
   952       0.331038       0.331038       0.331038    8[6-(6,8),49-(7,8,8,8,8)]
   953     -10.565037     -10.565037     -10.565037    8[6-(6,8),49-(8,8,8,8)]
   954       1.160841       1.160841       1.160841    8[6-(6,8),49-(7,8,8,8,8)]
   955       2.794566       2.794566       2.794566    8[6-(6,8),49-(8,8,8,8)]
   956       3.635577       3.635577       3.635577    8[6-(6,8),49-(7,8,8,8,8)]
   957        4.72165        4.72165        4.72165    8[6-(6,8),49-(7,8,8,8,8)]
   958       3.483663       3.483663       3.483663    8[6-(6,8),49-(7,8,8,8,8)]
   959       1.602614       1.602614       1.602614    8[6-(6,8),49-(8,8,8,8)]
   960       2.519105       2.519105       2.519105    8[6-(6,8),49-(7,8,8,8,8)]
   961      -0.675905      -0.675905      -0.675905    8[6-(6,8),49-(8,8,8,8)]
   962       0.699606       0.699606       0.699606    8[6-(6,8),49-(7,8,8,8,8)]
   963      -0.247235      -0.247235      -0.247235    8[6-(6,8),49-(7,8,8,8,8)]
   964        20.7456        20.7456        20.7456    8[6-(6,8),49-(7,8,8,8,8)]
   965       0.558578       0.558578       0.558578    8[6-(6,8),49-(8,8,8,8)]
   966      19.220544      19.220544      19.220544    8[6-(6,8),49-(7,8,8,8,8)]
   967      -11.76956      -11.76956      -11.76956    8[6-(6,8),49-(8,8,8,8)]
   968     -15.372784     -15.372784     -15.372784    8[6-(6,8),49-(7,8,8,8,8)]
   969     -13.133457     -13.133457     -13.133457    8[6-(6,8),49-(7,8,8,8,8)]
   970      20.209244      20.209244      20.209244    8[6-(6,8),49-(7,8,8,8,8)]
   971      -13.98001      -13.98001      -13.98001    8[6-(6,8),49-(8,8,8,8)]
   972      21.869055      21.869055      21.869055    8[6-(6,8),49-(7,8,8,8,8)]
   973     -12.732957     -12.732957     -12.732957    8[6-(6,8),49-(8,8,8,8)]
   974      -0.154103      -0.154103      -0.154103    8[6-(6,8),49-(7,8,8,8,8)]
   975      -2.532688      -2.532688      -2.532688    8[6-(6,8),49-(7,8,8,8,8)]
   976      22.715357      22.715357      22.715357    8[6-(6,8),49-(7,8,8,8,8)]
   977       0.627102       0.627102       0.627102    8[6-(6,8),49-(8,8,8,8)]
   978      23.545133      23.545133      23.545133    8[6-(6,8),49-(7,8,8,8,8)]
   979      13.986861      13.986861      13.986861    8[6-(6,8),49-(8,8,8,8)]
   980      14.827832      14.827832      14.827832    8[6-(6,8),49-(7,8,8,8,8)]
   981      15.913931      15.913931      15.913931    8[6-(6,8),49-(7,8,8,8,8)]
   982      25.867972      25.867972      25.867972    8[6-(6,8),49-(7,8,8,8,8)]
   983      12.794881      12.794881      12.794881    8[6-(6,8),49-(8,8,8,8)]
   984       24.90344       24.90344       24.90344    8[6-(6,8),49-(7,8,8,8,8)]
   985      10.516354      10.516354      10.516354    8[6-(6,8),49-(8,8,8,8)]
   986      11.891869      11.891869      11.891869    8[6-(6,8),49-(7,8,8,8,8)]
   987         10.945         10.945         10.945    8[6-(6,8),49-(7,8,8,8,8)]
   988       9.553372       9.553372       9.553372    8[6-(6,8),49-(7,8,8,8,8)]
   989      11.750864      11.750864      11.750864    8[6-(6,8),49-(8,8,8,8)]
   990        8.02833        8.02833        8.02833    8[6-(6,8),49-(7,8,8,8,8)]
   991      -0.577413      -0.577413      -0.577413    8[6-(6,8),49-(8,8,8,8)]
   992      -4.180642      -4.180642      -4.180642    8[6-(6,8),49-(7,8,8,8,8)]
   993      -1.941287      -1.941287      -1.941287    8[6-(6,8),49-(7,8,8,8,8)]
   994       9.017067       9.017067       9.017067    8[6-(6,8),49-(7,8,8,8,8)]
   995      -2.787891      -2.787891      -2.787891    8[6-(6,8),49-(8,8,8,8)]
   996      10.676864      10.676864      10.676864    8[6-(6,8),49-(7,8,8,8,8)]
   997       9.651329       9.651329       9.651329    8[6-(6,8),49-(8,8,8,8)]
   998      11.038036      11.038036      11.038036    8[6-(6,8),49-(7,8,8,8,8)]
   999        8.65946        8.65946        8.65946    8[6-(6,8),49-(7,8,8,8,8)]
  1000      11.523199      11.523199      11.523199    8[6-(6,8),49-(7,8,8,8,8)]
  1001      11.819269      11.819269      11.819269    8[6-(6,8),49-(8,8,8,8)]
  1002      12.352997      12.352997      12.352997    8[6-(6,8),49-(7,8,8,8,8)]
  1003      -8.397629      -8.397629      -8.397629    8[6-(6,8),49-(8,8,8,8)]
  1004      -7.556658      -7.556658      -7.556658    8[6-(6,8),49-(7,8,8,8,8)]
  1005      -6.470548      -6.470548      -6.470548    8[6-(6,8),49-(7,8,8,8,8)]
  1006      14.675845      14.675845      14.675845    8[6-(6,8),49-(7,8,8,8,8)]
  1007      -9.589617      -9.589617      -9.589617    8[6-(6,8),49-(8,8,8,8)]
  1008      13.711294      13.711294      13.711294    8[6-(6,8),49-(7,8,8,8,8)]
  1009      21.708585      21.708585      21.708585    8[6-(6,8),49-(8,8,8,8)]
  1010     -10.492564     -10.492564     -10.492564    8[6-(6,8),49-(7,8,8,8,8)]
  1011     -11.439443     -11.439443     -11.439443    8[6-(6,8),49-(7,8,8,8,8)]
  1012      -1.638877      -1.638877      -1.638877    8[6-(6,8),49-(7,8,8,8,8)]
  1013     -10.633597     -10.633597     -10.633597    8[6-(6,8),49-(8,8,8,8)]
  1014       -3.16394       -3.16394       -3.16394    8[6-(6,8),49-(7,8,8,8,8)]
  1015      10.614782      10.614782      10.614782    8[6-(6,8),49-(8,8,8,8)]
  1016       7.011553       7.011553       7.011553    8[6-(6,8),49-(7,8,8,8,8)]
  1017       9.250897       9.250897       9.250897    8[6-(6,8),49-(7,8,8,8,8)]
  1018      -2.175211      -2.175211      -2.175211    8[6-(6,8),49-(7,8,8,8,8)]
  1019       8.404312       8.404312       8.404312    8[6-(6,8),49-(8,8,8,8)]
  1020      -0.515395      -0.515395      -0.515395    8[6-(6,8),49-(7,8,8,8,8)]
  1021      14.488687      14.488687      14.488687    8[49-(7,8,8,8,8),49-(7,8,8,8,8),49-(8,8,8,8)]
  1022      -3.296209      -3.296209      -3.296209    8[49-(7,8,8,8,8),49-(7,8,8,8,8),49-(8,8,8,8)]
  1023      25.680852      25.680852      25.680852    8[49-(7,8,8,8,8),49-(7,8,8,8,8),49-(8,8,8,8)]
  1024       7.896032       7.896032       7.896032    8[49-(7,8,8,8,8),49-(7,8,8,8,8),49-(8,8,8,8)]
  1025       3.296538       3.296538       3.296538    8[49-(7,8,8,8,8),49-(7,8,8,8,8),49-(8,8,8,8)]
  1026      19.088234      19.088234      19.088234    8[49-(7,8,8,8,8),49-(7,8,8,8,8),49-(8,8,8,8)]
  1027     -13.491812     -13.491812     -13.491812    8[49-(7,8,8,8,8),49-(7,8,8,8,8),49-(8,8,8,8)]
  1028       2.299884       2.299884       2.299884    8[49-(7,8,8,8,8),49-(7,8,8,8,8),49-(8,8,8,8)]
  1029      -2.299663      -2.299663      -2.299663    8[49-(7,8,8,8,8),49-(7,8,8,8,8),49-(8,8,8,8)]
  1030      13.492141      13.492141      13.492141    8[49-(7,8,8,8,8),49-(7,8,8,8,8),49-(8,8,8,8)]
  1031       8.892502       8.892502       8.892502    8[49-(7,8,8,8,8),49-(7,8,8,8,8),49-(8,8,8,8)]
  1032      -8.892318      -8.892318      -8.892318    8[49-(7,8,8,8,8),49-(7,8,8,8,8),49-(8,8,8,8)]
