# Supplementary material for: A collection of forcefield precursors for metal–organic frameworks
Source: RSC Adv. 2019 Nov 13;9(63):36492–507. doi: 10.1039/c9ra07327b (PMC9075174; doi:10.1039/c9ra07327b)
Supplement: RA-009-C9RA07327B-s1191 [file RA-009-C9RA07327B-s1191.txt]

KACZIZ_clean

33.525600    0.000000    0.000000
-11.175078    31.608282    0.000000
-11.175078    -15.803883    27.373724

     1       1.522401       1.522401       1.522401    49[7-(6,6),8-(49,49),8-(6),8-(6),8-(6),8-(6)]
     2     -13.321323     -13.321323     -13.321323    49[7-(6,6),8-(49,49),8-(6),8-(6),8-(6),8-(6)]
     3       4.059713       4.059713       4.059713    49[7-(6,6),8-(49,49),8-(6),8-(6),8-(6),8-(6)]
     4     -14.610581     -14.610581     -14.610581    49[7-(6,6),8-(49,49),8-(6),8-(6),8-(6),8-(6)]
     5      -9.652779      -9.652779      -9.652779    49[7-(6,6),8-(49,49),8-(6),8-(6),8-(6),8-(6)]
     6       9.028945       9.028945       9.028945    49[7-(6,6),8-(49,49),8-(6),8-(6),8-(6),8-(6)]
     7      -7.115446      -7.115446      -7.115446    49[7-(6,6),8-(49,49),8-(6),8-(6),8-(6),8-(6)]
     8       7.739645       7.739645       7.739645    49[7-(6,6),8-(49,49),8-(6),8-(6),8-(6),8-(6)]
     9      12.697601      12.697601      12.697601    49[7-(6,6),8-(49,49),8-(6),8-(6),8-(6),8-(6)]
    10      -2.146183      -2.146183      -2.146183    49[7-(6,6),8-(49,49),8-(6),8-(6),8-(6),8-(6)]
    11      15.234944      15.234944      15.234944    49[7-(6,6),8-(49,49),8-(6),8-(6),8-(6),8-(6)]
    12      -3.435473      -3.435473      -3.435473    49[7-(6,6),8-(49,49),8-(6),8-(6),8-(6),8-(6)]
    13      -4.065199      -4.065199      -4.065199    49[7-(6,6),8-(49,49),8-(6),8-(6),8-(6),8-(6)]
    14      14.616617      14.616617      14.616617    49[7-(6,6),8-(49,49),8-(6),8-(6),8-(6),8-(6)]
    15      -1.527856      -1.527856      -1.527856    49[7-(6,6),8-(49,49),8-(6),8-(6),8-(6),8-(6)]
    16      13.327327      13.327327      13.327327    49[7-(6,6),8-(49,49),8-(6),8-(6),8-(6),8-(6)]
    17      18.285201      18.285201      18.285201    49[7-(6,6),8-(49,49),8-(6),8-(6),8-(6),8-(6)]
    18       3.441477       3.441477       3.441477    49[7-(6,6),8-(49,49),8-(6),8-(6),8-(6),8-(6)]
    19      20.822513      20.822513      20.822513    49[7-(6,6),8-(49,49),8-(6),8-(6),8-(6),8-(6)]
    20       2.152219       2.152219       2.152219    49[7-(6,6),8-(49,49),8-(6),8-(6),8-(6),8-(6)]
    21       7.110021       7.110021       7.110021    49[7-(6,6),8-(49,49),8-(6),8-(6),8-(6),8-(6)]
    22      25.791745      25.791745      25.791745    49[7-(6,6),8-(49,49),8-(6),8-(6),8-(6),8-(6)]
    23       9.647354       9.647354       9.647354    49[7-(6,6),8-(49,49),8-(6),8-(6),8-(6),8-(6)]
    24      24.502445      24.502445      24.502445    49[7-(6,6),8-(49,49),8-(6),8-(6),8-(6),8-(6)]
    25       4.584184       4.584184       4.584184    49[8-(49,49),8-(6),8-(6),8-(6),8-(6)]
    26     -15.759079     -15.759079     -15.759079    49[8-(49,49),8-(6),8-(6),8-(6),8-(6)]
    27      -6.590986      -6.590986      -6.590986    49[8-(49,49),8-(6),8-(6),8-(6),8-(6)]
    28       6.591169       6.591169       6.591169    49[8-(49,49),8-(6),8-(6),8-(6),8-(6)]
    29      15.759369      15.759369      15.759369    49[8-(49,49),8-(6),8-(6),8-(6),8-(6)]
    30      -4.583925      -4.583925      -4.583925    49[8-(49,49),8-(6),8-(6),8-(6),8-(6)]
    31      -1.003431      -1.003431      -1.003431    49[8-(49,49),8-(6),8-(6),8-(6),8-(6)]
    32      12.178875      12.178875      12.178875    49[8-(49,49),8-(6),8-(6),8-(6),8-(6)]
    33      21.346984      21.346984      21.346984    49[8-(49,49),8-(6),8-(6),8-(6),8-(6)]
    34       1.003721       1.003721       1.003721    49[8-(49,49),8-(6),8-(6),8-(6),8-(6)]
    35      10.171814      10.171814      10.171814    49[8-(49,49),8-(6),8-(6),8-(6),8-(6)]
    36      23.353969      23.353969      23.353969    49[8-(49,49),8-(6),8-(6),8-(6),8-(6)]
    37       0.768983       0.768983       0.768983    1[6-(6,7)]
    38      -2.167874      -2.167874      -2.167874    1[6-(6,7)]
    39       3.202938       3.202938       3.202938    1[7-(1,6)]
    40       2.887801       2.887801       2.887801    1[7-(1,6)]
    41      -0.826853      -0.826853      -0.826853    1[6-(6,6)]
    42       6.027995       6.027995       6.027995    1[6-(6,6)]
    43      -2.959022      -2.959022      -2.959022    1[6-(6,6)]
    44       5.306058       5.306058       5.306058    1[6-(6,6)]
    45      -4.742615      -4.742615      -4.742615    1[6-(6,6)]
    46      -5.276775      -5.276775      -5.276775    1[6-(6,6)]
    47      -2.337695      -2.337695      -2.337695    1[6-(6,6)]
    48       6.658262       6.658262       6.658262    1[6-(6,6)]
    49      -5.044304      -5.044304      -5.044304    1[6-(6,6)]
    50      15.260995      15.260995      15.260995    1[6-(6,7)]
    51      16.932811      16.932811      16.932811    1[6-(6,7)]
    52      16.170677      16.170677      16.170677    1[7-(1,6)]
    53      15.363818      15.363818      15.363818    1[7-(1,6)]
    54      17.755321      17.755321      17.755321    1[6-(6,6)]
    55      13.452903      13.452903      13.452903    1[6-(6,6)]
    56       8.122358       8.122358       8.122358    1[6-(6,6)]
    57     -18.541671     -18.541671     -18.541671    1[6-(6,6)]
    58      18.828097      18.828097      18.828097    1[6-(6,6)]
    59      20.922324      20.922324      20.922324    1[6-(6,6)]
    60      17.187565      17.187565      17.187565    1[6-(6,6)]
    61      11.329621      11.329621      11.329621    1[6-(6,6)]
    62       -9.53234       -9.53234       -9.53234    1[6-(6,6)]
    63      11.144029      11.144029      11.144029    1[6-(6,7)]
    64       9.767234       9.767234       9.767234    1[6-(6,7)]
    65       8.267532       8.267532       8.267532    1[7-(1,6)]
    66       9.718076       9.718076       9.718076    1[7-(1,6)]
    67       7.648415       7.648415       7.648415    1[6-(6,6)]
    68       4.910534       4.910534       4.910534    1[6-(6,6)]
    69      14.791571      14.791571      14.791571    1[6-(6,6)]
    70       1.533385       1.533385       1.533385    1[6-(6,6)]
    71       1.368053       1.368053       1.368053    1[6-(6,6)]
    72       1.419441       1.419441       1.419441    1[6-(6,6)]
    73      14.711127      14.711127      14.711127    1[6-(6,6)]
    74       4.883731       4.883731       4.883731    1[6-(6,6)]
    75       1.495407       1.495407       1.495407    1[6-(6,6)]
    76     -15.998196     -15.998196     -15.998196    1[6-(6,7)]
    77      -2.181284      -2.181284      -2.181284    1[6-(6,7)]
    78     -16.465338     -16.465338     -16.465338    1[7-(1,6)]
    79     -16.793885     -16.793885     -16.793885    1[7-(1,6)]
    80     -13.401073     -13.401073     -13.401073    1[6-(6,6)]
    81     -13.215622     -13.215622     -13.215622    1[6-(6,6)]
    82      -8.779097      -8.779097      -8.779097    1[6-(6,6)]
    83     -10.647562     -10.647562     -10.647562    1[6-(6,6)]
    84      -4.277725      -4.277725      -4.277725    1[6-(6,6)]
    85       -5.88918       -5.88918       -5.88918    1[6-(6,6)]
    86      -7.210109      -7.210109      -7.210109    1[6-(6,6)]
    87     -11.695804     -11.695804     -11.695804    1[6-(6,6)]
    88      -9.268553      -9.268553      -9.268553    1[6-(6,6)]
    89     -10.406168     -10.406168     -10.406168    1[6-(6,7)]
    90     -13.343017     -13.343017     -13.343017    1[6-(6,7)]
    91      -7.972224      -7.972224      -7.972224    1[7-(1,6)]
    92      -8.287357      -8.287357      -8.287357    1[7-(1,6)]
    93     -12.002003     -12.002003     -12.002003    1[6-(6,6)]
    94      -5.147119      -5.147119      -5.147119    1[6-(6,6)]
    95       8.216101       8.216101       8.216101    1[6-(6,6)]
    96      -5.869047      -5.869047      -5.869047    1[6-(6,6)]
    97       6.432548       6.432548       6.432548    1[6-(6,6)]
    98       5.898358       5.898358       5.898358    1[6-(6,6)]
    99       8.837458       8.837458       8.837458    1[6-(6,6)]
   100      -4.516822      -4.516822      -4.516822    1[6-(6,6)]
   101       6.130776       6.130776       6.130776    1[6-(6,6)]
   102       4.085727       4.085727       4.085727    1[6-(6,7)]
   103       5.757557       5.757557       5.757557    1[6-(6,7)]
   104       4.995366       4.995366       4.995366    1[7-(1,6)]
   105       4.188521       4.188521       4.188521    1[7-(1,6)]
   106       6.580038       6.580038       6.580038    1[6-(6,6)]
   107       2.277542       2.277542       2.277542    1[6-(6,6)]
   108      30.472568      30.472568      30.472568    1[6-(6,6)]
   109       3.808546       3.808546       3.808546    1[6-(6,6)]
   110      -3.522375      -3.522375      -3.522375    1[6-(6,6)]
   111      -1.428143      -1.428143      -1.428143    1[6-(6,6)]
   112      28.362691      28.362691      28.362691    1[6-(6,6)]
   113       0.154254       0.154254       0.154254    1[6-(6,6)]
   114       1.642791       1.642791       1.642791    1[6-(6,6)]
   115      -0.031159      -0.031159      -0.031159    1[6-(6,7)]
   116      -1.407962      -1.407962      -1.407962    1[6-(6,7)]
   117      -2.907644      -2.907644      -2.907644    1[7-(1,6)]
   118      -1.457105      -1.457105      -1.457105    1[7-(1,6)]
   119      -3.526774      -3.526774      -3.526774    1[6-(6,6)]
   120      -6.264692      -6.264692      -6.264692    1[6-(6,6)]
   121      -7.558813      -7.558813      -7.558813    1[6-(6,6)]
   122      -9.641849      -9.641849      -9.641849    1[6-(6,6)]
   123      23.718306      23.718306      23.718306    1[6-(6,6)]
   124      23.769725      23.769725      23.769725    1[6-(6,6)]
   125      25.886313      25.886313      25.886313    1[6-(6,6)]
   126      -6.291525      -6.291525      -6.291525    1[6-(6,6)]
   127      23.845744      23.845744      23.845744    1[6-(6,6)]
   128      -4.823111      -4.823111      -4.823111    1[6-(6,7)]
   129     -13.356368     -13.356368     -13.356368    1[6-(6,7)]
   130       -5.29021       -5.29021       -5.29021    1[7-(1,6)]
   131      -5.618772      -5.618772      -5.618772    1[7-(1,6)]
   132      -2.225973      -2.225973      -2.225973    1[6-(6,6)]
   133      -2.040443      -2.040443      -2.040443    1[6-(6,6)]
   134        2.39611        2.39611        2.39611    1[6-(6,6)]
   135      11.702716      11.702716      11.702716    1[6-(6,6)]
   136       6.897486       6.897486       6.897486    1[6-(6,6)]
   137       5.286027       5.286027       5.286027    1[6-(6,6)]
   138       3.965104       3.965104       3.965104    1[6-(6,6)]
   139       -0.52062       -0.52062       -0.52062    1[6-(6,6)]
   140      13.081733      13.081733      13.081733    1[6-(6,6)]
   141      11.944113      11.944113      11.944113    1[6-(6,7)]
   142        9.00729        9.00729        9.00729    1[6-(6,7)]
   143      14.378088      14.378088      14.378088    1[7-(1,6)]
   144      14.062937      14.062937      14.062937    1[7-(1,6)]
   145      10.348327      10.348327      10.348327    1[6-(6,6)]
   146      17.203199      17.203199      17.203199    1[6-(6,6)]
   147      19.391308      19.391308      19.391308    1[6-(6,6)]
   148       16.48131       16.48131       16.48131    1[6-(6,6)]
   149      17.607769      17.607769      17.607769    1[6-(6,6)]
   150      17.073595      17.073595      17.073595    1[6-(6,6)]
   151      20.012648      20.012648      20.012648    1[6-(6,6)]
   152      17.833479      17.833479      17.833479    1[6-(6,6)]
   153      17.306038      17.306038      17.306038    1[6-(6,6)]
   154      -7.089397      -7.089397      -7.089397    1[6-(6,7)]
   155      -5.417613      -5.417613      -5.417613    1[6-(6,7)]
   156      -6.179734      -6.179734      -6.179734    1[7-(1,6)]
   157      -6.986578      -6.986578      -6.986578    1[7-(1,6)]
   158       -4.59512       -4.59512       -4.59512    1[6-(6,6)]
   159      -8.897562      -8.897562      -8.897562    1[6-(6,6)]
   160      19.297446      19.297446      19.297446    1[6-(6,6)]
   161      -7.366585      -7.366585      -7.366585    1[6-(6,6)]
   162       7.652974       7.652974       7.652974    1[6-(6,6)]
   163       9.747214       9.747214       9.747214    1[6-(6,6)]
   164       6.012483       6.012483       6.012483    1[6-(6,6)]
   165     -11.020856     -11.020856     -11.020856    1[6-(6,6)]
   166      12.818178      12.818178      12.818178    1[6-(6,6)]
   167      22.319225      22.319225      22.319225    1[6-(6,7)]
   168     -12.583132     -12.583132     -12.583132    1[6-(6,7)]
   169      19.442717      19.442717      19.442717    1[7-(1,6)]
   170      20.893256      20.893256      20.893256    1[7-(1,6)]
   171      18.823645      18.823645      18.823645    1[6-(6,6)]
   172      16.085673      16.085673      16.085673    1[6-(6,6)]
   173       3.616492       3.616492       3.616492    1[6-(6,6)]
   174      12.708542      12.708542      12.708542    1[6-(6,6)]
   175      12.543141      12.543141      12.543141    1[6-(6,6)]
   176      12.594551      12.594551      12.594551    1[6-(6,6)]
   177       3.536026       3.536026       3.536026    1[6-(6,6)]
   178      16.058847      16.058847      16.058847    1[6-(6,6)]
   179       12.67054       12.67054       12.67054    1[6-(6,6)]
   180       6.352024       6.352024       6.352024    1[6-(6,7)]
   181       8.993821       8.993821       8.993821    1[6-(6,7)]
   182       5.884895       5.884895       5.884895    1[7-(1,6)]
   183       5.556351       5.556351       5.556351    1[7-(1,6)]
   184       8.949113       8.949113       8.949113    1[6-(6,6)]
   185       9.134656       9.134656       9.134656    1[6-(6,6)]
   186      13.571242      13.571242      13.571242    1[6-(6,6)]
   187        0.52762        0.52762        0.52762    1[6-(6,6)]
   188      18.072604      18.072604      18.072604    1[6-(6,6)]
   189      16.461128      16.461128      16.461128    1[6-(6,6)]
   190      15.140253      15.140253      15.140253    1[6-(6,6)]
   191      10.654497      10.654497      10.654497    1[6-(6,6)]
   192       1.906653       1.906653       1.906653    1[6-(6,6)]
   193      -4.818687      -4.818687      -4.818687    1[6-(6,7)]
   194       25.77009       25.77009       25.77009    1[6-(6,7)]
   195      -2.384712      -2.384712      -2.384712    1[7-(1,6)]
   196      -2.699863      -2.699863      -2.699863    1[7-(1,6)]
   197      -6.414473      -6.414473      -6.414473    1[6-(6,6)]
   198       0.440399       0.440399       0.440399    1[6-(6,6)]
   199       2.628508       2.628508       2.628508    1[6-(6,6)]
   200       -0.28149       -0.28149       -0.28149    1[6-(6,6)]
   201       0.844969       0.844969       0.844969    1[6-(6,6)]
   202       0.310795       0.310795       0.310795    1[6-(6,6)]
   203       3.249848       3.249848       3.249848    1[6-(6,6)]
   204       1.070679       1.070679       1.070679    1[6-(6,6)]
   205       0.543238       0.543238       0.543238    1[6-(6,6)]
   206       9.673403       9.673403       9.673403    1[6-(6,7)]
   207      11.345187      11.345187      11.345187    1[6-(6,7)]
   208      10.583066      10.583066      10.583066    1[7-(1,6)]
   209       9.776222       9.776222       9.776222    1[7-(1,6)]
   210       12.16768       12.16768       12.16768    1[6-(6,6)]
   211       7.865238       7.865238       7.865238    1[6-(6,6)]
   212       2.534646       2.534646       2.534646    1[6-(6,6)]
   213       9.396215       9.396215       9.396215    1[6-(6,6)]
   214      -9.109826      -9.109826      -9.109826    1[6-(6,6)]
   215      -7.015586      -7.015586      -7.015586    1[6-(6,6)]
   216     -10.750317     -10.750317     -10.750317    1[6-(6,6)]
   217       5.741944       5.741944       5.741944    1[6-(6,6)]
   218      -3.944622      -3.944622      -3.944622    1[6-(6,6)]
   219       5.556425       5.556425       5.556425    1[6-(6,7)]
   220       4.179668       4.179668       4.179668    1[6-(6,7)]
   221       2.679917       2.679917       2.679917    1[7-(1,6)]
   222       4.130456       4.130456       4.130456    1[7-(1,6)]
   223       2.060845       2.060845       2.060845    1[6-(6,6)]
   224      -0.677127      -0.677127      -0.677127    1[6-(6,6)]
   225     -13.146308     -13.146308     -13.146308    1[6-(6,6)]
   226      -4.054258      -4.054258      -4.054258    1[6-(6,6)]
   227      -4.219659      -4.219659      -4.219659    1[6-(6,6)]
   228      -4.168249      -4.168249      -4.168249    1[6-(6,6)]
   229     -13.226774     -13.226774     -13.226774    1[6-(6,6)]
   230      -0.703953      -0.703953      -0.703953    1[6-(6,6)]
   231       -4.09226       -4.09226       -4.09226    1[6-(6,6)]
   232      23.114824      23.114824      23.114824    1[6-(6,7)]
   233      25.756621      25.756621      25.756621    1[6-(6,7)]
   234      22.647695      22.647695      22.647695    1[7-(1,6)]
   235      22.319151      22.319151      22.319151    1[7-(1,6)]
   236      25.711913      25.711913      25.711913    1[6-(6,6)]
   237      25.897456      25.897456      25.897456    1[6-(6,6)]
   238      -3.191558      -3.191558      -3.191558    1[6-(6,6)]
   239       17.29042       17.29042       17.29042    1[6-(6,6)]
   240       1.309804       1.309804       1.309804    1[6-(6,6)]
   241      -0.301672      -0.301672      -0.301672    1[6-(6,6)]
   242      -1.622547      -1.622547      -1.622547    1[6-(6,6)]
   243      27.417297      27.417297      27.417297    1[6-(6,6)]
   244     -14.856147     -14.856147     -14.856147    1[6-(6,6)]
   245      17.531783      17.531783      17.531783    1[6-(6,7)]
   246      14.594926      14.594926      14.594926    1[6-(6,7)]
   247      19.965738      19.965738      19.965738    1[7-(1,6)]
   248      19.650601      19.650601      19.650601    1[7-(1,6)]
   249      15.935947      15.935947      15.935947    1[6-(6,6)]
   250      22.790795      22.790795      22.790795    1[6-(6,6)]
   251      13.803778      13.803778      13.803778    1[6-(6,6)]
   252      22.068858      22.068858      22.068858    1[6-(6,6)]
   253      12.020185      12.020185      12.020185    1[6-(6,6)]
   254      11.486025      11.486025      11.486025    1[6-(6,6)]
   255      14.425105      14.425105      14.425105    1[6-(6,6)]
   256      23.421062      23.421062      23.421062    1[6-(6,6)]
   257      11.718496      11.718496      11.718496    1[6-(6,6)]
   258      -1.501805      -1.501805      -1.501805    1[6-(6,7)]
   259       0.170011       0.170011       0.170011    1[6-(6,7)]
   260      -0.592123      -0.592123      -0.592123    1[7-(1,6)]
   261      -1.398982      -1.398982      -1.398982    1[7-(1,6)]
   262       0.992521       0.992521       0.992521    1[6-(6,6)]
   263      -3.309897      -3.309897      -3.309897    1[6-(6,6)]
   264      -8.640442      -8.640442      -8.640442    1[6-(6,6)]
   265      -1.778871      -1.778871      -1.778871    1[6-(6,6)]
   266       2.065297       2.065297       2.065297    1[6-(6,6)]
   267       4.159524       4.159524       4.159524    1[6-(6,6)]
   268       0.424765       0.424765       0.424765    1[6-(6,6)]
   269      -5.433179      -5.433179      -5.433179    1[6-(6,6)]
   270        7.23046        7.23046        7.23046    1[6-(6,6)]
   271      -5.618771      -5.618771      -5.618771    1[6-(6,7)]
   272      -6.995566      -6.995566      -6.995566    1[6-(6,7)]
   273      -8.495268      -8.495268      -8.495268    1[7-(1,6)]
   274      -7.044724      -7.044724      -7.044724    1[7-(1,6)]
   275      -9.114385      -9.114385      -9.114385    1[6-(6,6)]
   276     -11.852266     -11.852266     -11.852266    1[6-(6,6)]
   277      -1.971229      -1.971229      -1.971229    1[6-(6,6)]
   278      18.296185      18.296185      18.296185    1[6-(6,6)]
   279     -15.394747     -15.394747     -15.394747    1[6-(6,6)]
   280     -15.343359     -15.343359     -15.343359    1[6-(6,6)]
   281      -2.051673      -2.051673      -2.051673    1[6-(6,6)]
   282     -11.879069     -11.879069     -11.879069    1[6-(6,6)]
   283      18.258207      18.258207      18.258207    1[6-(6,6)]
   284       0.764604       0.764604       0.764604    1[6-(6,7)]
   285      14.581516      14.581516      14.581516    1[6-(6,7)]
   286       0.297462       0.297462       0.297462    1[7-(1,6)]
   287      -0.031085      -0.031085      -0.031085    1[7-(1,6)]
   288       3.361727       3.361727       3.361727    1[6-(6,6)]
   289       3.547178       3.547178       3.547178    1[6-(6,6)]
   290       7.983703       7.983703       7.983703    1[6-(6,6)]
   291       6.115238       6.115238       6.115238    1[6-(6,6)]
   292      12.485075      12.485075      12.485075    1[6-(6,6)]
   293       10.87362       10.87362       10.87362    1[6-(6,6)]
   294       9.552691       9.552691       9.552691    1[6-(6,6)]
   295       5.066996       5.066996       5.066996    1[6-(6,6)]
   296       7.494247       7.494247       7.494247    1[6-(6,6)]
   297       6.356632       6.356632       6.356632    1[6-(6,7)]
   298       3.419783       3.419783       3.419783    1[6-(6,7)]
   299       8.790576       8.790576       8.790576    1[7-(1,6)]
   300       8.475443       8.475443       8.475443    1[7-(1,6)]
   301       4.760797       4.760797       4.760797    1[6-(6,6)]
   302      11.615681      11.615681      11.615681    1[6-(6,6)]
   303      -8.546699      -8.546699      -8.546699    1[6-(6,6)]
   304      10.893753      10.893753      10.893753    1[6-(6,6)]
   305      23.195348      23.195348      23.195348    1[6-(6,6)]
   306      22.661158      22.661158      22.661158    1[6-(6,6)]
   307      -7.925342      -7.925342      -7.925342    1[6-(6,6)]
   308      12.245978      12.245978      12.245978    1[6-(6,6)]
   309      22.893576      22.893576      22.893576    1[6-(6,6)]
   310      20.848527      20.848527      20.848527    1[6-(6,7)]
   311      22.520357      22.520357      22.520357    1[6-(6,7)]
   312      21.758166      21.758166      21.758166    1[7-(1,6)]
   313      20.951321      20.951321      20.951321    1[7-(1,6)]
   314      23.342838      23.342838      23.342838    1[6-(6,6)]
   315      19.040342      19.040342      19.040342    1[6-(6,6)]
   316      13.709768      13.709768      13.709768    1[6-(6,6)]
   317      20.571346      20.571346      20.571346    1[6-(6,6)]
   318      13.240425      13.240425      13.240425    1[6-(6,6)]
   319      15.334657      15.334657      15.334657    1[6-(6,6)]
   320      11.599891      11.599891      11.599891    1[6-(6,6)]
   321      16.917054      16.917054      16.917054    1[6-(6,6)]
   322      18.405591      18.405591      18.405591    1[6-(6,6)]
   323      16.731641      16.731641      16.731641    1[6-(6,7)]
   324      15.354838      15.354838      15.354838    1[6-(6,7)]
   325      13.855156      13.855156      13.855156    1[7-(1,6)]
   326      15.305695      15.305695      15.305695    1[7-(1,6)]
   327      13.236026      13.236026      13.236026    1[6-(6,6)]
   328      10.498108      10.498108      10.498108    1[6-(6,6)]
   329       9.203987       9.203987       9.203987    1[6-(6,6)]
   330       7.120951       7.120951       7.120951    1[6-(6,6)]
   331       6.955506       6.955506       6.955506    1[6-(6,6)]
   332       7.006925       7.006925       7.006925    1[6-(6,6)]
   333       9.123513       9.123513       9.123513    1[6-(6,6)]
   334      10.471275      10.471275      10.471275    1[6-(6,6)]
   335       7.082944       7.082944       7.082944    1[6-(6,6)]
   336      11.939689      11.939689      11.939689    1[6-(6,7)]
   337       3.406432       3.406432       3.406432    1[6-(6,7)]
   338       11.47259       11.47259       11.47259    1[7-(1,6)]
   339      11.144028      11.144028      11.144028    1[7-(1,6)]
   340      14.536827      14.536827      14.536827    1[6-(6,6)]
   341      14.722357      14.722357      14.722357    1[6-(6,6)]
   342       19.15891       19.15891       19.15891    1[6-(6,6)]
   343      28.465516      28.465516      28.465516    1[6-(6,6)]
   344      -9.865314      -9.865314      -9.865314    1[6-(6,6)]
   345     -11.476773     -11.476773     -11.476773    1[6-(6,6)]
   346     -12.797696     -12.797696     -12.797696    1[6-(6,6)]
   347       16.24218       16.24218       16.24218    1[6-(6,6)]
   348      -3.681067      -3.681067      -3.681067    1[6-(6,6)]
   349       0.819485       0.819485       0.819485    6[6-(1,6),6-(6,7),6-(8,8)]
   350      -3.192394      -3.192394      -3.192394    6[6-(6,6),8-(49),8-(49)]
   351       0.458979       0.458979       0.458979    6[1-(0),6-(6,7),7-(6,49)]
   352       1.367968       1.367968       1.367968    6[6-(1,7),6-(6,6),7-(1,1)]
   353      -1.279667      -1.279667      -1.279667    6[1-(0),6-(1,6),7-(6,49)]
   354       1.631249       1.631249       1.631249    6[6-(6,6),8-(49),8-(49)]
   355      -0.479971      -0.479971      -0.479971    6[1-(0),6-(1,7),6-(6,6)]
   356       5.183597       5.183597       5.183597    6[6-(6,6),8-(49),8-(49)]
   357       5.633278       5.633278       5.633278    6[6-(1,6),6-(1,6),6-(8,8)]
   358       -3.49188       -3.49188       -3.49188    6[6-(1,6),6-(1,6),6-(8,8)]
   359       6.020165       6.020165       6.020165    6[1-(0),6-(1,6),6-(6,6)]
   360      -3.292049      -3.292049      -3.292049    6[1-(0),6-(1,6),6-(6,7)]
   361      -4.089959      -4.089959      -4.089959    6[6-(1,6),6-(1,6),7-(7)]
   362       5.618294       5.618294       5.618294    6[1-(0),6-(1,6),6-(6,6)]
   363      -4.369804      -4.369804      -4.369804    6[1-(0),6-(1,6),6-(6,6)]
   364      -4.682254      -4.682254      -4.682254    6[1-(0),6-(1,6),6-(6,7)]
   365        -4.7486        -4.7486        -4.7486    6[6-(1,6),6-(1,6),7-(7)]
   366      -2.936016      -2.936016      -2.936016    6[1-(0),6-(1,6),6-(6,6)]
   367       6.403466       6.403466       6.403466    6[1-(0),6-(1,6),6-(6,7)]
   368       6.071999       6.071999       6.071999    6[1-(0),6-(1,6),6-(6,7)]
   369      17.060669      17.060669      17.060669    6[6-(1,6),6-(6,7),6-(8,8)]
   370      16.425427      16.425427      16.425427    6[6-(6,6),8-(49),8-(49)]
   371      15.757849      15.757849      15.757849    6[1-(0),6-(6,7),7-(6,49)]
   372       16.22744       16.22744       16.22744    6[6-(1,7),6-(6,6),7-(1,1)]
   373      16.752222      16.752222      16.752222    6[1-(0),6-(1,6),7-(6,49)]
   374      17.700347      17.700347      17.700347    6[6-(6,6),8-(49),8-(49)]
   375      17.262714      17.262714      17.262714    6[1-(0),6-(1,7),6-(6,6)]
   376     -17.675832     -17.675832     -17.675832    6[6-(6,6),8-(49),8-(49)]
   377     -19.064235     -19.064235     -19.064235    6[6-(1,6),6-(1,6),6-(8,8)]
   378      17.778964      17.778964      17.778964    6[6-(1,6),6-(1,6),6-(8,8)]
   379       13.35345       13.35345       13.35345    6[1-(0),6-(1,6),6-(6,6)]
   380      19.205804      19.205804      19.205804    6[1-(0),6-(1,6),6-(6,7)]
   381       20.28533       20.28533       20.28533    6[6-(1,6),6-(1,6),7-(7)]
   382     -19.269627     -19.269627     -19.269627    6[1-(0),6-(1,6),6-(6,6)]
   383      18.911237      18.911237      18.911237    6[1-(0),6-(1,6),6-(6,6)]
   384      20.166879      20.166879      20.166879    6[1-(0),6-(1,6),6-(6,7)]
   385      11.874312      11.874312      11.874312    6[6-(1,6),6-(1,6),7-(7)]
   386      17.924459      17.924459      17.924459    6[1-(0),6-(1,6),6-(6,6)]
   387      12.071658      12.071658      12.071658    6[1-(0),6-(1,6),6-(6,7)]
   388      12.948478      12.948478      12.948478    6[1-(0),6-(1,6),6-(6,7)]
   389       8.086934       8.086934       8.086934    6[6-(1,6),6-(6,7),6-(8,8)]
   390      13.677206      13.677206      13.677206    6[6-(6,6),8-(49),8-(49)]
   391      10.422779      10.422779      10.422779    6[1-(0),6-(6,7),7-(6,49)]
   392       9.131596       9.131596       9.131596    6[6-(1,7),6-(6,6),7-(1,1)]
   393       9.614359       9.614359       9.614359    6[1-(0),6-(1,6),7-(6,49)]
   394       6.700314       6.700314       6.700314    6[6-(6,6),8-(49),8-(49)]
   395       8.346197       8.346197       8.346197    6[1-(0),6-(1,7),6-(6,6)]
   396       3.173446       3.173446       3.173446    6[6-(6,6),8-(49),8-(49)]
   397        3.17301        3.17301        3.17301    6[6-(1,6),6-(1,6),6-(8,8)]
   398      13.632942      13.632942      13.632942    6[6-(1,6),6-(1,6),6-(8,8)]
   399       4.211193       4.211193       4.211193    6[1-(0),6-(1,6),6-(6,6)]
   400       3.140431       3.140431       3.140431    6[1-(0),6-(1,6),6-(6,7)]
   401       2.490028       2.490028       2.490028    6[6-(1,6),6-(1,6),7-(7)]
   402       2.212171       2.212171       2.212171    6[1-(0),6-(1,6),6-(6,6)]
   403       1.813271       1.813271       1.813271    6[1-(0),6-(1,6),6-(6,6)]
   404       1.835164       1.835164       1.835164    6[1-(0),6-(1,6),6-(6,7)]
   405       3.250587       3.250587       3.250587    6[6-(1,6),6-(1,6),7-(7)]
   406      14.293393      14.293393      14.293393    6[1-(0),6-(1,6),6-(6,6)]
   407       4.181924       4.181924       4.181924    6[1-(0),6-(1,6),6-(6,7)]
   408       2.211288       2.211288       2.211288    6[1-(0),6-(1,6),6-(6,7)]
   409     -14.791278     -14.791278     -14.791278    6[6-(1,6),6-(6,7),6-(8,8)]
   410      -4.559352      -4.559352      -4.559352    6[6-(6,6),8-(49),8-(49)]
   411     -15.463797     -15.463797     -15.463797    6[1-(0),6-(6,7),7-(6,49)]
   412     -15.551194     -15.551194     -15.551194    6[6-(1,7),6-(6,6),7-(1,1)]
   413     -13.911105     -13.911105     -13.911105    6[1-(0),6-(1,6),7-(6,49)]
   414     -14.856101     -14.856101     -14.856101    6[6-(6,6),8-(49),8-(49)]
   415      -13.95313      -13.95313      -13.95313    6[1-(0),6-(1,7),6-(6,6)]
   416     -13.031001     -13.031001     -13.031001    6[6-(6,6),8-(49),8-(49)]
   417     -12.091844     -12.091844     -12.091844    6[6-(1,6),6-(1,6),6-(8,8)]
   418      -5.569137      -5.569137      -5.569137    6[6-(1,6),6-(1,6),6-(8,8)]
   419     -12.408998     -12.408998     -12.408998    6[1-(0),6-(1,6),6-(6,6)]
   420      -7.878376      -7.878376      -7.878376    6[1-(0),6-(1,6),6-(6,7)]
   421      -7.509589      -7.509589      -7.509589    6[6-(1,6),6-(1,6),7-(7)]
   422     -10.910628     -10.910628     -10.910628    6[1-(0),6-(1,6),6-(6,6)]
   423      -5.178893      -5.178893      -5.178893    6[1-(0),6-(1,6),6-(6,6)]
   424      -6.143978      -6.143978      -6.143978    6[1-(0),6-(1,6),6-(6,7)]
   425     -10.375567     -10.375567     -10.375567    6[6-(1,6),6-(1,6),7-(7)]
   426      -6.930948      -6.930948      -6.930948    6[1-(0),6-(1,6),6-(6,6)]
   427     -11.481239     -11.481239     -11.481239    6[1-(0),6-(1,6),6-(6,7)]
   428     -10.055955     -10.055955     -10.055955    6[1-(0),6-(1,6),6-(6,7)]
   429     -10.355671     -10.355671     -10.355671    6[6-(1,6),6-(6,7),6-(8,8)]
   430       7.982787       7.982787       7.982787    6[6-(6,6),8-(49),8-(49)]
   431     -10.716172     -10.716172     -10.716172    6[1-(0),6-(6,7),7-(6,49)]
   432      -9.807187      -9.807187      -9.807187    6[6-(1,7),6-(6,6),7-(1,1)]
   433     -12.454813     -12.454813     -12.454813    6[1-(0),6-(1,6),7-(6,49)]
   434      -9.543912      -9.543912      -9.543912    6[6-(6,6),8-(49),8-(49)]
   435     -11.655122     -11.655122     -11.655122    6[1-(0),6-(1,7),6-(6,6)]
   436      -5.991534      -5.991534      -5.991534    6[6-(6,6),8-(49),8-(49)]
   437      -5.541834      -5.541834      -5.541834    6[6-(1,6),6-(1,6),6-(8,8)]
   438       7.683281       7.683281       7.683281    6[6-(1,6),6-(1,6),6-(8,8)]
   439      -5.154941      -5.154941      -5.154941    6[1-(0),6-(1,6),6-(6,6)]
   440       7.883082       7.883082       7.883082    6[1-(0),6-(1,6),6-(6,7)]
   441       7.085166       7.085166       7.085166    6[6-(1,6),6-(1,6),7-(7)]
   442      -5.556807      -5.556807      -5.556807    6[1-(0),6-(1,6),6-(6,6)]
   443       6.805351       6.805351       6.805351    6[1-(0),6-(1,6),6-(6,6)]
   444       6.492883       6.492883       6.492883    6[1-(0),6-(1,6),6-(6,7)]
   445       6.426479       6.426479       6.426479    6[6-(1,6),6-(1,6),7-(7)]
   446       8.239133       8.239133       8.239133    6[1-(0),6-(1,6),6-(6,6)]
   447      -4.771622      -4.771622      -4.771622    6[1-(0),6-(1,6),6-(6,7)]
   448      -5.103084      -5.103084      -5.103084    6[1-(0),6-(1,6),6-(6,7)]
   449       5.885376       5.885376       5.885376    6[6-(1,6),6-(6,7),6-(8,8)]
   450      27.600551      27.600551      27.600551    6[6-(6,6),8-(49),8-(49)]
   451       4.582578       4.582578       4.582578    6[1-(0),6-(6,7),7-(6,49)]
   452       5.052151       5.052151       5.052151    6[6-(1,7),6-(6,6),7-(1,1)]
   453       5.576959       5.576959       5.576959    6[1-(0),6-(1,6),7-(6,49)]
   454       6.525036       6.525036       6.525036    6[6-(6,6),8-(49),8-(49)]
   455       6.087434       6.087434       6.087434    6[1-(0),6-(1,7),6-(6,6)]
   456       4.674399       4.674399       4.674399    6[6-(6,6),8-(49),8-(49)]
   457       3.285992       3.285992       3.285992    6[6-(1,6),6-(1,6),6-(8,8)]
   458       28.95409       28.95409       28.95409    6[6-(1,6),6-(1,6),6-(8,8)]
   459       2.178083       2.178083       2.178083    6[1-(0),6-(1,6),6-(6,6)]
   460      -3.144666      -3.144666      -3.144666    6[1-(0),6-(1,6),6-(6,7)]
   461      -2.065138      -2.065138      -2.065138    6[6-(1,6),6-(1,6),7-(7)]
   462       3.080593       3.080593       3.080593    6[1-(0),6-(1,6),6-(6,6)]
   463      -3.439234      -3.439234      -3.439234    6[1-(0),6-(1,6),6-(6,6)]
   464       -2.18359       -2.18359       -2.18359    6[1-(0),6-(1,6),6-(6,7)]
   465       0.698934       0.698934       0.698934    6[6-(1,6),6-(1,6),7-(7)]
   466      29.099586      29.099586      29.099586    6[1-(0),6-(1,6),6-(6,6)]
   467       0.896288       0.896288       0.896288    6[1-(0),6-(1,6),6-(6,7)]
   468       1.773094       1.773094       1.773094    6[1-(0),6-(1,6),6-(6,7)]
   469      -3.088249      -3.088249      -3.088249    6[6-(1,6),6-(6,7),6-(8,8)]
   470      24.852365      24.852365      24.852365    6[6-(6,6),8-(49),8-(49)]
   471      -0.752409      -0.752409      -0.752409    6[1-(0),6-(6,7),7-(6,49)]
   472      -2.043588      -2.043588      -2.043588    6[6-(1,7),6-(6,6),7-(1,1)]
   473      -1.560834      -1.560834      -1.560834    6[1-(0),6-(1,6),7-(6,49)]
   474      -4.474863      -4.474863      -4.474863    6[6-(6,6),8-(49),8-(49)]
   475      -2.828992      -2.828992      -2.828992    6[1-(0),6-(1,7),6-(6,6)]
   476      -8.001762      -8.001762      -8.001762    6[6-(6,6),8-(49),8-(49)]
   477      -8.002216      -8.002216      -8.002216    6[6-(1,6),6-(1,6),6-(8,8)]
   478      24.808119      24.808119      24.808119    6[6-(1,6),6-(1,6),6-(8,8)]
   479      -6.964041      -6.964041      -6.964041    6[1-(0),6-(1,6),6-(6,6)]
   480      25.490718      25.490718      25.490718    6[1-(0),6-(1,6),6-(6,7)]
   481       24.84032       24.84032       24.84032    6[6-(1,6),6-(1,6),7-(7)]
   482      -8.963067      -8.963067      -8.963067    6[1-(0),6-(1,6),6-(6,6)]
   483      24.163532      24.163532      24.163532    6[1-(0),6-(1,6),6-(6,6)]
   484      24.185444      24.185444      24.185444    6[1-(0),6-(1,6),6-(6,7)]
   485      -7.924675      -7.924675      -7.924675    6[6-(1,6),6-(1,6),7-(7)]
   486      25.468583      25.468583      25.468583    6[1-(0),6-(1,6),6-(6,6)]
   487      -6.993327      -6.993327      -6.993327    6[1-(0),6-(1,6),6-(6,7)]
   488      -8.963968      -8.963968      -8.963968    6[1-(0),6-(1,6),6-(6,7)]
   489      -3.616168      -3.616168      -3.616168    6[6-(1,6),6-(6,7),6-(8,8)]
   490       6.615863       6.615863       6.615863    6[6-(6,6),8-(49),8-(49)]
   491      -4.288709      -4.288709      -4.288709    6[1-(0),6-(6,7),7-(6,49)]
   492      -4.376088      -4.376088      -4.376088    6[6-(1,7),6-(6,6),7-(1,1)]
   493      -2.736024      -2.736024      -2.736024    6[1-(0),6-(1,6),7-(6,49)]
   494      -3.680973      -3.680973      -3.680973    6[6-(6,6),8-(49),8-(49)]
   495      -2.778032      -2.778032      -2.778032    6[1-(0),6-(1,7),6-(6,6)]
   496       9.319263       9.319263       9.319263    6[6-(6,6),8-(49),8-(49)]
   497      10.258424      10.258424      10.258424    6[6-(1,6),6-(1,6),6-(8,8)]
   498       5.606075       5.606075       5.606075    6[6-(1,6),6-(1,6),6-(8,8)]
   499      -1.233814      -1.233814      -1.233814    6[1-(0),6-(1,6),6-(6,6)]
   500       3.296832       3.296832       3.296832    6[1-(0),6-(1,6),6-(6,7)]
   501       3.665618       3.665618       3.665618    6[6-(1,6),6-(1,6),7-(7)]
   502      11.439647      11.439647      11.439647    6[1-(0),6-(1,6),6-(6,6)]
   503       5.996317       5.996317       5.996317    6[1-(0),6-(1,6),6-(6,6)]
   504       5.031229       5.031229       5.031229    6[1-(0),6-(1,6),6-(6,7)]
   505       0.799628       0.799628       0.799628    6[6-(1,6),6-(1,6),7-(7)]
   506       4.244263       4.244263       4.244263    6[1-(0),6-(1,6),6-(6,6)]
   507      -0.306051      -0.306051      -0.306051    6[1-(0),6-(1,6),6-(6,7)]
   508       1.119246       1.119246       1.119246    6[1-(0),6-(1,6),6-(6,7)]
   509       11.99465       11.99465       11.99465    6[6-(1,6),6-(6,7),6-(8,8)]
   510      19.157979      19.157979      19.157979    6[6-(6,6),8-(49),8-(49)]
   511       11.63412       11.63412       11.63412    6[1-(0),6-(6,7),7-(6,49)]
   512      12.543118      12.543118      12.543118    6[6-(1,7),6-(6,6),7-(1,1)]
   513       9.895493       9.895493       9.895493    6[1-(0),6-(1,6),7-(6,49)]
   514      12.806425      12.806425      12.806425    6[6-(6,6),8-(49),8-(49)]
   515      10.695199      10.695199      10.695199    6[1-(0),6-(1,7),6-(6,6)]
   516      16.358817      16.358817      16.358817    6[6-(6,6),8-(49),8-(49)]
   517      16.808506      16.808506      16.808506    6[6-(1,6),6-(1,6),6-(8,8)]
   518      18.858485      18.858485      18.858485    6[6-(1,6),6-(1,6),6-(8,8)]
   519      17.195382      17.195382      17.195382    6[1-(0),6-(1,6),6-(6,6)]
   520      19.058291      19.058291      19.058291    6[1-(0),6-(1,6),6-(6,7)]
   521       18.26039       18.26039       18.26039    6[6-(1,6),6-(1,6),7-(7)]
   522      16.793539      16.793539      16.793539    6[1-(0),6-(1,6),6-(6,6)]
   523      17.980569      17.980569      17.980569    6[1-(0),6-(1,6),6-(6,6)]
   524      17.668111      17.668111      17.668111    6[1-(0),6-(1,6),6-(6,7)]
   525      17.601719      17.601719      17.601719    6[6-(1,6),6-(1,6),7-(7)]
   526      19.414332      19.414332      19.414332    6[1-(0),6-(1,6),6-(6,6)]
   527       17.57869       17.57869       17.57869    6[1-(0),6-(1,6),6-(6,7)]
   528      17.247251      17.247251      17.247251    6[1-(0),6-(1,6),6-(6,7)]
   529      -5.289757      -5.289757      -5.289757    6[6-(1,6),6-(6,7),6-(8,8)]
   530       5.250315       5.250315       5.250315    6[6-(6,6),8-(49),8-(49)]
   531      -6.592553      -6.592553      -6.592553    6[1-(0),6-(6,7),7-(6,49)]
   532      -6.122972      -6.122972      -6.122972    6[6-(1,7),6-(6,6),7-(1,1)]
   533      -5.598199      -5.598199      -5.598199    6[1-(0),6-(1,6),7-(6,49)]
   534       -4.65009       -4.65009       -4.65009    6[6-(6,6),8-(49),8-(49)]
   535      -5.087717      -5.087717      -5.087717    6[1-(0),6-(1,7),6-(6,6)]
   536      -6.500713      -6.500713      -6.500713    6[6-(6,6),8-(49),8-(49)]
   537      -7.889124      -7.889124      -7.889124    6[6-(1,6),6-(1,6),6-(8,8)]
   538        6.60386        6.60386        6.60386    6[6-(1,6),6-(1,6),6-(8,8)]
   539      -8.997027      -8.997027      -8.997027    6[1-(0),6-(1,6),6-(6,6)]
   540       8.030724       8.030724       8.030724    6[1-(0),6-(1,6),6-(6,7)]
   541       9.110243       9.110243       9.110243    6[6-(1,6),6-(1,6),7-(7)]
   542      -8.094533      -8.094533      -8.094533    6[1-(0),6-(1,6),6-(6,6)]
   543       7.736125       7.736125       7.736125    6[1-(0),6-(1,6),6-(6,6)]
   544       8.991775       8.991775       8.991775    6[1-(0),6-(1,6),6-(6,7)]
   545      23.049411      23.049411      23.049411    6[6-(1,6),6-(1,6),7-(7)]
   546       6.749372       6.749372       6.749372    6[1-(0),6-(1,6),6-(6,6)]
   547     -10.278827     -10.278827     -10.278827    6[1-(0),6-(1,6),6-(6,7)]
   548      -9.402035      -9.402035      -9.402035    6[1-(0),6-(1,6),6-(6,7)]
   549      19.262145      19.262145      19.262145    6[6-(1,6),6-(6,7),6-(8,8)]
   550       2.502106       2.502106       2.502106    6[6-(6,6),8-(49),8-(49)]
   551      21.597982      21.597982      21.597982    6[1-(0),6-(6,7),7-(6,49)]
   552      20.306796      20.306796      20.306796    6[6-(1,7),6-(6,6),7-(1,1)]
   553      20.789585      20.789585      20.789585    6[1-(0),6-(1,6),7-(6,49)]
   554      17.875524      17.875524      17.875524    6[6-(6,6),8-(49),8-(49)]
   555       19.52142       19.52142       19.52142    6[1-(0),6-(1,7),6-(6,6)]
   556      14.348611      14.348611      14.348611    6[6-(6,6),8-(49),8-(49)]
   557      14.348161      14.348161      14.348161    6[6-(1,6),6-(1,6),6-(8,8)]
   558       2.457855       2.457855       2.457855    6[6-(1,6),6-(1,6),6-(8,8)]
   559      15.386331      15.386331      15.386331    6[1-(0),6-(1,6),6-(6,6)]
   560      14.315511      14.315511      14.315511    6[1-(0),6-(1,6),6-(6,7)]
   561      13.665122      13.665122      13.665122    6[6-(1,6),6-(1,6),7-(7)]
   562       13.38732       13.38732       13.38732    6[1-(0),6-(1,6),6-(6,6)]
   563      12.988356      12.988356      12.988356    6[1-(0),6-(1,6),6-(6,6)]
   564      13.010262      13.010262      13.010262    6[1-(0),6-(1,6),6-(6,7)]
   565       14.42571       14.42571       14.42571    6[6-(1,6),6-(1,6),7-(7)]
   566       3.118303       3.118303       3.118303    6[1-(0),6-(1,6),6-(6,6)]
   567      15.357048      15.357048      15.357048    6[1-(0),6-(1,6),6-(6,7)]
   568      13.386422      13.386422      13.386422    6[1-(0),6-(1,6),6-(6,7)]
   569       7.558928       7.558928       7.558928    6[6-(1,6),6-(6,7),6-(8,8)]
   570       17.79101       17.79101       17.79101    6[6-(6,6),8-(49),8-(49)]
   571       6.886417       6.886417       6.886417    6[1-(0),6-(6,7),7-(6,49)]
   572       6.799023       6.799023       6.799023    6[6-(1,7),6-(6,6),7-(1,1)]
   573       8.439087       8.439087       8.439087    6[1-(0),6-(1,6),7-(6,49)]
   574       7.494107       7.494107       7.494107    6[6-(6,6),8-(49),8-(49)]
   575       8.397064       8.397064       8.397064    6[1-(0),6-(1,7),6-(6,6)]
   576      -1.855827      -1.855827      -1.855827    6[6-(6,6),8-(49),8-(49)]
   577      -0.916655      -0.916655      -0.916655    6[6-(1,6),6-(1,6),6-(8,8)]
   578       16.78121       16.78121       16.78121    6[6-(1,6),6-(1,6),6-(8,8)]
   579       9.941281       9.941281       9.941281    6[1-(0),6-(1,6),6-(6,6)]
   580      14.471962      14.471962      14.471962    6[1-(0),6-(1,6),6-(6,7)]
   581      14.840734      14.840734      14.840734    6[6-(1,6),6-(1,6),7-(7)]
   582       0.264562       0.264562       0.264562    6[1-(0),6-(1,6),6-(6,6)]
   583      17.171438      17.171438      17.171438    6[1-(0),6-(1,6),6-(6,6)]
   584       16.20634       16.20634       16.20634    6[1-(0),6-(1,6),6-(6,7)]
   585      11.974727      11.974727      11.974727    6[6-(1,6),6-(1,6),7-(7)]
   586      15.419403      15.419403      15.419403    6[1-(0),6-(1,6),6-(6,6)]
   587      10.869054      10.869054      10.869054    6[1-(0),6-(1,6),6-(6,7)]
   588      12.294328      12.294328      12.294328    6[1-(0),6-(1,6),6-(6,7)]
   589       -4.76815       -4.76815       -4.76815    6[6-(1,6),6-(6,7),6-(8,8)]
   590       2.395179       2.395179       2.395179    6[6-(6,6),8-(49),8-(49)]
   591       -5.12868       -5.12868       -5.12868    6[1-(0),6-(6,7),7-(6,49)]
   592      -4.219682      -4.219682      -4.219682    6[6-(1,7),6-(6,6),7-(1,1)]
   593      -6.867307      -6.867307      -6.867307    6[1-(0),6-(1,6),7-(6,49)]
   594      -3.956375      -3.956375      -3.956375    6[6-(6,6),8-(49),8-(49)]
   595      -6.067601      -6.067601      -6.067601    6[1-(0),6-(1,7),6-(6,6)]
   596      -0.403983      -0.403983      -0.403983    6[6-(6,6),8-(49),8-(49)]
   597       0.045706       0.045706       0.045706    6[6-(1,6),6-(1,6),6-(8,8)]
   598       2.095685       2.095685       2.095685    6[6-(1,6),6-(1,6),6-(8,8)]
   599       0.432582       0.432582       0.432582    6[1-(0),6-(1,6),6-(6,6)]
   600       2.295491       2.295491       2.295491    6[1-(0),6-(1,6),6-(6,7)]
   601        1.49759        1.49759        1.49759    6[6-(1,6),6-(1,6),7-(7)]
   602       0.030739       0.030739       0.030739    6[1-(0),6-(1,6),6-(6,6)]
   603       1.217769       1.217769       1.217769    6[1-(0),6-(1,6),6-(6,6)]
   604       0.905311       0.905311       0.905311    6[1-(0),6-(1,6),6-(6,7)]
   605       0.838919       0.838919       0.838919    6[6-(1,6),6-(1,6),7-(7)]
   606       2.651532       2.651532       2.651532    6[1-(0),6-(1,6),6-(6,6)]
   607        0.81589        0.81589        0.81589    6[1-(0),6-(1,6),6-(6,7)]
   608       0.484451       0.484451       0.484451    6[1-(0),6-(1,6),6-(6,7)]
   609      11.473043      11.473043      11.473043    6[6-(1,6),6-(6,7),6-(8,8)]
   610     -11.512485     -11.512485     -11.512485    6[6-(6,6),8-(49),8-(49)]
   611      10.170247      10.170247      10.170247    6[1-(0),6-(6,7),7-(6,49)]
   612      10.639828      10.639828      10.639828    6[6-(1,7),6-(6,6),7-(1,1)]
   613      11.164601      11.164601      11.164601    6[1-(0),6-(1,6),7-(6,49)]
   614       12.11271       12.11271       12.11271    6[6-(6,6),8-(49),8-(49)]
   615      11.675083      11.675083      11.675083    6[1-(0),6-(1,7),6-(6,6)]
   616      10.262087      10.262087      10.262087    6[6-(6,6),8-(49),8-(49)]
   617       8.873676       8.873676       8.873676    6[6-(1,6),6-(1,6),6-(8,8)]
   618      -10.15894      -10.15894      -10.15894    6[6-(1,6),6-(1,6),6-(8,8)]
   619       7.765773       7.765773       7.765773    6[1-(0),6-(1,6),6-(6,6)]
   620      -8.732076      -8.732076      -8.732076    6[1-(0),6-(1,6),6-(6,7)]
   621      -7.652557      -7.652557      -7.652557    6[6-(1,6),6-(1,6),7-(7)]
   622       8.668267       8.668267       8.668267    6[1-(0),6-(1,6),6-(6,6)]
   623      -9.026675      -9.026675      -9.026675    6[1-(0),6-(1,6),6-(6,6)]
   624      -7.771025      -7.771025      -7.771025    6[1-(0),6-(1,6),6-(6,7)]
   625       6.286611       6.286611       6.286611    6[6-(1,6),6-(1,6),7-(7)]
   626     -10.013428     -10.013428     -10.013428    6[1-(0),6-(1,6),6-(6,6)]
   627       6.483973       6.483973       6.483973    6[1-(0),6-(1,6),6-(6,7)]
   628       7.360765       7.360765       7.360765    6[1-(0),6-(1,6),6-(6,7)]
   629       2.499345       2.499345       2.499345    6[6-(1,6),6-(6,7),6-(8,8)]
   630     -14.260694     -14.260694     -14.260694    6[6-(6,6),8-(49),8-(49)]
   631       4.835182       4.835182       4.835182    6[1-(0),6-(6,7),7-(6,49)]
   632       3.543996       3.543996       3.543996    6[6-(1,7),6-(6,6),7-(1,1)]
   633       4.026785       4.026785       4.026785    6[1-(0),6-(1,6),7-(6,49)]
   634       1.112724       1.112724       1.112724    6[6-(6,6),8-(49),8-(49)]
   635        2.75862        2.75862        2.75862    6[1-(0),6-(1,7),6-(6,6)]
   636      -2.414189      -2.414189      -2.414189    6[6-(6,6),8-(49),8-(49)]
   637      -2.414639      -2.414639      -2.414639    6[6-(1,6),6-(1,6),6-(8,8)]
   638     -14.304945     -14.304945     -14.304945    6[6-(1,6),6-(1,6),6-(8,8)]
   639      -1.376469      -1.376469      -1.376469    6[1-(0),6-(1,6),6-(6,6)]
   640      -2.447289      -2.447289      -2.447289    6[1-(0),6-(1,6),6-(6,7)]
   641      -3.097678      -3.097678      -3.097678    6[6-(1,6),6-(1,6),7-(7)]
   642       -3.37548       -3.37548       -3.37548    6[1-(0),6-(1,6),6-(6,6)]
   643      -3.774444      -3.774444      -3.774444    6[1-(0),6-(1,6),6-(6,6)]
   644      -3.752538      -3.752538      -3.752538    6[1-(0),6-(1,6),6-(6,7)]
   645       -2.33709       -2.33709       -2.33709    6[6-(1,6),6-(1,6),7-(7)]
   646     -13.644497     -13.644497     -13.644497    6[1-(0),6-(1,6),6-(6,6)]
   647      -1.405752      -1.405752      -1.405752    6[1-(0),6-(1,6),6-(6,7)]
   648      -3.376378      -3.376378      -3.376378    6[1-(0),6-(1,6),6-(6,7)]
   649      24.321728      24.321728      24.321728    6[6-(1,6),6-(6,7),6-(8,8)]
   650        1.02821        1.02821        1.02821    6[6-(6,6),8-(49),8-(49)]
   651      23.649217      23.649217      23.649217    6[1-(0),6-(6,7),7-(6,49)]
   652      23.561823      23.561823      23.561823    6[6-(1,7),6-(6,6),7-(1,1)]
   653      25.201887      25.201887      25.201887    6[1-(0),6-(1,6),7-(6,49)]
   654      24.256907      24.256907      24.256907    6[6-(6,6),8-(49),8-(49)]
   655      25.159864      25.159864      25.159864    6[1-(0),6-(1,7),6-(6,6)]
   656      14.906973      14.906973      14.906973    6[6-(6,6),8-(49),8-(49)]
   657      15.846145      15.846145      15.846145    6[6-(1,6),6-(1,6),6-(8,8)]
   658        0.01841        0.01841        0.01841    6[6-(1,6),6-(1,6),6-(8,8)]
   659      26.704081      26.704081      26.704081    6[1-(0),6-(1,6),6-(6,6)]
   660      -2.290838      -2.290838      -2.290838    6[1-(0),6-(1,6),6-(6,7)]
   661      -1.922066      -1.922066      -1.922066    6[6-(1,6),6-(1,6),7-(7)]
   662      17.027362      17.027362      17.027362    6[1-(0),6-(1,6),6-(6,6)]
   663       0.408638       0.408638       0.408638    6[1-(0),6-(1,6),6-(6,6)]
   664       -0.55646       -0.55646       -0.55646    6[1-(0),6-(1,6),6-(6,7)]
   665      -4.788073      -4.788073      -4.788073    6[6-(1,6),6-(1,6),7-(7)]
   666      -1.343397      -1.343397      -1.343397    6[1-(0),6-(1,6),6-(6,6)]
   667      27.631854      27.631854      27.631854    6[1-(0),6-(1,6),6-(6,7)]
   668      29.057128      29.057128      29.057128    6[1-(0),6-(1,6),6-(6,7)]
   669      17.582285      17.582285      17.582285    6[6-(1,6),6-(6,7),6-(8,8)]
   670      13.570406      13.570406      13.570406    6[6-(6,6),8-(49),8-(49)]
   671      17.221779      17.221779      17.221779    6[1-(0),6-(6,7),7-(6,49)]
   672      18.130768      18.130768      18.130768    6[6-(1,7),6-(6,6),7-(1,1)]
   673      15.483133      15.483133      15.483133    6[1-(0),6-(1,6),7-(6,49)]
   674      18.394049      18.394049      18.394049    6[6-(6,6),8-(49),8-(49)]
   675      16.282829      16.282829      16.282829    6[1-(0),6-(1,7),6-(6,6)]
   676      21.946397      21.946397      21.946397    6[6-(6,6),8-(49),8-(49)]
   677      22.396078      22.396078      22.396078    6[6-(1,6),6-(1,6),6-(8,8)]
   678       13.27092       13.27092       13.27092    6[6-(1,6),6-(1,6),6-(8,8)]
   679      22.782965      22.782965      22.782965    6[1-(0),6-(1,6),6-(6,6)]
   680      13.470751      13.470751      13.470751    6[1-(0),6-(1,6),6-(6,7)]
   681      12.672841      12.672841      12.672841    6[6-(1,6),6-(1,6),7-(7)]
   682      22.381094      22.381094      22.381094    6[1-(0),6-(1,6),6-(6,6)]
   683      12.392996      12.392996      12.392996    6[1-(0),6-(1,6),6-(6,6)]
   684      12.080546      12.080546      12.080546    6[1-(0),6-(1,6),6-(6,7)]
   685        12.0142        12.0142        12.0142    6[6-(1,6),6-(1,6),7-(7)]
   686      13.826784      13.826784      13.826784    6[1-(0),6-(1,6),6-(6,6)]
   687      23.166266      23.166266      23.166266    6[1-(0),6-(1,6),6-(6,7)]
   688      22.834799      22.834799      22.834799    6[1-(0),6-(1,6),6-(6,7)]
   689       0.297869       0.297869       0.297869    6[6-(1,6),6-(6,7),6-(8,8)]
   690      -0.337373      -0.337373      -0.337373    6[6-(6,6),8-(49),8-(49)]
   691      -1.004951      -1.004951      -1.004951    6[1-(0),6-(6,7),7-(6,49)]
   692       -0.53536       -0.53536       -0.53536    6[6-(1,7),6-(6,6),7-(1,1)]
   693      -0.010578      -0.010578      -0.010578    6[1-(0),6-(1,6),7-(6,49)]
   694       0.937547       0.937547       0.937547    6[6-(6,6),8-(49),8-(49)]
   695       0.499914       0.499914       0.499914    6[1-(0),6-(1,7),6-(6,6)]
   696      -0.913032      -0.913032      -0.913032    6[6-(6,6),8-(49),8-(49)]
   697      -2.301435      -2.301435      -2.301435    6[6-(1,6),6-(1,6),6-(8,8)]
   698       1.016164       1.016164       1.016164    6[6-(1,6),6-(1,6),6-(8,8)]
   699       -3.40935       -3.40935       -3.40935    6[1-(0),6-(1,6),6-(6,6)]
   700       2.443004       2.443004       2.443004    6[1-(0),6-(1,6),6-(6,7)]
   701        3.52253        3.52253        3.52253    6[6-(1,6),6-(1,6),7-(7)]
   702      -2.506827      -2.506827      -2.506827    6[1-(0),6-(1,6),6-(6,6)]
   703       2.148437       2.148437       2.148437    6[1-(0),6-(1,6),6-(6,6)]
   704       3.404079       3.404079       3.404079    6[1-(0),6-(1,6),6-(6,7)]
   705      -4.888488      -4.888488      -4.888488    6[6-(1,6),6-(1,6),7-(7)]
   706       1.161659       1.161659       1.161659    6[1-(0),6-(1,6),6-(6,6)]
   707      -4.691142      -4.691142      -4.691142    6[1-(0),6-(1,6),6-(6,7)]
   708      -3.814322      -3.814322      -3.814322    6[1-(0),6-(1,6),6-(6,7)]
   709      -8.675866      -8.675866      -8.675866    6[6-(1,6),6-(6,7),6-(8,8)]
   710      -3.085594      -3.085594      -3.085594    6[6-(6,6),8-(49),8-(49)]
   711      -6.340021      -6.340021      -6.340021    6[1-(0),6-(6,7),7-(6,49)]
   712      -7.631204      -7.631204      -7.631204    6[6-(1,7),6-(6,6),7-(1,1)]
   713      -7.148441      -7.148441      -7.148441    6[1-(0),6-(1,6),7-(6,49)]
   714     -10.062486     -10.062486     -10.062486    6[6-(6,6),8-(49),8-(49)]
   715      -8.416603      -8.416603      -8.416603    6[1-(0),6-(1,7),6-(6,6)]
   716      19.936246      19.936246      19.936246    6[6-(6,6),8-(49),8-(49)]
   717       19.93581       19.93581       19.93581    6[6-(1,6),6-(1,6),6-(8,8)]
   718      -3.129858      -3.129858      -3.129858    6[6-(1,6),6-(1,6),6-(8,8)]
   719     -12.551607     -12.551607     -12.551607    6[1-(0),6-(1,6),6-(6,6)]
   720     -13.622369     -13.622369     -13.622369    6[1-(0),6-(1,6),6-(6,7)]
   721     -14.272772     -14.272772     -14.272772    6[6-(1,6),6-(1,6),7-(7)]
   722      18.974971      18.974971      18.974971    6[1-(0),6-(1,6),6-(6,6)]
   723     -14.949529     -14.949529     -14.949529    6[1-(0),6-(1,6),6-(6,6)]
   724     -14.927636     -14.927636     -14.927636    6[1-(0),6-(1,6),6-(6,7)]
   725     -13.512213     -13.512213     -13.512213    6[6-(1,6),6-(1,6),7-(7)]
   726      -2.469407      -2.469407      -2.469407    6[1-(0),6-(1,6),6-(6,6)]
   727     -12.580876     -12.580876     -12.580876    6[1-(0),6-(1,6),6-(6,7)]
   728     -14.551512     -14.551512     -14.551512    6[1-(0),6-(1,6),6-(6,7)]
   729       1.971522       1.971522       1.971522    6[6-(1,6),6-(6,7),6-(8,8)]
   730      12.203448      12.203448      12.203448    6[6-(6,6),8-(49),8-(49)]
   731       1.299003       1.299003       1.299003    6[1-(0),6-(6,7),7-(6,49)]
   732       1.211606       1.211606       1.211606    6[6-(1,7),6-(6,6),7-(1,1)]
   733       2.851695       2.851695       2.851695    6[1-(0),6-(1,6),7-(6,49)]
   734       1.906699       1.906699       1.906699    6[6-(6,6),8-(49),8-(49)]
   735        2.80967        2.80967        2.80967    6[1-(0),6-(1,7),6-(6,6)]
   736       3.731799       3.731799       3.731799    6[6-(6,6),8-(49),8-(49)]
   737       4.670956       4.670956       4.670956    6[6-(1,6),6-(1,6),6-(8,8)]
   738      11.193663      11.193663      11.193663    6[6-(1,6),6-(1,6),6-(8,8)]
   739       4.353802       4.353802       4.353802    6[1-(0),6-(1,6),6-(6,6)]
   740       8.884424       8.884424       8.884424    6[1-(0),6-(1,6),6-(6,7)]
   741       9.253211       9.253211       9.253211    6[6-(1,6),6-(1,6),7-(7)]
   742       5.852172       5.852172       5.852172    6[1-(0),6-(1,6),6-(6,6)]
   743      11.583907      11.583907      11.583907    6[1-(0),6-(1,6),6-(6,6)]
   744      10.618822      10.618822      10.618822    6[1-(0),6-(1,6),6-(6,7)]
   745       6.387233       6.387233       6.387233    6[6-(1,6),6-(1,6),7-(7)]
   746       9.831852       9.831852       9.831852    6[1-(0),6-(1,6),6-(6,6)]
   747       5.281561       5.281561       5.281561    6[1-(0),6-(1,6),6-(6,7)]
   748       6.706845       6.706845       6.706845    6[1-(0),6-(1,6),6-(6,7)]
   749       6.407129       6.407129       6.407129    6[6-(1,6),6-(6,7),6-(8,8)]
   750      -8.780013      -8.780013      -8.780013    6[6-(6,6),8-(49),8-(49)]
   751       6.046628       6.046628       6.046628    6[1-(0),6-(6,7),7-(6,49)]
   752       6.955613       6.955613       6.955613    6[6-(1,7),6-(6,6),7-(1,1)]
   753       4.307987       4.307987       4.307987    6[1-(0),6-(1,6),7-(6,49)]
   754       7.218888       7.218888       7.218888    6[6-(6,6),8-(49),8-(49)]
   755       5.107678       5.107678       5.107678    6[1-(0),6-(1,7),6-(6,6)]
   756      10.771266      10.771266      10.771266    6[6-(6,6),8-(49),8-(49)]
   757      11.220966      11.220966      11.220966    6[6-(1,6),6-(1,6),6-(8,8)]
   758      -9.079519      -9.079519      -9.079519    6[6-(1,6),6-(1,6),6-(8,8)]
   759      11.607859      11.607859      11.607859    6[1-(0),6-(1,6),6-(6,6)]
   760      24.645882      24.645882      24.645882    6[1-(0),6-(1,6),6-(6,7)]
   761      23.847966      23.847966      23.847966    6[6-(1,6),6-(1,6),7-(7)]
   762      11.205993      11.205993      11.205993    6[1-(0),6-(1,6),6-(6,6)]
   763      23.568151      23.568151      23.568151    6[1-(0),6-(1,6),6-(6,6)]
   764      23.255683      23.255683      23.255683    6[1-(0),6-(1,6),6-(6,7)]
   765      23.189279      23.189279      23.189279    6[6-(1,6),6-(1,6),7-(7)]
   766      -8.523667      -8.523667      -8.523667    6[1-(0),6-(1,6),6-(6,6)]
   767      11.991178      11.991178      11.991178    6[1-(0),6-(1,6),6-(6,7)]
   768      11.659716      11.659716      11.659716    6[1-(0),6-(1,6),6-(6,7)]
   769      22.648176      22.648176      22.648176    6[6-(1,6),6-(6,7),6-(8,8)]
   770      10.837751      10.837751      10.837751    6[6-(6,6),8-(49),8-(49)]
   771      21.345378      21.345378      21.345378    6[1-(0),6-(6,7),7-(6,49)]
   772      21.814951      21.814951      21.814951    6[6-(1,7),6-(6,6),7-(1,1)]
   773      22.339759      22.339759      22.339759    6[1-(0),6-(1,6),7-(6,49)]
   774      23.287836      23.287836      23.287836    6[6-(6,6),8-(49),8-(49)]
   775      22.850234      22.850234      22.850234    6[1-(0),6-(1,7),6-(6,6)]
   776      21.437199      21.437199      21.437199    6[6-(6,6),8-(49),8-(49)]
   777      20.048792      20.048792      20.048792    6[6-(1,6),6-(1,6),6-(8,8)]
   778       12.19129       12.19129       12.19129    6[6-(1,6),6-(1,6),6-(8,8)]
   779      18.940883      18.940883      18.940883    6[1-(0),6-(1,6),6-(6,6)]
   780      13.618134      13.618134      13.618134    6[1-(0),6-(1,6),6-(6,7)]
   781      14.697662      14.697662      14.697662    6[6-(1,6),6-(1,6),7-(7)]
   782      19.843393      19.843393      19.843393    6[1-(0),6-(1,6),6-(6,6)]
   783      13.323566      13.323566      13.323566    6[1-(0),6-(1,6),6-(6,6)]
   784       14.57921       14.57921       14.57921    6[1-(0),6-(1,6),6-(6,7)]
   785      17.461734      17.461734      17.461734    6[6-(1,6),6-(1,6),7-(7)]
   786      12.336786      12.336786      12.336786    6[1-(0),6-(1,6),6-(6,6)]
   787      17.659088      17.659088      17.659088    6[1-(0),6-(1,6),6-(6,7)]
   788      18.535894      18.535894      18.535894    6[1-(0),6-(1,6),6-(6,7)]
   789      13.674551      13.674551      13.674551    6[6-(1,6),6-(6,7),6-(8,8)]
   790       8.089565       8.089565       8.089565    6[6-(6,6),8-(49),8-(49)]
   791      16.010391      16.010391      16.010391    6[1-(0),6-(6,7),7-(6,49)]
   792      14.719212      14.719212      14.719212    6[6-(1,7),6-(6,6),7-(1,1)]
   793      15.201966      15.201966      15.201966    6[1-(0),6-(1,6),7-(6,49)]
   794      12.287937      12.287937      12.287937    6[6-(6,6),8-(49),8-(49)]
   795      13.933808      13.933808      13.933808    6[1-(0),6-(1,7),6-(6,6)]
   796       8.761038       8.761038       8.761038    6[6-(6,6),8-(49),8-(49)]
   797       8.760584       8.760584       8.760584    6[6-(1,6),6-(1,6),6-(8,8)]
   798       8.045319       8.045319       8.045319    6[6-(1,6),6-(1,6),6-(8,8)]
   799       9.798759       9.798759       9.798759    6[1-(0),6-(1,6),6-(6,6)]
   800       8.727918       8.727918       8.727918    6[1-(0),6-(1,6),6-(6,7)]
   801        8.07752        8.07752        8.07752    6[6-(1,6),6-(1,6),7-(7)]
   802       7.799733       7.799733       7.799733    6[1-(0),6-(1,6),6-(6,6)]
   803       7.400732       7.400732       7.400732    6[1-(0),6-(1,6),6-(6,6)]
   804       7.422644       7.422644       7.422644    6[1-(0),6-(1,6),6-(6,7)]
   805       8.838125       8.838125       8.838125    6[6-(1,6),6-(1,6),7-(7)]
   806       8.705783       8.705783       8.705783    6[1-(0),6-(1,6),6-(6,6)]
   807       9.769473       9.769473       9.769473    6[1-(0),6-(1,6),6-(6,7)]
   808       7.798832       7.798832       7.798832    6[1-(0),6-(1,6),6-(6,7)]
   809      13.146632      13.146632      13.146632    6[6-(1,6),6-(6,7),6-(8,8)]
   810     -10.146937     -10.146937     -10.146937    6[6-(6,6),8-(49),8-(49)]
   811      12.474091      12.474091      12.474091    6[1-(0),6-(6,7),7-(6,49)]
   812      12.386712      12.386712      12.386712    6[6-(1,7),6-(6,6),7-(1,1)]
   813      14.026776      14.026776      14.026776    6[1-(0),6-(1,6),7-(6,49)]
   814      13.081827      13.081827      13.081827    6[6-(6,6),8-(49),8-(49)]
   815      13.984768      13.984768      13.984768    6[1-(0),6-(1,7),6-(6,6)]
   816      26.082063      26.082063      26.082063    6[6-(6,6),8-(49),8-(49)]
   817      27.021224      27.021224      27.021224    6[6-(1,6),6-(1,6),6-(8,8)]
   818     -11.156725     -11.156725     -11.156725    6[6-(1,6),6-(1,6),6-(8,8)]
   819      15.528986      15.528986      15.528986    6[1-(0),6-(1,6),6-(6,6)]
   820     -13.465968     -13.465968     -13.465968    6[1-(0),6-(1,6),6-(6,7)]
   821     -13.097182     -13.097182     -13.097182    6[6-(1,6),6-(1,6),7-(7)]
   822      28.202447      28.202447      28.202447    6[1-(0),6-(1,6),6-(6,6)]
   823     -10.766483     -10.766483     -10.766483    6[1-(0),6-(1,6),6-(6,6)]
   824     -11.731571     -11.731571     -11.731571    6[1-(0),6-(1,6),6-(6,7)]
   825      17.562428      17.562428      17.562428    6[6-(1,6),6-(1,6),7-(7)]
   826     -12.518537     -12.518537     -12.518537    6[1-(0),6-(1,6),6-(6,6)]
   827      16.456749      16.456749      16.456749    6[1-(0),6-(1,6),6-(6,7)]
   828      17.882046      17.882046      17.882046    6[1-(0),6-(1,6),6-(6,7)]
   829      -0.798681      -0.798681      -0.798681    7[6-(1,6),6-(1,6),49-(8,8,8,8,8)]
   830       2.640156       2.640156       2.640156    7[1-(0),1-(0),6-(6,6)]
   831      -4.300706      -4.300706      -4.300706    7[6-(6,6),7-(6)]
   832      -4.604904      -4.604904      -4.604904    7[6-(6,6),7-(6)]
   833      15.991855      15.991855      15.991855    7[6-(1,6),6-(1,6),49-(8,8,8,8,8)]
   834      15.877881      15.877881      15.877881    7[1-(0),1-(0),6-(6,6)]
   835      10.510047      10.510047      10.510047    7[6-(6,6),7-(6)]
   836      21.613834      21.613834      21.613834    7[6-(6,6),7-(6)]
   837      10.646951      10.646951      10.646951    7[6-(1,6),6-(1,6),49-(8,8,8,8,8)]
   838       9.026105       9.026105       9.026105    7[1-(0),1-(0),6-(6,6)]
   839       3.308709       3.308709       3.308709    7[6-(6,6),7-(6)]
   840       2.517284       2.517284       2.517284    7[6-(6,6),7-(6)]
   841      -3.489237      -3.489237      -3.489237    7[6-(1,6),6-(1,6),49-(8,8,8,8,8)]
   842     -16.368333     -16.368333     -16.368333    7[1-(0),1-(0),6-(6,6)]
   843      -9.517318      -9.517318      -9.517318    7[6-(6,6),7-(6)]
   844      -8.350404      -8.350404      -8.350404    7[6-(6,6),7-(6)]
   845     -11.973827     -11.973827     -11.973827    7[6-(1,6),6-(1,6),49-(8,8,8,8,8)]
   846      -8.535003      -8.535003      -8.535003    7[1-(0),1-(0),6-(6,6)]
   847       6.874391       6.874391       6.874391    7[6-(6,6),7-(6)]
   848       6.570203       6.570203       6.570203    7[6-(6,6),7-(6)]
   849       4.816596       4.816596       4.816596    7[6-(1,6),6-(1,6),49-(8,8,8,8,8)]
   850       4.702581       4.702581       4.702581    7[1-(0),1-(0),6-(6,6)]
   851      -0.665334      -0.665334      -0.665334    7[6-(6,6),7-(6)]
   852      -0.736629      -0.736629      -0.736629    7[6-(6,6),7-(6)]
   853      -0.528242      -0.528242      -0.528242    7[6-(1,6),6-(1,6),49-(8,8,8,8,8)]
   854      -2.149075      -2.149075      -2.149075    7[1-(0),1-(0),6-(6,6)]
   855      -7.866571      -7.866571      -7.866571    7[6-(6,6),7-(6)]
   856      24.867594      24.867594      24.867594    7[6-(6,6),7-(6)]
   857     -14.664317     -14.664317     -14.664317    7[6-(1,6),6-(1,6),49-(8,8,8,8,8)]
   858      -5.193216      -5.193216      -5.193216    7[1-(0),1-(0),6-(6,6)]
   859       1.657881       1.657881       1.657881    7[6-(6,6),7-(6)]
   860       2.824798       2.824798       2.824798    7[6-(6,6),7-(6)]
   861      10.376464      10.376464      10.376464    7[6-(1,6),6-(1,6),49-(8,8,8,8,8)]
   862      13.815301      13.815301      13.815301    7[1-(0),1-(0),6-(6,6)]
   863      18.049619      18.049619      18.049619    7[6-(6,6),7-(6)]
   864      17.745438      17.745438      17.745438    7[6-(6,6),7-(6)]
   865      -6.358551      -6.358551      -6.358551    7[6-(1,6),6-(1,6),49-(8,8,8,8,8)]
   866      -6.472524      -6.472524      -6.472524    7[1-(0),1-(0),6-(6,6)]
   867      21.685139      21.685139      21.685139    7[6-(6,6),7-(6)]
   868      10.438754      10.438754      10.438754    7[6-(6,6),7-(6)]
   869     -11.703433     -11.703433     -11.703433    7[6-(1,6),6-(1,6),49-(8,8,8,8,8)]
   870      20.201292      20.201292      20.201292    7[1-(0),1-(0),6-(6,6)]
   871      14.483817      14.483817      14.483817    7[6-(6,6),7-(6)]
   872      13.692394      13.692394      13.692394    7[6-(6,6),7-(6)]
   873       7.685887       7.685887       7.685887    7[6-(1,6),6-(1,6),49-(8,8,8,8,8)]
   874       5.981898       5.981898       5.981898    7[1-(0),1-(0),6-(6,6)]
   875      12.832991      12.832991      12.832991    7[6-(6,6),7-(6)]
   876      13.999903      13.999903      13.999903    7[6-(6,6),7-(6)]
   877      27.139264      27.139264      27.139264    7[6-(1,6),6-(1,6),49-(8,8,8,8,8)]
   878      -2.947499      -2.947499      -2.947499    7[1-(0),1-(0),6-(6,6)]
   879       1.286819       1.286819       1.286819    7[6-(6,6),7-(6)]
   880       0.982638       0.982638       0.982638    7[6-(6,6),7-(6)]
   881      10.404249      10.404249      10.404249    7[6-(1,6),6-(1,6),49-(8,8,8,8,8)]
   882      10.290276      10.290276      10.290276    7[1-(0),1-(0),6-(6,6)]
   883       4.922339       4.922339       4.922339    7[6-(6,6),7-(6)]
   884      -6.324046      -6.324046      -6.324046    7[6-(6,6),7-(6)]
   885       5.059367       5.059367       5.059367    7[6-(1,6),6-(1,6),49-(8,8,8,8,8)]
   886       3.438492       3.438492       3.438492    7[1-(0),1-(0),6-(6,6)]
   887      -2.278983      -2.278983      -2.278983    7[6-(6,6),7-(6)]
   888      -3.070406      -3.070406      -3.070406    7[6-(6,6),7-(6)]
   889      24.448687      24.448687      24.448687    7[6-(1,6),6-(1,6),49-(8,8,8,8,8)]
   890      22.744698      22.744698      22.744698    7[1-(0),1-(0),6-(6,6)]
   891      -3.929809      -3.929809      -3.929809    7[6-(6,6),7-(6)]
   892      -2.762897      -2.762897      -2.762897    7[6-(6,6),7-(6)]
   893      15.964119      15.964119      15.964119    7[6-(1,6),6-(1,6),49-(8,8,8,8,8)]
   894      19.402956      19.402956      19.402956    7[1-(0),1-(0),6-(6,6)]
   895      12.462094      12.462094      12.462094    7[6-(6,6),7-(6)]
   896      12.157896      12.157896      12.157896    7[6-(6,6),7-(6)]
   897      -0.770945      -0.770945      -0.770945    7[6-(1,6),6-(1,6),49-(8,8,8,8,8)]
   898      -0.884919      -0.884919      -0.884919    7[1-(0),1-(0),6-(6,6)]
   899      -6.252753      -6.252753      -6.252753    7[6-(6,6),7-(6)]
   900       4.851034       4.851034       4.851034    7[6-(6,6),7-(6)]
   901      -6.115849      -6.115849      -6.115849    7[6-(1,6),6-(1,6),49-(8,8,8,8,8)]
   902      -7.736695      -7.736695      -7.736695    7[1-(0),1-(0),6-(6,6)]
   903     -13.454091     -13.454091     -13.454091    7[6-(6,6),7-(6)]
   904     -14.245516     -14.245516     -14.245516    7[6-(6,6),7-(6)]
   905      13.273563      13.273563      13.273563    7[6-(1,6),6-(1,6),49-(8,8,8,8,8)]
   906       0.394467       0.394467       0.394467    7[1-(0),1-(0),6-(6,6)]
   907       7.245482       7.245482       7.245482    7[6-(6,6),7-(6)]
   908       8.412396       8.412396       8.412396    7[6-(6,6),7-(6)]
   909       4.788973       4.788973       4.788973    7[6-(1,6),6-(1,6),49-(8,8,8,8,8)]
   910       8.227797       8.227797       8.227797    7[1-(0),1-(0),6-(6,6)]
   911      23.637191      23.637191      23.637191    7[6-(6,6),7-(6)]
   912      23.333003      23.333003      23.333003    7[6-(6,6),7-(6)]
   913      21.579396      21.579396      21.579396    7[6-(1,6),6-(1,6),49-(8,8,8,8,8)]
   914      21.465381      21.465381      21.465381    7[1-(0),1-(0),6-(6,6)]
   915      16.097466      16.097466      16.097466    7[6-(6,6),7-(6)]
   916      16.026171      16.026171      16.026171    7[6-(6,6),7-(6)]
   917      16.234558      16.234558      16.234558    7[6-(1,6),6-(1,6),49-(8,8,8,8,8)]
   918      14.613725      14.613725      14.613725    7[1-(0),1-(0),6-(6,6)]
   919       8.896229       8.896229       8.896229    7[6-(6,6),7-(6)]
   920       8.104794       8.104794       8.104794    7[6-(6,6),7-(6)]
   921       2.098483       2.098483       2.098483    7[6-(1,6),6-(1,6),49-(8,8,8,8,8)]
   922      11.569584      11.569584      11.569584    7[1-(0),1-(0),6-(6,6)]
   923      18.420681      18.420681      18.420681    7[6-(6,6),7-(6)]
   924     -13.938002     -13.938002     -13.938002    7[6-(6,6),7-(6)]
   925       2.904329       2.904329       2.904329    8[6-(6,8),49-(8,8,8,8)]
   926       5.066267       5.066267       5.066267    8[6-(6,8),49-(8,8,8,8)]
   927       -3.80525       -3.80525       -3.80525    8[6-(6,8),49-(7,8,8,8,8)]
   928      -2.340395      -2.340395      -2.340395    8[6-(6,8),49-(7,8,8,8,8)]
   929       0.980851       0.980851       0.980851    8[6-(6,8),49-(7,8,8,8,8)]
   930       4.977748       4.977748       4.977748    8[6-(6,8),49-(7,8,8,8,8)]
   931       17.27614       17.27614       17.27614    8[6-(6,8),49-(8,8,8,8)]
   932      -17.54822      -17.54822      -17.54822    8[6-(6,8),49-(8,8,8,8)]
   933      16.343629      16.343629      16.343629    8[6-(6,8),49-(7,8,8,8,8)]
   934      15.473298      15.473298      15.473298    8[6-(6,8),49-(7,8,8,8,8)]
   935      -14.89279      -14.89279      -14.89279    8[6-(6,8),49-(7,8,8,8,8)]
   936     -16.750743     -16.750743     -16.750743    8[6-(6,8),49-(7,8,8,8,8)]
   937       6.399035       6.399035       6.399035    8[6-(6,8),49-(8,8,8,8)]
   938       4.207148       4.207148       4.207148    8[6-(6,8),49-(8,8,8,8)]
   939      13.164937      13.164937      13.164937    8[6-(6,8),49-(7,8,8,8,8)]
   940      14.187696      14.187696      14.187696    8[6-(6,8),49-(7,8,8,8,8)]
   941       5.927879       5.927879       5.927879    8[6-(6,8),49-(7,8,8,8,8)]
   942       2.111574       2.111574       2.111574    8[6-(6,8),49-(7,8,8,8,8)]
   943     -15.403694     -15.403694     -15.403694    8[6-(6,8),49-(8,8,8,8)]
   944     -14.074984     -14.074984     -14.074984    8[6-(6,8),49-(8,8,8,8)]
   945      -3.352428      -3.352428      -3.352428    8[6-(6,8),49-(7,8,8,8,8)]
   946      -4.969711      -4.969711      -4.969711    8[6-(6,8),49-(7,8,8,8,8)]
   947     -14.365729     -14.365729     -14.365729    8[6-(6,8),49-(7,8,8,8,8)]
   948     -12.688369     -12.688369     -12.688369    8[6-(6,8),49-(7,8,8,8,8)]
   949      -8.270833      -8.270833      -8.270833    8[6-(6,8),49-(8,8,8,8)]
   950      -6.108874      -6.108874      -6.108874    8[6-(6,8),49-(8,8,8,8)]
   951       7.369941       7.369941       7.369941    8[6-(6,8),49-(7,8,8,8,8)]
   952        8.83479        8.83479        8.83479    8[6-(6,8),49-(7,8,8,8,8)]
   953     -10.194315     -10.194315     -10.194315    8[6-(6,8),49-(7,8,8,8,8)]
   954      -6.197388      -6.197388      -6.197388    8[6-(6,8),49-(7,8,8,8,8)]
   955       6.100816       6.100816       6.100816    8[6-(6,8),49-(8,8,8,8)]
   956        4.80202        4.80202        4.80202    8[6-(6,8),49-(8,8,8,8)]
   957      27.518754      27.518754      27.518754    8[6-(6,8),49-(7,8,8,8,8)]
   958       26.64842       26.64842       26.64842    8[6-(6,8),49-(7,8,8,8,8)]
   959       7.457498       7.457498       7.457498    8[6-(6,8),49-(7,8,8,8,8)]
   960       5.599481       5.599481       5.599481    8[6-(6,8),49-(7,8,8,8,8)]
   961      -4.776141      -4.776141      -4.776141    8[6-(6,8),49-(8,8,8,8)]
   962       -6.96805       -6.96805       -6.96805    8[6-(6,8),49-(8,8,8,8)]
   963      24.340085      24.340085      24.340085    8[6-(6,8),49-(7,8,8,8,8)]
   964       25.36285       25.36285       25.36285    8[6-(6,8),49-(7,8,8,8,8)]
   965      -5.247295      -5.247295      -5.247295    8[6-(6,8),49-(7,8,8,8,8)]
   966      -9.063629      -9.063629      -9.063629    8[6-(6,8),49-(7,8,8,8,8)]
   967      -4.228554      -4.228554      -4.228554    8[6-(6,8),49-(8,8,8,8)]
   968        8.27527        8.27527        8.27527    8[6-(6,8),49-(8,8,8,8)]
   969       7.822785       7.822785       7.822785    8[6-(6,8),49-(7,8,8,8,8)]
   970       6.205506       6.205506       6.205506    8[6-(6,8),49-(7,8,8,8,8)]
   971       7.984478       7.984478       7.984478    8[6-(6,8),49-(7,8,8,8,8)]
   972       9.661902       9.661902       9.661902    8[6-(6,8),49-(7,8,8,8,8)]
   973      14.079503      14.079503      14.079503    8[6-(6,8),49-(8,8,8,8)]
   974      16.241469      16.241469      16.241469    8[6-(6,8),49-(8,8,8,8)]
   975      18.545137      18.545137      18.545137    8[6-(6,8),49-(7,8,8,8,8)]
   976       20.00997       20.00997       20.00997    8[6-(6,8),49-(7,8,8,8,8)]
   977      12.156037      12.156037      12.156037    8[6-(6,8),49-(7,8,8,8,8)]
   978      16.152979      16.152979      16.152979    8[6-(6,8),49-(7,8,8,8,8)]
   979      -5.074295      -5.074295      -5.074295    8[6-(6,8),49-(8,8,8,8)]
   980      -6.373084      -6.373084      -6.373084    8[6-(6,8),49-(8,8,8,8)]
   981       5.168503       5.168503       5.168503    8[6-(6,8),49-(7,8,8,8,8)]
   982       4.298194       4.298194       4.298194    8[6-(6,8),49-(7,8,8,8,8)]
   983      -3.717638      -3.717638      -3.717638    8[6-(6,8),49-(7,8,8,8,8)]
   984      -5.575635      -5.575635      -5.575635    8[6-(6,8),49-(7,8,8,8,8)]
   985      17.574231      17.574231      17.574231    8[6-(6,8),49-(8,8,8,8)]
   986      15.382315      15.382315      15.382315    8[6-(6,8),49-(8,8,8,8)]
   987       1.989841       1.989841       1.989841    8[6-(6,8),49-(7,8,8,8,8)]
   988       3.012581       3.012581       3.012581    8[6-(6,8),49-(7,8,8,8,8)]
   989      17.103101      17.103101      17.103101    8[6-(6,8),49-(7,8,8,8,8)]
   990      13.286748      13.286748      13.286748    8[6-(6,8),49-(7,8,8,8,8)]
   991       6.946527       6.946527       6.946527    8[6-(6,8),49-(8,8,8,8)]
   992      -2.899813      -2.899813      -2.899813    8[6-(6,8),49-(8,8,8,8)]
   993      18.997929      18.997929      18.997929    8[6-(6,8),49-(7,8,8,8,8)]
   994      17.380665      17.380665      17.380665    8[6-(6,8),49-(7,8,8,8,8)]
   995      -3.190612      -3.190612      -3.190612    8[6-(6,8),49-(7,8,8,8,8)]
   996      -1.513204      -1.513204      -1.513204    8[6-(6,8),49-(7,8,8,8,8)]
   997      -2.683297      -2.683297      -2.683297    8[6-(6,8),49-(8,8,8,8)]
   998      -0.521331      -0.521331      -0.521331    8[6-(6,8),49-(8,8,8,8)]
   999       1.782337       1.782337       1.782337    8[6-(6,8),49-(7,8,8,8,8)]
  1000        3.24717        3.24717        3.24717    8[6-(6,8),49-(7,8,8,8,8)]
  1001      -4.606763      -4.606763      -4.606763    8[6-(6,8),49-(7,8,8,8,8)]
  1002      -0.609821      -0.609821      -0.609821    8[6-(6,8),49-(7,8,8,8,8)]
  1003      11.688505      11.688505      11.688505    8[6-(6,8),49-(8,8,8,8)]
  1004      10.389716      10.389716      10.389716    8[6-(6,8),49-(8,8,8,8)]
  1005     -11.594297     -11.594297     -11.594297    8[6-(6,8),49-(7,8,8,8,8)]
  1006     -12.464606     -12.464606     -12.464606    8[6-(6,8),49-(7,8,8,8,8)]
  1007      13.045162      13.045162      13.045162    8[6-(6,8),49-(7,8,8,8,8)]
  1008      11.187165      11.187165      11.187165    8[6-(6,8),49-(7,8,8,8,8)]
  1009       0.811431       0.811431       0.811431    8[6-(6,8),49-(8,8,8,8)]
  1010      -1.380485      -1.380485      -1.380485    8[6-(6,8),49-(8,8,8,8)]
  1011     -14.772959     -14.772959     -14.772959    8[6-(6,8),49-(7,8,8,8,8)]
  1012     -13.750219     -13.750219     -13.750219    8[6-(6,8),49-(7,8,8,8,8)]
  1013       0.340301       0.340301       0.340301    8[6-(6,8),49-(7,8,8,8,8)]
  1014      -3.476052      -3.476052      -3.476052    8[6-(6,8),49-(7,8,8,8,8)]
  1015      23.709327      23.709327      23.709327    8[6-(6,8),49-(8,8,8,8)]
  1016      13.862987      13.862987      13.862987    8[6-(6,8),49-(8,8,8,8)]
  1017       2.235129       2.235129       2.235129    8[6-(6,8),49-(7,8,8,8,8)]
  1018       0.617865       0.617865       0.617865    8[6-(6,8),49-(7,8,8,8,8)]
  1019      13.572188      13.572188      13.572188    8[6-(6,8),49-(7,8,8,8,8)]
  1020      15.249596      15.249596      15.249596    8[6-(6,8),49-(7,8,8,8,8)]
  1021      19.667129      19.667129      19.667129    8[6-(6,8),49-(8,8,8,8)]
  1022      21.829067      21.829067      21.829067    8[6-(6,8),49-(8,8,8,8)]
  1023       12.95755       12.95755       12.95755    8[6-(6,8),49-(7,8,8,8,8)]
  1024      14.422405      14.422405      14.422405    8[6-(6,8),49-(7,8,8,8,8)]
  1025      17.743651      17.743651      17.743651    8[6-(6,8),49-(7,8,8,8,8)]
  1026      21.740548      21.740548      21.740548    8[6-(6,8),49-(7,8,8,8,8)]
  1027        0.51334        0.51334        0.51334    8[6-(6,8),49-(8,8,8,8)]
  1028       -0.78542       -0.78542       -0.78542    8[6-(6,8),49-(8,8,8,8)]
  1029      -0.419171      -0.419171      -0.419171    8[6-(6,8),49-(7,8,8,8,8)]
  1030      -1.289502      -1.289502      -1.289502    8[6-(6,8),49-(7,8,8,8,8)]
  1031        1.87001        1.87001        1.87001    8[6-(6,8),49-(7,8,8,8,8)]
  1032       0.012057       0.012057       0.012057    8[6-(6,8),49-(7,8,8,8,8)]
  1033     -10.363765     -10.363765     -10.363765    8[6-(6,8),49-(8,8,8,8)]
  1034      20.969948      20.969948      20.969948    8[6-(6,8),49-(8,8,8,8)]
  1035      -3.597863      -3.597863      -3.597863    8[6-(6,8),49-(7,8,8,8,8)]
  1036      -2.575104      -2.575104      -2.575104    8[6-(6,8),49-(7,8,8,8,8)]
  1037      22.690679      22.690679      22.690679    8[6-(6,8),49-(7,8,8,8,8)]
  1038      18.874374      18.874374      18.874374    8[6-(6,8),49-(7,8,8,8,8)]
  1039       1.359106       1.359106       1.359106    8[6-(6,8),49-(8,8,8,8)]
  1040       2.687816       2.687816       2.687816    8[6-(6,8),49-(8,8,8,8)]
  1041      13.410372      13.410372      13.410372    8[6-(6,8),49-(7,8,8,8,8)]
  1042      11.793089      11.793089      11.793089    8[6-(6,8),49-(7,8,8,8,8)]
  1043       2.397071       2.397071       2.397071    8[6-(6,8),49-(7,8,8,8,8)]
  1044       4.074431       4.074431       4.074431    8[6-(6,8),49-(7,8,8,8,8)]
  1045       8.491967       8.491967       8.491967    8[6-(6,8),49-(8,8,8,8)]
  1046      10.653926      10.653926      10.653926    8[6-(6,8),49-(8,8,8,8)]
  1047      -9.392859      -9.392859      -9.392859    8[6-(6,8),49-(7,8,8,8,8)]
  1048       -7.92801       -7.92801       -7.92801    8[6-(6,8),49-(7,8,8,8,8)]
  1049       6.568485       6.568485       6.568485    8[6-(6,8),49-(7,8,8,8,8)]
  1050      10.565412      10.565412      10.565412    8[6-(6,8),49-(7,8,8,8,8)]
  1051      22.863616      22.863616      22.863616    8[6-(6,8),49-(8,8,8,8)]
  1052       21.56482       21.56482       21.56482    8[6-(6,8),49-(8,8,8,8)]
  1053      10.755954      10.755954      10.755954    8[6-(6,8),49-(7,8,8,8,8)]
  1054        9.88562        9.88562        9.88562    8[6-(6,8),49-(7,8,8,8,8)]
  1055      24.220298      24.220298      24.220298    8[6-(6,8),49-(7,8,8,8,8)]
  1056      22.362281      22.362281      22.362281    8[6-(6,8),49-(7,8,8,8,8)]
  1057      11.986659      11.986659      11.986659    8[6-(6,8),49-(8,8,8,8)]
  1058        9.79475        9.79475        9.79475    8[6-(6,8),49-(8,8,8,8)]
  1059       7.577285       7.577285       7.577285    8[6-(6,8),49-(7,8,8,8,8)]
  1060        8.60005        8.60005        8.60005    8[6-(6,8),49-(7,8,8,8,8)]
  1061      11.515505      11.515505      11.515505    8[6-(6,8),49-(7,8,8,8,8)]
  1062       7.699171       7.699171       7.699171    8[6-(6,8),49-(7,8,8,8,8)]
  1063      12.534246      12.534246      12.534246    8[6-(6,8),49-(8,8,8,8)]
  1064       25.03807       25.03807       25.03807    8[6-(6,8),49-(8,8,8,8)]
  1065      -8.940015      -8.940015      -8.940015    8[6-(6,8),49-(7,8,8,8,8)]
  1066     -10.557294     -10.557294     -10.557294    8[6-(6,8),49-(7,8,8,8,8)]
  1067      24.747278      24.747278      24.747278    8[6-(6,8),49-(7,8,8,8,8)]
  1068      26.424702      26.424702      26.424702    8[6-(6,8),49-(7,8,8,8,8)]
  1069         3.4005         3.4005         3.4005    8[49-(7,8,8,8,8),49-(7,8,8,8,8),49-(8,8,8,8)]
  1070     -14.575395     -14.575395     -14.575395    8[49-(7,8,8,8,8),49-(7,8,8,8,8),49-(8,8,8,8)]
  1071       -7.77467       -7.77467       -7.77467    8[49-(7,8,8,8,8),49-(7,8,8,8,8),49-(8,8,8,8)]
  1072       7.774853       7.774853       7.774853    8[49-(7,8,8,8,8),49-(7,8,8,8,8),49-(8,8,8,8)]
  1073      14.575705      14.575705      14.575705    8[49-(7,8,8,8,8),49-(7,8,8,8,8),49-(8,8,8,8)]
  1074      -3.400261      -3.400261      -3.400261    8[49-(7,8,8,8,8),49-(7,8,8,8,8),49-(8,8,8,8)]
  1075      -2.187095      -2.187095      -2.187095    8[49-(7,8,8,8,8),49-(7,8,8,8,8),49-(8,8,8,8)]
  1076      13.362539      13.362539      13.362539    8[49-(7,8,8,8,8),49-(7,8,8,8,8),49-(8,8,8,8)]
  1077        20.1633        20.1633        20.1633    8[49-(7,8,8,8,8),49-(7,8,8,8,8),49-(8,8,8,8)]
  1078       2.187405       2.187405       2.187405    8[49-(7,8,8,8,8),49-(7,8,8,8,8),49-(8,8,8,8)]
  1079        8.98813        8.98813        8.98813    8[49-(7,8,8,8,8),49-(7,8,8,8,8),49-(8,8,8,8)]
  1080      24.537653      24.537653      24.537653    8[49-(7,8,8,8,8),49-(7,8,8,8,8),49-(8,8,8,8)]
