# Supplementary material for: A collection of forcefield precursors for metal–organic frameworks
Source: RSC Adv. 2019 Nov 13;9(63):36492–507. doi: 10.1039/c9ra07327b (PMC9075174; doi:10.1039/c9ra07327b)
Supplement: RA-009-C9RA07327B-s1192 [file RA-009-C9RA07327B-s1192.txt]

KAFTUI_clean

7.541700    0.000000    0.000000
0.000000    17.885000    0.000000
0.000000    -1.035742    23.741418

     1       7.344485       7.344485       7.344485    30[8-(30,30),8-(30,30),8-(6),8-(6)]
     2       2.220578       2.220578       2.220578    30[8-(30,30),8-(6),8-(6),8-(6)]
     3       7.344485       7.344485       7.344485    30[8-(30,30),8-(30,30),8-(6),8-(6)]
     4       2.220578       2.220578       2.220578    30[8-(30,30),8-(6),8-(6),8-(6)]
     5       0.197215       0.197215       0.197215    30[8-(30,30),8-(30,30),8-(6),8-(6)]
     6       5.321122       5.321122       5.321122    30[8-(30,30),8-(6),8-(6),8-(6)]
     7       0.197215       0.197215       0.197215    30[8-(30,30),8-(30,30),8-(6),8-(6)]
     8       5.321122       5.321122       5.321122    30[8-(30,30),8-(6),8-(6),8-(6)]
     9       3.733142       3.733142       3.733142    1[6-(6,6)]
    10       5.603483       5.603483       5.603483    1[6-(6,6)]
    11       5.578595       5.578595       5.578595    1[6-(6,6)]
    12       0.493227       0.493227       0.493227    1[6-(6,6)]
    13       7.041685       7.041685       7.041685    1[6-(6,6)]
    14       0.580711       0.580711       0.580711    1[6-(6,6)]
    15       1.229297       1.229297       1.229297    1[6-(6,6)]
    16       4.186398       4.186398       4.186398    1[6-(6,6)]
    17       6.690996       6.690996       6.690996    1[6-(6,6)]
    18       4.707529       4.707529       4.707529    1[6-(6,6)]
    19       4.746746       4.746746       4.746746    1[6-(6,6)]
    20       2.083018       2.083018       2.083018    1[6-(6,6)]
    21       3.733142       3.733142       3.733142    1[6-(6,6)]
    22       5.603483       5.603483       5.603483    1[6-(6,6)]
    23       5.578595       5.578595       5.578595    1[6-(6,6)]
    24       0.493227       0.493227       0.493227    1[6-(6,6)]
    25       7.041685       7.041685       7.041685    1[6-(6,6)]
    26       0.580711       0.580711       0.580711    1[6-(6,6)]
    27       1.229297       1.229297       1.229297    1[6-(6,6)]
    28       4.186398       4.186398       4.186398    1[6-(6,6)]
    29       6.690996       6.690996       6.690996    1[6-(6,6)]
    30       4.707529       4.707529       4.707529    1[6-(6,6)]
    31       4.746746       4.746746       4.746746    1[6-(6,6)]
    32       2.083018       2.083018       2.083018    1[6-(6,6)]
    33       3.808559       3.808559       3.808559    1[6-(6,6)]
    34       1.938217       1.938217       1.938217    1[6-(6,6)]
    35       1.963105       1.963105       1.963105    1[6-(6,6)]
    36       7.048473       7.048473       7.048473    1[6-(6,6)]
    37       0.500015       0.500015       0.500015    1[6-(6,6)]
    38       6.960989       6.960989       6.960989    1[6-(6,6)]
    39       6.312403       6.312403       6.312403    1[6-(6,6)]
    40       3.355302       3.355302       3.355302    1[6-(6,6)]
    41       0.850704       0.850704       0.850704    1[6-(6,6)]
    42       2.834171       2.834171       2.834171    1[6-(6,6)]
    43       2.794954       2.794954       2.794954    1[6-(6,6)]
    44       5.458682       5.458682       5.458682    1[6-(6,6)]
    45       3.808559       3.808559       3.808559    1[6-(6,6)]
    46       1.938217       1.938217       1.938217    1[6-(6,6)]
    47       1.963105       1.963105       1.963105    1[6-(6,6)]
    48       7.048473       7.048473       7.048473    1[6-(6,6)]
    49       0.500015       0.500015       0.500015    1[6-(6,6)]
    50       6.960989       6.960989       6.960989    1[6-(6,6)]
    51       6.312403       6.312403       6.312403    1[6-(6,6)]
    52       3.355302       3.355302       3.355302    1[6-(6,6)]
    53       0.850704       0.850704       0.850704    1[6-(6,6)]
    54       2.834171       2.834171       2.834171    1[6-(6,6)]
    55       2.794954       2.794954       2.794954    1[6-(6,6)]
    56       5.458682       5.458682       5.458682    1[6-(6,6)]
    57       2.327369       2.327369       2.327369    6[6-(6,6),8-(30),8-(30)]
    58        4.60647        4.60647        4.60647    6[1-(0),6-(1,6),6-(6,6)]
    59       6.980598       6.980598       6.980598    6[6-(1,6),6-(1,6),6-(6,6,6)]
    60       5.818422       5.818422       5.818422    6[1-(0),6-(1,6),6-(6,6)]
    61       5.274665       5.274665       5.274665    6[6-(1,6),6-(1,6),6-(8,8)]
    62       7.127661       7.127661       7.127661    6[6-(6,6),8-(30),8-(30)]
    63       4.547645       4.547645       4.547645    6[6-(6,6),6-(6,6),6-(9,9,9),6-(9,9,9)]
    64        3.91188        3.91188        3.91188    6[6-(1,6),6-(1,6),6-(6,6,6)]
    65       5.286732       5.286732       5.286732    6[6-(1,6),6-(1,6),6-(6,6,6)]
    66       6.470024       6.470024       6.470024    6[6-(1,6),6-(1,6),6-(8,8)]
    67       4.692446       4.692446       4.692446    6[1-(0),6-(1,6),6-(6,6)]
    68       7.154057       7.154057       7.154057    6[1-(0),6-(1,6),6-(6,6)]
    69       3.488036       3.488036       3.488036    6[6-(6,6,6),9-(0),9-(0),9-(0)]
    70       6.568821       6.568821       6.568821    6[1-(0),6-(1,6),6-(6,6)]
    71       7.309416       7.309416       7.309416    6[1-(0),6-(1,6),6-(6,6)]
    72       1.225526       1.225526       1.225526    6[6-(6,6,6),9-(0),9-(0),9-(0)]
    73       2.117709       2.117709       2.117709    6[1-(0),6-(1,6),6-(6,6)]
    74       4.975259       4.975259       4.975259    6[1-(0),6-(1,6),6-(6,6)]
    75       5.485833       5.485833       5.485833    6[6-(6,6,6),9-(0),9-(0),9-(0)]
    76       6.461729       6.461729       6.461729    6[1-(0),6-(1,6),6-(6,6)]
    77       4.331952       4.331952       4.331952    6[6-(6,6),8-(0),8-(30)]
    78       5.184919       5.184919       5.184919    6[1-(0),6-(1,6),6-(6,6)]
    79        4.19771        4.19771        4.19771    6[1-(0),6-(1,6),6-(6,6)]
    80       2.619987       2.619987       2.619987    6[1-(0),6-(1,6),6-(6,6)]
    81       2.896767       2.896767       2.896767    6[6-(1,6),6-(1,6),6-(8,8)]
    82       2.327369       2.327369       2.327369    6[6-(6,6),8-(30),8-(30)]
    83        4.60647        4.60647        4.60647    6[1-(0),6-(1,6),6-(6,6)]
    84       6.980598       6.980598       6.980598    6[6-(1,6),6-(1,6),6-(6,6,6)]
    85       5.818422       5.818422       5.818422    6[1-(0),6-(1,6),6-(6,6)]
    86       5.274665       5.274665       5.274665    6[6-(1,6),6-(1,6),6-(8,8)]
    87       7.127661       7.127661       7.127661    6[6-(6,6),8-(30),8-(30)]
    88       4.547645       4.547645       4.547645    6[6-(6,6),6-(6,6),6-(9,9,9),6-(9,9,9)]
    89        3.91188        3.91188        3.91188    6[6-(1,6),6-(1,6),6-(6,6,6)]
    90       5.286732       5.286732       5.286732    6[6-(1,6),6-(1,6),6-(6,6,6)]
    91       6.470024       6.470024       6.470024    6[6-(1,6),6-(1,6),6-(8,8)]
    92       4.692446       4.692446       4.692446    6[1-(0),6-(1,6),6-(6,6)]
    93       7.154057       7.154057       7.154057    6[1-(0),6-(1,6),6-(6,6)]
    94       3.488036       3.488036       3.488036    6[6-(6,6,6),9-(0),9-(0),9-(0)]
    95       6.568821       6.568821       6.568821    6[1-(0),6-(1,6),6-(6,6)]
    96       7.309416       7.309416       7.309416    6[1-(0),6-(1,6),6-(6,6)]
    97       1.225526       1.225526       1.225526    6[6-(6,6,6),9-(0),9-(0),9-(0)]
    98       2.117709       2.117709       2.117709    6[1-(0),6-(1,6),6-(6,6)]
    99       4.975259       4.975259       4.975259    6[1-(0),6-(1,6),6-(6,6)]
   100       5.485833       5.485833       5.485833    6[6-(6,6,6),9-(0),9-(0),9-(0)]
   101       6.461729       6.461729       6.461729    6[1-(0),6-(1,6),6-(6,6)]
   102       4.331952       4.331952       4.331952    6[6-(6,6),8-(0),8-(30)]
   103       5.184919       5.184919       5.184919    6[1-(0),6-(1,6),6-(6,6)]
   104        4.19771        4.19771        4.19771    6[1-(0),6-(1,6),6-(6,6)]
   105       2.619987       2.619987       2.619987    6[1-(0),6-(1,6),6-(6,6)]
   106       2.896767       2.896767       2.896767    6[6-(1,6),6-(1,6),6-(8,8)]
   107       5.214331       5.214331       5.214331    6[6-(6,6),8-(30),8-(30)]
   108        2.93523        2.93523        2.93523    6[1-(0),6-(1,6),6-(6,6)]
   109       0.561102       0.561102       0.561102    6[6-(1,6),6-(1,6),6-(6,6,6)]
   110       1.723278       1.723278       1.723278    6[1-(0),6-(1,6),6-(6,6)]
   111       2.267035       2.267035       2.267035    6[6-(1,6),6-(1,6),6-(8,8)]
   112       0.414039       0.414039       0.414039    6[6-(6,6),8-(30),8-(30)]
   113       2.994055       2.994055       2.994055    6[6-(6,6),6-(6,6),6-(9,9,9),6-(9,9,9)]
   114        3.62982        3.62982        3.62982    6[6-(1,6),6-(1,6),6-(6,6,6)]
   115       2.254968       2.254968       2.254968    6[6-(1,6),6-(1,6),6-(6,6,6)]
   116       1.071676       1.071676       1.071676    6[6-(1,6),6-(1,6),6-(8,8)]
   117       2.849254       2.849254       2.849254    6[1-(0),6-(1,6),6-(6,6)]
   118       0.387643       0.387643       0.387643    6[1-(0),6-(1,6),6-(6,6)]
   119       4.053664       4.053664       4.053664    6[6-(6,6,6),9-(0),9-(0),9-(0)]
   120       0.972879       0.972879       0.972879    6[1-(0),6-(1,6),6-(6,6)]
   121       0.232284       0.232284       0.232284    6[1-(0),6-(1,6),6-(6,6)]
   122       6.316174       6.316174       6.316174    6[6-(6,6,6),9-(0),9-(0),9-(0)]
   123       5.423991       5.423991       5.423991    6[1-(0),6-(1,6),6-(6,6)]
   124       2.566441       2.566441       2.566441    6[1-(0),6-(1,6),6-(6,6)]
   125       2.055867       2.055867       2.055867    6[6-(6,6,6),9-(0),9-(0),9-(0)]
   126       1.079971       1.079971       1.079971    6[1-(0),6-(1,6),6-(6,6)]
   127       3.209748       3.209748       3.209748    6[6-(6,6),8-(0),8-(30)]
   128       2.356781       2.356781       2.356781    6[1-(0),6-(1,6),6-(6,6)]
   129        3.34399        3.34399        3.34399    6[1-(0),6-(1,6),6-(6,6)]
   130       4.921713       4.921713       4.921713    6[1-(0),6-(1,6),6-(6,6)]
   131       4.644933       4.644933       4.644933    6[6-(1,6),6-(1,6),6-(8,8)]
   132       5.214331       5.214331       5.214331    6[6-(6,6),8-(30),8-(30)]
   133        2.93523        2.93523        2.93523    6[1-(0),6-(1,6),6-(6,6)]
   134       0.561102       0.561102       0.561102    6[6-(1,6),6-(1,6),6-(6,6,6)]
   135       1.723278       1.723278       1.723278    6[1-(0),6-(1,6),6-(6,6)]
   136       2.267035       2.267035       2.267035    6[6-(1,6),6-(1,6),6-(8,8)]
   137       0.414039       0.414039       0.414039    6[6-(6,6),8-(30),8-(30)]
   138       2.994055       2.994055       2.994055    6[6-(6,6),6-(6,6),6-(9,9,9),6-(9,9,9)]
   139        3.62982        3.62982        3.62982    6[6-(1,6),6-(1,6),6-(6,6,6)]
   140       2.254968       2.254968       2.254968    6[6-(1,6),6-(1,6),6-(6,6,6)]
   141       1.071676       1.071676       1.071676    6[6-(1,6),6-(1,6),6-(8,8)]
   142       2.849254       2.849254       2.849254    6[1-(0),6-(1,6),6-(6,6)]
   143       0.387643       0.387643       0.387643    6[1-(0),6-(1,6),6-(6,6)]
   144       4.053664       4.053664       4.053664    6[6-(6,6,6),9-(0),9-(0),9-(0)]
   145       0.972879       0.972879       0.972879    6[1-(0),6-(1,6),6-(6,6)]
   146       0.232284       0.232284       0.232284    6[1-(0),6-(1,6),6-(6,6)]
   147       6.316174       6.316174       6.316174    6[6-(6,6,6),9-(0),9-(0),9-(0)]
   148       5.423991       5.423991       5.423991    6[1-(0),6-(1,6),6-(6,6)]
   149       2.566441       2.566441       2.566441    6[1-(0),6-(1,6),6-(6,6)]
   150       2.055867       2.055867       2.055867    6[6-(6,6,6),9-(0),9-(0),9-(0)]
   151       1.079971       1.079971       1.079971    6[1-(0),6-(1,6),6-(6,6)]
   152       3.209748       3.209748       3.209748    6[6-(6,6),8-(0),8-(30)]
   153       2.356781       2.356781       2.356781    6[1-(0),6-(1,6),6-(6,6)]
   154        3.34399        3.34399        3.34399    6[1-(0),6-(1,6),6-(6,6)]
   155       4.921713       4.921713       4.921713    6[1-(0),6-(1,6),6-(6,6)]
   156       4.644933       4.644933       4.644933    6[6-(1,6),6-(1,6),6-(8,8)]
   157       0.314489       0.314489       0.314489    6[6-(6,6),6-(6,6),6-(9,9,9),6-(9,9,9)]
   158       7.227211       7.227211       7.227211    6[6-(6,6),6-(6,6),6-(9,9,9),6-(9,9,9)]
   159       3.245948       3.245948       3.245948    8[6-(6,8),30-(8,8,8)]
   160        1.16293        1.16293        1.16293    8[6-(6,8),30-(8,8,8)]
   161        6.47832        6.47832        6.47832    8[6-(6,8),30-(8,8,8)]
   162         4.6027         4.6027         4.6027    8[6-(6,8)]
   163       0.753416       0.753416       0.753416    8[6-(6,8),30-(8,8,8)]
   164       3.063439       3.063439       3.063439    8[6-(6,8),30-(8,8,8)]
   165       1.315272       1.315272       1.315272    8[30-(8,8,8),30-(8,8,8),30-(8,8,8)]
   166       3.245948       3.245948       3.245948    8[6-(6,8),30-(8,8,8)]
   167        1.16293        1.16293        1.16293    8[6-(6,8),30-(8,8,8)]
   168        6.47832        6.47832        6.47832    8[6-(6,8),30-(8,8,8)]
   169         4.6027         4.6027         4.6027    8[6-(6,8)]
   170       0.753416       0.753416       0.753416    8[6-(6,8),30-(8,8,8)]
   171       3.063439       3.063439       3.063439    8[6-(6,8),30-(8,8,8)]
   172       1.315272       1.315272       1.315272    8[30-(8,8,8),30-(8,8,8),30-(8,8,8)]
   173       4.295752       4.295752       4.295752    8[6-(6,8),30-(8,8,8)]
   174        6.37877        6.37877        6.37877    8[6-(6,8),30-(8,8,8)]
   175        1.06338        1.06338        1.06338    8[6-(6,8),30-(8,8,8)]
   176          2.939          2.939          2.939    8[6-(6,8)]
   177       6.788284       6.788284       6.788284    8[6-(6,8),30-(8,8,8)]
   178       4.478261       4.478261       4.478261    8[6-(6,8),30-(8,8,8)]
   179       6.226428       6.226428       6.226428    8[30-(8,8,8),30-(8,8,8),30-(8,8,8)]
   180       4.295752       4.295752       4.295752    8[6-(6,8),30-(8,8,8)]
   181        6.37877        6.37877        6.37877    8[6-(6,8),30-(8,8,8)]
   182        1.06338        1.06338        1.06338    8[6-(6,8),30-(8,8,8)]
   183          2.939          2.939          2.939    8[6-(6,8)]
   184       6.788284       6.788284       6.788284    8[6-(6,8),30-(8,8,8)]
   185       4.478261       4.478261       4.478261    8[6-(6,8),30-(8,8,8)]
   186       6.226428       6.226428       6.226428    8[30-(8,8,8),30-(8,8,8),30-(8,8,8)]
   187       1.791908       1.791908       1.791908    9[6-(6,9,9)]
   188       2.227818       2.227818       2.227818    9[6-(6,9,9)]
   189       6.559016       6.559016       6.559016    9[6-(6,9,9)]
   190       5.939843       5.939843       5.939843    9[6-(6,9,9)]
   191       0.524902       0.524902       0.524902    9[6-(6,9,9)]
   192       4.032547       4.032547       4.032547    9[6-(6,9,9)]
   193       2.494794       2.494794       2.494794    9[6-(6,9,9)]
   194       4.869676       4.869676       4.869676    9[6-(6,9,9)]
   195       2.926934       2.926934       2.926934    9[6-(6,9,9)]
   196       1.791908       1.791908       1.791908    9[6-(6,9,9)]
   197       2.227818       2.227818       2.227818    9[6-(6,9,9)]
   198       6.559016       6.559016       6.559016    9[6-(6,9,9)]
   199       5.939843       5.939843       5.939843    9[6-(6,9,9)]
   200       0.524902       0.524902       0.524902    9[6-(6,9,9)]
   201       4.032547       4.032547       4.032547    9[6-(6,9,9)]
   202       2.494794       2.494794       2.494794    9[6-(6,9,9)]
   203       4.869676       4.869676       4.869676    9[6-(6,9,9)]
   204       2.926934       2.926934       2.926934    9[6-(6,9,9)]
   205       5.749792       5.749792       5.749792    9[6-(6,9,9)]
   206       5.313882       5.313882       5.313882    9[6-(6,9,9)]
   207       0.982684       0.982684       0.982684    9[6-(6,9,9)]
   208       1.601857       1.601857       1.601857    9[6-(6,9,9)]
   209       7.016798       7.016798       7.016798    9[6-(6,9,9)]
   210       3.509153       3.509153       3.509153    9[6-(6,9,9)]
   211       5.046906       5.046906       5.046906    9[6-(6,9,9)]
   212       2.672024       2.672024       2.672024    9[6-(6,9,9)]
   213       4.614766       4.614766       4.614766    9[6-(6,9,9)]
   214       5.749792       5.749792       5.749792    9[6-(6,9,9)]
   215       5.313882       5.313882       5.313882    9[6-(6,9,9)]
   216       0.982684       0.982684       0.982684    9[6-(6,9,9)]
   217       1.601857       1.601857       1.601857    9[6-(6,9,9)]
   218       7.016798       7.016798       7.016798    9[6-(6,9,9)]
   219       3.509153       3.509153       3.509153    9[6-(6,9,9)]
   220       5.046906       5.046906       5.046906    9[6-(6,9,9)]
   221       2.672024       2.672024       2.672024    9[6-(6,9,9)]
   222       4.614766       4.614766       4.614766    9[6-(6,9,9)]
