# Supplementary material for: A collection of forcefield precursors for metal–organic frameworks
Source: RSC Adv. 2019 Nov 13;9(63):36492–507. doi: 10.1039/c9ra07327b (PMC9075174; doi:10.1039/c9ra07327b)
Supplement: RA-009-C9RA07327B-s1193 [file RA-009-C9RA07327B-s1193.txt]

KAFYAT_clean

8.629000    0.000000    0.000000
0.000000    9.839700    0.000000
0.000000    -0.222952    24.949004

     1       1.730805       1.730805       1.730805    30[8-(1,30,30),8-(6),8-(6)]
     2       2.717013       2.717013       2.717013    30[8-(1,30,30),8-(6),8-(6)]
     3       6.045305       6.045305       6.045305    30[8-(1,30,30),8-(6),8-(6)]
     4       7.031513       7.031513       7.031513    30[8-(1,30,30),8-(6),8-(6)]
     5       6.898195       6.898195       6.898195    30[8-(1,30,30),8-(6),8-(6)]
     6       5.911987       5.911987       5.911987    30[8-(1,30,30),8-(6),8-(6)]
     7       2.583695       2.583695       2.583695    30[8-(1,30,30),8-(6),8-(6)]
     8       1.597487       1.597487       1.597487    30[8-(1,30,30),8-(6),8-(6)]
     9         4.3145         4.3145         4.3145    30[8-(1,30,30),8-(1,30,30),8-(6),8-(6),8-(6),8-(6)]
    10            0.0            0.0            0.0    30[8-(1,30,30),8-(1,30,30),8-(6),8-(6),8-(6),8-(6)]
    11          2.291          2.291          2.291    1[6-(6,6)]
    12        8.39084        8.39084        8.39084    1[6-(6,6)]
    13       0.188975       0.188975       0.188975    1[6-(6,6)]
    14        6.85574        6.85574        6.85574    1[6-(1,6,6)]
    15       6.801378       6.801378       6.801378    1[6-(1,6,6)]
    16       8.266582       8.266582       8.266582    1[6-(6,6)]
    17       1.233084       1.233084       1.233084    1[6-(6,6)]
    18       8.043954       8.043954       8.043954    1[6-(6,6)]
    19       4.575959       4.575959       4.575959    1[8-(30,30,30)]
    20         6.6055         6.6055         6.6055    1[6-(6,6)]
    21        4.07634        4.07634        4.07634    1[6-(6,6)]
    22       4.503475       4.503475       4.503475    1[6-(6,6)]
    23       2.541241       2.541241       2.541241    1[6-(1,6,6)]
    24       2.486878       2.486878       2.486878    1[6-(1,6,6)]
    25       3.952082       3.952082       3.952082    1[6-(6,6)]
    26       5.547584       5.547584       5.547584    1[6-(6,6)]
    27       3.729454       3.729454       3.729454    1[6-(6,6)]
    28       0.261459       0.261459       0.261459    1[8-(30,30,30)]
    29          6.338          6.338          6.338    1[6-(6,6)]
    30        0.23816        0.23816        0.23816    1[6-(6,6)]
    31       8.440025       8.440025       8.440025    1[6-(6,6)]
    32       1.773259       1.773259       1.773259    1[6-(1,6,6)]
    33       1.827622       1.827622       1.827622    1[6-(1,6,6)]
    34       0.362418       0.362418       0.362418    1[6-(6,6)]
    35       7.395916       7.395916       7.395916    1[6-(6,6)]
    36       0.585046       0.585046       0.585046    1[6-(6,6)]
    37       4.053041       4.053041       4.053041    1[8-(30,30,30)]
    38         2.0235         2.0235         2.0235    1[6-(6,6)]
    39        4.55266        4.55266        4.55266    1[6-(6,6)]
    40       4.125525       4.125525       4.125525    1[6-(6,6)]
    41       6.087759       6.087759       6.087759    1[6-(1,6,6)]
    42       6.142122       6.142122       6.142122    1[6-(1,6,6)]
    43       4.676918       4.676918       4.676918    1[6-(6,6)]
    44       3.081416       3.081416       3.081416    1[6-(6,6)]
    45       4.899546       4.899546       4.899546    1[6-(6,6)]
    46       8.367541       8.367541       8.367541    1[8-(30,30,30)]
    47       1.341809       1.341809       1.341809    6[6-(1,6),6-(1,6),6-(8,8)]
    48        1.69301        1.69301        1.69301    6[1-(0),6-(6,6),6-(6,6)]
    49       1.111415       1.111415       1.111415    6[6-(1,6),6-(1,6),6-(8,8)]
    50       0.158774       0.158774       0.158774    6[1-(0),6-(6,6),6-(6,6)]
    51       8.402057       8.402057       8.402057    6[6-(1,1,6),6-(1,6),6-(1,6)]
    52       0.402974       0.402974       0.402974    6[1-(0),6-(6,6),6-(6,6)]
    53        7.39419        7.39419        7.39419    6[1-(0),1-(0),6-(6,6),6-(6,6)]
    54       8.089688       8.089688       8.089688    6[6-(1,1,6),6-(1,6),6-(1,6)]
    55       8.461597       8.461597       8.461597    6[1-(0),6-(6,6),6-(6,6)]
    56       0.485813       0.485813       0.485813    6[6-(1,6),6-(1,6),6-(8,8)]
    57       0.781787       0.781787       0.781787    6[1-(0),6-(6,6),6-(6,6)]
    58       0.397797       0.397797       0.397797    6[6-(1,6),6-(1,6),6-(8,8)]
    59       8.333888       8.333888       8.333888    6[1-(0),6-(6,6),6-(6,6)]
    60        2.05025        2.05025        2.05025    6[6-(6,6),8-(30),8-(30)]
    61       1.514389       1.514389       1.514389    6[6-(6,6),8-(0),8-(30)]
    62       0.912085       0.912085       0.912085    6[6-(6,6),8-(30),8-(30)]
    63        0.71707        0.71707        0.71707    6[6-(6,6),8-(0),8-(30)]
    64       5.656309       5.656309       5.656309    6[6-(1,6),6-(1,6),6-(8,8)]
    65        6.00751        6.00751        6.00751    6[1-(0),6-(6,6),6-(6,6)]
    66       5.425915       5.425915       5.425915    6[6-(1,6),6-(1,6),6-(8,8)]
    67       4.473274       4.473274       4.473274    6[1-(0),6-(6,6),6-(6,6)]
    68       4.087557       4.087557       4.087557    6[6-(1,1,6),6-(1,6),6-(1,6)]
    69       4.717474       4.717474       4.717474    6[1-(0),6-(6,6),6-(6,6)]
    70        3.07969        3.07969        3.07969    6[1-(0),1-(0),6-(6,6),6-(6,6)]
    71       3.775187       3.775187       3.775187    6[6-(1,1,6),6-(1,6),6-(1,6)]
    72       4.147097       4.147097       4.147097    6[1-(0),6-(6,6),6-(6,6)]
    73       4.800313       4.800313       4.800313    6[6-(1,6),6-(1,6),6-(8,8)]
    74       5.096287       5.096287       5.096287    6[1-(0),6-(6,6),6-(6,6)]
    75       4.712297       4.712297       4.712297    6[6-(1,6),6-(1,6),6-(8,8)]
    76       4.019388       4.019388       4.019388    6[1-(0),6-(6,6),6-(6,6)]
    77        6.36475        6.36475        6.36475    6[6-(6,6),8-(30),8-(30)]
    78       5.828889       5.828889       5.828889    6[6-(6,6),8-(0),8-(30)]
    79       5.226585       5.226585       5.226585    6[6-(6,6),8-(30),8-(30)]
    80        5.03157        5.03157        5.03157    6[6-(6,6),8-(0),8-(30)]
    81       7.287191       7.287191       7.287191    6[6-(1,6),6-(1,6),6-(8,8)]
    82        6.93599        6.93599        6.93599    6[1-(0),6-(6,6),6-(6,6)]
    83       7.517585       7.517585       7.517585    6[6-(1,6),6-(1,6),6-(8,8)]
    84       8.470226       8.470226       8.470226    6[1-(0),6-(6,6),6-(6,6)]
    85       0.226943       0.226943       0.226943    6[6-(1,1,6),6-(1,6),6-(1,6)]
    86       8.226026       8.226026       8.226026    6[1-(0),6-(6,6),6-(6,6)]
    87        1.23481        1.23481        1.23481    6[1-(0),1-(0),6-(6,6),6-(6,6)]
    88       0.539312       0.539312       0.539312    6[6-(1,1,6),6-(1,6),6-(1,6)]
    89       0.167403       0.167403       0.167403    6[1-(0),6-(6,6),6-(6,6)]
    90       8.143187       8.143187       8.143187    6[6-(1,6),6-(1,6),6-(8,8)]
    91       7.847213       7.847213       7.847213    6[1-(0),6-(6,6),6-(6,6)]
    92       8.231203       8.231203       8.231203    6[6-(1,6),6-(1,6),6-(8,8)]
    93       0.295112       0.295112       0.295112    6[1-(0),6-(6,6),6-(6,6)]
    94        6.57875        6.57875        6.57875    6[6-(6,6),8-(30),8-(30)]
    95       7.114611       7.114611       7.114611    6[6-(6,6),8-(0),8-(30)]
    96       7.716915       7.716915       7.716915    6[6-(6,6),8-(30),8-(30)]
    97        7.91193        7.91193        7.91193    6[6-(6,6),8-(0),8-(30)]
    98        2.97269        2.97269        2.97269    6[6-(1,6),6-(1,6),6-(8,8)]
    99        2.62149        2.62149        2.62149    6[1-(0),6-(6,6),6-(6,6)]
   100       3.203085       3.203085       3.203085    6[6-(1,6),6-(1,6),6-(8,8)]
   101       4.155726       4.155726       4.155726    6[1-(0),6-(6,6),6-(6,6)]
   102       4.541443       4.541443       4.541443    6[6-(1,1,6),6-(1,6),6-(1,6)]
   103       3.911526       3.911526       3.911526    6[1-(0),6-(6,6),6-(6,6)]
   104        5.54931        5.54931        5.54931    6[1-(0),1-(0),6-(6,6),6-(6,6)]
   105       4.853812       4.853812       4.853812    6[6-(1,1,6),6-(1,6),6-(1,6)]
   106       4.481903       4.481903       4.481903    6[1-(0),6-(6,6),6-(6,6)]
   107       3.828687       3.828687       3.828687    6[6-(1,6),6-(1,6),6-(8,8)]
   108       3.532713       3.532713       3.532713    6[1-(0),6-(6,6),6-(6,6)]
   109       3.916703       3.916703       3.916703    6[6-(1,6),6-(1,6),6-(8,8)]
   110       4.609612       4.609612       4.609612    6[1-(0),6-(6,6),6-(6,6)]
   111        2.26425        2.26425        2.26425    6[6-(6,6),8-(30),8-(30)]
   112       2.800111       2.800111       2.800111    6[6-(6,6),8-(0),8-(30)]
   113       3.402415       3.402415       3.402415    6[6-(6,6),8-(30),8-(30)]
   114        3.59743        3.59743        3.59743    6[6-(6,6),8-(0),8-(30)]
   115       2.051976       2.051976       2.051976    8[6-(6,8),30-(8,8)]
   116       2.523982       2.523982       2.523982    8[6-(6,8),30-(8,8,8,8,8)]
   117       2.509313       2.509313       2.509313    8[6-(6,8),30-(8,8)]
   118       1.006141       1.006141       1.006141    8[6-(6,8)]
   119       1.061367       1.061367       1.061367    8[6-(6,8),30-(8,8)]
   120       1.130399       1.130399       1.130399    8[6-(6,8),30-(8,8,8,8,8)]
   121       1.601542       1.601542       1.601542    8[6-(6,8),30-(8,8)]
   122       0.094919       0.094919       0.094919    8[6-(6,8)]
   123       4.411145       4.411145       4.411145    8[1-(0),30-(8,8),30-(8,8),30-(8,8,8,8,8)]
   124       6.366476       6.366476       6.366476    8[6-(6,8),30-(8,8)]
   125       6.838482       6.838482       6.838482    8[6-(6,8),30-(8,8,8,8,8)]
   126       6.823813       6.823813       6.823813    8[6-(6,8),30-(8,8)]
   127       5.320641       5.320641       5.320641    8[6-(6,8)]
   128       5.375867       5.375867       5.375867    8[6-(6,8),30-(8,8)]
   129       5.444899       5.444899       5.444899    8[6-(6,8),30-(8,8,8,8,8)]
   130       5.916042       5.916042       5.916042    8[6-(6,8),30-(8,8)]
   131       4.409419       4.409419       4.409419    8[6-(6,8)]
   132       0.096645       0.096645       0.096645    8[1-(0),30-(8,8),30-(8,8),30-(8,8,8,8,8)]
   133       6.577024       6.577024       6.577024    8[6-(6,8),30-(8,8)]
   134       6.105017       6.105017       6.105017    8[6-(6,8),30-(8,8,8,8,8)]
   135       6.119687       6.119687       6.119687    8[6-(6,8),30-(8,8)]
   136       7.622859       7.622859       7.622859    8[6-(6,8)]
   137       7.567633       7.567633       7.567633    8[6-(6,8),30-(8,8)]
   138       7.498601       7.498601       7.498601    8[6-(6,8),30-(8,8,8,8,8)]
   139       7.027458       7.027458       7.027458    8[6-(6,8),30-(8,8)]
   140       8.534081       8.534081       8.534081    8[6-(6,8)]
   141       4.217855       4.217855       4.217855    8[1-(0),30-(8,8),30-(8,8),30-(8,8,8,8,8)]
   142       2.262524       2.262524       2.262524    8[6-(6,8),30-(8,8)]
   143       1.790517       1.790517       1.790517    8[6-(6,8),30-(8,8,8,8,8)]
   144       1.805187       1.805187       1.805187    8[6-(6,8),30-(8,8)]
   145       3.308359       3.308359       3.308359    8[6-(6,8)]
   146       3.253133       3.253133       3.253133    8[6-(6,8),30-(8,8)]
   147       3.184101       3.184101       3.184101    8[6-(6,8),30-(8,8,8,8,8)]
   148       2.712958       2.712958       2.712958    8[6-(6,8),30-(8,8)]
   149       4.219581       4.219581       4.219581    8[6-(6,8)]
   150       8.532355       8.532355       8.532355    8[1-(0),30-(8,8),30-(8,8),30-(8,8,8,8,8)]
