# Supplementary material for: A collection of forcefield precursors for metal–organic frameworks
Source: RSC Adv. 2019 Nov 13;9(63):36492–507. doi: 10.1039/c9ra07327b (PMC9075174; doi:10.1039/c9ra07327b)
Supplement: RA-009-C9RA07327B-s1194 [file RA-009-C9RA07327B-s1194.txt]

KAGCAY_charged

21.351400    0.000000    0.000000
10.675700    18.490855    0.000000
10.675700    6.163618    17.433345

     1      22.310825      22.310825      22.310825    29[7-(6,7),7-(6,7),8-(29,29)]
     2      16.972975      16.972975      16.972975    29[7-(6,7),7-(6,7),8-(29,29)]
     3      15.054125      15.054125      15.054125    29[7-(6,7),7-(6,7),8-(29,29)]
     4      31.067675      31.067675      31.067675    29[7-(6,7),7-(6,7),8-(29,29)]
     5      16.972975      16.972975      16.972975    29[7-(6,7),7-(6,7),8-(29,29)]
     6      15.054125      15.054125      15.054125    29[7-(6,7),7-(6,7),8-(29,29)]
     7      20.391975      20.391975      20.391975    29[7-(6,7),7-(6,7),8-(29,29)]
     8      32.986525      32.986525      32.986525    29[7-(6,7),7-(6,7),8-(29,29)]
     9        17.9324        17.9324        17.9324    29[7-(6,7),7-(6,7),8-(29,29)]
    10        21.3514        21.3514        21.3514    29[7-(6,7),7-(6,7),8-(29,29)]
    11        14.0947        14.0947        14.0947    29[7-(6,7),7-(6,7),8-(29,29)]
    12        32.0271        32.0271        32.0271    29[7-(6,7),7-(6,7),8-(29,29)]
    13      20.391975      20.391975      20.391975    29[7-(6,7),7-(6,7),8-(29,29)]
    14      25.729825      25.729825      25.729825    29[7-(6,7),7-(6,7),8-(29,29)]
    15      27.648675      27.648675      27.648675    29[7-(6,7),7-(6,7),8-(29,29)]
    16      11.635125      11.635125      11.635125    29[7-(6,7),7-(6,7),8-(29,29)]
    17      25.729825      25.729825      25.729825    29[7-(6,7),7-(6,7),8-(29,29)]
    18      27.648675      27.648675      27.648675    29[7-(6,7),7-(6,7),8-(29,29)]
    19      22.310825      22.310825      22.310825    29[7-(6,7),7-(6,7),8-(29,29)]
    20       9.716275       9.716275       9.716275    29[7-(6,7),7-(6,7),8-(29,29)]
    21        24.7704        24.7704        24.7704    29[7-(6,7),7-(6,7),8-(29,29)]
    22        21.3514        21.3514        21.3514    29[7-(6,7),7-(6,7),8-(29,29)]
    23        28.6081        28.6081        28.6081    29[7-(6,7),7-(6,7),8-(29,29)]
    24        10.6757        10.6757        10.6757    29[7-(6,7),7-(6,7),8-(29,29)]
    25      23.941325      23.941325      23.941325    1[6-(6,7)]
    26      15.618549      15.618549      15.618549    1[6-(6,7)]
    27      16.408551      16.408551      16.408551    1[6-(6,7)]
    28      29.437175      29.437175      29.437175    1[6-(6,7)]
    29      20.177073      20.177073      20.177073    1[6-(6,7)]
    30      11.850027      11.850027      11.850027    1[6-(6,7)]
    31      20.172803      20.172803      20.172803    1[6-(6,7)]
    32      33.205697      33.205697      33.205697    1[6-(6,7)]
    33      19.782072      19.782072      19.782072    1[6-(6,7)]
    34      19.777802      19.777802      19.777802    1[6-(6,7)]
    35      12.245028      12.245028      12.245028    1[6-(6,7)]
    36      33.600698      33.600698      33.600698    1[6-(6,7)]
    37      22.924998      22.924998      22.924998    1[6-(6,7)]
    38      12.245028      12.245028      12.245028    1[6-(6,7)]
    39      30.453502      30.453502      30.453502    1[6-(6,7)]
    40      19.782072      19.782072      19.782072    1[6-(6,7)]
    41      15.618549      15.618549      15.618549    1[6-(6,7)]
    42      34.617025      34.617025      34.617025    1[6-(6,7)]
    43      18.761475      18.761475      18.761475    1[6-(6,7)]
    44      16.408551      16.408551      16.408551    1[6-(6,7)]
    45      30.848503      30.848503      30.848503    1[6-(6,7)]
    46      22.529997      22.529997      22.529997    1[6-(6,7)]
    47      20.177073      20.177073      20.177073    1[6-(6,7)]
    48      11.850027      11.850027      11.850027    1[6-(6,7)]
    49      18.761475      18.761475      18.761475    1[6-(6,7)]
    50      27.084251      27.084251      27.084251    1[6-(6,7)]
    51      26.294249      26.294249      26.294249    1[6-(6,7)]
    52      13.265625      13.265625      13.265625    1[6-(6,7)]
    53      22.525727      22.525727      22.525727    1[6-(6,7)]
    54      30.852773      30.852773      30.852773    1[6-(6,7)]
    55      22.529997      22.529997      22.529997    1[6-(6,7)]
    56       9.497103       9.497103       9.497103    1[6-(6,7)]
    57      22.920728      22.920728      22.920728    1[6-(6,7)]
    58      22.924998      22.924998      22.924998    1[6-(6,7)]
    59      30.457772      30.457772      30.457772    1[6-(6,7)]
    60       9.102102       9.102102       9.102102    1[6-(6,7)]
    61      19.777802      19.777802      19.777802    1[6-(6,7)]
    62      30.457772      30.457772      30.457772    1[6-(6,7)]
    63      12.249298      12.249298      12.249298    1[6-(6,7)]
    64      22.920728      22.920728      22.920728    1[6-(6,7)]
    65      27.084251      27.084251      27.084251    1[6-(6,7)]
    66       8.085775       8.085775       8.085775    1[6-(6,7)]
    67      23.941325      23.941325      23.941325    1[6-(6,7)]
    68      26.294249      26.294249      26.294249    1[6-(6,7)]
    69      11.854297      11.854297      11.854297    1[6-(6,7)]
    70      20.172803      20.172803      20.172803    1[6-(6,7)]
    71      22.525727      22.525727      22.525727    1[6-(6,7)]
    72      30.852773      30.852773      30.852773    1[6-(6,7)]
    73      23.567675      23.567675      23.567675    6[1-(0),6-(6,6),7-(7,29)]
    74      14.988683      14.988683      14.988683    6[1-(0),6-(6,6),7-(7,29)]
    75      17.038417      17.038417      17.038417    6[1-(0),6-(6,6),7-(7,29)]
    76      29.810825      29.810825      29.810825    6[1-(0),6-(6,6),7-(7,29)]
    77      19.899505      19.899505      19.899505    6[1-(0),6-(6,6),7-(7,29)]
    78      12.127595      12.127595      12.127595    6[1-(0),6-(6,6),7-(7,29)]
    79      20.706588      20.706588      20.706588    6[1-(0),6-(6,6),7-(7,29)]
    80      32.671912      32.671912      32.671912    6[1-(0),6-(6,6),7-(7,29)]
    81      18.874638      18.874638      18.874638    6[1-(0),6-(6,6),7-(7,29)]
    82      19.681721      19.681721      19.681721    6[1-(0),6-(6,6),7-(7,29)]
    83      13.152462      13.152462      13.152462    6[1-(0),6-(6,6),7-(7,29)]
    84      33.696779      33.696779      33.696779    6[1-(0),6-(6,6),7-(7,29)]
    85      23.021079      23.021079      23.021079    6[1-(0),6-(6,6),7-(7,29)]
    86      13.152462      13.152462      13.152462    6[1-(0),6-(6,6),7-(7,29)]
    87      30.357421      30.357421      30.357421    6[1-(0),6-(6,6),7-(7,29)]
    88      18.874638      18.874638      18.874638    6[1-(0),6-(6,6),7-(7,29)]
    89      14.988683      14.988683      14.988683    6[1-(0),6-(6,6),7-(7,29)]
    90      34.243375      34.243375      34.243375    6[1-(0),6-(6,6),7-(7,29)]
    91      19.135125      19.135125      19.135125    6[1-(0),6-(6,6),7-(7,29)]
    92      17.038417      17.038417      17.038417    6[1-(0),6-(6,6),7-(7,29)]
    93      31.382288      31.382288      31.382288    6[1-(0),6-(6,6),7-(7,29)]
    94      21.996212      21.996212      21.996212    6[1-(0),6-(6,6),7-(7,29)]
    95      19.899505      19.899505      19.899505    6[1-(0),6-(6,6),7-(7,29)]
    96      12.127595      12.127595      12.127595    6[1-(0),6-(6,6),7-(7,29)]
    97      19.135125      19.135125      19.135125    6[1-(0),6-(6,6),7-(7,29)]
    98      27.714117      27.714117      27.714117    6[1-(0),6-(6,6),7-(7,29)]
    99      25.664383      25.664383      25.664383    6[1-(0),6-(6,6),7-(7,29)]
   100      12.891975      12.891975      12.891975    6[1-(0),6-(6,6),7-(7,29)]
   101      22.803295      22.803295      22.803295    6[1-(0),6-(6,6),7-(7,29)]
   102      30.575205      30.575205      30.575205    6[1-(0),6-(6,6),7-(7,29)]
   103      21.996212      21.996212      21.996212    6[1-(0),6-(6,6),7-(7,29)]
   104      10.030888      10.030888      10.030888    6[1-(0),6-(6,6),7-(7,29)]
   105      23.828162      23.828162      23.828162    6[1-(0),6-(6,6),7-(7,29)]
   106      23.021079      23.021079      23.021079    6[1-(0),6-(6,6),7-(7,29)]
   107      29.550338      29.550338      29.550338    6[1-(0),6-(6,6),7-(7,29)]
   108       9.006021       9.006021       9.006021    6[1-(0),6-(6,6),7-(7,29)]
   109      19.681721      19.681721      19.681721    6[1-(0),6-(6,6),7-(7,29)]
   110      29.550338      29.550338      29.550338    6[1-(0),6-(6,6),7-(7,29)]
   111      12.345379      12.345379      12.345379    6[1-(0),6-(6,6),7-(7,29)]
   112      23.828162      23.828162      23.828162    6[1-(0),6-(6,6),7-(7,29)]
   113      27.714117      27.714117      27.714117    6[1-(0),6-(6,6),7-(7,29)]
   114       8.459425       8.459425       8.459425    6[1-(0),6-(6,6),7-(7,29)]
   115      23.567675      23.567675      23.567675    6[1-(0),6-(6,6),7-(7,29)]
   116      25.664383      25.664383      25.664383    6[1-(0),6-(6,6),7-(7,29)]
   117      11.320512      11.320512      11.320512    6[1-(0),6-(6,6),7-(7,29)]
   118      20.706588      20.706588      20.706588    6[1-(0),6-(6,6),7-(7,29)]
   119      22.803295      22.803295      22.803295    6[1-(0),6-(6,6),7-(7,29)]
   120      30.575205      30.575205      30.575205    6[1-(0),6-(6,6),7-(7,29)]
   121      23.704324      23.704324      23.704324    6[6-(1,7),6-(1,7),6-(8,8)]
   122      24.453758      24.453758      24.453758    6[6-(6,6),8-(0),8-(0)]
   123      13.660626      13.660626      13.660626    6[6-(1,7),6-(1,7),6-(8,8)]
   124      23.586892      23.586892      23.586892    6[6-(6,6),8-(0),8-(0)]
   125      18.366474      18.366474      18.366474    6[6-(1,7),6-(1,7),6-(8,8)]
   126       8.440208       8.440208       8.440208    6[6-(6,6),8-(0),8-(0)]
   127      29.674176      29.674176      29.674176    6[6-(1,7),6-(1,7),6-(8,8)]
   128      28.924742      28.924742      28.924742    6[6-(6,6),8-(0),8-(0)]
   129      20.719399      20.719399      20.719399    6[6-(1,7),6-(1,7),6-(8,8)]
   130      22.218267      22.218267      22.218267    6[6-(6,6),8-(0),8-(0)]
   131      11.307701      11.307701      11.307701    6[6-(1,7),6-(1,7),6-(8,8)]
   132      31.160233      31.160233      31.160233    6[6-(6,6),8-(0),8-(0)]
   133        21.3514        21.3514        21.3514    6[6-(1,7),6-(1,7),6-(8,8)]
   134        10.6757        10.6757        10.6757    6[6-(6,6),8-(0),8-(0)]
   135        32.0271        32.0271        32.0271    6[6-(1,7),6-(1,7),6-(8,8)]
   136        21.3514        21.3514        21.3514    6[6-(6,6),8-(0),8-(0)]
   137      18.366474      18.366474      18.366474    6[6-(1,7),6-(1,7),6-(8,8)]
   138      19.115908      19.115908      19.115908    6[6-(6,6),8-(0),8-(0)]
   139      18.998476      18.998476      18.998476    6[6-(1,7),6-(1,7),6-(8,8)]
   140      28.924742      28.924742      28.924742    6[6-(6,6),8-(0),8-(0)]
   141      13.660626      13.660626      13.660626    6[6-(1,7),6-(1,7),6-(8,8)]
   142      12.911192      12.911192      12.911192    6[6-(6,6),8-(0),8-(0)]
   143      34.380024      34.380024      34.380024    6[6-(1,7),6-(1,7),6-(8,8)]
   144      24.453758      24.453758      24.453758    6[6-(6,6),8-(0),8-(0)]
   145      18.998476      18.998476      18.998476    6[6-(1,7),6-(1,7),6-(8,8)]
   146      18.249042      18.249042      18.249042    6[6-(6,6),8-(0),8-(0)]
   147      29.042174      29.042174      29.042174    6[6-(1,7),6-(1,7),6-(8,8)]
   148      19.115908      19.115908      19.115908    6[6-(6,6),8-(0),8-(0)]
   149      24.336326      24.336326      24.336326    6[6-(1,7),6-(1,7),6-(8,8)]
   150      34.262592      34.262592      34.262592    6[6-(6,6),8-(0),8-(0)]
   151      13.028624      13.028624      13.028624    6[6-(1,7),6-(1,7),6-(8,8)]
   152      13.778058      13.778058      13.778058    6[6-(6,6),8-(0),8-(0)]
   153      21.983401      21.983401      21.983401    6[6-(1,7),6-(1,7),6-(8,8)]
   154      20.484533      20.484533      20.484533    6[6-(6,6),8-(0),8-(0)]
   155      31.395099      31.395099      31.395099    6[6-(1,7),6-(1,7),6-(8,8)]
   156      11.542567      11.542567      11.542567    6[6-(6,6),8-(0),8-(0)]
   157        21.3514        21.3514        21.3514    6[6-(1,7),6-(1,7),6-(8,8)]
   158        32.0271        32.0271        32.0271    6[6-(6,6),8-(0),8-(0)]
   159        10.6757        10.6757        10.6757    6[6-(1,7),6-(1,7),6-(8,8)]
   160        21.3514        21.3514        21.3514    6[6-(6,6),8-(0),8-(0)]
   161      24.336326      24.336326      24.336326    6[6-(1,7),6-(1,7),6-(8,8)]
   162      23.586892      23.586892      23.586892    6[6-(6,6),8-(0),8-(0)]
   163      23.704324      23.704324      23.704324    6[6-(1,7),6-(1,7),6-(8,8)]
   164      13.778058      13.778058      13.778058    6[6-(6,6),8-(0),8-(0)]
   165      29.042174      29.042174      29.042174    6[6-(1,7),6-(1,7),6-(8,8)]
   166      29.791608      29.791608      29.791608    6[6-(6,6),8-(0),8-(0)]
   167       8.322776       8.322776       8.322776    6[6-(1,7),6-(1,7),6-(8,8)]
   168      18.249042      18.249042      18.249042    6[6-(6,6),8-(0),8-(0)]
   169      22.818241      22.818241      22.818241    7[6-(1,6),7-(6,29),29-(7,8)]
   170      15.272656      15.272656      15.272656    7[6-(1,6),7-(6,29),29-(7,8)]
   171      16.754444      16.754444      16.754444    7[6-(1,6),7-(6,29),29-(7,8)]
   172      30.560259      30.560259      30.560259    7[6-(1,6),7-(6,29),29-(7,8)]
   173      18.629096      18.629096      18.629096    7[6-(1,6),7-(6,29),29-(7,8)]
   174      13.398003      13.398003      13.398003    7[6-(1,6),7-(6,29),29-(7,8)]
   175      20.943588      20.943588      20.943588    7[6-(1,6),7-(6,29),29-(7,8)]
   176      32.434912      32.434912      32.434912    7[6-(1,6),7-(6,29),29-(7,8)]
   177      17.888203      17.888203      17.888203    7[6-(1,6),7-(6,29),29-(7,8)]
   178      20.202695      20.202695      20.202695    7[6-(1,6),7-(6,29),29-(7,8)]
   179      14.138897      14.138897      14.138897    7[6-(1,6),7-(6,29),29-(7,8)]
   180      33.175805      33.175805      33.175805    7[6-(1,6),7-(6,29),29-(7,8)]
   181      22.500105      22.500105      22.500105    7[6-(1,6),7-(6,29),29-(7,8)]
   182      14.138897      14.138897      14.138897    7[6-(1,6),7-(6,29),29-(7,8)]
   183      30.878395      30.878395      30.878395    7[6-(1,6),7-(6,29),29-(7,8)]
   184      17.888203      17.888203      17.888203    7[6-(1,6),7-(6,29),29-(7,8)]
   185      15.272656      15.272656      15.272656    7[6-(1,6),7-(6,29),29-(7,8)]
   186      33.493941      33.493941      33.493941    7[6-(1,6),7-(6,29),29-(7,8)]
   187      19.884559      19.884559      19.884559    7[6-(1,6),7-(6,29),29-(7,8)]
   188      16.754444      16.754444      16.754444    7[6-(1,6),7-(6,29),29-(7,8)]
   189      31.619288      31.619288      31.619288    7[6-(1,6),7-(6,29),29-(7,8)]
   190      21.759212      21.759212      21.759212    7[6-(1,6),7-(6,29),29-(7,8)]
   191      18.629096      18.629096      18.629096    7[6-(1,6),7-(6,29),29-(7,8)]
   192      13.398004      13.398004      13.398004    7[6-(1,6),7-(6,29),29-(7,8)]
   193      19.884559      19.884559      19.884559    7[6-(1,6),7-(6,29),29-(7,8)]
   194      27.430144      27.430144      27.430144    7[6-(1,6),7-(6,29),29-(7,8)]
   195      25.948356      25.948356      25.948356    7[6-(1,6),7-(6,29),29-(7,8)]
   196      12.142541      12.142541      12.142541    7[6-(1,6),7-(6,29),29-(7,8)]
   197      24.073704      24.073704      24.073704    7[6-(1,6),7-(6,29),29-(7,8)]
   198      29.304796      29.304796      29.304796    7[6-(1,6),7-(6,29),29-(7,8)]
   199      21.759212      21.759212      21.759212    7[6-(1,6),7-(6,29),29-(7,8)]
   200      10.267888      10.267888      10.267888    7[6-(1,6),7-(6,29),29-(7,8)]
   201      24.814597      24.814597      24.814597    7[6-(1,6),7-(6,29),29-(7,8)]
   202      22.500105      22.500105      22.500105    7[6-(1,6),7-(6,29),29-(7,8)]
   203      28.563903      28.563903      28.563903    7[6-(1,6),7-(6,29),29-(7,8)]
   204       9.526995       9.526995       9.526995    7[6-(1,6),7-(6,29),29-(7,8)]
   205      20.202695      20.202695      20.202695    7[6-(1,6),7-(6,29),29-(7,8)]
   206      28.563903      28.563903      28.563903    7[6-(1,6),7-(6,29),29-(7,8)]
   207      11.824405      11.824405      11.824405    7[6-(1,6),7-(6,29),29-(7,8)]
   208      24.814597      24.814597      24.814597    7[6-(1,6),7-(6,29),29-(7,8)]
   209      27.430144      27.430144      27.430144    7[6-(1,6),7-(6,29),29-(7,8)]
   210       9.208859       9.208859       9.208859    7[6-(1,6),7-(6,29),29-(7,8)]
   211      22.818241      22.818241      22.818241    7[6-(1,6),7-(6,29),29-(7,8)]
   212      25.948356      25.948356      25.948356    7[6-(1,6),7-(6,29),29-(7,8)]
   213      11.083512      11.083512      11.083512    7[6-(1,6),7-(6,29),29-(7,8)]
   214      20.943588      20.943588      20.943588    7[6-(1,6),7-(6,29),29-(7,8)]
   215      24.073704      24.073704      24.073704    7[6-(1,6),7-(6,29),29-(7,8)]
   216      29.304796      29.304796      29.304796    7[6-(1,6),7-(6,29),29-(7,8)]
   217      24.835948      24.835948      24.835948    8[6-(6,8)]
   218      24.272272      24.272272      24.272272    8[6-(6,8)]
   219       7.754828       7.754828       7.754828    8[6-(6,8)]
   220      28.542552      28.542552      28.542552    8[6-(6,8)]
   221      22.788349      22.788349      22.788349    8[6-(6,8)]
   222      30.590151      30.590151      30.590151    8[6-(6,8)]
   223       9.802428       9.802428       9.802428    8[6-(6,8)]
   224      22.224672      22.224672      22.224672    8[6-(6,8)]
   225      20.371371      20.371371      20.371371    8[6-(6,8)]
   226      28.736849      28.736849      28.736849    8[6-(6,8)]
   227      11.655729      11.655729      11.655729    8[6-(6,8)]
   228      24.641651      24.641651      24.641651    8[6-(6,8)]
   229      24.641651      24.641651      24.641651    8[6-(6,8)]
   230      22.331429      22.331429      22.331429    8[6-(6,8)]
   231      28.736849      28.736849      28.736849    8[6-(6,8)]
   232       9.695671       9.695671       9.695671    8[6-(6,8)]
   233      13.596572      13.596572      13.596572    8[6-(6,8)]
   234      24.835948      24.835948      24.835948    8[6-(6,8)]
   235      28.542552      28.542552      28.542552    8[6-(6,8)]
   236      18.430528      18.430528      18.430528    8[6-(6,8)]
   237      20.478128      20.478128      20.478128    8[6-(6,8)]
   238      11.548972      11.548972      11.548972    8[6-(6,8)]
   239      22.788349      22.788349      22.788349    8[6-(6,8)]
   240      30.590151      30.590151      30.590151    8[6-(6,8)]
   241      17.866852      17.866852      17.866852    8[6-(6,8)]
   242      18.430528      18.430528      18.430528    8[6-(6,8)]
   243      34.947972      34.947972      34.947972    8[6-(6,8)]
   244      14.160248      14.160248      14.160248    8[6-(6,8)]
   245      19.914451      19.914451      19.914451    8[6-(6,8)]
   246      12.112649      12.112649      12.112649    8[6-(6,8)]
   247      32.900372      32.900372      32.900372    8[6-(6,8)]
   248      20.478128      20.478128      20.478128    8[6-(6,8)]
   249      22.331429      22.331429      22.331429    8[6-(6,8)]
   250      13.965951      13.965951      13.965951    8[6-(6,8)]
   251      31.047071      31.047071      31.047071    8[6-(6,8)]
   252      18.061149      18.061149      18.061149    8[6-(6,8)]
   253      18.061149      18.061149      18.061149    8[6-(6,8)]
   254      20.371371      20.371371      20.371371    8[6-(6,8)]
   255      13.965951      13.965951      13.965951    8[6-(6,8)]
   256      33.007129      33.007129      33.007129    8[6-(6,8)]
   257      29.106228      29.106228      29.106228    8[6-(6,8)]
   258      17.866852      17.866852      17.866852    8[6-(6,8)]
   259      14.160248      14.160248      14.160248    8[6-(6,8)]
   260      24.272272      24.272272      24.272272    8[6-(6,8)]
   261      22.224672      22.224672      22.224672    8[6-(6,8)]
   262      31.153828      31.153828      31.153828    8[6-(6,8)]
   263      19.914451      19.914451      19.914451    8[6-(6,8)]
   264      12.112649      12.112649      12.112649    8[6-(6,8)]
   265        21.3514        21.3514        21.3514    8[29-(7,7),29-(7,7),29-(7,7)]
   266       16.01355       16.01355       16.01355    8[29-(7,7),29-(7,7),29-(7,7)]
   267       16.01355       16.01355       16.01355    8[29-(7,7),29-(7,7),29-(7,7)]
   268        32.0271        32.0271        32.0271    8[29-(7,7),29-(7,7),29-(7,7)]
   269        21.3514        21.3514        21.3514    8[29-(7,7),29-(7,7),29-(7,7)]
   270       26.68925       26.68925       26.68925    8[29-(7,7),29-(7,7),29-(7,7)]
   271       26.68925       26.68925       26.68925    8[29-(7,7),29-(7,7),29-(7,7)]
   272        10.6757        10.6757        10.6757    8[29-(7,7),29-(7,7),29-(7,7)]
