# Supplementary material for: A collection of forcefield precursors for metal–organic frameworks
Source: RSC Adv. 2019 Nov 13;9(63):36492–507. doi: 10.1039/c9ra07327b (PMC9075174; doi:10.1039/c9ra07327b)
Supplement: RA-009-C9RA07327B-s1195 [file RA-009-C9RA07327B-s1195.txt]

KAHNOX_clean

9.420400    0.000000    0.000000
1.030113    9.363910    0.000000
0.427112    0.382703    16.439000

     1       4.794547       4.794547       4.794547    29[6-(7),6-(7),7-(6),29-(6,6,7)]
     2       8.881803       8.881803       8.881803    29[6-(7),6-(7),7-(6),29-(6,6,7)]
     3       5.655966       5.655966       5.655966    29[6-(7),6-(7),7-(6),29-(6,6,7)]
     4       1.995822       1.995822       1.995822    29[6-(7),6-(7),7-(6),29-(6,6,7)]
     5            0.0            0.0            0.0    29[7-(6),7-(6)]
     6       0.213556       0.213556       0.213556    29[7-(6),7-(6)]
     7       6.461367       6.461367       6.461367    29[6-(7),6-(7)]
     8       4.416258       4.416258       4.416258    29[6-(7),6-(7)]
     9       6.371195       6.371195       6.371195    29[7-(6),7-(6)]
    10        4.50643        4.50643        4.50643    29[7-(6),7-(6)]
    11        7.83604        7.83604        7.83604    6[7-(29),29-(6,7,29)]
    12       5.736042       5.736042       5.736042    6[7-(29),29-(6)]
    13       5.470024       5.470024       5.470024    6[7-(29),29-(6,7,29)]
    14       0.904182       0.904182       0.904182    6[7-(29),29-(6,7,29)]
    15       7.327649       7.327649       7.327649    6[7-(29),29-(6)]
    16       7.904994       7.904994       7.904994    6[7-(29),29-(6,7,29)]
    17       3.041585       3.041585       3.041585    6[7-(29),29-(6,7,29)]
    18       5.141583       5.141583       5.141583    6[7-(29),29-(6)]
    19       5.407601       5.407601       5.407601    6[7-(29),29-(6,7,29)]
    20       9.973443       9.973443       9.973443    6[7-(29),29-(6,7,29)]
    21       3.549976       3.549976       3.549976    6[7-(29),29-(6)]
    22       2.972631       2.972631       2.972631    6[7-(29),29-(6,7,29)]
    23       8.976039       8.976039       8.976039    7[6-(29),29-(7)]
    24        5.38199        5.38199        5.38199    7[6-(29),29-(6,6,29)]
    25       5.704178       5.704178       5.704178    7[6-(29),29-(7)]
    26       0.651876       0.651876       0.651876    7[6-(29),29-(7)]
    27       7.898171       7.898171       7.898171    7[6-(29),29-(6,6,29)]
    28       7.303344       7.303344       7.303344    7[6-(29),29-(7)]
    29       1.901586       1.901586       1.901586    7[6-(29),29-(7)]
    30       5.495635       5.495635       5.495635    7[6-(29),29-(6,6,29)]
    31       5.173447       5.173447       5.173447    7[6-(29),29-(7)]
    32      10.225749      10.225749      10.225749    7[6-(29),29-(7)]
    33       2.979454       2.979454       2.979454    7[6-(29),29-(6,6,29)]
    34       3.574281       3.574281       3.574281    7[6-(29),29-(7)]
