# Supplementary material for: A collection of forcefield precursors for metal–organic frameworks
Source: RSC Adv. 2019 Nov 13;9(63):36492–507. doi: 10.1039/c9ra07327b (PMC9075174; doi:10.1039/c9ra07327b)
Supplement: RA-009-C9RA07327B-s1196 [file RA-009-C9RA07327B-s1196.txt]

KALFIO_clean

13.725700    0.000000    0.000000
-4.944560    12.804146    0.000000
-4.390720    -6.402293    16.496939

     1        -3.2732        -3.2732        -3.2732    28[7-(6,6),7-(6,6),8-(1,1,28),8-(6),8-(6),8-(6)]
     2      -1.671521      -1.671521      -1.671521    28[7-(6,6),7-(6,6),8-(1,1,28),8-(6),8-(6),8-(6)]
     3       3.231629       3.231629       3.231629    28[7-(6,6),7-(6,6),8-(1,1,28),8-(6),8-(6),8-(6)]
     4         5.5495         5.5495         5.5495    28[7-(6,6),7-(6,6),8-(1,1,28),8-(6),8-(6),8-(6)]
     5       7.703098       7.703098       7.703098    1[6-(6,7)]
     6       6.573738       6.573738       6.573738    1[6-(6,6)]
     7      -3.556992      -3.556992      -3.556992    1[6-(6,6)]
     8      -2.557115      -2.557115      -2.557115    1[6-(6,7)]
     9       8.105491       8.105491       8.105491    1[6-(6,6,6)]
    10       7.295556       7.295556       7.295556    1[6-(6,6,6)]
    11      -5.137853      -5.137853      -5.137853    1[6-(6,6)]
    12      -3.420256      -3.420256      -3.420256    1[6-(6,7)]
    13      -2.725619      -2.725619      -2.725619    1[6-(6,7)]
    14      -4.495945      -4.495945      -4.495945    1[6-(6,6)]
    15       1.027826       1.027826       1.027826    1[6-(6,6)]
    16       2.118802       2.118802       2.118802    1[6-(6,6)]
    17       1.653568       1.653568       1.653568    1[6-(6,6)]
    18      -1.007533      -1.007533      -1.007533    1[6-(6,6)]
    19      -3.191069      -3.191069      -3.191069    1[8-(1,28,28)]
    20       1.077871       1.077871       1.077871    1[6-(6,7)]
    21       7.151769       7.151769       7.151769    1[6-(6,6)]
    22        3.55678        3.55678        3.55678    1[6-(6,6)]
    23       2.556923       2.556923       2.556923    1[6-(6,7)]
    24       5.619992       5.619992       5.619992    1[6-(6,6,6)]
    25       6.429894       6.429894       6.429894    1[6-(6,6,6)]
    26       5.137596       5.137596       5.137596    1[6-(6,6)]
    27       3.419974       3.419974       3.419974    1[6-(6,7)]
    28       2.725323       2.725323       2.725323    1[6-(6,7)]
    29       4.495672       4.495672       4.495672    1[6-(6,6)]
    30      -5.972599      -5.972599      -5.972599    1[6-(6,6)]
    31      -7.063612      -7.063612      -7.063612    1[6-(6,6)]
    32      -1.653842      -1.653842      -1.653842    1[6-(6,6)]
    33       1.007308       1.007308       1.007308    1[6-(6,6)]
    34      -1.753624      -1.753624      -1.753624    1[8-(1,28,28)]
    35       3.297329       3.297329       3.297329    1[6-(6,7)]
    36       2.111959       2.111959       2.111959    1[6-(6,6)]
    37      -0.566279      -0.566279      -0.566279    1[6-(6,6)]
    38       0.739791       0.739791       0.739791    1[6-(6,7)]
    39      -1.132141      -1.132141      -1.132141    1[6-(6,6,6)]
    40       1.116112       1.116112       1.116112    1[6-(6,6,6)]
    41      -2.494407      -2.494407      -2.494407    1[6-(6,6)]
    42      -3.618424      -3.618424      -3.618424    1[6-(6,7)]
    43      -0.351025      -0.351025      -0.351025    1[6-(6,7)]
    44       0.869625       0.869625       0.869625    1[6-(6,6)]
    45       3.745953       3.745953       3.745953    1[6-(6,6)]
    46       8.022751       8.022751       8.022751    1[6-(6,6)]
    47       1.571156       1.571156       1.571156    1[6-(6,6)]
    48       1.292381       1.292381       1.292381    1[6-(6,6)]
    49       0.420022       0.420022       0.420022    1[8-(1,28,28)]
    50       5.483789       5.483789       5.483789    1[6-(6,7)]
    51      11.613699      11.613699      11.613699    1[6-(6,6)]
    52      -4.378343      -4.378343      -4.378343    1[6-(6,6)]
    53       8.041307       8.041307       8.041307    1[6-(6,7)]
    54       1.132074       1.132074       1.132074    1[6-(6,6,6)]
    55      -1.116212      -1.116212      -1.116212    1[6-(6,6,6)]
    56         2.4943         2.4943         2.4943    1[6-(6,6)]
    57       3.618292       3.618292       3.618292    1[6-(6,7)]
    58      -4.593682      -4.593682      -4.593682    1[6-(6,7)]
    59      -5.814309      -5.814309      -5.814309    1[6-(6,6)]
    60       5.035124       5.035124       5.035124    1[6-(6,6)]
    61       5.702849       5.702849       5.702849    1[6-(6,6)]
    62        7.20986        7.20986        7.20986    1[6-(6,6)]
    63       7.488685       7.488685       7.488685    1[6-(6,6)]
    64      -0.420305      -0.420305      -0.420305    1[8-(1,28,28)]
    65       8.201996       8.201996       8.201996    6[1-(0),6-(1,6),7-(6,28)]
    66       7.512568       7.512568       7.512568    6[1-(0),6-(1,7),6-(6,6)]
    67       8.279369       8.279369       8.279369    6[6-(1,6),6-(1,6),6-(1,6,6)]
    68      -4.093556      -4.093556      -4.093556    6[1-(0),6-(1,7),6-(6,6)]
    69      -3.493958      -3.493958      -3.493958    6[1-(0),6-(1,6),7-(6,28)]
    70       7.630579       7.630579       7.630579    6[1-(0),6-(1,6,6),6-(1,6,6),6-(6,6)]
    71        7.50707        7.50707        7.50707    6[1-(0),6-(1,6,6),6-(1,6,6),6-(6,6)]
    72      -5.058657      -5.058657      -5.058657    6[6-(1,6),6-(1,6),6-(1,6,6)]
    73      -4.669712      -4.669712      -4.669712    6[1-(0),6-(1,7),6-(6,6)]
    74       -3.62945       -3.62945       -3.62945    6[1-(0),6-(1,6),7-(6,28)]
    75      -3.228135      -3.228135      -3.228135    6[1-(0),6-(1,6),7-(6,28)]
    76      -4.284774      -4.284774      -4.284774    6[1-(0),6-(1,7),6-(6,6)]
    77      -0.126239      -0.126239      -0.126239    6[6-(1,6),6-(1,6),6-(8,8)]
    78       0.830472       0.830472       0.830472    6[1-(0),6-(1,6),6-(6,6)]
    79       1.488355       1.488355       1.488355    6[1-(0),6-(1,6),6-(1,6)]
    80       1.229486       1.229486       1.229486    6[1-(0),6-(1,6),6-(6,6)]
    81       0.356135       0.356135       0.356135    6[6-(1,6),6-(1,6),6-(8,8)]
    82      -0.362149      -0.362149      -0.362149    6[1-(0),6-(6,6),6-(6,6)]
    83      -0.928863      -0.928863      -0.928863    6[6-(6,6),8-(28),8-(28)]
    84       0.127598       0.127598       0.127598    6[6-(6,6),8-(0),8-(28)]
    85       5.523524       5.523524       5.523524    6[1-(0),6-(1,6),7-(6,28)]
    86        6.21294        6.21294        6.21294    6[1-(0),6-(1,7),6-(6,6)]
    87       5.446126       5.446126       5.446126    6[6-(1,6),6-(1,6),6-(1,6,6)]
    88       4.093352       4.093352       4.093352    6[1-(0),6-(1,7),6-(6,6)]
    89       3.493766       3.493766       3.493766    6[1-(0),6-(1,6),7-(6,28)]
    90       6.094902       6.094902       6.094902    6[1-(0),6-(1,6,6),6-(1,6,6),6-(6,6)]
    91       6.218383       6.218383       6.218383    6[1-(0),6-(1,6,6),6-(1,6,6),6-(6,6)]
    92       5.058394       5.058394       5.058394    6[6-(1,6),6-(1,6),6-(1,6,6)]
    93       4.669446       4.669446       4.669446    6[1-(0),6-(1,7),6-(6,6)]
    94        3.62917        3.62917        3.62917    6[1-(0),6-(1,6),7-(6,28)]
    95       3.227846       3.227846       3.227846    6[1-(0),6-(1,6),7-(6,28)]
    96       4.284498       4.284498       4.284498    6[1-(0),6-(1,7),6-(6,6)]
    97      -4.818537      -4.818537      -4.818537    6[6-(1,6),6-(1,6),6-(8,8)]
    98      -5.775255      -5.775255      -5.775255    6[1-(0),6-(1,6),6-(6,6)]
    99       -6.43316       -6.43316       -6.43316    6[1-(0),6-(1,6),6-(1,6)]
   100      -1.229745      -1.229745      -1.229745    6[1-(0),6-(1,6),6-(6,6)]
   101      -0.356387      -0.356387      -0.356387    6[6-(1,6),6-(1,6),6-(8,8)]
   102        0.36192        0.36192        0.36192    6[1-(0),6-(6,6),6-(6,6)]
   103      -4.015889      -4.015889      -4.015889    6[6-(6,6),8-(28),8-(28)]
   104      -0.127865      -0.127865      -0.127865    6[6-(6,6),8-(0),8-(28)]
   105       2.519182       2.519182       2.519182    6[1-(0),6-(1,6),7-(6,28)]
   106       1.803615       1.803615       1.803615    6[1-(0),6-(1,7),6-(6,6)]
   107       0.610039       0.610039       0.610039    6[6-(1,6),6-(1,6),6-(1,6,6)]
   108       0.230214       0.230214       0.230214    6[1-(0),6-(1,7),6-(6,6)]
   109        1.01278        1.01278        1.01278    6[1-(0),6-(1,6),7-(6,28)]
   110      -0.161975      -0.161975      -0.161975    6[1-(0),6-(1,6,6),6-(1,6,6),6-(6,6)]
   111       0.147666       0.147666       0.147666    6[1-(0),6-(1,6,6),6-(1,6,6),6-(6,6)]
   112       -0.64527       -0.64527       -0.64527    6[6-(1,6),6-(1,6),6-(1,6,6)]
   113          -2.03          -2.03          -2.03    6[1-(0),6-(1,7),6-(6,6)]
   114      -2.696199      -2.696199      -2.696199    6[1-(0),6-(1,6),7-(6,28)]
   115      -0.786327      -0.786327      -0.786327    6[1-(0),6-(1,6),7-(6,28)]
   116      -0.058089      -0.058089      -0.058089    6[1-(0),6-(1,7),6-(6,6)]
   117       2.599356       2.599356       2.599356    6[6-(1,6),6-(1,6),6-(8,8)]
   118       3.126651       3.126651       3.126651    6[1-(0),6-(1,6),6-(6,6)]
   119       2.712862       2.712862       2.712862    6[1-(0),6-(1,6),6-(1,6)]
   120         1.7968         1.7968         1.7968    6[1-(0),6-(1,6),6-(6,6)]
   121       1.177364       1.177364       1.177364    6[6-(1,6),6-(1,6),6-(8,8)]
   122       1.642774       1.642774       1.642774    6[1-(0),6-(6,6),6-(6,6)]
   123       3.129789       3.129789       3.129789    6[6-(6,6),8-(28),8-(28)]
   124       0.157208       0.157208       0.157208    6[6-(6,6),8-(0),8-(28)]
   125       6.261928       6.261928       6.261928    6[1-(0),6-(1,6),7-(6,28)]
   126       6.977482       6.977482       6.977482    6[1-(0),6-(1,7),6-(6,6)]
   127      -5.554653      -5.554653      -5.554653    6[6-(1,6),6-(1,6),6-(1,6,6)]
   128       8.550872       8.550872       8.550872    6[1-(0),6-(1,7),6-(6,6)]
   129       7.768318       7.768318       7.768318    6[1-(0),6-(1,6),7-(6,28)]
   130       0.161905       0.161905       0.161905    6[1-(0),6-(1,6,6),6-(1,6,6),6-(6,6)]
   131      -0.147764      -0.147764      -0.147764    6[1-(0),6-(1,6,6),6-(1,6,6),6-(6,6)]
   132       0.645157       0.645157       0.645157    6[6-(1,6),6-(1,6),6-(1,6,6)]
   133       2.029884       2.029884       2.029884    6[1-(0),6-(1,7),6-(6,6)]
   134       2.696069       2.696069       2.696069    6[1-(0),6-(1,6),7-(6,28)]
   135      -4.158372      -4.158372      -4.158372    6[1-(0),6-(1,6),7-(6,28)]
   136      -4.886596      -4.886596      -4.886596    6[1-(0),6-(1,7),6-(6,6)]
   137       6.181718       6.181718       6.181718    6[6-(1,6),6-(1,6),6-(8,8)]
   138       5.654416       5.654416       5.654416    6[1-(0),6-(1,6),6-(6,6)]
   139       6.068184       6.068184       6.068184    6[1-(0),6-(1,6),6-(1,6)]
   140       6.984232       6.984232       6.984232    6[1-(0),6-(1,6),6-(6,6)]
   141       7.603674       7.603674       7.603674    6[6-(1,6),6-(1,6),6-(8,8)]
   142       7.138286       7.138286       7.138286    6[1-(0),6-(6,6),6-(6,6)]
   143       5.651309       5.651309       5.651309    6[6-(6,6),8-(28),8-(28)]
   144       8.623815       8.623815       8.623815    6[6-(6,6),8-(0),8-(28)]
   145       -4.20156       -4.20156       -4.20156    7[6-(1,6),6-(1,6),28-(7,8,8,8,8)]
   146      -2.872361      -2.872361      -2.872361    7[6-(1,6),6-(1,6),28-(7,8,8,8,8)]
   147        4.20138        4.20138        4.20138    7[6-(1,6),6-(1,6),28-(7,8,8,8,8)]
   148       2.872069       2.872069       2.872069    7[6-(1,6),6-(1,6),28-(7,8,8,8,8)]
   149       2.134864       2.134864       2.134864    7[6-(1,6),6-(1,6),28-(7,8,8,8,8)]
   150      -2.122079      -2.122079      -2.122079    7[6-(1,6),6-(1,6),28-(7,8,8,8,8)]
   151       6.646246       6.646246       6.646246    7[6-(1,6),6-(1,6),28-(7,8,8,8,8)]
   152      -2.822622      -2.822622      -2.822622    7[6-(1,6),6-(1,6),28-(7,8,8,8,8)]
   153      -1.886337      -1.886337      -1.886337    8[6-(6,8),28-(7,7,8,8,8)]
   154      -0.520645      -0.520645      -0.520645    8[6-(6,8),28-(7,7,8,8,8)]
   155       -0.65969       -0.65969       -0.65969    8[6-(6,8)]
   156       0.858947       0.858947       0.858947    8[6-(6,8),28-(7,7,8,8,8)]
   157      -3.058411      -3.058411      -3.058411    8[6-(6,8),28-(7,7,8,8,8)]
   158      -4.424094      -4.424094      -4.424094    8[6-(6,8),28-(7,7,8,8,8)]
   159       0.659429       0.659429       0.659429    8[6-(6,8)]
   160      -0.859233      -0.859233      -0.859233    8[6-(6,8),28-(7,7,8,8,8)]
   161       2.775364       2.775364       2.775364    8[6-(6,8),28-(7,7,8,8,8)]
   162       3.861376       3.861376       3.861376    8[6-(6,8),28-(7,7,8,8,8)]
   163      -0.406037      -0.406037      -0.406037    8[6-(6,8)]
   164      -0.179009      -0.179009      -0.179009    8[6-(6,8),28-(7,7,8,8,8)]
   165       6.005738       6.005738       6.005738    8[6-(6,8),28-(7,7,8,8,8)]
   166       4.919735       4.919735       4.919735    8[6-(6,8),28-(7,7,8,8,8)]
   167      -4.538634      -4.538634      -4.538634    8[6-(6,8)]
   168      -4.765687      -4.765687      -4.765687    8[6-(6,8),28-(7,7,8,8,8)]
   169       -2.47235       -2.47235       -2.47235    8[1-(0),1-(0),28-(7,7,8,8,8),28-(7,7,8,8,8)]
   170      -0.000145      -0.000145      -0.000145    8[1-(0),1-(0),28-(7,7,8,8,8),28-(7,7,8,8,8)]
