# Supplementary material for: A collection of forcefield precursors for metal–organic frameworks
Source: RSC Adv. 2019 Nov 13;9(63):36492–507. doi: 10.1039/c9ra07327b (PMC9075174; doi:10.1039/c9ra07327b)
Supplement: RA-009-C9RA07327B-s1197 [file RA-009-C9RA07327B-s1197.txt]

KALFOU_clean

14.271900    0.000000    0.000000
-6.047406    12.927446    0.000000
4.112356    6.463783    15.810464

     1       4.808414       4.808414       4.808414    28[7-(6,6),7-(6,6),8-(1,1,28),8-(6),8-(6),8-(6)]
     2      11.640752      11.640752      11.640752    28[7-(6,6),7-(6,6),8-(1,1,28),8-(6),8-(6),8-(6)]
     3      12.386051      12.386051      12.386051    28[7-(6,6),7-(6,6),8-(1,1,28),8-(6),8-(6),8-(6)]
     4      10.110412      10.110412      10.110412    28[7-(6,6),7-(6,6),8-(1,1,28),8-(6),8-(6),8-(6)]
     5       3.476619       3.476619       3.476619    1[8-(1,28,28)]
     6       7.522068       7.522068       7.522068    1[6-(6,7)]
     7       8.551589       8.551589       8.551589    1[6-(6,6)]
     8       0.838031       0.838031       0.838031    1[6-(6,6)]
     9        4.02435        4.02435        4.02435    1[6-(6,7)]
    10       2.843598       2.843598       2.843598    1[6-(6,6,6)]
    11       3.657592       3.657592       3.657592    1[6-(6,6,6)]
    12       1.598913       1.598913       1.598913    1[6-(6,6)]
    13      -0.309594      -0.309594      -0.309594    1[6-(6,7)]
    14       0.503177       0.503177       0.503177    1[6-(6,7)]
    15       2.428617       2.428617       2.428617    1[6-(6,6)]
    16       8.110419       8.110419       8.110419    1[6-(6,6)]
    17      -0.551266      -0.551266      -0.551266    1[6-(6,6)]
    18      -0.917731      -0.917731      -0.917731    1[6-(6,6)]
    19       -4.26782       -4.26782       -4.26782    1[6-(6,6)]
    20       4.748028       4.748028       4.748028    1[8-(1,28,28)]
    21       8.927105       8.927105       8.927105    1[6-(6,7)]
    22         7.8976         7.8976         7.8976    1[6-(6,6)]
    23       7.386464       7.386464       7.386464    1[6-(6,6)]
    24      12.424842      12.424842      12.424842    1[6-(6,7)]
    25       5.380899       5.380899       5.380899    1[6-(6,6,6)]
    26       4.566932       4.566932       4.566932    1[6-(6,6,6)]
    27       6.625624       6.625624       6.625624    1[6-(6,6)]
    28       8.534147       8.534147       8.534147    1[6-(6,7)]
    29       7.721368       7.721368       7.721368    1[6-(6,7)]
    30       5.795912       5.795912       5.795912    1[6-(6,6)]
    31       8.338778       8.338778       8.338778    1[6-(6,6)]
    32       2.728368       2.728368       2.728368    1[6-(6,6)]
    33       9.142259       9.142259       9.142259    1[6-(6,6)]
    34       12.49232       12.49232       12.49232    1[6-(6,6)]
    35      11.587841      11.587841      11.587841    1[8-(1,28,28)]
    36      -1.987232      -1.987232      -1.987232    1[6-(6,7)]
    37       -0.85205       -0.85205       -0.85205    1[6-(6,6)]
    38       1.675051       1.675051       1.675051    1[6-(6,6)]
    39       0.480798       0.480798       0.480798    1[6-(6,7)]
    40       2.233883       2.233883       2.233883    1[6-(6,6,6)]
    41       0.036556       0.036556       0.036556    1[6-(6,6,6)]
    42       0.448705       0.448705       0.448705    1[6-(6,6)]
    43       1.852244       1.852244       1.852244    1[6-(6,7)]
    44       4.908266       4.908266       4.908266    1[6-(6,7)]
    45       3.602937       3.602937       3.602937    1[6-(6,6)]
    46       9.951103       9.951103       9.951103    1[6-(6,6)]
    47       8.888948       8.888948       8.888948    1[6-(6,6)]
    48       7.474007       7.474007       7.474007    1[6-(6,6)]
    49        8.02116        8.02116        8.02116    1[6-(6,6)]
    50      10.908597      10.908597      10.908597    1[8-(1,28,28)]
    51       4.164396       4.164396       4.164396    1[6-(6,7)]
    52        3.02923        3.02923        3.02923    1[6-(6,6)]
    53       6.549553       6.549553       6.549553    1[6-(6,6)]
    54        7.74379        7.74379        7.74379    1[6-(6,7)]
    55      -0.056683      -0.056683      -0.056683    1[6-(6,6,6)]
    56       2.140671       2.140671       2.140671    1[6-(6,6,6)]
    57       1.728536       1.728536       1.728536    1[6-(6,6)]
    58       0.325012       0.325012       0.325012    1[6-(6,7)]
    59      11.540881      11.540881      11.540881    1[6-(6,7)]
    60      -1.425705      -1.425705      -1.425705    1[6-(6,6)]
    61       6.497985       6.497985       6.497985    1[6-(6,6)]
    62       7.560163       7.560163       7.560163    1[6-(6,6)]
    63       8.975124       8.975124       8.975124    1[6-(6,6)]
    64      14.475348      14.475348      14.475348    1[6-(6,6)]
    65       6.995076       6.995076       6.995076    6[1-(0),6-(1,6),7-(6,28)]
    66       7.622851       7.622851       7.622851    6[1-(0),6-(1,7),6-(6,6)]
    67       6.878735       6.878735       6.878735    6[6-(1,6),6-(1,6),6-(1,6,6)]
    68       5.505101       5.505101       5.505101    6[1-(0),6-(1,7),6-(6,6)]
    69       4.952313       4.952313       4.952313    6[1-(0),6-(1,6),7-(6,28)]
    70       3.354968       3.354968       3.354968    6[1-(0),6-(1,6,6),6-(1,6,6),6-(6,6)]
    71        3.45106        3.45106        3.45106    6[1-(0),6-(1,6,6),6-(1,6,6),6-(6,6)]
    72       2.269111       2.269111       2.269111    6[6-(1,6),6-(1,6),6-(1,6,6)]
    73       1.406849       1.406849       1.406849    6[1-(0),6-(1,7),6-(6,6)]
    74        0.24933        0.24933        0.24933    6[1-(0),6-(1,6),7-(6,28)]
    75       0.725043       0.725043       0.725043    6[1-(0),6-(1,6),7-(6,28)]
    76       1.889964       1.889964       1.889964    6[1-(0),6-(1,7),6-(6,6)]
    77       0.768142       0.768142       0.768142    6[6-(1,6),6-(1,6),6-(8,8)]
    78       1.901333       1.901333       1.901333    6[1-(0),6-(1,6),6-(6,6)]
    79      -1.319095      -1.319095      -1.319095    6[1-(0),6-(1,6),6-(1,6)]
    80      -1.517542      -1.517542      -1.517542    6[1-(0),6-(1,6),6-(6,6)]
    81      -2.633607      -2.633607      -2.633607    6[6-(1,6),6-(1,6),6-(8,8)]
    82      -3.530808      -3.530808      -3.530808    6[1-(0),6-(6,6),6-(6,6)]
    83      -2.831328      -2.831328      -2.831328    6[6-(6,6),8-(0),8-(28)]
    84      -0.239606      -0.239606      -0.239606    6[6-(6,6),8-(28),8-(28)]
    85       9.454104       9.454104       9.454104    6[1-(0),6-(1,6),7-(6,28)]
    86       8.826338       8.826338       8.826338    6[1-(0),6-(1,7),6-(6,6)]
    87       9.570465       9.570465       9.570465    6[6-(1,6),6-(1,6),6-(1,6,6)]
    88        10.9441        10.9441        10.9441    6[1-(0),6-(1,7),6-(6,6)]
    89      11.496878      11.496878      11.496878    6[1-(0),6-(1,6),7-(6,28)]
    90       4.869532       4.869532       4.869532    6[1-(0),6-(1,6,6),6-(1,6,6),6-(6,6)]
    91       4.773461       4.773461       4.773461    6[1-(0),6-(1,6,6),6-(1,6,6),6-(6,6)]
    92       5.955421       5.955421       5.955421    6[6-(1,6),6-(1,6),6-(1,6,6)]
    93        6.81769        6.81769        6.81769    6[1-(0),6-(1,7),6-(6,6)]
    94       7.975218       7.975218       7.975218    6[1-(0),6-(1,6),7-(6,28)]
    95         7.4995         7.4995         7.4995    6[1-(0),6-(1,6),7-(6,28)]
    96        6.33457        6.33457        6.33457    6[1-(0),6-(1,7),6-(6,6)]
    97      15.681061      15.681061      15.681061    6[6-(1,6),6-(1,6),6-(8,8)]
    98      14.547872      14.547872      14.547872    6[1-(0),6-(1,6),6-(6,6)]
    99       9.543602       9.543602       9.543602    6[1-(0),6-(1,6),6-(1,6)]
   100       9.742061       9.742061       9.742061    6[1-(0),6-(1,6),6-(6,6)]
   101      10.858123      10.858123      10.858123    6[6-(1,6),6-(1,6),6-(8,8)]
   102       11.75531       11.75531       11.75531    6[1-(0),6-(6,6),6-(6,6)]
   103      11.055856      11.055856      11.055856    6[6-(6,6),8-(0),8-(28)]
   104      16.688794      16.688794      16.688794    6[6-(6,6),8-(28),8-(28)]
   105      -1.238171      -1.238171      -1.238171    6[1-(0),6-(1,6),7-(6,28)]
   106      -0.569757      -0.569757      -0.569757    6[1-(0),6-(1,7),6-(6,6)]
   107       0.514864       0.514864       0.514864    6[6-(1,6),6-(1,6),6-(1,6,6)]
   108       0.913073       0.913073       0.913073    6[1-(0),6-(1,7),6-(6,6)]
   109       0.205859       0.205859       0.205859    6[1-(0),6-(1,6),7-(6,28)]
   110       1.261944       1.261944       1.261944    6[1-(0),6-(1,6,6),6-(1,6,6),6-(6,6)]
   111       0.988224       0.988224       0.988224    6[1-(0),6-(1,6,6),6-(1,6,6),6-(6,6)]
   112       1.862589       1.862589       1.862589    6[6-(1,6),6-(1,6),6-(1,6,6)]
   113       1.357947       1.357947       1.357947    6[1-(0),6-(1,7),6-(6,6)]
   114       2.216103       2.216103       2.216103    6[1-(0),6-(1,6),7-(6,28)]
   115       3.992251       3.992251       3.992251    6[1-(0),6-(1,6),7-(6,28)]
   116       3.210583       3.210583       3.210583    6[1-(0),6-(1,7),6-(6,6)]
   117       9.152024       9.152024       9.152024    6[6-(1,6),6-(1,6),6-(8,8)]
   118       9.362718       9.362718       9.362718    6[1-(0),6-(1,6),6-(6,6)]
   119       8.730698       8.730698       8.730698    6[1-(0),6-(1,6),6-(1,6)]
   120       7.869842       7.869842       7.869842    6[1-(0),6-(1,6),6-(6,6)]
   121       7.582805       7.582805       7.582805    6[6-(1,6),6-(1,6),6-(8,8)]
   122       8.221743       8.221743       8.221743    6[1-(0),6-(6,6),6-(6,6)]
   123       6.568248       6.568248       6.568248    6[6-(6,6),8-(0),8-(28)]
   124       9.899863       9.899863       9.899863    6[6-(6,6),8-(28),8-(28)]
   125       9.462748       9.462748       9.462748    6[1-(0),6-(1,6),7-(6,28)]
   126       2.746938       2.746938       2.746938    6[1-(0),6-(1,7),6-(6,6)]
   127       1.662327       1.662327       1.662327    6[6-(1,6),6-(1,6),6-(1,6,6)]
   128       7.311524       7.311524       7.311524    6[1-(0),6-(1,7),6-(6,6)]
   129       8.018729       8.018729       8.018729    6[1-(0),6-(1,6),7-(6,28)]
   130       0.915259       0.915259       0.915259    6[1-(0),6-(1,6,6),6-(1,6,6),6-(6,6)]
   131          1.189          1.189          1.189    6[1-(0),6-(1,6,6),6-(1,6,6),6-(6,6)]
   132       0.314646       0.314646       0.314646    6[6-(1,6),6-(1,6),6-(1,6,6)]
   133       0.819295       0.819295       0.819295    6[1-(0),6-(1,7),6-(6,6)]
   134      -0.038852      -0.038852      -0.038852    6[1-(0),6-(1,6),7-(6,28)]
   135      -1.815005      -1.815005      -1.815005    6[1-(0),6-(1,6),7-(6,28)]
   136      -1.033346      -1.033346      -1.033346    6[1-(0),6-(1,7),6-(6,6)]
   137      13.344476      13.344476      13.344476    6[6-(1,6),6-(1,6),6-(8,8)]
   138       7.086378       7.086378       7.086378    6[1-(0),6-(1,6),6-(6,6)]
   139       7.718412       7.718412       7.718412    6[1-(0),6-(1,6),6-(1,6)]
   140        8.57928        8.57928        8.57928    6[1-(0),6-(1,6),6-(6,6)]
   141       14.91372       14.91372       14.91372    6[6-(1,6),6-(1,6),6-(8,8)]
   142      14.274768      14.274768      14.274768    6[1-(0),6-(6,6),6-(6,6)]
   143       15.92829       15.92829       15.92829    6[6-(6,6),8-(0),8-(28)]
   144      12.596622      12.596622      12.596622    6[6-(6,6),8-(28),8-(28)]
   145       5.693779       5.693779       5.693779    7[6-(1,6),6-(1,6),28-(7,8,8,8,8)]
   146      -0.105579      -0.105579      -0.105579    7[6-(1,6),6-(1,6),28-(7,8,8,8,8)]
   147      10.755402      10.755402      10.755402    7[6-(1,6),6-(1,6),28-(7,8,8,8,8)]
   148       8.330129       8.330129       8.330129    7[6-(1,6),6-(1,6),28-(7,8,8,8,8)]
   149      -0.877756      -0.877756      -0.877756    7[6-(1,6),6-(1,6),28-(7,8,8,8,8)]
   150       3.515186       3.515186       3.515186    7[6-(1,6),6-(1,6),28-(7,8,8,8,8)]
   151       9.102333       9.102333       9.102333    7[6-(1,6),6-(1,6),28-(7,8,8,8,8)]
   152      -1.337933      -1.337933      -1.337933    7[6-(1,6),6-(1,6),28-(7,8,8,8,8)]
   153       6.110389       6.110389       6.110389    8[6-(6,8),28-(7,7,8,8,8)]
   154      -1.247987      -1.247987      -1.247987    8[6-(6,8),28-(7,7,8,8,8)]
   155      10.575257      10.575257      10.575257    8[6-(6,8)]
   156      -2.081886      -2.081886      -2.081886    8[6-(6,8),28-(7,7,8,8,8)]
   157      16.386195      16.386195      16.386195    8[6-(6,8),28-(7,7,8,8,8)]
   158       3.425274       3.425274       3.425274    8[6-(6,8),28-(7,7,8,8,8)]
   159      11.921167      11.921167      11.921167    8[6-(6,8)]
   160      10.306429      10.306429      10.306429    8[6-(6,8),28-(7,7,8,8,8)]
   161      10.674673      10.674673      10.674673    8[6-(6,8),28-(7,7,8,8,8)]
   162       9.676214       9.676214       9.676214    8[6-(6,8),28-(7,7,8,8,8)]
   163       6.170277       6.170277       6.170277    8[6-(6,8)]
   164       6.208661       6.208661       6.208661    8[6-(6,8),28-(7,7,8,8,8)]
   165      11.821802      11.821802      11.821802    8[6-(6,8),28-(7,7,8,8,8)]
   166       12.82027       12.82027       12.82027    8[6-(6,8),28-(7,7,8,8,8)]
   167       2.054357       2.054357       2.054357    8[6-(6,8)]
   168      10.240484      10.240484      10.240484    8[6-(6,8),28-(7,7,8,8,8)]
   169       4.112328       4.112328       4.112328    8[1-(0),1-(0),28-(7,7,8,8,8),28-(7,7,8,8,8)]
   170      11.248223      11.248223      11.248223    8[1-(0),1-(0),28-(7,7,8,8,8),28-(7,7,8,8,8)]
