# Supplementary material for: A collection of forcefield precursors for metal–organic frameworks
Source: RSC Adv. 2019 Nov 13;9(63):36492–507. doi: 10.1039/c9ra07327b (PMC9075174; doi:10.1039/c9ra07327b)
Supplement: RA-009-C9RA07327B-s1198 [file RA-009-C9RA07327B-s1198.txt]

KALGEL_clean

14.049500    0.000000    0.000000
-5.590754    12.889217    0.000000
-4.229283    -6.444472    16.324053

     1       3.931325       3.931325       3.931325    28[7-(6,6),7-(6,6),8-(1,1,28),8-(6),8-(6),8-(6)]
     2      -3.931149      -3.931149      -3.931149    28[7-(6,6),7-(6,6),8-(1,1,28),8-(6),8-(6),8-(6)]
     3       4.984255       4.984255       4.984255    28[7-(6,6),7-(6,6),8-(1,1,28),8-(6),8-(6),8-(6)]
     4       3.474577       3.474577       3.474577    28[7-(6,6),7-(6,6),8-(1,1,28),8-(6),8-(6),8-(6)]
     5       1.679705       1.679705       1.679705    1[8-(1,28,28)]
     6      10.463602      10.463602      10.463602    1[6-(6,7)]
     7      -1.681698      -1.681698      -1.681698    1[6-(6,6)]
     8       6.042715       6.042715       6.042715    1[6-(6,6)]
     9       4.137201       4.137201       4.137201    1[6-(6,7)]
    10      -6.020651      -6.020651      -6.020651    1[6-(6,6,6)]
    11      -1.257213      -1.257213      -1.257213    1[6-(6,6,6)]
    12      10.744489      10.744489      10.744489    1[6-(6,6)]
    13       4.211382       4.211382       4.211382    1[6-(6,7)]
    14      -6.318443      -6.318443      -6.318443    1[6-(6,7)]
    15       0.317221       0.317221       0.317221    1[6-(6,6)]
    16      -1.678979      -1.678979      -1.678979    1[6-(6,6)]
    17      -0.802202      -0.802202      -0.802202    1[6-(6,6)]
    18       0.758763       0.758763       0.758763    1[6-(6,6)]
    19       0.396353       0.396353       0.396353    1[6-(6,6)]
    20       6.779053       6.779053       6.779053    1[8-(1,28,28)]
    21      -2.004844      -2.004844      -2.004844    1[6-(6,7)]
    22      -3.909031      -3.909031      -3.909031    1[6-(6,6)]
    23       2.416047       2.416047       2.416047    1[6-(6,6)]
    24       4.321548       4.321548       4.321548    1[6-(6,7)]
    25       0.429926       0.429926       0.429926    1[6-(6,6,6)]
    26       1.257263       1.257263       1.257263    1[6-(6,6,6)]
    27       3.305065       3.305065       3.305065    1[6-(6,6)]
    28       4.247429       4.247429       4.247429    1[6-(6,7)]
    29       0.727769       0.727769       0.727769    1[6-(6,7)]
    30      -0.317155      -0.317155      -0.317155    1[6-(6,6)]
    31       1.679127       1.679127       1.679127    1[6-(6,6)]
    32        0.80233        0.80233        0.80233    1[6-(6,6)]
    33       -0.75865       -0.75865       -0.75865    1[6-(6,6)]
    34       -5.98697       -5.98697       -5.98697    1[6-(6,6)]
    35       3.493114       3.493114       3.493114    1[8-(1,28,28)]
    36      10.776496      10.776496      10.776496    1[6-(6,7)]
    37       9.530399       9.530399       9.530399    1[6-(6,6)]
    38       6.234977       6.234977       6.234977    1[6-(6,6)]
    39         2.0422         2.0422         2.0422    1[6-(6,7)]
    40       5.938914       5.938914       5.938914    1[6-(6,6,6)]
    41       8.175477       8.175477       8.175477    1[6-(6,6,6)]
    42       7.639978       7.639978       7.639978    1[6-(6,6)]
    43       6.332317       6.332317       6.332317    1[6-(6,7)]
    44       3.897067       3.897067       3.897067    1[6-(6,7)]
    45       5.048034       5.048034       5.048034    1[6-(6,6)]
    46       0.333534       0.333534       0.333534    1[6-(6,6)]
    47      -1.005111      -1.005111      -1.005111    1[6-(6,6)]
    48      -0.681482      -0.681482      -0.681482    1[6-(6,6)]
    49       2.573843       2.573843       2.573843    1[6-(6,6)]
    50       4.965734       4.965734       4.965734    1[8-(1,28,28)]
    51       3.273106       3.273106       3.273106    1[6-(6,7)]
    52       4.519215       4.519215       4.519215    1[6-(6,6)]
    53       7.814629       7.814629       7.814629    1[6-(6,6)]
    54       6.416639       6.416639       6.416639    1[6-(6,7)]
    55       8.110706       8.110706       8.110706    1[6-(6,6,6)]
    56       5.874162       5.874162       5.874162    1[6-(6,6,6)]
    57       6.409665       6.409665       6.409665    1[6-(6,6)]
    58      -6.332162      -6.332162      -6.332162    1[6-(6,7)]
    59      -3.896897      -3.896897      -3.896897    1[6-(6,7)]
    60      -5.047878      -5.047878      -5.047878    1[6-(6,6)]
    61        8.12527        8.12527        8.12527    1[6-(6,6)]
    62       9.463894       9.463894       9.463894    1[6-(6,6)]
    63        9.14025        9.14025        9.14025    1[6-(6,6)]
    64        5.88495        5.88495        5.88495    1[6-(6,6)]
    65      10.700683      10.700683      10.700683    6[1-(0),6-(1,6),7-(6,28)]
    66      11.843347      11.843347      11.843347    6[1-(0),6-(1,7),6-(6,6)]
    67      12.203349      12.203349      12.203349    6[6-(1,6),6-(1,6),6-(1,6,6)]
    68       5.823067       5.823067       5.823067    6[1-(0),6-(1,7),6-(6,6)]
    69       4.678458       4.678458       4.678458    6[1-(0),6-(1,6),7-(6,28)]
    70      -0.646073      -0.646073      -0.646073    6[1-(0),6-(1,6,6),6-(1,6,6),6-(6,6)]
    71      -0.761477      -0.761477      -0.761477    6[1-(0),6-(1,6,6),6-(1,6,6),6-(6,6)]
    72      -1.345678      -1.345678      -1.345678    6[6-(1,6),6-(1,6),6-(1,6,6)]
    73       11.29408       11.29408       11.29408    6[1-(0),6-(1,7),6-(6,6)]
    74       5.142294       5.142294       5.142294    6[1-(0),6-(1,6),7-(6,28)]
    75      -6.838691      -6.838691      -6.838691    6[1-(0),6-(1,6),7-(6,28)]
    76      -0.615052      -0.615052      -0.615052    6[1-(0),6-(1,7),6-(6,6)]
    77      -0.806655      -0.806655      -0.806655    6[6-(1,6),6-(1,6),6-(8,8)]
    78      -1.102753      -1.102753      -1.102753    6[1-(0),6-(1,6),6-(6,6)]
    79      -0.550962      -0.550962      -0.550962    6[1-(0),6-(1,6),6-(1,6)]
    80       0.361108       0.361108       0.361108    6[1-(0),6-(1,6),6-(6,6)]
    81       0.690438       0.690438       0.690438    6[6-(1,6),6-(1,6),6-(8,8)]
    82       0.143148       0.143148       0.143148    6[1-(0),6-(6,6),6-(6,6)]
    83      -1.463326      -1.463326      -1.463326    6[6-(6,6),8-(28),8-(28)]
    84       1.706375       1.706375       1.706375    6[6-(6,6),8-(0),8-(28)]
    85      -2.241924      -2.241924      -2.241924    6[1-(0),6-(1,6),7-(6,28)]
    86       -3.38458       -3.38458       -3.38458    6[1-(0),6-(1,7),6-(6,6)]
    87       1.846173       1.846173       1.846173    6[6-(1,6),6-(1,6),6-(1,6,6)]
    88       2.635694       2.635694       2.635694    6[1-(0),6-(1,7),6-(6,6)]
    89       3.780296       3.780296       3.780296    6[1-(0),6-(1,6),7-(6,28)]
    90       0.646104       0.646104       0.646104    6[1-(0),6-(1,6,6),6-(1,6,6),6-(6,6)]
    91       0.761525       0.761525       0.761525    6[1-(0),6-(1,6,6),6-(1,6,6),6-(6,6)]
    92       1.345735       1.345735       1.345735    6[6-(1,6),6-(1,6),6-(1,6,6)]
    93       2.755478       2.755478       2.755478    6[1-(0),6-(1,7),6-(6,6)]
    94       3.316518       3.316518       3.316518    6[1-(0),6-(1,6),7-(6,28)]
    95       1.248011       1.248011       1.248011    6[1-(0),6-(1,6),7-(6,28)]
    96       0.615118       0.615118       0.615118    6[1-(0),6-(1,7),6-(6,6)]
    97       0.806799       0.806799       0.806799    6[6-(1,6),6-(1,6),6-(8,8)]
    98       1.102894       1.102894       1.102894    6[1-(0),6-(1,6),6-(6,6)]
    99       0.551091       0.551091       0.551091    6[1-(0),6-(1,6),6-(1,6)]
   100      -0.360987      -0.360987      -0.360987    6[1-(0),6-(1,6),6-(6,6)]
   101      -6.281069      -6.281069      -6.281069    6[6-(1,6),6-(1,6),6-(8,8)]
   102      -5.733768      -5.733768      -5.733768    6[1-(0),6-(6,6),6-(6,6)]
   103       1.463483       1.463483       1.463483    6[6-(6,6),8-(28),8-(28)]
   104      -7.297016      -7.297016      -7.297016    6[6-(6,6),8-(0),8-(28)]
   105       9.850874       9.850874       9.850874    6[1-(0),6-(1,6),7-(6,28)]
   106        9.11593        9.11593        9.11593    6[1-(0),6-(1,7),6-(6,6)]
   107       7.735805       7.735805       7.735805    6[6-(1,6),6-(1,6),6-(1,6,6)]
   108       7.158392       7.158392       7.158392    6[1-(0),6-(1,7),6-(6,6)]
   109       2.426334       2.426334       2.426334    6[1-(0),6-(1,6),7-(6,28)]
   110       6.901153       6.901153       6.901153    6[1-(0),6-(1,6,6),6-(1,6,6),6-(6,6)]
   111        7.20605        7.20605        7.20605    6[1-(0),6-(1,6,6),6-(1,6,6),6-(6,6)]
   112       6.397951       6.397951       6.397951    6[6-(1,6),6-(1,6),6-(1,6,6)]
   113       6.838321       6.838321       6.838321    6[1-(0),6-(1,7),6-(6,6)]
   114       6.073029       6.073029       6.073029    6[1-(0),6-(1,6),7-(6,28)]
   115       4.622011       4.622011       4.622011    6[1-(0),6-(1,6),7-(6,28)]
   116         5.3256         5.3256         5.3256    6[1-(0),6-(1,7),6-(6,6)]
   117       1.641871       1.641871       1.641871    6[6-(1,6),6-(1,6),6-(8,8)]
   118       0.528739       0.528739       0.528739    6[1-(0),6-(1,6),6-(6,6)]
   119       -0.29036       -0.29036       -0.29036    6[1-(0),6-(1,6),6-(1,6)]
   120      -0.089268      -0.089268      -0.089268    6[1-(0),6-(1,6),6-(6,6)]
   121       1.041384       1.041384       1.041384    6[6-(1,6),6-(1,6),6-(8,8)]
   122       1.861057       1.861057       1.861057    6[1-(0),6-(6,6),6-(6,6)]
   123       2.587844       2.587844       2.587844    6[6-(6,6),8-(28),8-(28)]
   124       1.275639       1.275639       1.275639    6[6-(6,6),8-(0),8-(28)]
   125       4.198729       4.198729       4.198729    6[1-(0),6-(1,6),7-(6,28)]
   126       4.933681       4.933681       4.933681    6[1-(0),6-(1,7),6-(6,6)]
   127       6.313807       6.313807       6.313807    6[6-(1,6),6-(1,6),6-(1,6,6)]
   128       6.891213       6.891213       6.891213    6[1-(0),6-(1,7),6-(6,6)]
   129       6.032509       6.032509       6.032509    6[1-(0),6-(1,6),7-(6,28)]
   130       7.148468       7.148468       7.148468    6[1-(0),6-(1,6,6),6-(1,6,6),6-(6,6)]
   131       6.843588       6.843588       6.843588    6[1-(0),6-(1,6,6),6-(1,6,6),6-(6,6)]
   132      -6.397803      -6.397803      -6.397803    6[6-(1,6),6-(1,6),6-(1,6,6)]
   133      -6.838173      -6.838173      -6.838173    6[1-(0),6-(1,7),6-(6,6)]
   134      -6.072874      -6.072874      -6.072874    6[1-(0),6-(1,6),7-(6,28)]
   135      -4.621847      -4.621847      -4.621847    6[1-(0),6-(1,6),7-(6,28)]
   136      -5.325445      -5.325445      -5.325445    6[1-(0),6-(1,7),6-(6,6)]
   137       6.816929       6.816929       6.816929    6[6-(1,6),6-(1,6),6-(8,8)]
   138       7.930059       7.930059       7.930059    6[1-(0),6-(1,6),6-(6,6)]
   139       8.749146       8.749146       8.749146    6[1-(0),6-(1,6),6-(1,6)]
   140       8.548044       8.548044       8.548044    6[1-(0),6-(1,6),6-(6,6)]
   141       7.417395       7.417395       7.417395    6[6-(1,6),6-(1,6),6-(8,8)]
   142       6.597734       6.597734       6.597734    6[1-(0),6-(6,6),6-(6,6)]
   143       5.870969       5.870969       5.870969    6[6-(6,6),8-(28),8-(28)]
   144       7.183129       7.183129       7.183129    6[6-(6,6),8-(0),8-(28)]
   145       9.899216       9.899216       9.899216    7[6-(1,6),6-(1,6),28-(7,8,8,8,8)]
   146       5.917518       5.917518       5.917518    7[6-(1,6),6-(1,6),28-(7,8,8,8,8)]
   147      -1.440463      -1.440463      -1.440463    7[6-(1,6),6-(1,6),28-(7,8,8,8,8)]
   148       2.541301       2.541301       2.541301    7[6-(1,6),6-(1,6),28-(7,8,8,8,8)]
   149         3.7454         3.7454         3.7454    7[6-(1,6),6-(1,6),28-(7,8,8,8,8)]
   150       4.951005       4.951005       4.951005    7[6-(1,6),6-(1,6),28-(7,8,8,8,8)]
   151       4.713442       4.713442       4.713442    7[6-(1,6),6-(1,6),28-(7,8,8,8,8)]
   152      -4.950842      -4.950842      -4.950842    7[6-(1,6),6-(1,6),28-(7,8,8,8,8)]
   153      -1.214442      -1.214442      -1.214442    8[6-(6,8),28-(7,7,8,8,8)]
   154      -2.199723      -2.199723      -2.199723    8[6-(6,8),28-(7,7,8,8,8)]
   155       2.142202       2.142202       2.142202    8[6-(6,8)]
   156       2.030262       2.030262       2.030262    8[6-(6,8),28-(7,7,8,8,8)]
   157      -4.376153      -4.376153      -4.376153    8[6-(6,8),28-(7,7,8,8,8)]
   158       2.199888       2.199888       2.199888    8[6-(6,8),28-(7,7,8,8,8)]
   159        6.31666        6.31666        6.31666    8[6-(6,8)]
   160       6.428585       6.428585       6.428585    8[6-(6,8),28-(7,7,8,8,8)]
   161       3.602698       3.602698       3.602698    8[6-(6,8),28-(7,7,8,8,8)]
   162       2.224612       2.224612       2.224612    8[6-(6,8),28-(7,7,8,8,8)]
   163       2.135696       2.135696       2.135696    8[6-(6,8)]
   164       0.538953       0.538953       0.538953    8[6-(6,8),28-(7,7,8,8,8)]
   165       4.856116       4.856116       4.856116    8[6-(6,8),28-(7,7,8,8,8)]
   166       6.234209       6.234209       6.234209    8[6-(6,8),28-(7,7,8,8,8)]
   167       6.323076       6.323076       6.323076    8[6-(6,8)]
   168       7.919804       7.919804       7.919804    8[6-(6,8),28-(7,7,8,8,8)]
   169       7.024754       7.024754       7.024754    8[1-(0),1-(0),28-(7,7,8,8,8),28-(7,7,8,8,8)]
   170       4.229422       4.229422       4.229422    8[1-(0),1-(0),28-(7,7,8,8,8),28-(7,7,8,8,8)]
