# Supplementary material for: A collection of forcefield precursors for metal–organic frameworks
Source: RSC Adv. 2019 Nov 13;9(63):36492–507. doi: 10.1039/c9ra07327b (PMC9075174; doi:10.1039/c9ra07327b)
Supplement: RA-009-C9RA07327B-s1199 [file RA-009-C9RA07327B-s1199.txt]

KANCIN_clean

10.853700    0.000000    0.000000
-4.839506    9.715039    0.000000
0.000000    0.000000    18.340000

     1       5.655639       5.655639       5.655639    30[7-(6,6),8-(6),8-(6),8-(6),8-(6)]
     2       8.205158       8.205158       8.205158    30[7-(6,6),8-(6),8-(6),8-(6),8-(6)]
     3       0.358555       0.358555       0.358555    30[7-(6,6),8-(6),8-(6),8-(6),8-(6)]
     4      -2.190964      -2.190964      -2.190964    30[7-(6,6),8-(6),8-(6),8-(6),8-(6)]
     5       3.701086       3.701086       3.701086    1[6-(6,6)]
     6       2.733745       2.733745       2.733745    1[6-(6,6)]
     7       2.982238       2.982238       2.982238    1[6-(6,7)]
     8       0.925215       0.925215       0.925215    1[6-(6,6)]
     9      -0.994187      -0.994187      -0.994187    1[6-(6,6)]
    10      -0.693989      -0.693989      -0.693989    1[6-(6,6)]
    11       6.287546       6.287546       6.287546    1[6-(6,6)]
    12       0.024859       0.024859       0.024859    1[6-(6,7)]
    13       2.081882       2.081882       2.081882    1[6-(6,6)]
    14      -0.838222      -0.838222      -0.838222    1[6-(6,6)]
    15       6.845306       6.845306       6.845306    1[6-(6,6)]
    16      -1.383572      -1.383572      -1.383572    1[6-(6,6)]
    17       4.529088       4.529088       4.529088    1[6-(6,7)]
    18       2.603175       2.603175       2.603175    1[6-(6,6)]
    19       1.151677       1.151677       1.151677    1[6-(6,6)]
    20       2.175985       2.175985       2.175985    1[6-(6,6)]
    21       4.390669       4.390669       4.390669    1[6-(6,6)]
    22       4.492203       4.492203       4.492203    1[6-(6,7)]
    23       6.418116       6.418116       6.418116    1[6-(6,6)]
    24      -2.984086      -2.984086      -2.984086    1[6-(6,6)]
    25       2.313108       2.313108       2.313108    1[6-(6,6)]
    26       3.280449       3.280449       3.280449    1[6-(6,6)]
    27       3.031956       3.031956       3.031956    1[6-(6,7)]
    28       5.088979       5.088979       5.088979    1[6-(6,6)]
    29       7.008381       7.008381       7.008381    1[6-(6,6)]
    30       6.708183       6.708183       6.708183    1[6-(6,6)]
    31      -0.273352      -0.273352      -0.273352    1[6-(6,6)]
    32       5.989335       5.989335       5.989335    1[6-(6,7)]
    33       3.932312       3.932312       3.932312    1[6-(6,6)]
    34       6.852416       6.852416       6.852416    1[6-(6,6)]
    35      -0.831112      -0.831112      -0.831112    1[6-(6,6)]
    36       7.397766       7.397766       7.397766    1[6-(6,6)]
    37       1.485106       1.485106       1.485106    1[6-(6,7)]
    38       3.411019       3.411019       3.411019    1[6-(6,6)]
    39       4.862517       4.862517       4.862517    1[6-(6,6)]
    40       3.838209       3.838209       3.838209    1[6-(6,6)]
    41       1.623525       1.623525       1.623525    1[6-(6,6)]
    42       1.521991       1.521991       1.521991    1[6-(6,7)]
    43      -0.403922      -0.403922      -0.403922    1[6-(6,6)]
    44        8.99828        8.99828        8.99828    1[6-(6,6)]
    45       5.972469       5.972469       5.972469    6[6-(6,6),8-(30),8-(30)]
    46       5.675171       5.675171       5.675171    6[6-(1,6),6-(1,6),6-(8,8)]
    47       4.424665       4.424665       4.424665    6[1-(0),6-(1,6),6-(6,6)]
    48       1.846561       1.846561       1.846561    6[1-(0),6-(1,6),6-(6,6)]
    49       2.890429       2.890429       2.890429    6[1-(0),6-(1,6),7-(6,30)]
    50       1.667675       1.667675       1.667675    6[1-(0),6-(1,7),6-(6,6)]
    51      -0.960637      -0.960637      -0.960637    6[1-(0),6-(1,6),6-(6,6)]
    52       7.888328       7.888328       7.888328    6[6-(6,6),8-(30),8-(30)]
    53       8.185626       8.185626       8.185626    6[6-(1,6),6-(1,6),6-(8,8)]
    54      -1.417568      -1.417568      -1.417568    6[1-(0),6-(1,6),6-(6,6)]
    55        7.17473        7.17473        7.17473    6[1-(0),6-(1,6),6-(6,6)]
    56       0.116668       0.116668       0.116668    6[1-(0),6-(1,6),7-(6,30)]
    57       1.339422       1.339422       1.339422    6[1-(0),6-(1,7),6-(6,6)]
    58      -0.871772      -0.871772      -0.871772    6[1-(0),6-(1,6),6-(6,6)]
    59       7.693732       7.693732       7.693732    6[6-(6,6),8-(30),8-(30)]
    60       8.082051       8.082051       8.082051    6[6-(1,6),6-(1,6),6-(8,8)]
    61       7.502729       7.502729       7.502729    6[1-(0),6-(1,6),6-(6,6)]
    62      -1.820894      -1.820894      -1.820894    6[1-(0),6-(1,6),6-(6,6)]
    63       3.798573       3.798573       3.798573    6[1-(0),6-(1,6),7-(6,30)]
    64        2.63596        2.63596        2.63596    6[1-(0),6-(1,7),6-(6,6)]
    65       0.308358       0.308358       0.308358    6[1-(0),6-(1,6),6-(6,6)]
    66       6.167065       6.167065       6.167065    6[6-(6,6),8-(30),8-(30)]
    67       5.778746       5.778746       5.778746    6[6-(1,6),6-(1,6),6-(8,8)]
    68       1.518562       1.518562       1.518562    6[1-(0),6-(1,6),6-(6,6)]
    69       4.827991       4.827991       4.827991    6[1-(0),6-(1,6),6-(6,6)]
    70       5.222718       5.222718       5.222718    6[1-(0),6-(1,6),7-(6,30)]
    71       6.385331       6.385331       6.385331    6[1-(0),6-(1,7),6-(6,6)]
    72      -2.140767      -2.140767      -2.140767    6[1-(0),6-(1,6),6-(6,6)]
    73       0.041725       0.041725       0.041725    6[6-(6,6),8-(30),8-(30)]
    74       0.339023       0.339023       0.339023    6[6-(1,6),6-(1,6),6-(8,8)]
    75       1.589529       1.589529       1.589529    6[1-(0),6-(1,6),6-(6,6)]
    76       4.167633       4.167633       4.167633    6[1-(0),6-(1,6),6-(6,6)]
    77       3.123765       3.123765       3.123765    6[1-(0),6-(1,6),7-(6,30)]
    78       4.346519       4.346519       4.346519    6[1-(0),6-(1,7),6-(6,6)]
    79       6.974831       6.974831       6.974831    6[1-(0),6-(1,6),6-(6,6)]
    80      -1.874134      -1.874134      -1.874134    6[6-(6,6),8-(30),8-(30)]
    81      -2.171432      -2.171432      -2.171432    6[6-(1,6),6-(1,6),6-(8,8)]
    82       7.431762       7.431762       7.431762    6[1-(0),6-(1,6),6-(6,6)]
    83      -1.160536      -1.160536      -1.160536    6[1-(0),6-(1,6),6-(6,6)]
    84       5.897526       5.897526       5.897526    6[1-(0),6-(1,6),7-(6,30)]
    85       4.674772       4.674772       4.674772    6[1-(0),6-(1,7),6-(6,6)]
    86       6.885966       6.885966       6.885966    6[1-(0),6-(1,6),6-(6,6)]
    87      -1.679538      -1.679538      -1.679538    6[6-(6,6),8-(30),8-(30)]
    88      -2.067857      -2.067857      -2.067857    6[6-(1,6),6-(1,6),6-(8,8)]
    89      -1.488535      -1.488535      -1.488535    6[1-(0),6-(1,6),6-(6,6)]
    90       7.835088       7.835088       7.835088    6[1-(0),6-(1,6),6-(6,6)]
    91       2.215621       2.215621       2.215621    6[1-(0),6-(1,6),7-(6,30)]
    92       3.378234       3.378234       3.378234    6[1-(0),6-(1,7),6-(6,6)]
    93       5.705836       5.705836       5.705836    6[1-(0),6-(1,6),6-(6,6)]
    94      -0.152871      -0.152871      -0.152871    6[6-(6,6),8-(30),8-(30)]
    95       0.235448       0.235448       0.235448    6[6-(1,6),6-(1,6),6-(8,8)]
    96       4.495632       4.495632       4.495632    6[1-(0),6-(1,6),6-(6,6)]
    97       1.186203       1.186203       1.186203    6[1-(0),6-(1,6),6-(6,6)]
    98       0.791476       0.791476       0.791476    6[1-(0),6-(1,6),7-(6,30)]
    99      -0.371137      -0.371137      -0.371137    6[1-(0),6-(1,7),6-(6,6)]
   100       8.154961       8.154961       8.154961    6[1-(0),6-(1,6),6-(6,6)]
   101       1.533505       1.533505       1.533505    6[6-(1,6),6-(1,6),6-(6,6)]
   102       0.276479       0.276479       0.276479    6[6-(1,6),6-(1,6),6-(6,6)]
   103      -3.365914      -3.365914      -3.365914    6[6-(1,6),6-(1,6),6-(6,6)]
   104      -2.108888      -2.108888      -2.108888    6[6-(1,6),6-(1,6),6-(6,6)]
   105       4.480689       4.480689       4.480689    6[6-(1,6),6-(1,6),6-(6,6)]
   106       5.737715       5.737715       5.737715    6[6-(1,6),6-(1,6),6-(6,6)]
   107       9.380108       9.380108       9.380108    6[6-(1,6),6-(1,6),6-(6,6)]
   108       8.123082       8.123082       8.123082    6[6-(1,6),6-(1,6),6-(6,6)]
   109       3.929858       3.929858       3.929858    7[6-(1,6),6-(1,6),30-(8,8,8,8)]
   110       9.930939       9.930939       9.930939    7[6-(1,6),6-(1,6),30-(8,8,8,8)]
   111       2.084336       2.084336       2.084336    7[6-(1,6),6-(1,6),30-(8,8,8,8)]
   112      -3.916745      -3.916745      -3.916745    7[6-(1,6),6-(1,6),30-(8,8,8,8)]
   113       5.089472       5.089472       5.089472    8[6-(6,8),30-(7,8,8,8)]
   114       7.116951       7.116951       7.116951    8[6-(6,8),30-(7,8,8,8)]
   115       8.771325       8.771325       8.771325    8[6-(6,8),30-(7,8,8,8)]
   116       6.743846       6.743846       6.743846    8[6-(6,8),30-(7,8,8,8)]
   117       6.662785       6.662785       6.662785    8[6-(6,8),30-(7,8,8,8)]
   118       8.442479       8.442479       8.442479    8[6-(6,8),30-(7,8,8,8)]
   119       7.198012       7.198012       7.198012    8[6-(6,8),30-(7,8,8,8)]
   120       5.418318       5.418318       5.418318    8[6-(6,8),30-(7,8,8,8)]
   121       0.924722       0.924722       0.924722    8[6-(6,8),30-(7,8,8,8)]
   122      -1.102757      -1.102757      -1.102757    8[6-(6,8),30-(7,8,8,8)]
   123      -2.757131      -2.757131      -2.757131    8[6-(6,8),30-(7,8,8,8)]
   124      -0.729652      -0.729652      -0.729652    8[6-(6,8),30-(7,8,8,8)]
   125      -0.648591      -0.648591      -0.648591    8[6-(6,8),30-(7,8,8,8)]
   126      -2.428285      -2.428285      -2.428285    8[6-(6,8),30-(7,8,8,8)]
   127      -1.183818      -1.183818      -1.183818    8[6-(6,8),30-(7,8,8,8)]
   128       0.595876       0.595876       0.595876    8[6-(6,8),30-(7,8,8,8)]
