# Supplementary material for: A collection of forcefield precursors for metal–organic frameworks
Source: RSC Adv. 2019 Nov 13;9(63):36492–507. doi: 10.1039/c9ra07327b (PMC9075174; doi:10.1039/c9ra07327b)
Supplement: RA-009-C9RA07327B-s1200 [file RA-009-C9RA07327B-s1200.txt]

KANDEK_clean

10.865000    0.000000    0.000000
1.050469    10.909542    0.000000
1.662615    2.693786    14.940322

     1      12.404137      12.404137      12.404137    30[7-(6,6),8-(6),8-(6),8-(6),8-(6)]
     2      12.590371      12.590371      12.590371    30[7-(6,6),8-(6),8-(6),8-(6),8-(6)]
     3       1.173947       1.173947       1.173947    30[7-(6,6),8-(6),8-(6),8-(6),8-(6)]
     4       0.987713       0.987713       0.987713    30[7-(6,6),8-(6),8-(6),8-(6),8-(6)]
     5      11.441777      11.441777      11.441777    1[6-(6,6)]
     6      11.208007      11.208007      11.208007    1[6-(6,6)]
     7       1.611816       1.611816       1.611816    1[6-(6,6)]
     8       1.861267       1.861267       1.861267    1[6-(6,6)]
     9       8.519449       8.519449       8.519449    1[6-(6,6)]
    10       6.218603       6.218603       6.218603    1[6-(6,6)]
    11       5.607606       5.607606       5.607606    1[6-(6,6)]
    12       7.883171       7.883171       7.883171    1[6-(6,6)]
    13       9.278382       9.278382       9.278382    1[6-(6,7)]
    14        7.88674        7.88674        7.88674    1[6-(6,6)]
    15       9.197601       9.197601       9.197601    1[6-(6,6)]
    16        10.5444        10.5444        10.5444    1[6-(6,7)]
    17         5.7579         5.7579         5.7579    1[6-(6,6)]
    18       4.192626       4.192626       4.192626    1[6-(6,6)]
    19       3.385715       3.385715       3.385715    1[6-(6,6)]
    20       1.861229       1.861229       1.861229    1[6-(6,7)]
    21       2.342535       2.342535       2.342535    1[6-(6,7)]
    22       3.994466       3.994466       3.994466    1[6-(6,6)]
    23       2.136307       2.136307       2.136307    1[6-(6,6)]
    24       2.370077       2.370077       2.370077    1[6-(6,6)]
    25      11.966268      11.966268      11.966268    1[6-(6,6)]
    26      11.716817      11.716817      11.716817    1[6-(6,6)]
    27       5.058635       5.058635       5.058635    1[6-(6,6)]
    28       7.359481       7.359481       7.359481    1[6-(6,6)]
    29       7.970478       7.970478       7.970478    1[6-(6,6)]
    30       5.694913       5.694913       5.694913    1[6-(6,6)]
    31       4.299702       4.299702       4.299702    1[6-(6,7)]
    32       5.691344       5.691344       5.691344    1[6-(6,6)]
    33       4.380483       4.380483       4.380483    1[6-(6,6)]
    34       3.033684       3.033684       3.033684    1[6-(6,7)]
    35       7.820184       7.820184       7.820184    1[6-(6,6)]
    36       9.385458       9.385458       9.385458    1[6-(6,6)]
    37      10.192369      10.192369      10.192369    1[6-(6,6)]
    38      11.716855      11.716855      11.716855    1[6-(6,7)]
    39      11.235549      11.235549      11.235549    1[6-(6,7)]
    40       8.533149       8.533149       8.533149    1[6-(6,6)]
    41      12.082077      12.082077      12.082077    6[6-(1,6),6-(1,6),6-(8,8)]
    42      11.647094      11.647094      11.647094    6[1-(0),6-(1,6),6-(6,6)]
    43      11.510918      11.510918      11.510918    6[1-(0),6-(1,6),6-(6,6)]
    44      11.834552      11.834552      11.834552    6[6-(1,6),6-(1,6),6-(8,8)]
    45      12.277589      12.277589      12.277589    6[1-(0),6-(1,6),6-(6,6)]
    46      12.412326      12.412326      12.412326    6[1-(0),6-(1,6),6-(6,6)]
    47      12.236215      12.236215      12.236215    6[6-(6,6),8-(30),8-(30)]
    48       11.70715       11.70715       11.70715    6[6-(6,6),8-(30),8-(30)]
    49       8.447857       8.447857       8.447857    6[6-(1,6),6-(1,6),6-(8,8)]
    50       7.933663       7.933663       7.933663    6[1-(0),6-(1,6),6-(6,6)]
    51       6.554373       6.554373       6.554373    6[1-(0),6-(1,6),6-(6,6)]
    52        5.67454        5.67454        5.67454    6[6-(1,6),6-(1,6),6-(8,8)]
    53       6.187275       6.187275       6.187275    6[1-(0),6-(1,6),6-(6,6)]
    54       7.558099       7.558099       7.558099    6[1-(0),6-(1,6),6-(6,6)]
    55       9.942196       9.942196       9.942196    6[6-(6,6),8-(30),8-(30)]
    56       4.195145       4.195145       4.195145    6[6-(6,6),8-(30),8-(30)]
    57       9.250786       9.250786       9.250786    6[1-(0),6-(1,6),7-(6,30)]
    58       8.405471       8.405471       8.405471    6[1-(0),6-(1,7),6-(6,6)]
    59        8.34938        8.34938        8.34938    6[6-(1,6),6-(1,6),6-(6,6)]
    60       9.188623       9.188623       9.188623    6[1-(0),6-(1,7),6-(6,6)]
    61       9.998118       9.998118       9.998118    6[1-(0),6-(1,6),7-(6,30)]
    62       7.372272       7.372272       7.372272    6[6-(1,6),6-(6,6),6-(6,9)]
    63       6.022428       6.022428       6.022428    6[1-(0),6-(1,6),6-(6,6)]
    64       5.071915       5.071915       5.071915    6[1-(0),6-(1,6),6-(6,6)]
    65       5.431504       5.431504       5.431504    6[6-(1,6),6-(6,6),6-(6,9)]
    66       6.795531       6.795531       6.795531    6[6-(6,6),6-(6,9),9-(0)]
    67       7.712676       7.712676       7.712676    6[6-(6,6),6-(6,9),9-(0)]
    68       4.437831       4.437831       4.437831    6[6-(1,6),6-(1,6),6-(6,6)]
    69       3.433958       3.433958       3.433958    6[1-(0),6-(1,7),6-(6,6)]
    70       2.507192       2.507192       2.507192    6[1-(0),6-(1,6),7-(6,30)]
    71       3.416993       3.416993       3.416993    6[1-(0),6-(1,6),7-(6,30)]
    72         4.4136         4.4136         4.4136    6[1-(0),6-(1,7),6-(6,6)]
    73       1.496007       1.496007       1.496007    6[6-(1,6),6-(1,6),6-(8,8)]
    74        1.93099        1.93099        1.93099    6[1-(0),6-(1,6),6-(6,6)]
    75       2.067166       2.067166       2.067166    6[1-(0),6-(1,6),6-(6,6)]
    76       1.743532       1.743532       1.743532    6[6-(1,6),6-(1,6),6-(8,8)]
    77       1.300495       1.300495       1.300495    6[1-(0),6-(1,6),6-(6,6)]
    78       1.165758       1.165758       1.165758    6[1-(0),6-(1,6),6-(6,6)]
    79       1.341869       1.341869       1.341869    6[6-(6,6),8-(30),8-(30)]
    80       1.870934       1.870934       1.870934    6[6-(6,6),8-(30),8-(30)]
    81       5.130227       5.130227       5.130227    6[6-(1,6),6-(1,6),6-(8,8)]
    82       5.644421       5.644421       5.644421    6[1-(0),6-(1,6),6-(6,6)]
    83       7.023711       7.023711       7.023711    6[1-(0),6-(1,6),6-(6,6)]
    84       7.903544       7.903544       7.903544    6[6-(1,6),6-(1,6),6-(8,8)]
    85       7.390809       7.390809       7.390809    6[1-(0),6-(1,6),6-(6,6)]
    86       6.019985       6.019985       6.019985    6[1-(0),6-(1,6),6-(6,6)]
    87       3.635888       3.635888       3.635888    6[6-(6,6),8-(30),8-(30)]
    88       9.382939       9.382939       9.382939    6[6-(6,6),8-(30),8-(30)]
    89       4.327298       4.327298       4.327298    6[1-(0),6-(1,6),7-(6,30)]
    90       5.172613       5.172613       5.172613    6[1-(0),6-(1,7),6-(6,6)]
    91       5.228704       5.228704       5.228704    6[6-(1,6),6-(1,6),6-(6,6)]
    92       4.389461       4.389461       4.389461    6[1-(0),6-(1,7),6-(6,6)]
    93       3.579966       3.579966       3.579966    6[1-(0),6-(1,6),7-(6,30)]
    94       6.205812       6.205812       6.205812    6[6-(1,6),6-(6,6),6-(6,9)]
    95       7.555656       7.555656       7.555656    6[1-(0),6-(1,6),6-(6,6)]
    96       8.506169       8.506169       8.506169    6[1-(0),6-(1,6),6-(6,6)]
    97        8.14658        8.14658        8.14658    6[6-(1,6),6-(6,6),6-(6,9)]
    98       6.782553       6.782553       6.782553    6[6-(6,6),6-(6,9),9-(0)]
    99       5.865408       5.865408       5.865408    6[6-(6,6),6-(6,9),9-(0)]
   100       9.140253       9.140253       9.140253    6[6-(1,6),6-(1,6),6-(6,6)]
   101      10.144126      10.144126      10.144126    6[1-(0),6-(1,7),6-(6,6)]
   102      11.070892      11.070892      11.070892    6[1-(0),6-(1,6),7-(6,30)]
   103      10.161091      10.161091      10.161091    6[1-(0),6-(1,6),7-(6,30)]
   104       9.164484       9.164484       9.164484    6[1-(0),6-(1,7),6-(6,6)]
   105      10.035525      10.035525      10.035525    7[6-(1,6),6-(1,6),30-(8,8,8,8)]
   106        2.51371        2.51371        2.51371    7[6-(1,6),6-(1,6),30-(8,8,8,8)]
   107       3.542559       3.542559       3.542559    7[6-(1,6),6-(1,6),30-(8,8,8,8)]
   108      11.064374      11.064374      11.064374    7[6-(1,6),6-(1,6),30-(8,8,8,8)]
   109      12.239437      12.239437      12.239437    8[6-(6,8),30-(7,8,8,8)]
   110      12.366099      12.366099      12.366099    8[6-(6,8),30-(7,8,8,8)]
   111      12.816389      12.816389      12.816389    8[6-(6,8),30-(7,8,8,8)]
   112       11.57184       11.57184       11.57184    8[6-(6,8),30-(7,8,8,8)]
   113      10.374323      10.374323      10.374323    8[6-(6,8),30-(7,8,8,8)]
   114      10.671924      10.671924      10.671924    8[6-(6,8),30-(7,8,8,8)]
   115       3.757197       3.757197       3.757197    8[6-(6,8),30-(7,8,8,8)]
   116       3.471455       3.471455       3.471455    8[6-(6,8),30-(7,8,8,8)]
   117       1.338647       1.338647       1.338647    8[6-(6,8),30-(7,8,8,8)]
   118       1.211985       1.211985       1.211985    8[6-(6,8),30-(7,8,8,8)]
   119       0.761695       0.761695       0.761695    8[6-(6,8),30-(7,8,8,8)]
   120       2.006244       2.006244       2.006244    8[6-(6,8),30-(7,8,8,8)]
   121       3.203761       3.203761       3.203761    8[6-(6,8),30-(7,8,8,8)]
   122        2.90616        2.90616        2.90616    8[6-(6,8),30-(7,8,8,8)]
   123       9.820887       9.820887       9.820887    8[6-(6,8),30-(7,8,8,8)]
   124      10.106629      10.106629      10.106629    8[6-(6,8),30-(7,8,8,8)]
   125       7.212554       7.212554       7.212554    9[6-(6,6)]
   126       9.012428       9.012428       9.012428    9[6-(6,6)]
   127        6.36553        6.36553        6.36553    9[6-(6,6)]
   128       4.565656       4.565656       4.565656    9[6-(6,6)]
