# Supplementary material for: A collection of forcefield precursors for metal–organic frameworks
Source: RSC Adv. 2019 Nov 13;9(63):36492–507. doi: 10.1039/c9ra07327b (PMC9075174; doi:10.1039/c9ra07327b)
Supplement: RA-009-C9RA07327B-s1201 [file RA-009-C9RA07327B-s1201.txt]

KANDIO_clean

10.885000    0.000000    0.000000
3.635919    10.307521    0.000000
1.617170    0.313467    18.444588

     1       5.549036       5.549036       5.549036    30[7-(6,6),8-(6),8-(6),8-(6),8-(6)]
     2       5.529527       5.529527       5.529527    30[7-(6,6),8-(6),8-(6),8-(6),8-(6)]
     3      10.589053      10.589053      10.589053    30[7-(6,6),8-(6),8-(6),8-(6),8-(6)]
     4      10.608562      10.608562      10.608562    30[7-(6,6),8-(6),8-(6),8-(6),8-(6)]
     5       9.930515       9.930515       9.930515    1[6-(6,6)]
     6      12.230753      12.230753      12.230753    1[6-(6,6)]
     7      12.057554      12.057554      12.057554    1[6-(6,6)]
     8       9.766893       9.766893       9.766893    1[6-(6,6)]
     9       7.108591       7.108591       7.108591    1[6-(6,6)]
    10       7.939225       7.939225       7.939225    1[6-(6,6)]
    11       7.788491       7.788491       7.788491    1[6-(6,6)]
    12       6.883632       6.883632       6.883632    1[6-(6,6)]
    13       4.797407       4.797407       4.797407    1[6-(6,7)]
    14       4.496386       4.496386       4.496386    1[6-(6,6)]
    15       5.501283       5.501283       5.501283    1[6-(6,6)]
    16       5.772068       5.772068       5.772068    1[6-(6,7)]
    17       5.543936       5.543936       5.543936    1[6-(6,6)]
    18        5.27268        5.27268        5.27268    1[6-(6,6)]
    19       7.680929       7.680929       7.680929    1[6-(6,6)]
    20        7.40398        7.40398        7.40398    1[6-(6,7)]
    21       4.064846       4.064846       4.064846    1[6-(6,7)]
    22       4.249738       4.249738       4.249738    1[6-(6,6)]
    23       6.207574       6.207574       6.207574    1[6-(6,6)]
    24       3.907336       3.907336       3.907336    1[6-(6,6)]
    25       4.080535       4.080535       4.080535    1[6-(6,6)]
    26       6.371196       6.371196       6.371196    1[6-(6,6)]
    27       9.029498       9.029498       9.029498    1[6-(6,6)]
    28       8.198864       8.198864       8.198864    1[6-(6,6)]
    29       8.349598       8.349598       8.349598    1[6-(6,6)]
    30       9.254457       9.254457       9.254457    1[6-(6,6)]
    31      11.340682      11.340682      11.340682    1[6-(6,7)]
    32      11.641703      11.641703      11.641703    1[6-(6,6)]
    33      10.636806      10.636806      10.636806    1[6-(6,6)]
    34      10.366021      10.366021      10.366021    1[6-(6,7)]
    35      10.594153      10.594153      10.594153    1[6-(6,6)]
    36      10.865409      10.865409      10.865409    1[6-(6,6)]
    37        8.45716        8.45716        8.45716    1[6-(6,6)]
    38       8.734109       8.734109       8.734109    1[6-(6,7)]
    39      12.073243      12.073243      12.073243    1[6-(6,7)]
    40      11.888351      11.888351      11.888351    1[6-(6,6)]
    41       9.609153       9.609153       9.609153    6[6-(1,6),6-(1,6),6-(8,8)]
    42      10.349938      10.349938      10.349938    6[1-(0),6-(1,6),6-(6,6)]
    43      11.732701      11.732701      11.732701    6[1-(0),6-(1,6),6-(6,6)]
    44      12.366364      12.366364      12.366364    6[6-(1,6),6-(1,6),6-(8,8)]
    45      11.633786      11.633786      11.633786    6[1-(0),6-(1,6),6-(6,6)]
    46         10.259         10.259         10.259    6[1-(0),6-(1,6),6-(6,6)]
    47       8.101503       8.101503       8.101503    6[6-(6,6),8-(30),8-(30)]
    48       2.987526       2.987526       2.987526    6[6-(6,6),8-(30),8-(30)]
    49       6.898935       6.898935       6.898935    6[6-(1,6),6-(1,6),6-(8,8)]
    50       7.230176       7.230176       7.230176    6[1-(0),6-(1,6),6-(6,6)]
    51       7.738051       7.738051       7.738051    6[1-(0),6-(1,6),6-(6,6)]
    52       7.950558       7.950558       7.950558    6[6-(1,6),6-(1,6),6-(8,8)]
    53       7.639543       7.639543       7.639543    6[1-(0),6-(1,6),6-(6,6)]
    54        7.10126        7.10126        7.10126    6[1-(0),6-(1,6),6-(6,6)]
    55       6.285767       6.285767       6.285767    6[6-(6,6),8-(30),8-(30)]
    56       4.863077       4.863077       4.863077    6[6-(6,6),8-(30),8-(30)]
    57        4.93826        4.93826        4.93826    6[1-(0),6-(1,6),7-(6,30)]
    58       4.763905       4.763905       4.763905    6[1-(0),6-(1,7),6-(6,6)]
    59       4.983863       4.983863       4.983863    6[6-(1,6),6-(1,6),6-(6,6)]
    60       5.359932       5.359932       5.359932    6[1-(0),6-(1,7),6-(6,6)]
    61       5.512173       5.512173       5.512173    6[1-(0),6-(1,6),7-(6,30)]
    62       4.836043       4.836043       4.836043    6[6-(1,6),6-(6,6),6-(6,9)]
    63       5.190457       5.190457       5.190457    6[1-(0),6-(1,6),6-(6,6)]
    64       5.029732       5.029732       5.029732    6[1-(0),6-(1,6),6-(6,6)]
    65       4.514579       4.514579       4.514579    6[6-(1,6),6-(6,6),6-(6,9)]
    66       4.169236       4.169236       4.169236    6[6-(6,6),6-(6,9),9-(0)]
    67       4.349605       4.349605       4.349605    6[6-(6,6),6-(6,9),9-(0)]
    68       4.331989       4.331989       4.331989    6[6-(1,6),6-(1,6),6-(6,6)]
    69       6.929722       6.929722       6.929722    6[1-(0),6-(1,7),6-(6,6)]
    70       6.750508       6.750508       6.750508    6[1-(0),6-(1,6),7-(6,30)]
    71       4.788511       4.788511       4.788511    6[1-(0),6-(1,6),7-(6,30)]
    72       4.892457       4.892457       4.892457    6[1-(0),6-(1,7),6-(6,6)]
    73       6.528936       6.528936       6.528936    6[6-(1,6),6-(1,6),6-(8,8)]
    74       5.788151       5.788151       5.788151    6[1-(0),6-(1,6),6-(6,6)]
    75       4.405388       4.405388       4.405388    6[1-(0),6-(1,6),6-(6,6)]
    76       3.771725       3.771725       3.771725    6[6-(1,6),6-(1,6),6-(8,8)]
    77       4.504303       4.504303       4.504303    6[1-(0),6-(1,6),6-(6,6)]
    78       5.879089       5.879089       5.879089    6[1-(0),6-(1,6),6-(6,6)]
    79       8.036586       8.036586       8.036586    6[6-(6,6),8-(30),8-(30)]
    80      13.150563      13.150563      13.150563    6[6-(6,6),8-(30),8-(30)]
    81       9.239154       9.239154       9.239154    6[6-(1,6),6-(1,6),6-(8,8)]
    82       8.907913       8.907913       8.907913    6[1-(0),6-(1,6),6-(6,6)]
    83       8.400038       8.400038       8.400038    6[1-(0),6-(1,6),6-(6,6)]
    84       8.187531       8.187531       8.187531    6[6-(1,6),6-(1,6),6-(8,8)]
    85       8.498546       8.498546       8.498546    6[1-(0),6-(1,6),6-(6,6)]
    86       9.036829       9.036829       9.036829    6[1-(0),6-(1,6),6-(6,6)]
    87       9.852322       9.852322       9.852322    6[6-(6,6),8-(30),8-(30)]
    88       7.639093       7.639093       7.639093    6[6-(6,6),8-(30),8-(30)]
    89      11.199829      11.199829      11.199829    6[1-(0),6-(1,6),7-(6,30)]
    90      11.374184      11.374184      11.374184    6[1-(0),6-(1,7),6-(6,6)]
    91      11.154226      11.154226      11.154226    6[6-(1,6),6-(1,6),6-(6,6)]
    92      10.778157      10.778157      10.778157    6[1-(0),6-(1,7),6-(6,6)]
    93      10.625916      10.625916      10.625916    6[1-(0),6-(1,6),7-(6,30)]
    94      11.302046      11.302046      11.302046    6[6-(1,6),6-(6,6),6-(6,9)]
    95      10.947632      10.947632      10.947632    6[1-(0),6-(1,6),6-(6,6)]
    96      11.108357      11.108357      11.108357    6[1-(0),6-(1,6),6-(6,6)]
    97       11.62351       11.62351       11.62351    6[6-(1,6),6-(6,6),6-(6,9)]
    98      11.968853      11.968853      11.968853    6[6-(6,6),6-(6,9),9-(0)]
    99      11.788484      11.788484      11.788484    6[6-(6,6),6-(6,9),9-(0)]
   100       10.18893       10.18893       10.18893    6[6-(1,6),6-(1,6),6-(6,6)]
   101       9.208367       9.208367       9.208367    6[1-(0),6-(1,7),6-(6,6)]
   102       9.387581       9.387581       9.387581    6[1-(0),6-(1,6),7-(6,30)]
   103      11.349578      11.349578      11.349578    6[1-(0),6-(1,6),7-(6,30)]
   104      11.245632      11.245632      11.245632    6[1-(0),6-(1,7),6-(6,6)]
   105        5.30363        5.30363        5.30363    7[6-(1,6),6-(1,6),30-(8,8,8,8)]
   106       5.690455       5.690455       5.690455    7[6-(1,6),6-(1,6),30-(8,8,8,8)]
   107      10.834459      10.834459      10.834459    7[6-(1,6),6-(1,6),30-(8,8,8,8)]
   108      10.447634      10.447634      10.447634    7[6-(1,6),6-(1,6),30-(8,8,8,8)]
   109         7.5539         7.5539         7.5539    8[6-(6,8),30-(7,8,8,8)]
   110       7.498642       7.498642       7.498642    8[6-(6,8),30-(7,8,8,8)]
   111       3.524264       3.524264       3.524264    8[6-(6,8),30-(7,8,8,8)]
   112       3.591734       3.591734       3.591734    8[6-(6,8),30-(7,8,8,8)]
   113        6.11389        6.11389        6.11389    8[6-(6,8),30-(7,8,8,8)]
   114       6.015774       6.015774       6.015774    8[6-(6,8),30-(7,8,8,8)]
   115       5.065224       5.065224       5.065224    8[6-(6,8),30-(7,8,8,8)]
   116       5.058073       5.058073       5.058073    8[6-(6,8),30-(7,8,8,8)]
   117       8.584189       8.584189       8.584189    8[6-(6,8),30-(7,8,8,8)]
   118       8.639447       8.639447       8.639447    8[6-(6,8),30-(7,8,8,8)]
   119      12.613825      12.613825      12.613825    8[6-(6,8),30-(7,8,8,8)]
   120      12.546355      12.546355      12.546355    8[6-(6,8),30-(7,8,8,8)]
   121      10.024199      10.024199      10.024199    8[6-(6,8),30-(7,8,8,8)]
   122      10.122315      10.122315      10.122315    8[6-(6,8),30-(7,8,8,8)]
   123      11.072865      11.072865      11.072865    8[6-(6,8),30-(7,8,8,8)]
   124      11.080016      11.080016      11.080016    8[6-(6,8),30-(7,8,8,8)]
   125        3.95752        3.95752        3.95752    9[6-(6,6)]
   126        3.69123        3.69123        3.69123    9[6-(6,6)]
   127      12.180569      12.180569      12.180569    9[6-(6,6)]
   128      12.446859      12.446859      12.446859    9[6-(6,6)]
